# Supplementary material for: A 10-year bibliometric analysis in the field of osteosarcoma treatment from 2014 to 2023
Source: Discov Oncol. 2025 Feb 28;16:255. doi: 10.1007/s12672-025-02007-2 (PMC11871176; doi:10.1007/s12672-025-02007-2)
Supplement: Supplementary file 1 — Additional file1 [file 12672_2025_2007_MOESM1_ESM.zip]

Archive with 12 entries (11 files):
- original data/
- original data/download_2014.txt
- original data/download_2015.txt
- original data/download_2016.txt
- original data/download_2017.txt
- original data/download_2018.txt
- original data/download_2019.txt
- original data/download_2020.txt
- original data/download_2021.txt
- original data/download_2022.txt
- original data/download_2023.txt
- original data/download_202393.txt
