# Supplementary material for: A 10-year bibliometric analysis in the field of osteosarcoma treatment from 2014 to 2023
Source: Discov Oncol. 2025 Feb 28;16:255. doi: 10.1007/s12672-025-02007-2 (PMC11871176; doi:10.1007/s12672-025-02007-2)
Supplement: Supplementary file 1 — Additional file1 [file 12672_2025_2007_MOESM1_ESM.zip › original data/download_2014.txt]

FN Clarivate Analytics Web of Science
VR 1.0
PT J
AU Toots, M
   Männik, A
   Kivi, G
   Ustav, M
   Ustav, E
   Ustav, M
AF Toots, Mart
   Maennik, Andres
   Kivi, Gaily
   Ustav, Mart, Jr.
   Ustav, Ene
   Ustav, Mart
TI The Transcription Map of Human Papillomavirus Type 18 during Genome
   Replication in U2OS Cells
SO PLOS ONE
LA English
DT Article
ID EPITHELIAL RAFT CULTURES; MESSENGER-RNA; IN-VITRO; VIRAL TRANSCRIPTION;
   TRANSFORMED CELLS; E2 TRANSACTIVATOR; GENE-EXPRESSION; TERMINAL DOMAIN;
   EARLY REGION; LIFE-CYCLE
AB The human osteosarcoma cell line U2OS is useful for studying genome replication of human papillomavirus (HPVs) subtypes that belong to different phylogenetic genera. In this study, we defined the HPV18 transcription map in U2OS cells during transient replication, stable maintenance and vegetative amplification by identifying viral promoter regions, transcription polyadenylation and splicing sites during HPV18 genome replication. Mapping of the HPV18 transcription start sites in U2OS cells revealed five distinct promoter regions (P-102, P-520, P-811, P-1193 and P-3000). With the exception of P-3000, all of these regions have been previously identified during productive HPV18 infection. Collectively, the data suggest that U2OS cells are suitable for studying the replication and transcription properties of HPVs and to serve as a platform for conducting high-throughput drug screens to identify HPV replication inhibitors. In addition, we have identified mRNA species that are initiated from the promoter region P-3000, which can encode two E2C regulator proteins that contain only the C-terminal hinge and DNA-binding and dimerization domains of E2. We show that these proteins regulate the initial amplification of HPV18 by modulating viral transcription. Moreover, we show that one of these proteins can act as a transcriptional activator of promoter P-102.
C1 [Toots, Mart; Kivi, Gaily; Ustav, Mart, Jr.; Ustav, Mart] Univ Tartu, Inst Technol, EE-50090 Tartu, Tartumaa, Estonia.
   [Maennik, Andres; Kivi, Gaily; Ustav, Mart] Icosagen Cell Factory OU, Tartumaa, Estonia.
   [Ustav, Ene] Estonian Bioctr, Tartu, Tartumaa, Estonia.
   [Ustav, Mart] Estonian Acad Sci, EE-200103 Tallinn, Harjumaa, Estonia.
C3 University of Tartu; Estonian Biocentre; Estonian Academy of Sciences
RP Ustav, M (通讯作者)，Univ Tartu, Inst Technol, Ulikooli 18, EE-50090 Tartu, Tartumaa, Estonia.
EM mart.ustav@ut.ee
RI Ustav, Mart/G-6484-2017
FU Estonian Research Council [SF0180175A, SF0180175B]; Center of Excellence
   in Chemical Biology - European Regional Development Fund
   [3.2.0101.08-0017]; Estonian Science Foundation [9385, 9467]; Enterprise
   Estonia (EAS) Project [EU42266]
FX This work was supported by targeted financing to projects SF0180175A and
   SF0180175B by the Estonian Research Council; by the Center of Excellence
   in Chemical Biology (3.2.0101.08-0017) financed by the European Regional
   Development Fund; by research grants 9385 and 9467 from the Estonian
   Science Foundation; and by Enterprise Estonia (EAS) Project EU42266. The
   funders had no role in study design, data collection and analysis,
   decision to publish, or preparation of the manuscript.
CR Ahmed Firoz, 2009, In Silico Biology, V9, P135, DOI 10.3233/ISB-2009-0395
   Akgül B, 2006, J PATHOL, V208, P165, DOI 10.1002/path.1893
   Andrei G, 2010, ANTIVIR RES, V85, P431, DOI 10.1016/j.antiviral.2009.10.019
   Bernard HU, 2010, VIROLOGY, V401, P70, DOI 10.1016/j.virol.2010.02.002
   Bouvard V, 2009, LANCET ONCOL, V10, P321, DOI 10.1016/S1470-2045(09)70096-8
   Braunstein TH, 1999, J GEN VIROL, V80, P3241, DOI 10.1099/0022-1317-80-12-3241
   Butler JEF, 2002, GENE DEV, V16, P2583, DOI 10.1101/gad.1026202
   CHOE J, 1989, J VIROL, V63, P1743, DOI 10.1128/JVI.63.4.1743-1755.1989
   Chow LT, 1997, CLIN DERMATOL, V15, P217, DOI 10.1016/S0738-081X(97)00069-2
   DOLLARD SC, 1992, GENE DEV, V6, P1131, DOI 10.1101/gad.6.7.1131
   DOORBAR J, 1990, VIROLOGY, V178, P254, DOI 10.1016/0042-6822(90)90401-C
   Doorbar J, 2012, VACCINE, V30, pF55, DOI 10.1016/j.vaccine.2012.06.083
   Flores ER, 1999, VIROLOGY, V262, P344, DOI 10.1006/viro.1999.9868
   Frattini MG, 1997, J VIROL, V71, P7068, DOI 10.1128/JVI.71.9.7068-7072.1997
   Geimanen J, 2011, J VIROL, V85, P3315, DOI 10.1128/JVI.01985-10
   Grassmann K, 1996, J VIROL, V70, P2339, DOI 10.1128/JVI.70.4.2339-2349.1996
   Gray E, 2010, CANCER RES, V70, P4081, DOI 10.1158/0008-5472.CAN-09-3335
   Howett MK, 1997, CLIN DERMATOL, V15, P229
   HUBBERT NL, 1988, P NATL ACAD SCI USA, V85, P5864, DOI 10.1073/pnas.85.16.5864
   HUMMEL M, 1992, J VIROL, V66, P6070, DOI 10.1128/JVI.66.10.6070-6080.1992
   Kadaja M, 2009, VIROLOGY, V384, P360, DOI 10.1016/j.virol.2008.11.032
   Karagas MR, 2010, BRIT MED J, V341, DOI 10.1136/bmj.c2986
   KARLEN S, 1993, J VIROL, V67, P4296, DOI 10.1128/JVI.67.7.4296-4306.1993
   Kay MA, 2010, NAT BIOTECHNOL, V28, P1287, DOI 10.1038/nbt.1708
   KIYONO T, 1989, VIROLOGY, V173, P551, DOI 10.1016/0042-6822(89)90567-9
   Kurg R, 2010, VIROLOGY, V408, P159, DOI 10.1016/j.virol.2010.09.010
   Lace MJ, 2008, J VIROL, V82, P10841, DOI 10.1128/JVI.01481-08
   Lace MJ, 2012, VIROLOGY, V429, P99, DOI 10.1016/j.virol.2012.03.020
   LAMBERT PF, 1990, J VIROL, V64, P950, DOI 10.1128/JVI.64.2.950-956.1990
   LAMBERT PF, 1987, CELL, V50, P69, DOI 10.1016/0092-8674(87)90663-5
   LAMBERT PF, 1989, J VIROL, V63, P3151, DOI 10.1128/JVI.63.7.3151-3154.1989
   LIU JS, 1995, J BIOL CHEM, V270, P27283, DOI 10.1074/jbc.270.45.27283
   Malik H, 2014, ARCH VIROL, V159, P199, DOI 10.1007/s00705-013-1827-z
   MCBRIDE AA, 1989, P NATL ACAD SCI USA, V86, P510, DOI 10.1073/pnas.86.2.510
   Mighty KK, 2014, RECENT RESULTS CANC, V193, P135, DOI 10.1007/978-3-642-38965-8_8
   Millevoi S, 2010, NUCLEIC ACIDS RES, V38, P2757, DOI 10.1093/nar/gkp1176
   MUNGAL S, 1992, J VIROL, V66, P3220, DOI 10.1128/JVI.66.5.3220-3224.1992
   Nindl I, 2007, DIS MARKERS, V23, P247, DOI 10.1155/2007/942650
   Ozbun MA, 1997, J VIROL, V71, P5161, DOI 10.1128/JVI.71.7.5161-5172.1997
   PALERMODILTS DA, 1990, J VIROL, V64, P3144, DOI 10.1128/JVI.64.6.3144-3149.1990
   Reinson T, 2013, J VIROL, V87, P951, DOI 10.1128/JVI.01943-12
   Remm M, 1999, J VIROL, V73, P3062, DOI 10.1128/JVI.73.4.3062-3070.1999
   Renaud KJ, 1996, VIROLOGY, V220, P177, DOI 10.1006/viro.1996.0298
   ROHLFS M, 1991, VIROLOGY, V183, P331, DOI 10.1016/0042-6822(91)90146-3
   ROMANCZUK H, 1990, J VIROL, V64, P2849, DOI 10.1128/JVI.64.6.2849-2859.1990
   ROTENBERG MO, 1989, VIROLOGY, V172, P468, DOI 10.1016/0042-6822(89)90189-X
   Sankovski E, 2014, J VIROL, V88, P961, DOI 10.1128/JVI.01841-13
   SCHNEIDERGADICKE A, 1986, EMBO J, V5, P2285, DOI 10.1002/j.1460-2075.1986.tb04496.x
   SNIJDERS PJF, 1992, J VIROL, V66, P3172, DOI 10.1128/JVI.66.5.3172-3178.1992
   Steger G, 1996, METHOD ENZYMOL, V274, P173
   Stubenrauch F, 2000, J VIROL, V74, P1178, DOI 10.1128/JVI.74.3.1178-1186.2000
   Tan CL, 2012, VIROLOGY, V429, P47, DOI 10.1016/j.virol.2012.03.023
   THIERRY F, 1987, J VIROL, V61, P134, DOI 10.1128/JVI.61.1.134-142.1987
   VAILLANCOURT P, 1990, J VIROL, V64, P3927, DOI 10.1128/JVI.64.8.3927-3937.1990
   Wang HK, 2009, GENE DEV, V23, P181, DOI 10.1101/gad.1735109
   Wang XH, 2011, J VIROL, V85, P8080, DOI 10.1128/JVI.00670-11
NR 56
TC 23
Z9 24
U1 0
U2 6
PU PUBLIC LIBRARY SCIENCE
PI SAN FRANCISCO
PA 1160 BATTERY STREET, STE 100, SAN FRANCISCO, CA 94111 USA
SN 1932-6203
J9 PLOS ONE
JI PLoS One
PD DEC 30
PY 2014
VL 9
IS 12
AR e116151
DI 10.1371/journal.pone.0116151
PG 31
WC Multidisciplinary Sciences
WE Science Citation Index Expanded (SCI-EXPANDED)
SC Science & Technology - Other Topics
GA AX6YH
UT WOS:000347063500053
PM 25548925
OA Green Submitted, Green Published, gold
DA 2023-12-20
ER

PT J
AU Gravina, GL
   Senapedis, W
   McCauley, D
   Baloglu, E
   Shacham, S
   Festuccia, C
AF Gravina, Giovanni Luca
   Senapedis, William
   McCauley, Dilara
   Baloglu, Erkan
   Shacham, Sharon
   Festuccia, Claudio
TI Nucleo-cytoplasmic transport as a therapeutic target of cancer
SO JOURNAL OF HEMATOLOGY & ONCOLOGY
LA English
DT Review
DE Exportin-1 (XPO1); Chromosome Region Maintenance 1 (CRM1);
   Nuclear-cytoplasmic transport; Cancer treatment
ID NUCLEAR EXPORT SINE; SELECTIVE INHIBITORS; LEPTOMYCIN-B; IN-VITRO;
   CYTOPLASMIC LOCALIZATION; PRECLINICAL MODELS; PROGNOSTIC-FACTOR;
   MULTIPLE-MYELOMA; TOPOISOMERASE-II; KAPPA-B
AB Shuttling of specific proteins out of the nucleus is essential for the regulation of the cell cycle and proliferation of both normal and malignant tissues. Dysregulation of this fundamental process may affect many other important cellular processes such as tumor growth, inflammatory response, cell cycle, and apoptosis. It is known that XPO1 (Exportin-1/Chromosome Region Maintenance 1/CRM1) is the main mediator of nuclear export in many cell types. Nuclear proteins exported to the cytoplasm by XPO1 include the drug targets topoisomerase IIa (topo IIa) and BCR-ABL and tumor suppressor proteins such as Rb, APC, p53, p21, and p27. XPO1 can mediate cell proliferation through several pathways: (i) the sub-cellular localization of NES-containing oncogenes and tumor suppressor proteins, (ii) the control of the mitotic apparatus and chromosome segregation, and (iii) the maintenance of nuclear and chromosomal structures. The XPO1 protein is elevated in ovarian carcinoma, glioma, osteosarcoma, pancreatic and cervical cancer. There is a growing body of research indicating that XPO1 may have an important role as a prognostic marker in solid tumors. Because of this, nuclear export inhibition through XPO1 is a potential target for therapeutic intervention in many cancers. The best understood XPO1 inhibitors are the small molecule nuclear export inhibitors (NEIs; Leptomycin B and derivatives, ratjadones, PKF050-638, valtrate, ACA, CBS9106, selinexor/KPT-330, and verdinexor/KPT-335). Selinexor and verdinexor are orally bioavailable, highly potent, small molecules that are classified as Selective Inhibitors of Nuclear Export (SINE). KPT-330 is the only NEI currently in Phase I/II human clinical trials in hematological and solid cancers. Of all the potential targets in nuclear cytoplasmic transport, the nuclear export receptor XPO1 remains the best understood and most advanced therapeutic target for the treatment of cancer.
C1 [Gravina, Giovanni Luca; Festuccia, Claudio] Univ Aquila, Dept Biotechnol & Appl Clin Sci, I-67100 Laquila, Italy.
   [Senapedis, William; McCauley, Dilara; Baloglu, Erkan; Shacham, Sharon] Karyopharm Therapeut Inc, Newton, MA USA.
C3 University of L'Aquila; Karyopharm Therapeutics
RP Festuccia, C (通讯作者)，Univ Aquila, Dept Biotechnol & Appl Clin Sci, I-67100 Laquila, Italy.
EM claudio.festuccia@univaq.it
OI Gravina, Giovanni Luca/0000-0002-6797-8324
CR Abraham SA, 2013, BLOOD, V122, P2926, DOI 10.1182/blood-2013-09-523670
   Alt JR, 2002, J BIOL CHEM, V277, P8517, DOI 10.1074/jbc.M108867200
   Alt JR, 2000, GENE DEV, V14, P3102, DOI 10.1101/gad.854900
   Attiyeh EF, 2014, CANCER RES, V74, DOI 10.1158/1538-7445.PEDCAN-B36
   Azmi AS, 2013, HAEMATOLOGICA, V98, P1098, DOI 10.3324/haematol.2012.074781
   Azmi AS, 2013, GASTROENTEROLOGY, V144, P447, DOI 10.1053/j.gastro.2012.10.036
   Bonazzi S, 2010, J AM CHEM SOC, V132, P1432, DOI 10.1021/ja9097093
   Burzlaff A, 2003, APPL MICROBIOL BIOT, V62, P174, DOI 10.1007/s00253-003-1300-0
   Carlson R, 2014, HAEMATOLOGICA, V99, P290
   Chen C, 2014, HAEMATOLOGICA, V99, P359
   Chen CI., 2013, BLOOD, V122, P1942, DOI [10.1182/blood.V122.21.1942.1942, DOI 10.1182/BLOOD.V122.21.1942.1942]
   Cheng Y, 2014, MOL CANCER THER, V13, P675, DOI 10.1158/1535-7163.MCT-13-0416
   Colnaghi R, 2006, J BIOL CHEM, V281, P33450, DOI 10.1074/jbc.C600164200
   Cornforth AN, 2008, ONCOGENE, V27, P4422, DOI 10.1038/onc.2008.80
   Cossey KN, 2004, J AM CHEM SOC, V126, P12216, DOI 10.1021/ja046940r
   Daelemans D, 2002, P NATL ACAD SCI USA, V99, P14440, DOI 10.1073/pnas.212285299
   Demchenko YN, 2010, ONCOTARGET, V1, P59, DOI 10.18632/oncotarget.109
   Dohi T, 2004, J CLIN INVEST, V114, P1117, DOI 10.1172/JCI200422222
   Ernoult-Lange M, 2009, MOL BIOL CELL, V20, P176, DOI 10.1091/mbc.E08-09-0904
   Etchin J, 2013, LEUKEMIA, V27, P66, DOI 10.1038/leu.2012.219
   Etchin J, 2013, BRIT J HAEMATOL, V161, P117, DOI 10.1111/bjh.12231
   Falini B, 2007, BLOOD, V109, P874, DOI 10.1182/blood-2006-07-012252
   Fong PC, 2009, NEW ENGL J MED, V361, P123, DOI 10.1056/NEJMoa0900212
   Fornerod M, 1997, CELL, V90, P1051, DOI 10.1016/S0092-8674(00)80371-2
   Fragomeni RAS, 2013, MOL CANCER THER, V12, P1171, DOI 10.1158/1535-7163.MCT-12-1171
   Fung HYJ, 2014, SEMIN CANCER BIOL, V27, P52, DOI 10.1016/j.semcancer.2014.03.002
   Gao JK, 2014, ONCOTARGET, V5, P3444, DOI 10.18632/oncotarget.1813
   Gounder MM, 2014, J CLIN ONCOL, V32, DOI 10.1200/jco.2014.32.15_suppl.10587
   Gravina GL, 2014, J HEMATOL ONCOL, V7, DOI 10.1186/1756-8722-7-46
   Gravina GL, 2012, CANCER RES, V72, DOI 10.1158/1538-7445.AM2012-1841
   Gravina GL, 2014, PROSTATE, V74, P852, DOI 10.1002/pros.22804
   Gravina GL, 2013, ENDOCR-RELAT CANCER, V20, P321, DOI 10.1530/ERC-12-0240
   HAMAMOTO T, 1983, J ANTIBIOT, V36, P646, DOI 10.7164/antibiotics.36.646
   Henderson BR, 2000, NAT CELL BIOL, V2, P653, DOI 10.1038/35023605
   Hilmi C, 2008, PIGM CELL MELANOMA R, V21, P139, DOI 10.1111/j.1755-148X.2008.00440.x
   Hofmann A, 1997, SOMAT CELL MOLEC GEN, V23, P249, DOI 10.1007/BF02674416
   Hu MCT, 2004, CELL, V117, P225, DOI 10.1016/S0092-8674(04)00302-2
   Huang TT, 2000, P NATL ACAD SCI USA, V97, P1014, DOI 10.1073/pnas.97.3.1014
   Huang WY, 2009, CLIN INVEST MED, V32, pE315
   Imai T, 2003, ONCOGENE, V22, P9231, DOI 10.1038/sj.onc.1207184
   Inoue H, 2013, J UROLOGY, V189, P2317, DOI 10.1016/j.juro.2012.10.018
   Jang BC, 2003, J BIOL CHEM, V278, P2773, DOI 10.1074/jbc.C200620200
   Kalesse M, 2001, CHEMBIOCHEM, V2, P709, DOI 10.1002/1439-7633(20010903)2:9<709::AID-CBIC709>3.0.CO;2-7
   Kalid O, 2012, J COMPUT AID MOL DES, V26, P1217, DOI 10.1007/s10822-012-9611-9
   Kojima K, 2013, BLOOD, V121, P4166, DOI 10.1182/blood-2012-08-447581
   Köster M, 2003, EXP CELL RES, V286, P321, DOI 10.1016/S0014-4827(03)00100-9
   Kudo N, 1999, P NATL ACAD SCI USA, V96, P9112, DOI 10.1073/pnas.96.16.9112
   Kudo N, 1997, J BIOL CHEM, V272, P29742, DOI 10.1074/jbc.272.47.29742
   Kuruvilla J, 2013, BLOOD, V122, DOI 10.1182/blood.V122.21.90.90
   Lapalombella R, 2012, BLOOD, V120, P4621, DOI 10.1182/blood-2012-05-429506
   Li W, 2012, MOL CELL BIOCHEM, V363, P135, DOI 10.1007/s11010-011-1166-x
   Li XG, 2013, CURR CANCER DRUG TAR, V13, P472, DOI 10.2174/1568009611313040009
   Liu JL, 2013, PLOS ONE, V8, DOI 10.1371/journal.pone.0071930
   London CA, 2014, CANCER RES, V74, DOI 10.1158/1538-7445.AM2014-3809
   London CA, 2014, PLOS ONE, V9, DOI 10.1371/journal.pone.0087585
   Lu M, 2014, CELL, V157, P1130, DOI 10.1016/j.cell.2014.05.006
   Mahaseth H, 2014, ANN ONCOL, V25, piv257
   Mahipal A, 2014, ANN ONCOL, V25, piv343, DOI DOI 10.1093/ANN0NC/MDU340.9
   Marconato L, 2013, HEMATOL ONCOL, V31, P1, DOI 10.1002/hon.2017
   Marconato L, 2011, VET J, V188, P34, DOI 10.1016/j.tvjl.2010.04.027
   Martignetti J, 2014, J CLIN ONCOL, V32, DOI 10.1200/jco.2014.32.15_suppl.5522
   Mau-Soerensen M, 2014, J CLIN ONCOL, V32, DOI 10.1200/jco.2014.32.15_suppl.7519
   Meissner T, 2004, FEBS LETT, V576, P27, DOI 10.1016/j.febslet.2004.08.056
   Mirski SEL, 2007, EXP CELL RES, V313, P627, DOI 10.1016/j.yexcr.2006.11.004
   Miyake TM, 2013, CANCER RES, V73, DOI 10.1158/1538-7445.AM2013-5541
   MOLL UM, 1995, P NATL ACAD SCI USA, V92, P4407, DOI 10.1073/pnas.92.10.4407
   Mutka SC, 2009, CANCER RES, V69, P510, DOI 10.1158/0008-5472.CAN-08-0858
   Nair JS, 2013, CANCER RES, V73, DOI 10.1158/1538-7445.AM2013-5210
   Nakagawa M, 2005, NEW ENGL J MED, V352, P1819
   Natarajan M, 2006, RADIAT RES, V165, P645, DOI 10.1667/RR3564.1
   Newlands ES, 1996, BRIT J CANCER, V74, P648, DOI 10.1038/bjc.1996.415
   Nikolaev AY, 2003, CELL, V112, P29, DOI 10.1016/S0092-8674(02)01255-2
   Niu MS, 2013, TRAFFIC, V14, P1042, DOI 10.1111/tra.12090
   Noske A, 2008, CANCER-AM CANCER SOC, V112, P1733, DOI 10.1002/cncr.23354
   Ohtani N, 2003, J CELL BIOL, V162, P173, DOI 10.1083/jcb.200302085
   Park KS, 2009, CANCER LETT, V274, P201, DOI 10.1016/j.canlet.2008.09.007
   Ranganathan P, 2012, BLOOD, V120, P1765, DOI 10.1182/blood-2012-04-423160
   Razak ARA, 2013, J CLIN ONCOL, V31
   Rettig MP, 2013, BLOOD, V122, DOI 10.1182/blood.V122.21.237.237
   Rodríguez JA, 2002, EXP CELL RES, V275, P44, DOI 10.1006/excr.2002.5492
   Saito N, 2014, MOL CANC THER
   Sakakibara K, 2011, BLOOD, V118, P3922, DOI 10.1182/blood-2011-01-333138
   Santiago A, 2013, MOL BIOL CELL, V24, P2739, DOI 10.1091/mbc.E12-10-0771
   Savona M, 2013, BLOOD, V122
   Schmidt J, 2013, LEUKEMIA, V27, P2357, DOI 10.1038/leu.2013.172
   Segura MF, 2009, P NATL ACAD SCI USA, V106, P1814, DOI 10.1073/pnas.0808263106
   Serrano-López J, 2013, HAEMATOLOGICA, V98, P1877, DOI 10.3324/haematol.2013.083642
   Shen AG, 2009, NEUROSURGERY, V65, P153, DOI 10.1227/01.NEU.0000348550.47441.4B
   Shintani M, 2013, INT J CLIN EXP PATHO, V6, P2919
   Srivastava M, 2014, BIOMED RES INT, V2014, DOI 10.1155/2014/193635
   Sun QX, 2013, P NATL ACAD SCI USA, V110, P1303, DOI 10.1073/pnas.1217203110
   Tai YT, 2013, LEUKEMIA
   Takeda A, 2014, SEMIN CANCER BIOL, V27, P3, DOI 10.1016/j.semcancer.2014.02.009
   Thompson ME, 2010, FEBS J, V277, P3072, DOI 10.1111/j.1742-4658.2010.07733.x
   Tran EJ, 2014, BBA-MOL CELL RES, V1843, P2784, DOI 10.1016/j.bbamcr.2014.08.003
   Turner JG, 2013, J CANCER, V4, P614, DOI 10.7150/jca.7080
   Turner JG, 2009, CANCER RES, V69, P6899, DOI 10.1158/0008-5472.CAN-09-0484
   Turner JG, 2008, CURR MED CHEM, V15, P2648, DOI 10.2174/092986708786242859
   Van der Watt PJ, 2009, INT J CANCER, V124, P1829, DOI 10.1002/ijc.24146
   Wach JY, 2010, BIOORG MED CHEM LETT, V20, P2843, DOI 10.1016/j.bmcl.2010.03.049
   Walker CJ, 2013, BLOOD, V122, P3034, DOI 10.1182/blood-2013-04-495374
   Wang S, 2014, PLOS ONE, V9, DOI 10.1371/journal.pone.0089848
   Wang Y, 2014, CANCER LETT, V343, P6, DOI 10.1016/j.canlet.2013.09.002
   Watanabe K, 2011, DRUG DISCOV THER, V5, P26, DOI 10.5582/ddt.v5.1.26
   Yang HL, 2005, ONCOGENE, V24, P1924, DOI 10.1038/sj.onc.1208352
   Yang J, 2014, PLOS ONE, V9, DOI 10.1371/journal.pone.0102983
   Yao Y, 2009, ONCOL REP, V21, P229, DOI 10.3892/or_00000213
   Yashiroda Y, 2003, CURR MED CHEM, V10, P741, DOI 10.2174/0929867033457791
   Yu X, 2014, HAEMATOLOGICA, V99, P292
   Zanella F, 2010, ONCOGENE, V29, P2973, DOI 10.1038/onc.2010.58
   Zhang Y, 2007, RADIAT RES, V168, P115, DOI 10.1667/RR0811.1
   Zhou F, 2013, MED ONCOL, V30, DOI 10.1007/s12032-013-0726-1
NR 112
TC 138
Z9 151
U1 1
U2 37
PU BMC
PI LONDON
PA CAMPUS, 4 CRINAN ST, LONDON N1 9XW, ENGLAND
EI 1756-8722
J9 J HEMATOL ONCOL
JI J. Hematol. Oncol.
PD DEC 5
PY 2014
VL 7
AR 85
DI 10.1186/s13045-014-0085-1
PG 9
WC Oncology; Hematology
WE Science Citation Index Expanded (SCI-EXPANDED)
SC Oncology; Hematology
GA AX9XO
UT WOS:000347252700001
PM 25476752
OA Green Published, gold
DA 2023-12-20
ER

PT J
AU Huang, XC
   Maimaiti, XYM
   Huang, CW
   Zhang, L
   Li, ZB
   Chen, ZG
   Gao, X
   Chen, TY
AF Huang, X. C.
   Maimaiti, X. Y. M.
   Huang, C. W.
   Zhang, L.
   Li, Z. B.
   Chen, Z. G.
   Gao, X.
   Chen, T. Y.
TI Synergistic effects of arsenic trioxide combined with ascorbic acid in
   human osteosarcoma MG-63 cells: a systems biology analysis
SO EUROPEAN REVIEW FOR MEDICAL AND PHARMACOLOGICAL SCIENCES
LA English
DT Article
DE Arsenic trioxide; Osteosarcoma; Synergistic effect; Systems biology
   analysis
ID LARGE GENE LISTS; IN-VIVO; APOPTOSIS; MELPHALAN
AB OBJECTIVE: To further understand the synergistic mechanism of As2O3 and asscorbic acid (AA) in human osteosarcoma MG-63 cells by systems biology analysis.
   MATERIALS AND METHODS: Human osteosarcoma MG-63 cells were treated by As2O3 (1 mu mol/L), AA (62.5 mu mol/L) and combined drugs (1 mu mol/L As2O3 plus 62.5 mu mol/L AA). Dynamic morphological characteristics were recorded by Cell-IQ system, and growth rate was calculated. Illumina beadchip assay was used to analyze the differential expression genes in different groups. Synergic effects on differential expression genes (DEGs) were analyzed by mixture linear model and singular value decomposition model. KEGG pathway annotations and GO enrichment analysis were performed to figure out the pathways involved in the synergic effects.
   RESULTS: We captured 1987 differential expression genes in combined therapy MG-63 cells. FAT1 gene was significantly upregulated in all three groups, which is a promising drug target as an important tumor suppressor analogue; meanwhile, HIST1H2BD gene was markedly downregulated in the As2O3 monotherapy group and the combined therapy group, which was found to be upregulated in prostatic cancer. These two genes might play critical roles in synergetic effects of AA and As2O3, although the exact mechanism needs further investigation. KEGG pathway analysis showed many DEGs were related with tight junction, and GO analysis also indicated that DEGs in the combined therapy cells gathered in occluding junction, apical junction complex, cell junction, and tight junction.
   CONCLUSIONS: AA potentiates the efficacy of As2O3 in MG-63 cells. Systems biology analysis showed the synergic effect on the DEGs.
C1 [Huang, X. C.; Li, Z. B.] Fudan Univ, Zhongshan Hosp, Rehabil Dept, Shanghai 200433, Peoples R China.
   [Maimaiti, X. Y. M.] Xinjiang Med Univ, Affiliated Hosp 1, Microscope Repairing Surg, Urumqi, Xinjiang Uygur, Peoples R China.
   [Huang, C. W.] Fudan Univ, Zhongshan Hosp, Dept Med, Shanghai 200433, Peoples R China.
   [Zhang, L.; Chen, Z. G.; Chen, T. Y.] Fudan Univ, Zhongshan Hosp, Dept Orthoped Surg, Shanghai 200433, Peoples R China.
   [Gao, X.] Gen Biotechnol Shanghai Co Ltd, Shanghai, Peoples R China.
C3 Fudan University; Xinjiang Medical University; Fudan University; Fudan
   University
RP Chen, ZG (通讯作者)，Fudan Univ, Zhongshan Hosp, Dept Orthoped Surg, Shanghai 200433, Peoples R China.
EM zebingli1947@163.com; zenggan@yahoo.com
CR Anninga JK, 2011, EUR J CANCER, V47, P2431, DOI 10.1016/j.ejca.2011.05.030
   Berenson JR, 2014, ANN HEMATOL, V93, P89, DOI 10.1007/s00277-013-1910-2
   Campbell RA, 2007, BRIT J HAEMATOL, V138, P467, DOI 10.1111/j.1365-2141.2007.06675.x
   Chang JE, 2009, HEMATOL ONCOL, V27, P11, DOI 10.1002/hon.870
   [方成 Fang Cheng], 2003, [中华实验外科杂志, Chinese Journal of Experimental Surgery], V20, P446
   GE FM, 2006, TUMOR, V4, P331
   Guo Wei, 2006, Zhonghua Wai Ke Za Zhi, V44, P805
   Huang DW, 2009, NAT PROTOC, V4, P44, DOI 10.1038/nprot.2008.211
   Huang DW, 2009, NUCLEIC ACIDS RES, V37, P1, DOI 10.1093/nar/gkn923
   Katoh Y, 2006, INT J MOL MED, V18, P523
   Kritharis A, 2013, ANN HEMATOL, V92, P719, DOI 10.1007/s00277-013-1707-3
   Lallemand-Breitenbach V, 2012, TRENDS MOL MED, V18, P36, DOI 10.1016/j.molmed.2011.10.001
   Lin HP, 2012, PLOS ONE, V7, DOI [10.1371/journal.pone.0035240, 10.1371/journal.pone.0031286]
   Lu Y, 2008, MOL CANCER THER, V7, P3203, DOI 10.1158/1535-7163.MCT-08-0494
   MARCOVE RC, 1970, J BONE JOINT SURG AM, VA 52, P411, DOI 10.2106/00004623-197052030-00001
   Rehman K, 2013, CURR DRUG METAB, V14, P1029, DOI 10.2174/13892002113146660116
   Tan Judith Zhi-Yie, 2006, Int Semin Surg Oncol, V3, P38, DOI 10.1186/1477-7800-3-38
   Yedjou CG, 2008, J BIOCHEM MOL TOXIC, V22, P85, DOI 10.1002/jbt.20223
   Zhang T, 2003, J EXP CLIN CANC RES, V22, P61
NR 19
TC 7
Z9 12
U1 0
U2 7
PU VERDUCI PUBLISHER
PI ROME
PA VIA GREGORIO VII, ROME, 186-00165, ITALY
SN 1128-3602
J9 EUR REV MED PHARMACO
JI Eur. Rev. Med. Pharmacol. Sci.
PD DEC
PY 2014
VL 18
IS 24
BP 3877
EP 3888
PG 12
WC Pharmacology & Pharmacy
WE Science Citation Index Expanded (SCI-EXPANDED)
SC Pharmacology & Pharmacy
GA CF0CS
UT WOS:000352210900023
PM 25555879
DA 2023-12-20
ER

PT J
AU Regan, RC
   Gogal, RM
   Barber, JP
   Tuckfield, RC
   Howerth, EW
   Lawrence, JA
AF Regan, Rebecca Cohen
   Gogal, Robert Michael, Jr.
   Barber, James Perry
   Tuckfield, Richard Cary
   Howerth, Elizabeth Wynne
   Lawrence, Jessica Ann
TI Cytotoxic Effects of Loperamide Hydrochloride on Canine Cancer Cells
SO JOURNAL OF VETERINARY MEDICAL SCIENCE
LA English
DT Article
DE apoptosis; canine cancer; cell cycle; cell line; loperamide
ID ANTIDIARRHEA DRUG; APOPTOSIS; MORPHINE; RESISTANCE; TOXICITY
AB Loperamide is a peripheral opiate agonist that can cause apoptosis and G2/M arrest in human cancer cell lines and may sensitize cells to chemotherapy. The objectives of this study were to investigate the effects of loperamide on viability, apoptosis and cell cycle kinetics in canine cancer cells and to establish whether the drug sensitizes cells to doxorubicin. Cell viability was assessed using Alamar Blue. Cell death and cell cycle were studied using flow cytometry with 7-Aminoactinomycin-D (7-AAD) and propidium iodide (PI), respectively. Loperamide decreased cell viability in a dose-dependent fashion and was most effective against canine osteosarcoma cells. In all cell lines, it induced a dose and time dependent apoptosis and resulted in accumulation in G0/G1. When co-incubated with doxorubicin, loperamide induced a synergistic cell kill in canine carcinoma cells. Investigation is warranted into the role of loperamide in the treatment of canine cancer.
C1 [Regan, Rebecca Cohen; Gogal, Robert Michael, Jr.; Barber, James Perry; Howerth, Elizabeth Wynne; Lawrence, Jessica Ann] Univ Georgia, Dept Small Anim Med & Surg, Athens, GA 30602 USA.
   [Tuckfield, Richard Cary] ECOSTATSys LLC, Aiken, SC 29803 USA.
C3 University System of Georgia; University of Georgia
RP Regan, RC (通讯作者)，Georgia Vet Specialists, 455 Abernathy Rd, Atlanta, GA 30328 USA.
EM rcregan.dvm@gmail.com
RI Lawrence, Jessica/AAD-8460-2019; Gogal, Robert M/G-9701-2017
OI Lawrence, Jessica/0000-0002-8315-1909; Barber, James/0000-0003-3108-1002
CR Box G. E. P., 1964, J R STAT SOC B, V3, P39
   Cadet P, 2004, FRONT BIOSCI-LANDMRK, V9, P3176, DOI 10.2741/1471
   Cascinu S, 2000, SUPPORT CARE CANCER, V8, P65
   Choi CH, 2005, CANCER CELL INT, V5, DOI 10.1186/1475-2867-5-30
   Gong XW, 2012, PHARMACOL RES, V65, P372, DOI 10.1016/j.phrs.2011.11.007
   HATZOGLOU A, 1995, CANCER RES, V55, P5632
   Hu SX, 2002, NEUROPHARMACOLOGY, V42, P829, DOI 10.1016/S0028-3908(02)00030-8
   Krajarng A, 2012, RES VET SCI, V93, P788, DOI 10.1016/j.rvsc.2012.01.015
   KRAMER CY, 1956, BIOMETRICS, V12, P307, DOI 10.2307/3001469
   Kugawa F, 1998, EUR J PHARMACOL, V347, P105, DOI 10.1016/S0014-2999(98)00080-6
   Lawrence JA, 2015, VET COMP ONCOL, V13, P246, DOI 10.1111/vco.12038
   Mealey KL, 2010, J VET PHARMACOL THER, V33, P453, DOI 10.1111/j.1365-2885.2010.01170.x
   NETER J, 1990, Applied Linear Statistical Models
   Nobili S, 2006, CURR DRUG TARGETS, V7, P861, DOI 10.2174/138945006777709593
   Olgun S, 2004, TOXICOLOGY, V196, P181, DOI 10.1016/j.tox.2003.09.007
   Patel K, 2011, RADIAT ONCOL, V6, DOI 10.1186/1748-717X-6-160
   Plumb D. C., 2011, PUMBS VET DRUG HDB
   Rasmussen M, 2002, NEUROENDOCRINOL LETT, V23, P193
   Sartor LL, 2004, J VET INTERN MED, V18, P117, DOI 10.1892/0891-6640(2004)18&lt;117:LTIACW&gt;2.0.CO;2
   Shi P, 2009, BLOOD, V114, P360, DOI 10.1182/blood-2007-11-125658
   Slinker BK, 1998, J MOL CELL CARDIOL, V30, P723, DOI 10.1006/jmcc.1998.0655
   Tukey J., 1953, PROBLEM MULTIPLE COM
   Vail DM, 2009, TOP COMPANION ANIM M, V24, P122, DOI 10.1053/j.tcam.2009.02.004
   Yin DL, 1997, NEUROSCI RES, V29, P121, DOI 10.1016/S0168-0102(97)00080-1
   Zembruski NCL, 2012, ANAL BIOCHEM, V429, P79, DOI 10.1016/j.ab.2012.07.005
   Zhao YY, 2011, INT IMMUNOPHARMACOL, V11, P2039, DOI 10.1016/j.intimp.2011.08.017
   Zhou YF, 2012, CANCER INVEST, V30, P119, DOI 10.3109/07357907.2011.640653
NR 27
TC 8
Z9 8
U1 0
U2 9
PU JAPAN SOC VET SCI
PI TOKYO
PA UNIV TOKYO, 1-1-1 YAYOI, BUNKYO-KU, TOKYO, 103, JAPAN
SN 0916-7250
EI 1347-7439
J9 J VET MED SCI
JI J. Vet. Med. Sci.
PD DEC
PY 2014
VL 76
IS 12
BP 1563
EP 1568
DI 10.1292/jvms.13-0537
PG 6
WC Veterinary Sciences
WE Science Citation Index Expanded (SCI-EXPANDED)
SC Veterinary Sciences
GA AY0FD
UT WOS:000347272100003
PM 25649936
OA Green Published, Green Submitted, hybrid
DA 2023-12-20
ER

PT J
AU van de Luijtgaarden, ACM
   Kapusta, L
   Bellersen, L
   Bokkerink, JPM
   Kaal, SEJ
   Versleijen-Jonkers, YMH
   Schreuder, HWB
   van der Graaf, WTA
AF van de Luijtgaarden, A. C. M.
   Kapusta, L.
   Bellersen, L.
   Bokkerink, J. P. M.
   Kaal, S. E. J.
   Versleijen-Jonkers, Y. M. H.
   Schreuder, H. W. B.
   van der Graaf, W. T. A.
TI High prevalence of late adverse events in malignant bone tumour
   survivors diagnosed at adult age
SO NETHERLANDS JOURNAL OF MEDICINE
LA English
DT Article
DE Bone neoplasms; drug therapy; osteosarcoma; sarcoma; Ewing's; survivors
ID LONG-TERM SURVIVORS; RISK-FACTORS; SARCOMA PATIENTS; MINERAL DENSITY;
   FOLLOW-UP; CISPLATIN; OSTEOSARCOMA; CHILDHOOD; CHILDREN; NEPHROTOXICITY
AB Background: Late treatment-related adverse events are particularly prevalent in survivors of childhood bone cancer because of the combination of cytotoxic drugs, major surgery and radiotherapy. Existing studies for late toxicity in survivors of Ewing's sarcoma (ES) and osteosarcoma (OS) diagnosed at adult age have focused on specific sequelae. We investigated a broad spectrum of potential late effects in these patients.
   Methods: Relapse-free OS and ES patients aged >= 16 at diagnosis and treated at the Radboud University Medical Centre (1982-2007) were invited for systematic late toxicity screening. This included history taking, physical examination, echocardiogram, bone densitometry, audiogram, and serum and urine screening for renal toxicity and infertility. Adverse events were graded according to the Common Terminology Criteria for Adverse Events version 3.0.
   Results: In 24 survivors (63% male, mean age at screening 45.7 years, mean follow-up 10.9 years, 70% OS) we found a median of eight adverse events. Frequent findings included abnormal gait, osteoporosis, pain, left ventricular systolic dysfunction, obesity and nephropathy. The maximum grade of any adverse event was mild in four (17%), moderate in 11 (46%), severe in six (25%), and disabling in three cases (13%). There was a trend towards more events in patients diagnosed at an older age.
   Conclusion: The incidence of late adverse events in this study of survivors of bone tumours diagnosed at adult age is higher than in any previously published childhood cancer survivorship study. Older patients seem to be particularly at risk. Our findings underscore the need for systematic screening of late effects in bone cancer survivors of adult age at diagnosis.
C1 [van de Luijtgaarden, A. C. M.; Kaal, S. E. J.; Versleijen-Jonkers, Y. M. H.; van der Graaf, W. T. A.] Radboud Univ Nijmegen, Med Ctr, Dept Med Oncol, NL-6525 ED Nijmegen, Netherlands.
   [Kapusta, L.] Radboud Univ Nijmegen, Med Ctr, Childrens Heart Ctr, NL-6525 ED Nijmegen, Netherlands.
   [Bellersen, L.] Radboud Univ Nijmegen, Med Ctr, Dept Cardiol, NL-6525 ED Nijmegen, Netherlands.
   [Bokkerink, J. P. M.] Radboud Univ Nijmegen, Med Ctr, Dept Pediat, NL-6525 ED Nijmegen, Netherlands.
   [Schreuder, H. W. B.] Radboud Univ Nijmegen, Med Ctr, Dept Orthopaed Surg, NL-6525 ED Nijmegen, Netherlands.
   [Kapusta, L.] Tel Aviv Univ, Tel Aviv Sourasky Med Ctr, Dept Pediat Cardiol, IL-69978 Tel Aviv, Israel.
C3 Radboud University Nijmegen; Radboud University Nijmegen; Radboud
   University Nijmegen; Radboud University Nijmegen; Radboud University
   Nijmegen; Tel Aviv University; Sackler Faculty of Medicine; Tel Aviv
   Sourasky Medical Center
RP van de Luijtgaarden, ACM (通讯作者)，Radboud Univ Nijmegen, Med Ctr, Dept Med Oncol, NL-6525 ED Nijmegen, Netherlands.
EM Addy.vandeLuijtgaarden@radboudumc.nl
RI Schreuder, H.W.B./L-4638-2015; Kapusta, L./L-4426-2015; Bellersen,
   L./L-4192-2015; Bokkerink, J.P.M./L-4210-2015; Versleijen-Jonkers,
   Yvonne M.H./L-4717-2015; van der Graaf, Winette T/A-5006-2014; Kaal,
   Suzanne/L-4419-2015
OI van der Graaf, Winette T/0000-0001-7549-3338; Kaal,
   Suzanne/0000-0002-8063-0074; Versleijen-Jonkers,
   Yvonne/0000-0001-7623-0505; van de Luijtgaarden,
   Addy/0000-0001-8716-1509
FU Dr. Paul A.J. Speth Foundation
FX The authors declare that they have no conflict of interest. A. van de
   Luijtgaarden is supported by a Dr. Paul A.J. Speth Foundation research
   grant.
CR [Anonymous], COMM TERM CRIT ADV E
   Arndt CAS, 2012, MAYO CLIN PROC, V87, P475, DOI 10.1016/j.mayocp.2012.01.015
   BLAKLEY BW, 1993, OTOLARYNG HEAD NECK, V109, P385, DOI 10.1177/019459989310900302
   Brouwer CAJ, 2006, ANN ONCOL, V17, P1586, DOI 10.1093/annonc/mdl156
   Brown TR, 2013, PEDIAT BLOOD CANC
   Casas JP, 2005, LANCET, V366, P2026, DOI 10.1016/S0140-6736(05)67814-2
   Chugh R, 2009, EXPERT OPIN PHARMACO, V10, P1953, DOI 10.1517/14656560903061267
   Coccia PF, 2012, J NATL COMPR CANC NE, V10, P1112, DOI 10.6004/jnccn.2012.0117
   Colombo A, 2013, FUTUR CARDIOL, V9, P105, DOI [10.2217/fca.12.73, 10.2217/FCA.12.73]
   Ferrari S, 2005, ANTI-CANCER DRUG, V16, P733, DOI 10.1097/01.cad.0000168394.89428.11
   Geenen MM, 2007, JAMA-J AM MED ASSOC, V297, P2705, DOI 10.1001/jama.297.24.2705
   Guise TA, 2006, ONCOLOGIST, V11, P1121, DOI 10.1634/theoncologist.11-10-1121
   Hayashi K, 2008, INT ORTHOP, V32, P63, DOI 10.1007/s00264-006-0289-2
   Holzer G, 2003, J BONE JOINT SURG BR, V85B, P231, DOI 10.1302/0301-620X.85B2.13257
   Jensen BV, 2002, ANN ONCOL, V13, P699, DOI 10.1093/annonc/mdf132
   Jones DP, 2008, PEDIATR BLOOD CANCER, V51, P724, DOI 10.1002/pbc.21695
   Kaste SC, 2008, PEDIATR BLOOD CANCER, V50, P1032, DOI 10.1002/pbc.21281
   Knight KRG, 2005, J CLIN ONCOL, V23, P8588, DOI 10.1200/JCO.2004.00.5355
   Kremer LCM, 2002, ANN ONCOL, V13, P819, DOI 10.1093/annonc/mdf167
   Lim JS, 2013, J PEDIAT HEMATOL ONC, V35, P54, DOI 10.1097/MPH.0b013e318275193b
   LIPSHULTZ SE, 1995, NEW ENGL J MED, V332, P1738, DOI 10.1056/NEJM199506293322602
   Loebstein R, 1998, PEDIATRICS, V101, part. no., DOI 10.1542/peds.101.6.e8
   Longhi A, 2007, ANTI-CANCER DRUG, V18, P737, DOI 10.1097/CAD.0b013e32803d36fe
   Longhi A, 2012, CANCER-AM CANCER SOC, V118, P5050, DOI 10.1002/cncr.27493
   Lopez-Guerra JL, 2011, J BUON, V16, P528
   Mansky P, 2007, PEDIATR BLOOD CANCER, V48, P192, DOI 10.1002/pbc.20871
   Meinardi MT, 1999, CANCER TREAT REV, V25, P237, DOI 10.1053/ctrv.1999.0128
   Mulrooney DA, 2013, PEDIATR BLOOD CANCER, V60, P1703, DOI 10.1002/pbc.24610
   Nitz A, 2013, ONCOL LETT, V5, P311, DOI 10.3892/ol.2012.997
   Nogueira PCK, 1998, PEDIATR NEPHROL, V12, P572, DOI 10.1007/s004670050507
   Nuver J, 2005, EUR J CLIN INVEST, V35, P99, DOI 10.1111/j.1365-2362.2005.01460.x
   Oberlin O, 2009, J CLIN ONCOL, V27, P5350, DOI 10.1200/JCO.2008.17.5257
   Oeffinger KC, 2006, NEW ENGL J MED, V355, P1572, DOI 10.1056/NEJMsa060185
   Ottaviani G, 2013, CANCER-AM CANCER SOC, V119, P3727, DOI 10.1002/cncr.28277
   Paulides A, 2006, PEDIATR BLOOD CANCER, V46, P489, DOI 10.1002/pbc.20492
   Pirker-Frühauf UM, 2012, CLIN ORTHOP RELAT R, V470, P2874, DOI 10.1007/s11999-012-2448-7
   Stöhr W, 2007, PEDIATR BLOOD CANCER, V48, P140, DOI 10.1002/pbc.20812
   Stöhr W, 2005, CANCER INVEST, V23, P201, DOI 10.1081/CNV-200055951
   Takemura G, 2007, PROG CARDIOVASC DIS, V49, P330, DOI 10.1016/j.pcad.2006.10.002
   Tallaj JA, 2005, J HEART LUNG TRANSPL, V24, P2196, DOI 10.1016/j.healun.2004.12.108
   van Casteren NJ, 2009, PEDIATR BLOOD CANCER, V52, P108, DOI 10.1002/pbc.21780
   Wasilewski-Masker K, 2010, PEDIATR BLOOD CANCER, V54, P976, DOI 10.1002/pbc.22431
   Yao X, 2007, AM J MED SCI, V334, P115, DOI 10.1097/MAJ.0b013e31812dfe1e
   Zhang J, 1998, JAMA-J AM MED ASSOC, V280, P1690, DOI 10.1001/jama.280.19.1690
NR 44
TC 4
Z9 4
U1 0
U2 5
PU VAN ZUIDEN COMMUNICATIONS
PI ALPHEN AAN DE RIJN
PA HENRY DUNANTWEG 40A, 2402 NR ALPHEN AAN DE RIJN, NETHERLANDS
SN 0300-2977
EI 1872-9061
J9 NETH J MED
JI Neth. J. Med.
PD DEC
PY 2014
VL 72
IS 10
BP 516
EP 522
PG 7
WC Medicine, General & Internal
WE Science Citation Index Expanded (SCI-EXPANDED)
SC General & Internal Medicine
GA AY4OL
UT WOS:000347558000003
PM 26219756
DA 2023-12-20
ER

PT J
AU Kobayashi, H
   Turkbey, B
   Watanabe, R
   Choyke, PL
AF Kobayashi, Hisataka
   Turkbey, Baris
   Watanabe, Rira
   Choyke, Peter L.
TI Cancer Drug Delivery: Considerations in the Rational Design of Nanosized
   Bioconjugates
SO BIOCONJUGATE CHEMISTRY
LA English
DT Review
ID TRANSCAPILLARY PRESSURE-GRADIENT; HUMAN OSTEOSARCOMA XENOGRAFTS;
   GROWTH-FACTOR VEGF; SOLID TUMORS; IN-VIVO; ENHANCED PERMEABILITY;
   LIPOSOMAL DOXORUBICIN; VASCULAR-PERMEABILITY; BLOOD-VESSELS; SIZE
AB In order to efficiently deliver anticancer agents to tumors, biocompatible nanoparticles or bioconjugates, including antibody-drug conjugates (ADCs), have recently been designed, synthesized, and tested, some even in clinical trials. Controlled delivery can be enhanced by changing specific design characteristics of the bioconjugate such as its size, the nature of the payload, and the surface features. The delivery of macromolecular drugs to cancers largely relies on the leaky nature of the tumor vasculature compared with healthy vessels in normal organs. When administered intravenously, macromolecular bioconjugates and nanosized agents tend to circulate for prolonged times, unless they are small enough to be excreted by the kidney or stealthy enough to evade the macrophage phagocytic system (MPS), formerly the reticulo-endothelial system (RES). Therefore, macromolecular bioconjugates and nanosized agents with long circulation times leak preferentially into tumor tissue through permeable tumor vessels and are then retained in the tumor bed due to reduced lymphatic drainage. This process is known as the enhanced permeability and retention (EPR) effect. However, success of cancer drug delivery only relying on the EPR effect is still limited. To cure cancer patients, further improvement of drug delivery is required by both designing superior agents and enhancing EPR effects. In this Review, we describe the basis of macromolecular or nanosized bioconjugate delivery into cancer tissue and discuss current diagnostic methods for evaluating leakiness of the tumor vasculature. Then, we discuss methods to augment conventional "permeability and retention" effects for macromolecular or nanosized bioconjugates in cancer tissue.
C1 [Kobayashi, Hisataka; Turkbey, Baris; Watanabe, Rira; Choyke, Peter L.] NCI, Mol Imaging Program, Ctr Canc Res, NIH, Bethesda, MD 20892 USA.
C3 National Institutes of Health (NIH) - USA; NIH National Cancer Institute
   (NCI)
RP Kobayashi, H (通讯作者)，NCI, Mol Imaging Program, Ctr Canc Res, NIH, Bethesda, MD 20892 USA.
EM Kobayash@mail.nih.gov
FU Intramural Research Program of the NIH, National Cancer Institute,
   Center for Cancer Research
FX This research was supported by the Intramural Research Program of the
   NIH, National Cancer Institute, Center for Cancer Research.
CR Akiyoshi K, 1996, EUR J PHARM BIOPHARM, V42, P286
   Anculdewicz M., 2005, PACLITAXEL DECREASE
   Ansar M, 2013, ACS NANO, V7, P10597, DOI 10.1021/nn404719c
   Canelas DA, 2009, WIRES NANOMED NANOBI, V1, P391, DOI 10.1002/wnan.40
   Carver LA, 2003, NAT REV CANCER, V3, P571, DOI 10.1038/nrc1146
   Chauhan VP, 2012, NAT NANOTECHNOL, V7, P383, DOI [10.1038/nnano.2012.45, 10.1038/NNANO.2012.45]
   Choi HS, 2007, NAT BIOTECHNOL, V25, P1165, DOI 10.1038/nbt1340
   Choyke PL, 2003, J MAGN RESON IMAGING, V17, P509, DOI 10.1002/jmri.10304
   Clarke K, 2000, CLIN CANCER RES, V6, P3621
   Cyran CC, 2012, EUR J RADIOL, V81, P891, DOI 10.1016/j.ejrad.2011.07.016
   DeNardo SJ, 1997, P NATL ACAD SCI USA, V94, P4000, DOI 10.1073/pnas.94.8.4000
   Divan A, 2001, CANCER RES, V61, P3157
   Dubreta K, 2009, ONCOL REP, V22, P1253, DOI 10.3892/or_00000562
   Eikenes L, 2005, BRIT J CANCER, V93, P81, DOI 10.1038/sj.bjc.6602626
   Eikenes L, 2004, CANCER RES, V64, P4768, DOI 10.1158/0008-5472.CAN-03-1472
   Fang J, 2012, CANCER SCI, V103, P535, DOI 10.1111/j.1349-7006.2011.02178.x
   Fang J, 2011, ADV DRUG DELIVER REV, V63, P136, DOI 10.1016/j.addr.2010.04.009
   Georgi M, 1980, Rofo, V132, P287, DOI 10.1055/s-2008-1056566
   Gormley AJ, 2012, NANO TODAY, V7, P158, DOI 10.1016/j.nantod.2012.04.002
   Grantab R, 2006, CANCER RES, V66, P1033, DOI 10.1158/0008-5472.CAN-05-3077
   Hamidi M, 2006, DRUG DELIV, V13, P399, DOI 10.1080/10717540600814402
   Hoffman RM, 2006, NAT PROTOC, V1, P928, DOI 10.1038/nprot.2006.119
   Inai T, 2004, AM J PATHOL, V165, P35, DOI 10.1016/S0002-9440(10)63273-7
   Jain RK, 2010, NAT REV CLIN ONCOL, V7, P653, DOI 10.1038/nrclinonc.2010.139
   Jordan BF, 2005, NEOPLASIA, V7, P475, DOI 10.1593/neo.04628
   Kano MR, 2007, P NATL ACAD SCI USA, V104, P3460, DOI 10.1073/pnas.0611660104
   KATAOKA K, 1993, J CONTROL RELEASE, V24, P119
   Kiessling F, 2012, J NUCL MED, V53, P345, DOI 10.2967/jnumed.111.099754
   Kizaka-Kondoh S, 2003, CANCER SCI, V94, P1021, DOI 10.1111/j.1349-7006.2003.tb01395.x
   Kobayashi H, 2005, ADV DRUG DELIVER REV, V57, P2271, DOI 10.1016/j.addr.2005.09.016
   Kobayashi H, 2004, CLIN CANCER RES, V10, P7712, DOI 10.1158/1078-0432.CCR-04-1175
   Kobayashi H, 1999, CANCER RES, V59, P422
   Kobayashi Hisataka, 2003, Mol Imaging, V2, P1, DOI 10.1162/153535003765276237
   Kong G, 2001, CANCER RES, V61, P3027
   Kong G, 2000, CANCER RES, V60, P4440
   Lammers T, 2007, J CONTROL RELEASE, V117, P333, DOI 10.1016/j.jconrel.2006.10.032
   Lammers T, 2012, J CONTROL RELEASE, V161, P175, DOI 10.1016/j.jconrel.2011.09.063
   LI CJ, 1993, BRIT J CANCER, V67, P975, DOI 10.1038/bjc.1993.179
   Longmire M, 2008, NANOMEDICINE-UK, V3, P703, DOI 10.2217/17435889.3.5.703
   Longmire MR, 2011, BIOCONJUGATE CHEM, V22, P993, DOI 10.1021/bc200111p
   Maeda H, 2013, CANCER SCI, V104, P779, DOI 10.1111/cas.12152
   Maeda H, 2013, ADV DRUG DELIVER REV, V65, P71, DOI 10.1016/j.addr.2012.10.002
   Maeda H, 2012, J CONTROL RELEASE, V164, P138, DOI 10.1016/j.jconrel.2012.04.038
   Maeda H, 2012, P JPN ACAD B-PHYS, V88, P53, DOI 10.2183/pjab.88.53
   Maeda H, 2010, BIOCONJUGATE CHEM, V21, P797, DOI 10.1021/bc100070g
   Marcucci F, 2012, ADV DRUG DELIVER REV, V64, P53, DOI 10.1016/j.addr.2011.09.007
   Matsumura Y, 2009, CANCER SCI, V100, P572, DOI 10.1111/j.1349-7006.2009.01103.x
   McDonald DM, 2003, NAT MED, V9, P713, DOI 10.1038/nm0603-713
   McNerny DQ, 2010, WIRES NANOMED NANOBI, V2, P249, DOI 10.1002/wnan.79
   Mitsunaga M, 2011, NAT MED, V17, P1685, DOI 10.1038/nm.2554
   Morikawa S, 2002, AM J PATHOL, V160, P985, DOI 10.1016/S0002-9440(10)64920-6
   MULLER RH, 1992, J CONTROL RELEASE, V20, P237, DOI 10.1016/0168-3659(92)90126-C
   Ng KK, 2011, ACCOUNTS CHEM RES, V44, P1105, DOI 10.1021/ar200017e
   Novak D, 1976, Rofo, V124, P301
   Ogawa M, 2010, BIOCONJUGATE CHEM, V21, P955, DOI 10.1021/bc9005442
   Oh P, 2014, NAT MED, V20, P1062, DOI 10.1038/nm.3623
   Patel Sachin, 2011, Pharmaceutics, V3, P34, DOI 10.3390/pharmaceutics3010034
   Perche F, 2013, J DRUG DELIV, V2013, DOI 10.1155/2013/705265
   Ranjan A, 2012, J CONTROL RELEASE, V158, P487, DOI 10.1016/j.jconrel.2011.12.011
   Riggio C, 2011, J NANOMATER, V2011, DOI 10.1155/2011/164506
   Rose PG, 2005, ONCOLOGIST, V10, P205, DOI 10.1634/theoncologist.10-3-205
   Sano K, 2013, ACS NANO, V7, P717, DOI 10.1021/nn305011p
   Seki T, 2011, J CONTROL RELEASE, V156, P381, DOI 10.1016/j.jconrel.2011.08.022
   Seki T, 2009, CANCER SCI, V100, P2426, DOI 10.1111/j.1349-7006.2009.01323.x
   Seynhaeve ALB, 2007, CANCER RES, V67, P9455, DOI 10.1158/0008-5472.CAN-07-1599
   SUZUKI M, 1981, JNCI-J NATL CANCER I, V67, P663
   Tofts PS, 1999, J MAGN RESON IMAGING, V10, P223, DOI 10.1002/(SICI)1522-2586(199909)10:3<223::AID-JMRI2>3.0.CO;2-S
   Tredan O, 2007, J NATL CANCER I, V99, P1441, DOI 10.1093/jnci/djm135
   TURINI D, 1976, J UROLOGY, V116, P419, DOI 10.1016/S0022-5347(17)58840-0
   Turkbey B, 2009, AM J ROENTGENOL, V193, P304, DOI 10.2214/AJR.09.2869
   Wang KKH, 2009, LASER SURG MED, V41, P686, DOI 10.1002/lsm.20847
   Xie HA, 2011, INT J NANOMED, V6, P259, DOI 10.2147/IJN.S15479
   Yang M, 2003, P NATL ACAD SCI USA, V100, P14259, DOI 10.1073/pnas.2436101100
   Yang M, 2009, J CELL BIOCHEM, V106, P279, DOI 10.1002/jcb.21999
   YUAN F, 1995, CANCER RES, V55, P3752
NR 75
TC 66
Z9 72
U1 0
U2 58
PU AMER CHEMICAL SOC
PI WASHINGTON
PA 1155 16TH ST, NW, WASHINGTON, DC 20036 USA
SN 1043-1802
J9 BIOCONJUGATE CHEM
JI Bioconjugate Chem.
PD DEC
PY 2014
VL 25
IS 12
BP 2093
EP 2100
DI 10.1021/bc500481x
PG 8
WC Biochemical Research Methods; Biochemistry & Molecular Biology;
   Chemistry, Multidisciplinary; Chemistry, Organic
WE Science Citation Index Expanded (SCI-EXPANDED)
SC Biochemistry & Molecular Biology; Chemistry
GA AX1BB
UT WOS:000346682300001
PM 25385142
OA Green Published, hybrid
DA 2023-12-20
ER

PT J
AU Lamego, I
   Duarte, IF
   Marques, MPM
   Gil, AM
AF Lamego, Ines
   Duarte, Iola F.
   Marques, M. Paula M.
   Gil, Ana M.
TI Metabolic Markers of MG-63 Osteosarcoma Cell Line Response to
   Doxorubicin and Methotrexate Treatment: Comparison to Cisplatin
SO JOURNAL OF PROTEOME RESEARCH
LA English
DT Article
DE osteosarcoma; MG-63 cell; line; cisplatin; doxorubicin; methotrexate;
   cancer; chemotherapy; metabolomics; NMR spectroscopy
ID MAGNETIC-RESONANCE-SPECTROSCOPY; K562 CELLS; MASS-SPECTROMETRY; VISIBLE
   LIPIDS; LEUKEMIA-CELLS; H-1-NMR; NMR; APOPTOSIS; DEATH; RESISTANCE
AB A high resolution magic angle spinning NMR metabolomics study of the effects of doxorubicin (DOX), methotrexate (MTX) and cisplatin (cDDP) on MG-63 cells is presented and unveils the cellular metabolic adaptations to these drugs, often used together in clinical protocols. Although cDDP-treated cells were confirmed to undergo extensive membrane degradation accompanied by increased neutral lipids, DOX- and MTX-treated cells showed no lipids increase and different phospholipid signatures, which suggests that (i) DOX induces significant membrane degradation, decreased membrane synthesis, and apparent inhibition of de novo lipid synthesis, and (ii) MTX induces decreased membrane synthesis, while no membrane disruption or de novo lipid synthesis seem to occur. Nucleotide signatures were in apparent agreement with the different drug action mechanisms, a link having been found between UDP-GlcNAc and the active pathways of membrane degradation and energy metabolism, for cDDP and DOX, with a relation to oxidative state and DNA degradation, for cDDP. Correlation studies unveiled drug-specific antioxidative signatures, which pinpointed m- and s-inositols, taurine, glutamate/glutamine, and possibly creatine as important in glutathione metabolism. These results illustrate the ability of NMR metabolomics to measure cellular responses to different drugs, a first step toward understanding drug synergism and the definition of new biomarkers of drug efficacy.
C1 [Lamego, Ines; Duarte, Iola F.; Gil, Ana M.] Univ Aveiro, CICECO Dept Quim, P-3810193 Aveiro, Portugal.
   [Marques, M. Paula M.] Univ Coimbra, Fac Sci & Technol, R&D Unit Mol Phys Chem, P-3001401 Coimbra, Portugal.
   [Marques, M. Paula M.] Univ Coimbra, Fac Sci & Technol, Dept Life Sci, P-3001401 Coimbra, Portugal.
C3 Universidade de Aveiro; Universidade de Coimbra; Universidade de Coimbra
RP Gil, AM (通讯作者)，Univ Aveiro, CICECO Dept Quim, Campus Univ Santiago, P-3810193 Aveiro, Portugal.
EM agil@ua.pt
RI Gil, Ana M/B-5440-2013; Gil, Ana/O-3871-2019; Marques, Maria Paula
   M./M-4130-2013; Duarte, Iola F/H-5505-2013
OI Gil, Ana M/0000-0003-3766-4364; Gil, Ana/0000-0003-3766-4364; Marques,
   Maria Paula M./0000-0002-8391-0055; Duarte, Iola F/0000-0003-4289-9256;
   Lamego, Ines/0000-0002-6079-1698
FU European Regional Development Fund-FEDER; Foundation for Science and
   Technology-FCT, Portugal [CICECOFCOMP-01-0124-FEDER-037271,
   PEst-OE/QUI/UI0070 / 2014, PEst-C/CTM/LA0011/2013, PTDC/5AL-BEB-66896/
   2006, SFRH/BD/63916/2009]; FCT; Fundação para a Ciência e a Tecnologia
   [GRANTS:15468470, PEst-OE/QUI/UI0070/2014, SFRH/BD/63916/2009,
   GRANTS:15485881] Funding Source: FCT
FX The authors acknowledge funding from the European Regional Development
   Fund-FEDER through the Competitive Factors Thematic Operational
   Programme-COMPETE and the Foundation for Science and Technology-FCT,
   Portugal (CICECOFCOMP-01-0124-FEDER-037271, PEst-OE/QUI/UI0070 / 2014,
   PEst-C/CTM/LA0011/2013, PTDC/5AL-BEB-66896/ 2006, and
   SFRH/BD/63916/2009). The Portuguese National NMR Network (RNRNIN),
   supported with FCT funds, is acknowledged (particularly for access to
   800 MHz NMR equipment). The authors thank M. Spraul, Bruker BioSpin,
   Germany, for access to software and spectral databases, and the
   Associate Laboratory IBMC-INEB for kindly providing the MG63 cell line.
CR Ahmad S, 2010, CHEM BIODIVERS, V7, P543, DOI 10.1002/cbdv.200800340
   Berben L, 2012, INT J NURS STUD, V49, P1039, DOI 10.1016/j.ijnurstu.2012.01.015
   BERRIDGE MV, 1993, ARCH BIOCHEM BIOPHYS, V303, P474, DOI 10.1006/abbi.1993.1311
   Blankenberg FG, 1997, BLOOD, V89, P3778, DOI 10.1182/blood.V89.10.3778.3778_3778_3786
   Boren J, 2012, CELL DEATH DIFFER, V19, P1561, DOI 10.1038/cdd.2012.34
   Chiaradonna F, 2012, BIOTECHNOL ADV, V30, P30, DOI 10.1016/j.biotechadv.2011.07.006
   Cloarec O, 2005, ANAL CHEM, V77, P1282, DOI 10.1021/ac048630x
   Cuperlovic-Culf M, 2010, DRUG DISCOV TODAY, V15, P610, DOI 10.1016/j.drudis.2010.06.012
   D'Alessandro A, 2013, EXPERT REV PROTEOMIC, V10, P473, DOI 10.1586/14789450.2013.840440
   Delikatny EJ, 2011, NMR BIOMED, V24, P592, DOI 10.1002/nbm.1661
   Dieterle F, 2006, ANAL CHEM, V78, P4281, DOI 10.1021/ac051632c
   Duarte IF, 2013, MOL PHARMACEUT, V10, P4242, DOI 10.1021/mp400335k
   Duarte IF, 2010, J PROTEOME RES, V9, P5877, DOI 10.1021/pr100635n
   Ferretti A, 2002, BRIT J CANCER, V86, P1180, DOI 10.1038/sj/bjc/6600189
   García-Alvarez I, 2011, CURR TOP MED CHEM, V11, P27, DOI 10.2174/156802611793611841
   Grande S, 2011, NMR BIOMED, V24, P68, DOI 10.1002/nbm.1557
   Griffin JL, 2003, BBA-GEN SUBJECTS, V1619, P151, DOI 10.1016/S0304-4165(02)00475-0
   Hakumäki JM, 2000, TRENDS BIOCHEM SCI, V25, P357, DOI 10.1016/S0968-0004(00)01614-5
   Huang ZH, 2003, CANCER CELL INT, V3, DOI 10.1186/1475-2867-3-5
   Kelland L, 2007, NAT REV CANCER, V7, P573, DOI 10.1038/nrc2167
   Klawitter J, 2009, BRIT J CANCER, V100, P923, DOI 10.1038/sj.bjc.6604946
   Knijn A, 2005, CELL BIOL INT, V29, P890, DOI 10.1016/j.cellbi.2005.07.004
   Le Moyec L, 2000, NMR BIOMED, V13, P92, DOI 10.1002/(SICI)1099-1492(200004)13:2<92::AID-NBM615>3.0.CO;2-R
   LeMoyec L, 1996, CANCER RES, V56, P3461
   Lindskog M, 2004, J NATL CANCER I, V96, P1457, DOI 10.1093/jnci/djh273
   Liu S, 2014, ENVIRON TOXICOL PHAR, V37, P150, DOI 10.1016/j.etap.2013.11.016
   Longhi A, 2006, CANCER TREAT REV, V32, P423, DOI 10.1016/j.ctrv.2006.05.005
   Luetke A, 2014, CANCER TREAT REV, V40, P523, DOI 10.1016/j.ctrv.2013.11.006
   MACNICOL PK, 1987, PLANT SCI, V53, P229, DOI 10.1016/0168-9452(87)90159-2
   Mannechez A, 2005, CANCER CELL INT, V5, DOI 10.1186/1475-2867-5-2
   Milkevitch M, 2005, BBA-MOL CELL BIOL L, V1734, P1, DOI 10.1016/j.bbalip.2005.01.008
   Minotti G, 2004, PHARMACOL REV, V56, P185, DOI 10.1124/pr.56.2.6
   Mirbahai L, 2012, NMR BIOMED, V25, P1253, DOI 10.1002/nbm.2796
   Mirbahai L, 2011, INT J BIOCHEM CELL B, V43, P990, DOI 10.1016/j.biocel.2010.07.002
   Miura D, 2010, ANAL CHEM, V82, P498, DOI 10.1021/ac901083a
   MOSMANN T, 1983, J IMMUNOL METHODS, V65, P55, DOI 10.1016/0022-1759(83)90303-4
   Myint KT, 2009, ANAL CHEM, V81, P7766, DOI 10.1021/ac901269h
   Pan XY, 2013, METABOLOMICS, V9, P722, DOI 10.1007/s11306-012-0483-8
   Pan XY, 2011, J PROTEOME RES, V10, P3493, DOI 10.1021/pr200114v
   Rainaldi G, 2008, RADIAT RES, V169, P170, DOI 10.1667/RR0958.1
   Ronen SM, 1999, BRIT J CANCER, V80, P1035, DOI 10.1038/sj.bjc.6690459
   Ross J, 2008, MOL CANCER THER, V7, P2556, DOI 10.1158/1535-7163.MCT-08-0015
   Santini MT, 2006, RADIAT RES, V165, P131, DOI 10.1667/RR3500.1
   Santini MT, 2001, BBA-MOL CELL BIOL L, V1531, P111, DOI 10.1016/S1388-1981(01)00093-2
   Schmiegelow K, 2009, BRIT J HAEMATOL, V146, P489, DOI 10.1111/j.1365-2141.2009.07765.x
   Sterin M, 2001, CANCER RES, V61, P7536
   Ta H, 2009, CANCER METAST REV, V28, P247, DOI 10.1007/s10555-009-9186-7
   Triba MN, 2010, NMR BIOMED, V23, P1009, DOI 10.1002/nbm.1516
   Tsang RY, 2009, DRUG SAFETY, V32, P1109, DOI 10.2165/11316640-000000000-00000
   Uehara T, 2009, ANAL CHEM, V81, P3836, DOI 10.1021/ac9002062
   Veselkov KA, 2009, ANAL CHEM, V81, P56, DOI 10.1021/ac8011544
   Wang D, 2005, NAT REV DRUG DISCOV, V4, P307, DOI 10.1038/nrd1691
   Wishart DS, 2013, NUCLEIC ACIDS RES, V41, pD801, DOI 10.1093/nar/gks1065
   Zietkowski D, 2012, MAGN RESON MED, V68, P369, DOI 10.1002/mrm.23265
NR 54
TC 34
Z9 41
U1 0
U2 38
PU AMER CHEMICAL SOC
PI WASHINGTON
PA 1155 16TH ST, NW, WASHINGTON, DC 20036 USA
SN 1535-3893
EI 1535-3907
J9 J PROTEOME RES
JI J. Proteome Res.
PD DEC
PY 2014
VL 13
IS 12
BP 6033
EP 6045
DI 10.1021/pr500907d
PG 13
WC Biochemical Research Methods
WE Science Citation Index Expanded (SCI-EXPANDED)
SC Biochemistry & Molecular Biology
GA AW1GY
UT WOS:000346039400066
PM 25382592
OA Green Published
DA 2023-12-20
ER

PT J
AU Long, XH
   Zhong, ZH
   Peng, AF
   Zhu, LB
   Wang, H
   Zhang, GM
   Liu, ZL
AF Long, Xin Hua
   Zhong, Zhen Hao
   Peng, Ai Fen
   Zhu, Liang Bo
   Wang, Heng
   Zhang, Guo Mei
   Liu, Zhi Li
TI LY294002 suppresses the malignant phenotype and sensitizes osteosarcoma
   cells to pirarubicin chemotherapy
SO MOLECULAR MEDICINE REPORTS
LA English
DT Article
DE osteosarcoma; metastasis; pirarubicin; LY294002; synergistic action
ID 3-KINASE INHIBITOR LY294002; HIGH-DOSE METHOTREXATE; GASTRIC-CANCER
   CELLS; NF-KAPPA-B; NONMETASTATIC OSTEOSARCOMA; NEOADJUVANT CHEMOTHERAPY;
   SINGLE INSTITUTION; IN-VITRO; DOXORUBICIN; PATHWAY
AB Pirarubicin is frequently used in chemotherapy against tumors. However, clinical use is severely limited by the development of progressive dose-dependent cardiomyopathy and acquired drug resistance. LY294002 is a commonly used pharmacologic inhibitor, which selectively inhibits the phosphoinositide 3-kinase-AKT nexus. The aim of this study was to investigate the combined inhibitory effect of LY294002 and pirarubicin on human osteosarcoma (OS) cells in vitro. The inhibitory effect of LY294002 plus pirarubicin on U2-OS and MG-63 OS cell proliferation, apoptosis, migration and invasion was investigated by cell proliferation, wound healing and Transwell invasion assays. The results revealed that LY294002 and pirarubicin synergistically induced apoptosis, and inhibited the growth, migration and invasion of OS cells. This indicates that LY294002 enhanced the effects of pirarubicin on OS in vitro. LY294002 combined with pirarubicin may thus be a future therapeutic strategy in OS.
C1 [Long, Xin Hua; Zhu, Liang Bo; Wang, Heng; Liu, Zhi Li] Nanchang Univ, Affiliated Hosp 1, Dept Orthoped, Nanchang 330006, Jiangxi, Peoples R China.
   [Zhong, Zhen Hao] Nanchang Univ, Grad Sch, Nanchang 330006, Jiangxi, Peoples R China.
   [Peng, Ai Fen] Jiangxi Univ Tradit Chinese Med, Nanchang 330006, Jiangxi, Peoples R China.
   [Zhang, Guo Mei] Nanchang Univ, Affiliated Hosp 2, Dept Orthoped, Nanchang 330006, Jiangxi, Peoples R China.
C3 Nanchang University; Nanchang University; Jiangxi University of
   Traditional Chinese Medicine; Nanchang University
RP Liu, ZL (通讯作者)，Nanchang Univ, Affiliated Hosp 1, Dept Orthoped, 17 Yong Wai Zheng St, Nanchang 330006, Jiangxi, Peoples R China.
EM zgm7977@163.com
FU National Natural Science Foundation of China [81260400]; Natural Science
   Fundation of Jiangxi Province [20114BAB205093]
FX The present study was supported by the National Natural Science
   Foundation of China (grant no. 81260400) and the Natural Science
   Fundation of Jiangxi Province (grant no. 20114BAB205093).
CR Bacci G, 2007, J SURG ONCOL, V96, P118, DOI 10.1002/jso.20628
   Bölling T, 2008, ANTICANCER RES, V28, P3885
   Chen ZH, 2014, MOL CELL BIOCHEM, V385, P169, DOI 10.1007/s11010-013-1825-1
   Cho Y, 2011, CLIN ORTHOP SURG, V3, P48, DOI 10.4055/cios.2011.3.1.48
   Ferrari S, 2005, J CLIN ONCOL, V23, P8845, DOI 10.1200/JCO.2004.00.5785
   Fu ZY, 2011, BIOMED PHARMACOTHER, V65, P163, DOI 10.1016/j.biopha.2011.02.004
   Futani H, 2012, ANTICANCER RES, V32, P965
   García MG, 2009, LEUKEMIA RES, V33, P288, DOI 10.1016/j.leukres.2008.06.010
   He AN, 2013, INT J CLIN ONCOL, V18, P498, DOI [10.1007/s10147-012-0409-5, 10.1007/s10147-013-0561-6]
   Hu LM, 2000, CLIN CANCER RES, V6, P880
   Imai Y, 2012, CLIN TRANSL MED, V1, DOI 10.1186/2001-1326-1-24
   Iwamoto Y, 2009, J ORTHOP SCI, V14, P397, DOI 10.1007/s00776-009-1347-6
   Jawad MU, 2011, J CANCER RES CLIN, V137, P597, DOI 10.1007/s00432-010-0923-7
   Kwon O, 2006, CARCINOGENESIS, V27, P2258, DOI 10.1093/carcin/bgl097
   Lee Ji Won, 2008, Cancer Res Treat, V40, P172, DOI 10.4143/crt.2008.40.4.172
   Lewis VO, 2007, J BONE JOINT SURG AM, V89A, P1399, DOI 10.2106/JBJS.G.00075
   Liang J, 2009, FEBS J, V276, P685, DOI 10.1111/j.1742-4658.2008.06816.x
   Meesungnoen J, 2002, CAN J PHYSIOL PHARM, V80, P1054, DOI 10.1139/Y02-132
   Meyers PA, 2005, J CLIN ONCOL, V23, P2004, DOI 10.1200/JCO.2005.06.031
   Niitsu N, 1998, Nihon Ronen Igakkai Zasshi, V35, P358
   Qi WX, 2012, MED ONCOL, V29, P2229, DOI 10.1007/s12032-011-0021-y
   Semba S, 2002, CLIN CANCER RES, V8, P1957
   Shinozaki T, 2002, ANN PHARMACOTHER, V36, P996, DOI 10.1345/aph.1A187
   Tsuchiya H, 1998, ANTICANCER RES, V18, P657
   Wu DY, 2011, UROL INT, V87, P105, DOI 10.1159/000322849
   Xie X, 2013, ONCOL REP, V30, P773, DOI 10.3892/or.2013.2520
   Yu HG, 2008, INT J CANCER, V122, P433, DOI 10.1002/ijc.23049
   Zhao H, 2010, J CHEMOTHERAPY, V22, P119, DOI 10.1179/joc.2010.22.2.119
NR 28
TC 7
Z9 7
U1 0
U2 15
PU SPANDIDOS PUBL LTD
PI ATHENS
PA POB 18179, ATHENS, 116 10, GREECE
SN 1791-2997
EI 1791-3004
J9 MOL MED REP
JI Mol. Med. Rep.
PD DEC
PY 2014
VL 10
IS 6
BP 2967
EP 2972
DI 10.3892/mmr.2014.2617
PG 6
WC Oncology; Medicine, Research & Experimental
WE Science Citation Index Expanded (SCI-EXPANDED)
SC Oncology; Research & Experimental Medicine
GA AU9YM
UT WOS:000345947900027
PM 25310590
OA Bronze
DA 2023-12-20
ER

PT J
AU Feng, T
   Qiao, GL
   Feng, L
   Qi, WX
   Huang, YJ
   Yao, Y
   Shen, Z
AF Feng, Tao
   Qiao, Guanglei
   Feng, Li
   Qi, Weixiang
   Huang, Yujing
   Yao, Yang
   Shen, Zan
TI Stathmin is key in reversion of doxorubicin resistance by arsenic
   trioxide in osteosarcoma cells
SO MOLECULAR MEDICINE REPORTS
LA English
DT Article
DE arsenic trioxide; osteosarcoma; multidrug resistance; stathmin;
   apoptosis
ID ACUTE PROMYELOCYTIC LEUKEMIA; DRUG-RESISTANCE; MITOTIC ARREST;
   EXPRESSION; MICROTUBULES; LINES; GENE
AB Osteosarcoma is the most common type of malignant bone tumor in children and adolescents. Numerous patients are unable to be cured due to the development of resistance of the osteosarcoma cells to chemotherapeutic drugs. Therefore, reversion of drug resistance is urgently required for the treatment of osteosarcoma. Arsenic trioxide (As2O3) is an active ingredient in Traditional Chinese Medicine, but the therapeutic potential of As 03 in osteosarcoma remains largely unexplored. The current study investigated the effects of As2O3 on MG63 osteosarcoma cells using a cell proliferation assay, flow cytometric analysis of the cell cycle and cell apoptosis, reverse transcription polymerase chain reaction to detect stathmin mRNA expression levels and western blot analysis to detect the stathmin protein expression levels. As,03 and doxorubicin (ADM) combination treatment markedly inhibited cell proliferation in ADM-resistant MG63 (MG63/dox) osteosarcoma cells, clearly induced G2/M phase cell cycle arrest and increased the number of apoptotic MG63/dox cells. Furthermore, stathmin expression was found to be downregulated in MG63/dox cells and was sensitive to ADM treatment. Additional investigation revealed that the downregulation of stathmin expression in MG63/dox cells by stathmin small interfering RNA significantly enhanced the reversion of ADM resistance in MG63/dox by As2O3. The data indicated that As2O3 reversed ADM resistance in MG63/dox cells through downregulation of stathmin and may be a potential drug for the treatment of ADM-resistant osteosarcoma.
C1 [Feng, Tao; Qiao, Guanglei; Qi, Weixiang; Huang, Yujing; Yao, Yang; Shen, Zan] Shanghai Jiao Tong Univ, Affiliated Peoples Hosp 6, Dept Oncol, Shanghai 200233, Peoples R China.
   [Feng, Li] Donggang Peoples Hosp, Dept Pharm, Rizhao 276800, Shandong, Peoples R China.
C3 Shanghai Jiao Tong University
RP Shen, Z (通讯作者)，Shanghai Jiao Tong Univ, Affiliated Peoples Hosp 6, Dept Oncol, Shanghai 200233, Peoples R China.
EM flyicefish@163.com
FU National Natural Science Foundation of China [81172105]
FX This study was supported by the National Natural Science Foundation of
   China (grant no. 81172105).
CR Bachleitner-Hofmann T, 2002, LEUKEMIA LYMPHOMA, V43, P1535, DOI 10.1080/1042819021000002857
   Belmont LD, 1996, CELL, V84, P623, DOI 10.1016/S0092-8674(00)81037-5
   Guo Wei, 2006, Zhonghua Wai Ke Za Zhi, V44, P805
   Ling YH, 2002, MOL PHARMACOL, V62, P529, DOI 10.1124/mol.62.3.529
   Miller WH, 2002, CANCER RES, V62, P3893
   Mimeault M, 2007, J CELL MOL MED, V11, P981, DOI 10.1111/j.1582-4934.2007.00088.x
   Mistry SJ, 2001, J BIOL CHEM, V276, P31209, DOI 10.1074/jbc.M011654200
   Niethammer P, 2004, SCIENCE, V303, P1862, DOI 10.1126/science.1094108
   Rajkumar T, 2008, ANTI-CANCER DRUG, V19, P257, DOI 10.1097/CAD.0b013e3282f435b6
   Rego EM, 2000, P NATL ACAD SCI USA, V97, P10173, DOI 10.1073/pnas.180290497
   Rubin CI, 2004, J CELL BIOCHEM, V93, P242, DOI 10.1002/jcb.20187
   Schwartz CL, 2007, J CLIN ONCOL, V25, P2057, DOI 10.1200/JCO.2006.07.7776
   SERRA M, 1993, ANTICANCER RES, V13, P323
   Wang R, 2007, MOL MED, V13, P567, DOI 10.2119/2007-00046.Wang
   Wei HL, 2003, CHINESE MED J-PEKING, V116, P1644
   Xiao Tao, 2002, Hunan Yike Daxue Xuebao, V27, P111
   Zhang HZ, 2006, CANCER BIOL THER, V5, P1457, DOI 10.4161/cbt.5.11.3272
NR 17
TC 6
Z9 7
U1 1
U2 10
PU SPANDIDOS PUBL LTD
PI ATHENS
PA POB 18179, ATHENS, 116 10, GREECE
SN 1791-2997
EI 1791-3004
J9 MOL MED REP
JI Mol. Med. Rep.
PD DEC
PY 2014
VL 10
IS 6
BP 2985
EP 2992
DI 10.3892/mmr.2014.2618
PG 8
WC Oncology; Medicine, Research & Experimental
WE Science Citation Index Expanded (SCI-EXPANDED)
SC Oncology; Research & Experimental Medicine
GA AU9YM
UT WOS:000345947900030
PM 25310700
OA Bronze
DA 2023-12-20
ER

PT J
AU Xiao, X
   Wang, W
   Wang, Z
AF Xiao, Xin
   Wang, Wei
   Wang, Zhen
TI The Role of Chemotherapy for Metastatic, Relapsed and Refractory
   Osteosarcoma
SO PEDIATRIC DRUGS
LA English
DT Review
ID PEDIATRIC-ONCOLOGY-GROUP; MALIGNANT SOLID TUMORS; HIGH-DOSE IFOSFAMIDE;
   HIGH-GRADE OSTEOSARCOMA; ADVANCED SOFT-TISSUE; PHASE-II TRIAL; PULMONARY
   METASTASES; FRACTIONATED CYCLOPHOSPHAMIDE; ETOPOSIDE COMBINATION;
   ADJUVANT CHEMOTHERAPY
AB of Background Data Despite a large number of publications on outcomes of second-line chemotherapy for osteosarcoma, there is little consensus on efficacy of the therapy.
   Objective Our objective was to systematically categorize published evidence for chemotherapy for metastatic, relapsed and refractory osteosarcoma in order to provide an updated and comprehensive analysis of the clinical outcomes.
   Methods We performed a search of PubMed and EMBASE to identify published articles reporting on validated clinical outcomes measures (the rate of complete response [CR] and partial response [PR], the rate of stable disease [SD] and progressive disease [PD] and the 5-year overall survival) after chemotherapy in patients with metastatic, relapsed and refractory osteosarcoma. A total of 20 articles were identified and stratified by different regimens. Finally, six regimens that have at least two drugs were reviewed. Weighted averages of each outcome were computed.
   Results The weighted average overall response rate (CR + PR) for the combination of ifosfamide, etoposide and high-dose methotrexate therapy was 62%, and the tumor control rate (CR + PR + SD) was 92.3%; the highest of all six regimens. The weighted average overall response rate and tumor control rate of ifosfamide-etoposide therapy (41.7 and 77.9%, respectively) were the highest of the two-drug regimens. Weighted average overall response rate and tumor control rate for the remaining regimens were 20.5 and 56.8%, respectively, for cyclophosphamide-etoposide; 30.0 and 73.5% for ifosfamide, carboplatin, and etoposide; 12.0 and 40.0% for cyclophosphamide-topotecan; and 14.5 and 36.4% for gemcitabine-docetaxel.
   Conclusion A chemotherapy regimen comprising both a cell cycle-specific drug and a cell cycle-nonspecific drug could increase response rates. The combination of ifosfamide and etoposide therapy is our first choice in two-drug regimens. Regarding three-drug regimens, adding a cell cycle-specific drug to ifosfamide-etoposide therapy may result in a better response rate than adding a cell cycle-nonspecific drug, or any other two-drug regimens in current studies. Hence, we recommend the use of second-line chemotherapy based on the combination ifosfamide-etoposide regimen in patients with metastatic, relapsed and refractory osteosarcoma.
C1 [Xiao, Xin; Wang, Zhen] Forth Mil Med Univ, Xijing Hosp, Dept Orthoped, Xian, Shaanxi, Peoples R China.
   [Wang, Wei] Forth Mil Med Univ, Dept Immunol, State Key Lab Canc Biol, Xian, Shaanxi, Peoples R China.
C3 Air Force Military Medical University; Air Force Military Medical
   University
RP Wang, Z (通讯作者)，Forth Mil Med Univ, Xijing Hosp, Dept Orthoped, 15 West Changle Rd, Xian, Shaanxi, Peoples R China.
EM wangzhen@fmmu.edu.cn
FU Natural Science Foundation of China [31170914]
FX X Xiao, W Wang and Z Wang declare that they have no conflict of
   interest. This work was supported by grants from the Natural Science
   Foundation of China (NO. 31170914).
CR ANTMAN KH, 1989, J CLIN ONCOL, V7, P126, DOI 10.1200/JCO.1989.7.1.126
   Bielack SS, 2002, J CLIN ONCOL, V20, P776, DOI 10.1200/JCO.20.3.776
   Campanacci M, 1975, Ital J Orthop Traumatol, V1, P5
   COHEN P, 1978, EUR J CANCER, V14, P995, DOI 10.1016/0014-2964(78)90027-0
   Fox E, 2012, ONCOLOGIST, V17, P321, DOI 10.1634/theoncologist.2010-0265
   Fuchs N, 1998, ANN ONCOL, V9, P893, DOI 10.1023/A:1008391103132
   Gentet JC, 1997, EUR J CANCER, V33, P232, DOI 10.1016/S0959-8049(96)00439-X
   GIULIANO AE, 1984, CANCER-AM CANCER SOC, V54, P2160, DOI 10.1002/1097-0142(19841115)54:10<2160::AID-CNCR2820541016>3.0.CO;2-P
   GOORIN AM, 1991, J CLIN ONCOL, V9, P600, DOI 10.1200/JCO.1991.9.4.600
   Goorin AM, 2002, J CLIN ONCOL, V20, P426, DOI 10.1200/JCO.2002.20.2.426
   Gosiengfiao Y, 2012, J PEDIAT HEMATOL ONC, V34, pE63, DOI 10.1097/MPH.0b013e3182331ee8
   GREM JL, 1988, JNCI-J NATL CANCER I, V80, P626, DOI 10.1093/jnci/80.9.626
   JAFFE N, 1983, J CLIN ONCOL, V1, P251, DOI 10.1200/JCO.1983.1.4.251
   KLEIN HO, 1983, CANCER TREAT REV, V10, P167, DOI 10.1016/S0305-7372(83)80025-5
   KUNG FH, 1993, CANCER-AM CANCER SOC, V71, P1898, DOI 10.1002/1097-0142(19930301)71:5<1898::AID-CNCR2820710529>3.0.CO;2-Q
   KUNG FH, 1995, J PEDIAT HEMATOL ONC, V17, P265, DOI 10.1097/00043426-199508000-00009
   Lamoureux F, 2007, EXPERT REV ANTICANC, V7, P169, DOI 10.1586/14737140.7.2.169
   Lee EM, 2012, CANCER CHEMOTH PHARM, V69, P635, DOI 10.1007/s00280-011-1742-5
   Longhi A, 2006, CANCER TREAT REV, V32, P423, DOI 10.1016/j.ctrv.2006.05.005
   MAGRATH I, 1986, CANCER CHEMOTH PHARM, V18, pS25, DOI 10.1007/BF00647446
   Mantadakis E, 2000, J CLIN ONCOL, V18, P2576, DOI 10.1200/JCO.2000.18.13.2576
   MARINA NM, 1992, CANCER-AM CANCER SOC, V70, P2722, DOI 10.1002/1097-0142(19921201)70:11<2722::AID-CNCR2820701125>3.0.CO;2-S
   MARTI C, 1985, CANCER TREAT REP, V69, P115
   Massimo B, 2009, CANCER-AM CANCER SOC, V115, P2980, DOI 10.1002/cncr.24368
   Meyers P A, 1993, Cancer Treat Res, V62, P309
   Michelagnoli MP, 1999, BRIT J CANCER, V79, P1174, DOI 10.1038/sj.bjc.6690187
   MISER JS, 1987, J CLIN ONCOL, V5, P1191, DOI 10.1200/JCO.1987.5.8.1191
   Mora J, 2009, J PEDIAT HEMATOL ONC, V31, P723, DOI 10.1097/MPH.0b013e3181b2598c
   MULDER JD, 1993, RADIOLOGIC ATLAS BON
   Navid F, 2008, CANCER, V113, P419, DOI 10.1002/cncr.23586
   Petrie A., 2020, Medical statistics at a glance, V4th
   PRATT CB, 1987, CANCER TREAT REP, V71, P131
   Qi WX, 2012, JPN J CLIN ONCOL, V42, P427, DOI 10.1093/jjco/hys030
   Rapkin L, 2012, PEDIATR BLOOD CANCER, V59, P854, DOI 10.1002/pbc.24101
   RODRIGUEZ V, 1978, CANCER TREAT REP, V62, P493
   Rodríguez-Galindo C, 2002, J PEDIAT HEMATOL ONC, V24, P250, DOI 10.1097/00043426-200205000-00006
   Rosen G, 1993, Cancer Treat Res, V62, P49
   SAETER G, 1995, CANCER-AM CANCER SOC, V75, P1084, DOI 10.1002/1097-0142(19950301)75:5<1084::AID-CNCR2820750506>3.0.CO;2-F
   Saylors RL, 1998, J CLIN ONCOL, V16, P945, DOI 10.1200/JCO.1998.16.3.945
   Saylors RL, 2001, J CLIN ONCOL, V19, P3463, DOI 10.1200/JCO.2001.19.15.3463
   SCHEULEN ME, 1983, CANCER TREAT REV, V10, P93, DOI 10.1016/S0305-7372(83)80013-9
   STUARTHARRIS R, 1983, CANCER TREAT REV, V10, P163, DOI 10.1016/S0305-7372(83)80023-1
   Unni KK., 1996, Dahlin's Bone Tumors-General Aspects and Data on 11,087 Cases, V5th edn
   URIBEBOTERO G, 1977, AM J CLIN PATHOL, V67, P427
   Van Winkle P, 2005, PEDIATR BLOOD CANCER, V44, P338, DOI 10.1002/pbc.20227
   WARD WG, 1994, J CLIN ONCOL, V12, P1849, DOI 10.1200/JCO.1994.12.9.1849
   Yalçin S, 1998, CANCER INVEST, V16, P297, DOI 10.3109/07357909809084647
   YAZIGI R, 1984, OBSTET GYNECOL, V63, P163
NR 48
TC 41
Z9 46
U1 0
U2 11
PU ADIS INT LTD
PI NORTHCOTE
PA 5 THE WAREHOUSE WAY, NORTHCOTE 0627, AUCKLAND, NEW ZEALAND
SN 1174-5878
EI 1179-2019
J9 PEDIATR DRUGS
JI Pediatr. Drugs
PD DEC
PY 2014
VL 16
IS 6
BP 503
EP 512
DI 10.1007/s40272-014-0095-z
PG 10
WC Pediatrics; Pharmacology & Pharmacy
WE Science Citation Index Expanded (SCI-EXPANDED)
SC Pediatrics; Pharmacology & Pharmacy
GA AU6ZQ
UT WOS:000345750800006
PM 25392156
DA 2023-12-20
ER

PT J
AU Gamblin, AL
   Renaud, A
   Charrier, C
   Hulin, P
   Louarn, G
   Heymann, D
   Trichet, V
   Layrolle, P
AF Gamblin, Anne Laure
   Renaud, Audrey
   Charrier, Celine
   Hulin, Philippe
   Louarn, Guy
   Heymann, Dominique
   Trichet, Valerie
   Layrolle, Pierre
TI Osteoblastic and osteoclastic differentiation of human mesenchymal stem
   cells and monocytes in a miniaturized three-dimensional culture with
   mineral granules
SO ACTA BIOMATERIALIA
LA English
DT Article
DE 3-D model; Bone; Human mesenchymal stromal/stem cells; Osteoblasts;
   Human monocytes
ID CALCIUM-PHOSPHATE CERAMICS; BONE; MODEL; OSTEOGENESIS; COCULTURE;
   RECEPTOR; THERAPY; MOUSE; LINK
AB The pathologies of the skeleton have a significant socioeconomic impact on our population. Although therapies have improved the treatment of osteosarcoma and osteoporosis, their efficacy still remains limited. In this context, we developed a miniaturized 3-D culture model of bone cells on calcium phosphate ceramics. Human bone marrow mesenchymal stem cells (MSCs) were three-dimensionally cultured on particles of biphasic calcium phosphate (BCP, 125-200 mu m) in osteogenic media. The MSCs seeded on the BCP particles adhered and proliferated, producing abundant collagenous extracellular matrix (ECM). Light and confocal laser scanning microscopy showed that the MSCs created bridges between the BCP particles and formed a 3-D structure. Energy dispersive X-ray analysis in a scanning electron microscope confirmed the mineralization of the collagen matrix. The 96-well sized bone constructs were tested by immunohistology and transcription analysis, proving cell differentiation. Both techniques corroborated the osteoblastic differentiation with high production of bone sialoprotein and osteocalcin. Peripheral blood CD14-positive monocytes (MOs) were pre-differentiated into osteoclasts prior to seeding on the 3-D constructs. Multinucleated and tartrate-resistant acid phosphatase-positive cells were also identified at the surface of the 3-D constructs after 90 days of culture. In addition, cell viability within these constructs was measured by flow cytometry. In summary, we have developed a miniaturized 3-D culture of bone cell precursors with osteoblasts and osteoclasts. This 3-D culture may make it possible to test the effects of new drugs for bone healing, osteoporosis and osteosarcomas, in more appropriate cell-cell and cell-matrix interactions than conventional 2-D cultures. (C) 2014 Acta Materialia Inc. Published by Elsevier Ltd. All rights reserved.
C1 [Gamblin, Anne Laure; Renaud, Audrey; Charrier, Celine; Heymann, Dominique; Trichet, Valerie; Layrolle, Pierre] INSERM, UMR957, Nantes, France.
   [Hulin, Philippe; Heymann, Dominique; Trichet, Valerie; Layrolle, Pierre] Nantes Atlantique Univ, Univ Nantes, Lab Physiopathol Resorpt Osseuse & Therapie Tumeu, Nantes, France.
   [Hulin, Philippe] CNRS 3556, Inserm UMS 016, SFR Sante Francois Bonamy, Plate Forme MicroPICell, Nantes, France.
   [Louarn, Guy] Inst Mat Jean Rouxel, UMR 6502, Lab Phys Mat & Nanostruct, F-44322 Nantes 03, France.
   [Heymann, Dominique; Layrolle, Pierre] CHU Nantes, Hotel Dieu, F-44035 Nantes 01, France.
C3 Institut National de la Sante et de la Recherche Medicale (Inserm);
   Nantes Universite; Centre National de la Recherche Scientifique (CNRS);
   Institut National de la Sante et de la Recherche Medicale (Inserm);
   Nantes Universite; CHU de Nantes
RP Layrolle, P (通讯作者)，Fac Med, LPRO, UMR957, INSERM, 1 Rue Gaston Veil, F-44035 Nantes, France.
EM pierre.layrolle@inserm.fr
RI LOUARN, Guy/HIR-4124-2022; LOUARN, Guy G/A-6801-2008; Trichet,
   Valérie/L-1553-2015; Charrier, Céline/K-9198-2015; Layrolle,
   Pierre/K-9257-2015; Heymann, Dominique/AAC-6014-2019
OI LOUARN, Guy G/0000-0003-0683-7381; Trichet, Valérie/0000-0003-4183-9032;
   Layrolle, Pierre/0000-0001-9800-5210; Heymann,
   Dominique/0000-0001-7777-0669; CHARRIER, Celine/0000-0002-4487-5066
FU European Commission [HEALTH-2009-1.4.2-241879]; regional council of
   "Pays de la Loire"
FX We are very grateful to the members of the European consortium REBORNE
   for providing the cGMP grade cells used to set up the protocols, in
   particular Markus Rojdeski and Hubert Schrezenmeier from Ulm University.
   We also thank the company Biomatlante which provided the MBCP+(TM)
   granules. This work was supported by a grant (HEALTH-2009-1.4.2-241879)
   from the 7th Framework Programme of the European Commission REBORNE
   (Regenerating Bone Defects Using New Biomedical Engineering Approaches).
   A.L.G. is the recipient of a PhD fellowship from the regional council of
   "Pays de la Loire".
CR Anderson DM, 1997, NATURE, V390, P175, DOI 10.1038/36593
   Ando Kosei, 2013, Cancers (Basel), V5, P591, DOI 10.3390/cancers5020591
   Arinzeh TL, 2005, BIOMATERIALS, V26, P3631, DOI 10.1016/j.biomaterials.2004.09.035
   Atik OS, 2006, CLIN ORTHOP RELAT R, P19, DOI 10.1097/01.blo.0000200248.64876.fe
   Boukhechba F, 2009, J BONE MINER RES, V24, P1927, DOI [10.1359/jbmr.090517, 10.1359/JBMR.090517]
   Boyle WJ, 2003, NATURE, V423, P337, DOI 10.1038/nature01658
   Breslin S, 2013, DRUG DISCOV TODAY, V18, P240, DOI 10.1016/j.drudis.2012.10.003
   Bruder SP, 1998, J ORTHOPAED RES, V16, P155, DOI 10.1002/jor.1100160202
   Clarke MSF, 2013, ACTA BIOMATER, V9, P7908, DOI 10.1016/j.actbio.2013.04.051
   Cohen SB, 2008, ARTHRITIS RHEUM, V58, P1299, DOI 10.1002/art.23417
   Coleman RE, 2006, CLIN CANCER RES, V12, p6243S, DOI 10.1158/1078-0432.CCR-06-0931
   Cordonnier T, 2014, J TISSUE ENG REGEN M, V8, P364, DOI 10.1002/term.1529
   Cordonnier T, 2011, TISSUE ENG PART C-ME, V17, P249, DOI 10.1089/ten.TEC.2010.0387
   Cukierman E, 2002, CURR OPIN CELL BIOL, V14, P633, DOI 10.1016/S0955-0674(02)00364-2
   Cukierman E, 2001, SCIENCE, V294, P1708, DOI 10.1126/science.1064829
   Demontiero O, 2012, THER ADV MUSCULOSKEL, V4, P61, DOI 10.1177/1759720X11430858
   Detsch R, 2008, ACTA BIOMATER, V4, P139, DOI 10.1016/j.actbio.2007.03.014
   Duplomb L, 2008, ENDOCRINOLOGY, V149, P3688, DOI 10.1210/en.2007-1719
   Forlino A, 2011, NAT REV ENDOCRINOL, V7, P540, DOI 10.1038/nrendo.2011.81
   Georgess D, 2014, CELL ADHES MIGR, V8, P192, DOI 10.4161/cam.27840
   Gioia R, 2012, STEM CELLS, V30, P1465, DOI 10.1002/stem.1107
   Guihard P, 2012, STEM CELLS, V30, P762, DOI 10.1002/stem.1040
   Heinemann C, 2011, EUR CELLS MATER, V21, P80, DOI 10.22203/eCM.v021a07
   Heymann D, 2012, J BONE ONCOL, V1, P2, DOI 10.1016/j.jbo.2012.03.001
   Houthuijzen J, 2012, BRIT J CANCER, V106, P1901, DOI 10.1038/bjc.2012.201
   Jules J, 2010, EXPERT OPIN THER TAR, V14, P923, DOI 10.1517/14728222.2010.511179
   Lian JB, 1999, VITAM HORM, V55, P443
   Livingston TL, 2003, J MATER SCI-MATER M, V14, P211, DOI 10.1023/A:1022824505404
   Monderer D, 2013, LAB INVEST, V93, P1100, DOI 10.1038/labinvest.2013.101
   Mouline CC, 2010, EUR CELLS MATER, V20, P379
   Oshina H, 2007, BONE, V41, P575, DOI 10.1016/j.bone.2007.06.022
   Papadimitropoulos A, 2011, EUR CELLS MATER, V21, P445, DOI 10.22203/eCM.v021a33
   Perrot P, 2010, PLOS ONE, V5, DOI 10.1371/journal.pone.0010999
   Redini F, 2013, EXPERT OPIN EMERG DR, V18, P339, DOI 10.1517/14728214.2013.823948
   Rosenberg N, 2012, BONE JOINT RES, V1, P1, DOI [10.1302/2046-3758.11.2000007, 10.1302/2046-3758.1.1.2000007]
   Rosset P, 2014, ORTHOP TRAUMATOL-SUR, V100, pS107, DOI 10.1016/j.otsr.2013.11.010
   Ruggiu A, 2014, J TISSUE ENG REGEN M, V8, P557, DOI 10.1002/term.1559
   Sieh S, 2014, BONE, V63, P121, DOI 10.1016/j.bone.2014.02.001
   Taubenberger AV, 2013, J BONE MINER RES, V28, P1399, DOI 10.1002/jbmr.1875
   Wang CC, 2009, STEM CELLS, V27, P724, DOI 10.1634/stemcells.2008-0944
   Zaidi M, 2007, NAT MED, V13, P791, DOI 10.1038/nm1593
NR 41
TC 17
Z9 18
U1 0
U2 36
PU ELSEVIER SCI LTD
PI OXFORD
PA THE BOULEVARD, LANGFORD LANE, KIDLINGTON, OXFORD OX5 1GB, OXON, ENGLAND
SN 1742-7061
EI 1878-7568
J9 ACTA BIOMATER
JI Acta Biomater.
PD DEC
PY 2014
VL 10
IS 12
BP 5139
EP 5147
DI 10.1016/j.actbio.2014.08.033
PG 9
WC Engineering, Biomedical; Materials Science, Biomaterials
WE Science Citation Index Expanded (SCI-EXPANDED)
SC Engineering; Materials Science
GA AU2SQ
UT WOS:000345468300023
PM 25196309
DA 2023-12-20
ER

PT J
AU Helmerick, EC
   Loftus, JP
   Wakshlag, JJ
AF Helmerick, E. C.
   Loftus, J. P.
   Wakshlag, J. J.
TI The effects of baicalein on canine osteosarcoma cell proliferation and
   death
SO VETERINARY AND COMPARATIVE ONCOLOGY
LA English
DT Article
DE apoptosis; baicalein; chemotherapy; doxorubicin; flavones; osteosarcoma
ID SCUTELLARIA-BAICALENSIS; INDUCED APOPTOSIS; CANCER-CELLS; TISSUE
   TRANSGLUTAMINASE; GROWTH-FACTOR; PATHWAYS; PHARMACOKINETICS; WOGONIN;
   CONSTITUENTS; ACTIVATION
AB Flavonoids are a group of modified triphenolic compounds from plants with medicinal properties. Baicalein, a specific flavone primarily isolated from plant roots (Scutellaria baicalensis), is commonly used in Eastern medicine for its anti-inflammatory and antineoplastic properties. Previous research shows greater efficacy for baicalein than most flavonoids; however, there has been little work examining their effects on sarcoma cells, let alone canine cells. Three canine osteosarcoma cell lines (HMPOS, D17 and OS 2.4) were treated with baicalein to examine cell viability, cell cycle kinetics, anchorage-independent growth and apoptosis. Results showed that osteosarcoma cells were sensitive to baicalein at concentrations from approximately 1 to 25M. Modest cell cycle changes were observed in one cell line. Baicalein was effective in inducing apoptosis and did not prevent doxorubicin cell proliferation inhibition in all the cell lines. The mechanism for induction of apoptosis has not been fully elucidated; however, changes in mitochondrial permeability supersede the apoptotic response.
C1 [Helmerick, E. C.; Loftus, J. P.; Wakshlag, J. J.] Cornell Univ, Coll Vet Med, Dept Clin Sci, Ithaca, NY 14853 USA.
C3 Cornell University
RP Wakshlag, JJ (通讯作者)，Cornell Univ, Coll Vet Med, Ctr Vet Med, C1-120,Box 34, Ithaca, NY 14853 USA.
EM jw37@cornell.edu
RI Loftus, John/HMD-4770-2023
OI Loftus, John/0000-0001-7181-7155
CR AMANO Y, 1987, Gastroenterologia Japonica, V22, P292
   Antonyak MA, 2004, J BIOL CHEM, V279, P41461, DOI 10.1074/jbc.M404976200
   Bonham M, 2005, CLIN CANCER RES, V11, P3905, DOI 10.1158/1078-0432.CCR-04-1974
   Chipuk JE, 2010, MOL CELL, V37, P299, DOI 10.1016/j.molcel.2010.01.025
   Chiu YW, 2011, TOXICOL APPL PHARM, V255, P316, DOI 10.1016/j.taap.2011.07.008
   COMBS AB, 1990, TOXICOL PATHOL, V18, P583
   Galonek HL, 2006, NAT CELL BIOL, V8, P1317, DOI 10.1038/ncb1206-1317
   Gao JY, 2011, TOXICOL APPL PHARM, V254, P221, DOI 10.1016/j.taap.2011.03.016
   Hamsa TP, 2011, CHIN MED-UK, V6, DOI 10.1186/1749-8546-6-11
   Jamadar-Shroff V, 2009, CLIN CANCER RES, V15, P1269, DOI 10.1158/1078-0432.CCR-08-1610
   Kim YH, 2007, ARCH PHARM RES, V30, P260, DOI 10.1007/BF02977703
   Krakauer T, 2001, FEBS LETT, V500, P52, DOI 10.1016/S0014-5793(01)02584-4
   Kuo HM, 2009, INT J ONCOL, V35, P717, DOI 10.3892/ijo_00000384
   Lai MY, 2003, BIOL PHARM BULL, V26, P79, DOI 10.1248/bpb.26.79
   Lana SE, 2006, J AM ANIM HOSP ASSOC, V42, P361, DOI 10.5326/0420361
   Lee DH, 2008, BIOCHEM PHARMACOL, V75, P2020, DOI 10.1016/j.bcp.2008.02.023
   Lee JH, 2008, ANTICANCER RES, V28, P1701
   Lee YM, 2011, J ETHNOPHARMACOL, V135, P179, DOI 10.1016/j.jep.2011.03.009
   Levine RA, 2000, VET PATHOL, V37, P54, DOI 10.1354/vp.37-1-54
   Li CR, 2011, BIOPHARM DRUG DISPOS, V32, P427, DOI 10.1002/bdd.771
   Li-Weber M, 2009, CANCER TREAT REV, V35, P57, DOI 10.1016/j.ctrv.2008.09.005
   Lin YT, 2007, IN VIVO, V21, P1053
   Ling Y, 2011, EXP BIOL MED, V236, P851, DOI 10.1258/ebm.2011.010395
   Markovic ZS, 2011, J MOL MODEL, V17, P2575, DOI 10.1007/s00894-010-0942-y
   McNeill CJ, 2007, VET COMP ONCOL, V5, P90, DOI 10.1111/j.1476-5829.2006.00116.x
   MOTOO Y, 1994, CANCER LETT, V86, P91, DOI 10.1016/0304-3835(94)90184-8
   Muñoz-Pinedo C, 2012, ADV EXP MED BIOL, V738, P124, DOI 10.1007/978-1-4614-1680-7_8
   O'Donoghue LE, 2010, BMC CANCER, V10, DOI 10.1186/1471-2407-10-506
   Qi B, 2008, NAT CHEM BIOL, V4, P722, DOI 10.1038/nchembio1208-722
   Spencer JPE, 2008, BRIT J NUTR, V99, pES60, DOI 10.1017/S0007114508965776
   Takahashi H, 2011, BBA-MOL CELL RES, V1813, P1465, DOI 10.1016/j.bbamcr.2011.05.003
   Tian S, 2012, FITOTERAPIA, V83, P532, DOI 10.1016/j.fitote.2011.12.019
   Vangestel C, 2009, CANCER BIOTHER RADIO, V24, P395, DOI 10.1089/cbr.2008.0598
   Wakshlag JJ, 2006, PROTEIN J, V25, P83, DOI 10.1007/s10930-006-0009-1
   Wakshlag JJ, 2010, AM J VET RES, V71, P1362, DOI 10.2460/ajvr.71.11.1362
   Wakshlag JJ, 2010, AM J VET RES, V71, P89, DOI 10.2460/ajvr.71.1.89
   Wang JB, 2005, J BIOL CHEM, V280, P22883, DOI 10.1074/jbc.M414375200
   Wong BCY, 2001, CARCINOGENESIS, V22, P1349, DOI 10.1093/carcin/22.9.1349
   Zhou QM, 2009, ACTA PHARMACOL SIN, V30, P1648, DOI 10.1038/aps.2009.166
NR 39
TC 11
Z9 12
U1 0
U2 11
PU WILEY
PI HOBOKEN
PA 111 RIVER ST, HOBOKEN 07030-5774, NJ USA
SN 1476-5810
EI 1476-5829
J9 VET COMP ONCOL
JI Vet. Comp. Oncol.
PD DEC
PY 2014
VL 12
IS 4
BP 299
EP 309
DI 10.1111/vco.12013
PG 11
WC Veterinary Sciences
WE Science Citation Index Expanded (SCI-EXPANDED)
SC Veterinary Sciences
GA AU5AR
UT WOS:000345620000006
PM 23228048
DA 2023-12-20
ER

PT J
AU Sero, V
   Tavanti, E
   Vella, S
   Hattinger, CM
   Fanelli, M
   Michelacci, F
   Versteeg, R
   Valsasina, B
   Gudeman, B
   Picci, P
   Serra, M
AF Sero, Valeria
   Tavanti, Elisa
   Vella, Serena
   Hattinger, Claudia Maria
   Fanelli, Marilu
   Michelacci, Francesca
   Versteeg, Rogier
   Valsasina, Barbara
   Gudeman, Beth
   Picci, Piero
   Serra, Massimo
TI Targeting polo-like kinase 1 by NMS-P937 in osteosarcoma cell lines
   inhibits tumor cell growth and partially overcomes drug resistance
SO INVESTIGATIONAL NEW DRUGS
LA English
DT Article
DE Polo-like kinase 1; Osteosarcoma; Drug resistance; NMS-P937; ABCB1;
   Novel therapeutic strategies
ID POTENTIAL THERAPEUTIC TARGET; CANCER-CELLS; HIGH EXPRESSION; IN-VITRO;
   PLK1; SCREEN; MALIGNANCIES; DEPLETION; CBT-1(R); P53
AB Background Polo-like kinase 1 (PLK1) has emerged as a prognostic factor in various neoplasms, but only scarce data have been reported for high-grade osteosarcoma (OS). In this study, we assessed PLK1 expression and the efficacy of PLK1 inhibitor NMS-P937 in OS. Methods PLK1 expression was assessed on 21 OS clinical samples and on a panel of human OS cell lines. In vitro efficacy of NMS-P937 was evaluated on nine drug-sensitive and six drug-resistant human OS cell lines, either as single agent or in combination with the drugs used in chemotherapy for OS. Results PLK1 expression was higher in OS clinical samples and cell lines compared to normal human tissue. A higher PLK1 expression at diagnosis appeared to be associated with an unfavourable clinical outcome. PLK1 silencing produced growth inhibition, cell cycle retardation and apoptosis induction in human OS cell lines. NMS-P937 proved to be highly active in both drug-sensitive and drug-resistant cell lines, with the only exception of ABCB1-overexpressing, Doxorubicin (DX)-resistant variants. However, in these cells, the association of NMS-P937 with DX was able to revert DX-resistance by negatively interfering with ABCB1 transport activity. NMS-P937 was also able to decrease clonogenic and migration ability of human OS cell lines. Conclusion PLK1 can be proposed as a new candidate target for OS. Targeting PLK1 in OS with NMS-P937 in association with conventional chemotherapeutic drugs may be a new interesting therapeutic option, since this approach has proved to be active against drug resistant cells.
C1 [Sero, Valeria; Tavanti, Elisa; Vella, Serena; Hattinger, Claudia Maria; Fanelli, Marilu; Michelacci, Francesca; Picci, Piero; Serra, Massimo] Rizzoli Orthopaed Inst, Expt Oncol Lab, I-40136 Bologna, Italy.
   [Versteeg, Rogier] Univ Amsterdam, Acad Med Ctr, Dept Human Genet, NL-1100 DE Amsterdam, Netherlands.
   [Valsasina, Barbara] Nerviano Med Sci, I-20014 Milan, Italy.
   [Gudeman, Beth] CBA Res Inc, Lexington, KY 40517 USA.
C3 IRCCS Istituto Ortopedico Rizzoli; University of Amsterdam; Academic
   Medical Center Amsterdam; Nerviano Medical Sciences S.r.l
RP Serra, M (通讯作者)，Rizzoli Orthopaed Inst, Expt Oncol Lab, Via Barbiano 1-10, I-40136 Bologna, Italy.
EM massimo.serra@ior.it
RI Hattinger, Claudia/Q-1212-2016; Serra, Massimo/J-4878-2016; Versteeg,
   Rogier/AAQ-1765-2020; Picci, Piero/J-5979-2016
OI Hattinger, Claudia/0000-0002-9316-5095; Serra,
   Massimo/0000-0003-0742-1177; Versteeg, Rogier/0000-0001-7172-0388;
   Picci, Piero/0000-0002-8519-4101
FU Associazione Italiana per la Ricerca sul Cancro (A.I.R.C.); Istituto
   Ortopedico Rizzoli; European Project [037390]
FX This study was supported by grants from: Associazione Italiana per la
   Ricerca sul Cancro (A.I.R.C., grant to Massimo Serra); Istituto
   Ortopedico Rizzoli (5% contributions to Rizzoli Institute); the European
   Project "Kids Cancer Kinome" (KCK; grant No. 037390;
   http://www.kidscancerkinome.org/). Dr. Elisa Tavanti received a
   fellowship from the Associazione Italiana per la Ricerca sul Cancro (A.
   I. R. C.) for the research project "Pre-clinical validation of
   approaches targeting protein kinases in osteosarcoma". We would like to
   thank Nerviano Medical Sciences (Nerviano, Italy) that kindly provided
   us NMS-P937 and CBA Research Inc. (Lexington, KY) that kindly provided
   us CBT-1. We also thank Dr. Peter van Sluis and Dr. Jan Koster (Academic
   Medical Center, University of Amsterdam, The Netherlands) for profiling
   data handling and assistance with R2 software. We would like to thank
   Dr. Alba Balladelli for editing the manuscript.
CR Benini S, 1999, INT J CANCER, V80, P581, DOI 10.1002/(SICI)1097-0215(19990209)80:4<581::AID-IJC16>3.0.CO;2-O
   Beria I, 2011, BIOORG MED CHEM LETT, V21, P2969, DOI 10.1016/j.bmcl.2011.03.054
   Casolaro A, 2013, PLOS ONE, V8, DOI 10.1371/journal.pone.0058424
   Chou AJ, 2006, EXPERT REV ANTICANC, V6, P1075, DOI 10.1586/14737140.6.7.1075
   Dai X, 2011, MED SCI MONITOR, V17, pRA177, DOI 10.12659/MSM.881893
   de Cárcer G, 2011, CELL CYCLE, V10, P2255, DOI 10.4161/cc.10.14.16494
   Duan ZF, 2010, CANCER LETT, V293, P220, DOI 10.1016/j.canlet.2010.01.014
   Fink J, 2007, MOL CANCER THER, V6, P3189, DOI 10.1158/1535-7163.MCT-07-0048
   Gray PJ, 2004, MOL CANCER THER, V3, P641
   Guan R, 2005, CANCER RES, V65, P2698, DOI 10.1158/0008-5472.CAN-04-2131
   Han DP, 2012, MED SCI MONITOR, V18, pBR237, DOI 10.12659/MSM.882900
   Hattinger CM, 2009, GENE CHROMOSOME CANC, V48, P289, DOI 10.1002/gcc.20640
   Hattinger CM, 2010, EXPERT OPIN EMERG DR, V15, P615, DOI 10.1517/14728214.2010.505603
   Hu KJ, 2009, MOL CANCER THER, V8, P3024, DOI 10.1158/1535-7163.MCT-09-0365
   Kelly RJ, 2012, ONCOLOGIST, V17, P512, DOI 10.1634/theoncologist.2012-0080
   Liu XZ, 2011, ANTI-CANCER DRUG, V22, P444, DOI 10.1097/CAD.0b013e32834513f4
   Liu XQ, 2006, MOL CELL BIOL, V26, P2093, DOI 10.1128/MCB.26.6.2093-2108.2006
   Louwen F, 2013, ONCOTARGET, V4, P958, DOI 10.18632/oncotarget.1096
   Molenaar JJ, 2012, GENE CHROMOSOME CANC, V51, P10, DOI 10.1002/gcc.20926
   Morales AG, 2011, ANTI-CANCER DRUG, V22, P995, DOI 10.1097/CAD.0b013e32834a16d4
   Ottaviano L, 2010, GENE CHROMOSOME CANC, V49, P40, DOI 10.1002/gcc.20717
   Pasello M, 2008, CANCER RES, V68, P6661, DOI 10.1158/0008-5472.CAN-07-5840
   Robey RW, 2008, BIOCHEM PHARMACOL, V75, P1302, DOI 10.1016/j.bcp.2007.12.001
   SERRA M, 1993, ANTICANCER RES, V13, P323
   Serra M, 2004, ANN ONCOL, V15, P151, DOI 10.1093/annonc/mdh004
   Spaniol K, 2011, ANTI-CANCER DRUG, V22, P531, DOI 10.1097/CAD.0b013e3283454526
   Spänkuch B, 2004, JNCI-J NATL CANCER I, V96, P862, DOI 10.1093/jnci/djh146
   Strebhardt K, 2010, NAT REV DRUG DISCOV, V9, P643, DOI 10.1038/nrd3184
   Sur S, 2009, P NATL ACAD SCI USA, V106, P3964, DOI 10.1073/pnas.0813333106
   Tang N, 2008, CLIN ORTHOP RELAT R, V466, P2114, DOI 10.1007/s11999-008-0335-z
   Tavanti E, 2013, BRIT J CANCER, V109, P2607, DOI 10.1038/bjc.2013.643
   Valsasina B, 2012, MOL CANCER THER, V11, P1006, DOI 10.1158/1535-7163.MCT-11-0765
   Weiss L, 2012, EXP HEMATOL ONCOL, V1, DOI 10.1186/2162-3619-1-38
   Yamaguchi U, 2009, CANCER SCI, V100, P2268, DOI 10.1111/j.1349-7006.2009.01310.x
   Zhang GJ, 2013, TUMOR BIOL, V34, P1887, DOI 10.1007/s13277-013-0732-0
   Zhang Z, 2013, UROL ONCOL-SEMIN ORI, V31, P1222, DOI 10.1016/j.urolonc.2011.11.028
NR 36
TC 31
Z9 32
U1 0
U2 19
PU SPRINGER
PI DORDRECHT
PA VAN GODEWIJCKSTRAAT 30, 3311 GZ DORDRECHT, NETHERLANDS
SN 0167-6997
EI 1573-0646
J9 INVEST NEW DRUG
JI Invest. New Drugs
PD DEC
PY 2014
VL 32
IS 6
BP 1167
EP 1180
DI 10.1007/s10637-014-0158-6
PG 14
WC Oncology; Pharmacology & Pharmacy
WE Science Citation Index Expanded (SCI-EXPANDED)
SC Oncology; Pharmacology & Pharmacy
GA AT7UI
UT WOS:000345142300012
PM 25193492
DA 2023-12-20
ER

PT J
AU Makhubela, BCE
   Meyer, M
   Smith, GS
AF Makhubela, Banothile C. E.
   Meyer, Mervin
   Smith, Gregory S.
TI Evaluation of trimetallic Ru(II)- and Os(II)-Arene complexes as
   potential anticancer agents
SO JOURNAL OF ORGANOMETALLIC CHEMISTRY
LA English
DT Article
DE Trimetallic; Cancer; Ruthenium(II)-arenes and osmium(II)arenes;
   Cytotoxicity; Topoisomerase I
ID PLATINUM COMPLEXES; IN-VITRO; CLINICAL DEVELOPMENT; RUTHENIUM COMPLEXES;
   CATALYTIC-ACTIVITY; X-RAY; OSMIUM; REACTIVITY; CANCER; DRUGS
AB Schiff-base ligands, tris-2-(salicylaldimine ethyl)amine and tris 2 (2 pyridylimine ethyl)amine (1 and 2) were prepared and complexed to Ru(II) and Os(11) entities to form new trimetallic complexes (3-10). The complexes are air- and moisture-stable and have been characterized fully using elemental analysis, FT-IR and NMR spectroscopy as well as HR-ESI-TOF-MS spectrometry. Related mononuclear analogues (11-14) were also prepared via the Schiff-base condensation reaction of propyl amine and the appropriate aldehyde to form propysalicylaldimine and propyl-2-pyridylimine ligands. Upon complexation with the respective metal dimers, ([OsCl2(p-cym)](2) and [OsBr2(p-cym)](2)) complexes (11-14) formed and were characterized by elemental analysis, NMR, FT-IR spectroscopy and mass spectrometry. The cytotoxicity of the trimetallic complexes (3-10) and their mononuclear analogues were established against human osteosarcoma (MG63), human ovarian (A2780cisR; cisplatin-resistant) cancer cells and model human non-cancerous cells (KMST6, fibroblast). All the complexes exhibited moderate to high anti-cancer activities and the most potent complexes were further evaluated for their ability to inhibit DNA topoisomerase I (Topo I) an enzyme key to cellular genetic processes, such as DNA replication and transcription. (C) 2014 Elsevier B.V. All rights reserved.
C1 [Makhubela, Banothile C. E.; Smith, Gregory S.] Univ Cape Town, Dept Chem, ZA-7701 Cape Town, South Africa.
   [Meyer, Mervin] Univ Western Cape, Dept Biotechnol, ZA-7535 Cape Town, South Africa.
C3 University of Cape Town; University of the Western Cape
RP Smith, GS (通讯作者)，Univ Cape Town, Dept Chem, ZA-7701 Cape Town, South Africa.
EM Gregory.Smith@uct.ac.za
RI Smith, Gregory/P-8917-2019
OI Smith, Gregory/0000-0002-2892-5481; /0000-0002-2292-7400; Meyer,
   Mervin/0000-0002-8296-4860
FU University of Cape Town; National Research Foundation; Department of
   Science and Technology of South Africa (NRF); Department of Science and
   Technology of South Africa (DST-NRF) [85141, SFP1208209271]; Oppenheimer
   Memorial Trust (OMT-OMT) [19477/01]
FX We would like to thank the University of Cape Town, the National
   Research Foundation and Department of Science and Technology of South
   Africa (NRF and DST-NRF Grant No. 85141 ref. SFP1208209271) and the
   Oppenheimer Memorial Trust (OMT-OMT Ref. 19477/01) for financial
   support. The generous donation of metal salts from Anglo American
   Platinum Limited is gratefully acknowledged as well as the University of
   the Western Cape for biological testing.
CR Akbayeva DN, 2003, CHEM COMMUN, P264, DOI 10.1039/b210102e
   Alessio E, 2004, CURR TOP MED CHEM, V4, P1525, DOI 10.2174/1568026043387421
   Alessio E, 2004, MET IONS BIOL SYST, V42, P323
   American Cancer Society, 2007, GLOB CANC FACTS FIG, P1
   Ang WH, 2006, EUR J INORG CHEM, P4003, DOI 10.1002/ejic.200600723
   [Anonymous], 2001, Journal of Supramolecular Chemistry, DOI DOI 10.1016/S1472-7862(02)00030-8
   [Anonymous], 1999, TOP BIOL INORG CHEM
   Atwood JL, 2003, CRYST GROWTH DES, V3, P3, DOI 10.1021/cg020063o
   Baban DF, 1998, ADV DRUG DELIVER REV, V34, P109, DOI 10.1016/S0169-409X(98)00003-9
   BENN R, 1989, J AM CHEM SOC, V111, P8754, DOI 10.1021/ja00205a047
   BENNETT MA, 1974, J CHEM SOC DALTON, P233, DOI 10.1039/dt9740000233
   BENNETT MA, 1980, INORG CHEM, V19, P1014, DOI 10.1021/ic50206a045
   Bergamo A, 2008, INT J ONCOL, V33, P1281, DOI 10.3892/ijo_00000119
   Bruijnincx PCA, 2009, ADV INORG CHEM, V61, P1, DOI 10.1016/S0898-8838(09)00201-3
   Chatterjee S, 2008, J BIOL INORG CHEM, V13, P1149, DOI 10.1007/s00775-008-0400-9
   Chellan P, 2014, DALTON T, V43, P513, DOI 10.1039/c3dt52090k
   Clarke MJ, 1999, CHEM REV, V99, P2511, DOI 10.1021/cr9804238
   Clarke MJ, 2003, COORDIN CHEM REV, V236, P207, DOI 10.1016/S0010-8545(02)00311-9
   CLARKE MJ, 1980, J INORG BIOCHEM, V12, P79, DOI 10.1016/S0162-0134(00)80045-8
   Clayton HS, 2009, POLYHEDRON, V28, P1511, DOI 10.1016/j.poly.2009.03.001
   Cloete J, 2006, J MOL CATAL A-CHEM, V243, P221, DOI 10.1016/j.molcata.2005.08.002
   Dorcier A, 2006, ORGANOMETALLICS, V25, P4090, DOI 10.1021/om060394o
   Dyson PJ, 2006, DALTON T, P1929, DOI 10.1039/b601840h
   Enamullah M, 2007, Z NATURFORSCH B, V62, P807
   Fu Y, 2012, CHEM SCI, V3, P2485, DOI 10.1039/c2sc20220d
   Galanski M, 2005, CURR MED CHEM, V12, P2075, DOI 10.2174/0929867054637626
   Galanski M, 2003, CURR PHARM DESIGN, V9, P2078, DOI 10.2174/1381612033454180
   Gklonis K., 2008, INORG CHEM, V47, P3893
   Gopal YNV, 2002, ARCH BIOCHEM BIOPHYS, V401, P53, DOI 10.1016/S0003-9861(02)00037-1
   Gopal YNV, 1999, BIOCHEMISTRY-US, V38, P4382, DOI 10.1021/bi981990s
   Gossens C, 2008, J AM CHEM SOC, V130, P10921, DOI 10.1021/ja800194a
   Govender P, 2014, INORG CHIM ACTA, V409, P112, DOI 10.1016/j.ica.2013.05.025
   Govender P, 2013, DALTON T, V42, P1267, DOI 10.1039/c2dt31337e
   Govender P, 2011, DALTON T, V40, P1158, DOI 10.1039/c0dt00761g
   Govender P, 2009, J ORGANOMET CHEM, V694, P3470, DOI 10.1016/j.jorganchem.2009.06.028
   Hanif M, 2011, J INORG BIOCHEM, V105, P224, DOI 10.1016/j.jinorgbio.2010.10.004
   Hartinger CG, 2006, J INORG BIOCHEM, V100, P891, DOI 10.1016/j.jinorgbio.2006.02.013
   Hu WB, 2009, CHEM-EUR J, V15, P6586, DOI 10.1002/chem.200900699
   Iyer AK, 2006, DRUG DISCOV TODAY, V11, P812, DOI 10.1016/j.drudis.2006.07.005
   Jakupec MA, 2004, MET IONS BIOL SYST, V42, P425
   Jakupec MA, 2003, REV PHYSIOL BIOCH P, V146, P1, DOI 10.1007/s10254-002-0001-x
   Jansen BAJ, 1999, EUR J INORG CHEM, P1429
   Kapp T, 2006, J MED CHEM, V49, P1182, DOI 10.1021/jm050845r
   Keppler B. K., 1993, METAL COMPLEXES CANC, P187
   Lebwohl D, 1998, EUR J CANCER, V34, P1522, DOI 10.1016/S0959-8049(98)00224-X
   Lo YC, 2009, J INORG BIOCHEM, V103, P1082, DOI 10.1016/j.jinorgbio.2009.05.006
   Makhubela BCE, 2012, DALTON T, V41, P10715, DOI 10.1039/c2dt30856h
   Malgas R, 2008, CATAL COMMUN, V9, P1612, DOI 10.1016/j.catcom.2008.01.009
   Matsinha LC, 2013, EUR J INORG CHEM, V2013, P4318, DOI 10.1002/ejic.201300503
   McNae IW, 2004, CHEM COMMUN, P1786, DOI 10.1039/b408141b
   Nazarov AA, 2014, J ORGANOMET CHEM, V751, P251, DOI 10.1016/j.jorganchem.2013.09.016
   NEIDLE S, 1980, J INORG BIOCHEM, V13, P205, DOI 10.1016/S0162-0134(00)80069-0
   PIEPER T, 1999, TOP BIOL INORG CHEM, V1, P171
   Robert Koch Institute, 2008, FEDERAL HEALTH REPOR, P18
   ROSENBERG B, 1969, NATURE, V222, P385, DOI 10.1038/222385a0
   Scolaro C, 2005, J MED CHEM, V48, P4161, DOI 10.1021/jm050015d
   Serli B, 2005, EUR J INORG CHEM, P3423, DOI 10.1002/ejic.200500210
   Shnyder SD, 2011, MEDCHEMCOMM, V2, P666, DOI 10.1039/c1md00075f
   Smith G, 2003, J ORGANOMET CHEM, V673, P111, DOI 10.1016/S0022-328X(03)00173-6
   Soleimannejad J, 2005, ORGANOMETALLICS, V24, P2538, DOI 10.1021/om049044x
   Timerbaev AR, 2006, CHEM REV, V106, P2224, DOI 10.1021/cr040704h
   Vessières A, 2005, J MED CHEM, V48, P3937, DOI 10.1021/jm050251o
   Wang FY, 2005, J AM CHEM SOC, V127, P17734, DOI 10.1021/ja053387k
   Wang HL, 2012, RSC ADV, V2, P436, DOI 10.1039/c1ra00604e
   Wong E, 1999, CHEM REV, V99, P2451, DOI 10.1021/cr980420v
   Wu K, 2012, METALLOMICS, V4, P139, DOI 10.1039/c2mt00162d
   Zhao XX, 2010, J INORG BIOCHEM, V104, P105, DOI 10.1016/j.jinorgbio.2009.10.001
NR 67
TC 30
Z9 33
U1 0
U2 75
PU ELSEVIER SCIENCE SA
PI LAUSANNE
PA PO BOX 564, 1001 LAUSANNE, SWITZERLAND
SN 0022-328X
EI 1872-8561
J9 J ORGANOMET CHEM
JI J. Organomet. Chem.
PD DEC 1
PY 2014
VL 772
BP 229
EP 241
DI 10.1016/j.jorganchem.2014.08.034
PG 13
WC Chemistry, Inorganic & Nuclear; Chemistry, Organic
WE Science Citation Index Expanded (SCI-EXPANDED)
SC Chemistry
GA AS7ZJ
UT WOS:000344470100031
DA 2023-12-20
ER

PT J
AU Hemalatha, T
   Krithiga, G
   Kumar, BS
   Sastry, TP
AF Hemalatha, Thiagarajan
   Krithiga, Gunasekaran
   Kumar, Baskar Santhosh
   Sastry, Thotapalli P.
TI Preparation and Characterization of Hydroxyapatite-Coated Selenium
   Nanoparticles and their Interaction with Osteosarcoma (SaOS-2) Cells
SO ACTA METALLURGICA SINICA-ENGLISH LETTERS
LA English
DT Article
DE Osteogenesis; Biocompatibility; Bone tissue engineering; Biomaterials;
   Biomedical applications
ID ELEMENTAL SELENIUM; CANCER
AB Nanotechnology has taken a firm step to revolutionize the field of orthopedic implants. Current research on bone implants focuses to develop implants with multifaceted functions viz., osteoinduction, chemoprevention, antimicrobial action etc., especially for cancerous bone resection. The objective of the present study was to synthesize a novel composite for bone implants, possessing the above properties. Selenium was selected owing to its chemopreventive and chemotherapeutic properties. Hydroxyapatite was selected owing to its bioactivity and similarity in composition to bone mineral properties. Selenium nanoparticles were prepared by chemical reduction method and coated with hydroxyapatite. Hydroxyapatite-coated selenium nanoparticle (HASnp) was characterized physico-chemically using fourier transform infrared spectroscopy, X-ray diffractometry, scanning electron microscope, and energy-dispersive X-ray spectroscopy. HASnp was analysed in vitro using SaOS-2 cell line. Enhanced cell proliferation and alkaline phosphatase activity were observed in HASnp-treated cells. The results indicate that HASnp is highly suitable for the use in orthopedic applications.
C1 [Hemalatha, Thiagarajan; Krithiga, Gunasekaran; Kumar, Baskar Santhosh; Sastry, Thotapalli P.] Cent Leather Res Inst, Bioprod Lab, Madras 600020, Tamil Nadu, India.
C3 Council of Scientific & Industrial Research (CSIR) - India; CSIR -
   Central Leather Research Institute (CLRI)
RP Sastry, TP (通讯作者)，Cent Leather Res Inst, Bioprod Lab, Madras 600020, Tamil Nadu, India.
EM sastrytp@hotmail.com
OI Thiagarajan, Hemalatha/0000-0002-7998-430X
FU CSIR
FX The award of CSIR fellowship to T. Hemalatha and B. Santhosh Kumar is
   gratefully acknowledged.
CR CARMICHAEL J, 1987, CANCER RES, V47, P943
   Ferraz M P, 2004, J Appl Biomater Biomech, V2, P74
   Hench LL, 1998, J BIOMED MATER RES, V41, P511, DOI 10.1002/(SICI)1097-4636(19980915)41:4<511::AID-JBM1>3.0.CO;2-F
   Jackson MI, 2008, CURR OPIN CLIN NUTR, V11, P718, DOI 10.1097/MCO.0b013e3283139674
   Kong HL, 2014, INT J BIOL MACROMOL, V65, P155, DOI 10.1016/j.ijbiomac.2014.01.011
   Li YH, 2013, J MATER CHEM B, V1, P6365, DOI 10.1039/c3tb21168a
   Mastro AM, 2004, J CELL BIOCHEM, V91, P265, DOI 10.1002/jcb.10746
   Mayers BT, 2003, CHEM MATER, V15, P3852, DOI 10.1021/cm034193b
   Navarro-Alarcón M, 2000, SCI TOTAL ENVIRON, V249, P347, DOI 10.1016/S0048-9697(99)00526-4
   OONISHI H, 1991, BIOMATERIALS, V12, P171, DOI 10.1016/0142-9612(91)90196-H
   Panseri S, 2012, J NANOBIOTECHNOL, V10, DOI 10.1186/1477-3155-10-32
   Parsapour A, 2013, ACTA METALL SIN-ENGL, V26, P409, DOI 10.1007/s40195-012-0212-3
   Peng DG, 2007, J INORG BIOCHEM, V101, P1457, DOI 10.1016/j.jinorgbio.2007.06.021
   Raghavan RN, 2013, P I MECH ENG H, V227, P859, DOI 10.1177/0954411913489804
   Rayman MP, 2005, P NUTR SOC, V64, P527, DOI 10.1079/PNS2005467
   RODAN SB, 1987, CANCER RES, V47, P4961
   Senel S, 2004, ADV DRUG DELIVER REV, V56, P1467, DOI 10.1016/j.addr.2004.02.007
   Shi ZL, 2010, J BIOMATER APPL, V25, P19, DOI 10.1177/0885328209339396
   Soumya RS, 2013, PLOS ONE, V8, DOI 10.1371/journal.pone.0074411
   Steinbrenner H, 2009, BBA-GEN SUBJECTS, V1790, P1478, DOI 10.1016/j.bbagen.2009.02.014
   Tran P, 2008, INT J NANOMED, V3, P391
   Tran PA, 2011, INT J NANOMED, V6, DOI 10.2147/IJN.S21729
   Tran PA, 2010, J BIOMED MATER RES A, V93A, P1417, DOI 10.1002/jbm.a.32631
   Wang HL, 2007, FREE RADICAL BIO MED, V42, P1524, DOI 10.1016/j.freeradbiomed.2007.02.013
   Wang X, 2014, FREE RADICAL BIO MED, V72, P1, DOI 10.1016/j.freeradbiomed.2014.04.003
   Wei WQ, 2004, AM J CLIN NUTR, V79, P80
   Zhang J, 2011, HDB SYSTEMS TOXICOLO
   Zhang SY, 2004, MATER LETT, V58, P2590, DOI 10.1016/j.matlet.2004.03.031
NR 28
TC 14
Z9 14
U1 2
U2 40
PU CHINESE ACAD SCIENCES, INST METAL RESEARCH
PI SHENYANG
PA 72 WENHUA RD, SHENYANG, 110016, PEOPLES R CHINA
SN 1006-7191
EI 2194-1289
J9 ACTA METALL SIN-ENGL
JI Acta Metall. Sin.-Engl. Lett.
PD DEC
PY 2014
VL 27
IS 6
BP 1152
EP 1158
DI 10.1007/s40195-014-0153-0
PG 7
WC Metallurgy & Metallurgical Engineering
WE Science Citation Index Expanded (SCI-EXPANDED)
SC Metallurgy & Metallurgical Engineering
GA AX6HR
UT WOS:000347024100024
OA Bronze
DA 2023-12-20
ER

PT J
AU Shimizu, T
   Sugihara, E
   Yamaguchi-Iwai, S
   Tamaki, S
   Koyama, Y
   Kamel, W
   Ueki, A
   Ishikawa, T
   Chiyoda, T
   Osuka, S
   Onishi, N
   Ikeda, H
   Kamei, J
   Matsuo, K
   Fukuchi, Y
   Nagai, T
   Toguchida, J
   Toyama, Y
   Muto, A
   Saya, H
AF Shimizu, Takatsune
   Sugihara, Eiji
   Yamaguchi-Iwai, Sayaka
   Tamaki, Sakura
   Koyama, Yuko
   Kamel, Walied
   Ueki, Arisa
   Ishikawa, Tomoki
   Chiyoda, Tatsuyuki
   Osuka, Satoru
   Onishi, Nobuyuki
   Ikeda, Hiroko
   Kamei, Junzo
   Matsuo, Koichi
   Fukuchi, Yumi
   Nagai, Toshihiro
   Toguchida, Junya
   Toyama, Yoshiaki
   Muto, Akihiro
   Saya, Hideyuki
TI IGF2 Preserves Osteosarcoma Cell Survival by Creating an Autophagic
   State of Dormancy That Protects Cells against Chemotherapeutic Stress
SO CANCER RESEARCH
LA English
DT Article
ID STEM-CELLS; INSULIN; RESISTANCE; PHOSPHORYLATION; IDENTIFICATION;
   CONTRIBUTES; INHIBITION; QUIESCENCE; THERAPY
AB Osteosarcoma is a malignant bone tumor in children and adolescents characterized by intrinsic therapeutic resistance. The IGF2 is expressed at elevated levels in osteosarcoma after treatment with chemotherapy, prompting an examination of its functional contributions to resistance. We found that continuous exposure to IGF2 or insulin in the absence of serum created a dormant growth state in osteosarcoma cells that conferred resistance to various chemotherapeutic drugs in vitro. Mechanistic investigations revealed that this dormant state correlated with downregulation of downstream signaling by the IGF1 receptor, heightened cell survival, enhanced autophagy, and the presence of extracellular glutamine. Notably, inhibiting autophagy or depleting glutamine was sufficient to increase chemotherapeutic sensitivity in osteosarcoma xenografts in mice. Clinically, we confirmed that IGF expression levels were elevated in human osteosarcoma specimens from patients who received chemotherapy. Together, our results suggest that activation of IGF or insulin signaling preserves the survival of osteosarcoma cells under chemotherapeutic stress, providing a drug-resistant population that may engender minimal residual disease. Attenuating this survival mechanism may help overcome therapeutic resistance in osteosarcoma. (C) 2014 AACR.
C1 [Shimizu, Takatsune; Kamel, Walied; Fukuchi, Yumi; Muto, Akihiro] Hoshi Univ, Sch Pharm & Pharmaceut Sci, Dept Pathophysiol, Shinagawa Ku, Tokyo 1428501, Japan.
   [Shimizu, Takatsune; Sugihara, Eiji; Yamaguchi-Iwai, Sayaka; Ueki, Arisa; Ishikawa, Tomoki; Chiyoda, Tatsuyuki; Osuka, Satoru; Onishi, Nobuyuki; Saya, Hideyuki] Keio Univ, Sch Med, Inst Adv Med Res, Div Gene Regulat,Shinjuku Ku, Tokyo, Japan.
   [Shimizu, Takatsune; Sugihara, Eiji; Saya, Hideyuki] Japan Sci & Technol Agcy, CREST, Tokyo, Japan.
   [Yamaguchi-Iwai, Sayaka; Toyama, Yoshiaki] Keio Univ, Sch Med, Dept Orthoped Surg, Shinjuku Ku, Tokyo, Japan.
   [Tamaki, Sakura; Koyama, Yuko; Toguchida, Junya] Kyoto Univ, Inst Frontier Med Sci, Dept Tissue Regenerat, Sakyo Ku, Kyoto, Japan.
   [Kamel, Walied; Matsuo, Koichi] Keio Univ, Sch Med, Lab Cell & Tissue Biol, Shinjuku Ku, Tokyo, Japan.
   [Kamel, Walied] Mansoura Univ, Fac Sci, Mansoura 35516, Egypt.
   [Ishikawa, Tomoki] Daiichi Sankyo Co Ltd, Kasai R&D Ctr, Tokyo, Japan.
   [Ikeda, Hiroko; Kamei, Junzo] Hoshi Univ, Dept Pathophysiol & Therapeut, Sch Pharm & Pharmaceut Sci, Shinagawa Ku, Tokyo 142, Japan.
   [Nagai, Toshihiro] Keio Univ, Sch Med, Electron Microscopy Lab, Shinjuku Ku, Tokyo, Japan.
   [Toguchida, Junya] Kyoto Univ, Ctr iPS Cell Res & Applicat, Dept Cell Growth & Differentiat, Sakyo Ku, Kyoto, Japan.
   [Toguchida, Junya] Kyoto Univ Hosp, Dept Orthopaed Surg, Sakyo Ku, Kyoto 606, Japan.
C3 Hoshi University; Keio University; Japan Science & Technology Agency
   (JST); Keio University; Kyoto University; Keio University; Egyptian
   Knowledge Bank (EKB); Mansoura University; Daiichi Sankyo Company
   Limited; Hoshi University; Keio University; Kyoto University; Kyoto
   University
RP Shimizu, T (通讯作者)，Hoshi Univ, Sch Pharm & Pharmaceut Sci, Dept Pathophysiol, Shinagawa Ku, 2-4-41 Ebara, Tokyo 1428501, Japan.
EM t-shimizu@hoshi.ac.jp; hsaya@a5.keio.jp
RI Chiyoda, Tatsuyuki/Q-1971-2019; ONISHI, Nobuyuki/L-6296-2013; Sugihara,
   Eiji/J-8058-2013; Toyama, Yoshiaki/K-5743-2013; Osuka,
   Satoru/J-6037-2013; Chiyoda, Tatsuyuki/GLR-5573-2022; Saya,
   Hideyuki/J-4325-2013; Matsuo, Koichi/K-5695-2012
OI Chiyoda, Tatsuyuki/0000-0002-8214-2242; Saya,
   Hideyuki/0000-0001-6610-1902; Sugihara, Eiji/0000-0002-3233-1045; Ueki,
   Arisa/0000-0001-9205-5452; Matsuo, Koichi/0000-0002-1490-8955
FU Ministry of Education, Culture, Sports, Science, and Technology of
   Japan; Foundation for Promotion of Cancer Research of Japan; Novartis
   Foundation for the Promotion of Science; National Institute of
   Biomedical Innovation of Japan; Grants-in-Aid for Scientific Research
   [22130001, GRANTS:14695354, 24501320, GRANTS:14807548, 13J06657,
   GRANTS:14835402, GRANTS:14579976, 24390353, GRANTS:14492500, 26830082,
   GRANTS:14481729, 22130007] Funding Source: KAKEN
FX This work was supported by grants from the Ministry of Education,
   Culture, Sports, Science, and Technology of Japan (T. Shimizu and H.
   Saya), the Foundation for Promotion of Cancer Research of Japan (T.
   Shimizu), the Novartis Foundation for the Promotion of Science (T.
   Shimizu), and the National Institute of Biomedical Innovation of Japan
   (H. Saya).
CR Adam AP, 2009, CANCER RES, V69, P5664, DOI 10.1158/0008-5472.CAN-08-3820
   Arai F, 2004, CELL, V118, P149, DOI 10.1016/j.cell.2004.07.004
   Avnet S, 2009, CANCER RES, V69, P2443, DOI 10.1158/0008-5472.CAN-08-2645
   Chandarlapaty S, 2012, CANCER DISCOV, V2, P311, DOI 10.1158/2159-8290.CD-12-0018
   Chiyoda T, 2012, J CELL BIOL, V197, P625, DOI 10.1083/jcb.201110110
   Chou Alexander J, 2008, Paediatr Drugs, V10, P315, DOI 10.2165/00148581-200810050-00005
   Dörr JR, 2013, NATURE, V501, P421, DOI 10.1038/nature12437
   Dylla SJ, 2008, PLOS ONE, V3, DOI 10.1371/journal.pone.0002428
   Ema H, 2012, BLOOD, V120, P2174, DOI 10.1182/blood-2012-04-424507
   Garraway LA, 2012, CANCER DISCOV, V2, P214, DOI 10.1158/2159-8290.CD-12-0012
   Glasspool RM, 2006, BRIT J CANCER, V94, P1087, DOI 10.1038/sj.bjc.6603024
   Haruta T, 2000, MOL ENDOCRINOL, V14, P783, DOI 10.1210/me.14.6.783
   Ivanov M, 2012, CLIN PHARMACOL THER, V92, P727, DOI 10.1038/clpt.2012.152
   Jaffe N, 2009, CANCER TREAT RES, V152, P239, DOI 10.1007/978-1-4419-0284-9_12
   Kabeya Y, 2000, EMBO J, V19, P5720, DOI 10.1093/emboj/19.21.5720
   Lemons JMS, 2010, PLOS BIOL, V8, DOI 10.1371/journal.pbio.1000514
   Li B, 2014, CLIN CANCER RES, V20, P2651, DOI 10.1158/1078-0432.CCR-13-2735
   Li XX, 2008, JNCI-J NATL CANCER I, V100, P672, DOI 10.1093/jnci/djn123
   Luo W, 2011, FRONT ONCOL, V1, DOI 10.3389/fonc.2011.00039
   MacEwen EG, 2004, J CELL BIOCHEM, V92, P77, DOI 10.1002/jcb.20046
   Mizushima N, 2011, CELL, V147, P728, DOI 10.1016/j.cell.2011.10.026
   Mortensen M, 2011, J EXP MED, V208, P455, DOI 10.1084/jem.20101145
   OETTGEN HF, 1967, CANCER RES, V27, P2619
   Ogawa Y, 2001, INVEST OPHTH VIS SCI, V42, P111
   POLLAK M, 1992, J NATL CANCER I, V84, P966, DOI 10.1093/jnci/84.12.966
   Pollak M, 2012, NAT REV CANCER, V12, P159, DOI 10.1038/nrc3215
   POLLAK MN, 1990, J NATL CANCER I, V82, P301, DOI 10.1093/jnci/82.4.301
   Redmond KM, 2008, FRONT BIOSCI-LANDMRK, V13, P5138, DOI 10.2741/3070
   Ribatti D, 2007, LEUKEMIA, V21, P44, DOI 10.1038/sj.leu.2404402
   Ritter J, 2010, ANN ONCOL, V21, P320, DOI 10.1093/annonc/mdq276
   Rogakou EP, 1999, J CELL BIOL, V146, P905, DOI 10.1083/jcb.146.5.905
   Rogakou EP, 1998, J BIOL CHEM, V273, P5858, DOI 10.1074/jbc.273.10.5858
   Sakiyama T, 2009, GASTROENTEROLOGY, V136, P924, DOI 10.1053/j.gastro.2008.12.002
   Shimizu T, 2010, ONCOGENE, V29, P5687, DOI 10.1038/onc.2010.312
   Shimizu T, 2012, MOL CANCER RES, V10, P454, DOI 10.1158/1541-7786.MCR-11-0347
   Sosa MS, 2011, CLIN CANCER RES, V17, P5850, DOI 10.1158/1078-0432.CCR-10-2574
   Tanida I, 1999, MOL BIOL CELL, V10, P1367, DOI 10.1091/mbc.10.5.1367
   Tanti JF, 2009, CURR OPIN PHARMACOL, V9, P753, DOI 10.1016/j.coph.2009.07.004
   Tehranchi R, 2010, NEW ENGL J MED, V363, P1025, DOI 10.1056/NEJMoa0912228
   Tremblay F, 2007, P NATL ACAD SCI USA, V104, P14056, DOI 10.1073/pnas.0706517104
   VALERIOTE F, 1975, CANCER RES, V35, P2619
   van der Vos KE, 2012, NAT CELL BIOL, V14, P829, DOI 10.1038/ncb2536
   Warr MR, 2013, NATURE, V494, P323, DOI 10.1038/nature11895
   Yang ZNJ, 2011, MOL CANCER THER, V10, P1533, DOI 10.1158/1535-7163.MCT-11-0047
NR 44
TC 67
Z9 74
U1 0
U2 7
PU AMER ASSOC CANCER RESEARCH
PI PHILADELPHIA
PA 615 CHESTNUT ST, 17TH FLOOR, PHILADELPHIA, PA 19106-4404 USA
SN 0008-5472
EI 1538-7445
J9 CANCER RES
JI Cancer Res.
PD NOV 15
PY 2014
VL 74
IS 22
BP 6531
EP 6541
DI 10.1158/0008-5472.CAN-14-0914
PG 11
WC Oncology
WE Science Citation Index Expanded (SCI-EXPANDED)
SC Oncology
GA AT7PR
UT WOS:000345130500016
PM 25273088
OA Green Submitted, Bronze
DA 2023-12-20
ER

PT J
AU Rimann, M
   Laternser, S
   Gvozdenovic, A
   Muff, R
   Fuchs, B
   Kelm, JM
   Graf-Hausner, U
AF Rimann, Markus
   Laternser, Sandra
   Gvozdenovic, Ana
   Muff, Roman
   Fuchs, Bruno
   Kelm, Jens M.
   Graf-Hausner, Ursula
TI An <i>in vitro</i> osteosarcoma 3D microtissue model for drug
   development
SO JOURNAL OF BIOTECHNOLOGY
LA English
DT Article
DE Osteosarcoma; 3D tissue model; Drug development; Personalised medicine;
   Alternative to animal testing
ID SPHEROID CULTURE-SYSTEM; CELL-LINES; OSTEOGENIC-SARCOMA; TUMOR
   SPHEROIDS; EWINGS-SARCOMA; TAUROLIDINE; METHOTREXATE; METASTASIS; STATE;
   ART
AB Osteosarcoma (OS) is the most common primary malignant bone tumour in children and adolescents. Therapy today includes surgical removal of the tumour and neoadjuvant and adjuvant chemotherapy. The 5-year survival rates for patients with localised disease are between 50 and 70%, but in patients with metastases the prognosis remains poor (similar to 20%). The aim of this study was the development of a biological relevant OS 3D microtissue model, which is suitable for drug development. Microtissues were formed by the hanging drop method with the established OS cell lines SaOS-2, HOS and MG-63, as well as with cells derived from osteoblastic and chondroblastic OS patient material. Histological characterisation of the microtissues with H/E- and Ki-67-(proliferation), as well as apoptosis staining (TUNEL) revealed the inherent histological heterogeneity of OS. Microtissues from SaOS-2 and HOS cell lines were exposed to doxorubicin, cisplatin, taurolidine, pemetrexed and taxol and the viability was assessed by the CellTiter-GLO(R) Luminescent Cell B.Viability Assay. The obtained IC50-values for 3D cultures were all higher (1.7 to > 16,000-fold) when compared to corresponding cells grown in 2D monolayer culture, except for pemetrexed that was inactive in 2D and 3D cultures. Doxorubicin did not affect the viability of chondroblastic monolayer cultures whereas on 3D microtissues an IC50-value of 2.3 mu M was obtained. The 3D microtissues reflect the tissue heterogeneity of OS and are potential suitable tools for drug development towards personalised medicine. (C) 2014 Elsevier B.V. All rights reserved.
C1 [Rimann, Markus; Laternser, Sandra; Graf-Hausner, Ursula] Zurich Univ Appl Sci, ICBC, CH-8820 Wadenswil, Switzerland.
   [Gvozdenovic, Ana; Muff, Roman; Fuchs, Bruno] Univ Zurich, Dept Orthoped, Lab Orthoped Res, CH-8006 Zurich, Switzerland.
   [Kelm, Jens M.] InSphero AG, Schlieren, Switzerland.
C3 Zurich University of Applied Sciences; University of Zurich; InSphero AG
RP Graf-Hausner, U (通讯作者)，Zurich Univ Appl Sci, ICBC, Campus Reidbach,Einsiedlerstr 31, CH-8820 Wadenswil, Switzerland.
EM ursula.graf@zhaw.ch
OI Gvozdenovic, Ana/0000-0002-6013-0355
FU biotechnet Switzerland; University of Zurich; Schweizerischer Verein
   Balgrist (Zurich, Switzerland); Walter L. & Johanna Wolf Foundation
   (Zurich, Switzerland); Highly Specialized Medicine for Musculoskeletal
   Oncology program of the Canton of Zurich; Zurcher Krebsliga (Zurich,
   Switzerland); Swiss National Science Foundation SNF [310030_149649];
   Swiss National Science Foundation (SNF) [310030_149649] Funding Source:
   Swiss National Science Foundation (SNF)
FX The project was performed on the platform of the Swiss Competence Centre
   TEDD (Tissue Engineering for Drug Development), sponsored by biotechnet
   Switzerland, and was supported by the University of Zurich, the
   Schweizerischer Verein Balgrist (Zurich, Switzerland), the Walter L. &
   Johanna Wolf Foundation (Zurich, Switzerland), the Highly Specialized
   Medicine for Musculoskeletal Oncology program of the Canton of Zurich,
   the Zurcher Krebsliga (Zurich, Switzerland), and the Swiss National
   Science Foundation SNF Nr. 310030_149649.
CR Adamski J, 2013, PLOS ONE, V8, DOI 10.1371/journal.pone.0065304
   Akeda K, 2009, ONCOL REP, V22, P997, DOI 10.3892/or_00000527
   Ando T, 2005, J ORTHOP RES, V23, P964, DOI 10.1016/j.orthres.2005.01.010
   Arai K, 2013, PROTEOMICS, V13, P2351, DOI 10.1002/pmic.201300053
   Arlt MJE, 2012, INT J CANCER, V131, pE804, DOI 10.1002/ijc.27378
   Bielack SS, 2002, J CLIN ONCOL, V20, P776, DOI 10.1200/JCO.20.3.776
   Bodmer N, 2008, PEDIATR BLOOD CANCER, V50, P905, DOI 10.1002/pbc.21236
   Botter SM, 2014, CURR OPIN PHARMACOL, V16, P15, DOI 10.1016/j.coph.2014.02.002
   Choi IK, 2013, FRONT ONCOL, V3, DOI 10.3389/fonc.2013.00193
   Cukierman E, 2012, CELL ADHES MIGR, V6, P285, DOI 10.4161/cam.20210
   Dai X, 2011, MED SCI MONITOR, V17, pRA177, DOI 10.12659/MSM.881893
   Duffaud F, 2012, EUR J CANCER, V48, P564, DOI 10.1016/j.ejca.2011.12.015
   Gill J, 2013, PHARMACOL THERAPEUT, V137, P89, DOI 10.1016/j.pharmthera.2012.09.003
   Hirschhaeuser F, 2010, J BIOTECHNOL, V148, P3, DOI 10.1016/j.jbiotec.2010.01.012
   Indovina P, 2008, ANTICANCER RES, V28, P1013
   Jacobi CA, 2005, ANTI-CANCER DRUG, V16, P917, DOI 10.1097/01.cad.0000176502.40810.b0
   JAFFE N, 1976, CLIN ORTHOP RELAT R, P95
   Kelm JM, 2004, TRENDS BIOTECHNOL, V22, P195, DOI 10.1016/j.tibtech.2004.02.002
   Kenny PA, 2007, MOL ONCOL, V1, P84, DOI 10.1016/j.molonc.2007.02.004
   Liu B, 2011, ACTA ONCOL, V50, P1142, DOI 10.3109/0284186X.2011.584553
   Mohseny Alexander B., 2012, Sarcoma, V2012, P417271, DOI 10.1155/2012/417271
   Neary PM, 2010, ANN SURG ONCOL, V17, P1135, DOI 10.1245/s10434-009-0867-9
   Pampaloni F, 2013, CELL TISSUE RES, V352, P161, DOI 10.1007/s00441-013-1589-7
   Picci P, 2007, ORPHANET J RARE DIS, V2, DOI 10.1186/1750-1172-2-6
   Rimann M, 2012, CURR OPIN BIOTECH, V23, P803, DOI 10.1016/j.copbio.2012.01.011
   Ritter J, 2010, ANN ONCOL, V21, P320, DOI 10.1093/annonc/mdq276
   Rodríguez-Enríquez S, 2008, J CELL PHYSIOL, V216, P189, DOI 10.1002/jcp.21392
   Sampson VB, 2013, EXPERT OPIN DRUG DIS, V8, P1181, DOI 10.1517/17460441.2013.817988
   Ta H, 2009, CANCER METAST REV, V28, P247, DOI 10.1007/s10555-009-9186-7
   Walters DK, 2007, INVEST NEW DRUG, V25, P305, DOI 10.1007/s10637-007-9052-9
NR 30
TC 43
Z9 51
U1 0
U2 35
PU ELSEVIER SCIENCE BV
PI AMSTERDAM
PA PO BOX 211, 1000 AE AMSTERDAM, NETHERLANDS
SN 0168-1656
EI 1873-4863
J9 J BIOTECHNOL
JI J. Biotechnol.
PD NOV 10
PY 2014
VL 189
BP 129
EP 135
DI 10.1016/j.jbiotec.2014.09.005
PG 7
WC Biotechnology & Applied Microbiology
WE Science Citation Index Expanded (SCI-EXPANDED)
SC Biotechnology & Applied Microbiology
GA AS3NL
UT WOS:000344184900019
PM 25234575
DA 2023-12-20
ER

PT J
AU Morii, T
   Ohtsuka, K
   Ohnishi, H
   Mochizuki, K
   Yoshiyama, A
   Aoyagi, T
   Hornicek, FJ
   Ichimura, S
AF Morii, Takeshi
   Ohtsuka, Kouki
   Ohnishi, Hiroaki
   Mochizuki, Kazuo
   Yoshiyama, Akira
   Aoyagi, Takayuki
   Hornicek, Francis J.
   Ichimura, Shoichi
TI BH3 Mimetics Inhibit Growth of Chondrosarcoma - A Novel Targeted-therapy
   for Candidate Models
SO ANTICANCER RESEARCH
LA English
DT Article
DE Chondrosarcoma; apoptosis; BH3 mimetics; Bcl2
ID BCL-2 FAMILY; DRUG-RESISTANCE; PERIPHERAL CHONDROSARCOMA; ABT-737;
   CELLS; EXPRESSION; APOPTOSIS; TUMORS; CHEMORESISTANCE; OSTEOSARCOMA
AB Background: Chondrosarcoma is refractory to conventional chemotherapy. BH-3 mimetics ABT-737 and ABT-263 are synthetic small-molecule inhibitors of anti-apoptotic proteins B-cell lymphoma-2 (Bcl2) and Bcl-xL, which play a critical role in survival of chondrosarcoma cells. Materials and Methods: Clumdrosarcoma cell lines SW-1353 and CS-1 were used as the disease model. We used immunoblotting to assess the expression of target molecules Bcl2 and Bel-xL, and the apoptotic inducers Bcl2-associated X (Bax) and Bcl2-antagonist/killer Bak). In vitro growth inluhition by BH-3 tnimetics was confirmed by photomicroscopic cell counting and 3-(4,5-dimethylthiazol-2-yl)-5-(3-carboxymetharypheny1)-2-(4- sulfophenyl)-2H-tetrazolium, inner salt (MTS) assay. Apoptotic induction was confirmed by Enzyme-Linked ImmunoSorbent Assay (ELLS'A). In vivo growth inhibition was assessed in a non-obese diabetic/severe combined immutodeficient (NOD/SCID) mouse model. Results: Expression of the target and effector molecules was confirmed in chondrosarcoma cell lines. BH3 mimetics significantly inhibited cell growth and induced apoptosis in vitro. Administration of ABT-263 inhibited chondrosarcotna growth and improved survival in a mouse model. Conclusion: BH3 mimetics represent a novel treatment modality for chondrosarcoma.
C1 [Morii, Takeshi; Mochizuki, Kazuo; Yoshiyama, Akira; Aoyagi, Takayuki; Ichimura, Shoichi] Kyorin Univ, Dept Orthopaed Surg, Fac Med, Mitaka, Tokyo 1618611, Japan.
   [Ohtsuka, Kouki; Ohnishi, Hiroaki] Kyorin Univ, Dept Lab Med, Fac Med, Mitaka, Tokyo 1618611, Japan.
   [Hornicek, Francis J.] Massachusetts Gen Hosp, Ctr Sarcoma & Connect Tissue Oncol, Boston, MA 02114 USA.
C3 Kyorin University; Kyorin University; Harvard University; Massachusetts
   General Hospital
RP Morii, T (通讯作者)，Kyorin Univ, Dept Orthopaed Surg, Fac Med, 6-20-2 Shinkawa, Mitaka, Tokyo 1618611, Japan.
EM t-morii@gh3.so-net.ne.jp
RI Morii, Takeshi/S-7980-2019
OI Hornicek, Francis/0000-0002-6916-8042
FU Health and Labour Sciences Research Expenses for Commission, Applied
   Research for Innovative Treatment of Cancer from the Ministry of Health,
   Labor and Welfare [H26-084]; Kyorin University School of Medicine
FX We are grateful to Ms. Mizuho Kosuge and Ms. Miyukii Murayama for their
   skilful technical assistance. This study was supported in part by the
   Health and Labour Sciences Research Expenses for Commission, Applied
   Research for Innovative Treatment of Cancer from the Ministry of Health,
   Labor and Welfare H26-084) and by a Research Encouragement Award by
   Kyorin University School of Medicine.
CR Bovée JVMG, 2000, LAB INVEST, V80, P1925, DOI 10.1038/labinvest.3780202
   Chonghaile TN, 2008, ONCOGENE, V27, pS149, DOI 10.1038/onc.2009.52
   Daugaard S, 2009, APMIS, V117, P518, DOI 10.1111/j.1600-0463.2009.02461.x
   de Andrea CE, 2012, ONCOGENE, V31, P1095, DOI 10.1038/onc.2011.311
   Enyedy IJ, 2001, J MED CHEM, V44, P4313, DOI 10.1021/jm010016f
   Fletcher C, 2013, WHO CLASSIFICATION T, V5
   Hameetman L, 2005, VIRCHOWS ARCH, V446, P430, DOI 10.1007/s00428-005-1208-4
   Hann CL, 2008, CANCER RES, V68, P2321, DOI 10.1158/0008-5472.CAN-07-5031
   Huang J, 2012, CANCER RES, V72, P230, DOI 10.1158/0008-5472.CAN-11-2001
   KERR JFR, 1972, BRIT J CANCER, V26, P239, DOI 10.1038/bjc.1972.33
   Kim DW, 2009, MOL CANCER, V8, DOI 10.1186/1476-4598-8-28
   Konopleva M, 2006, CANCER CELL, V10, P375, DOI 10.1016/j.ccr.2006.10.006
   Kuroda J, 2008, BRIT J HAEMATOL, V140, P181, DOI 10.1111/j.1365-2141.2007.06899.x
   Lu XC, 2010, J SURG ONCOL, V102, P821, DOI 10.1002/jso.21661
   Mason KD, 2007, CELL, V128, P1173, DOI 10.1016/j.cell.2007.01.037
   Morii T, 2010, ANTICANCER RES, V30, P3565
   Morioka H, 2003, CLIN CANCER RES, V9, P1211
   Oakes SR, 2012, P NATL ACAD SCI USA, V109, P2766, DOI 10.1073/pnas.1104778108
   Oltersdorf T, 2005, NATURE, V435, P677, DOI 10.1038/nature03579
   Romani AA, 2011, CANCER CHEMOTH PHARM, V67, P557, DOI 10.1007/s00280-010-1345-6
   Shen ZN, 2005, BIOCHEM BIOPH RES CO, V328, P375, DOI 10.1016/j.bbrc.2004.12.186
   Söderström M, 2010, APMIS, V118, P769, DOI 10.1111/j.1600-0463.2010.02656.x
   Tan ML, 2010, BIOCHEM BIOPH RES CO, V398, P613, DOI 10.1016/j.bbrc.2010.05.098
   Tse C, 2008, CANCER RES, V68, P3421, DOI 10.1158/0008-5472.CAN-07-5836
   van Delft MF, 2006, CELL RES, V16, P203, DOI 10.1038/sj.cr.7310028
   van Oosterwijk JG, 2012, ANN ONCOL, V23, P1617, DOI 10.1093/annonc/mdr512
   Wilson WH, 2010, LANCET ONCOL, V11, P1149, DOI 10.1016/S1470-2045(10)70261-8
   Zall H, 2010, MOL CANCER, V9, DOI 10.1186/1476-4598-9-164
NR 28
TC 2
Z9 3
U1 0
U2 3
PU INT INST ANTICANCER RESEARCH
PI ATHENS
PA EDITORIAL OFFICE 1ST KM KAPANDRITIOU-KALAMOU RD KAPANDRITI, PO BOX 22,
   ATHENS 19014, GREECE
SN 0250-7005
EI 1791-7530
J9 ANTICANCER RES
JI Anticancer Res.
PD NOV
PY 2014
VL 34
IS 11
BP 6423
EP 6430
PG 8
WC Oncology
WE Science Citation Index Expanded (SCI-EXPANDED)
SC Oncology
GA AT5CN
UT WOS:000344961300021
PM 25368242
DA 2023-12-20
ER

PT J
AU Tonak, M
   Becker, M
   Graf, C
   Eckhard, L
   Theobald, M
   Rommens, PM
   Wehler, TC
   Proschek, D
AF Tonak, Marcus
   Becker, Marc
   Graf, Claudine
   Eckhard, Lukas
   Theobald, Matthias
   Rommens, Pol-Maria
   Wehler, Thomas C.
   Proschek, Dirk
TI HDAC Inhibitor-loaded Bone Cement for Advanced Local Treatment of
   Osteosarcoma and Chondrosarcoma
SO ANTICANCER RESEARCH
LA English
DT Article
DE Bone cement PMMA; valproic acid; SAHA; HDAC inhibitor; local therapy
ID SOFT-TISSUE SARCOMAS; TOTAL HIP; EXTREMITY; GENTAMICIN; RELEASE; ELUTION
AB The treatment of osteosarcoma especially wide resection, is challenging. An additional local drug therapy after resection using anti-neoplastic bone cement (Polymethylmethacrylate (PMMA)) could help improve the outcome of therapy. In this study, we evaluated the effects of PMMA loaded with valproic acid (VPA) and suberoylanilide hydroxamic acid (SAHA) on the cell activity of a SaOs-2 cell culture, as well as the elution rate of the drugs out of the bone cement. Materials and Methods: In our experiments, we used the SaOs-2 osteosarcoma and the SW1353 chondrosarcoma cell line. Bone cement clots (5 g) were prepared and loaded with different drug concentrations of VRA (25 mg and 50 mg) and SAHA (1 mg, 2.5 mg and 5 mg). Two control groups were established, one with a native cement clot, the other with human mesenchymal stein cells, in order to evaluate toxicity on non minor-cells. Cell activity was measured using an Alamar Blue assay on days 1, 2, 3, 4 and 7. The cement clots were additionally examined in a material testing unit for biornechanical and structural changes. Results: Tumor cells showed a significant and complete reduction of activity under therapy with VPA and SAHA. Drug release of VPA was extensive between days 0 and 3 and decreased progressively to day 7. Cumulative drug concentration in the medium continuously increased. Biomechanical testing of the cement clots showed no differences in stability and architecture compared to the control group. SaOs-2 and SW1353 cells will medium native cement drug therapy presented a cell activity of 100% in all groups and during all measurements. Human mesenchymal stem cells were not significantly affected during therapy with VPA and low concentrations of SAHA. In contrast, cell activity of human mesenchymal stem cells was significantly reduced under therapy with higher concentrations of SAHA., with an approximately linear decrease between days 0-3 and a rapidly decreasing activity between days 4-7. Conclusion: A local cvtotoxic therapy in the treatment of osteasarcoma and chondrosarcoma might improve the rate of metastasis and survival of patients. Our results present an encouraging approach to loading PMMA with anti-neoplastic drugs.
C1 [Becker, Marc] Univ Med Ctr, Interdisciplinary Sarcoma Working Groups, Med Dept 1, D-55131 Mainz, Germany.
   [Graf, Claudine; Theobald, Matthias; Wehler, Thomas C.] Univ Med Ctr, Interdisciplinary Sarcoma Working Groups, Med Dept 3, D-55131 Mainz, Germany.
   [Tonak, Marcus; Eckhard, Lukas; Rommens, Pol-Maria; Proschek, Dirk] Univ Med Ctr, Interdisciplinary Sarcoma Working Groups, Dept Orthopaed & Traumatol, D-55131 Mainz, Germany.
   [Tonak, Marcus] Univ Hosp Mannheim, Dept Orthopaed & Trauma Surg, Mannheim, Germany.
   [Becker, Marc; Wehler, Thomas C.] Univ Saarland, Dept Internal Med Pulmonol Allergol & Resp Crit C, Hamburg, Germany.
C3 Johannes Gutenberg University of Mainz; Johannes Gutenberg University of
   Mainz; Johannes Gutenberg University of Mainz; Ruprecht Karls University
   Heidelberg; Saarland University
RP Graf, C (通讯作者)，Univ Med Ctr, Med Dept 3, Langenbeckstr 1, D-55131 Mainz, Germany.
EM claudine.graf@unimedizin-mainz.de
RI , Marc Becker/JED-9061-2023; Wehler, Thomas Christian/AAY-6362-2020;
   Wehler, Thomas/JED-9651-2023; Bishnoi, Mamta/AAQ-8346-2021
OI Bishnoi, Mamta/0000-0003-4987-0536
CR ADAMS K, 1992, CLIN ORTHOP RELAT R, P244
   BAKER AS, 1988, J BONE JOINT SURG AM, V70A, P1551, DOI 10.2106/00004623-198870100-00015
   BAYSTON R, 1982, J BONE JOINT SURG BR, V64, P460, DOI 10.1302/0301-620X.64B4.7096423
   Cui QJ, 2007, J BONE JOINT SURG AM, V89A, P871, DOI 10.2106/JBJS.E.01070
   Duvic M, 2007, EXPERT OPIN INV DRUG, V16, P1111, DOI 10.1517/13543784.16.7.1111
   Hanssen AD, 2004, CLIN ORTHOP RELAT R, P63
   Heymann Dominique, 2013, Bonekey Rep, V2, P378, DOI 10.1038/bonekey.2013.112
   Jaeblon T, 2010, J AM ACAD ORTHOP SUR, V18, P297, DOI 10.5435/00124635-201005000-00006
   KUECHLE DK, 1991, CLIN ORTHOP RELAT R, P302
   Masri BA, 1998, J ARTHROPLASTY, V13, P331, DOI 10.1016/S0883-5403(98)90179-6
   Matsubara T, 2010, J BONE JOINT SURG BR, V92B, P760, DOI 10.1302/0301-620X.92B6.23788
   Messerschmitt PJ, 2009, J AM ACAD ORTHOP SUR, V17, P515, DOI 10.5435/00124635-200908000-00005
   Nottrott M, 2010, ACTA ORTHOP, V81, P1, DOI 10.3109/17453674.2010.487929
   Özben H, 2013, ACTA ORTHOP TRAUMATO, V47, P184, DOI 10.3944/AOTT.2013.2828
   Ottaviani G, 2009, CANCER TREAT RES, V152, P3, DOI 10.1007/978-1-4419-0284-9_1
   Ren C, 2014, CLIN ONCOL-UK, V26, P230, DOI 10.1016/j.clon.2014.01.004
   Sampson VB, 2013, FRONT ONCOL, V3, DOI 10.3389/fonc.2013.00132
   Schwartz A, 2013, CLIN ORTHOP RELAT R, V471, P3612, DOI 10.1007/s11999-013-3130-4
   Sharma NL, 2013, BJU INT, V111, P537, DOI 10.1111/j.1464-410X.2012.11647.x
   WAHLIG H, 1984, J BONE JOINT SURG BR, V66, P175, DOI 10.1302/0301-620X.66B2.6707051
   Wilkins RM, 2003, ANN SURG ONCOL, V10, P498, DOI 10.1245/ASO.2003.03.061
NR 21
TC 9
Z9 9
U1 1
U2 8
PU INT INST ANTICANCER RESEARCH
PI ATHENS
PA EDITORIAL OFFICE 1ST KM KAPANDRITIOU-KALAMOU RD KAPANDRITI, PO BOX 22,
   ATHENS 19014, GREECE
SN 0250-7005
EI 1791-7530
J9 ANTICANCER RES
JI Anticancer Res.
PD NOV
PY 2014
VL 34
IS 11
BP 6459
EP 6466
PG 8
WC Oncology
WE Science Citation Index Expanded (SCI-EXPANDED)
SC Oncology
GA AT5CN
UT WOS:000344961300025
PM 25368246
DA 2023-12-20
ER

PT J
AU Low, SA
   Yang, JY
   Kopecek, J
AF Low, Stewart A.
   Yang, Jiyuan
   Kopecek, Jindrich
TI Bone-Targeted Acid-Sensitive Doxorubicin Conjugate Micelles as Potential
   Osteosarcoma Therapeutics
SO BIOCONJUGATE CHEMISTRY
LA English
DT Article
ID DRUG-DELIVERY SYSTEM; NANOPARTICLES; PEPTIDE
AB Osteosarcoma is a malignancy of the bone that primarily affects adolescents. Current treatments retain mortality rates, which are higher than average cancer mortality rates for the adolescent age group. We designed a micellar delivery system with the aim to increase drug accumulation in the tumor and potentially reduce side effects associated with chemotherapy. The design features are the use of the hydrophilic D-aspartic add octapeptide as both the effective targeting agent as well as the hydrophilic micelle corona. Micelle stabilization was accomplished by binding of model drug (doxorubicin) via an acid-sensitive hydrazone bond and incorporating one to four 11-aminoundecanoic add (AUA) moieties to manipulate the hydrophobic/hydrophilic ratio. Four micelle-forming unimers have been synthesized and their self-assembly into micelles was evaluated. Size of the micelles could be modified by changing the architecture of the unimers from linear to branched. The stability of the micelles increased with increasing content of AUA moieties. Adsorption of all micelles to hydroxyapatite occurred rapidly. Doxorubicin release occurred at pH 5.5, whereas no release was detected at pH 7.4. Cytotoxicity toward human osteosarcoma Saos-2 cells correlated with drug release data.
C1 [Low, Stewart A.; Kopecek, Jindrich] Univ Utah, Dept Bioengn, Salt Lake City, UT 84112 USA.
   [Yang, Jiyuan; Kopecek, Jindrich] Univ Utah, Dept Pharmaceut & Pharmaceut Chem, Salt Lake City, UT 84112 USA.
C3 Utah System of Higher Education; University of Utah; Utah System of
   Higher Education; University of Utah
RP Kopecek, J (通讯作者)，Univ Utah, Dept Bioengn, Salt Lake City, UT 84112 USA.
EM jindrich.kopecek@utah.edu
OI Low, Stewart/0000-0002-7387-3545
FU NIH [RO1 GM69847]
FX We thank Dr. David Belnap for his help with cryogenic electron
   microscopy. We are grateful to Dr. Huaizhong Pan for his help advising
   the preliminary research. The research was supported in part by NIH
   grant RO1 GM69847 (to J.K.).
CR Aronov D, 2006, PROCESS BIOCHEM, V41, P2367, DOI 10.1016/j.procbio.2006.06.006
   CARPINO LA, 1972, J ORG CHEM, V37, P3404, DOI 10.1021/jo00795a005
   Dass CR, 2006, CLIN EXP METASTAS, V23, P367, DOI 10.1007/s10585-006-9046-6
   EKSBORG S, 1978, J PHARM SCI, V67, P782, DOI 10.1002/jps.2600670613
   Galoppini C, 1999, J MED CHEM, V42, P409, DOI 10.1021/jm980495r
   Georges S, 2009, CYTOKINE GROWTH F R, V20, P29, DOI 10.1016/j.cytogfr.2008.11.005
   Horie T, 2010, CARDIOVASC RES, V87, P656, DOI 10.1093/cvr/cvq148
   Hruby M, 2005, J CONTROL RELEASE, V103, P137, DOI 10.1016/j.jconrel.2004.11.017
   Hruby M, 2006, J APPL POLYM SCI, V101, P3192, DOI 10.1002/app.23446
   Israelachvili J. N., 1991, INTERMOLECULAR SURFA, V2nd
   Kataoka K, 2000, J CONTROL RELEASE, V64, P143, DOI 10.1016/S0168-3659(99)00133-9
   Kufe DW, 2003, HOLLAND FREI CANC ME
   Lamoureux F, 2007, CANCER RES, V67, P7308, DOI 10.1158/0008-5472.CAN-06-4130
   Low SA, 2012, ADV DRUG DELIVER REV, V64, P1189, DOI 10.1016/j.addr.2012.01.012
   Luetke A, 2014, CANCER TREAT REV, V40, P523, DOI 10.1016/j.ctrv.2013.11.006
   Lukyanov AN, 2004, ADV DRUG DELIVER REV, V56, P1273, DOI 10.1016/j.addr.2003.12.004
   MacKay JA, 2009, NAT MATER, V8, P993, DOI [10.1038/NMAT2569, 10.1038/nmat2569]
   Miller SC, 2008, PHARM RES-DORDR, V25, P2889, DOI 10.1007/s11095-008-9706-0
   Moghimi SM, 2001, PHARMACOL REV, V53, P283
   Ouyang L, 2009, LETT ORG CHEM, V6, P272, DOI 10.2174/157017809788489981
   PosthumaDeBoer J., 2013, ONCOL DISC, V1, P1, DOI [10.7243/2052-6199-1-8, DOI 10.7243/2052-6199-1-8]
   Prabaharan M, 2009, BIOMATERIALS, V30, P5757, DOI 10.1016/j.biomaterials.2009.07.020
   RICHES AC, 1973, J PHYSIOL-LONDON, V228, P279, DOI 10.1113/jphysiol.1973.sp010086
   RODAN SB, 1981, BIOCHEM BIOPH RES CO, V102, P1358, DOI 10.1016/S0006-291X(81)80161-1
   Rodríguez-Hernández J, 2005, PROG POLYM SCI, V30, P691, DOI 10.1016/j.progpolymsci.2005.04.002
   Roodman GD, 2004, NEW ENGL J MED, V350, P1655, DOI 10.1056/NEJMra030831
   Salerno M, 2010, CURR CANCER DRUG TAR, V10, P649, DOI 10.2174/156800910793605767
   Sekido T, 2001, J DRUG TARGET, V9, P111, DOI 10.3109/10611860108997922
   Seksek O, 1996, J BIOL CHEM, V271, P15542, DOI 10.1074/jbc.271.26.15542
   Susa M, 2009, BMC CANCER, V9, DOI 10.1186/1471-2407-9-399
   Tan ML, 2010, BIOMATERIALS, V31, P541, DOI 10.1016/j.biomaterials.2009.09.069
   Teitelbaum SL, 2000, SCIENCE, V289, P1504, DOI 10.1126/science.289.5484.1504
   Tian Y, 2007, J CONTROL RELEASE, V121, P137, DOI 10.1016/j.jconrel.2007.05.010
   Verdoliva A, 2002, J IMMUNOL METHODS, V271, P77, DOI 10.1016/S0022-1759(02)00341-1
   Wang D, 2003, BIOCONJUGATE CHEM, V14, P853, DOI 10.1021/bc034090j
   Wang D, 2007, BIOCONJUGATE CHEM, V18, P1375, DOI 10.1021/bc7002132
   Yoo HS, 2002, J CONTROL RELEASE, V82, P17, DOI 10.1016/S0168-3659(02)00088-3
   Zhou NM, 2002, J BIOL CHEM, V277, P17476, DOI 10.1074/jbc.M202063200
NR 38
TC 43
Z9 46
U1 0
U2 36
PU AMER CHEMICAL SOC
PI WASHINGTON
PA 1155 16TH ST, NW, WASHINGTON, DC 20036 USA
SN 1043-1802
EI 1520-4812
J9 BIOCONJUGATE CHEM
JI Bioconjugate Chem.
PD NOV
PY 2014
VL 25
IS 11
BP 2012
EP 2020
DI 10.1021/bc500392x
PG 9
WC Biochemical Research Methods; Biochemistry & Molecular Biology;
   Chemistry, Multidisciplinary; Chemistry, Organic
WE Science Citation Index Expanded (SCI-EXPANDED); Index Chemicus (IC)
SC Biochemistry & Molecular Biology; Chemistry
GA AU0JK
UT WOS:000345309000012
PM 25291150
OA hybrid, Green Published
DA 2023-12-20
ER

PT J
AU Sedlacek, J
   Martins, LMDRS
   Danek, P
   Pombeiro, AJL
   Cvek, B
AF Sedlacek, Jindrich
   Martins, Luisa M. D. R. S.
   Danek, Petr
   Pombeiro, Armando J. L.
   Cvek, Boris
TI Diethyldithiocarbamate complexes with metals used as food supplements
   show different effects in cancer cells
SO JOURNAL OF APPLIED BIOMEDICINE
LA English
DT Article
DE Disulfiram; Dietary supplements; Dithiocarbamate-metal complexes;
   Cancer; Proteasome; Copper; Manganese
ID BREAST-CANCER; DITHIOCARBAMATE COMPLEXES; PROTEASOME INHIBITORS;
   ANTICANCER DRUGS; KAPPA-B; DISULFIRAM; COPPER; APOPTOSIS; MELANOMA;
   DEATH
AB Diethyldithiocarbamate (ditiocarb), a metabolite of the old anti-alcoholic drug disulfiram (Antabuse), forms proteasome-inhibiting metal complexes with copper or zinc that suppress cancer cells both in vitro and in vivo. The drug has been used in a clinical trial (NCT00742911) along with copper gluconate as a dietary supplement in patients with cancer spreading to the liver. In this study, we demonstrate the effect of synthetic complexes of disulfiram with four various metals (Mn, Fe, Cr and Cu) used as food supplements. These complexes may be spontaneously formed in the blood during the use of disulfiram with divalent metals and thus may suppress the growth of cancer in vivo. The cytotoxic effect of the compounds and the compounds' ability to inhibit the cellular proteasome were tested in the osteosarcoma cell line U2OS. After 48 h, copper and manganese complexes exhibited cytotoxic effect on the cell line, in sharp contrast to both iron and chromium complexes. (C) 2014 Faculty of Health and Social Studies, University of South Bohemia in Ceske Budejovice. Published by Elsevier Urban & Partner Sp. z o.o. All rights reserved.
C1 [Sedlacek, Jindrich; Danek, Petr; Cvek, Boris] Palacky Univ, Dept Cell Biol & Genet, Olomouc 78371, Czech Republic.
   [Martins, Luisa M. D. R. S.] ISEL, Dept Chem Engn, Lisbon, Portugal.
   [Martins, Luisa M. D. R. S.; Pombeiro, Armando J. L.] Univ Tecn Lisboa, Inst Super Tecn, Ctr Quim Estrutural, Lisbon, Portugal.
C3 Palacky University Olomouc; Polytechnic Institute of Lisbon;
   Universidade de Lisboa; Instituto Superior Tecnico
RP Sedlacek, J (通讯作者)，Palacky Univ, Dept Cell Biol & Genet, Slechtitelu 11, Olomouc 78371, Czech Republic.
EM jindrasedl@volny.cz
RI Danek, Petr/W-2475-2017; Martins, Luísa Margarida/G-6210-2011; Cvek,
   Boris/AAT-6420-2021; Pombeiro, Armando JL/I-5945-2012
OI Danek, Petr/0000-0002-6552-2219; Martins, Luísa
   Margarida/0000-0002-5403-9352; Cvek, Boris/0000-0001-8238-3890;
   Pombeiro, Armando JL/0000-0001-8323-888X
FU Czech Science Foundation [GACR 303/08P137]; European Union [OP VK
   CZ.1.07/2.3.00/20.0062]; Fundacaopara a Ciencia e a Tecnologia (FCT),
   Portugal [PTDC/QUIQUI/102150/2008, PTDC/EQU-EQU/122025-2010,
   PEst-OE/QUI/UI0100/2011]; Czech Republic; Fundação para a Ciência e a
   Tecnologia [PTDC/EQU-EQU/122025/2010, GRANTS:15465685] Funding Source:
   FCT
FX This work was financed by GACR 303/08P137 from Czech Science Foundation
   and by OP VK CZ.1.07/2.3.00/20.0062 'An inexpensive drug Antabuse as
   anticancer remedy: mechanism of action and clinical trials' from
   resources of European Union and the Czech Republic and by the
   Fundacaopara a Ciencia e a Tecnologia (FCT), Portugal, and its
   PTDC/QUIQUI/102150/2008, PTDC/EQU-EQU/122025-2010 and
   PEst-OE/QUI/UI0100/2011 projects.
CR Adams J, 2004, CANCER CELL, V5, P417, DOI 10.1016/S1535-6108(04)00120-5
   Almeida SSP, 1996, J ORGANOMET CHEM, V524, P63, DOI 10.1016/S0022-328X(96)06290-0
   Bedford L, 2010, TRENDS CELL BIOL, V20, P391, DOI 10.1016/j.tcb.2010.03.007
   Bell Richard L, 2012, Recent Pat CNS Drug Discov, V7, P93
   Boguski MS, 2009, SCIENCE, V324, P1394, DOI 10.1126/science.1169920
   BORUP C, 1992, ACTA PSYCHIAT SCAND, V86, P47
   Brar SS, 2004, MOL CANCER THER, V3, P1049
   Cen DZ, 2002, MOL CANCER THER, V1, P197
   Chabner BA, 2005, NAT REV CANCER, V5, P65, DOI 10.1038/nrc1529
   Chen D, 2005, FRONT BIOSCI-LANDMRK, V10, P2932, DOI 10.2741/1749
   Chen D, 2006, CANCER RES, V66, P10425, DOI 10.1158/0008-5472.CAN-06-2126
   Chong CR, 2007, NATURE, V448, P645, DOI 10.1038/448645a
   Chou AP, 2008, J BIOL CHEM, V283, P34696, DOI 10.1074/jbc.M802210200
   Cvek B, 2007, CURR PHARM DESIGN, V13, P3155, DOI 10.2174/138161207782110390
   Cvek B., 2011, CURR CANCER DRUG TAR, V11, P1
   Cvek B, 2008, J MED CHEM, V51, P6256, DOI 10.1021/jm8007807
   Cvek B, 2008, DRUG DISCOV TODAY, V13, P716, DOI 10.1016/j.drudis.2008.05.003
   Cvek B, 2012, PROG MOL BIOL TRANSL, V109, P161, DOI 10.1016/B978-0-12-397863-9.00005-5
   Cvek B, 2012, DRUG DISCOV TODAY, V17, P409, DOI 10.1016/j.drudis.2011.12.010
   Cvek B, 2011, CURR PHARM DESIGN, V17, P1483, DOI 10.2174/138161211796197124
   Drexler HCA, 2000, FASEB J, V14, P65, DOI 10.1096/fasebj.14.1.65
   DUFOUR P, 1993, BIOTHERAPY, V6, P9, DOI 10.1007/BF01877380
   Duriez PJ, 1997, BIOCHEM CELL BIOL, V75, P337, DOI 10.1139/bcb-75-4-337
   Finley D, 2009, ANNU REV BIOCHEM, V78, P477, DOI 10.1146/annurev.biochem.78.081507.101607
   Fojo T, 2009, JNCI-J NATL CANCER I, V101, P1044, DOI 10.1093/jnci/djp177
   Gill J, 2013, PHARMACOL THERAPEUT, V137, P89, DOI 10.1016/j.pharmthera.2012.09.003
   Guo XX, 2010, CANCER LETT, V290, P104, DOI 10.1016/j.canlet.2009.09.002
   HEALY PC, 1972, J CHEM SOC DALTON, P1163, DOI 10.1039/dt9720001163
   HEALY PC, 1972, J CHEM SOC DALTON, P1883, DOI 10.1039/dt9720001883
   Hogarth G, 2005, PROG INORG CHEM, V53, P71, DOI 10.1002/0471725587.ch2
   Hogarth G, 2012, MINI-REV MED CHEM, V12, P1202, DOI 10.2174/138955712802762095
   JOHANSSON B, 1992, ACTA PSYCHIAT SCAND, V86, P15, DOI 10.1111/j.1600-0447.1992.tb03310.x
   Kortuem KM, 2013, BLOOD, V121, P893, DOI 10.1182/blood-2012-10-459883
   Lewison E F, 1977, Prog Clin Biol Res, V12, P47
   Liu P, 2012, BRIT J CANCER, V107, P1488, DOI 10.1038/bjc.2012.442
   Martínez-Frías ML, 2012, MED CLIN-BARCELONA, V139, P25, DOI 10.1016/j.medcli.2011.10.011
   Morrison BW, 2010, MELANOMA RES, V20, P11, DOI 10.1097/CMR.0b013e328334131d
   Nieuwenhuizen PJ, 1997, RUBBER CHEM TECHNOL, V70, P368, DOI 10.5254/1.3538436
   O'Brien A, 2012, ANTICANCER RES, V32, P2679
   Rae C, 2013, J NUCL MED, V54, P953, DOI 10.2967/jnumed.112.113324
   Skrott Z, 2012, MINI-REV MED CHEM, V12, P1184, DOI 10.2174/138955712802762068
   Suh JJ, 2006, J CLIN PSYCHOPHARM, V26, P290, DOI 10.1097/01.jcp.0000222512.25649.08
   SUNDERMAN FW, 1984, ANN CLIN LAB SCI, V14, P1
   Ta H, 2009, CANCER METAST REV, V28, P247, DOI 10.1007/s10555-009-9186-7
   Thorn G.D., 1962, DITHIOCARBAMATES REL
   Vaux DL, 1996, P NATL ACAD SCI USA, V93, P2239, DOI 10.1073/pnas.93.6.2239
   Vera-Badillo FE, 2013, CURR ONCOL REP, V15, P270, DOI 10.1007/s11912-013-0303-y
   Verani CN, 2012, J INORG BIOCHEM, V106, P59, DOI 10.1016/j.jinorgbio.2011.09.003
   Viola-Rhenals M, 2006, BIOCHEM PHARMACOL, V71, P722, DOI 10.1016/j.bcp.2005.11.028
   WATTENBERG LW, 1975, J NATL CANCER I, V54, P1005, DOI 10.1093/jnci/54.4.1005
   WHO, 1988, ENV HLTH CRIT
   Wong T, 2012, CURR OPIN CLIN NUTR, V15, P649, DOI 10.1097/MCO.0b013e3283582187
   Xu B, 2011, BLOOD CELL MOL DIS, V47, P264, DOI 10.1016/j.bcmd.2011.08.004
   Yu ZY, 2007, INT J MOL MED, V20, P919
NR 54
TC 17
Z9 18
U1 2
U2 38
PU UNIV SOUTH BOHEMIA
PI CESKA BUDEJOVICE
PA FAC HEALTH & SOCIAL STUD, JIROVCOVA, CESKA BUDEJOVICE, 370 04, CZECH
   REPUBLIC
SN 1214-021X
EI 1214-0287
J9 J APPL BIOMED
JI J. Appl. Biomed.
PD NOV
PY 2014
VL 12
IS 4
BP 301
EP 308
DI 10.1016/j.jab.2014.04.002
PG 8
WC Medicine, Research & Experimental; Pharmacology & Pharmacy
WE Science Citation Index Expanded (SCI-EXPANDED)
SC Research & Experimental Medicine; Pharmacology & Pharmacy
GA AT6RB
UT WOS:000345065200015
DA 2023-12-20
ER

PT J
AU Wang, J
   Wang, YJ
   Chen, ZS
   Kwon, CH
AF Wang, Jiang
   Wang, Yi-Jun
   Chen, Zhe-Sheng
   Kwon, Chul-Hoon
TI Synthesis and evaluation of sulfonylethyl-containing phosphotriesters of
   3′-azido-3′-deoxythymidine as anticancer prodrugs
SO BIOORGANIC & MEDICINAL CHEMISTRY
LA English
DT Article
DE AZT; AZT monophosphate; Sulfonylethyl; Phosphotriester; Pronucleotide;
   beta-Elimination; Prodrugs
ID BREAST-CANCER CELLS; IN-VITRO; TELOMERASE ACTIVITY; AZIDOTHYMIDINE;
   NUCLEOSIDE; GROWTH; RESISTANCE; AZT; DRUG; VIVO
AB A series of bis(sulfonylethyl) and mono(sulfonylethyl) phenyl phosphotriesters of zidovudine (3'-azido-3'-deoxythymidine, AZT) were synthesized as potential anticancer prodrugs that liberate AZT monophosphate via nonenzymatic beta-elimination mechanism. Stability studies demonstrated that all the synthesized prodrugs spontaneously liberate AZT monophosphate with half-lives in the range of 0.07-278.8 h under model physiological conditions in 0.1 M phosphate buffer at pH 7.4 and 37 degrees C. Analogous to aldophosphamide, the elimination rates were accelerated in the presence of reconstituted human plasma under the same conditions. Among the compounds, 3, 4, 8, and 10 were comparable or superior to AZT against five established human cancerous cell lines in vitro. Moreover, the selected compounds were equally sensitive to both the wild-type osteosarcoma 143B and the thymidine kinase-deficient 143B/TK cell lines. The findings are consistent with that these compounds deliver AZT monophosphate intracellularly. (C) 2014 Elsevier Ltd. All rights reserved.
C1 [Wang, Jiang; Wang, Yi-Jun; Chen, Zhe-Sheng; Kwon, Chul-Hoon] St Johns Univ, Coll Pharm & Hlth Sci, Dept Pharmaceut Sci, Jamaica, NY 11439 USA.
C3 Saint John's University
RP Kwon, CH (通讯作者)，St Johns Univ, Coll Pharm & Hlth Sci, Dept Pharmaceut Sci, Jamaica, NY 11439 USA.
EM kwonc@stjohns.edu
RI Chen, Zhe-Sheng/AAI-7465-2020; Wang, Yi-Jun/K-3218-2016; zhang,
   zhi/HPH-4905-2023
OI Chen, Zhe-Sheng/0000-0002-8289-097X; 
FU Department of Pharmaceutical Sciences of St. John's University
FX This research is supported by the Department of Pharmaceutical Sciences
   of St. John's University.
CR BRUNETTI I, 1990, CANCER RES, V50, P4026
   CARMICHAEL J, 1987, CANCER RES, V47, P936
   Celewicz L, 2011, BIOORGAN MED CHEM, V19, P6375, DOI 10.1016/j.bmc.2011.08.069
   Chen P, 2013, PHARM BIOL, V51, P1586, DOI 10.3109/13880209.2013.803257
   Chow WA, 2009, LANCET ONCOL, V10, P61, DOI 10.1016/S1470-2045(08)70334-6
   CONTE V, 1991, TETRAHEDRON-ASYMMETR, V2, P257, DOI 10.1016/S0957-4166(00)80048-8
   DiVito M, 1997, BIOCHEM PHARMACOL, V54, P979, DOI 10.1016/S0006-2952(97)00253-0
   Falchetti A, 2005, J BONE MINER RES, V20, P410, DOI 10.1359/JBMR.041123
   Fukuda Y, 2012, BIOCHEM PHARMACOL, V83, P1073, DOI 10.1016/j.bcp.2011.12.042
   FUSON RC, 1949, J ORG CHEM, V14, P706, DOI 10.1021/jo01156a026
   Gouy MH, 2009, BIOORGAN MED CHEM, V17, P6340, DOI 10.1016/j.bmc.2009.07.038
   Griffin RJ, 2006, J AM CHEM SOC, V128, P6012, DOI 10.1021/ja060595j
   Humer J, 2008, MELANOMA RES, V18, P314, DOI 10.1097/CMR.0b013e32830aaaa6
   Iyer VV, 2000, J MED CHEM, V43, P2266, DOI 10.1021/jm000110g
   Jain M, 2004, J MED CHEM, V47, P3843, DOI 10.1021/jm0304764
   Jeng KS, 2011, HEPATO-GASTROENTEROL, V58, P2091, DOI 10.5754/hge11087
   Johnston JS, 2003, PHARMACEUT RES, V20, P957, DOI 10.1023/A:1024431218327
   Jorojuria S, 2004, ANTIVIR THER, V9, P519
   Kwon CH, 1999, ARCH PHARM RES, V22, P533, DOI 10.1007/BF02975322
   Liu W, 2013, NUCLEOS NUCLEOT NUCL, V32, P161, DOI 10.1080/15257770.2013.770523
   MARUGG JE, 1986, TETRAHEDRON LETT, V27, P2271, DOI 10.1016/S0040-4039(00)84506-2
   Mattson DM, 2009, FREE RADICAL BIO MED, V46, P232, DOI 10.1016/j.freeradbiomed.2008.10.023
   Melana SM, 1998, CLIN CANCER RES, V4, P693
   Pereira J, 2013, ANTI-CANCER AGENT ME, V13, P186, DOI 10.2174/187152013804487416
   Schlienger N, 1998, BIOORG MED CHEM LETT, V8, P3003, DOI 10.1016/S0960-894X(98)00535-6
   Schlienger N, 2000, J MED CHEM, V43, P4570, DOI 10.1021/jm000996o
   Schuetz JD, 1999, NAT MED, V5, P1048, DOI 10.1038/12487
   Sun YW, 2006, MOL PHARMACEUT, V3, P161, DOI 10.1021/mp0500622
   Wagner CR, 1997, CANCER RES, V57, P2341
   Wang X, 2004, BIOCHEM PHARMACOL, V68, P1363, DOI 10.1016/j.bcp.2004.05.052
NR 30
TC 4
Z9 4
U1 1
U2 20
PU PERGAMON-ELSEVIER SCIENCE LTD
PI OXFORD
PA THE BOULEVARD, LANGFORD LANE, KIDLINGTON, OXFORD OX5 1GB, ENGLAND
SN 0968-0896
EI 1464-3391
J9 BIOORGAN MED CHEM
JI Bioorg. Med. Chem.
PD NOV 1
PY 2014
VL 22
IS 21
BP 5747
EP 5756
DI 10.1016/j.bmc.2014.09.046
PG 10
WC Biochemistry & Molecular Biology; Chemistry, Medicinal; Chemistry,
   Organic
WE Science Citation Index Expanded (SCI-EXPANDED); Index Chemicus (IC)
SC Biochemistry & Molecular Biology; Pharmacology & Pharmacy; Chemistry
GA AS8AB
UT WOS:000344471800004
PM 25440502
DA 2023-12-20
ER

PT J
AU Bosio, VE
   Cacicedo, ML
   Calvignac, B
   León, I
   Beuvier, T
   Boury, F
   Castro, GR
AF Bosio, Valeria E.
   Cacicedo, Maximilian L.
   Calvignac, Brice
   Leon, Ignacio
   Beuvier, Thomas
   Boury, Frank
   Castro, Guillermo R.
TI Synthesis and characterization of CaCO<sub>3</sub>-biopolymer hybrid
   nanoporous microparticles for controlled release of doxorubicin
SO COLLOIDS AND SURFACES B-BIOINTERFACES
LA English
DT Article
DE Hybrid microparticles; Doxorubicin; Drug delivery; Cancer therapy;
   Nanoporous; Cell targeting
ID CALCIUM-CARBONATE; DELIVERY; BEADS
AB Doxorubicin (Dox) is a hydrophilic drug extensively used for treatment of breast, lung, and ovarian cancer, among others; it is highly toxic and can cause serious side effects on nontargeted tissues. We developed and studied a hybrid nanoporous microparticle (hNP) carrier based on calcium carbonate and biopolymers derivatized with folic acid (FA) and containing Dox as a chemotherapeutic drug model. The hNPs were characterized by X-ray diffraction, and Raman and Fourier transform infrared (FTIR) spectroscopies. The X-ray diffraction patterns of calcium carbonate particles showed about 30-70% vaterite-calcite polymorphisms and up to 95% vaterite, depending on the absence or the presence of biopolymers as well as their type. Scanning electron microcopy images revealed that all types of hNPs were approximately spherical and porous with average diameter 1-5 mu m, and smaller than CaCO3 microparticles. The presence of biopolymers in the matrices was confirmed after derivatization with a fluorescein isothiocyanate probe by means of confocal microscopy and FTIR synchrotron beamline analysis. In addition, the coupling of lambda carrageenan (lambda-Car) to FA in the microparticles (FA-lambda-Car-hNPs) increased the cancer-cell targeting and also extended the specific surface area by up to ninefold (26.6 m(2) g(-1)), as determined by the Brunauer-Emmett-Teller isotherm. A nanostructured porous surface was found in all instances, and the FA-lambda-Car-hNP pore size was about 30 nm, as calculated by means of the Barrett-Joyner-Halenda adsorption average. The test of FA-lambda-Car-hNP anticancer activity on human osteosarcoma MG-63 cell line showed cell viabilities of 13% and 100% with and without Dox, respectively, as determined by crystal violet staining after 24h of incubation. (C) 2014 Elsevier B.V. All rights reserved.
C1 [Bosio, Valeria E.; Cacicedo, Maximilian L.; Castro, Guillermo R.] Univ Nacl La Plata, Inst Appl Biotechnol, CCT La Plata, Nanobiomat Lab,Dept Chem,CINDEFI,CONICET,Sch Sci, RA-1900 La Plata, Buenos Aires, Argentina.
   [Calvignac, Brice; Boury, Frank] Univ Angers, IBS Inst Biol Sante, LUNAM, UMR S 1066, F-49933 Angers 9, France.
   [Leon, Ignacio] Univ Nacl La Plata, Chem Inorgan Ctr, CEQUINOR, CONICET,Sch Sci,CCT La Plata, RA-1900 La Plata, Buenos Aires, Argentina.
   [Beuvier, Thomas] Univ Maine, Inst Mol & Mat Mans, CNRS, LUNAM,UMR 6283, F-72085 Le Mans 9, France.
C3 Consejo Nacional de Investigaciones Cientificas y Tecnicas (CONICET);
   National University of La Plata; Universite d'Angers; National
   University of La Plata; Consejo Nacional de Investigaciones Cientificas
   y Tecnicas (CONICET); Centre National de la Recherche Scientifique
   (CNRS); Le Mans Universite
RP Castro, GR (通讯作者)，Univ Nacl La Plata, Inst Appl Biotechnol, CCT La Plata, Nanobiomat Lab,Dept Chem,CINDEFI,CONICET,Sch Sci, Calle 47 & 115, RA-1900 La Plata, Buenos Aires, Argentina.
EM grcastro@gmail.com
RI Boury, Frank FB/L-1834-2015; Castro, Guillermo R./D-1199-2013;
   Calvignac, Brice/K-4789-2015; leon, i/GZL-2093-2022
OI Castro, Guillermo R./0000-0002-6187-7805; Calvignac,
   Brice/0000-0002-2007-5750; Beuvier, Thomas/0000-0002-4458-1658; Boury,
   Frank/0000-0002-3457-3988; Cacicedo, Maximiliano
   Luis/0000-0002-3144-8794; leon, ignacio/0000-0003-1010-3997
FU Consejo Nacional de Investigaciones Cientificas y Tecnicas (CONICET)
   [PIP0214]; CONICET-INSERM grant; Agencia Nacional de Promocion
   Cientifica y Tecnica of Argentina [PICT2011-2116]; ANR (France)
   [ANR-09-PIRI-0004-01]; Regional Research program (Pays de Loire,
   France-Bioregos program); INSERM (France); Agence Nationale de la
   Recherche (ANR) [GRANTS:17219578, ANR-09-PIRI-0004] Funding Source:
   Agence Nationale de la Recherche (ANR)
FX The present work was supported by the Consejo Nacional de
   Investigaciones Cientificas y Tecnicas (CONICET, PIP0214), a
   CONICET-INSERM grant, and the Agencia Nacional de Promocion Cientifica y
   Tecnica (PICT2011-2116) of Argentina. We wish to thank Dr. Paul Dumas
   (SMIS beamline, Soleil Synchrotron Facility, France) for his kind
   support and expertise during the sample analysis. We are also grateful
   to CPKelco (Buenos Aires, Argentina) for the gift of pectin and to Dr.
   Mario Malaspina and Dr. Natalio Kotliar from LKM Laboratories for the
   doxorubicin used in the present work. We gratefully acknowledge the
   financial support of ANR (France - Project ANR-09-PIRI-0004-01), the
   Regional Research program (Pays de Loire, France-Bioregos program), and
   the INSERM (France) and thank both IFREMER (Nantes, France) for
   characterization of the biopolymers by high-performance liquid
   chromatography and the SCIAM laboratory (Angers, France) for the SEM
   observations.
CR Andersen A., 1991, APPL SPECTROSC, V45, P1581
   Beuvier T, 2011, J MATER CHEM, V21, P9757, DOI 10.1039/c1jm10770d
   Bosio VE, 2014, J MATER CHEM B, V2, P5178, DOI 10.1039/c3tb20531b
   Bosio VE, 2012, APPL BIOCHEM BIOTECH, V167, P1365, DOI 10.1007/s12010-012-9641-8
   Campo VL, 2009, CARBOHYD POLYM, V77, P167, DOI 10.1016/j.carbpol.2009.01.020
   Castro G. R., 2006, ACS SYM SER, V939, P14
   Cortizo A.M., 1997, MOL CELL BIOCHEM, V145, P97
   Diaz-Dosque M, 2008, J CRYST GROWTH, V310, P5331, DOI 10.1016/j.jcrysgro.2008.08.057
   Dickinson SR, 2001, ANALYST, V126, P1118, DOI 10.1039/b103004n
   Etcheverry SB, 1997, ARCH BIOCHEM BIOPHYS, V338, P7, DOI 10.1006/abbi.1996.9778
   Glinsky VV, 2009, CARBOHYD RES, V344, P1788, DOI 10.1016/j.carres.2008.08.038
   Han MR, 2007, J MICROENCAPSUL, V24, P787, DOI 10.1080/02652040701657820
   Hardikar VV, 2001, COLLOID SURFACE A, V186, P23, DOI 10.1016/S0927-7757(01)00479-4
   Hermanson GT, 2008, BIOCONJUGATE TECHNIQUES, 2ND EDITION, P1, DOI 10.1016/B978-0-12-370501-3.00001-1
   Hossain S, 2013, PLOS ONE, V8, DOI 10.1371/journal.pone.0060428
   Kamba SA, 2013, MOLECULES, V18, P10580, DOI 10.3390/molecules180910580
   Kosanovic C, 2011, CRYST GROWTH DES, V11, P269, DOI 10.1021/cg1012796
   León IE, 2012, BIOL TRACE ELEM RES, V147, P403, DOI 10.1007/s12011-012-9322-z
   Liechty WB, 2010, ANNU REV CHEM BIOMOL, V1, P149, DOI 10.1146/annurev-chembioeng-073009-100847
   Lin-Vien D., 1991, The Handbook of Infrared and Raman Characteristic Frequencies of Organic Molecules
   Peng CY, 2010, COLLOID SURFACE A, V353, P132, DOI 10.1016/j.colsurfa.2009.11.004
   Rodríguez-Ruiz I, 2013, LANGMUIR, V29, P8213, DOI 10.1021/la4008334
   Shena F.H., 2009, J CRYST GROWTH, V242, P239
   Tacar O, 2013, J PHARM PHARMACOL, V65, P157, DOI 10.1111/j.2042-7158.2012.01567.x
   Volodkin D, 2014, ADV COLLOID INTERFAC, V207, P306, DOI 10.1016/j.cis.2014.04.001
   von Maltzahn G, 2011, NAT MATER, V10, P545, DOI [10.1038/NMAT3049, 10.1038/nmat3049]
   Yu JG, 2006, ADV FUNCT MATER, V16, P2035, DOI 10.1002/adfm.200600552
   ZABIK ME, 1967, J FOOD SCI, V32, P91, DOI 10.1111/j.1365-2621.1967.tb01966.x
   Zhang ZW, 2010, BIOORGAN MED CHEM, V18, P5528, DOI 10.1016/j.bmc.2010.06.045
NR 29
TC 45
Z9 47
U1 1
U2 78
PU ELSEVIER
PI AMSTERDAM
PA RADARWEG 29, 1043 NX AMSTERDAM, NETHERLANDS
SN 0927-7765
EI 1873-4367
J9 COLLOID SURFACE B
JI Colloid Surf. B-Biointerfaces
PD NOV 1
PY 2014
VL 123
BP 158
EP 169
DI 10.1016/j.colsurfb.2014.09.011
PG 12
WC Biophysics; Chemistry, Physical; Materials Science, Biomaterials
WE Science Citation Index Expanded (SCI-EXPANDED)
SC Biophysics; Chemistry; Materials Science
GA AY4YI
UT WOS:000347580500022
PM 25260219
OA Green Published
DA 2023-12-20
ER

PT J
AU Geng, YD
   Yang, L
   Zhang, C
   Kong, LY
AF Geng, Ya-di
   Yang, Lei
   Zhang, Chao
   Kong, Ling-yi
TI Blockade of epidermal growth factor receptor/mammalian target of
   rapamycin pathway by Icariside II results in reduced cell proliferation
   of osteosarcoma cells
SO FOOD AND CHEMICAL TOXICOLOGY
LA English
DT Article
DE Anti-proliferation; EGFR; Icariside II; Osteosarcoma cells; mTOR
ID FACTOR RECEPTOR; INDUCED APOPTOSIS; CANCER; EGFR; INHIBITION; CASCADE;
   MTOR; RAS
AB Icariside II is considered one of the most important natural flavonoids with multiple bioactivities from traditional Chinese medicine Yin Yanghuo (YYH) or Horny Goat Weed (Epimedium koreanum Nakai). Previous studies show that icariside II exhibits potent cytotoxicity against a broad spectrum of human cancer cells through various signaling transduction pathways. However, there are few reports about the effect of Icariside II on osteosarcoma cell. In this study, we found that Icariside II decreased cell proliferation in human osteosarcoma MG-63 cells and human osteosarcoma Saos-2 cells. In addition, Icariside II inactivated EGFR/mTOR signaling pathway, including EGFR, PI3K/AKT/PRAS40, Raf/MEK/ERK as well as mTOR. Furthermore, Icariside II inhibited epidermal growth factor (EGF)-induced activation of EGFR/mTOR signaling pathway. Pretreatment of EGF partially reversed cell viability decreased by Icariside II. Importantly, Icariside II inhibited the proliferation of transplantable tumors and EGFR/mTOR signaling pathway in sarcoma-180 bearing mice. In summary, these results indicate that Icariside II inhibits the proliferation of osteosarcoma cells in vitro and in vivo via EGFR/mTOR signaling pathway. (C) 2014 Elsevier Ltd. All rights reserved.
C1 [Geng, Ya-di; Yang, Lei; Zhang, Chao; Kong, Ling-yi] China Pharmaceut Univ, Dept Nat Med Chem, State Key Lab Nat Med, Nanjing 210009, Jiangsu, Peoples R China.
C3 China Pharmaceutical University
RP Kong, LY (通讯作者)，China Pharmaceut Univ, Dept Nat Med Chem, State Key Lab Nat Med, Nanjing 210009, Jiangsu, Peoples R China.
EM cpu_lykong@126.com
OI Zhang, Chao/0000-0002-8163-9716
FU National Nature Science Foundation of China [81202901]; Fundamental
   Research Funds for the Central Universities [JKP2011014]; Priority
   Academic Program Development of Jiangsu Higher Education Institutions
   (PAPD); Program for Changjiang Scholars and Innovative Research Team in
   University [PCSIRT-IRT1193]
FX This work was supported by the National Nature Science Foundation of
   China (Program No. 81202901); Fundamental Research Funds for the Central
   Universities (Program No. JKP2011014); the Project Funded by the
   Priority Academic Program Development of Jiangsu Higher Education
   Institutions (PAPD) and the Program for Changjiang Scholars and
   Innovative Research Team in University (PCSIRT-IRT1193).
CR Anoopkumar-Dukie S, 2005, BRIT J RADIOL, V78, P945, DOI 10.1259/bjr/54004230
   Anoopkumar-Dukie S, 2005, BRIT J RADIOL, V78, P335, DOI 10.1259/bjr/24426084
   Benini S, 1999, INT J CANCER, V80, P581, DOI 10.1002/(SICI)1097-0215(19990209)80:4<581::AID-IJC16>3.0.CO;2-O
   Daw NC, 2005, J CLIN ONCOL, V23, P6172, DOI 10.1200/JCO.2005.11.429
   Dougherty U, 2008, CLIN CANCER RES, V14, P2253, DOI 10.1158/1078-0432.CCR-07-4926
   DUNHAM LJ, 1953, JNCI-J NATL CANCER I, V13, P1299
   Grandis JR, 2004, PHARMACOL THERAPEUT, V102, P37, DOI 10.1016/j.pharmthera.2004.01.002
   Guertin DA, 2007, CANCER CELL, V12, P9, DOI 10.1016/j.ccr.2007.05.008
   Hay N, 2005, CANCER CELL, V8, P179, DOI 10.1016/j.ccr.2005.08.008
   Hay N, 2004, GENE DEV, V18, P1926, DOI 10.1101/gad.1212704
   Herberger B, 2007, CLIN CANCER RES, V13, P4795, DOI 10.1158/1078-0432.CCR-07-0738
   Huang KC, 2010, PHARM CHINESE HERBS
   Hughes DPM, 2006, PEDIATR BLOOD CANCER, V46, P614, DOI 10.1002/pbc.20454
   Hynes NE, 2005, NAT REV CANCER, V5, P341, DOI 10.1038/nrc1609
   Kang SH, 2012, PLOS ONE, V7, DOI 10.1371/journal.pone.0028706
   Lee KS, 2009, CANCER LETT, V280, P93, DOI 10.1016/j.canlet.2009.02.024
   Liu PX, 2009, NAT REV DRUG DISCOV, V8, P627, DOI 10.1038/nrd2926
   Lyons AB, 2000, J IMMUNOL METHODS, V243, P147, DOI 10.1016/S0022-1759(00)00231-3
   Manning BD, 2007, CELL, V129, P1261, DOI 10.1016/j.cell.2007.06.009
   Martín-Orozco RM, 2007, NEOPLASIA, V9, P614, DOI 10.1593/neo.07337
   Normanno N, 2006, GENE, V366, P2, DOI 10.1016/j.gene.2005.10.018
   Ottaviani G., 2010, EPIDEMIOLOGY OSTEOSA, P3
   Roberts PJ, 2007, ONCOGENE, V26, P3291, DOI 10.1038/sj.onc.1210422
   Roux PP, 2004, P NATL ACAD SCI USA, V101, P13489, DOI 10.1073/pnas.0405659101
   Saini KS, 2013, CANCER TREAT REV, V39, P935, DOI 10.1016/j.ctrv.2013.03.009
   Shaul YD, 2007, BBA-MOL CELL RES, V1773, P1213, DOI 10.1016/j.bbamcr.2006.10.005
   Shenoy K, 2012, CANCER RES, V72, P375, DOI 10.1158/0008-5472.CAN-11-3839
   Shields JM, 2000, TRENDS CELL BIOL, V10, P147, DOI 10.1016/S0962-8924(00)01740-2
   Verbeek BS, 1998, FEBS LETT, V425, P145, DOI 10.1016/S0014-5793(98)00224-5
   Vivanco I, 2002, NAT REV CANCER, V2, P489, DOI 10.1038/nrc839
   Wang HB, 2012, MOL CELL BIOL, V32, P3190, DOI 10.1128/MCB.00159-12
   Wittig JC, 2002, AM FAM PHYSICIAN, V65, P1123
   Woodburn JR, 1999, PHARMACOL THERAPEUT, V82, P241, DOI 10.1016/S0163-7258(98)00045-X
   Wu JF, 2013, MOL MED REP, V8, P597, DOI 10.3892/mmr.2013.1557
   Wu JF, 2012, FOOD CHEM TOXICOL, V50, P3019, DOI 10.1016/j.fct.2012.06.027
NR 35
TC 34
Z9 37
U1 0
U2 25
PU PERGAMON-ELSEVIER SCIENCE LTD
PI OXFORD
PA THE BOULEVARD, LANGFORD LANE, KIDLINGTON, OXFORD OX5 1GB, ENGLAND
SN 0278-6915
EI 1873-6351
J9 FOOD CHEM TOXICOL
JI Food Chem. Toxicol.
PD NOV
PY 2014
VL 73
BP 7
EP 16
DI 10.1016/j.fct.2014.08.002
PG 10
WC Food Science & Technology; Toxicology
WE Science Citation Index Expanded (SCI-EXPANDED)
SC Food Science & Technology; Toxicology
GA AU3CY
UT WOS:000345491500002
PM 25119583
DA 2023-12-20
ER

PT J
AU Di Fiore, R
   Drago-Ferrante, R
   Pentimalli, F
   Di Marzo, D
   Forte, IM
   D'Anneo, A
   Carlisi, D
   De Blasio, A
   Giuliano, M
   Tesoriere, G
   Giordano, A
   Vento, R
AF Di Fiore, Riccardo
   Drago-Ferrante, Rosa
   Pentimalli, Francesca
   Di Marzo, Domenico
   Forte, Iris Maria
   D'Anneo, Antonella
   Carlisi, Daniela
   De Blasio, Anna
   Giuliano, Michela
   Tesoriere, Giovanni
   Giordano, Antonio
   Vento, Renza
TI MicroRNA-29b-1 impairs <i>in vitro</i> cell proliferation, self-renewal
   and chemoresistance of human osteosarcoma 3AB-OS cancer stem cells
SO INTERNATIONAL JOURNAL OF ONCOLOGY
LA English
DT Article
DE osteosarcoma; cancer stem cells; microRNA; microRNA-29b-1; multidrug
   resistance; 3AB-OS cells
ID EXPRESSION; FAMILY; PROGNOSIS; APOPTOSIS; TUMORS; MYC; TUMORIGENICITY;
   IDENTIFICATION; PROGRESSION; METASTASIS
AB Osteosarcoma (OS) is the most common type of bone cancer, with a peak incidence in the early childhood. Emerging evidence suggests that treatments targeting cancer stem cells (CSCs) within a tumor can halt cancer and improve patient survival. MicroRNAs (miRNAs) have been implicated in the maintenance of the CSC phenotype, thus, identification of CSC-related miRNAs would provide information for a better understanding of CSCs. Downregulation of miRNA-29 family members (miR-29a/b/c; miR-29s) was observed in human OS, however, little is known about the functions of miR-29s in human OS CSCs. Previously, during the characterization of 3AB-OS cells, a CSC line selected from human OS MG63 cells, we showed a potent downregulation of miR-29b. In this study, after stable transfection of 3AB-OS cells with miR-29b-1, we investigated the role of miR-29b-1 in regulating cell proliferation, sarcosphere-forming ability, clonogenic growth, chemosensitivity, migration and invasive ability of 3AB-OS cells, in vitro. We found that, miR-29b-1 overexpression consistently reduced both, 3AB-OS CSCs growth in two- and three-dimensional culture systems and their sarcosphere- and colony-forming ability. In addition, while miR-29b-1 overexpression sensitized 3AB-OS cells to chemotherapeutic drug-induced apoptosis, it did not influence their migratory and invasive capacities, thus suggesting a context-depending role of miR-29b-1. Using publicly available databases, we proceeded to identify potential miR-29b target genes, known to play a role in the above reported functions. Among these targets we analyzed CD133, N-Myc, CCND2, E2F1 and E2F2, Bcl-2 and IAP-2. We also analyzed the most important sternness markers as Oct3/4, Sox2 and Nanog. Real-time RT-PCR and western-blot analyses showed that miR-29b-1 negatively regulated the expression of these markers. Overall, the results show that miR-29b-1 suppresses sternness properties of 3AB-OS CSCs and suggest that developing miR-29b-1 as a novel therapeutic agent might offer benefits for OS treatment.
C1 [Di Fiore, Riccardo; Drago-Ferrante, Rosa; D'Anneo, Antonella; De Blasio, Anna; Giuliano, Michela; Vento, Renza] Univ Palermo, Dept Biol Chem & Pharmaceut Sci & Technol, Biochem Lab, I-90127 Palermo, Italy.
   [Pentimalli, Francesca; Di Marzo, Domenico; Forte, Iris Maria; Giordano, Antonio] Pascale Fdn, Natl Canc Inst, Canc Res Ctr, INT CROM, Avellino, Italy.
   [Carlisi, Daniela] Univ Palermo, Dept Expt Biomed & Clin Neurosci, Biochem Lab, I-90127 Palermo, Italy.
   [Tesoriere, Giovanni; Giordano, Antonio; Vento, Renza] Temple Univ, Inst Canc Res & Mol Med, Philadelphia, PA 19122 USA.
   [Tesoriere, Giovanni; Giordano, Antonio; Vento, Renza] Temple Univ, Coll Sci & Biotechnol, Ctr Biotechnol, Philadelphia, PA 19122 USA.
   [Giordano, Antonio] Univ Siena, Policlin Le Scotte, Dept Human Pathol & Oncol, I-53100 Siena, Italy.
C3 University of Palermo; IRCCS Fondazione Pascale; University of Palermo;
   Pennsylvania Commonwealth System of Higher Education (PCSHE); Temple
   University; Pennsylvania Commonwealth System of Higher Education
   (PCSHE); Temple University; University of Siena
RP Vento, R (通讯作者)，Univ Palermo, Dept Biol Chem & Pharmaceut Sci & Technol, Biochem Lab, Via Vespro 129, I-90127 Palermo, Italy.
EM renza.vento@unipa.it
RI Pentimalli, Francesca/K-4936-2014; Forte, Iris Maria/K-7588-2016;
   Giordano, Antonio/AAU-1201-2020; DI FIORE, RICCARDO/AAE-9374-2021;
   Giordano, Antonio/F-1927-2010
OI Pentimalli, Francesca/0000-0003-4740-6801; Forte, Iris
   Maria/0000-0001-9490-5844; Giordano, Antonio/0000-0002-5959-016X; DI
   FIORE, RICCARDO/0000-0003-4905-6948; Giordano,
   Antonio/0000-0002-5959-016X; D'ANNEO, Antonella/0000-0002-1785-8236;
   CARLISI, Daniela/0000-0002-5833-7904; GIULIANO,
   Michela/0000-0002-5114-6267
FU European Regional Development Fund, European Territorial Cooperation
   [CCI 2007 CB 163 PO 037]; OP Italia-Malta; Italian Ministry of
   Education, University and Research (MIUR); MIUR [82]
FX This study was partially funded by the European Regional Development
   Fund, European Territorial Cooperation 2007-2013, CCI 2007 CB 163 PO
   037, OP Italia-Malta 2007-2013; the Italian Ministry of Education,
   University and Research (MIUR) ex-60%, 2013; R. Di Fiore and R.
   Drago-Ferrante were recipients of fellowships granted by the European
   Regional Development Fund, European Territorial Cooperation 2007-2013,
   CCI 2007 CB 163 PO 037, OP Italia-Malta 2007-2013; D. Carlisi was a
   recipient of a fellowship granted by MIUR (contract no. 82, January 23,
   2014).
CR Bartel DP, 2009, CELL, V136, P215, DOI 10.1016/j.cell.2009.01.002
   Chen CX, 2007, PLOS ONE, V2, DOI 10.1371/journal.pone.0000912
   Chou AJ, 2006, EXPERT REV ANTICANC, V6, P1075, DOI 10.1586/14737140.6.7.1075
   Clevers H, 2011, NAT MED, V17, P313, DOI 10.1038/nm.2304
   de Almagro M. C., 2012, Experimental Oncology, V34, P200
   Di Fiore R, 2014, BONE, V60, P198, DOI 10.1016/j.bone.2013.12.021
   Di Fiore R, 2013, J CELL PHYSIOL, V228, P1189, DOI 10.1002/jcp.24272
   Di Fiore R, 2012, J CELL BIOCHEM, V113, P3380, DOI 10.1002/jcb.24214
   Di Fiore R, 2009, J CELL PHYSIOL, V219, P301, DOI 10.1002/jcp.21667
   DIFIORE R, 2013, STEM CELL DISCOV, V3, P188
   Dimova DK, 2005, ONCOGENE, V24, P2810, DOI 10.1038/sj.onc.1208612
   Gawrychowski J, 2003, EUR J CARDIO-THORAC, V23, P870, DOI 10.1016/S1010-7940(03)00144-1
   Gebeshuber CA, 2009, EMBO REP, V10, P400, DOI 10.1038/embor.2009.9
   Gong JA, 2014, CARCINOGENESIS, V35, P497, DOI 10.1093/carcin/bgt337
   Gorlick R, 2010, J BONE MINER RES, V25, P683, DOI 10.1002/jbmr.77
   Hatfield SD, 2005, NATURE, V435, P974, DOI 10.1038/nature03816
   Hatfield S, 2008, CELL TISSUE RES, V331, P57, DOI 10.1007/s00441-007-0530-3
   Hoang BH, 2004, CANCER RES, V64, P2734, DOI 10.1158/0008-5472.CAN-03-1952
   Ibarra I, 2007, GENE DEV, V21, P3238, DOI 10.1101/gad.1616307
   Iorio MV, 2009, J CLIN ONCOL, V27, P5848, DOI 10.1200/JCO.2009.24.0317
   Jones KB, 2012, CANCER RES, V72, P1865, DOI 10.1158/0008-5472.CAN-11-2663
   Kessler JD, 2009, GENE DEV, V23, P157, DOI 10.1101/gad.1759909
   Kresse SH, 2012, PLOS ONE, V7, DOI 10.1371/journal.pone.0048262
   Kuijjer ML, 2012, GENE CHROMOSOME CANC, V51, P696, DOI 10.1002/gcc.21956
   Lee J, 2006, CANCER CELL, V9, P391, DOI 10.1016/j.ccr.2006.03.030
   Li J, 2013, MOL MED REP, V7, P577, DOI 10.3892/mmr.2012.1231
   Li L, 2012, LAB INVEST, V92, P571, DOI 10.1038/labinvest.2012.10
   Li LH, 2006, CANCER RES, V66, P4553, DOI 10.1158/0008-5472.CAN-05-3986
   Lu J, 2005, NATURE, V435, P834, DOI 10.1038/nature03702
   Lulla Rishi R., 2011, Sarcoma, V2011, P732690, DOI 10.1155/2011/732690
   Maire G, 2011, CANCER GENET-NY, V204, P138, DOI 10.1016/j.cancergen.2010.12.012
   Maitland NJ, 2008, J CLIN ONCOL, V26, P2862, DOI 10.1200/JCO.2007.15.1472
   Ogawa H, 2002, SCIENCE, V296, P1132, DOI 10.1126/science.1069861
   Ohira M, 2005, CANCER LETT, V228, P5, DOI 10.1016/j.canlet.2005.01.054
   Okita K, 2007, NATURE, V448, P313, DOI 10.1038/nature05934
   Ottaviani G, 2009, CANCER TREAT RES, V152, P3, DOI 10.1007/978-1-4419-0284-9_1
   Patrawala L, 2005, CANCER RES, V65, P6207, DOI 10.1158/0008-5472.CAN-05-0592
   Pillai RS, 2007, TRENDS CELL BIOL, V17, P118, DOI 10.1016/j.tcb.2006.12.007
   Pompetti F, 1996, J CELL BIOCHEM, V63, P37
   POSL M, 1994, PATHOLOGE, V15, P337, DOI 10.1007/s002920050063
   Ru P, 2012, MOL CANCER THER, V11, P1166, DOI 10.1158/1535-7163.MCT-12-0100
   Shiratsuchi H, 2007, HEAD NECK-J SCI SPEC, V29, P577, DOI 10.1002/hed.20583
   Ta H, 2009, CANCER METAST REV, V28, P247, DOI 10.1007/s10555-009-9186-7
   Takahashi K, 2006, CELL, V126, P663, DOI 10.1016/j.cell.2006.07.024
   Tirino V, 2011, FASEB J, V25, P2022, DOI 10.1096/fj.10-179036
   Vidal A, 2000, GENE, V247, P1, DOI 10.1016/S0378-1119(00)00092-5
   Volinia S, 2006, P NATL ACAD SCI USA, V103, P2257, DOI 10.1073/pnas.0510565103
   Wang Y, 2013, EUR J CELL BIOL, V92, P123, DOI 10.1016/j.ejcb.2012.11.004
   Wu X, 2012, CANCER EPIDEMIOL, V36, P212, DOI 10.1016/j.canep.2011.08.002
   Xiong YJ, 2010, HEPATOLOGY, V51, P836, DOI 10.1002/hep.23380
   Yip KW, 2008, ONCOGENE, V27, P6398, DOI 10.1038/onc.2008.307
   Yu F, 2007, CELL, V131, P1109, DOI 10.1016/j.cell.2007.10.054
   Zhang BH, 2006, J CELL PHYSIOL, V209, P266, DOI 10.1002/jcp.20713
   Zhang W, 2012, MOL BIOL+, V46, P557, DOI 10.1134/S0026893312040139
NR 54
TC 53
Z9 54
U1 0
U2 22
PU SPANDIDOS PUBL LTD
PI ATHENS
PA POB 18179, ATHENS, 116 10, GREECE
SN 1019-6439
EI 1791-2423
J9 INT J ONCOL
JI Int. J. Oncol.
PD NOV
PY 2014
VL 45
IS 5
BP 2013
EP 2023
DI 10.3892/ijo.2014.2618
PG 11
WC Oncology
WE Science Citation Index Expanded (SCI-EXPANDED)
SC Oncology
GA AQ3SN
UT WOS:000342713900026
PM 25174983
OA Green Published, Green Submitted, Bronze
DA 2023-12-20
ER

PT J
AU Kularatne, SA
   Deshmukh, V
   Ma, J
   Tardif, V
   Lim, RKV
   Pugh, HM
   Sun, Y
   Manibusan, A
   Sellers, AJ
   Barnett, RS
   Srinagesh, S
   Forsyth, JS
   Hassenpflug, W
   Tian, F
   Javahishvili, T
   Felding-Habermann, B
   Lawson, BR
   Kazane, SA
   Schultz, PG
AF Kularatne, Sumith A.
   Deshmukh, Vishal
   Ma, Jennifer
   Tardif, Virginie
   Lim, Reyna K. V.
   Pugh, Holly M.
   Sun, Ying
   Manibusan, Anthony
   Sellers, Aaron J.
   Barnett, Richard S.
   Srinagesh, Shailaja
   Forsyth, Jane S.
   Hassenpflug, Wolf
   Tian, Feng
   Javahishvili, Tsotne
   Felding-Habermann, Brunhilde
   Lawson, Brian R.
   Kazane, Stephanie A.
   Schultz, Peter G.
TI A CXCR4-Targeted Site-Specific Antibody-Drug Conjugate
SO ANGEWANDTE CHEMIE-INTERNATIONAL EDITION
LA English
DT Article
DE antibody engineering; antibody-drug conjugates; cancer; immunotherapy;
   unnatural amino acids
ID CHEMOKINE RECEPTOR CXCR4; HEMATOPOIETIC-STEM; BREAST-CANCER; IN-VIVO;
   MONOCLONAL-ANTIBODY; ANTITUMOR-ACTIVITY; TUMOR-GROWTH; CELLS; POTENT;
   METASTASIS
AB A chemically defined anti-CXCR4-auristatin antibody-drug conjugate (ADC) was synthesized that selectively eliminates tumor cells overexpressing the CXCR4 receptor. The unnatural amino acid p-acetylphenylalanine (pAcF) was site-specifically incorporated into an anti-CXCR4 immunoglobulin G (IgG) and conjugated to an auristatin through a stable, non-cleavable oxime linkage to afford a chemically homogeneous ADC. The full-length anti-CXCR4 ADC was selectively cytotoxic to CXCR4+ cancer cells in vitro (half maximal effective concentration (EC50) approximate to 80-100 pm). Moreover, the anti-CXCR4 ADC eliminated pulmonary lesions from human osteosarcoma cells in a lung-seeding tumor model in mice. No significant overt toxicity was observed but there was a modest decrease in the bone-marrow-derived CXCR4+ cell population. Because CXCR4 is highly expressed in a majority of metastatic cancers, a CXCR4-auristatin ADC may be useful for the treatment of a variety of metastatic malignancies.
C1 [Kularatne, Sumith A.; Deshmukh, Vishal; Schultz, Peter G.] Scripps Res Inst, Dept Chem, La Jolla, CA 92037 USA.
   [Kularatne, Sumith A.; Deshmukh, Vishal; Schultz, Peter G.] Scripps Res Inst, Skaggs Inst Chem Biol, La Jolla, CA 92037 USA.
   [Ma, Jennifer; Lim, Reyna K. V.; Pugh, Holly M.; Lawson, Brian R.; Kazane, Stephanie A.; Schultz, Peter G.] Calif Inst Biomed Res Calibr, La Jolla, CA 92037 USA.
   [Tardif, Virginie; Lawson, Brian R.] Scripps Res Inst, Dept Immunol & Microbial Sci, La Jolla, CA 92037 USA.
   [Sun, Ying; Manibusan, Anthony; Sellers, Aaron J.; Barnett, Richard S.; Srinagesh, Shailaja; Tian, Feng; Javahishvili, Tsotne] Ambrx Inc, La Jolla, CA 92037 USA.
   [Forsyth, Jane S.; Hassenpflug, Wolf; Felding-Habermann, Brunhilde] Scripps Res Inst, Dept Mol & Expt Med, La Jolla, CA 92037 USA.
C3 Scripps Research Institute; Scripps Research Institute; Scripps Research
   Institute; Scripps Research Institute
RP Kazane, SA (通讯作者)，Calif Inst Biomed Res Calibr, 11119 N Torrey Pines Rd, La Jolla, CA 92037 USA.
EM spinkerton@calibr.org; schultz@scripps.edu
RI TARDIF, Virginie/U-4383-2019; Tardif, Virginie/M-9665-2019
OI TARDIF, Virginie/0000-0001-5604-6524; 
FU Scripps Research Institute [28020]; NIH [R01 GM097206, R01 CA170737, R01
   CA170140]
FX This is manuscript No. 28020 from the Scripps Research Institute. This
   work was supported by NIH grant R01 GM097206 (P.G.S.), R01 CA170737
   (B.F.H.), and R01 CA170140 (B.F.H.).
CR Axup JY, 2012, P NATL ACAD SCI USA, V109, P16101, DOI 10.1073/pnas.1211023109
   Challen GA, 2009, CYTOM PART A, V75A, P14, DOI 10.1002/cyto.a.20674
   Darash-Yahana M, 2004, FASEB J, V18, P1240, DOI 10.1096/fj.03-0935fje
   Domanska UM, 2013, EUR J CANCER, V49, P219, DOI 10.1016/j.ejca.2012.05.005
   Doronina SO, 2003, NAT BIOTECHNOL, V21, P778, DOI 10.1038/nbt832
   Francisco JA, 2003, BLOOD, V102, P1458, DOI 10.1182/blood-2003-01-0039
   Gassmann P, 2009, NEOPLASIA, V11, P651, DOI 10.1593/neo.09272
   Gellmini S, 2008, J ENDOCRINOL INVEST, V31, P809, DOI 10.1007/BF03349262
   Jackson D, 2008, CANCER RES, V68, P9367, DOI 10.1158/0008-5472.CAN-08-1933
   Kim M, 2010, CANCER RES, V70, P10411, DOI 10.1158/0008-5472.CAN-10-2591
   Kovtun YV, 2007, CANCER LETT, V255, P232, DOI 10.1016/j.canlet.2007.04.010
   Libura J, 2002, BLOOD, V100, P2597, DOI 10.1182/blood-2002-01-0031
   Ma DS, 2006, CLIN CANCER RES, V12, P2591, DOI 10.1158/1078-0432.CCR-05-2107
   McDermott DH, 2011, J CELL MOL MED, V15, P2071, DOI 10.1111/j.1582-4934.2010.01210.x
   Okeley NM, 2010, CLIN CANCER RES, V16, P888, DOI 10.1158/1078-0432.CCR-09-2069
   Peled A, 2014, CLIN CANCER RES, V20, P469, DOI 10.1158/1078-0432.CCR-13-1302
   Perissinotto E, 2005, CLIN CANCER RES, V11, P490
   Rettig MP, 2012, LEUKEMIA, V26, P34, DOI 10.1038/leu.2011.197
   Richert MM, 2009, ONCOL REP, V21, P761, DOI 10.3892/or_00000282
   Roland J, 2003, BLOOD, V101, P399, DOI 10.1182/blood-2002-03-0978
   Rosu-Myles M, 2000, P NATL ACAD SCI USA, V97, P14626, DOI 10.1073/pnas.97.26.14626
   Senter PD, 2009, CURR OPIN CHEM BIOL, V13, P235, DOI 10.1016/j.cbpa.2009.03.023
   Signoret N, 1998, J CELL SCI, V111, P2819
   Signoret N, 1997, J CELL BIOL, V139, P651, DOI 10.1083/jcb.139.3.651
   Sobolik T, 2014, MOL BIOL CELL, V25, P566, DOI 10.1091/mbc.E13-07-0360
   SPANGRUDE GJ, 1988, SCIENCE, V241, P58, DOI 10.1126/science.2898810
   Sun XQ, 2010, CANCER METAST REV, V29, P709, DOI 10.1007/s10555-010-9256-x
   Sutherland MSK, 2006, J BIOL CHEM, V281, P10540, DOI 10.1074/jbc.M510026200
   Tamamura H, 1998, BIOCHEM BIOPH RES CO, V253, P877, DOI 10.1006/bbrc.1998.9871
   Tamamura H, 2003, FEBS LETT, V550, P79, DOI 10.1016/S0014-5793(03)00824-X
   Tavor S, 2004, CANCER RES, V64, P2817, DOI 10.1158/0008-5472.CAN-03-3693
   Wilson A, 2006, NAT REV IMMUNOL, V6, P93, DOI 10.1038/nri1779
   Yu M, 2011, BLOOD CANCER J, V1, DOI 10.1038/bcj.2011.13
NR 33
TC 47
Z9 59
U1 2
U2 76
PU WILEY-V C H VERLAG GMBH
PI WEINHEIM
PA POSTFACH 101161, 69451 WEINHEIM, GERMANY
SN 1433-7851
EI 1521-3773
J9 ANGEW CHEM INT EDIT
JI Angew. Chem.-Int. Edit.
PD OCT 27
PY 2014
VL 53
IS 44
BP 11863
EP 11867
DI 10.1002/anie.201408103
PG 5
WC Chemistry, Multidisciplinary
WE Science Citation Index Expanded (SCI-EXPANDED)
SC Chemistry
GA AS1OS
UT WOS:000344050700026
PM 25213874
OA Green Accepted
DA 2023-12-20
ER

PT J
AU Tong, FF
   Lian, Y
   Zhou, H
   Shi, XH
   He, FJ
AF Tong, Feifei
   Lian, Yan
   Zhou, Huang
   Shi, Xiaohong
   He, Fengjiao
TI Multichannel Series Piezoelectric Quartz Crystal Cell Sensor for Real
   Time and Quantitative Monitoring of the Living Cell and Assessment of
   Cytotoxicity
SO ANALYTICAL CHEMISTRY
LA English
DT Article
ID ELECTROLYTE-SOLUTION; ADHESION; BEHAVIOR; GROWTH; HYPOXIA; LINES; MSPQC
AB A new multichannel series piezoelectric quartz crystal (MSPQC) cell sensor for real time monitoring of living cells in vitro was reported in this paper. The constructed sensor was used successfully to monitor adhesion, spreading, proliferation, and apoptosis of MG63 osteosarcoma cells and investigate the effects of different concentrations of cobalt chloride on MG63 cells. Quantitative real time and dynamic cell analyses data were conducted using the MSPQC cell sensor. Compared with methods such as fluorescence staining and morphology observation by microscopy, the MSPQC cell sensor is noninvasive, label free, simple, cheap, and capable of online monitoring. It can automatically record the growth status of cells and quantitatively evaluate cell proliferation and the apoptotic response to drugs. It will be a valuable detection and analysis tool for the acquisition of cellular level information and is anticipated to have application in the field of cell biology research or cytotoxicity testing in the future.
C1 [Tong, Feifei; Lian, Yan; Zhou, Huang; Shi, Xiaohong; He, Fengjiao] Hunan Univ, Coll Chem & Chem Engn, State Key Lab Chemo Biosensing & Chemometr, Changsha 410082, Hunan, Peoples R China.
C3 Hunan University
RP He, FJ (通讯作者)，Hunan Univ, Coll Chem & Chem Engn, State Key Lab Chemo Biosensing & Chemometr, Changsha 410082, Hunan, Peoples R China.
EM fengjiao87799232@hotmail.com
FU National Natural Science Foundation of China [21275042]; National High
   Technology Research and Development Program of China (863 Program)
   [2013AA020203]
FX This research work was supported by the National Natural Science
   Foundation of China (No. 21275042) and the National High Technology
   Research and Development Program of China (863 Program) (No.
   2013AA020203).
CR Caltana L, 2009, NEUROTOX RES, V15, P348, DOI 10.1007/s12640-009-9038-9
   Ciafrè SA, 2007, FREE RADICAL RES, V41, P391, DOI 10.1080/10715760601096799
   Daza P, 2013, SENSOR ACTUAT B-CHEM, V176, P605, DOI 10.1016/j.snb.2012.09.083
   DeBerardinis RJ, 2008, GENET MED, V10, P267, DOI 10.1097/GIM.0b013e31818b0d9b
   Fohlerová Z, 2012, SENSOR ACTUAT B-CHEM, V174, P153, DOI 10.1016/j.snb.2012.08.047
   Ge XW, 2012, CELL BIOCHEM FUNCT, V30, P151, DOI 10.1002/cbf.1829
   GIAEVER I, 1984, P NATL ACAD SCI-BIOL, V81, P3761, DOI 10.1073/pnas.81.12.3761
   GIAEVER I, 1991, P NATL ACAD SCI USA, V88, P7896, DOI 10.1073/pnas.88.17.7896
   Guo M, 2014, PLOS ONE, V9
   He FJ, 2007, J MICROBIOL METH, V68, P563, DOI 10.1016/j.mimet.2006.10.013
   He FJ, 2010, TALANTA, V80, P1210, DOI 10.1016/j.talanta.2009.09.011
   He FJ, 2009, ANAL LETT, V42, P58, DOI 10.1080/00032710802568564
   He FJ, 2006, SENSOR ACTUAT B-CHEM, V113, P428, DOI 10.1016/j.snb.2005.03.058
   Heijink IH, 2010, EUR RESPIR J, V35, P894, DOI 10.1183/09031936.00065809
   Lopez-Sánchez LM, 2014, PLOS ONE, V9, DOI 10.1371/journal.pone.0099143
   Mi XW, 2012, ANAL CHEM, V84, P939, DOI 10.1021/ac2020728
   Müller J, 2011, BIOSENS BIOELECTRON, V26, P2000, DOI 10.1016/j.bios.2010.08.075
   Otsuki Y, 2000, ACTA HISTOCHEM CYTOC, V33, P235, DOI 10.1267/ahc.33.235
   Primiceri E, 2010, BIOSENS BIOELECTRON, V25, P2711, DOI 10.1016/j.bios.2010.04.032
   Ren JL, 2008, BIOSENS BIOELECTRON, V24, P403, DOI 10.1016/j.bios.2008.04.018
   Reyes PI, 2013, BIOSENS BIOELECTRON, V41, P84, DOI 10.1016/j.bios.2012.07.039
   SHEN DZ, 1993, ANAL CHIM ACTA, V276, P87, DOI 10.1016/0003-2670(93)85042-I
   SHEN DZ, 1993, ANAL CHIM ACTA, V280, P209, DOI 10.1016/0003-2670(93)85123-2
   Szulcek R, 2014, JOVE-J VIS EXP, DOI 10.3791/51300
   Tarantola M, 2010, INTEGR BIOL-UK, V2, P139, DOI 10.1039/b920815a
   Tkatch A. V., 2008, Meditsina Truda i Promyshlennaya Ekologiya, P28
   Yufera Alberto, 2011, Advanced Biometric Technologies, P344
NR 27
TC 14
Z9 14
U1 0
U2 38
PU AMER CHEMICAL SOC
PI WASHINGTON
PA 1155 16TH ST, NW, WASHINGTON, DC 20036 USA
SN 0003-2700
EI 1520-6882
J9 ANAL CHEM
JI Anal. Chem.
PD OCT 21
PY 2014
VL 86
IS 20
BP 10415
EP 10421
DI 10.1021/ac502926k
PG 7
WC Chemistry, Analytical
WE Science Citation Index Expanded (SCI-EXPANDED)
SC Chemistry
GA AR5QY
UT WOS:000343639800058
PM 25257343
DA 2023-12-20
ER

PT J
AU Vanco, J
   Gáliková, J
   Hosek, J
   Dvorák, Z
   Paráková, L
   Trávnícek, Z
AF Vanco, Jan
   Galikova, Jana
   Hosek, Jan
   Dvorak, Zdenek
   Parakova, Lenka
   Travnicek, Zdenek
TI Gold(I) Complexes of 9-Deazahypoxanthine as Selective Antitumor and
   Anti-Inflammatory Agents
SO PLOS ONE
LA English
DT Article
ID IN-VITRO; RHEUMATOID-ARTHRITIS; BIOLOGICAL-ACTIVITY; AURANOFIN;
   DERIVATIVES; CYTOTOXICITY; INHIBITOR; COMPOUND; BINDING; DESIGN
AB The gold(I) mixed-ligand complexes involving O-substituted derivatives of 9-deazahypoxanthine (HLn) and triphenylphosphine (PPh3) with the general formula [Au(L-n)(PPh3)] (1-5) were prepared and thoroughly characterized by elemental analysis, FT-IR and multinuclear NMR spectroscopy, ESI+ mass spectrometry, single crystal X-ray (HL5 and complex 2) and TG/DTA analyses. Complexes 1-5 were evaluated for their in vitro antitumor activity against nine human cancer lines, i.e. MCF7 (breast carcinoma), HOS (osteosarcoma), A549 (adenocarcinoma), G361 (melanoma), HeLa (cervical cancer), A2780 (ovarian carcinoma), A2780R (ovarian carcinoma resistant to cisplatin), 22Rv1 (prostate cancer) and THP-1 (monocytic leukaemia), for their in vitro anti-inflammatory activity using a model of LPS-activated macrophages, and for their in vivo antiedematous activity by lambda-carrageenan-induced hind paw edema model on rats. The results showed that the complexes 1-5 exhibit selective in vitro cytotoxicity against MCF7, HOS, 22Rv1, A2780 and A2780R, with submicromolar IC50 values for 2 against the MCF7 (0.6 mu M) and HOS (0.9 mu M). The results of in vitro cytotoxicity screening on primary culture of human hepatocytes (HEP220) revealed up to 30-times lower toxicity of compounds against healthy cells as compared with cancer cells. Additionally, the complexes 1-5 significantly influence the secretion and expression of pro-inflammatory cytokines TNF-alpha and IL-1 beta by a similar manner as a commercially used anti-arthritic drug Auranofin. The tested complexes also significantly influence the rate and overall volume of the edema, caused by the intraplantar application of lambda-carrageenan polysaccharide to rats. Based on these promising results, the presented compounds could qualify to become feasible candidates for advanced testing as potential antitumor and anti-inflammatory drug-like compounds.
C1 [Vanco, Jan; Galikova, Jana; Hosek, Jan; Dvorak, Zdenek; Travnicek, Zdenek] Palacky Univ, Fac Sci, Reg Ctr Adv Technol & Mat, CR-77147 Olomouc, Czech Republic.
   [Vanco, Jan; Galikova, Jana; Hosek, Jan; Travnicek, Zdenek] Palacky Univ, Fac Sci, Dept Inorgan Chem, CR-77147 Olomouc, Czech Republic.
   [Dvorak, Zdenek] Palacky Univ, Fac Sci, Dept Cell Biol & Genet, CR-77147 Olomouc, Czech Republic.
   [Parakova, Lenka] Univ Vet & Pharmaceut Sci Brno, Fac Pharm, Dept Human Pharmacol & Toxicol, Brno, Czech Republic.
C3 Palacky University Olomouc; Palacky University Olomouc; Palacky
   University Olomouc; University of Veterinary Sciences Brno
RP Trávnícek, Z (通讯作者)，Palacky Univ, Fac Sci, Reg Ctr Adv Technol & Mat, CR-77147 Olomouc, Czech Republic.
EM zdenek.travnicek@upol.cz
RI Parakova, Lenka/AGZ-4403-2022; Dvorak, Zdenek/A-1710-2008; Vanco,
   Jan/H-2705-2013; Hosek, Jan/B-6274-2009
OI Vanco, Jan/0000-0003-3351-1192; Hosek, Jan/0000-0003-0975-1671;
   Travnicek, Zdenek/0000-0002-5890-7874; Dvorak,
   Zdenek/0000-0002-3938-3585
FU Operational Program Research and Development for Innovations - European
   Regional Development Fund [CZ.1.05/2.1.00/03.0058]; Ministry of
   Education, Youth and Sports of the Czech Republic [LO1305]
FX The authors gratefully thank the Operational Program Research and
   Development for Innovations - European Regional Development Fund
   (CZ.1.05/2.1.00/03.0058), the National Program of Sustainability I
   (LO1305) of the Ministry of Education, Youth and Sports of the Czech
   Republic and Palacky University in Olomouc (IGA_PrF_2014009). The
   funders had no role in study design, data collection and analysis,
   decision to publish, or preparation of the manuscript.
CR Abbehausen C, 2013, INORG CHEM, V52, P11280, DOI 10.1021/ic401535s
   Abdel-Salam OME, 2003, PHARMACOL RES, V47, P331, DOI 10.1016/S1043-6618(03)00002-1
   Allen FH, 2002, ACTA CRYSTALLOGR B, V58, P380, DOI 10.1107/S0108768102003890
   [Anonymous], CRYSALIS RED CRYSALI
   [Anonymous], 2008, Apoptosis, cytotoxicity and cell proliferation
   Balakrishnan K, 2010, BLOOD, V116, P886, DOI 10.1182/blood-2010-02-272039
   Bantia S, 2001, INT IMMUNOPHARMACOL, V1, P1199, DOI 10.1016/S1567-5769(01)00056-X
   Barreiro E, 2008, J INORG BIOCHEM, V102, P184, DOI 10.1016/j.jinorgbio.2007.07.034
   Berners-Price S.J., 1988, Bioinorganic Chemistry, P27
   Berners-Price SJ, 2008, AUST J CHEM, V61, P661, DOI 10.1071/CH08175
   BERNERSPRICE SJ, 1987, INORG CHEM, V26, P3074, DOI 10.1021/ic00265a032
   BERNERSPRICE SJ, 1990, J MED CHEM, V33, P1386, DOI 10.1021/jm00167a017
   BERNERSPRICE SJ, 1986, CANCER RES, V46, P5486
   Brandenburg K., 2011, DIAMOND RELEASE 3 2I
   BRUCE MI, 1989, INORG SYN, V26, P324, DOI 10.1002/9780470132579.ch59
   Bruijnincx PCA, 2008, CURR OPIN CHEM BIOL, V12, P197, DOI 10.1016/j.cbpa.2007.11.013
   Bzowska A, 2000, PHARMACOL THERAPEUT, V88, P349, DOI 10.1016/S0163-7258(00)00097-8
   Casas JS, 2007, INORG CHEM, V46, P6236, DOI 10.1021/ic700861a
   Casas JS, 2006, J INORG BIOCHEM, V100, P1858, DOI 10.1016/j.jinorgbio.2006.07.006
   Casini A, 2011, CURR TOP MED CHEM, V11, P2647, DOI 10.2174/156802611798040732
   Chang HY, 2011, EVID-BASED COMPL ALT, V2011, P1, DOI 10.1093/ecam/nep027
   Che CM, 2011, CHEM COMMUN, V47, P9554, DOI 10.1039/c1cc10860c
   Clinch K, 2009, J MED CHEM, V52, P1126, DOI 10.1021/jm801421q
   Dinarello CA, 2011, EUR J IMMUNOL, V41, P1203, DOI 10.1002/eji.201141550
   Eisler R, 2003, INFLAMM RES, V52, P487, DOI 10.1007/s00011-003-1208-2
   FAGGIANI R, 1987, CAN J CHEM, V65, P1568, DOI 10.1139/v87-264
   Farrer NJ, 2011, BIOINORGANIC MED CHE, P1
   Galassi R, 2012, DALTON T, V41, P5307, DOI 10.1039/c2dt11781a
   Gáliková J, 2014, POLYHEDRON, V79, P269, DOI 10.1016/j.poly.2014.05.008
   Garber JC, 2011, GUIDE CARE USE LAB A
   Gibson AE, 2002, J MED CHEM, V45, P3381, DOI 10.1021/jm020056z
   Gielen M., 2005, METALLOTHERAPEUTIC D
   Hambley TW, 2007, SCIENCE, V318, P1392, DOI 10.1126/science.1150504
   Hayden MS, 2008, CELL, V132, P344, DOI 10.1016/j.cell.2008.01.020
   Hickey JL, 2008, J AM CHEM SOC, V130, P12570, DOI 10.1021/ja804027j
   Horvath UEI, 2012, J INORG BIOCHEM, V111, P80, DOI 10.1016/j.jinorgbio.2012.02.026
   Hosek J, 2013, PLOS ONE, V8, DOI 10.1371/journal.pone.0082441
   Illán-Cabeza NA, 2013, EUR J MED CHEM, V64, P260, DOI 10.1016/j.ejmech.2013.03.067
   Iqbal MS, 2009, BIOL TRACE ELEM RES, V130, P204, DOI 10.1007/s12011-009-8330-0
   Jeon KI, 2000, J IMMUNOL, V164, P5981, DOI 10.4049/jimmunol.164.11.5981
   Kamath VP, 2009, ORG PROCESS RES DEV, V13, P928, DOI 10.1021/op9001142
   Kean W. F., 2008, Inflammopharmacology, V16, P112, DOI 10.1007/s10787-007-0021-x
   Kean WF, 1997, BRIT J RHEUMATOL, V36, P560
   LEWIS D, 1983, ANN RHEUM DIS, V42, P566, DOI 10.1136/ard.42.5.566
   Livak KJ, 2001, METHODS, V25, P402, DOI 10.1006/meth.2001.1262
   Madeira J. M., 2012, Inflammopharmacology, V20, P297, DOI 10.1007/s10787-012-0149-1
   Mann FG, 1937, J CHEM SOC, P1828, DOI 10.1039/jr9370001828
   Milacic V, 2009, COORDIN CHEM REV, V253, P1649, DOI 10.1016/j.ccr.2009.01.032
   MIRABELLI CK, 1986, J MED CHEM, V29, P218, DOI 10.1021/jm00152a009
   MIRABELLI CK, 1985, CANCER RES, V45, P32
   MIRABELLI CK, 1987, J MED CHEM, V30, P2181, DOI 10.1021/jm00395a004
   Nakamoto K., 1997, Infrared and Raman Spectra of Inorganic and Coordination Compounds
   Nardon C, 2014, ANTICANCER RES, V34, P487
   Ott I, 2009, COORDIN CHEM REV, V253, P1670, DOI 10.1016/j.ccr.2009.02.019
   Ott I, 2009, J MED CHEM, V52, P763, DOI 10.1021/jm8012135
   Rubbiani R, 2010, J MED CHEM, V53, P8608, DOI 10.1021/jm100801e
   Saccoccia F, 2012, J INORG BIOCHEM, V108, P105, DOI 10.1016/j.jinorgbio.2011.11.005
   Salemi G, 2009, NEUROL SCI, V30, P361, DOI 10.1007/s10072-009-0090-2
   Seitz M, 2003, J CLIN IMMUNOL, V23, P477, DOI 10.1023/B:JOCI.0000010424.41475.17
   Serratrice M, 2012, INORG CHEM, V51, P3161, DOI 10.1021/ic202639t
   SHAW CF, 1988, J AM CHEM SOC, V110, P729, DOI 10.1021/ja00211a011
   Sheldrick GM, 2008, ACTA CRYSTALLOGR A, V64, P112, DOI 10.1107/S0108767307043930
   SIGLER JW, 1974, ANN INTERN MED, V80, P21, DOI 10.7326/0003-4819-80-1-21
   SIMON TM, 1979, CANCER, V44, P1965, DOI 10.1002/1097-0142(197912)44:6<1965::AID-CNCR2820440602>3.0.CO;2-6
   Sims JE, 2010, NAT REV IMMUNOL, V10, P89, DOI 10.1038/nri2691
   Stallings-Mann M, 2006, CANCER RES, V66, P1767, DOI 10.1158/0008-5472.CAN-05-3405
   Starha P, 2012, J INORG BIOCHEM, V115, P57, DOI 10.1016/j.jinorgbio.2012.05.006
   Tiekink E. R. T., 2008, Inflammopharmacology, V16, P138, DOI 10.1007/s10787-007-0018-5
   Tiekink ERT, 2002, CRIT REV ONCOL HEMAT, V42, P225, DOI 10.1016/S1040-8428(01)00216-5
   Trávnícek Z, 2012, J MED CHEM, V55, P4568, DOI 10.1021/jm201416p
   Vrzal R, 2010, J INORG BIOCHEM, V104, P1130, DOI 10.1016/j.jinorgbio.2010.07.002
   WILLIAMS HJ, 1992, ARTHRITIS RHEUM, V35, P259, DOI 10.1002/art.1780350304
   Zelová H, 2013, INFLAMM RES, V62, P641, DOI 10.1007/s00011-013-0633-0
   ZIMMERMANN M, 1983, PAIN, V16, P109, DOI 10.1016/0304-3959(83)90201-4
NR 74
TC 19
Z9 21
U1 0
U2 54
PU PUBLIC LIBRARY SCIENCE
PI SAN FRANCISCO
PA 1160 BATTERY STREET, STE 100, SAN FRANCISCO, CA 94111 USA
SN 1932-6203
J9 PLOS ONE
JI PLoS One
PD OCT 15
PY 2014
VL 9
IS 10
AR e109901
DI 10.1371/journal.pone.0109901
PG 15
WC Multidisciplinary Sciences
WE Science Citation Index Expanded (SCI-EXPANDED)
SC Science & Technology - Other Topics
GA AX2IH
UT WOS:000346766200064
PM 25333949
OA gold, Green Published, Green Submitted
DA 2023-12-20
ER

PT J
AU Hsieh, IS
   Yang, RS
   Fu, WM
AF Hsieh, I-Shan
   Yang, Rong-Sen
   Fu, Wen-Mei
TI Osteopontin Upregulates the Expression of Glucose Transporters in
   Osteosarcoma Cells
SO PLOS ONE
LA English
DT Article
ID PHLORETIN-INDUCED APOPTOSIS; INDUCIBLE FACTOR 1-ALPHA; CANCER-CELLS;
   ERYTHROPOIETIN GENE; THERAPEUTIC TARGET; GLUT-1 EXPRESSION; PATIENT
   SURVIVAL; FACTOR-I; HYPOXIA; TUMOR
AB Osteosarcoma is the most common primary malignancy of bone. Even after the traditional standard surgical therapy, metastasis still occurs in a high percentage of patients. Glucose is an important source of metabolic energy for tumor proliferation and survival. Tumors usually overexpress glucose transporters, especially hypoxia-responsive glucose transporter 1 and glucose transporter 3. Osteopontin, hypoxia-responsive glucose transporter 1, and glucose transporter 3 are overexpressed in many types of tumors and have been linked to tumorigenesis and metastasis. In this study, we investigated the regulation of glucose transporters by osteopontin in osteosarcoma. We observed that both glucose transporters and osteopontin were upregulated in hypoxic human osteosarcoma cells. Endogenously released osteopontin regulated the expression of glucose transporter 1 and glucose transporter 3 in osteosarcoma and enhanced glucose uptake into cells via the alpha v beta 3 integrin. Knockdown of osteopontin induced cell death in 20% of osteosarcoma cells. Phloretin, a glucose transporter inhibitor, also caused cell death by treatment alone. The phloretin-induced cell death was significantly enhanced in osteopontin knockdown osteosarcoma cells. Combination of a low dose of phloretin and chemotherapeutic drugs, such as daunomycin, 5-Fu, etoposide, and methotrexate, exhibited synergistic cytotoxic effects in three osteosarcoma cell lines. Inhibition of glucose transporters markedly potentiated the apoptotic sensitivity of chemotherapeutic drugs in osteosarcoma. These results indicate that the combination of a low dose of a glucose transporter inhibitor with cytotoxic drugs may be beneficial for treating osteosarcoma patients.
C1 [Hsieh, I-Shan; Fu, Wen-Mei] Natl Taiwan Univ, Coll Med, Dept Pharmacol, Taipei 10764, Taiwan.
   [Yang, Rong-Sen] Natl Taiwan Univ Hosp, Dept Orthoped Surg, Taipei, Taiwan.
C3 National Taiwan University; National Taiwan University; National Taiwan
   University Hospital
RP Yang, RS (通讯作者)，Natl Taiwan Univ Hosp, Dept Orthoped Surg, Taipei, Taiwan.
EM rsyang@ntuh.gov.tw; wenmei@ntu.edu.tw
OI Yang, Rong-Sen/0000-0002-0553-4779; FU, WEN-MEI/0000-0003-4157-8987
FU Ministry of Science and Technology [NSC 101-2325-B-002-070]
FX This study was financially supported by Ministry of Science and
   Technology (NSC 101-2325-B-002-070). The funders had no role in study
   design, data collection and analysis, decision to publish, or
   preparation of the manuscript.
CR Adekola K, 2012, CURR OPIN ONCOL, V24, P650, DOI 10.1097/CCO.0b013e328356da72
   Ahmed M, 2011, EXPERT OPIN THER TAR, V15, P1113, DOI 10.1517/14728222.2011.594438
   Airley R, 2001, CLIN CANCER RES, V7, P928
   Airley RE, 2007, CHEMOTHERAPY, V53, P233, DOI 10.1159/000104457
   Cao XH, 2007, CANCER CHEMOTH PHARM, V59, P495, DOI 10.1007/s00280-006-0291-9
   Carlos-Bregni R, 2008, ORAL SURG ORAL MED O, V105, pE47, DOI 10.1016/j.tripleo.2007.09.003
   Clark JCM, 2008, J CANCER RES CLIN, V134, P281, DOI 10.1007/s00432-007-0330-x
   Dalla-Torre CA, 2006, BMC CANCER, V6, DOI 10.1186/1471-2407-6-237
   Denhardt DT, 1998, J CELL BIOCHEM, P92, DOI 10.1002/(SICI)1097-4644(1998)72:30/31+<92::AID-JCB13>3.0.CO;2-A
   DENHARDT DT, 1993, FASEB J, V7, P1475, DOI 10.1096/fasebj.7.15.8262332
   Denhardt DT, 2001, ANNU REV PHARMACOL, V41, P723, DOI 10.1146/annurev.pharmtox.41.1.723
   Denhardt DT, 2001, J CLIN INVEST, V107, P1055, DOI 10.1172/JCI12980
   Denko NC, 2008, NAT REV CANCER, V8, P705, DOI 10.1038/nrc2468
   Dimova EY, 2006, ANN NY ACAD SCI, V1090, P355, DOI 10.1196/annals.1378.039
   Egawa-Takata T, 2010, CANCER SCI, V101, P2171, DOI 10.1111/j.1349-7006.2010.01670.x
   Epstein ACR, 2001, CELL, V107, P43, DOI 10.1016/S0092-8674(01)00507-4
   Giachelli CM, 2000, MATRIX BIOL, V19, P615, DOI 10.1016/S0945-053X(00)00108-6
   Harris AL, 2002, NAT REV CANCER, V2, P38, DOI 10.1038/nrc704
   Heiden MGV, 2009, SCIENCE, V324, P1029, DOI 10.1126/science.1160809
   Ho VT, 1996, BIOCHEM BIOPH RES CO, V223, P175, DOI 10.1006/bbrc.1996.0865
   Jain S, 2007, EXPERT OPIN THER TAR, V11, P81, DOI 10.1517/14728222.11.1.81
   Kobori M, 1997, CANCER LETT, V119, P207, DOI 10.1016/S0304-3835(97)00271-1
   Macheda ML, 2005, J CELL PHYSIOL, V202, P654, DOI 10.1002/jcp.20166
   Medina RA, 2002, BIOL RES, V35, P9, DOI 10.4067/S0716-97602002000100004
   Meneses AM, 2008, J CELL PHYSIOL, V214, P110, DOI 10.1002/jcp.21166
   O'Neil RG, 2005, MOL IMAGING BIOL, V7, P388, DOI 10.1007/s11307-005-0011-6
   Park SY, 2007, J MED FOOD, V10, P581, DOI 10.1089/jmf.2007.116
   Przybylska Katarzyna, 2007, Polish Journal of Food and Nutrition Sciences, V57, P307
   Rankin EB, 2008, CELL DEATH DIFFER, V15, P678, DOI 10.1038/cdd.2008.21
   Rey S, 2010, CARDIOVASC RES, V86, P236, DOI 10.1093/cvr/cvq045
   Sabzevari O, 2004, CHEM-BIOL INTERACT, V148, P57, DOI 10.1016/j.cbi.2004.04.004
   Savitskaya YA, 2012, CLIN SARCOMA RES, V2, DOI 10.1186/2045-3329-2-9
   Schwab JH, 2012, J BONE JOINT SURG AM, V94A, P1913, DOI 10.2106/JBJS.L.00955
   Semenza GL, 2010, CURR OPIN GENET DEV, V20, P51, DOI 10.1016/j.gde.2009.10.009
   Tilli TM, 2011, MOL CANCER RES, V9, P280, DOI 10.1158/1541-7786.MCR-10-0463
   Tsao R, 2003, J AGR FOOD CHEM, V51, P6347, DOI 10.1021/jf0346298
   Vengellur A, 2004, TOXICOL SCI, V82, P638, DOI 10.1093/toxsci/kfh278
   Wai PY, 2008, CANCER METAST REV, V27, P103, DOI 10.1007/s10555-007-9104-9
   WANG GL, 1993, BLOOD, V82, P3610
   WANG GL, 1995, P NATL ACAD SCI USA, V92, P5510, DOI 10.1073/pnas.92.12.5510
   Weber GF, 2010, BRIT J CANCER, V103, P861, DOI 10.1038/sj.bjc.6605834
   Weber GF, 2011, CANCER GENOM PROTEOM, V8, P263
   Wittig JC, 2002, AM FAM PHYSICIAN, V65, P1123
   Wu CH, 2009, INT J CANCER, V124, P2210, DOI 10.1002/ijc.24189
   Yamamoto N, 2003, J CLIN INVEST, V112, P181, DOI 10.1172/JCI200317778
   Younes M, 1997, CANCER-AM CANCER SOC, V80, P1046, DOI 10.1002/(SICI)1097-0142(19970915)80:6<1046::AID-CNCR6>3.0.CO;2-7
   Younes M, 2001, ANTICANCER RES, V21, P575
   Zhong H, 2000, CANCER RES, V60, P1541
   Zou CH, 2005, J BIOCHEM BIOPH METH, V64, P207, DOI 10.1016/j.jbbm.2005.08.001
NR 49
TC 18
Z9 20
U1 1
U2 12
PU PUBLIC LIBRARY SCIENCE
PI SAN FRANCISCO
PA 1160 BATTERY STREET, STE 100, SAN FRANCISCO, CA 94111 USA
SN 1932-6203
J9 PLOS ONE
JI PLoS One
PD OCT 13
PY 2014
VL 9
IS 10
AR e109550
DI 10.1371/journal.pone.0109550
PG 10
WC Multidisciplinary Sciences
WE Science Citation Index Expanded (SCI-EXPANDED)
SC Science & Technology - Other Topics
GA AQ9WZ
UT WOS:000343210300056
PM 25310823
OA gold, Green Published, Green Submitted
DA 2023-12-20
ER

PT J
AU Kohli, AG
   Kivimäe, S
   Tiffany, MR
   Szoka, FC
AF Kohli, Aditya G.
   Kivimaee, Saul
   Tiffany, Matthew R.
   Szoka, Francis C.
TI Improving the distribution of Doxil® in the tumor matrix by depletion of
   tumor hyaluronan
SO JOURNAL OF CONTROLLED RELEASE
LA English
DT Article; Proceedings Paper
CT 11th International Nanomedicine and Drug Delivery Symposium (NanoDDS)
CY OCT 25-27, 2013
CL San Diego, CA
DE Liposomes; Tumor penetration; Extra-cellular matrix; Breast cancer
ID TRANSCAPILLARY PRESSURE-GRADIENT; PANCREATIC DUCTAL ADENOCARCINOMA;
   HUMAN OSTEOSARCOMA XENOGRAFTS; SQUAMOUS-CELL CARCINOMA; BREAST-CANCER;
   DRUG-DELIVERY; MONOCLONAL-ANTIBODIES; THERAPEUTIC-EFFICACY; SYNTHASE
   SUPPRESSOR; FLUID PRESSURE
AB Liposomes improve the pharmacokinetics and safety of rapidly cleared drugs, but have not yet improved the clinical efficacy compared to the non-encapsulated drug. This inability to improve efficacy may be partially due to the non-uniform distribution of liposomes in solid tumors. The tumor extra-cellular matrix is a barrier to distribution and includes the high molecular weight glycosaminoglycan, hyaluronan (HA). Strategies to remove HA or block its synthesis may improve drug delivery into solid tumors. Orally administered methylumbelliferone (MU) is an inhibitor of HA synthesis, but it is limited by low potency and limited solubility. In this study, we encapsulate a water-soluble phosphorylated prodrug of MU (MU-P) in a liposome (L-MU-P). We demonstrate that L-MU-P is a more potent inhibitor of HA synthesis than oral MU in the 4T1 murine mammary carcinoma model using both a quantitative ELISA and histochemistry. We show that HA depletion improves the tumor distribution of liposomes computed using Mander's colocalizadon analysis of liposomes with the tumor vasculature. Hyaluronan depletion also increases the fraction of the tumor area positive for liposomes. This improved distribution extends the overall survival of mice treated with Doxil (R). (C) 2014 Elsevier B.V. All rights reserved.
C1 [Kohli, Aditya G.; Szoka, Francis C.] Univ Calif Berkeley, UC Berkeley UCSF Grad Program Bioengn, Berkeley, CA 94720 USA.
   [Kohli, Aditya G.; Kivimaee, Saul; Tiffany, Matthew R.; Szoka, Francis C.] Univ Calif San Francisco, Dept Bioengn Therapeut Sci & Pharmaceut Chem, San Francisco, CA 94143 USA.
   [Tiffany, Matthew R.; Szoka, Francis C.] Univ Calif San Francisco, Dept Bioengn & Therapeut Sci, Pharmaceut Sci & Pharmacogen Grad Program, San Francisco, CA 94143 USA.
C3 University of California System; University of California Berkeley;
   University of California System; University of California San Francisco;
   University of California System; University of California San Francisco
RP Szoka, FC (通讯作者)，Univ Calif San Francisco, Sch Pharm, 513 Pamassus Ave,Box 0912, San Francisco, CA 94143 USA.
EM szoka@cgl.ucsf.edu
RI Xia, Bo/P-9380-2016; FRECHET, Jean M/P-1497-2016
FU NIGMS NIH HHS [R01 GM061851, R01GM061851] Funding Source: Medline
CR Abate A, 2001, DRUG EXP CLIN RES, V27, P223
   Allen TM, 2013, ADV DRUG DELIVER REV, V65, P36, DOI 10.1016/j.addr.2012.09.037
   [Anonymous], 2009, J. Appl. Quant. Methods, DOI DOI 10.1111/J.2042-3306.2010.TB05629.X
   Anttila MA, 2000, CANCER RES, V60, P150
   Arai E, 2011, BRIT J CANCER, V105, P1839, DOI 10.1038/bjc.2011.459
   Auvinen P, 2000, AM J PATHOL, V156, P529, DOI 10.1016/S0002-9440(10)64757-8
   Baish JW, 2011, P NATL ACAD SCI USA, V108, P1799, DOI 10.1073/pnas.1018154108
   BECKENLEHNER K, 1992, J CANCER RES CLIN, V118, P591, DOI 10.1007/BF01211802
   Chaudhuri TR, 2012, PHARM RES-DORDR, V29, P3312, DOI 10.1007/s11095-012-0823-4
   Chauhan VP, 2012, NAT NANOTECHNOL, V7, P383, DOI [10.1038/nnano.2012.45, 10.1038/NNANO.2012.45]
   Crielaard BJ, 2012, EUR J PHARM SCI, V45, P429, DOI 10.1016/j.ejps.2011.08.027
   Diop-Frimpong B, 2011, P NATL ACAD SCI USA, V108, P2909, DOI 10.1073/pnas.1018892108
   Eikenes L, 2005, BRIT J CANCER, V93, P81, DOI 10.1038/sj.bjc.6602626
   Eikenes L, 2004, CANCER RES, V64, P4768, DOI 10.1158/0008-5472.CAN-03-1472
   Ernsting MJ, 2013, J CONTROL RELEASE, V172, P782, DOI 10.1016/j.jconrel.2013.09.013
   Gao HL, 2013, J CONTROL RELEASE, V172, P921, DOI 10.1016/j.jconrel.2013.10.002
   GARRETT ER, 1993, BIOPHARM DRUG DISPOS, V14, P13, DOI 10.1002/bdd.2510140103
   Heldin CH, 2004, NAT REV CANCER, V4, P806, DOI 10.1038/nrc1456
   Hiraga T, 2013, CANCER RES, V73, P4112, DOI 10.1158/0008-5472.CAN-12-3801
   Jadin L, 2012, MATRIX BIOL, V31, P81, DOI 10.1016/j.matbio.2011.11.002
   Jain RK, 2010, NAT REV CLIN ONCOL, V7, P653, DOI 10.1038/nrclinonc.2010.139
   Jiang D, 2007, ANNU REV CELL DEV BI, V23, P435, DOI 10.1146/annurev.cellbio.23.090506.123337
   Kohli AG, 2014, J CONTROL RELEASE, V176, P86, DOI 10.1016/j.jconrel.2013.12.014
   Kostova IP, 2001, FARMACO, V56, P707, DOI 10.1016/S0014-827X(01)01109-0
   Kudo D, 2004, BIOCHEM BIOPH RES CO, V321, P783, DOI 10.1016/j.bbrc.2004.07.041
   Kultti A, 2009, EXP CELL RES, V315, P1914, DOI 10.1016/j.yexcr.2009.03.002
   Li L, 2013, J CONTROL RELEASE, V167, P130, DOI 10.1016/j.jconrel.2013.01.026
   Lin WQ, 1997, J HISTOCHEM CYTOCHEM, V45, P1157, DOI 10.1177/002215549704500813
   Liu JQ, 2012, P NATL ACAD SCI USA, V109, P16618, DOI 10.1073/pnas.1117610109
   Lokeshwar VB, 2010, CANCER RES, V70, P2613, DOI 10.1158/0008-5472.CAN-09-3185
   Maeda H, 2009, EUR J PHARM BIOPHARM, V71, P409, DOI 10.1016/j.ejpb.2008.11.010
   Mahadevan D, 2007, MOL CANCER THER, V6, P1186, DOI 10.1158/1535-7163.MCT-06-0686
   MANDERS EMM, 1993, J MICROSC-OXFORD, V169, P375, DOI 10.1111/j.1365-2818.1993.tb03313.x
   McKee TD, 2006, CANCER RES, V66, P2509, DOI 10.1158/0008-5472.CAN-05-2242
   Minchinton AI, 2006, NAT REV CANCER, V6, P583, DOI 10.1038/nrc1893
   Mok W, 2007, CANCER RES, V67, P10664, DOI 10.1158/0008-5472.CAN-07-3107
   Morohashi H, 2006, BIOCHEM BIOPH RES CO, V345, P1454, DOI 10.1016/j.bbrc.2006.05.037
   Mummert ME, 2003, MOL CANCER THER, V2, P295
   Naba A, 2012, MOL CELL PROTEOMICS, V11, DOI 10.1074/mcp.M111.014647
   Nakazawa Hideaki, 2006, Cancer Chemother Pharmacol, V57, P165, DOI 10.1007/s00280-005-0016-5
   Okuda H, 2012, CANCER RES, V72, P537, DOI 10.1158/0008-5472.CAN-11-1678
   Olive KP, 2009, SCIENCE, V324, P1457, DOI 10.1126/science.1171362
   Pályi-Krekk Z, 2007, EUR J CANCER, V43, P2423, DOI 10.1016/j.ejca.2007.08.018
   Paoli EE, 2014, J CONTROL RELEASE, V178, P108, DOI 10.1016/j.jconrel.2014.01.005
   Pastuskovas CV, 2012, MOL CANCER THER, V11, P752, DOI 10.1158/1535-7163.MCT-11-0742-T
   Pirinen RT, 1998, INT J CANCER, V79, P251, DOI 10.1002/(SICI)1097-0215(19980619)79:3<251::AID-IJC7>3.0.CO;2-O
   Provenzano PP, 2013, BRIT J CANCER, V108, P1, DOI 10.1038/bjc.2012.569
   Provenzano PP, 2012, CANCER CELL, V21, P418, DOI 10.1016/j.ccr.2012.01.007
   Ropponen K, 1998, CANCER RES, V58, P342
   Schindelin J, 2012, NAT METHODS, V9, P676, DOI [10.1038/NMETH.2019, 10.1038/nmeth.2019]
   Setälä LP, 1999, BRIT J CANCER, V79, P1133, DOI 10.1038/sj.bjc.6690180
   Shepard M.H., 2010, TARGETING HYALURONAN
   Sugahara KN, 2010, SCIENCE, V328, P1031, DOI 10.1126/science.1183057
   Tao K, 2008, BMC CANCER, V8, DOI 10.1186/1471-2407-8-228
   Thompson CB, 2010, MOL CANCER THER, V9, P3052, DOI 10.1158/1535-7163.MCT-10-0470
   Twarock S, 2011, MOL CANCER, V10, DOI 10.1186/1476-4598-10-30
   Uchaipichat V, 2004, DRUG METAB DISPOS, V32, P413, DOI 10.1124/dmd.32.4.413
   Wang S, 2012, J CONTROL RELEASE, V162, P218, DOI 10.1016/j.jconrel.2012.06.025
   Wong C, 2011, P NATL ACAD SCI USA, V108, P2426, DOI 10.1073/pnas.1018382108
   Yoshihara S, 2005, FEBS LETT, V579, P2722, DOI 10.1016/j.febslet.2005.03.079
   YUAN F, 1994, CANCER RES, V54, P3352
   Zamek-Gliszczynski MJ, 2006, MOL PHARMACOL, V70, P2127, DOI 10.1124/mol.106.026955
NR 62
TC 62
Z9 69
U1 2
U2 90
PU ELSEVIER SCIENCE BV
PI AMSTERDAM
PA PO BOX 211, 1000 AE AMSTERDAM, NETHERLANDS
SN 0168-3659
EI 1873-4995
J9 J CONTROL RELEASE
JI J. Control. Release
PD OCT 10
PY 2014
VL 191
SI SI
BP 105
EP 114
DI 10.1016/j.jconrel.2014.05.019
PG 10
WC Chemistry, Multidisciplinary; Pharmacology & Pharmacy
WE Science Citation Index Expanded (SCI-EXPANDED); Conference Proceedings Citation Index - Science (CPCI-S)
SC Chemistry; Pharmacology & Pharmacy
GA AP7SA
UT WOS:000342275800013
PM 24852095
OA Green Accepted, Green Published
DA 2023-12-20
ER

PT J
AU Wang, GY
   Maciel, D
   Wu, YL
   Rodrigues, J
   Shi, XY
   Yuan, Y
   Liu, CS
   Tomás, H
   Li, YL
AF Wang, Guoying
   Maciel, Dina
   Wu, Yilun
   Rodrigues, Joao
   Shi, Xiangyang
   Yuan, Yuan
   Liu, Changsheng
   Tomas, Helena
   Li, Yulin
TI Amphiphilic Polymer-Mediated Formation of Laponite-Based Nanohybrids
   with Robust Stability and pH Sensitivity for Anticancer Drug Delivery
SO ACS APPLIED MATERIALS & INTERFACES
LA English
DT Article
DE amphiphilic polymer; Laponite; doxorubicin; pH sensitive; anticancer
ID CONTROLLED-RELEASE; TARGETED DELIVERY; SUSTAINED-RELEASE; DOXORUBICIN;
   NANOPARTICLES; CANCER; NANOGELS; CELLS; CLAY; ACTIVATION
AB The development of pH-sensitive drug delivery nanosystems that present a low drug release at the physiological pH and are able to increase the extent of the release at a lower pH value (like those existent in the interstitial space of solid tumors (pH 6.5) and in the intracellular endolysosomal compartments (pH 5.0)) is very important for an efficient and safe cancer therapy. Laponite (LP) is a synthetic silicate nanoparticle with a nanodisk structure (25 nm in diameter and 0.92 nm in thickness) and negative-charged surface, which can be used for the encapsulation of doxorubicin (DOX, a cationic drug) through electrostatic interactions and exhibit good pH sensitivity in drug delivery. However, the colloidal instability of LP still limits its potential clinical applications. In this study, we demonstrate an elegant strategy to develop stable Laponite-based nanohybrids through the functionalization of its surface with an amphiphile PEG-PLA copolymer by a self-assembly process. The hydrophobic block of PEG-PLA acts as an anchor that binds to the surface of drug-loaded LP nanodisks, maintaining the core structure, whereas the hydrophilic PEG part serves as a protective stealth shell that improves the whole stability of the nanohybrids under physiological conditions. The resulting nanocarriers can effectively load the DOX drug (the encapsulation efficiency is 85%), and display a pH-enhanced drug release behavior in a sustained way. In vitro biological evaluation indicated that the DOX-loaded nanocarriers can be effectively internalized by CAL-72 cells (an osteosarcoma cell line), and exhibit a remarkable higher anticancer cytotoxicity than free DOX. The merits of Laponite/PEG-PLA nanohybrids, such as good cytocompatibility, excellent physiological stability, sustained pH-responsive release properties, and improved anticancer activity, make them a promising platform for the delivery of other therapeutic agents beyond DOX.
C1 [Wang, Guoying; Maciel, Dina; Rodrigues, Joao; Shi, Xiangyang; Tomas, Helena; Li, Yulin] Univ Madeira, MMRG, CQM Ctr Quim Madeira, P-9020105 Funchal, Portugal.
   [Yuan, Yuan; Liu, Changsheng; Li, Yulin] E China Univ Sci & Technol, State Key Lab Bioreactor Engn, Shanghai 200237, Peoples R China.
   [Yuan, Yuan; Liu, Changsheng; Li, Yulin] E China Univ Sci & Technol, Minist Educ, Key Lab Ultrafine Mat, Shanghai 200237, Peoples R China.
   [Wu, Yilun; Shi, Xiangyang] Donghua Univ, Coll Chem Chem Engn & Biotechnol, Shanghai 201620, Peoples R China.
C3 Universidade da Madeira; East China University of Science & Technology;
   East China University of Science & Technology; Donghua University
RP Tomás, H (通讯作者)，Univ Madeira, MMRG, CQM Ctr Quim Madeira, Campus Univ Penteada, P-9020105 Funchal, Portugal.
EM lenat@uma.pt; yulinli@uma.pt
RI Maciel, Dina/A-3976-2013; Wang, Guoying/GQQ-7956-2022; GU,
   Yuantong/C-5033-2009; RODRIGUES, JOÃO/AAC-6993-2019; Li,
   Yulin/A-4082-2013; Rodrigues, João/B-6816-2008; Rodrigues,
   João/ISB-6671-2023; wu, yilun/HZJ-8459-2023; Li, Yulin/AAD-4655-2022;
   Liu, Chang/ISV-3950-2023; Shi, Xiangyang/A-1289-2007; Tomás,
   Helena/E-5991-2010; Rodrigues, João/GVU-7735-2022
OI Maciel, Dina/0000-0001-8684-6100; GU, Yuantong/0000-0002-2770-5014; Li,
   Yulin/0000-0001-5569-1038; Rodrigues, João/0000-0003-4552-1953; Shi,
   Xiangyang/0000-0001-6785-6645; Tomás, Helena/0000-0002-7856-2041; 
FU Fundacao para a Ciencia e a Tecnologia (FCT-IP) Portuguese Government
   funds through the CQM Strategic Project [PEst-OE/QUI/UI0674/2011-2013];
   Fundacao para a Ciencia e a Tecnologia (FCT-IP)
   [PTDC/CTM-NAN/116788/2010, PTDC/CTM-NAN/112428/2009]; Fundação para a
   Ciência e a Tecnologia [PTDC/CTM-NAN/112428/2009, GRANTS:15463891,
   PTDC/CTM-NAN/116788/2010, GRANTS:15464804] Funding Source: FCT
FX This research was supported by Fundacao para a Ciencia e a Tecnologia
   (FCT-IP) with Portuguese Government funds through the CQM Strategic
   Project PEst-OE/QUI/UI0674/2011-2013, and partially the Project
   PTDC/CTM-NAN/116788/2010 and the project PTDC/CTM-NAN/112428/2009.
   FCT-IP is also acknowledged for the Science 2008 Programme (Y.L.). X.S.
   thanks FCT-IP and Santander Bank for the Invited Chair in
   Nanotechnology.
CR Barraud L, 2005, J HEPATOL, V42, P736, DOI 10.1016/j.jhep.2004.12.035
   Batist G, 2001, J CLIN ONCOL, V19, P1444, DOI 10.1200/JCO.2001.19.5.1444
   Bertrand N, 2012, J CONTROL RELEASE, V161, P152, DOI 10.1016/j.jconrel.2011.09.098
   Bhadra D, 2003, INT J PHARM, V257, P111, DOI 10.1016/S0378-5173(03)00132-7
   Brannon-Peppas L, 2012, ADV DRUG DELIVER REV, V64, P206, DOI 10.1016/j.addr.2012.09.033
   Cheng R, 2013, BIOMATERIALS, V34, P3647, DOI 10.1016/j.biomaterials.2013.01.084
   Cho HJ, 2012, BIOMATERIALS, V33, P1190, DOI 10.1016/j.biomaterials.2011.10.064
   Dawson JI, 2013, ADV MATER, V25, P4069, DOI 10.1002/adma.201301034
   Delair T, 2011, EUR J PHARM BIOPHARM, V78, P10, DOI 10.1016/j.ejpb.2010.12.001
   Douglas KL, 2006, J CONTROL RELEASE, V115, P354, DOI 10.1016/j.jconrel.2006.08.021
   Ernsting MJ, 2012, BIOMATERIALS, V33, P1445, DOI 10.1016/j.biomaterials.2011.10.061
   Fang J, 2011, ADV DRUG DELIVER REV, V63, P136, DOI 10.1016/j.addr.2010.04.009
   Gaharwar AK, 2013, ADV MATER, V25, P3329, DOI 10.1002/adma.201300584
   Gonçalves M, 2014, BIOMACROMOLECULES, V15, P492, DOI 10.1021/bm401400r
   Gonçalves M, 2014, MACROMOL BIOSCI, V14, P110, DOI 10.1002/mabi.201300241
   Gonçalves M, 2014, ACTA BIOMATER, V10, P300, DOI 10.1016/j.actbio.2013.09.013
   Hamad I, 2010, ACS NANO, V4, P6629, DOI 10.1021/nn101990a
   Happell B, 2012, ARCH PSYCHIAT NURS, V26, P192, DOI 10.1016/j.apnu.2011.09.002
   Harush-Frenkel O, 2007, BIOCHEM BIOPH RES CO, V353, P26, DOI 10.1016/j.bbrc.2006.11.135
   Jung H, 2008, INT J PHARMACEUT, V349, P283, DOI 10.1016/j.ijpharm.2007.08.008
   Kayal S, 2010, MAT SCI ENG C-MATER, V30, P484, DOI 10.1016/j.msec.2010.01.006
   Knop K, 2010, ANGEW CHEM INT EDIT, V49, P6288, DOI 10.1002/anie.200902672
   Lee CC, 2006, P NATL ACAD SCI USA, V103, P16649, DOI 10.1073/pnas.0607705103
   Li YH, 2012, ADV DRUG DELIVER REV, V64, P29, DOI 10.1016/j.addr.2011.04.006
   Li YL, 2012, CHEM SOC REV, V41, P2193, DOI 10.1039/c1cs15203c
   Li YL, 2011, J CONTROL RELEASE, V152, pE55, DOI 10.1016/j.jconrel.2011.08.119
   Maciel D, 2013, BIOMACROMOLECULES, V14, P3140, DOI 10.1021/bm400768m
   MacKay JA, 2009, NAT MATER, V8, P993, DOI [10.1038/NMAT2569, 10.1038/nmat2569]
   Mahoney BP, 2003, BIOCHEM PHARMACOL, V66, P1207, DOI 10.1016/S0006-2952(03)00467-2
   Mangoni AA, 2004, BRIT J CLIN PHARMACO, V57, P6, DOI 10.1046/j.1365-2125.2003.02007.x
   MOGHIMI SM, 1994, CRIT REV THER DRUG, V11, P31
   Naeye B, 2010, J CONTROL RELEASE, V148, pE90, DOI 10.1016/j.jconrel.2010.07.066
   Oishi M, 2007, BIOCONJUGATE CHEM, V18, P1379, DOI 10.1021/bc7002154
   Okada A, 2006, MACROMOL MATER ENG, V291, P1449, DOI 10.1002/mame.200600260
   Parveen Suphiya, 2010, Cancer Nanotechnol, V1, P47, DOI 10.1007/s12645-010-0006-0
   Rosenholm JM, 2010, NANOSCALE, V2, P1870, DOI 10.1039/c0nr00156b
   Santos JL, 2010, J CONTROL RELEASE, V144, P55, DOI 10.1016/j.jconrel.2010.01.034
   Swain SM, 2003, CANCER, V97, P2869, DOI 10.1002/cncr.11407
   Tacar O, 2013, J PHARM PHARMACOL, V65, P157, DOI 10.1111/j.2042-7158.2012.01567.x
   Takahashi T, 2005, J CONTROL RELEASE, V107, P408, DOI 10.1016/j.jconrel.2005.03.031
   THOMPSON DW, 1992, J COLLOID INTERF SCI, V151, P236, DOI 10.1016/0021-9797(92)90254-J
   Viseras C, 2010, APPL CLAY SCI, V48, P291, DOI 10.1016/j.clay.2010.01.007
   Vonarbourg A, 2006, J BIOMED MATER RES A, V78A, P620, DOI 10.1002/jbm.a.30711
   Wang DK, 2013, J POLYM SCI POL CHEM, V51, P5163, DOI 10.1002/pola.26930
   Wang SG, 2013, LANGMUIR, V29, P5030, DOI 10.1021/la4001363
   Wang SG, 2012, ACS APPL MATER INTER, V4, P6393, DOI 10.1021/am302130b
   Wojtkowiak JW, 2011, MOL PHARMACEUT, V8, P2032, DOI 10.1021/mp200292c
   Yang J, 2007, J MATER CHEM, V17, P2695, DOI 10.1039/b702538f
   Yang J, 2007, J PHARMACOL EXP THER, V321, P462, DOI 10.1124/jpet.106.117648
   Yin Q, 2013, ADV DRUG DELIVER REV, V65, P1699, DOI 10.1016/j.addr.2013.04.011
   Yoo HS, 2004, J CONTROL RELEASE, V96, P273, DOI 10.1016/j.jconrel.2004.02.003
   Yu MK, 2008, ANGEW CHEM INT EDIT, V47, P5362, DOI 10.1002/anie.200800857
   Yu SY, 2006, LANGMUIR, V22, P2754, DOI 10.1021/la053158b
   Zhang XD, 2012, BIOMATERIALS, V33, P6408, DOI 10.1016/j.biomaterials.2012.05.047
   Zhang XK, 2009, BIOMATERIALS, V30, P6041, DOI 10.1016/j.biomaterials.2009.07.025
NR 55
TC 80
Z9 83
U1 4
U2 261
PU AMER CHEMICAL SOC
PI WASHINGTON
PA 1155 16TH ST, NW, WASHINGTON, DC 20036 USA
SN 1944-8244
EI 1944-8252
J9 ACS APPL MATER INTER
JI ACS Appl. Mater. Interfaces
PD OCT 8
PY 2014
VL 6
IS 19
BP 16687
EP 16695
DI 10.1021/am5032874
PG 9
WC Nanoscience & Nanotechnology; Materials Science, Multidisciplinary
WE Science Citation Index Expanded (SCI-EXPANDED)
SC Science & Technology - Other Topics; Materials Science
GA AQ7RZ
UT WOS:000343018200027
PM 25167168
DA 2023-12-20
ER

PT J
AU León, IE
   Porro, V
   Astrada, S
   Egusquiza, MG
   Cabello, CI
   Bollati-Fogolin, M
   Etcheverry, SB
AF Leon, I. E.
   Porro, V.
   Astrada, S.
   Egusquiza, M. G.
   Cabello, C. I.
   Bollati-Fogolin, M.
   Etcheverry, S. B.
TI Polyoxometalates as antitumor agents: Bioactivity of a new
   polyoxometalate with copper on a human osteosarcoma model
SO CHEMICO-BIOLOGICAL INTERACTIONS
LA English
DT Article
DE Anticancer drug; MG-63 human osteosarcoma cells; Mechanisms of action;
   Polyoxometalates; Copper
ID APOPTOTIC CELL-DEATH; IN-VITRO; REDUCED GLUTATHIONE; OXIDATIVE STRESS;
   GROWTH-FACTOR; INHIBITORS; VANADIUM; PROLIFERATION; MITOCHONDRIAL;
   POLYOXOMOLYBDATE
AB Polyoxometalates (POMs) are early transition metal oxygen anion clusters. They display interesting biological effects mainly related to their antiviral and antitumor properties. On the other hand, copper compounds also show different biological and pharmacological effects in cell culture and in animal models. We report herein for the first time, a detailed study of the mechanisms of action of a copper(II) compound of the group of HPOMs with the formula K7Na3[Cu-4(H2O)(2)(PW9O34)(2)]20H(2)O (PW9Cu), in a model of human osteosarcoma derived cell line, MG-63. The compound inhibited selectively the viability of the osteosarcoma cells in the range of 25-100 mu M (p < 0.01). Besides, we have clearly shown a more deleterious action of PW9Cu on tumor osteoblasts than in normal cells. Cytotoxicity studies also showed deleterious effects for PW9Cu. The increment of reactive oxygen species (ROS) and the decrease of the GSH/GSSG ratio were involved in the antiproliferative effects of PW9Cu. Moreover, the compound caused cell cycle arrest in G(2) phase, triggering apoptosis as determined by flow cytometry. As a whole, these results showed the main mechanisms of the deleterious effects of PW9Cu in the osteosarcoma cell line MG-63, demonstrating that this compound is a promissory agent for cancer treatments. (C) 2014 Elsevier Ireland Ltd. All rights reserved.
C1 [Leon, I. E.; Etcheverry, S. B.] Univ Nacl La Plata, Fac Ciencias Exactas, CONICET, Ctr Quim Inorgan, RA-1900 La Plata, Argentina.
   [Porro, V.; Astrada, S.; Bollati-Fogolin, M.] Inst Pasteur, Unidad Biol Celular, Montevideo 11400, Uruguay.
   [Egusquiza, M. G.; Cabello, C. I.] CINDECA, La Plata, Argentina.
C3 National University of La Plata; Consejo Nacional de Investigaciones
   Cientificas y Tecnicas (CONICET); Le Reseau International des Instituts
   Pasteur (RIIP); Institut Pasteur de Montevideo
RP Etcheverry, SB (通讯作者)，Univ Nacl La Plata, Fac Ciencias Exactas, CONICET, Ctr Quim Inorgan, RA-1900 La Plata, Argentina.
EM etcheverry@biol.unlp.edu.ar
RI leon, i/GZL-2093-2022
OI leon, ignacio/0000-0003-1010-3997
FU UNLP [11X/554]; CONICET [PIP 1125]; ANPCyT from Argentina [PICT
   2008-2218, PICT-2010- 0981]; ANPCyT, Argentina; AMSUD- PASTEUR
FX This work was partly supported by UNLP (11X/554), CONICET, (PIP 1125),
   ANPCyT (PICT 2008-2218 and PICT-2010- 0981) from Argentina. SBE is
   member of the Carrera del Investigador, CONICET, Argentina. CIC is
   member of the Carrera del Investigador, CIC, PBA. IEL has a fellowship
   from ANPCyT, Argentina and a fellowship from AMSUD- PASTEUR. MBF is
   member of the Sistema Nacional de Investigadores (SNI) of the Agencia
   Nacional de Investigacion e Innovacion (ANII) from Uruguay. The authors
   would like to thank Ines Tiscornia for the management work with the
   cells and Prof Dr Gerardo Vasta for purchasing the Rhodamine 123 probe
   for the mitochondrial activity assay. Moreover, the authors would like
   to thank Prof. Maria del Carmen Bernal for her careful revision of the
   manuscript.
CR Alemón-Medina R, 2008, TOXICOL IN VITRO, V22, P710, DOI 10.1016/j.tiv.2007.11.011
   [Anonymous], 2012, INORG CHEM, DOI DOI 10.1021/ic300400v
   Baumgartner HK, 2007, AM J PHYSIOL-GASTR L, V293, pG296, DOI 10.1152/ajpgi.00103.2007
   BERTHON G, 1993, AGENTS ACTIONS, V39, P210, DOI 10.1007/BF01998975
   Bisceglie F, 2012, J INORG BIOCHEM, V116, P195, DOI 10.1016/j.jinorgbio.2012.07.006
   Borenfreund E., 1985, J TISSUE CULTURE MET, V9, P7, DOI [DOI 10.1007/BF01666038, 10.1007/BF01666038]
   BRADFORD MM, 1976, ANAL BIOCHEM, V72, P248, DOI 10.1016/0003-2697(76)90527-3
   BUSSEREAU F, 1983, ANN INST PASTEUR VIR, V134, P127, DOI 10.1016/S0769-2617(83)80048-3
   Capella MAM, 2007, CELL BIOL TOXICOL, V23, P413, DOI 10.1007/s10565-007-9003-4
   Casuscelli S, 2005, CATAL TODAY, V107-08, P230, DOI 10.1016/j.cattod.2005.07.093
   CORTIZO AM, 1995, MOL CELL BIOCHEM, V145, P97, DOI 10.1007/BF00935481
   Delgado O., 1994, POLYOXOMETALATES PLA
   Dianat S, 2013, J PHOTOCH PHOTOBIO B, V124, P27, DOI 10.1016/j.jphotobiol.2013.04.001
   Egusquiza MG, 2012, CATAL COMMUN, V26, P117, DOI 10.1016/j.catcom.2012.04.030
   El-Gendy KS, 2009, CHEMOSPHERE, V77, P339, DOI 10.1016/j.chemosphere.2009.07.015
   Etcheverry SB, 2009, NEW DEVELOPMENTS IN MEDICINAL CHEMISTRY, P105
   Fang YZ, 2002, NUTRITION, V18, P872, DOI 10.1016/S0899-9007(02)00916-4
   FINKE RG, 1987, INORG CHEM, V26, P3886, DOI 10.1021/ic00270a014
   FRIEDEN E, 1986, CLIN PHYSIOL BIOCH, V4, P11
   Grebenová D, 2003, J PHOTOCH PHOTOBIO B, V69, P71, DOI 10.1016/S1011-1344(02)00410-4
   Guo ZJ, 2000, ADV INORG CHEM, V49, P183
   Hasenknopf B, 2005, FRONT BIOSCI-LANDMRK, V10, P275, DOI 10.2741/1527
   Herr I, 2001, BLOOD, V98, P2603, DOI 10.1182/blood.V98.9.2603
   HISSIN PJ, 1976, ANAL BIOCHEM, V74, P214, DOI 10.1016/0003-2697(76)90326-2
   Huang X, 2005, CELL PROLIFERAT, V38, P223, DOI 10.1111/j.1365-2184.2005.00344.x
   Hurley A.A., 1997, CURR PROTOC CYTOM
   HWANG C, 1992, SCIENCE, V257, P1496, DOI 10.1126/science.1523409
   JASMIN C, 1973, BIOMEDICINE, V18, P319
   Jelikic-Stankov M, 2007, J TRACE ELEM MED BIO, V21, P8, DOI 10.1016/j.jtemb.2006.11.004
   Kramarova E, 1996, INT J CANCER, V68, P759
   Krejsa CM, 1997, J BIOL CHEM, V272, P11541
   León IE, 2012, METALLOMICS, V4, P1287, DOI 10.1039/c2mt20091k
   Lever A. B. P., 1984, INORGANIC ELECT SPEC
   Mayer B, 2003, NEWS PHYSIOL SCI, V18, P89, DOI 10.1152/nips.01433.2002
   Mitsui S, 2006, BIOMED PHARMACOTHER, V60, P353, DOI 10.1016/j.biopha.2006.02.009
   Mohseny Alexander B., 2012, Sarcoma, V2012, P417271, DOI 10.1155/2012/417271
   Mohseny AB, 2011, LAB INVEST, V91, P1195, DOI 10.1038/labinvest.2011.72
   MOSMANN T, 1983, J IMMUNOL METHODS, V65, P55, DOI 10.1016/0022-1759(83)90303-4
   Nagai M, 2012, FREE RADICAL BIO MED, V52, P2142, DOI 10.1016/j.freeradbiomed.2012.03.017
   Nagata S, 2000, EXP CELL RES, V256, P12, DOI 10.1006/excr.2000.4834
   Ogata A, 2008, BRIT J CANCER, V98, P399, DOI 10.1038/sj.bjc.6604133
   Ogata A, 2005, BIOMED PHARMACOTHER, V59, P240, DOI 10.1016/j.biopha.2004.11.008
   OKAJIMA T, 1992, ENDOCRINOLOGY, V130, P2201, DOI 10.1210/en.130.4.2201
   Pope M. T., 1983, Heteropoly and Isopoly Oxometalates
   POPE MT, 1991, ANGEW CHEM INT EDIT, V30, P34, DOI 10.1002/anie.199100341
   Pozarowski P., 2003, CURR PROTOC CYTOM
   Pu F, 2013, MOL BIOSYST, V9, P113, DOI 10.1039/c2mb25389e
   RAYNAUD M, 1971, CR ACAD SCI D NAT, V272, P347
   Raza R, 2012, DALTON T, V41, P14329, DOI 10.1039/c2dt31784b
   Rehder D, 1999, COORDIN CHEM REV, V182, P297, DOI 10.1016/S0010-8545(98)00194-5
   Rhule JT, 1998, CHEM REV, V98, P327, DOI 10.1021/cr960396q
   Sherr CJ, 2000, CANCER RES, V60, P3695
   SO H, 1972, INORG CHEM, V11, P1441, DOI 10.1021/ic50112a061
   Sorenson J. R. J., 1987, BIOL COPPER COMPLEXE
   SORENSON JRJ, 1989, COPPER ZINC INFLAMMA, P69
   SOUYRICAPORALE M, 1984, J GEN VIROL, V65, P831, DOI 10.1099/0022-1317-65-4-831
   Stankiewicz P.J., 1995, METAL IONS BIOL SYST, V31
   Tajima Y., 2001, CURR TOP BIOCH RES, V4, P129
   Wang CCC, 2008, CANCER LETT, V259, P82, DOI 10.1016/j.canlet.2007.10.005
   Weder JE, 2002, COORDIN CHEM REV, V232, P95, DOI 10.1016/S0010-8545(02)00086-3
   WU EY, 1990, ARCH BIOCHEM BIOPHYS, V282, P358, DOI 10.1016/0003-9861(90)90129-M
   Yamase T, 1996, BIOL PHARM BULL, V19, P459
   Yamase Toshihiro, 2013, Prog Mol Subcell Biol, V54, P65, DOI 10.1007/978-3-642-41004-8_4
   Zhai FY, 2009, BIOMED PHARMACOTHER, V63, P51, DOI 10.1016/j.biopha.2008.01.006
   Zhang Z, 2001, ARCH BIOCHEM BIOPHYS, V392, P311, DOI 10.1006/abbi.2001.2464
NR 65
TC 34
Z9 40
U1 0
U2 116
PU ELSEVIER IRELAND LTD
PI CLARE
PA ELSEVIER HOUSE, BROOKVALE PLAZA, EAST PARK SHANNON, CO, CLARE, 00000,
   IRELAND
SN 0009-2797
EI 1872-7786
J9 CHEM-BIOL INTERACT
JI Chem.-Biol. Interact.
PD OCT 5
PY 2014
VL 222
BP 87
EP 96
DI 10.1016/j.cbi.2014.10.012
PG 10
WC Biochemistry & Molecular Biology; Pharmacology & Pharmacy; Toxicology
WE Science Citation Index Expanded (SCI-EXPANDED)
SC Biochemistry & Molecular Biology; Pharmacology & Pharmacy; Toxicology
GA AW7RI
UT WOS:000346461800011
PM 25451568
OA Green Published
DA 2023-12-20
ER

PT J
AU Hou, CH
   Lin, FL
   Hou, SM
   Liu, JF
AF Hou, Chun-Han
   Lin, Feng-Ling
   Hou, Sheng-Mon
   Liu, Ju-Fang
TI Hyperthermia Induces Apoptosis through Endoplasmic Reticulum and
   Reactive Oxygen Species in Human Osteosarcoma Cells
SO INTERNATIONAL JOURNAL OF MOLECULAR SCIENCES
LA English
DT Article
DE osteosarcoma; hyperthermia; endoplasmic reticulum (ER) stress; reactive
   oxygen species (ROS)
ID COLON-CANCER CELLS; THERAPEUTIC-EFFICACY; HUMAN CHONDROSARCOMA;
   OXIDATIVE STRESS; DEATH; INDUCTION; KINASE; HEAT; OVEREXPRESSION;
   COMBINATION
AB Osteosarcoma (OS) is a relatively rare form of cancer, but OS is the most commonly diagnosed bone cancer in children and adolescents. Chemotherapy has side effects and induces drug resistance in OS. Since an effective adjuvant therapy was insufficient for treating OS, researching novel and adequate remedies is critical. Hyperthermia can induce cell death in various cancer cells, and thus, in this study, we investigated the anticancer method of hyperthermia in human OS (U-2 OS) cells. Treatment at 43 degrees C for 60 min induced apoptosis in human OS cell lines, but not in primary bone cells. Furthermore, hyperthermia was associated with increases of intracellular reactive oxygen species (ROS) and caspase-3 activation in U-2 OS cells. Mitochondrial dysfunction was followed by the release of cytochrome c from the mitochondria, and was accompanied by decreased anti-apoptotic Bcl-2 and Bcl-xL, and increased pro-apoptotic proteins Bak and Bax. Hyperthermia triggered endoplasmic reticulum (ER) stress, which was characterized by changes in cytosolic calcium levels, as well as increased calpain expression and activity. In addition, cells treated with calcium chelator (BAPTA-AM) blocked hyperthermia-induced cell apoptosis in U-2 OS cells. In conclusion, hyperthermia induced cell apoptosis substantially via the ROS, ER stress, mitochondria, and caspase pathways. Thus, hyperthermia may be a novel anticancer method for treating OS.
C1 [Hou, Chun-Han] Natl Taiwan Univ Hosp, Dept Orthoped Surg, Taipei 100, Taiwan.
   [Lin, Feng-Ling] Sijhih Cathay Gen Hosp, Dept Dermatol, Taipei 221, Taiwan.
   [Hou, Sheng-Mon] Shin Kong Wu Ho Su Mem Hosp, Dept Orthoped Surg, Taipei 111, Taiwan.
   [Liu, Ju-Fang] Shin Kong Wu Ho Su Mem Hosp, Cent Lab, Taipei 111, Taiwan.
C3 National Taiwan University; National Taiwan University Hospital; Cathay
   General Hospital; Shin Kong Wu Ho Su Memorial Hospital; Shin Kong Wu Ho
   Su Memorial Hospital
RP Hou, SM (通讯作者)，Shin Kong Wu Ho Su Mem Hosp, Dept Orthoped Surg, Taipei 111, Taiwan.
EM chhou@ntu.edu.tw; lavande213@gmail.com; shengmou@ms.skh.org.tw;
   T010615@ms.skh.org.tw
OI Hou, Chun-han/0000-0002-3850-0997
FU National Science Council of Taiwan [NSC-103-2314-B-341-004-MY3,
   NSC-102-2314-B-341-002-MY3]; Shin-Kong Wu Ho-Su Memorial Hospital
   [SKH-8302-103-0401]
FX This work was supported by grants from the National Science Council of
   Taiwan (NSC-103-2314-B-341-004-MY3; NSC-102-2314-B-341-002-MY3) and
   Shin-Kong Wu Ho-Su Memorial Hospital (SKH-8302-103-0401). We thank the
   staff of the Eighth Core Lab, Department of Medical Research, National
   Taiwan University Hospital for technical support during the study.
CR Adams JM, 2001, TRENDS BIOCHEM SCI, V26, P61, DOI 10.1016/S0968-0004(00)01740-0
   Benavente CA, 2008, FREE RADICAL BIO MED, V44, P527, DOI 10.1016/j.freeradbiomed.2007.10.006
   Bettaieb A, 2008, BIOCHEM CELL BIOL, V86, P521, DOI 10.1139/O08-136
   Brade AM, 2003, CANCER GENE THER, V10, P294, DOI 10.1038/sj.cgt.7700570
   Chen F, 2008, CELL BIOL INT, V32, P715, DOI 10.1016/j.cellbi.2008.02.010
   Chen JT, 2008, EUR J PHARMACOL, V597, P19, DOI 10.1016/j.ejphar.2008.08.036
   Dijkers PF, 2002, J CELL BIOL, V156, P531, DOI 10.1083/jcb.200108084
   EDDY HA, 1982, INT J RADIAT ONCOL, V8, P1167, DOI 10.1016/0360-3016(82)90064-5
   Falkowska-Podstawka M., 2003, Polish Journal of Veterinary Sciences, V6, P61
   Fromigue O, 2011, J BONE MINER RES, V26, P1533, DOI 10.1002/jbmr.343
   Han J, 2013, NAT CELL BIOL, V15, P481, DOI 10.1038/ncb2738
   Horsman MR, 2006, INT J HYPERTHER, V22, P197, DOI 10.1080/02656730600689066
   Hou CH, 2014, BIOCHEM PHARMACOL, V89, P453, DOI 10.1016/j.bcp.2014.03.010
   Jiang YF, 2012, NEUROSCI LETT, V516, P182, DOI 10.1016/j.neulet.2012.03.074
   Krajarng A, 2012, RES VET SCI, V93, P788, DOI 10.1016/j.rvsc.2012.01.015
   Kuo HT, 2009, NEPHROL DIAL TRANSPL, V24, P1799, DOI 10.1093/ndt/gfn718
   Lee H, 2011, INT J HYPERTHER, V27, P698, DOI 10.3109/02656736.2011.608217
   Li ZM, 2011, CANCER BIOL THER, V12, P523, DOI 10.4161/cbt.12.6.15983
   Lin YT, 2013, NUTR CANCER, V65, P469, DOI 10.1080/01635581.2013.757627
   Liu JF, 2012, INT J MOL SCI, V13, P16472, DOI 10.3390/ijms131216472
   Liu JF, 2011, J CELL BIOCHEM, V112, P453, DOI 10.1002/jcb.22927
   Liu JF, 2010, BIOCHEM PHARMACOL, V79, P1410, DOI 10.1016/j.bcp.2010.01.002
   Liu XS, 1996, CELL, V86, P147, DOI 10.1016/S0092-8674(00)80085-9
   Nikfarjam M, 2005, LASER SURG MED, V37, P64, DOI 10.1002/lsm.20194
   Ottaviani G, 2009, CANCER TREAT RES, V152, P3, DOI 10.1007/978-1-4419-0284-9_1
   Pawlik A, 2013, ACTA HISTOCHEM, V115, P8, DOI 10.1016/j.acthis.2012.02.006
   Sano R, 2013, BBA-MOL CELL RES, V1833, P3460, DOI 10.1016/j.bbamcr.2013.06.028
   Shellman YG, 2008, J INVEST DERMATOL, V128, P949, DOI 10.1038/sj.jid.5701114
   Song X, 2013, CELL DEATH DIS, V4, DOI 10.1038/cddis.2013.104
   Song XX, 2012, MOL CANCER RES, V10, P1567, DOI 10.1158/1541-7786.MCR-12-0209-T
   Steinmann P, 2012, CANCER-AM CANCER SOC, V118, P2117, DOI 10.1002/cncr.26434
   Sturm I, 2006, BMC CANCER, V6, DOI 10.1186/1471-2407-6-124
   Susin SA, 1997, J EXP MED, V186, P25, DOI 10.1084/jem.186.1.25
   Toltl LJ, 2011, J THROMB HAEMOST, V9, P582, DOI 10.1111/j.1538-7836.2010.04177.x
   Tronov V A, 2002, Tsitologiia, V44, P1079
   Tsai HY, 2013, ONCOGENE, V32, P4921, DOI 10.1038/onc.2012.514
   Tsai HC, 2014, PLOS ONE, V9, DOI 10.1371/journal.pone.0090159
   Venkataraman S, 2004, FREE RADICAL RES, V38, P1119, DOI 10.1080/10715760400010470
   Xiao F, 2012, WORLD J GASTROENTERO, V18, P7348, DOI 10.3748/wjg.v18.i48.7348
   Yang JL, 2013, CURR OPIN ONCOL, V25, P398, DOI 10.1097/CCO.0b013e3283622c1b
   Zamzami N, 1998, ONCOGENE, V16, P2265, DOI 10.1038/sj.onc.1201989
NR 41
TC 62
Z9 68
U1 3
U2 12
PU MDPI AG
PI BASEL
PA POSTFACH, CH-4005 BASEL, SWITZERLAND
SN 1422-0067
J9 INT J MOL SCI
JI Int. J. Mol. Sci.
PD OCT
PY 2014
VL 15
IS 10
BP 17380
EP 17395
DI 10.3390/ijms151017380
PG 16
WC Biochemistry & Molecular Biology; Chemistry, Multidisciplinary
WE Science Citation Index Expanded (SCI-EXPANDED)
SC Biochemistry & Molecular Biology; Chemistry
GA AZ2BL
UT WOS:000348039400001
PM 25268613
OA gold, Green Published, Green Submitted
DA 2023-12-20
ER

PT J
AU Liu, SZ
   Yi, Z
   Ling, M
   Shi, JY
   Qiu, YS
   Yang, SJ
AF Liu, Shizhang
   Yi, Zhi
   Ling, Ming
   Shi, Jiyuan
   Qiu, Yusheng
   Yang, Shujuan
TI Predictive potential of ABCB1, ABCC3, and GSTP1 gene polymorphisms on
   osteosarcoma survival after chemotherapy
SO TUMOR BIOLOGY
LA English
DT Article
DE ATP-binding cassette; Glutathione S-transferases; Osteosarcoma; Survival
ID GLUTATHIONE S-TRANSFERASES; EXPRESSION; PROGNOSIS; FAMILY; MRP3; MDR1
AB Genetic polymorphisms in drug metabolism and transport genes can influence the pharmacokinetics and pharmacodynamics of chemotherapy drugs. We investigated the role of genes involved in metabolic and transport pathways in response to chemotherapy and clinical outcome of osteosarcoma patients. The association between the eight polymorphisms with response to chemotherapy and clinical outcome of patients was carried out by unconditional logistic regression analysis and Cox proportional hazard models. Of 186 patients, 98 patients showed good response to chemotherapy, 64 died, and 97 showed progression at the end of the study. Patients carrying ABCB1 rs1128503 TT genotype and T allele were more likely to have a good response to chemotherapy. ABCC3 rs4148416 TT genotype and T allele and GSTP1 rs1695 GG genotype and G allele were associated with poor response to chemotherapy. In the Cox proportional hazards model, after adjusting for potential confounding factors, patients carrying ABCB1 rs1128503 TT genotype and T allele were associated with lower risk of progression-free survival (PFS) and overall survival (OS). ABCC3 rs4148416 TT genotype and T allele and GSTP1 rs1695 GG genotype and G allele were correlated with high risk of PFS and OS. The ABCB1 TT and GSTP1 GG genotypes were significantly associated with a shorter OS. In conclusion, variants of ABCB1 rs128503, ABCC3 rs4148416, and GSTP1 rs1695 are associated with response to chemotherapy and PFS and OS of osteosarcoma patients; these gene polymorphisms could help in the design of individualized therapy.
C1 [Liu, Shizhang; Yi, Zhi; Ling, Ming; Shi, Jiyuan; Qiu, Yusheng] Xi An Jiao Tong Univ, Affiliated Hosp 1, Dept Orthopaed Surg, Xian 710061, Peoples R China.
   [Yang, Shujuan] Sichuan Univ, West China Sch Publ Hlth, Dept Child & Maternal Hlth, Chengdu 710061, Peoples R China.
C3 Xi'an Jiaotong University; Sichuan University
RP Qiu, YS (通讯作者)，Xi An Jiao Tong Univ, Affiliated Hosp 1, Dept Orthopaed Surg, Xian 710061, Peoples R China.
EM yushengqiu126@126.com
RI ling, Ming/ABD-7764-2021
OI Liu, Shizhang/0000-0003-0526-9589
CR Ando Kosei, 2013, Cancers (Basel), V5, P591, DOI 10.3390/cancers5020591
   Bacci G, 2003, CANCER, V97, P3068, DOI 10.1002/cncr.11456
   Bielack SS, 2002, J CLIN ONCOL, V20, P776, DOI 10.1200/JCO.20.3.776
   Borst P, 2000, JNCI-J NATL CANCER I, V92, P1295, DOI 10.1093/jnci/92.16.1295
   Caronia D, 2011, PLOS ONE, V6, DOI 10.1371/journal.pone.0026091
   Goekkurt E, 2006, BRIT J CANCER, V94, P281, DOI 10.1038/sj.bjc.6602891
   Grant CE, 2008, DRUG METAB DISPOS, V36, P2571, DOI 10.1124/dmd.108.022491
   Hayes JD, 1995, CRIT REV BIOCHEM MOL, V30, P445, DOI 10.3109/10409239509083491
   Hengstler JG, 1998, CANCER LETT, V130, P43, DOI 10.1016/S0304-3835(98)00123-2
   Ketterer B, 1998, FREE RADICAL RES, V28, P647, DOI 10.3109/10715769809065820
   Leschziner GD, 2007, PHARMACOGENOMICS J, V7, P154, DOI 10.1038/sj.tpj.6500413
   Longhi A, 2006, CANCER TREAT REV, V32, P423, DOI 10.1016/j.ctrv.2006.05.005
   Meazza C, 2014, MED ONCOL, V31, DOI 10.1007/s12032-014-0875-x
   Oeffinger KC, 2006, NEW ENGL J MED, V355, P1572, DOI 10.1056/NEJMsa060185
   Ottaviani G, 2009, CANCER TREAT RES, V152, P3, DOI 10.1007/978-1-4419-0284-9_1
   Pasello M, 2011, ANAL CELL PATHOL, V34, P131, DOI [10.1155/2011/414985, 10.3233/ACP-2011-012]
   Redlich G, 2008, J PROTEOME RES, V7, P4678, DOI 10.1021/pr800231w
   Rost D, 2001, GASTROENTEROLOGY, V121, P1203, DOI 10.1053/gast.2001.28648
   Samanian S, 2011, ASIAN PAC J CANCER P, V12, P3141
   Sun N, 2010, CANCER CHEMOTH PHARM, V65, P437, DOI 10.1007/s00280-009-1046-1
   Wei Ling, 2006, Zhonghua Zhongliu Zazhi, V28, P445
   Windsor RE, 2012, CANCER-AM CANCER SOC, V118, P1856, DOI 10.1002/cncr.26472
   Wittig JC, 2002, AM FAM PHYSICIAN, V65, P1123
   Yang J, 2013, ASIAN PAC J CANCER P, V14, P4595, DOI 10.7314/APJCP.2013.14.8.4595
   Yang LM, 2012, ASIAN PAC J CANCER P, V13, P5883, DOI 10.7314/APJCP.2012.13.11.5883
   Zhang SL, 2012, ASIAN PAC J CANCER P, V13, P2705, DOI 10.7314/APJCP.2012.13.6.2705
   Zhou SF, 2008, CURR DRUG METAB, V9, P738, DOI 10.2174/138920008786049302
NR 27
TC 31
Z9 31
U1 0
U2 2
PU SAGE PUBLICATIONS LTD
PI LONDON
PA 1 OLIVERS YARD, 55 CITY ROAD, LONDON EC1Y 1SP, ENGLAND
SN 1010-4283
EI 1423-0380
J9 TUMOR BIOL
JI Tumor Biol.
PD OCT
PY 2014
VL 35
IS 10
BP 9897
EP 9904
DI 10.1007/s13277-014-1917-x
PG 8
WC Oncology
WE Science Citation Index Expanded (SCI-EXPANDED)
SC Oncology
GA AS8ZF
UT WOS:000344532700054
PM 24996541
DA 2023-12-20
ER

PT J
AU Liu, G
   Yu, MY
   Huang, X
   Zhu, D
   Cheng, SH
   Ma, RS
   Gu, GS
AF Liu, Gong
   Yu, Ming-Yang
   Huang, Xu
   Zhu, Dong
   Cheng, Shihuan
   Ma, Renshi
   Gu, Guishan
TI Synergistic effect of celecoxib in tumor necrosis factor-related
   apoptosis-inducing ligand treatment in osteosarcoma cells
SO MOLECULAR MEDICINE REPORTS
LA English
DT Article
DE osteosarcoma; celecoxib; tumor necrosis factor-related
   apoptosis-inducing ligand; apoptosis
ID TRAIL-INDUCED APOPTOSIS; HEPATOCELLULAR-CARCINOMA CELLS; IN-VIVO;
   TUMORICIDAL ACTIVITY; MEDIATED APOPTOSIS; CANCER-THERAPY; CHEMOTHERAPY;
   EXPRESSION; APO2L/TRAIL; ACTIVATION
AB Tumor necrosis factor-related apoptosis-inducing ligand (TRAIL) is under clinical development as a cancer therapeutic as it has been shown to induce apoptosis in numerous types of cancer cells without significant toxicity towards normal cells. However, the majority of osteosarcoma (OS) tumors are resistant to TRAIL. Thus, the development of cancer therapeutics that overcome. TRAIL resistance, is required. In the present study, celecoxib (CXB), a non-steroidal anti-inflammatory drug, was administered in combination with TRAIL to induce cell apoptosis and the doses of the two drugs were simultaneously reduced. The effects of this combination treatment were examined in MG-63 human OS cancer cell lines in culture. Assays of proliferation, apoptosis and tumor growth were performed, along with analysis of the proteins involved. The results revealed that CXB sensitized TRAIL-resistant MG-63 OS cells to TRAIL-induced apoptosis through downregulation Of cellular B-cell lymphoma 2 (Bcl-2), Bcl-2-associated X protein, caspase-8 and caspase-3. Furthermore, combination treatment reduced tumor growth in a nude rat model. In conclusion, the experimental results provided evidence that the combined administration of CXB and TRAIL is potentially a novel treatment method of OS tumors.
C1 [Liu, Gong; Yu, Ming-Yang; Huang, Xu; Zhu, Dong; Cheng, Shihuan; Ma, Renshi; Gu, Guishan] Jilin Univ, Hosp 1, Dept Orthopaed, Changchun 130021, Jilin, Peoples R China.
C3 Jilin University
RP Gu, GS (通讯作者)，Jilin Univ, Hosp 1, Dept Orthopaed, 71 Xinmin St, Changchun 130021, Jilin, Peoples R China.
EM guguisan1110@126.com
FU Science and Technology Research and Innovation Team - Jilin Province
   [JL2011088]
FX This study was supported by the Science and Technology Research and
   Innovation Team funded by Jilin Province (grant no. JL2011088).
CR Almasan A, 2003, CYTOKINE GROWTH F R, V14, P337, DOI 10.1016/S1359-6101(03)00029-7
   Ashkenazi A, 2002, NAT REV CANCER, V2, P420, DOI 10.1038/nrc821
   Ashkenazi A, 2008, J CLIN ONCOL, V26, P3621, DOI 10.1200/JCO.2007.15.7198
   Bacci G, 2008, J PEDIAT HEMATOL ONC, V30, P908, DOI 10.1097/MPH.0b013e31817e4aee
   Bortul R, 2003, LEUKEMIA, V17, P379, DOI 10.1038/sj.leu.2402793
   Bosch FX, 1999, SEMIN LIVER DIS, V19, P271, DOI 10.1055/s-2007-1007117
   Caronia D, 2011, PLOS ONE, V6, DOI 10.1371/journal.pone.0026091
   Cuello M, 2001, GYNECOL ONCOL, V81, P380, DOI 10.1006/gyno.2001.6194
   Gaiser T, 2008, NEUROSCI LETT, V442, P109, DOI 10.1016/j.neulet.2008.07.014
   Ganten TM, 2004, CELL DEATH DIFFER, V11, pS86, DOI 10.1038/sj.cdd.4401437
   Gómez-Benito M, 2007, EXP CELL RES, V313, P2378, DOI 10.1016/j.yexcr.2007.03.018
   Gorlick R, 2003, CLIN CANCER RES, V9, P5442
   Han J, 2006, J BIOL CHEM, V281, P10153, DOI 10.1074/jbc.M510349200
   He SG, 2007, CANCER BIOL THER, V6, P1247
   Irie T, 2007, INT J CANCER, V121, P878, DOI 10.1002/ijc.22720
   Jeon YW, 2013, ONCOL REP, V29, P819, DOI 10.3892/or.2012.2158
   Johnstone RW, 2008, NAT REV CANCER, V8, P782, DOI 10.1038/nrc2465
   Koschny R, 2007, J MOL MED, V85, P923, DOI 10.1007/s00109-007-0194-1
   Lu GY, 2010, CANCER INVEST, V28, P629, DOI 10.3109/07357900903095631
   Mérino D, 2007, EXPERT OPIN THER TAR, V11, P1299, DOI 10.1517/14728222.11.10.1299
   Mikula-Pietrasik J, 2012, ANGIOGENESIS, V15, P361, DOI 10.1007/s10456-012-9266-0
   Nagane M, 2000, CANCER RES, V60, P847
   Schuchmann M, 2006, ONCOL REP, V15, P227
   Ta H, 2009, CANCER METAST REV, V28, P247, DOI 10.1007/s10555-009-9186-7
   Ullah MF, 2008, ASIAN PAC J CANCER P, V9, P1
   Walczak H, 1999, NAT MED, V5, P157, DOI 10.1038/5517
   Wei DY, 2004, CANCER RES, V64, P2030, DOI 10.1158/0008-5472.CAN-03-1945
   Winfield LL, 2012, FUTURE MED CHEM, V4, P361, DOI [10.4155/fmc.11.177, 10.4155/FMC.11.177]
   Yoshida S, 2003, LAB INVEST, V83, P1385, DOI 10.1097/01.LAB.0000090159.53224.B9
   Zhang XD, 2011, REGUL TOXICOL PHARM, V61, P230, DOI 10.1016/j.yrtph.2011.08.002
NR 30
TC 5
Z9 5
U1 1
U2 12
PU SPANDIDOS PUBL LTD
PI ATHENS
PA POB 18179, ATHENS, 116 10, GREECE
SN 1791-2997
EI 1791-3004
J9 MOL MED REP
JI Mol. Med. Rep.
PD OCT
PY 2014
VL 10
IS 4
BP 2198
EP 2202
DI 10.3892/mmr.2014.2409
PG 5
WC Oncology; Medicine, Research & Experimental
WE Science Citation Index Expanded (SCI-EXPANDED)
SC Oncology; Research & Experimental Medicine
GA AQ4AQ
UT WOS:000342735000080
PM 25050836
OA Bronze
DA 2023-12-20
ER

PT J
AU Kumar, C
   Vats, K
   Lohar, SP
   Korde, A
   Samuel, G
AF Kumar, Chandan
   Vats, Kusum
   Lohar, Sharad P.
   Korde, Aruna
   Samuel, Grace
TI Camptothecin Enhances Cell Death Induced by <SUP>177</SUP>Lu-EDTMP in
   Osteosarcoma Cells
SO CANCER BIOTHERAPY AND RADIOPHARMACEUTICALS
LA English
DT Article
DE camptothecin; apoptosis; osteosarcoma; cellular toxicity; Lu-177-EDTMP
ID BONE-TARGETED THERAPY; P38 MAPK PATHWAYS; CURRENT PERSPECTIVES; PROSTATE
   CARCINOMA; PHASE-II; CANCER; SR-89; METASTASES; MECHANISM; ARREST
AB Lutetium-177 is an assured therapeutic radionuclide with favorable half-life and suitable beta(-) energy. Radiolabeled Lu-177-EDTMP (Ethylenediamine tetramethylene phosphonic acid) is by and large used for bone pain palliation in cancer patients. In vitro cell studies are carried out in osteosarcoma cells MG-63 to evaluate the combined effect of anticancer drug camptothecin (CPT) and Lu-177-EDTMP. Two concentrations of Lu-177-EDTMP (3.7 and 37 MBq) were incubated with MG63 cell line for 48 hours with and without pretreatment of CPT (10 nM) for 1 hour. After completion of incubation, the cells were harvested and cellular toxicity was estimated by LDH, MTT, and trypan blue dye. Apoptotic DNA fragmentation was estimated by ELISA kit. The expression of proteins such as bcl2, PARP, and MAPK (mitogen-activated protein kinase) that were related to apoptotic signaling pathways was assessed by western blotting. The results indicated that cellular toxicity and apoptosis were relatively higher in MG63 cells that were treated with CPT prior to treating with Lu-177-EDTMP in comparison with the corresponding individual controls.
C1 [Kumar, Chandan; Vats, Kusum; Lohar, Sharad P.; Korde, Aruna; Samuel, Grace] Bhabha Atom Res Ctr, Isotope Applicat & Radiopharmaceut Div, Bombay 400085, Maharashtra, India.
C3 Bhabha Atomic Research Center (BARC)
RP Samuel, G (通讯作者)，Bhabha Atom Res Ctr, Isotope Applicat & Radiopharmaceut Div, Bombay 400085, Maharashtra, India.
EM grace@barc.gov.in
RI , Chandan/I-8559-2019; Kumar, Chandan/HJB-3782-2022
OI , Chandan/0000-0002-2214-9792; 
CR Akerley W, 2002, CANCER, V94, P1654, DOI 10.1002/cncr.10437
   Amato RJ, 2008, AM J CLIN ONCOL-CANC, V31, P532, DOI 10.1097/COC.0b013e318172aa92
   Amé JC, 2004, BIOESSAYS, V26, P882, DOI 10.1002/bies.20085
   Banerjee S, 2012, RADIOCHIM ACTA, V100, P115, DOI 10.1524/ract.2011.1843
   Cory S, 2003, ONCOGENE, V22, P8590, DOI 10.1038/sj.onc.1207102
   Garcia-Carbonero R, 2002, CLIN CANCER RES, V8, P641
   Herzog TJ, 2002, ONCOLOGIST, V7, P3
   HSIANG YH, 1989, CANCER RES, V49, P5077
   Johnson GL, 2002, SCIENCE, V298, P1911, DOI 10.1126/science.1072682
   Kumar C, 2013, CURR RADIOPHARM, V6, P146, DOI 10.2174/18744710113069990021
   Kumar C, 2013, J ENVIRON PATHOL TOX, V32, P91, DOI 10.1615/JEnvironPatholToxicolOncol.2013006843
   Lee S, 2002, MOL CELLS, V14, P348
   Li QY, 2006, CURR MED CHEM, V13, P2021, DOI 10.2174/092986706777585004
   Ogawa K, 2012, CURR MED CHEM, V19, P3290, DOI 10.2174/092986712801215865
   Paes FM, 2010, SEMIN NUCL MED, V40, P89, DOI 10.1053/j.semnuclmed.2009.10.003
   Pagliaro LC, 2003, CANCER, V97, P2988, DOI 10.1002/cncr.11412
   Pandey B. N., 2003, International Journal of Low Radiation, V1, P113, DOI 10.1504/IJLR.2003.003478
   Rudolf E, 2013, MUTAT RES-FUND MOL M, V741, P27, DOI 10.1016/j.mrfmmm.2013.02.002
   Sciuto R, 1998, Clin Ter, V149, P43
   Skoog ML, 1997, PHOTODERMATOL PHOTO, V13, P37, DOI 10.1111/j.1600-0781.1997.tb00106.x
   Tu SM, 2001, LANCET, V357, P336, DOI 10.1016/S0140-6736(00)03639-4
   Wagner EF, 2009, NAT REV CANCER, V9, P537, DOI 10.1038/nrc2694
   WALL ME, 1966, J AM CHEM SOC, V88, P3888, DOI 10.1021/ja00968a057
   Zhang C, 2010, J CANCER RES CLIN, V136, P437, DOI 10.1007/s00432-009-0674-5
NR 24
TC 9
Z9 9
U1 0
U2 14
PU MARY ANN LIEBERT, INC
PI NEW ROCHELLE
PA 140 HUGUENOT STREET, 3RD FL, NEW ROCHELLE, NY 10801 USA
SN 1084-9785
EI 1557-8852
J9 CANCER BIOTHER RADIO
JI Cancer Biother. Radiopharm.
PD OCT 1
PY 2014
VL 29
IS 8
BP 317
EP 322
DI 10.1089/cbr.2014.1663
PG 6
WC Oncology; Medicine, Research & Experimental; Pharmacology & Pharmacy;
   Radiology, Nuclear Medicine & Medical Imaging
WE Science Citation Index Expanded (SCI-EXPANDED)
SC Oncology; Research & Experimental Medicine; Pharmacology & Pharmacy;
   Radiology, Nuclear Medicine & Medical Imaging
GA AQ1SD
UT WOS:000342560400003
PM 25226352
DA 2023-12-20
ER

PT J
AU Li, Y
   Zhang, ZN
   Zhao, HM
   Tong, ZC
   Yang, J
   Wang, H
   Liang, XJ
AF Li, Yi
   Zhang, Zhen-Ni
   Zhao, Hong-Mou
   Tong, Zhi-Chao
   Yang, Jie
   Wang, Hu
   Liang, Xiao-Jun
TI Matrine inhibits the invasive properties of human osteosarcoma cells by
   downregulating the ERK-NF-κB pathway
SO ANTI-CANCER DRUGS
LA English
DT Article
DE extracellular signal-regulated kinase; invasion; matrine; matrix
   metalloproteinase; NF-kappa B; osteosarcoma
ID AKT SIGNALING PATHWAYS; COLON-CANCER CELLS; PROGNOSTIC-FACTORS;
   HEPATOCELLULAR-CARCINOMA; ANTITUMOR MECHANISM; IN-VITRO; METASTASIS;
   PROLIFERATION; EXPRESSION; INDUCTION
AB Matrine has been used in anti-inflammatory and anticancer therapies for a long time. However, the antimetastatic effect and molecular mechanism(s) of matrine on osteosarcoma are still unclear. Therefore, the aim of this study was to assess the effects of matrine and related mechanism(s) on osteosarcoma cells. In the study, we found that matrine inhibited the proliferation of osteosarcoma cells in vivo and in vitro and inhibited tumor cell metastasis in vitro at cytotoxic doses. Matrine also decreased the expression of the matrix metalloproteinases-2 and 9, decreased p50 and p65 nuclear translocation, and decreased the phosphorylated level of I-kappa-B (I.B)-beta. In addition, matrine reduced the phosphorylated levels of extracellular signal-regulated kinase 1/2 proteins, which regulate the invasion of poorly differentiated cancer cells. Finally, when U2OS cells were grown as xenografts in nude mice, intragastric administration of matrine induced a significant dose-dependent decrease in tumor growth. These results show the anticancer properties of matrine, which include the inhibition of invasion and proliferation of human osteosarcoma cells. Anti-Cancer Drugs 25:1035-1043 (C) 2014 Wolters Kluwer Health vertical bar Lippincott Williams & Wilkins.
C1 [Li, Yi; Zhao, Hong-Mou; Tong, Zhi-Chao; Yang, Jie; Wang, Hu; Liang, Xiao-Jun] Xi An Jiao Tong Univ, Coll Med, Hong Hui Hosp, Hosp Dept Foot & Ankle Surg, Xian 710054, Peoples R China.
   [Zhang, Zhen-Ni] Xi An Jiao Tong Univ, Sch Med, Affiliated Hosp 2, Anesthesia Dept, Xian 710054, Peoples R China.
C3 Xi'an Jiaotong University; Xi'an Jiaotong University
RP Liang, XJ (通讯作者)，Xi An Jiao Tong Univ, Coll Med, Hong Hui Hosp, Hosp Dept Foot & Ankle Surg, 76 Nanguo Rd, Xian 710054, Peoples R China.
EM hhgkscisubmit@126.com
RI wei, xiao/ISB-6027-2023
FU Shaanxi Science and Technology Plan Projects Nature Funds [2013JM4059,
   2013K12-14-02]
FX This work was supported by Shaanxi Science and Technology Plan Projects
   Nature Funds (2013JM4059, 2013K12-14-02).
CR Ben-David D, 2012, INFLAMM RES, V61, P673, DOI 10.1007/s00011-012-0461-7
   Chang C, 2013, ONCOL LETT, V6, P699, DOI 10.3892/ol.2013.1449
   Che Q, 2014, BIOCHEM BIOPH RES CO, V446, P167, DOI 10.1016/j.bbrc.2014.02.080
   Chen HJ, 2013, ONCOL REP, V30, P925, DOI 10.3892/or.2013.2490
   Chen KL, 2013, PLOS ONE, V8, DOI 10.1371/journal.pone.0072927
   Chiu YW, 2011, TOXICOL APPL PHARM, V255, P316, DOI 10.1016/j.taap.2011.07.008
   Felx M, 2006, CLIN SCI, V110, P645, DOI 10.1042/CS20050286
   Gialeli C, 2011, FEBS J, V278, P16, DOI 10.1111/j.1742-4658.2010.07919.x
   Guo Lei, 2012, Zhongguo Dang Dai Er Ke Za Zhi, V14, P780
   Hoshino R, 1999, ONCOGENE, V18, P813, DOI 10.1038/sj.onc.1202367
   Huang CY, 2009, J CELL PHYSIOL, V221, P204, DOI 10.1002/jcp.21846
   Li HL, 2010, AM J CHINESE MED, V38, P1115, DOI 10.1142/S0192415X10008512
   Li XB, 2010, J PHARM PHARMACOL, V62, P514, DOI 10.1211/jpp.62.04.0015
   Li Y, 2007, BASIC CLIN PHARMACOL, V101, P1, DOI 10.1111/j.1742-7843.2006.00040.x
   Liang CZ, 2012, CANCER CHEMOTH PHARM, V69, P317, DOI 10.1007/s00280-011-1699-4
   Liang RR, 2012, INT J ONCOL, V41, P969, DOI 10.3892/ijo.2012.1510
   Liu SQ, 2012, INT J COLORECTAL DIS, V27, P1569, DOI 10.1007/s00384-012-1510-y
   Lu KH, 2013, FOOD CHEM TOXICOL, V52, P193, DOI 10.1016/j.fct.2012.11.019
   Lu KW, 2011, HUM EXP TOXICOL, V30, P406, DOI 10.1177/0960327110372405
   Luo C, 2012, MOL BIOL REP, V39, P5459, DOI 10.1007/s11033-011-1346-5
   Ma ZJ, 2013, EVID-BASED COMPL ALT, V2013, DOI 10.1155/2013/186573
   Min DL, 2013, ASIA-PAC J CLIN ONCO, V9, P71, DOI 10.1111/j.1743-7563.2012.01560.x
   Quo L, 2013, PANMINERVA MED, V55, P291
   Shao HM, 2013, ONCOL LETT, V6, P517, DOI 10.3892/ol.2013.1399
   Si HP, 2012, INT J ONCOL, V40, P1291, DOI 10.3892/ijo.2011.1303
   Tan CH, 2013, ONCOL REP, V30, P2529, DOI 10.3892/or.2013.2727
   Tsubaki M, 2012, TOXICOL APPL PHARM, V259, P402, DOI 10.1016/j.taap.2012.01.024
   Wang HY, 2013, PHARM BIOL, V51, P844, DOI 10.3109/13880209.2013.767363
   Wang XF, 2004, ONCOGENE, V23, P1885, DOI 10.1038/sj.onc.1207312
   Whelan JS, 2012, ANN ONCOL, V23, P1607, DOI 10.1093/annonc/mdr491
   Wu PK, 2009, JPN J CLIN ONCOL, V39, P514, DOI 10.1093/jjco/hyp057
   Yang JS, 2013, FOOD CHEM TOXICOL, V59, P801, DOI 10.1016/j.fct.2013.06.028
   Yeh CB, 2012, PLOS ONE, V7, DOI 10.1371/journal.pone.0031055
   Yu HB, 2011, J ASIAN NAT PROD RES, V13, P242, DOI 10.1080/10286020.2010.551641
   Yu PF, 2009, CYTOTECHNOLOGY, V59, P219, DOI 10.1007/s10616-009-9225-9
   Zai Hongyan, 2012, Zhong Nan Da Xue Xue Bao Yi Xue Ban, V37, P883
   Zhang JW, 2013, TUMOR BIOL, V34, P2433, DOI 10.1007/s13277-013-0794-z
   Zhang SH, 2012, PLOS ONE, V7, DOI 10.1371/journal.pone.0046853
   Zhang Wei, 2008, Zhongguo Zhong Xi Yi Jie He Za Zhi, V28, P907
   Zhang XJ, 2013, PLOS ONE, V8, DOI 10.1371/journal.pone.0057692
   Zhao ZQ, 2014, CANCER LETT, V342, P150, DOI 10.1016/j.canlet.2013.08.042
NR 41
TC 25
Z9 29
U1 0
U2 20
PU LIPPINCOTT WILLIAMS & WILKINS
PI PHILADELPHIA
PA TWO COMMERCE SQ, 2001 MARKET ST, PHILADELPHIA, PA 19103 USA
SN 0959-4973
EI 1473-5741
J9 ANTI-CANCER DRUG
JI Anti-Cancer Drugs
PD OCT
PY 2014
VL 25
IS 9
BP 1035
EP 1043
DI 10.1097/CAD.0000000000000136
PG 9
WC Oncology; Pharmacology & Pharmacy
WE Science Citation Index Expanded (SCI-EXPANDED)
SC Oncology; Pharmacology & Pharmacy
GA AO7LM
UT WOS:000341534700007
PM 24999836
DA 2023-12-20
ER

PT J
AU Ma, HC
   He, CL
   Cheng, YL
   Li, DS
   Gong, YB
   Liu, JG
   Tian, HY
   Chen, XS
AF Ma, Hecheng
   He, Chaoliang
   Cheng, Yilong
   Li, Dongsong
   Gong, Yubao
   Liu, Jianguo
   Tian, Huayu
   Chen, Xuesi
TI PLK1shRNA and doxorubicin co-loaded thermosensitive PLGA-PEG-PLGA
   hydrogels for osteosarcoma treatment
SO BIOMATERIALS
LA English
DT Article
DE Combination therapy; PLK1 silencing; Synergistic effect; Localized
   delivery; Injectable hydrogel; Osteosarcoma
ID CELL-CYCLE ARREST; POLO-LIKE KINASES; BLOCK-COPOLYMERS; DELIVERY-SYSTEM;
   DOWN-REGULATION; GENE-THERAPY; CANCER; TARGET; DRUG; RNA
AB Combination cancer therapy has emerged as crucial approach for achieving superior anti-cancer efficacy. In this study, we developed a strategy by localized co-delivery of PLK1shRNA/polylysine-modified polyethylenimine (PEI-Lys) complexes and doxorubicin (DOX) using biodegradable, thermosensitive PLGA-PEG-PLGA hydrogels for treatment of osteosarcoma. When incubated with osteosarcoma Saos-2 and MG-63 cells, the hydrogel containing PLK1shRNA/PEI-Lys and DOX displayed significant synergistic effects in promoting the apoptosis of osteosarcoma cells in vitro. After subcutaneous injection of the hydrogel containing PLK1shRNA/PEI-Lys and DOX beside the tumors of nude mice bearing osteosarcoma Saos-2 xenografts, the hydrogels exhibited superior antitumor efficacy in vivo compared to the hydrogels loaded with PLK1shRNA/PEI-Lys or DOX alone. It is noteworthy that the combination treatment in vivo led to almost complete suppression of tumor growth up to 16 days, significantly enhanced PLK1 silencing, higher apoptosis of tumor masses, as well as increased cell cycle regulation. Additionally, ex vivo histological analysis of major organs of the mice indicated that the localized treatments showed no obvious damage to the organs, suggesting lower systemic toxicity of the treatments. Therefore, the strategy of localized, sustained co-delivery of PLK1shRNA and DOX by using the biodegradable, injectable hydrogel may have potential for efficient clinical treatment of osteosarcoma. (C) 2014 Elsevier Ltd. All rights reserved.
C1 [Ma, Hecheng; Li, Dongsong; Gong, Yubao; Liu, Jianguo] Jilin Univ, Hosp 1, Dept Orthopaed, Changchun 130021, Jilin, Peoples R China.
   [He, Chaoliang; Cheng, Yilong; Tian, Huayu; Chen, Xuesi] Chinese Acad Sci, Changchun Inst Appl Chem, Key Lab Polymer Ecomat, Changchun 130022, Peoples R China.
C3 Jilin University; Chinese Academy of Sciences; Changchun Institute of
   Applied Chemistry, CAS
RP He, CL (通讯作者)，Chinese Acad Sci, Changchun Inst Appl Chem, Key Lab Polymer Ecomat, Changchun 130022, Peoples R China.
EM clhe@ciac.ac.cn; jgliu.2005@aliyun.com; thy@ciac.ac.cn
RI gong, yubao/AAM-1537-2020; Chen, Xuesi/ABB-5039-2020; Cheng,
   Yilong/AAH-3905-2021; He, Chaoliang/D-4696-2017; Cheng,
   Yilong/G-3061-2017
OI gong, yubao/0000-0002-9637-9961; Cheng, Yilong/0000-0002-4996-8456; He,
   Chaoliang/0000-0001-6407-1367; Cheng, Yilong/0000-0002-4996-8456
FU National Natural Science Foundation of China [21174142, 51273081,
   51233004, 51390484]; Ministry of Science and Technology of China
   (International cooperation and communication program) [2011DFR51090];
   Jilin province science and technology development program
   [20130521011JH]; Changchun Municipal Science and Technology Bureau
   Funding [2012092]
FX The authors are grateful for the financial support from the National
   Natural Science Foundation of China (projects 21174142, 51273081,
   51233004, 51390484), the Ministry of Science and Technology of China
   (International cooperation and communication program 2011DFR51090),
   Jilin province science and technology development program
   (20130521011JH), and Changchun Municipal Science and Technology Bureau
   Funding (Project 2012092).
CR Anninga JK, 2011, EUR J CANCER, V47, P2431, DOI 10.1016/j.ejca.2011.05.030
   Barr FA, 2004, NAT REV MOL CELL BIO, V5, P429, DOI 10.1038/nrm1401
   Berrino F, 2007, LANCET ONCOL, V8, P773, DOI 10.1016/S1470-2045(07)70245-0
   Bielack SS, 2002, J CLIN ONCOL, V20, P776, DOI 10.1200/JCO.20.3.776
   Bos GW, 2005, BIOMATERIALS, V26, P3901, DOI 10.1016/j.biomaterials.2004.10.008
   Broadhead ML, 2010, EXPERT REV ANTICANC, V10, P477, DOI [10.1586/era.10.18, 10.1586/ERA.10.18]
   CARLSSON G, 1983, J CANCER RES CLIN, V105, P20, DOI 10.1007/BF00391826
   CARTER SK, 1974, CA-CANCER J CLIN, V24, P322, DOI 10.3322/canjclin.24.6.322
   Cheng YL, 2013, BIOMATERIALS, V34, P10338, DOI 10.1016/j.biomaterials.2013.09.064
   CORTES EP, 1974, NEW ENGL J MED, V291, P998, DOI 10.1056/NEJM197411072911903
   Devarajan E, 2002, ONCOGENE, V21, P8843, DOI 10.1038/sj.onc.1206044
   Duan ZF, 2010, CANCER LETT, V293, P220, DOI 10.1016/j.canlet.2010.01.014
   Earnshaw WC, 1999, ANNU REV BIOCHEM, V68, P383, DOI 10.1146/annurev.biochem.68.1.383
   Eckerdt F, 2005, ONCOGENE, V24, P267, DOI 10.1038/sj.onc.1208273
   Fire A, 1998, NATURE, V391, P806, DOI 10.1038/35888
   Fujita E, 2001, CELL DEATH DIFFER, V8, P335, DOI 10.1038/sj.cdd.4400824
   García-Sáez AJ, 2012, CELL DEATH DIFFER, V19, P1733, DOI 10.1038/cdd.2012.105
   Gatta G, 2014, LANCET ONCOL, V15, P35, DOI 10.1016/S1470-2045(13)70548-5
   Gill J, 2013, PHARMACOL THERAPEUT, V137, P89, DOI 10.1016/j.pharmthera.2012.09.003
   Grinshtein N, 2011, CANCER RES, V71, P1385, DOI 10.1158/0008-5472.CAN-10-2484
   Guo DD, 2012, BIOMATERIALS, V33, P2272, DOI 10.1016/j.biomaterials.2011.12.011
   Hannon GJ, 2002, NATURE, V418, P244, DOI 10.1038/418244a
   Hayek ER, 2005, NEW ENGL J MED, V352, P2456, DOI 10.1056/NEJM200506093522321
   He CL, 2008, J CONTROL RELEASE, V127, P189, DOI 10.1016/j.jconrel.2008.01.005
   He CL, 2012, ADV HEALTHC MATER, V1, P48, DOI 10.1002/adhm.201100008
   HOCKENBERY D, 1990, NATURE, V348, P334, DOI 10.1038/348334a0
   Hu KJ, 2009, MOL CANCER THER, V8, P3024, DOI 10.1158/1535-7163.MCT-09-0365
   Janeway KA, 2010, LANCET ONCOL, V11, P670, DOI 10.1016/S1470-2045(10)70062-0
   Jeong JH, 2004, PHARM RES-DORDR, V21, P50, DOI 10.1023/B:PHAM.0000012151.05441.bf
   Kaatsch P, 2010, CANCER TREAT REV, V36, P277, DOI 10.1016/j.ctrv.2010.02.003
   Kang YM, 2010, BIOMATERIALS, V31, P2453, DOI 10.1016/j.biomaterials.2009.11.115
   Kasahara K, 2013, NAT COMMUN, V4, DOI 10.1038/ncomms2879
   Kim YJ, 2001, PHARMACEUT RES, V18, P548, DOI 10.1023/A:1011074915438
   Knecht R, 1999, CANCER RES, V59, P2794
   Larsen BD, 2010, P NATL ACAD SCI USA, V107, P4230, DOI 10.1073/pnas.0913089107
   Lee DS, 2001, MACROMOL RAPID COMM, V22, P587, DOI 10.1002/1521-3927(20010501)22:8<587::AID-MARC587>3.0.CO;2-8
   Lee PY, 2003, PHARM RES, V20, P1995, DOI 10.1023/B:PHAM.0000008048.58777.da
   Li ZH, 2003, PHARM RES-DORDR, V20, P884, DOI 10.1023/A:1023887203111
   Liu XQ, 2003, CELL CYCLE, V2, P424, DOI 10.4161/cc.2.5.505
   Luetke A, 2014, CANCER TREAT REV, V40, P523, DOI 10.1016/j.ctrv.2013.11.006
   Martin BT, 2006, CELL CYCLE, V5, P2881, DOI 10.4161/cc.5.24.3538
   McTiernan A, 2012, EUR J CANCER, V48, P703, DOI 10.1016/j.ejca.2011.09.012
   Mittal V, 2004, NAT REV GENET, V5, P355, DOI 10.1038/nrg1323
   Moffatt S, 2006, INT J PHARMACEUT, V321, P143, DOI 10.1016/j.ijpharm.2006.05.007
   Nihal M, 2011, CELL CYCLE, V10, P1303, DOI 10.4161/cc.10.8.15353
   Pang BX, 2013, NAT COMMUN, V4, DOI 10.1038/ncomms2921
   Petronczki M, 2008, DEV CELL, V14, P646, DOI 10.1016/j.devcel.2008.04.014
   Pidgeon GP, 2002, CANCER RES, V62, P2721
   Qiao MX, 2005, INT J PHARM, V294, P103, DOI 10.1016/j.ijpharm.2005.01.017
   Simizu S, 2000, NAT CELL BIOL, V2, P852, DOI 10.1038/35041102
   Sohn LL, 2000, P NATL ACAD SCI USA, V97, P10687, DOI 10.1073/pnas.200361297
   Spänkuch B, 2004, JNCI-J NATL CANCER I, V96, P862, DOI 10.1093/jnci/djh146
   Srinivasula SM, 2001, NATURE, V410, P112, DOI 10.1038/35065125
   Stiller CA, 2013, EUR J CANCER, V49, P684, DOI 10.1016/j.ejca.2012.09.011
   Strebhardt K, 2006, NAT REV CANCER, V6, P321, DOI 10.1038/nrc1841
   Swift LP, 2006, CANCER RES, V66, P4863, DOI 10.1158/0008-5472.CAN-05-3410
   Ta HT, 2009, BIOMATERIALS, V30, P4815, DOI 10.1016/j.biomaterials.2009.05.035
   Tian HY, 2013, J CONTROL RELEASE, V172, P410, DOI 10.1016/j.jconrel.2013.06.026
   VERMES I, 1995, J IMMUNOL METHODS, V184, P39, DOI 10.1016/0022-1759(95)00072-I
   Ward E, 2014, CA-CANCER J CLIN, V64, P83, DOI 10.3322/caac.21219
   Wu LB, 2004, BIOMATERIALS, V25, P5821, DOI 10.1016/j.biomaterials.2004.01.038
   Yu L, 2008, CHEM SOC REV, V37, P1473, DOI 10.1039/b713009k
   Yu L, 2010, BIOMACROMOLECULES, V11, P2169, DOI 10.1021/bm100549q
   Yu L, 2009, BIOMACROMOLECULES, V10, P1547, DOI 10.1021/bm900145g
   Zentner GM, 2001, J CONTROL RELEASE, V72, P203, DOI 10.1016/S0168-3659(01)00276-0
NR 65
TC 136
Z9 146
U1 7
U2 332
PU ELSEVIER SCI LTD
PI OXFORD
PA THE BOULEVARD, LANGFORD LANE, KIDLINGTON, OXFORD OX5 1GB, OXON, ENGLAND
SN 0142-9612
EI 1878-5905
J9 BIOMATERIALS
JI Biomaterials
PD OCT
PY 2014
VL 35
IS 30
BP 8723
EP 8734
DI 10.1016/j.biomaterials.2014.06.045
PG 12
WC Engineering, Biomedical; Materials Science, Biomaterials
WE Science Citation Index Expanded (SCI-EXPANDED)
SC Engineering; Materials Science
GA AN8JE
UT WOS:000340849600026
PM 25017095
DA 2023-12-20
ER

PT J
AU Kolb, EA
   Gorlick, R
   Billups, CA
   Hawthorne, T
   Kurmasheva, RT
   Houghton, PJ
   Smith, MA
AF Kolb, E. Anders
   Gorlick, Richard
   Billups, Catherine A.
   Hawthorne, Thomas
   Kurmasheva, Raushan T.
   Houghton, Peter J.
   Smith, Malcolm A.
TI Initial Testing (Stage 1) of Glembatumumab Vedotin (CDX-011) by the
   Pediatric Preclinical Testing Program
SO PEDIATRIC BLOOD & CANCER
LA English
DT Article
DE antibody-drug conjugate; developmental therapeutics; osteosarcoma;
   preclinical testing
ID HIGH-DOSE METHOTREXATE; ADJUVANT CHEMOTHERAPY; THERAPEUTIC TARGET;
   DC-HIL; OSTEOSARCOMA; GLYCOPROTEIN; GPNMB; OSTEOACTIVIN; CONJUGATE;
   REGULATOR
AB Background. Glembatumumab vedotin is an antibody-auristatin conjugate that targets cells expressing the transmembrane glycoprotein NMB (GPNMB, also known as osteoactivin). It has entered clinical evaluation for adult cancers that express GPNMB, including melanoma and breast cancer. Procedures. Glembatumumab vedotin was administered intravenously at a dose of 2.5 mg/kg using a weekly x 3 schedule, and its antitumor activity was evaluated against selected Pediatric Preclinical Testing Program (PPTP) solid tumor xenografts using standard PPTP response metrics. Results. Among PPTP xenografts, GPNMB was primarily expressed on the osteosarcoma xenografts, all of which expressed GPNMB at the RNA level, although at varying levels. Protein expression assessed by immunohistochemistry (IHC) showed variation across the osteosarcoma xenografts with one model showing no tumor cell expression. Glembatumumab vedotin induced statistically significant differences (P < 0.05) in event-free survival (EFS) distribution compared to control in each of the six osteosarcoma models studied. Three of six osteosarcoma xenografts demonstrated a maintained complete response (MCR). Two other xenografts showed progressive disease with growth delay, while the final xenograft showed progressive disease with no growth delay. Two of the osteosarcoma xenografts with MCRs showed the highest GPNMB expression at the RNA level. Conversely, the xenograft with the lowest GPNMB mRNA expression had the poorest response to glembatumumab vedotin. Two rhabdomyosarcoma xenografts that did not express GPNMB showed limited responses to glembatumumab vedotin. Conclusions. Glembatumumab vedotin yielded high-level activity against three of six osteosarcoma xenografts, with evidence for response being related to GPNMB expression levels. (C) 2014 Wiley Periodicals, Inc.
C1 [Kolb, E. Anders] Alfred I DuPont Hosp Children, Wilmington, DE 19803 USA.
   [Gorlick, Richard] Childrens Hosp Montefiore, Bronx, NY USA.
   [Billups, Catherine A.] St Jude Childrens Res Hosp, Memphis, TN 38105 USA.
   [Hawthorne, Thomas] Celldex Therapeut, Needham, MA USA.
   [Kurmasheva, Raushan T.; Houghton, Peter J.] Nationwide Childrens Hosp, Columbus, OH USA.
   [Smith, Malcolm A.] NCI, Canc Therapy Evaluat Program, Bethesda, MD 20892 USA.
C3 Nemours Alfred I. duPont Hospital for Children; Yeshiva University;
   Albert Einstein College of Medicine; Childrens Hospital at Montefiore;
   St Jude Children's Research Hospital; Celldex Therapeutics, Inc.;
   University System of Ohio; Ohio State University; Nationwide Childrens
   Hospital; National Institutes of Health (NIH) - USA; NIH National Cancer
   Institute (NCI)
RP Kolb, EA (通讯作者)，Alfred I DuPont Hosp Children, Dept Oncol, 1600 Rockland Rd, Wilmington, DE 19803 USA.
EM eakolb@nemours.org
RI Houghton, Peter/E-3265-2011
OI GORLICK, RICHARD/0000-0001-8995-2929; Kolb, E.
   Anders/0000-0003-2854-9014; Smith, Malcolm/0000-0001-9880-9876
FU National Cancer Institute [NO1-CM-42216, CA21765, CA108786]
FX Grant sponsor: National Cancer Institute; Grant numbers: NO1-CM-42216;
   CA21765; CA108786
CR Bachner Dietmar, 2002, Brain Res Gene Expr Patterns, V1, P159
   Carter PJ, 2008, CANCER J, V14, P154, DOI 10.1097/PPO.0b013e318172d704
   Casanova M, 2002, CANCER-AM CANCER SOC, V94, P3263, DOI 10.1002/cncr.10600
   Chung JS, 2007, J IMMUNOL, V179, P5778, DOI 10.4049/jimmunol.179.9.5778
   Chung JS, 2007, BLOOD, V109, P4320, DOI 10.1182/blood-2006-11-053769
   EDMONSON JH, 1984, J CLIN ONCOL, V2, P152, DOI 10.1200/JCO.1984.2.3.152
   EILBER F, 1987, J CLIN ONCOL, V5, P21, DOI 10.1200/JCO.1987.5.1.21
   Hamid O, 2010, J CLIN ONCOL, V28
   Houghton PJ, 2007, PEDIATR BLOOD CANCER, V49, P928, DOI 10.1002/pbc.21078
   Kolb EA, 2013, PEDIATR BLOOD CANCER, V60, P1325, DOI 10.1002/pbc.24517
   KRAILO M, 1987, MED PEDIATR ONCOL, V15, P69, DOI 10.1002/mpo.2950150205
   Kuan CT, 2006, CLIN CANCER RES, V12, P1970, DOI 10.1158/1078-0432.CCR-05-2797
   Morton CL, 2007, INVEST NEW DRUG, V25, P285, DOI 10.1007/s10637-007-9042-y
   Onaga M, 2003, J HEPATOL, V39, P779, DOI 10.1016/S0168-8278(03)00361-1
   Pollack VA, 2007, CANCER CHEMOTH PHARM, V60, P423, DOI 10.1007/s00280-007-0490-z
   PRATT CB, 1990, CANCER-AM CANCER SOC, V65, P439, DOI 10.1002/1097-0142(19900201)65:3<439::AID-CNCR2820650311>3.0.CO;2-W
   Qian XZ, 2008, MOL ONCOL, V2, P81, DOI 10.1016/j.molonc.2008.02.002
   Ripoll VM, 2007, J IMMUNOL, V178, P6557, DOI 10.4049/jimmunol.178.10.6557
   Rose AAN, 2010, CLIN CANCER RES, V16, P2147, DOI 10.1158/1078-0432.CCR-09-1611
   Rose AAN, 2007, BREAST CANCER RES, V9, DOI 10.1186/bcr1791
   Rosen G, 1981, Natl Cancer Inst Monogr, P213
   Saleh MN, 2010, J CLIN ONCOL, V28
   Schwarzbich MA, 2012, CANCER IMMUNOL IMMUN, V61, P193, DOI 10.1007/s00262-011-1096-1
   Souhami RL, 1997, LANCET, V350, P911, DOI 10.1016/S0140-6736(97)02307-6
   SUTOW WW, 1968, CANCER CHEMOTH REP, V52, P485
   SUTOW WW, 1971, CANCER CHEMOTH REP 1, V55, P61
   Tomihari M, 2009, EXP DERMATOL, V18, P586, DOI 10.1111/j.1600-0625.2008.00830.x
   Tse KF, 2006, CLIN CANCER RES, V12, P1373, DOI 10.1158/1078-0432.CCR-05-2018
   Yardley DA, 2012, CANC RES, V72
NR 29
TC 29
Z9 31
U1 0
U2 15
PU WILEY
PI HOBOKEN
PA 111 RIVER ST, HOBOKEN 07030-5774, NJ USA
SN 1545-5009
EI 1545-5017
J9 PEDIATR BLOOD CANCER
JI Pediatr. Blood Cancer
PD OCT
PY 2014
VL 61
IS 10
BP 1816
EP 1821
DI 10.1002/pbc.25099
PG 6
WC Oncology; Hematology; Pediatrics
WE Science Citation Index Expanded (SCI-EXPANDED)
SC Oncology; Hematology; Pediatrics
GA AN4ET
UT WOS:000340541100020
PM 24912408
OA Green Accepted
DA 2023-12-20
ER

PT J
AU Nichols, JW
   Bae, YH
AF Nichols, Joseph W.
   Bae, You Han
TI EPR: Evidence and fallacy
SO JOURNAL OF CONTROLLED RELEASE
LA English
DT Review
DE Enhanced permeability and retention; Intratumoral distribution; Drug
   delivery; Tumor models; Clinical efficacy
ID PEGYLATED-LIPOSOMAL DOXORUBICIN; RANDOMIZED PHASE-III; METASTATIC
   BREAST-CANCER; INTERSTITIAL FLUID PRESSURE; HUMAN OSTEOSARCOMA
   XENOGRAFTS; INDUCED COMPLEMENT ACTIVATION; LONG-CIRCULATING LIPOSOMES;
   TUMOR BLOOD-VESSELS; CELL LUNG-CANCER; SOLID TUMORS
AB The enhanced permeability and retention (EPR) of nanoparticles in tumors has long stood as one of the fundamental principles of cancer drug delivery, holding the promise of safe, simple and effective therapy. By allowing particles preferential access to tumors by virtue of size and longevity in circulation, EPR provided a neat rationale for the trend toward nano-sized drug carriers. Following the discovery of the phenomenon by Maeda in the mid-1980s, this rationale appeared to be well justified by the flood of evidence from preclinical studies and by the clinical success of Doxil (R). Clinical outcomes from nano-sized drug delivery systems, however, have indicated that EPR is not as reliable as previously thought. Drug carriers generally fail to provide superior efficacy to free drug systems when tested in clinical trials. A closer look reveals that EPR-dependent drug delivery is complicated by high tumor interstitial fluid pressure (IFP), irregular vascular distribution, and poor blood flow inside tumors. Furthermore, the animal tumor models used to study EPR differ from clinical tumors in several key aspects that seem to make EPR more pronounced than in human patients. On the basis of this evidence, we believe that EPR should only be invoked on a case-by-case basis, when clinical evidence suggests the tumor type is susceptible. (C) 2014 Elsevier B.V. All rights reserved.
C1 [Nichols, Joseph W.] Univ Utah, Dept Bioengn, Coll Engn, Salt Lake City, UT 84112 USA.
   [Bae, You Han] Univ Utah, Coll Pharm, Dept Pharmaceut & Pharmaceut Chem, Salt Lake City, UT 84112 USA.
C3 Utah System of Higher Education; University of Utah; Utah System of
   Higher Education; University of Utah
RP Bae, YH (通讯作者)，Univ Utah, Coll Pharm, Skaggs Pharm Inst, Dept Pharmaceut & Pharmaceut Chem, Rm 2972,30S 2000E, Salt Lake City, UT 84112 USA.
EM you.bae@utah.edu
FU NIH [CA101850, CA122356]
FX Thanks to Darren Stirland for editing this review work. This review work
   is in part supported by NIH grants CA101850 and CA122356.
CR ABUCHOWSKI A, 1977, J BIOL CHEM, V252, P3582
   Alberts DS, 2004, SEMIN ONCOL, V31, P53, DOI 10.1053/j.seminoncol.2004.08.010
   ALLEN TM, 1991, BIOCHIM BIOPHYS ACTA, V1066, P29, DOI 10.1016/0005-2736(91)90246-5
   ALLEN TM, 1983, J PHARMACOL EXP THER, V226, P539
   Amantea M, 1999, HUM EXP TOXICOL, V18, P17, DOI 10.1191/096032799678839347
   [Anonymous], FREED INF SUMM PROGR
   [Anonymous], 2010, SEER Cancer Statistics Review, 1975-2010
   Arpawong TE, 2013, HEALTH PSYCHOL, V32, P397, DOI 10.1037/a0028223
   Azzopardi EA, 2013, J ANTIMICROB CHEMOTH, V68, P257, DOI 10.1093/jac/dks379
   Baish JW, 2011, P NATL ACAD SCI USA, V108, P1799, DOI 10.1073/pnas.1018154108
   Baker J, 2009, EUR J ONCOL NURS, V13, P49, DOI 10.1016/j.ejon.2008.10.003
   Bao AD, 2004, J PHARMACOL EXP THER, V308, P419, DOI 10.1124/jpet.103.059535
   Barenholz Y, 2012, J CONTROL RELEASE, V160, P117, DOI 10.1016/j.jconrel.2012.03.020
   BOUCHER Y, 1990, CANCER RES, V50, P4478
   Boucher Y, 1997, BRIT J CANCER, V75, P829, DOI 10.1038/bjc.1997.148
   BOUCHER Y, 1992, CANCER RES, V52, P5110
   Boucher Y, 1996, CANCER RES, V56, P4264
   BOYD MR, 1995, DRUG DEVELOP RES, V34, P91, DOI 10.1002/ddr.430340203
   Bradley AJ, 1998, ARCH BIOCHEM BIOPHYS, V357, P185, DOI 10.1006/abbi.1998.0798
   BUMOL TF, 1983, P NATL ACAD SCI-BIOL, V80, P529, DOI 10.1073/pnas.80.2.529
   BUTLER TP, 1975, CANCER RES, V35, P3084
   Chan S, 2004, ANN ONCOL, V15, P1527, DOI 10.1093/annonc/mdh393
   Chang YS, 2000, P NATL ACAD SCI USA, V97, P14608, DOI 10.1073/pnas.97.26.14608
   Chauhan VP, 2012, NAT NANOTECHNOL, V7, P383, DOI [10.1038/nnano.2012.45, 10.1038/NNANO.2012.45]
   Choi YP, 2011, CANCER LETT, V307, P62, DOI 10.1016/j.canlet.2011.03.018
   Dreher MR, 2006, JNCI-J NATL CANCER I, V98, P335, DOI 10.1093/jnci/djj070
   DUNCAN R, 1992, J CONTROL RELEASE, V19, P331, DOI 10.1016/0168-3659(92)90088-9
   DVORAK HF, 1991, J EXP MED, V174, P1275, DOI 10.1084/jem.174.5.1275
   DVORAK HF, 1991, CANCER CELL-MON REV, V3, P77
   DVORAK HF, 1988, AM J PATHOL, V133, P95
   Eckes J, 2011, BMC CANCER, V11, DOI 10.1186/1471-2407-11-337
   Egeblad M, 2010, DEV CELL, V18, P884, DOI 10.1016/j.devcel.2010.05.012
   Ehrlich P., 1911, THEORIE PRAXIS CHEMO
   Eikenes L, 2005, BRIT J CANCER, V93, P81, DOI 10.1038/sj.bjc.6602626
   Eikenes L, 2004, CANCER RES, V64, P4768, DOI 10.1158/0008-5472.CAN-03-1472
   ENDRICH B, 1979, J NATL CANCER I, V62, P387
   Esteva FJ, 2002, J CLIN ONCOL, V20, P1800, DOI 10.1200/JCO.2002.07.058
   Ewer MS, 2004, SEMIN ONCOL, V31, P161, DOI 10.1053/j.seminoncol.2004.08.006
   Fang J, 2011, ADV DRUG DELIVER REV, V63, P136, DOI 10.1016/j.addr.2010.04.009
   FARBER S, 1948, NEW ENGL J MED, V238, P787, DOI 10.1056/NEJM194806032382301
   FDA Fast Track Designation for Myocet for Metastatic Breast Cancer, 2010, ONCOL TIMES, V32, P24
   Flessner MF, 2005, CLIN CANCER RES, V11, P3117, DOI 10.1158/1078-0432.CCR-04-2332
   Florence AT, 2012, J CONTROL RELEASE, V164, P115, DOI 10.1016/j.jconrel.2012.03.022
   Flynn T, 2005, NANOMED-NANOTECHNOL, V1, P47, DOI 10.1016/j.nano.2004.11.010
   FOX SB, 1993, CANCER RES, V53, P4161
   Fukumura D, 2010, MICROCIRCULATION, V17, P206, DOI 10.1111/j.1549-8719.2010.00029.x
   GABIZON A, 1994, CANCER RES, V54, P987
   Gabizon A, 2003, CLIN PHARMACOKINET, V42, P419, DOI 10.2165/00003088-200342050-00002
   GABIZON A, 1988, P NATL ACAD SCI USA, V85, P6949, DOI 10.1073/pnas.85.18.6949
   Gabizon A, 1997, ADV DRUG DELIVER REV, V24, P337, DOI 10.1016/S0169-409X(96)00476-0
   GABIZON AA, 1995, ADV DRUG DELIVER REV, V16, P285, DOI 10.1016/0169-409X(95)00030-B
   GABIZON AA, 1993, PHARMACEUT RES, V10, P703, DOI 10.1023/A:1018907715905
   GABIZON AA, 1992, CANCER RES, V52, P891
   Gao ZG, 2005, J DRUG TARGET, V13, P391, DOI 10.1080/10611860500376741
   GERLOWSKI LE, 1986, MICROVASC RES, V31, P288, DOI 10.1016/0026-2862(86)90018-X
   GERLOWSKI LE, 1985, INT J MICROCIRC, V4, P363
   Gill PS, 1996, J CLIN ONCOL, V14, P2353, DOI 10.1200/JCO.1996.14.8.2353
   Gillies Robert J., 1999, Neoplasia (New York), V1, P197, DOI 10.1038/sj.neo.7900037
   Gindy ME, 2009, EXPERT OPIN DRUG DEL, V6, P865, DOI 10.1517/17425240902932908
   GOLDBERG IH, 1987, FREE RADICAL BIO MED, V3, P41, DOI 10.1016/0891-5849(87)90038-4
   GOODMAN LS, 1946, JAMA-J AM MED ASSOC, V132, P126, DOI 10.1001/jama.1946.02870380008004
   Goodman TT, 2007, INT J NANOMED, V2, P265
   Gordon AN, 2001, J CLIN ONCOL, V19, P3312, DOI 10.1200/JCO.2001.19.14.3312
   GOTTESMAN MM, 1993, CANCER RES, V53, P747
   Gradishar WJ, 2005, J CLIN ONCOL, V23, P7794, DOI 10.1200/JCO.2005.04.937
   Graff BA, 2005, J MAGN RESON IMAGING, V21, P272, DOI 10.1002/jmri.20265
   Green MR, 2006, ANN ONCOL, V17, P1263, DOI 10.1093/annonc/mdl104
   GREGORIADIS G, 1977, LIFE SCI, V21, P357, DOI 10.1016/0024-3205(77)90516-1
   Greish K, 2007, J DRUG TARGET, V15, P457, DOI 10.1080/10611860701539584
   GRISLAIN L, 1983, INT J PHARM, V15, P335, DOI 10.1016/0378-5173(83)90166-7
   Guillou L., 2000, AM J SURG
   GUTMANN R, 1992, CANCER RES, V52, P1993
   Hanahan D, 2000, CELL, V100, P57, DOI 10.1016/S0092-8674(00)81683-9
   Harrington KJ, 2001, CLIN CANCER RES, V7, P243
   Harris JM, 2003, NAT REV DRUG DISCOV, V2, P214, DOI 10.1038/nrd1033
   Hartmann JT, 2003, EXPERT OPIN PHARMACO, V4, P889, DOI 10.1517/14656566.4.6.889
   Hashizume H, 2000, AM J PATHOL, V156, P1363, DOI 10.1016/S0002-9440(10)65006-7
   HERSHFIELD MS, 1987, NEW ENGL J MED, V316, P589, DOI 10.1056/NEJM198703053161005
   HIRANO T, 1980, CANCER RES, V40, P2263
   HIRAYAMA S, 1986, Japanese Journal of Antibiotics, V39, P815
   Hobbs SK, 1998, P NATL ACAD SCI USA, V95, P4607, DOI 10.1073/pnas.95.8.4607
   Holash J, 1999, ONCOGENE, V18, P5356, DOI 10.1038/sj.onc.1203035
   Hong YK, 2004, NAT GENET, V36, P683, DOI 10.1038/ng1383
   Horwitz S B, 1994, Ann Oncol, V5 Suppl 6, pS3
   Hu X, 2000, AM J PHYSIOL-HEART C, V279, pH1724, DOI 10.1152/ajpheart.2000.279.4.H1724
   ICHINOSE Y, 1994, J THORAC CARDIOV SUR, V108, P684
   IMAEDA T, 1993, CARDIOVASC INTER RAD, V16, P209, DOI 10.1007/BF02602962
   Irie T, 2013, CARDIOVASC INTER RAD, V36, P706, DOI 10.1007/s00270-012-0476-z
   Ishida O, 1999, INT J PHARM, V190, P49, DOI 10.1016/S0378-5173(99)00256-2
   IWAI K, 1984, CANCER RES, V44, P2115
   Jain RK, 2010, NAT REV CLIN ONCOL, V7, P653, DOI 10.1038/nrclinonc.2010.139
   JAIN RK, 1990, CANCER METAST REV, V9, P253, DOI 10.1007/BF00046364
   Jain RK, 2003, NAT MED, V9, P685, DOI 10.1038/nm0603-685
   Jain RK, 2005, SCIENCE, V307, P58, DOI 10.1126/science.1104819
   JAIN RK, 1987, CANCER RES, V47, P3039
   JULIANO RL, 1978, BIOCHEM PHARMACOL, V27, P21, DOI 10.1016/0006-2952(78)90252-6
   JUWEID M, 1992, CANCER RES, V52, P5144
   Kan Z., 2010, ACTA RADIOL, V30, P419
   KANEMATSU T, 1984, J SURG ONCOL, V25, P218, DOI 10.1002/jso.2930250317
   KATRE NV, 1993, ADV DRUG DELIVER REV, V10, P91, DOI 10.1016/0169-409X(93)90005-O
   Keefe DL, 2001, SEMIN ONCOL, V28, P2, DOI 10.1053/sonc.2001.26431
   Kim K, 2010, J CONTROL RELEASE, V146, P219, DOI 10.1016/j.jconrel.2010.04.004
   Kim R, 2007, IMMUNOLOGY, V121, P1, DOI 10.1111/j.1365-2567.2007.02587.x
   Kim SC, 2001, J CONTROL RELEASE, V72, P191, DOI 10.1016/S0168-3659(01)00275-9
   Kitajima K, 1987, Gan To Kagaku Ryoho, V14, P2517
   Kong G, 2000, CANCER RES, V60, P4440
   Konno T, 1982, Gan To Kagaku Ryoho, V9, P2005
   KONNO T, 1983, EUR J CANCER CLIN ON, V19, P1053, DOI 10.1016/0277-5379(83)90028-7
   KONNO T, 1992, EUR J CANCER, V28A, P403, DOI 10.1016/S0959-8049(05)80063-2
   KONNO T, 1984, CANCER, V54, P2367, DOI 10.1002/1097-0142(19841201)54:11<2367::AID-CNCR2820541111>3.0.CO;2-F
   KWON G, 1994, J CONTROL RELEASE, V29, P17, DOI 10.1016/0168-3659(94)90118-X
   Lammers T., 2012, J CONTROL RELEASE, V161, P461
   Lee ES, 2008, J CONTROL RELEASE, V129, P228, DOI 10.1016/j.jconrel.2008.04.024
   Lee H, 2010, MOL PHARMACEUT, V7, P1195, DOI 10.1021/mp100038h
   Lee KS, 2008, BREAST CANCER RES TR, V108, P241, DOI 10.1007/s10549-007-9591-y
   LESS JR, 1991, CANCER RES, V51, P265
   Leu AJ, 2000, CANCER RES, V60, P4324
   Levi MJ, 2005, J AM PODIAT MED ASSN, V95, P586, DOI 10.7547/0950586
   LEVICK JR, 1987, Q J EXP PHYSIOL CMS, V72, P409, DOI 10.1113/expphysiol.1987.sp003085
   LICHT T, 1991, INT J CANCER, V49, P630, DOI 10.1002/ijc.2910490427
   Maeda H, 2001, J CONTROL RELEASE, V74, P47, DOI 10.1016/S0168-3659(01)00309-1
   MAEDA H, 1985, J MED CHEM, V28, P455, DOI 10.1021/jm00382a012
   Maeda H, 2003, INT IMMUNOPHARMACOL, V3, P319, DOI 10.1016/S1567-5769(02)00271-0
   MAEDA H, 1984, J PROTEIN CHEM, V3, P181, DOI 10.1007/BF01040499
   MAEDA H, 1981, CANCER CHEMOTH PHARM, V5, P243, DOI 10.1007/BF00434392
   Maeda H, 2001, ADV DRUG DELIVER REV, V46, P169, DOI 10.1016/S0169-409X(00)00134-4
   MAEDA H, 1992, BIOCONJUGATE CHEM, V3, P351, DOI 10.1021/bc00017a001
   Maeda H, 2010, BIOCONJUGATE CHEM, V21, P797, DOI 10.1021/bc100070g
   MATSUI O, 1987, Nippon Acta Radiologica, V47, P1395
   MATSUMURA Y, 1986, CANCER RES, V46, P6387
   Matsumura Y, 1987, Gan To Kagaku Ryoho, V14, P821
   MAYER LD, 1985, BIOCHIM BIOPHYS ACTA, V816, P294, DOI 10.1016/0005-2736(85)90497-3
   McDonald DM, 2002, CANCER RES, V62, P5381
   MEGO JL, 1965, CANCER RES, V25, P865
   Melillo G, 2007, CANCER METAST REV, V26, P341, DOI 10.1007/s10555-007-9059-x
   Miele E, 2009, INT J NANOMED, V4, P99
   Mikhail AS, 2009, J CONTROL RELEASE, V138, P214, DOI 10.1016/j.jconrel.2009.04.010
   Minko T, 2000, PHARMACEUT RES, V17, P505, DOI 10.1023/A:1007500412442
   Mizutani H, 2005, LIFE SCI, V76, P1439, DOI 10.1016/j.lfs.2004.05.040
   MOOLTEN FL, 1972, JNCI-J NATL CANCER I, V49, P1057
   Mutch DG, 2007, J CLIN ONCOL, V25, P2811, DOI 10.1200/JCO.2006.09.6735
   Navalitloha Y, 2006, NEURO-ONCOLOGY, V8, P227, DOI 10.1215/15228517-2006-007
   NEDERMAN T, 1981, IN VITRO CELL DEV B, V17, P290
   NETTI PA, 1995, CANCER RES, V55, P5451
   Nichols JW, 2012, NANO TODAY, V7, P606, DOI 10.1016/j.nantod.2012.10.010
   Northfelt DW, 1996, J CLIN PHARMACOL, V36, P55, DOI 10.1002/j.1552-4604.1996.tb04152.x
   Northfelt DW, 1998, J CLIN ONCOL, V16, P2445, DOI 10.1200/JCO.1998.16.7.2445
   NUGENT LJ, 1984, CANCER RES, V44, P238
   O'Brien MER, 2004, ANN ONCOL, V15, P440, DOI 10.1093/annonc/mdh097
   OCONNOR SW, 1984, CANCER RES, V44, P3719
   ODA T, 1989, ANTICANCER RES, V9, P261
   OHTSUKA N, 1987, CANCER, V59, P1560, DOI 10.1002/1097-0142(19870501)59:9<1560::AID-CNCR2820590905>3.0.CO;2-J
   Orlowski RZ, 2007, J CLIN ONCOL, V25, P3892, DOI 10.1200/JCO.2006.10.5460
   OSTRO MJ, 1989, AM J HOSP PHARM, V46, P1576, DOI 10.1093/ajhp/46.8.1576
   Owen SC, 2012, ACS CHEM BIOL, V7, P1429, DOI 10.1021/cb300189b
   Owens DE, 2006, INT J PHARMACEUT, V307, P93, DOI 10.1016/j.ijpharm.2005.10.010
   PAPAHADJOPOULOS D, 1991, P NATL ACAD SCI USA, V88, P11460, DOI 10.1073/pnas.88.24.11460
   PASTERNAK GW, 1976, LIFE SCI, V18, P977, DOI 10.1016/0024-3205(76)90418-5
   Pelletier G, 1998, J HEPATOL, V29, P129, DOI 10.1016/S0168-8278(98)80187-6
   Peppas N.A., 2012, ADV DRUG DELIV REV, V64, P353
   Pluen A, 2001, P NATL ACAD SCI USA, V98, P4628, DOI 10.1073/pnas.081626898
   Potchen E. J., 1971, J SURG ONCOL, V3, P593
   POTCHEN EJ, 1972, CANCER, V30, P639, DOI 10.1002/1097-0142(197209)30:3<639::AID-CNCR2820300308>3.0.CO;2-3
   PROFFITT RT, 1983, J NUCL MED, V24, P45
   Ramanujan S, 2002, BIOPHYS J, V83, P1650, DOI 10.1016/S0006-3495(02)73933-7
   RAOUL J L, 1986, Journal de Radiologie (Paris), V67, P797
   RICHARDSON VJ, 1977, BIOCHEM SOC T, V5, P290, DOI 10.1042/bst0050290
   RICHARDSON VJ, 1978, J NUCL MED, V19, P1049
   RICHARDSON VJ, 1979, BRIT J CANCER, V40, P35, DOI 10.1038/bjc.1979.138
   Rifkin RM, 2006, CANCER-AM CANCER SOC, V106, P848, DOI 10.1002/cncr.21662
   Ringsdorf H., 1975, J. Polym. Sci., V51, P135
   Roose T, 2003, MICROVASC RES, V66, P204, DOI 10.1016/S0026-2862(03)00057-8
   Ross, 1998, Oncologist, V3, P237
   ROWINSKY EK, 1993, SEMIN ONCOL, V20, P1
   Safra T, 2000, ANN ONCOL, V11, P1029, DOI 10.1023/A:1008365716693
   Schofield P, 2012, PSYCHO-ONCOLOGY, V21, P307, DOI 10.1002/pon.1896
   Schrama D, 2006, NAT REV DRUG DISCOV, V5, P147, DOI 10.1038/nrd1957
   Schuler M, 2006, NANOMEDICINE-UK, V1, P449, DOI 10.2217/17435889.1.4.449
   SEYMOUR LW, 1992, CRIT REV THER DRUG, V9, P135
   Sezaki H, 1984, Crit Rev Ther Drug Carrier Syst, V1, P1
   Silva A, 2011, MATH BIOSCI ENG, V8, P643, DOI 10.3934/mbe.2011.8.643
   SIM SK, 1978, BIOCHEM BIOPH RES CO, V81, P99, DOI 10.1016/0006-291X(78)91635-2
   Soundararajan A, 2009, NUCL MED BIOL, V36, P515, DOI 10.1016/j.nucmedbio.2009.02.004
   Sparreboom A, 1999, CANCER RES, V59, P1454
   Stewart S, 1998, J CLIN ONCOL, V16, P683, DOI 10.1200/JCO.1998.16.2.683
   Stirland DL, 2013, J CONTROL RELEASE, V172, P1045, DOI 10.1016/j.jconrel.2013.09.026
   Strebhardt K, 2008, NAT REV CANCER, V8, P473, DOI 10.1038/nrc2394
   Stylianopoulos T, 2010, BIOPHYS J, V99, P1342, DOI 10.1016/j.bpj.2010.06.016
   SWABB EA, 1974, CANCER RES, V34, P2814
   SYLVEN B, 1960, CANCER RES, V20, P831
   Symon Z, 1999, CANCER, V86, P72, DOI 10.1002/(SICI)1097-0142(19990701)86:1<72::AID-CNCR12>3.0.CO;2-1
   Szebeni J, 2012, NANOMED-NANOTECHNOL, V8, P176, DOI 10.1016/j.nano.2011.06.003
   SZEKERKE M, 1977, EUR J CANCER, V13, P529, DOI 10.1016/0014-2964(77)90114-1
   ten Tije AJ, 2003, CLIN PHARMACOKINET, V42, P665, DOI 10.2165/00003088-200342070-00005
   Thakkar D, 2013, ULTRASOUND MED BIOL, V39, P1804, DOI 10.1016/j.ultrasmedbio.2013.04.008
   TIMPL R, 1978, EUR J BIOCHEM, V84, P43, DOI 10.1111/j.1432-1033.1978.tb12139.x
   TSURUO T, 1982, CANCER RES, V42, P4730
   VACCA A, 1994, BRIT J HAEMATOL, V87, P503, DOI 10.1111/j.1365-2141.1994.tb08304.x
   van de Ven AL, 2012, J CONTROL RELEASE, V158, P148, DOI 10.1016/j.jconrel.2011.10.021
   Varmus H.E., 1989, BANQUET SPEECH
   VONHOFF DD, 1979, ANN INTERN MED, V91, P710, DOI 10.7326/0003-4819-91-5-710
   Wagner V, 2006, NAT BIOTECHNOL, V24, P1211, DOI 10.1038/nbt1006-1211
   Waterhouse Dawn N., 2001, Drug Safety, V24, P903, DOI 10.2165/00002018-200124120-00004
   WEISS RB, 1992, SEMIN ONCOL, V19, P670
   WIDDER KJ, 1982, J PHARM SCI, V71, P379, DOI 10.1002/jps.2600710403
   WIERNIK PH, 1987, CANCER RES, V47, P2486
   WINTERHALTER M, 1993, CHEM PHYS LIPIDS, V64, P35, DOI 10.1016/0009-3084(93)90056-9
   Working P., 1994, LIPOSOME, V4, P667
   Working PK, 1996, HUM EXP TOXICOL, V15, P751
   Yoo JW, 2010, CURR PHARM DESIGN, V16, P2298, DOI 10.2174/138161210791920496
   YUAN F, 1994, CANCER RES, V54, P3352
NR 211
TC 545
Z9 619
U1 8
U2 334
PU ELSEVIER SCIENCE BV
PI AMSTERDAM
PA PO BOX 211, 1000 AE AMSTERDAM, NETHERLANDS
SN 0168-3659
EI 1873-4995
J9 J CONTROL RELEASE
JI J. Control. Release
PD SEP 28
PY 2014
VL 190
SI SI
BP 451
EP 464
DI 10.1016/j.jconrel.2014.03.057
PG 14
WC Chemistry, Multidisciplinary; Pharmacology & Pharmacy
WE Science Citation Index Expanded (SCI-EXPANDED)
SC Chemistry; Pharmacology & Pharmacy
GA AU9KH
UT WOS:000345910900027
PM 24794900
DA 2023-12-20
ER

PT J
AU Duan, ZF
   Zhang, JM
   Ye, SA
   Shen, J
   Choy, E
   Cote, G
   Harmon, D
   Mankin, H
   Hua, YQ
   Zhang, Y
   Gray, NS
   Hornicek, FJ
AF Duan, Zhenfeng
   Zhang, Jianming
   Ye, Shunan
   Shen, Jacson
   Choy, Edwin
   Cote, Gregory
   Harmon, David
   Mankin, Henry
   Hua, Yingqi
   Zhang, Yu
   Gray, Nathanael S.
   Hornicek, Francis J.
TI A-770041 reverses paclitaxel and doxorubicin resistance in osteosarcoma
   cells
SO BMC CANCER
LA English
DT Article
DE Osteosarcoma; MDR; Src kinase; Doxorubicin
ID TYROSINE KINASE INHIBITOR; MULTIDRUG-RESISTANCE; P-GLYCOPROTEIN;
   CANCER-CELLS; CHEMOTHERAPEUTIC-AGENTS; ALLOGRAFT-REJECTION;
   INORGANIC-PHOSPHATE; DRUG-RESISTANCE; SARCOMA-CELLS; LUNG-CANCER
AB Background: Reversing multidrug resistance (MDR) has been an important goal for clinical and investigational oncologists. In the last few decades, significant effort has been made to search for inhibitors to reverse MDR by targeting ATP-binding cassette (ABC) transporters (Pgp, MRP) directly, but these efforts have achieved little clinical success. Protein kinases play important roles in many aspects of tumor cell growth and survival. Combinations of kinase inhibitors and chemotherapeutics have been observed to overcome cancer drug resistance in certain circumstances.
   Methods: We screened a kinase specific inhibitor compound library in human osteosarcoma MDR cell lines to identify inhibitors that were capable of reversing chemoresistance to doxorubicin and paclitaxel.
   Results: We identified 18 small molecules that significantly increase chemotherapy drug-induced cell death in human osteosarcoma MDR cell lines U-2OS(MR) and KHOSR2. We identified A-770041 as one of the most effective MDR reversing agents when combined with doxorubicin or paclitaxel. A-770041 is a potent Src family kinase (Lck and Src) inhibitor. Western blot analysis revealed A-770041 inhibits both Src and Lck activation and expression. Inhibition of Src expression in U-2OS(MR) and KHOSR2 cell lines using lentiviral shRNA also resulted in increased doxorubicin and paclitaxel drug sensitivity. A-770041 increases the intracellular drug accumulation as demonstrated by calcein AM assay.
   Conclusions: These results indicate that small molecule inhibitor A-770041 may function to reverse ABCB1/Pgp-mediated chemotherapy drug resistance. Combination of Src family kinase inhibitor with regular chemotherapy drug could be clinically effective in MDR osteosarcoma.
C1 [Duan, Zhenfeng; Ye, Shunan; Shen, Jacson; Choy, Edwin; Cote, Gregory; Harmon, David; Mankin, Henry; Hornicek, Francis J.] Massachusetts Gen Hosp, Ctr Sarcoma & Connect Tissue Oncol, Boston, MA 02114 USA.
   [Zhang, Jianming] Massachusetts Gen Hosp, Cutaneous Biol Res Ctr, Boston, MA 02114 USA.
   [Hua, Yingqi] Shanghai Jiao Tong Univ, Shanghai Peoples Hosp 1, Shanghai 200080, Peoples R China.
   [Zhang, Yu] Liu Hua Qiao Hosp, Dept Orthoped Surg, Guangzhou 510010, Guangdong, Peoples R China.
   [Gray, Nathanael S.] Harvard Univ, Sch Med, Dana Farber Canc Inst, Boston, MA 02115 USA.
C3 Harvard University; Massachusetts General Hospital; Harvard University;
   Massachusetts General Hospital; Shanghai Jiao Tong University; Harvard
   University; Dana-Farber Cancer Institute; Harvard Medical School
RP Duan, ZF (通讯作者)，Massachusetts Gen Hosp, Ctr Sarcoma & Connect Tissue Oncol, 100 Blossom St,Jackson 1115, Boston, MA 02114 USA.
EM zduan@mgh.harvard.edu
OI Cote, Gregory/0000-0003-0181-886X; Hornicek,
   Francis/0000-0002-6916-8042; Zhang, Jianming/0000-0001-6326-3906
FU Sarcoma Foundation of America (SFA); Gategno and Wechsler funds; NIH
   [U54 HG006097]; Jennifer Hunter Yates Foundation; Kenneth Stanton Fund
FX This project was supported, in part, by a grant from Sarcoma Foundation
   of America (SFA), grants from the Gategno and Wechsler funds, and NIH
   U54 HG006097 (NSG and JZ). Support has also been provided by the
   Jennifer Hunter Yates Foundation and the Kenneth Stanton Fund.
CR Bamborough P, 2010, DRUG NEWS PERSPECT, V23, P483, DOI 10.1358/dnp.2010.23.8.1447844
   Bielack SS, 2008, J CLIN ONCOL, V26, P3102, DOI 10.1200/JCO.2008.17.1108
   Brambilla D, 2012, INT J CANCER, V130, P2824, DOI 10.1002/ijc.26285
   Burchat A, 2006, BIOORG MED CHEM LETT, V16, P118, DOI 10.1016/j.bmcl.2005.09.039
   Cagliero E, 2004, ONCOL REP, V12, P1023
   Cantiani L, 2007, CANCER RES, V67, P7675, DOI 10.1158/0008-5472.CAN-06-4697
   Chou AJ, 2006, EXPERT REV ANTICANC, V6, P1075, DOI 10.1586/14737140.6.7.1075
   Chou Alexander J, 2008, Paediatr Drugs, V10, P315, DOI 10.2165/00148581-200810050-00005
   De Boer JP, 2012, ONCOTARGET, V3, P1169
   Du JY, 2009, NAT BIOTECHNOL, V27, P77, DOI 10.1038/nbt.1513
   Duan ZF, 2010, CANCER LETT, V293, P220, DOI 10.1016/j.canlet.2010.01.014
   Duan ZF, 2009, MOL CANCER THER, V8, P2122, DOI 10.1158/1535-7163.MCT-09-0115
   Geller David S, 2010, Clin Adv Hematol Oncol, V8, P705
   George JA, 2005, CANCER RES, V65, P10381, DOI 10.1158/0008-5472.CAN-05-1822
   Gill J, 2013, PHARMACOL THERAPEUT, V137, P89, DOI 10.1016/j.pharmthera.2012.09.003
   Heiska L, 2011, ONCOGENE, V30, P4953, DOI 10.1038/onc.2011.207
   Hirai H, 2010, MOL CANCER THER, V9, P1956, DOI 10.1158/1535-7163.MCT-09-1012
   Hotta T, 2003, J ORTHOPAED RES, V21, P949, DOI 10.1016/S0736-0266(03)00062-7
   Kim SY, 2009, CANCER TREAT RES, V152, P517, DOI 10.1007/978-1-4419-0284-9_31
   Kitazaki T, 2005, LUNG CANCER, V49, P337, DOI 10.1016/j.lungcan.2005.03.035
   Kobayashi E, 2013, CLIN ORTHOP RELAT R, V471, P915, DOI 10.1007/s11999-012-2610-2
   Le XF, 2011, CANCER BIOL THER, V12, P260, DOI 10.4161/cbt.12.4.16430
   Liu Y, 2006, NAT CHEM BIOL, V2, P358, DOI 10.1038/nchembio799
   Liu Y, 2013, CANCER DISCOV, V3, P870, DOI 10.1158/2159-8290.CD-13-0015
   Lourda M, 2007, INT J CANCER, V120, P611, DOI 10.1002/ijc.22327
   MacKeigan JP, 2005, NAT CELL BIOL, V7, P591, DOI 10.1038/ncb1258
   Meyn MA, 2008, MINI-REV MED CHEM, V8, P628, DOI 10.2174/138955708784534454
   Michels S, 2013, CANCER RES, V73, P2518, DOI 10.1158/0008-5472.CAN-12-3023
   Naviglio S, 2013, FUTURE ONCOL, V9, P1249, DOI 10.2217/fon.13.95
   Pakos EE, 2003, CANCER-AM CANCER SOC, V98, P581, DOI 10.1002/cncr.11546
   Patel A, 2013, CANCER CHEMOTH PHARM, V2013, P2013
   Patricelli MP, 2011, CHEM BIOL, V18, P699, DOI 10.1016/j.chembiol.2011.04.011
   Scotlandi K, 2008, CURR OPIN ONCOL, V20, P419, DOI 10.1097/CCO.0b013e328302edab
   Shor AC, 2007, CANCER RES, V67, P2800, DOI 10.1158/0008-5472.CAN-06-3469
   Shukla S, 2012, DRUG RESIST UPDATE, V15, P70, DOI 10.1016/j.drup.2012.01.005
   Sodani K, 2012, BIOCHEM PHARMACOL, V83, P1613, DOI 10.1016/j.bcp.2012.02.028
   Spina A, 2013, ONCOL REP, V29, P1689, DOI 10.3892/or.2013.2306
   Stachlewitz RF, 2005, J PHARMACOL EXP THER, V315, P36, DOI 10.1124/jpet.105.089169
   Susa M, 2010, PLOS ONE, V5, DOI 10.1371/journal.pone.0010764
   Tsai CM, 2012, J THORAC ONCOL, V7, P1218, DOI 10.1097/JTO.0b013e318258cf17
   Wan XL, 2007, ONCOLOGIST, V12, P1007, DOI 10.1634/theoncologist.12-8-1007
   Wang YH, 2010, MOL CELL BIOCHEM, V341, P225, DOI 10.1007/s11010-010-0453-2
   Weisberg E, 2013, PLOS ONE, V8, DOI 10.1371/journal.pone.0056473
   Zhao Y, 2009, BIOCHEM BIOPH RES CO, V390, P642, DOI 10.1016/j.bbrc.2009.10.020
NR 44
TC 20
Z9 22
U1 0
U2 10
PU BMC
PI LONDON
PA CAMPUS, 4 CRINAN ST, LONDON N1 9XW, ENGLAND
SN 1471-2407
J9 BMC CANCER
JI BMC Cancer
PD SEP 19
PY 2014
VL 14
AR 681
DI 10.1186/1471-2407-14-681
PG 11
WC Oncology
WE Science Citation Index Expanded (SCI-EXPANDED)
SC Oncology
GA AP5JN
UT WOS:000342115600001
PM 25236161
OA Green Published, gold
DA 2023-12-20
ER

PT J
AU Krikavová, R
   Hosek, J
   Vanco, J
   Hutyra, J
   Dvorák, Z
   Trávnícek, Z
AF Krikavova, Radka
   Hosek, Jan
   Vanco, Jan
   Hutyra, Jakub
   Dvorak, Zdenek
   Travnicek, Zdenek
TI Gold(I)-Triphenylphosphine Complexes with Hypoxanthine-Derived Ligands:
   <i>In Vitro</i> Evaluations of Anticancer and Anti-Inflammatory
   Activities
SO PLOS ONE
LA English
DT Article
ID BIOLOGICAL-ACTIVITY; RHEUMATOID-ARTHRITIS; GOLD; AURANOFIN;
   CYTOTOXICITY; DERIVATIVES; AGENTS; INHIBITION; COPPER(II); PHOSPHINE
AB A series of gold(I) complexes involving triphenylphosphine (PPh3) and one N-donor ligand derived from deprotonated mono-or disubstituted hypoxanthine (HLn) of the general composition [Au(L-n)(PPh3)] (1-9) is reported. The complexes were thoroughly characterized, including multinuclear high resolution NMR spectroscopy as well as single crystal X-ray analysis (for complexes 1 and 3). The complexes were screened for their in vitro cytotoxicity against human cancer cell lines MCF7 (breast carcinoma), HOS (osteosarcoma) and THP-1 (monocytic leukaemia), which identified the complexes 4-6 as the most promising representatives, who antiproliferative activity was further tested against A549 (lung adenocarcinoma), G-361 (melanoma), HeLa (cervical cancer), A2780 (ovarian carcinoma), A2780R (ovarian carcinoma resistant to cisplatin), 22Rv1 (prostate cancer) cell lines. Complexes 4-6 showed a significantly higher in vitro anticancer effect against the employed cancer cells, except for G-361, as compared with the commercially used anticancer drug cisplatin, with IC50 approximate to 1-30 mu M. Antiinflammatory activity was evaluated in vitro by the assessment of the ability of the complexes to modulate secretion of the pro-inflammatory cytokines, i.e. tumour necrosis factor-alpha (TNF-alpha) and interleukin-1 beta (IL-1 beta), in the lipopolysaccharide-activated macrophage-like THP-1 cell model. The results of this study identified the complexes as auspicious antiinflammatory agents with similar or better activity as compared with the clinically applied gold-based antiarthritic drug Auranofin. In an effort to explore the possible mechanisms responsible for the biological effect, the products of interactions of selected complexes with sulfur-containing biomolecules (L-cysteine and reduced glutathione) were studied by means of the mass-spectrometry study.
C1 [Krikavova, Radka; Hosek, Jan; Vanco, Jan; Hutyra, Jakub; Dvorak, Zdenek; Travnicek, Zdenek] Palacky Univ, Fac Sci, Reg Ctr Adv Technol & Mat, CR-77147 Olomouc, Czech Republic.
   [Krikavova, Radka; Hosek, Jan; Vanco, Jan; Hutyra, Jakub; Travnicek, Zdenek] Palacky Univ, Fac Sci, Dept Inorgan Chem, CR-77147 Olomouc, Czech Republic.
   [Dvorak, Zdenek] Palacky Univ, Fac Sci, Dept Cell Biol & Genet, CR-77147 Olomouc, Czech Republic.
C3 Palacky University Olomouc; Palacky University Olomouc; Palacky
   University Olomouc
RP Trávnícek, Z (通讯作者)，Palacky Univ, Fac Sci, Reg Ctr Adv Technol & Mat, CR-77147 Olomouc, Czech Republic.
EM zdenek.travnicek@upol.cz
RI KŘIKAVOVÁ, Radka/CAG-6109-2022; Dvorak, Zdenek/A-1710-2008; Hosek,
   Jan/B-6274-2009; Vanco, Jan/H-2705-2013
OI KŘIKAVOVÁ, Radka/0000-0002-8466-4829; Hosek, Jan/0000-0003-0975-1671;
   Vanco, Jan/0000-0003-3351-1192; Dvorak, Zdenek/0000-0002-3938-3585;
   Travnicek, Zdenek/0000-0002-5890-7874
FU Operational Program Research and Development for Innovations - European
   Regional Development Fund [CZ.1.05/2.1.00/03.0058]; National Program of
   Sustainability I of the Ministry of Education, Youth and Sports of the
   Czech Republic [LO1305]; Palacky University in Olomouc [IGA_PrF_2014009]
FX The authors gratefully thank the Operational Program Research and
   Development for Innovations - European Regional Development Fund
   (CZ.1.05/2.1.00/03.0058), the National Program of Sustainability I
   (LO1305) of the Ministry of Education, Youth and Sports of the Czech
   Republic and Palacky University in Olomouc (IGA_PrF_2014009). The
   funders had no role in study design, data collection and analysis,
   decision to publish, or preparation of the manuscript.
CR Abbehausen C, 2013, INORG CHEM, V52, P11280, DOI 10.1021/ic401535s
   Allen FH, 2002, ACTA CRYSTALLOGR B, V58, P380, DOI 10.1107/S0108768102003890
   [Anonymous], CRYSALIS RED CRYSALI
   Arris CE, 2000, J MED CHEM, V43, P2797, DOI 10.1021/jm990628o
   Barreiro E, 2008, J INORG BIOCHEM, V102, P184, DOI 10.1016/j.jinorgbio.2007.07.034
   Berners-Price S.J., 2011, BIOINORGANIC MED CHE, P197, DOI [DOI 10.2174/0929867321666140216125721, 10.1002/9783527633104.ch7, DOI 10.1002/9783527633104.CH7]
   Berners-Price SJ, 2011, METALLOMICS, V3, P863, DOI 10.1039/c1mt00062d
   Brandenburg K., 2011, DIAMOND RELEASE 3 2I
   BRUCE MI, 1989, INORG SYN, V26, P324, DOI 10.1002/9780470132579.ch59
   Buchtík R, 2012, J INORG BIOCHEM, V116, P163, DOI 10.1016/j.jinorgbio.2012.07.009
   Craig S, 2012, J MED CHEM, V55, P2437, DOI 10.1021/jm2005942
   FAGGIANI R, 1987, CAN J CHEM, V65, P1568, DOI 10.1139/v87-264
   Galassi R, 2012, DALTON T, V41, P5307, DOI 10.1039/c2dt11781a
   Gandin V, 2010, BIOCHEM PHARMACOL, V79, P90, DOI 10.1016/j.bcp.2009.07.023
   Gibson AE, 2002, J MED CHEM, V45, P3381, DOI 10.1021/jm020056z
   Griffin RJ, 2000, J MED CHEM, V43, P4071, DOI 10.1021/jm000961o
   Han S, 2008, ARCH PHARM RES, V31, P67, DOI 10.1007/s12272-008-1122-9
   Hayden MS, 2008, CELL, V132, P344, DOI 10.1016/j.cell.2008.01.020
   Ho S.Y., 2005, METALLOTHERAPEUTIC D
   Hosek J, 2013, PLOS ONE, V8, DOI 10.1371/journal.pone.0082441
   Iqbal MS, 2009, BIOL TRACE ELEM RES, V130, P204, DOI 10.1007/s12011-009-8330-0
   Jeon KI, 2000, J IMMUNOL, V164, P5981, DOI 10.4049/jimmunol.164.11.5981
   Kean WF, 1997, BRIT J RHEUMATOL, V36, P560
   Kouroulis KN, 2009, DALTON T, P10446, DOI 10.1039/b909587j
   Krikavová R, 2014, J INORG BIOCHEM, V134, P92, DOI 10.1016/j.jinorgbio.2014.02.002
   LEWIS D, 1983, ANN RHEUM DIS, V42, P566, DOI 10.1136/ard.42.5.566
   Macrae CF, 2008, J APPL CRYSTALLOGR, V41, P466, DOI 10.1107/S0021889807067908
   Madeira J. M., 2012, Inflammopharmacology, V20, P297, DOI 10.1007/s10787-012-0149-1
   Mann FG, 1937, J CHEM SOC, P1828, DOI 10.1039/jr9370001828
   Nakamoto K., 1997, INFRARED SPECTRA I B
   Ott I, 2005, J MED CHEM, V48, P622, DOI 10.1021/jm049326z
   Ott I, 2009, COORDIN CHEM REV, V253, P1670, DOI 10.1016/j.ccr.2009.02.019
   Ott I, 2009, J MED CHEM, V52, P763, DOI 10.1021/jm8012135
   Rau R, 2005, CLIN RHEUMATOL, V24, P189, DOI 10.1007/s10067-004-0869-8
   Saccoccia F, 2012, J INORG BIOCHEM, V108, P105, DOI 10.1016/j.jinorgbio.2011.11.005
   Salemi G, 2009, NEUROL SCI, V30, P361, DOI 10.1007/s10072-009-0090-2
   Schirrmacher R, 2005, CURR ORG SYNTH, V2, P215, DOI 10.2174/1570179053545369
   Seitz M, 2003, J CLIN IMMUNOL, V23, P477, DOI 10.1023/B:JOCI.0000010424.41475.17
   Shaw CF, 1999, CHEM REV, V99, P2589, DOI 10.1021/cr980431o
   SHAW CF, 1988, J AM CHEM SOC, V110, P729, DOI 10.1021/ja00211a011
   Sheldrick GM, 2008, ACTA CRYSTALLOGR A, V64, P112, DOI 10.1107/S0108767307043930
   SIGLER JW, 1974, ANN INTERN MED, V80, P21, DOI 10.7326/0003-4819-80-1-21
   Smith B., 1999, Infrared Spectral Interpretation: A Systematic Approach
   Starha P, 2014, PLOS ONE, V9, DOI 10.1371/journal.pone.0090341
   Trávnícek Z, 2012, CHEM CENT J, V6, DOI 10.1186/1752-153X-6-160
   Trávnícek Z, 2012, J MED CHEM, V55, P4568, DOI 10.1021/jm201416p
   Trávnícek Z, 2011, J INORG BIOCHEM, V105, P937, DOI 10.1016/j.jinorgbio.2011.04.002
   Vanco J, 2008, J INORG BIOCHEM, V102, P595, DOI 10.1016/j.jinorgbio.2007.10.003
   Vrzal R, 2010, J INORG BIOCHEM, V104, P1130, DOI 10.1016/j.jinorgbio.2010.07.002
   WILLIAMS HJ, 1992, ARTHRITIS RHEUM, V35, P259, DOI 10.1002/art.1780350304
NR 50
TC 22
Z9 24
U1 0
U2 40
PU PUBLIC LIBRARY SCIENCE
PI SAN FRANCISCO
PA 1160 BATTERY STREET, STE 100, SAN FRANCISCO, CA 94111 USA
SN 1932-6203
J9 PLOS ONE
JI PLoS One
PD SEP 16
PY 2014
VL 9
IS 9
AR e107373
DI 10.1371/journal.pone.0107373
PG 13
WC Multidisciplinary Sciences
WE Science Citation Index Expanded (SCI-EXPANDED)
SC Science & Technology - Other Topics
GA AS5NP
UT WOS:000344317700050
PM 25226034
OA Green Published, gold, Green Submitted
DA 2023-12-20
ER

PT J
AU Lamoureux, F
   Baud'huin, M
   Ory, B
   Guiho, R
   Zoubeidi, A
   Gleave, M
   Heymann, D
   Rédini, F
AF Lamoureux, Francois
   Baud'huin, Marc
   Ory, Benjamin
   Guiho, Romain
   Zoubeidi, Amina
   Gleave, Martin
   Heymann, Dominique
   Redini, Francoise
TI Clusterin inhibition using OGX-011 synergistically enhances zoledronic
   acid activity in osteosarcoma
SO ONCOTARGET
LA English
DT Article
DE zoledronic acid; clusterin; osteosarcoma; bone tumor
ID PROSTATE-CANCER CELLS; NITROGEN-CONTAINING BISPHOSPHONATE; HEAT-SHOCK
   RESPONSE; DRUG-RESISTANCE; CLUSTERIN/APOLIPOPROTEIN-J;
   MULTIDRUG-RESISTANCE; CYTOPROTECTIVE GENE; OSTEOGENIC-SARCOMA; OXIDATIVE
   STRESS; IN-VITRO
AB Purpose: Despite recent improvements in therapeutic management of osteosarcoma, ongoing challenges in improving the response to chemotherapy warrants new strategies still needed to improve overall patient survival. Among new therapeutic approaches, zoledronic acid (ZOL) represents a promising adjuvant molecule to chemotherapy to limit the osteolytic component of bone tumors. However, ZOL triggers the elevation of heat shock proteins (Hsp), including Hsp27 and clusterin (CLU), which could enhance tumor cell survival and treatment resistance. We hypothesized that targeting CLU using siRNA or the antisense drug, OGX-011, will suppress treatment-induced CLU induction and enhance ZOL-induced cell death in osteosarcoma (OS) cells.
   Methods: The combined effects of OGX-011 and ZOL were investigated in vitro on cell growth, viability, apoptosis and cell cycle repartition of ZOL-sensitive or -resistant human OS cell lines (SaOS2, U2OS, MG63 and MNNG/HOS).
   Results: In OS cell lines, ZOL increased levels of HSPs, especially CLU, in a dose-and time-dependent manner by mechanism including increased HSF1 transcription activity. The OS resistant cells to ZOL exhibited higher CLU expression level than the sensitive cells. Moreover, CLU overexpression protects OS sensitive cells to ZOL-induced cell death by modulating the MDR1 and farnesyl diphosphate synthase expression. OGX-011 suppressed treatment-induced increases in CLU and synergistically enhanced the activity of ZOL on cell growth and apoptosis. These biologic events were accompanied by decreased expression of HSPs, MDR1 and HSF1 transcriptional activity. In vivo, OGX-011, administered 3 times a week (IP, 20mg/kg), potentiated the effect of ZOL (s.c; 50 mu g/kg), significantly inhibiting tumor growth by 50% and prolonging survival in MNNG/HOS xenograft model compared to ZOL alone.
   Conclusion: These results indicate that ZOL-mediated induction of CLU can be attenuated by OGX-011, with synergistic effects on delaying progression of osteosarcoma.
C1 [Lamoureux, Francois; Baud'huin, Marc; Ory, Benjamin; Guiho, Romain; Heymann, Dominique; Redini, Francoise] Nantes Atlantique Univ, Univ Nantes, Lab Physiopathol Resorpt Osseuse & Therapie Tumeu, F-44035 Nantes, France.
   [Lamoureux, Francois; Baud'huin, Marc; Ory, Benjamin; Guiho, Romain; Heymann, Dominique; Redini, Francoise] INSERM, UMR 957, F-44035 Nantes, France.
   [Lamoureux, Francois; Baud'huin, Marc; Ory, Benjamin; Guiho, Romain; Heymann, Dominique; Redini, Francoise] LUNAM Univ, Nantes, France.
   [Baud'huin, Marc; Heymann, Dominique] CHU Nantes, F-44035 Nantes, France.
   [Lamoureux, Francois; Baud'huin, Marc; Ory, Benjamin; Guiho, Romain; Heymann, Dominique; Redini, Francoise] Equipe Labellisee LIGUE 2012, Nantes, France.
   [Zoubeidi, Amina; Gleave, Martin] Univ British Columbia, Vancouver Prostate Ctr, Vancouver, BC V5Z 1M9, Canada.
C3 Nantes Universite; Institut National de la Sante et de la Recherche
   Medicale (Inserm); Nantes Universite; CHU de Nantes; University of
   British Columbia
RP Lamoureux, F (通讯作者)，Nantes Atlantique Univ, Univ Nantes, Lab Physiopathol Resorpt Osseuse & Therapie Tumeu, F-44035 Nantes, France.
EM francois.lamoureux@univ-nantes.fr; francoise.redini@univ-nantes.fr
RI ory, benjamin r/K-8231-2015; Lamoureux, Francois/K-8021-2015; Baud'huin,
   Marc/K-8519-2015; Guiho, Romain/AAE-4523-2022; REDINI,
   Francoise/K-7981-2015; Heymann, Dominique/AAC-6014-2019
OI Lamoureux, Francois/0000-0002-2738-0758; Guiho,
   Romain/0000-0002-9231-6445; Heymann, Dominique/0000-0001-7777-0669;
   Baud'huin, Marc/0000-0002-3357-329X; ory, benjamin/0000-0002-2622-7356;
   Gleave, Martin/0000-0003-4235-0167
FU L'Association pour la Recherche sur le Cancer, France
FX This study was supported by L'Association pour la Recherche sur le
   Cancer, France (F.L).
CR Benassi MS, 2007, CANCER LETT, V250, P194, DOI 10.1016/j.canlet.2006.10.004
   CHOU TC, 1984, ADV ENZYME REGUL, V22, P27, DOI 10.1016/0065-2571(84)90007-4
   Coleman R, 2012, JNCI-J NATL CANCER I, V104, P1059, DOI 10.1093/jnci/djs263
   Dai C, 2007, CELL, V130, P1005, DOI 10.1016/j.cell.2007.07.020
   Dass CR, 2007, MOL CANCER THER, V6, P3263, DOI 10.1158/1535-7163.MCT-07-0546
   Evdokiou A, 2003, BONE, V33, P216, DOI 10.1016/S8756-3282(03)00223-0
   Gleave M, 2005, ANN NY ACAD SCI, V1058, P1, DOI 10.1196/annals.1359.001
   Gleave M, 2005, WORLD J UROL, V23, P38, DOI 10.1007/s00345-004-0474-0
   Goldsby RE, 2013, EUR J CANCER, V49, P2384, DOI 10.1016/j.ejca.2013.03.018
   Gottesman MM, 2002, ANNU REV MED, V53, P615, DOI 10.1146/annurev.med.53.082901.103929
   Heymann D, 2005, BONE, V37, P74, DOI 10.1016/j.bone.2005.02.020
   Heymann D, 2004, TRENDS MOL MED, V10, P337, DOI 10.1016/j.molmed.2004.05.007
   Humphreys DT, 1999, J BIOL CHEM, V274, P6875, DOI 10.1074/jbc.274.11.6875
   Inoue R, 2005, BRIT J PHARMACOL, V146, P633, DOI 10.1038/sj.bjp.0706373
   July LV, 2002, PROSTATE, V50, P179, DOI 10.1002/pros.10047
   Kars MD, 2007, ANTICANCER RES, V27, P4031
   Kim SH, 1998, EXP MOL MED, V30, P87, DOI 10.1038/emm.1998.13
   Kubista B, 2006, J ORTHOP RES, V24, P1145, DOI 10.1002/jor.20129
   Kubo T, 2008, CANCER CHEMOTH PHARM, V62, P111, DOI 10.1007/s00280-007-0580-y
   Labrinidis A, 2009, CLIN CANCER RES, V15, P3451, DOI 10.1158/1078-0432.CCR-08-1616
   Lamoureux F, 2011, CANCER RES, V71, P5838, DOI 10.1158/0008-5472.CAN-11-0994
   Lamoureux F, 2007, EXPERT REV ANTICANC, V7, P169, DOI 10.1586/14737140.7.2.169
   Leung SYL, 2000, PROSTATE, V44, P156, DOI 10.1002/1097-0045(20000701)44:2<156::AID-PROS8>3.0.CO;2-8
   Lourda M, 2007, INT J CANCER, V120, P611, DOI 10.1002/ijc.22327
   Merrell MA, 2007, EUR J PHARMACOL, V570, P27, DOI 10.1016/j.ejphar.2007.05.075
   Milone MR, 2013, CELL DEATH DIS, V4, DOI 10.1038/cddis.2013.165
   Miyake H, 2000, CLIN CANCER RES, V6, P1655
   Miyake H, 2000, CANCER RES, V60, P2547
   Miyake H, 2000, CANCER RES, V60, P170
   Miyake H, 2001, MOL UROL, V5, P105, DOI 10.1089/10915360152559585
   Morii T, 2010, ANTICANCER RES, V30, P3565
   Ory B, 2008, J CELL MOL MED, V12, P928, DOI 10.1111/j.1582-4934.2008.00141.x
   Ory B, 2007, MOL PHARMACOL, V71, P333, DOI 10.1124/mol.106.028837
   Picci P, 2007, ORPHANET J RARE DIS, V2, DOI 10.1186/1750-1172-2-6
   Pirkkala L, 2001, FASEB J, V15, P1118, DOI 10.1096/fj00-0294rev
   Rao UNM, 2013, HUM PATHOL, V44, P725, DOI 10.1016/j.humpath.2012.06.023
   Rocchi P, 2004, CANCER RES, V64, P6595, DOI 10.1158/0008-5472.CAN-03-3998
   Rogers Michael J., 2003, Current Pharmaceutical Design, V9, P2643, DOI 10.2174/1381612033453640
   Russell RGG, 2007, PEDIATRICS, V119, pS150, DOI 10.1542/peds.2006-2023H
   Russell RGG, 1999, BONE, V25, P97, DOI 10.1016/S8756-3282(99)00116-7
   Shao L, 2003, BIOCHEM PHARMACOL, V66, P2381, DOI 10.1016/j.bcp.2003.08.033
   Sowery RD, 2008, BJU INT, V102, P389, DOI 10.1111/j.1464-410X.2008.07618.x
   Trougakos IP, 2004, CANCER RES, V64, P1834, DOI 10.1158/0008-5472.CAN-03-2664
   Vilaboa NE, 2000, J BIOL CHEM, V275, P24970, DOI 10.1074/jbc.M909136199
   Zellweger T, 2003, BJU INT, V92, P463, DOI 10.1046/j.1464-410X.2003.04349.x
   Zoubeidi A, 2010, CLIN CANCER RES, V16, P1088, DOI 10.1158/1078-0432.CCR-09-2917
NR 46
TC 25
Z9 25
U1 0
U2 5
PU IMPACT JOURNALS LLC
PI ORCHARD PARK
PA 6666 E QUAKER ST, STE 1, ORCHARD PARK, NY 14127 USA
EI 1949-2553
J9 ONCOTARGET
JI Oncotarget
PD SEP 15
PY 2014
VL 5
IS 17
BP 7805
EP 7819
DI 10.18632/oncotarget.2308
PG 15
WC Oncology; Cell Biology
WE Science Citation Index Expanded (SCI-EXPANDED)
SC Oncology; Cell Biology
GA AZ1XY
UT WOS:000348029800046
PM 25138053
OA Green Accepted, Green Published, gold, Green Submitted
DA 2023-12-20
ER

PT J
AU Zhu, XH
   Du, XP
   Deng, XL
   Yi, H
   Cui, SY
   Liu, W
   Shen, AG
   Cui, ZM
AF Zhu, Xinhui
   Du, Xueping
   Deng, Xiaolong
   Yi, Hong
   Cui, Shengyu
   Liu, Wei
   Shen, Aiguo
   Cui, Zhiming
TI C6 ceramide sensitizes pemetrexed-induced apoptosis and cytotoxicity in
   osteosarcoma cells
SO BIOCHEMICAL AND BIOPHYSICAL RESEARCH COMMUNICATIONS
LA English
DT Article
DE Osteosarcoma; Pemetrexed; C6 ceramide; Akt-mTOR signaling and
   chemo-sensitization
ID LUNG-CANCER; IN-VITRO; MULTITARGETED ANTIFOLATE; PROTEIN PHOSPHATASE;
   PROGNOSTIC-FACTORS; MESOTHELIOMA; ACTIVATION; INHIBITOR; GROWTH; DRUG
AB Chemotherapy has significantly improved the prognosis of high-grade osteosarcoma (OS), but over 30% of OS patients can still not be cured. Pemetrexed, the newly-developed anti-folate chemotherapy drug, exerted lower efficacy against OS cells. Here, we aimed to increase pemetrexed efficiency, and found that the cell-permeable short-chain ceramide (C6) significantly enhanced pemetrexed-induced viability reduction and death in cultured OS cell lines (U2OS and MG-63). Pemetrexed induced moderate apoptosis in OS cells, which was dramatically augmented by C6 ceramide. The apoptosis inhibitor z-VAD-fmk largely inhibited C6 ceramide plus pemetrexed-induced cytotoxicity and apoptosis in OS cells. By using pharmacological and siRNA-knockdown strategies, we showed that Akt-mammalian TOR (mTOR) over-activation was an important pemetrexed resistance factor in OS cells, and C6 ceramide-mediated pemetrexed sensitization effect was mediated, at least in part, by Akt-mTOR inhibition. Finally, we found that Akt-S6 Kinase 1 (S6K1, an indicator of mTOR activation) was over-activated in human OS tissues. On the other hand, the osteoblastic MC3T3-E1 cells, which expressed lower Akt-S6K1 phosphorylation, were resistant to pemetrexed and/or C6 ceramide. Together, we conclude that C6 ceramide sensitizes pemetrexed-induced apoptosis and cytotoxicity in OS cells probably through in-activation of Akt-mTOR signaling. (C) 2014 Elsevier Inc. All rights reserved.
C1 [Zhu, Xinhui; Yi, Hong; Cui, Shengyu; Liu, Wei; Cui, Zhiming] Nantong Univ, Affiliated Hosp 2, Dept Orthopaed, Nantong 226001, Peoples R China.
   [Du, Xueping] Qi Dong Hosp Tradit Chinese Med, Dept Orthopaed, Nantong 226200, Peoples R China.
   [Deng, Xiaolong; Shen, Aiguo] Nantong Univ, Coll Med, Dept Immunol, Nantong 226001, Peoples R China.
C3 Nantong University; Nantong University
RP Zhu, XH (通讯作者)，6 North Hai Er Xiang Rd, Nantong 226001, Peoples R China.
EM zhuzhuyeah1981@yeah.net
FU National Natural Scientific Foundation of China [81300955, 81271367,
   81172879]; Projects of Nantong [BK2012075, BK2011013]
FX This work was supported by the National Natural Scientific Foundation of
   China Grant (Nos. 81300955, 81271367 and 81172879), Projects of Nantong
   (Nos. BK2012075 and BK2011013).
CR Al Dhaheri Y, 2013, BBA-GEN SUBJECTS, V1830, P3121, DOI 10.1016/j.bbagen.2013.01.010
   [Anonymous], CANC LETT
   Bodmer N, 2008, PEDIATR BLOOD CANCER, V50, P905, DOI 10.1002/pbc.21236
   Broadhead Matthew L., 2011, Sarcoma, V2011, P959248, DOI 10.1155/2011/959248
   Buqué A, 2012, MOL CANCER, V11, DOI 10.1186/1476-4598-11-25
   Clark JCM, 2008, J CANCER RES CLIN, V134, P281, DOI 10.1007/s00432-007-0330-x
   Craighead MW, 1999, J NEUROSCI RES, V57, P236, DOI 10.1002/(SICI)1097-4547(19990715)57:2<236::AID-JNR9>3.3.CO;2-4
   Curtin NJ, 2001, LANCET ONCOL, V2, P298, DOI 10.1016/S1470-2045(00)00325-9
   DAVIS AM, 1994, J CLIN ONCOL, V12, P423, DOI 10.1200/JCO.1994.12.2.423
   Dimanche-Boitrel MT, 2011, RECENT PAT ANTI-CANC, V6, P284, DOI 10.2174/157489211796957838
   DOBROWSKY RT, 1993, J BIOL CHEM, V268, P15523
   Duffaud F, 2012, EUR J CANCER, V48, P564, DOI 10.1016/j.ejca.2011.12.015
   Fan JB, 2014, BIOCHEM BIOPH RES CO, V447, P425, DOI 10.1016/j.bbrc.2014.04.002
   Gao DM, 2009, NAT CELL BIOL, V11, P397, DOI 10.1038/ncb1847
   Genova C, 2013, EXPERT OPIN PHARMACO, V14, P1545, DOI 10.1517/14656566.2013.802774
   Giatromanolaki A, 2006, J SURG ONCOL, V94, P242, DOI 10.1002/jso.20443
   Gills JJ, 2009, CURR ONCOL REP, V11, P102, DOI 10.1007/s11912-009-0016-4
   Giovannetti E, 2011, BRIT J CANCER, V105, P1542, DOI 10.1038/bjc.2011.400
   Hennessy BT, 2005, NAT REV DRUG DISCOV, V4, P988, DOI 10.1038/nrd1902
   Huo HZ, 2014, BIOCHEM BIOPH RES CO, V443, P406, DOI 10.1016/j.bbrc.2013.11.099
   Jaffe N, 2009, CANCER TREAT RES, V152, P239, DOI 10.1007/978-1-4419-0284-9_12
   Ji C, 2010, ONCOGENE, V29, P6557, DOI 10.1038/onc.2010.379
   LAW B, 1995, J BIOL CHEM, V270, P12808, DOI 10.1074/jbc.270.21.12808
   Li Q, 2012, CANCER GENE THER, V19, P218, DOI 10.1038/cgt.2011.86
   Li TH, 2007, CLIN CANCER RES, V13, P3413, DOI 10.1158/1078-0432.CCR-06-2923
   Lin CF, 2006, CURR MED CHEM, V13, P1609, DOI 10.2174/092986706777441986
   Morad SAF, 2013, NAT REV CANCER, V13, P51, DOI 10.1038/nrc3398
   Qiu Y, 2014, BIOCH BIOPHYS RES CO
   Rollins KD, 2005, CLIN THER, V27, P1343, DOI 10.1016/j.clinthera.2005.09.010
   Rothbart SB, 2010, CANCER RES, V70, P10299, DOI 10.1158/0008-5472.CAN-10-1873
   Sorensen JB, 2007, J THORAC ONCOL, V2, P147, DOI 10.1097/JTO.0b013e31802f3813
   Toulany M, 2006, CLIN CANCER RES, V12, P4119, DOI 10.1158/1078-0432.CCR-05-2454
   Villela LR, 2006, PHARMACOTHERAPY, V26, P641, DOI 10.1592/phco.26.5.641
   WOLFF RA, 1994, J BIOL CHEM, V269, P19605
   Wu CH, 2012, NANO LETT, V12, P5475, DOI 10.1021/nl301865c
   Yang JL, 2013, CURR OPIN ONCOL, V25, P398, DOI 10.1097/CCO.0b013e3283622c1b
   Yang TY, 2013, MOL CARCINOGEN, V52, P183, DOI 10.1002/mc.21842
   Yang TY, 2011, EUR J PHARMACOL, V663, P17, DOI 10.1016/j.ejphar.2011.04.057
   Yao C, 2012, MOL ONCOL, V6, P392, DOI 10.1016/j.molonc.2012.04.002
   Young MM, 2013, J LIPID RES, V54, P5, DOI 10.1194/jlr.R031278
   Zhen Y.F., 2014, J CELL PHYSL
   Zhu QY, 2011, CELL DEATH DIS, V2, DOI 10.1038/cddis.2010.96
NR 42
TC 10
Z9 10
U1 0
U2 7
PU ACADEMIC PRESS INC ELSEVIER SCIENCE
PI SAN DIEGO
PA 525 B ST, STE 1900, SAN DIEGO, CA 92101-4495 USA
SN 0006-291X
EI 1090-2104
J9 BIOCHEM BIOPH RES CO
JI Biochem. Biophys. Res. Commun.
PD SEP 12
PY 2014
VL 452
IS 1
BP 72
EP 78
DI 10.1016/j.bbrc.2014.08.065
PG 7
WC Biochemistry & Molecular Biology; Biophysics
WE Science Citation Index Expanded (SCI-EXPANDED)
SC Biochemistry & Molecular Biology; Biophysics
GA AP8MX
UT WOS:000342334200013
PM 25152399
DA 2023-12-20
ER

PT J
AU Fujiwara, T
   Takahashi, R
   Kosaka, N
   Nezu, Y
   Kawai, A
   Ozaki, T
   Ochiya, T
AF Fujiwara, Tomohiro
   Takahashi, Ryou-u
   Kosaka, Nobuyoshi
   Nezu, Yutaka
   Kawai, Akira
   Ozaki, Toshifumi
   Ochiya, Takahiro
TI <i>RPN2</i> Gene Confers Osteosarcoma Cell Malignant Phenotypes and
   Determines Clinical Prognosis
SO MOLECULAR THERAPY-NUCLEIC ACIDS
LA English
DT Article
DE drug response; metastasis; osteosarcoma; ribophorin II (RPN2); RNA
   interference
ID HIGH-GRADE OSTEOSARCOMA; PHASE-II TRIAL; NEOADJUVANT CHEMOTHERAPY;
   BREAST-CANCER; GLYCOSYLATION; METASTASIS; DOCETAXEL; GEMCITABINE;
   EXPRESSION; SURVIVAL
AB Drug resistance and metastasis are lethal characteristics of tumors. We previously demonstrated that silencing of ribophorin II (RPN2), which is part of the N-oligosaccharyl transferase complex, efficiently induced apoptosis and reduced resistance to docetaxel in human breast cancer cells. Here, we report the clinical and functional correlations of RPN2 expression in osteosarcoma. Immunohistochemical evaluation of 35 osteosarcoma patient biopsies revealed that RPN2 was moderately to highly expressed in all specimens, and higher RPN2 mRNA expression was significantly correlated with poor prognosis. To investigate whether lethal phenotypes of osteosarcoma could be reduced by regulating the expression of RPN2, we conducted a study of RNAi-induced RPN2 knockdown in highly metastatic human osteosarcoma cells. The results indicated that RPN2 silencing reduced cell proliferation, sphere formation, cell invasion, and sensitized drug response in vitro. Mice bearing RPN2-silenced highly metastatic osteosarcoma xenografts showed reduced tumor growth and lung metastasis, and survived longer than mice bearing control tumor xenografts. Taken together, our data suggest that RPN2 silencing contributes to regulation of lethal osteosarcoma phenotypes and could be a novel target for RNAi-based therapeutics against osteosarcoma.
C1 [Fujiwara, Tomohiro; Takahashi, Ryou-u; Kosaka, Nobuyoshi; Nezu, Yutaka; Ochiya, Takahiro] Natl Canc Ctr, Div Mol & Cellular Med, Tokyo, Japan.
   [Fujiwara, Tomohiro; Kawai, Akira] Natl Canc Ctr, Div Musculoskeletal Oncol, Tokyo, Japan.
   [Fujiwara, Tomohiro; Ozaki, Toshifumi] Okayama Univ, Dept Orthopaed Surg, Grad Sch Med Dent & Pharmaceut Sci, Okayama 7008530, Japan.
C3 National Cancer Center - Japan; National Cancer Center - Japan; Okayama
   University
RP Ochiya, T (通讯作者)，Natl Canc Ctr, Div Mol & Cellular Med, Chuo Ku, 5-1-1 Tsukiji, Tokyo, Japan.
EM tochiya@ncc.go.jp
RI Ochiya, Takahiro/AAH-7585-2019
OI Fujiwara, Tomohiro/0000-0003-4257-9180
FU National Institute of Biomedical Innovation of Japan (NiBio) [ID12-01]; 
   [H24-001]; Grants-in-Aid for Scientific Research [GRANTS:14420166,
   26293342] Funding Source: KAKEN
FX We gratefully thank E. Kobayashi and T. Yamada for the cDNA library of
   osteosarcoma clinical samples. We also thank A. Inoue for her technical
   work. This work was supported in part by a grant-in-aid for the
   Third-Term Comprehensive 10-Year Strategy for Cancer Control of Japan
   (H24-001) and the Program for Promotion of Fundamental Studies in Health
   Sciences of the National Institute of Biomedical Innovation of Japan
   (NiBio) (ID12-01).
CR Allison Daniel C., 2012, Sarcoma, V2012, P704872, DOI 10.1155/2012/704872
   Asada M, 1997, CANCER RES, V57, P1073
   Bacci G, 2006, CANCER-AM CANCER SOC, V106, P1154, DOI 10.1002/cncr.21724
   Bacci G, 2008, J SURG ONCOL, V98, P415, DOI 10.1002/jso.21140
   BALDINI N, 1995, NEW ENGL J MED, V333, P1380, DOI 10.1056/NEJM199511233332103
   Bielack SS, 2002, J CLIN ONCOL, V20, P776, DOI 10.1200/JCO.20.3.776
   Bramer JAM, 2009, EJSO-EUR J SURG ONC, V35, P1030, DOI 10.1016/j.ejso.2009.01.011
   CORTES EP, 1974, NEW ENGL J MED, V291, P998, DOI 10.1056/NEJM197411072911903
   Davis ME, 2010, NATURE, V464, P1067, DOI 10.1038/nature08956
   Dean M, 2005, NAT REV CANCER, V5, P275, DOI 10.1038/nrc1590
   Dennis JW, 1999, BBA-GEN SUBJECTS, V1473, P21, DOI 10.1016/S0304-4165(99)00167-1
   Ferguson WS, 2001, CANC INVEST
   Fujiwara T, 2013, ROLE CANC STEM CELLS, P23
   GLASSER DB, 1992, CANCER, V69, P698, DOI 10.1002/1097-0142(19920201)69:3<698::AID-CNCR2820690317>3.0.CO;2-G
   Grignani G, 2012, ANN ONCOL, V23, P508, DOI 10.1093/annonc/mdr151
   Gu J, 2008, EXPT GLYCOSCIENCE, P358
   Gu JG, 2004, GLYCOCONJUGATE J, V21, P9, DOI 10.1023/B:GLYC.0000043741.47559.30
   Guo HB, 2002, CANCER RES, V62, P6837
   Gupta A, 2006, J BONE JOINT SURG BR, V88B, P649, DOI 10.1302/0301-620X.88B5.17098
   Gupta GP, 2006, CELL, V127, P679, DOI 10.1016/j.cell.2006.11.001
   Hattinger CM, 2010, EXPERT OPIN EMERG DR, V15, P615, DOI 10.1517/14728214.2010.505603
   Haussecker D, 2012, MOL THER-NUCL ACIDS, V1, DOI 10.1038/mtna.2011.9
   He AN, 2013, INT J CLIN ONCOL, V18, P498, DOI [10.1007/s10147-012-0409-5, 10.1007/s10147-013-0561-6]
   Honma K, 2008, NAT MED, V14, P939, DOI 10.1038/nm.1858
   Iwao-Koizumi K, 2005, J CLIN ONCOL, V23, P422, DOI 10.1200/JCO.2005.09.078
   Kawaguchi N, 2004, CLIN ORTHOP RELAT R, P165, DOI 10.1097/01.blo.0000116308.86761.f5
   Kawashima A, 2001, CELL BIOL INT, V25, P319, DOI 10.1006/cbir.2000.0652
   Khanna C, 2004, NAT MED, V10, P182, DOI 10.1038/nm982
   Kuczynski EA, 2013, NAT REV CLIN ONCOL, V10, P571, DOI 10.1038/nrclinonc.2013.158
   Luu HH, 2005, CLIN EXP METASTAS, V22, P319, DOI 10.1007/s10585-005-0365-9
   McTiernan Anne, 2004, Sarcoma, V8, P71, DOI 10.1080/13577140410001711764
   Mirabello L, 2009, CANCER-AM CANCER SOC, V115, P1531, DOI 10.1002/cncr.24121
   Nabeshima K, 2002, PATHOL INT, V52, P255, DOI 10.1046/j.1440-1827.2002.01343.x
   Navid F, 2008, CANCER, V113, P419, DOI 10.1002/cncr.23586
   Okuno S, 2002, CANCER-AM CANCER SOC, V94, P3225, DOI 10.1002/cncr.10602
   Pochec E, 2003, BBA-MOL CELL RES, V1643, P113, DOI 10.1016/j.bbamcr.2003.10.004
   Ramachandran PV, 2013, APPL BIOCHEM BIOTECH, V169, P1774, DOI 10.1007/s12010-013-0098-1
   Steeg PS, 2008, NAT CLIN PRACT ONCOL, V5, P206, DOI 10.1038/ncponc1066
   Steeg PS, 2006, NAT MED, V12, P895, DOI 10.1038/nm1469
   Takahashi R, 2013, SCI REP-UK, V3, DOI 10.1038/srep02474
   Tominaga N, 2014, MOL CANCER, V13, DOI 10.1186/1476-4598-13-134
   Weeden S, 2001, EUR J CANCER, V37, P39, DOI 10.1016/S0959-8049(00)00362-2
   YOUDEN WJ, 1950, CANCER-AM CANCER SOC, V3, P32, DOI 10.1002/1097-0142(1950)3:1<32::AID-CNCR2820030106>3.0.CO;2-3
NR 43
TC 23
Z9 25
U1 0
U2 3
PU CELL PRESS
PI CAMBRIDGE
PA 50 HAMPSHIRE ST, FLOOR 5, CAMBRIDGE, MA 02139 USA
SN 2162-2531
J9 MOL THER-NUCL ACIDS
JI Mol. Ther.-Nucl. Acids
PD SEP
PY 2014
VL 3
AR e189
DI 10.1038/mtna.2014.35
PG 9
WC Medicine, Research & Experimental
WE Science Citation Index Expanded (SCI-EXPANDED)
SC Research & Experimental Medicine
GA CB7WK
UT WOS:000349839100001
PM 25181275
OA Green Published, gold
DA 2023-12-20
ER

PT J
AU Popwell, SJ
   Schulz, MD
   Wagener, KB
   Batich, CD
   Milner, RJ
   Lagmay, J
   Bolch, WE
AF Popwell, Sam J.
   Schulz, Michael D.
   Wagener, Kenneth B.
   Batich, Christopher D.
   Milner, Rowan J.
   Lagmay, Joanne
   Bolch, Wesley E.
TI Synthesis of Polymeric Phosphonates for Selective Delivery of
   Radionuclides to Osteosarcoma
SO CANCER BIOTHERAPY AND RADIOPHARMACEUTICALS
LA English
DT Article
DE enhanced permeability and retention; radiopharmaceutical; tumor therapy
ID MACROMOLECULAR THERAPEUTICS; DRUG; BISPHOSPHONATES; CARRIERS
AB Discussed in detail is the synthesis and primary structure characterization of two polymers aimed at advancing the treatment of pediatric osteosarcoma. These polymers are designed to systemically deliver radiometals specifically to osteosarcomas using the passive targeting mechanism of enhanced permeability and retention (the EPR effect). The approach begins with the synthesis of a polymer capable of binding radiometals, for which prior data show improved site-specific targeting of solid tumors. Building on this success, a second polymer has been designed for improving the efficacy of currently available radionuclide therapies by incorporating the FDA-approved small-molecule ligand Quadramet (R) directly onto the polymer structure. Time-activity curves of the phosphonate-functionalized polymers show rapid clearance from the central compartment and nontargeted organs, with up to 65% of injected activity being excreted within 3 hours. Both polymer ligands demonstrate good osteosarcoma targeting capability with little to no uptake in organs associated with the dose-limiting bone marrow. Additionally, biodistribution studies in nonosseous tumor models demonstrate the tumor targeting mechanism of the polymer ligands, which appears to be influenced by the high affinity of the phosphonate functionality for the positively charged hydroxyapatite mineral found in bone tumors.
C1 [Popwell, Sam J.; Batich, Christopher D.] Univ Florida, Dept Mat Sci & Engn, Gainesville, FL 32611 USA.
   [Schulz, Michael D.; Wagener, Kenneth B.] Univ Florida, Dept Chem, Gainesville, FL 32611 USA.
   [Milner, Rowan J.] Univ Florida, Dept Small Anim Clin Sci, Gainesville, FL 32611 USA.
   [Lagmay, Joanne] Univ Florida, Div Pediat Oncol, Dept Pediat, Gainesville, FL 32611 USA.
   [Bolch, Wesley E.] Univ Florida, J Crayton Pruitt Family Dept Biomed Engn, Gainesville, FL 32611 USA.
C3 State University System of Florida; University of Florida; State
   University System of Florida; University of Florida; State University
   System of Florida; University of Florida; State University System of
   Florida; University of Florida; State University System of Florida;
   University of Florida
RP Bolch, WE (通讯作者)，Univ Florida, J Crayton Pruitt Family Dept Biomed Engn, 1275 Ctr Dr,Biomed Sci Bldg JG56, Gainesville, FL 32611 USA.
EM wbolch@ufl.edu
RI Batich, Chris/H-3966-2017; Schulz, Michael/JEP-6630-2023; Schulz,
   Michael D/F-3487-2013
OI Wagener, Ken/0000-0001-9542-0259; Schulz, Michael/0000-0001-8499-6025
FU National Science Foundation; University of Florida, Division of
   Sponsored Research; Hyundai Hope on Wheels Foundation for Pediatric
   Cancer Research; Direct For Mathematical & Physical Scien; Division Of
   Materials Research [1203136] Funding Source: National Science
   Foundation; Division Of Materials Research; Direct For Mathematical &
   Physical Scien [GRANTS:13841883] Funding Source: National Science
   Foundation
FX This work was sponsored, in part, by grants from the National Science
   Foundation, University of Florida, Division of Sponsored Research, and
   the Hyundai Hope on Wheels Foundation for Pediatric Cancer Research.
CR BANKS CV, 1959, ANAL CHIM ACTA, V20, P301
   Belting M, 2009, MOL BIOTECHNOL, V43, P89, DOI 10.1007/s12033-009-9185-5
   Botelho MF, 2003, EUR J NUCL MED MOL I, V30, pS338
   Dhal PK, 2006, ADV POLYM SCI, V192, P9, DOI 10.1007/12_020
   Duncan R, 2005, ENDOCR-RELAT CANCER, V12, pS189, DOI 10.1677/erc.1.01045
   Duncan R, 2006, NAT REV CANCER, V6, P688, DOI 10.1038/nrc1958
   Duncan R, 2013, ADV DRUG DELIVER REV, V65, P60, DOI 10.1016/j.addr.2012.08.012
   El-Mabhouh A, 2004, CANCER BIOTHER RADIO, V19, P627, DOI 10.1089/cbr.2004.19.627
   FOLKMAN J, 1990, JNCI-J NATL CANCER I, V82, P4, DOI 10.1093/jnci/82.1.4
   Hamada YZ, 2006, INORG CHIM ACTA, V359, P1135, DOI 10.1016/j.ica.2005.11.027
   Kopecek J, 2013, ADV DRUG DELIVER REV, V65, P49, DOI 10.1016/j.addr.2012.10.014
   Liu S, 2008, ADV DRUG DELIVER REV, V60, P1347, DOI 10.1016/j.addr.2008.04.006
   Maeda H, 2009, EUR J PHARM BIOPHARM, V71, P409, DOI 10.1016/j.ejpb.2008.11.010
   Maeda H, 2012, J CONTROL RELEASE, V164, P138, DOI 10.1016/j.jconrel.2012.04.038
   Maeda H, 2011, ADV DRUG DELIVER REV, V63, P129, DOI 10.1016/j.addr.2010.05.001
   MATSUMURA Y, 1986, CANCER RES, V46, P6387
   Matsumura Y, 2011, ADV DRUG DELIVER REV, V63, P184, DOI 10.1016/j.addr.2010.05.008
   Milner RJ, 2004, J VET INTERN MED, V18, P597, DOI 10.1892/0891-6640(2004)18&lt;597:BAC&gt;2.0.CO;2
   Milner RJ, 1999, EUR J NUCL MED, V26, P1220
   Milner RJ, THESIS U PRETORIA S
   MOEDRITZ.K, 1966, J ORG CHEM, V31, P1603, DOI 10.1021/jo01343a067
   Paoloni M, 2008, NAT REV CANCER, V8, P147, DOI 10.1038/nrc2273
   Serafini AN, 2001, Q J NUCL MED, V45, P91
   Sofou S, 2008, INT J NANOMED, V3, P181
   Studenovsky M, 2012, MACROMOL BIOSCI, V12, P1714, DOI 10.1002/mabi.201200270
   Ting G, 2010, J BIOMED BIOTECHNOL, DOI 10.1155/2010/953537
   Torchilin V, 2011, ADV DRUG DELIVER REV, V63, P131, DOI 10.1016/j.addr.2010.03.011
   Uhrich KE, 1999, CHEM REV, V99, P3181, DOI 10.1021/cr940351u
NR 28
TC 16
Z9 17
U1 0
U2 12
PU MARY ANN LIEBERT, INC
PI NEW ROCHELLE
PA 140 HUGUENOT STREET, 3RD FL, NEW ROCHELLE, NY 10801 USA
SN 1084-9785
EI 1557-8852
J9 CANCER BIOTHER RADIO
JI Cancer Biother. Radiopharm.
PD SEP
PY 2014
VL 29
IS 7
BP 273
EP 282
DI 10.1089/cbr.2014.1615
PG 10
WC Oncology; Medicine, Research & Experimental; Pharmacology & Pharmacy;
   Radiology, Nuclear Medicine & Medical Imaging
WE Science Citation Index Expanded (SCI-EXPANDED)
SC Oncology; Research & Experimental Medicine; Pharmacology & Pharmacy;
   Radiology, Nuclear Medicine & Medical Imaging
GA AP1WT
UT WOS:000341863500002
PM 25111903
DA 2023-12-20
ER

PT J
AU Zhao, ZQ
   Yin, JQ
   Wu, MS
   Song, GH
   Xie, XB
   Zou, CY
   Tang, QL
   Wu, YZ
   Lu, JC
   Wang, YQ
   Wang, J
   Kang, TB
   Jia, Q
   Shen, JA
AF Zhao, Zhiqiang
   Yin, Jun-qiang
   Wu, Man-si
   Song, Guohui
   Xie, Xian-biao
   Zou, Changye
   Tang, Qinglian
   Wu, Yuanzhong
   Lu, Jinchang
   Wang, Yongqian
   Wang, Jin
   Kang, Tiebang
   Jia, Qiang
   Shen, Jingnan
TI Dihydromyricetin Activates AMP-Activated Protein Kinase and
   P38<SUP>MAPK</SUP> Exerting Antitumor Potential in Osteosarcoma
SO CANCER PREVENTION RESEARCH
LA English
DT Article
ID HIGH-DOSE IFOSFAMIDE; INDUCED APOPTOSIS; TUMOR-GROWTH; CELL-LINES;
   CANCER; INHIBITOR; PHOSPHORYLATION; CHEMOTHERAPY; DOXORUBICIN; EXTREMITY
AB Numerous patients with osteosarcoma either are not sensitive to chemotherapy or develop drug resistance to current chemotherapy regimens. Therefore, it is necessary to develop several potentially useful therapeutic agents. Dihydromyricetin is the major flavonoid component derived from Ampelopsis grossedentata, which has a long history of use in food and medicine. The present study examined the antitumor activity both in vitro and in vivo without noticeable side effects and the underlying mechanism of action of dihydromyricetin in osteosarcoma cells. We found that dihydromyricetin induced increased p21 expression and G(2)-M cellcycle arrest, caused DNA damage, activated ATM-CHK2-H2AX signaling pathways, and induced apoptosis in osteosarcoma cells as well as decreasing the sphere formation capability by downregulating Sox2 expression. Mechanistic analysis showed that the antitumor potential of dihydromyricetin may be due to the activation of AMPK alpha and p38(MAPK), as the activating AMPK alpha led to the inactivation of GSK3 beta in osteosarcoma cells. Moreover, GSK3 beta deletion or GSK3 beta inhibition by LiCl treatment resulted in increased p21 expression and reduced Sox2 expression in osteosarcoma cells. Taken together, our results strongly indicate that the antitumor potential of dihydromyricetin is correlated with P38(MAPK) and the AMPK alpha-GSK3 beta-Sox2 signaling pathway. Finally, immunohistochemical analysis indicated that some patients had a lower p-AMPK expression after chemotherapy, which supports that the combination of dihydromyricetin and chemotherapy drug will be beneficial for patients with osteosarcoma. In conclusion, our results are the first to suggest that dihydromyricetin may be a therapeutic candidate for the treatment of osteosarcoma. (C) 2014 AACR.
C1 [Zhao, Zhiqiang; Yin, Jun-qiang; Song, Guohui; Xie, Xian-biao; Zou, Changye; Tang, Qinglian; Lu, Jinchang; Wang, Yongqian; Wang, Jin; Shen, Jingnan] Sun Yat Sen Univ, Affiliated Hosp 1, Dept Musculoskeletal Oncol, Guangzhou 510080, Guangdong, Peoples R China.
   [Wu, Man-si; Wu, Yuanzhong; Kang, Tiebang] Sun Yat Sen Univ, Ctr Canc, State Key Lab Oncol South China, Guangzhou 510275, Guangdong, Peoples R China.
   [Jia, Qiang] Guizhou Acad Sci, Inst Biol, Guiyang, Peoples R China.
C3 Sun Yat Sen University; State Key Lab Oncology South China; Sun Yat Sen
   University; Guizhou Academy of Sciences
RP Shen, JA (通讯作者)，Sun Yat Sen Univ, Affiliated Hosp 1, Dept Musculoskeletal Oncol, Guangzhou 510080, Guangdong, Peoples R China.
EM ytjq0629_cn@sina.com; shenjingnan@126.com
RI Song, Guohui/AAD-9259-2022; Wu, Mansi/AAA-8462-2022
FU Natural Science Foundation of China [81272939, 8110 2040]; Sun Yat-Sen
   University Clinical Research 5010 Program [200709]; Ministry of Science
   and Technology of Guizhou Province, China [7006]
FX This work was supported by the Natural Science Foundation of China (No.
   81272939, to J.N. Shen and No. 8110 2040, to J.Q. Yin); Sun Yat-Sen
   University Clinical Research 5010 Program (No. 200709, to J.N. Shen),
   and the Ministry of Science and Technology of Guizhou Province, China
   [(2012) 7006, to Q. Jia].
CR Bacci G, 2001, J CHEMOTHERAPY, V13, P235, DOI 10.1179/joc.2001.13.3.235
   Basu-Roy U, 2012, ONCOGENE, V31, P2270, DOI 10.1038/onc.2011.405
   Ben Sahra I, 2008, ONCOGENE, V27, P3576, DOI 10.1038/sj.onc.1211024
   Biermann JS, 2013, J NATL COMPR CANC NE, V11, P688, DOI 10.6004/jnccn.2013.0088
   Carling D, 2011, NAT CHEM BIOL, V7, P512, DOI [10.1038/nchembio.610, 10.1038/NCHEMBIO.610]
   Chen L, 2013, NAT PROD COMMUN, V8, P339
   Chen MB, 2011, CELL BIOCHEM BIOPHYS, V60, P311, DOI 10.1007/s12013-011-9153-0
   Chen TT, 2012, ANTI-CANCER AGENT ME, V12, P919, DOI 10.2174/187152012802650002
   Cheng AW, 2001, J BIOL CHEM, V276, P43320, DOI 10.1074/jbc.M107698200
   Coulthard LR, 2009, TRENDS MOL MED, V15, P369, DOI 10.1016/j.molmed.2009.06.005
   Cuenda A, 2007, BBA-MOL CELL RES, V1773, P1358, DOI 10.1016/j.bbamcr.2007.03.010
   da Frota MLC, 2012, CURR PHARM BIOTECHNO, V13, P235
   Duo J, 2013, DNA CELL BIOL, V32, P156, DOI 10.1089/dna.2012.1926
   Faubert B, 2013, CELL METAB, V17, P113, DOI 10.1016/j.cmet.2012.12.001
   Fernandez-Capetillo O, 2002, NAT CELL BIOL, V4, P993, DOI 10.1038/ncb884
   Ferrari S, 2005, J CLIN ONCOL, V23, P8845, DOI 10.1200/JCO.2004.00.5785
   Gartel AL, 2002, MOL CANCER THER, V1, P639
   Goorin AM, 2002, J CLIN ONCOL, V20, P426, DOI 10.1200/JCO.2002.20.2.426
   Guo DL, 2009, P NATL ACAD SCI USA, V106, P12932, DOI 10.1073/pnas.0906606106
   Hardie DG, 2012, NAT REV MOL CELL BIO, V13, P251, DOI 10.1038/nrm3311
   He Gui-xia, 2003, Zhongguo Zhong Yao Za Zhi, V28, P1188
   He Gui-xia, 2000, Zhongguo Zhongyao Zazhi, V25, P423
   Heare T, 2009, CURR OPIN PEDIATR, V21, P365, DOI 10.1097/MOP.0b013e32832b1111
   Hsu SS, 2007, TOXICOLOGY, V231, P21, DOI 10.1016/j.tox.2006.11.005
   Imamura K, 2001, BIOCHEM BIOPH RES CO, V287, P562, DOI 10.1006/bbrc.2001.5627
   Jackson SP, 2009, NATURE, V461, P1071, DOI 10.1038/nature08467
   Ji C, 2010, ONCOGENE, V29, P6557, DOI 10.1038/onc.2010.379
   Kumar B, 2010, CANCER RES, V70, P832, DOI 10.1158/0008-5472.CAN-09-2918
   Lee DH, 2012, CELL SIGNAL, V24, P2216, DOI 10.1016/j.cellsig.2012.07.019
   LI R, 1994, NATURE, V371, P534, DOI 10.1038/371534a0
   Newman DJ, 2012, J NAT PROD, V75, P311, DOI 10.1021/np200906s
   Nilsson S, 2011, CANCER LETT, V304, P60, DOI 10.1016/j.canlet.2010.12.022
   Reinhardt HC, 2009, CURR OPIN CELL BIOL, V21, P245, DOI 10.1016/j.ceb.2009.01.018
   Riggi N, 2010, GENE DEV, V24, P916, DOI 10.1101/gad.1899710
   Rocha GZ, 2011, CLIN CANCER RES, V17, P3993, DOI 10.1158/1078-0432.CCR-10-2243
   Sancar A, 2004, ANNU REV BIOCHEM, V73, P39, DOI 10.1146/annurev.biochem.73.011303.073723
   Shen Y, 2012, J NEUROSCI, V32, P390, DOI 10.1523/JNEUROSCI.4639-11.2012
   Tang QL, 2012, JNCI-J NATL CANCER I, V104, P749, DOI 10.1093/jnci/djs210
   Tang QL, 2011, CANCER LETT, V311, P113, DOI 10.1016/j.canlet.2011.07.016
   Wu MS, 2013, MOL CANCER THER, V12, P1728, DOI 10.1158/1535-7163.MCT-13-0017
   Wu S, 2013, PLOS ONE, V8, DOI 10.1371/journal.pone.0055599
   Wu XY, 2013, RADIOL ONCOL, V47, P42, DOI 10.2478/v10019-012-0043-x
   Zhang YS, 2007, MAGN RESON CHEM, V45, P909, DOI 10.1002/mrc.2051
   Zhang You-sheng, 2003, Yaoxue Xuebao, V38, P241
   Zhao ZQ, 2014, CANCER LETT, V342, P150, DOI 10.1016/j.canlet.2013.08.042
   Zhou Fang-zhen, 2011, Journal of South China University of Technology, V39, P147, DOI 10.3969/j.issn.1000-565X.2011.09.025
   Zou CY, 2008, ACTA PHARMACOL SIN, V29, P325, DOI 10.1111/j.1745-7254.2008.00756.x
NR 47
TC 44
Z9 48
U1 1
U2 28
PU AMER ASSOC CANCER RESEARCH
PI PHILADELPHIA
PA 615 CHESTNUT ST, 17TH FLOOR, PHILADELPHIA, PA 19106-4404 USA
SN 1940-6207
EI 1940-6215
J9 CANCER PREV RES
JI Cancer Prev. Res.
PD SEP
PY 2014
VL 7
IS 9
BP 927
EP 938
DI 10.1158/1940-6207.CAPR-14-0067
PG 12
WC Oncology
WE Science Citation Index Expanded (SCI-EXPANDED)
SC Oncology
GA AP0XB
UT WOS:000341788300006
PM 24894198
OA Bronze
DA 2023-12-20
ER

PT J
AU Lo Schiavo, A
   Ruocco, E
   Russo, T
   Brancaccio, G
AF Lo Schiavo, Ada
   Ruocco, Eleonora
   Russo, Teresa
   Brancaccio, Gabriella
TI <i>Locus minor's resistentiae</i>: An old but still valid way of
   thinking in medicine
SO CLINICS IN DERMATOLOGY
LA English
DT Article
ID LUNG-CANCER; PULMONARY TUBERCULOSIS; RISK; CARCINOMA
AB Locus minoris resistentiae (lmr) refers to a body region more vulnerable than others. This ancient concept, which is also present in Achilles' and Siegfried's old epic myths, weaves through many fields of medicine. In any internal organ or external body region with a congenital or acquired altered defense capacity, a disease process may occur more easily than elsewhere. Illustrative instances are the appearance of hepatocarcinoma on a cirrhotic liver, the onset of lung carcinoma in a tuberculosis scar, cases of osteosarcoma arising in chronic osteomyelitis, and carcinoma complicating chronic cholelithiasis, just to name a few. In dermatology there are countless reports of privileged localization of cutaneous lesions on injured skin which, therefore, represents a typical condition of lmr. The Kobner phenomenon itself features the oldest, simplest, and most common example of lmr, because it denotes the appearance of new lesions pertaining to a previously present skin disorder at the sites of trauma or other insult. The modern transposition of this old but still valid way of thinking in medicine is the reading key of this issue, devoted to lmr in dermatology. (C) 2014 Published by Elsevier Inc.
C1 [Lo Schiavo, Ada; Ruocco, Eleonora; Russo, Teresa; Brancaccio, Gabriella] Univ Naples 2, Dept Dermatol, I-80131 Naples, Italy.
C3 Universita della Campania Vanvitelli
RP Lo Schiavo, A (通讯作者)，Univ Naples 2, Dept Dermatol, Via Sergio Pansini 5, I-80131 Naples, Italy.
EM ada.loschiavo@unirta2.it
RI Brancaccio, Gabriella/AAI-1717-2019
OI Brancaccio, Gabriella/0000-0001-8982-9410
CR Aravalli RN, 2013, ARCH TOXICOL, V87, P227, DOI 10.1007/s00204-012-0931-2
   BERNHARD JD, 1982, CUTIS, V29, P158
   Bobba RK, 2011, CLIN LUNG CANCER, V12, P148, DOI 10.1016/j.cllc.2011.03.011
   Druschel C, 2013, UNFALLCHIRURG, V116, P854, DOI 10.1007/s00113-012-2315-8
   Engels EA, 2009, INT J CANCER, V124, P1183, DOI 10.1002/ijc.24042
   Friedrich G, 1939, VIRCHOWS ARCH A, V304, P230, DOI 10.1007/BF02595199
   Happle R, 1991, EUR J DERMATOL, V1, P228
   Horvai A, 2006, J ORTHOP SCI, V11, P412, DOI 10.1007/s00776-006-1037-6
   Ke PY, 2012, VIRUSES-BASEL, V4, P2251, DOI 10.3390/v4102251
   KLIGMAN AM, 1991, ARCH DERMATOL, V127, P1375, DOI 10.1001/archderm.127.9.1375
   Koebner H., 1876, VJSCHR DERMATOL, V3, P559
   McGrory JE, 1999, CLIN ORTHOP RELAT R, P181
   Pilgrim CHC, 2013, HPB, V15, P839, DOI 10.1111/hpb.12046
   Rossle R., 1943, MED WOCHENSCHR, V39, P1200
   Ruocco V, 2009, J EUR ACAD DERMATOL, V23, P1364, DOI 10.1111/j.1468-3083.2009.03345.x
   Sheth S, 2000, AM J GASTROENTEROL, V95, P1402
   Vitetta L, 2000, AUST NZ J SURG, V70, P667, DOI 10.1046/j.1440-1622.2000.01926.x
   Weiss G, 2002, J EUR ACAD DERMATOL, V16, P241, DOI 10.1046/j.1473-2165.2002.00406.x
   Yu YH, 2011, J THORAC ONCOL, V6, P32, DOI 10.1097/JTO.0b013e3181fb4fcc
   Zhou YM, 2013, J CARDIOTHORAC SURG, V8, DOI 10.1186/1749-8090-8-123
   ZUEHLKE RL, 1982, J AM ACAD DERMATOL, V6, P1010, DOI 10.1016/S0190-9622(82)80099-6
NR 21
TC 24
Z9 25
U1 0
U2 4
PU ELSEVIER SCIENCE INC
PI NEW YORK
PA STE 800, 230 PARK AVE, NEW YORK, NY 10169 USA
SN 0738-081X
EI 1879-1131
J9 CLIN DERMATOL
JI Clin. Dermatol.
PD SEP-OCT
PY 2014
VL 32
IS 5
BP 553
EP 556
DI 10.1016/j.clindermatol.2014.04.001
PG 4
WC Dermatology
WE Science Citation Index Expanded (SCI-EXPANDED)
SC Dermatology
GA AO5RU
UT WOS:000341403800002
PM 25160095
DA 2023-12-20
ER

PT J
AU Ozturk, AK
   Gokaslan, ZL
   Wolinsky, JP
AF Ozturk, Ali K.
   Gokaslan, Ziya L.
   Wolinsky, Jean-Paul
TI Surgical Treatment of Sarcomas of the Spine
SO CURRENT TREATMENT OPTIONS IN ONCOLOGY
LA English
DT Article
DE Sarcoma; Spine; Ewing's sarcoma; Chordoma; Chondrosarcoma; Osteosarcoma;
   Surgery
ID EWINGS-SARCOMA; SEER DATABASE; UNITED-STATES; OSTEOSARCOMA; TUMORS;
   CHORDOMA; CHONDROSARCOMA; CHEMOTHERAPY; BONE; EPIDEMIOLOGY
AB Primary sarcomas of the spine are rare diseases and include osteosarcoma, chondrosarcoma, chordoma, and Ewing's sarcoma. Surgery for these lesions remains an important part of their treatment. Strong evidence exists for the en bloc resection of chondrosarcoma and chordoma since these lesions respond poorly to both chemotherapy and radiation. Weaker but important evidence suggests that osteosarcoma and Ewing's sarcoma may also benefit from wide excisions, but after the application of neoadjuvant therapy, which may significantly aid the surgical process as well as independently prolong the survival. The unacceptable morbidity associated with damage to the neural elements makes resection with wide margins difficult in the spine. Nevertheless, this can be achieved in many circumstances and can, on occasion, lead to long term disease-free survival and even cure. There are numerous techniques described for en bloc resections in the mobile spine and pelvis and these vary widely for the region of the spine involved and the preferences of the surgeon. There are constant principles that do apply to all cases. We think of these surgeries as consisting of 2 stages which can be done in 1 or multiple operations. In the first phase, a corridor free of tumor is removed from the bone and the neural elements to be protected are dissected free from surrounding tissues. In the second phase, the tumor and a margin of normal tissue is circumferentially dissected and delivered while sparing the neural structures. Patient selection, in terms of age, overall disease burden, personal preferences, and comorbidities need to be carefully taken into account to optimize the risk benefit ratio. Sarcomas of the spine are a challenging group of lesions to treat but they can also be the most rewarding. Our newly acquired insight into the pathogenesis of these lesions, as well as improved surgical techniques combined with better neoadjuvant and adjuvant therapies are leading to longer survival times as well as long term disease free survivors.
C1 [Ozturk, Ali K.; Gokaslan, Ziya L.; Wolinsky, Jean-Paul] Johns Hopkins Univ, Johns Hopkins Hosp, Dept Neurosurg, Baltimore, MD 21287 USA.
C3 Johns Hopkins University; Johns Hopkins Medicine
RP Ozturk, AK (通讯作者)，Johns Hopkins Univ, Johns Hopkins Hosp, Dept Neurosurg, 600 N Wolfe St,Meyer Bldg,7th Floor,Room 109, Baltimore, MD 21287 USA.
EM aozturk2@jhmi.edu
FU AO Spine
FX Ali K. Ozturk and Jean-Paul Wolinsky declare that they have no conflict
   of interest. Ziya L. Gokaslan is a stock shareholder with US Spine and
   Spinal Kinetics; received honoraria from AO Foundation and had
   travel/accommodations and or meeting expenses covered or reimbursed by
   AO Spine.
CR Bacci G, 2006, INT J RADIAT ONCOL, V65, P766, DOI 10.1016/j.ijrobp.2006.01.019
   Bielack S, 2009, ANN ONCOL, V20, P137, DOI 10.1093/annonc/mdp154
   Boriani S, 2000, SPINE, V25, P804, DOI 10.1097/00007632-200004010-00008
   Bovée JVMG, 1999, GENE CHROMOSOME CANC, V26, P237
   Brien EW, 1997, SKELETAL RADIOL, V26, P325, DOI 10.1007/s002560050246
   de Alava E, 1998, J CLIN ONCOL, V16, P1248, DOI 10.1200/JCO.1998.16.4.1248
   de Andrea CE, 2012, ONCOGENE, V31, P1095, DOI 10.1038/onc.2011.311
   Giuffrida AY, 2009, J BONE JOINT SURG AM, V91A, P1063, DOI 10.2106/JBJS.H.00416
   Hauben EI, 2003, EUR J HUM GENET, V11, P611, DOI 10.1038/sj.ejhg.5201012
   Jawad MU, 2009, CANCER-AM CANCER SOC, V115, P3526, DOI 10.1002/cncr.24388
   McMaster ML, 2001, CANCER CAUSE CONTROL, V12, P1, DOI 10.1023/A:1008947301735
   Mirabello L, 2009, CANCER-AM CANCER SOC, V115, P1531, DOI 10.1002/cncr.24121
   Mukherjee D, 2013, EUR SPINE J, V22, P1375, DOI 10.1007/s00586-012-2621-4
   Mukherjee D, 2011, J NEUROSURG-SPINE, V14, P143, DOI 10.3171/2010.10.SPINE10189
   Nooij MA, 2005, EUR J CANCER, V41, P225, DOI 10.1016/j.ejca.2004.08.026
   Oberlin O, 2001, BRIT J CANCER, V85, P1646, DOI 10.1054/bjoc.2001.2150
   Ottaviani G, 2009, CANCER TREAT RES, V152, P3, DOI 10.1007/978-1-4419-0284-9_1
   Paulussen M, 2001, J CLIN ONCOL, V19, P1818, DOI 10.1200/JCO.2001.19.6.1818
   Phadke DM, 2001, ARCH PATHOL LAB MED, V125, P1463
   Shalaby A, 2011, J PATHOL, V223, P336, DOI 10.1002/path.2818
   SHIVES TC, 1986, J BONE JOINT SURG AM, V68A, P660, DOI 10.2106/00004623-198668050-00004
   STEA B, 1988, INT J RADIAT ONCOL, V15, P1233, DOI 10.1016/0360-3016(88)90209-X
   Suvà ML, 2009, CANCER RES, V69, P1776, DOI 10.1158/0008-5472.CAN-08-2242
   Tirabosco R, 2008, AM J SURG PATHOL, V32, P572, DOI 10.1097/PAS.0b013e31815b693a
   Tirode F, 2007, CANCER CELL, V11, P421, DOI 10.1016/j.ccr.2007.02.027
   van den Berg H, 2008, PEDIATR BLOOD CANCER, V50, P761, DOI 10.1002/pbc.21292
   Wunder JS, 1998, J BONE JOINT SURG AM, V80A, P1020, DOI 10.2106/00004623-199807000-00011
   York JE, 1999, NEUROSURGERY, V44, P74, DOI 10.1097/00006123-199901000-00041
   York JE, 1999, J NEUROSURG, V90, P73, DOI 10.3171/spi.1999.90.1.0073
NR 29
TC 23
Z9 24
U1 0
U2 11
PU SPRINGER
PI NEW YORK
PA 233 SPRING ST, NEW YORK, NY 10013 USA
SN 1527-2729
EI 1534-6277
J9 CURR TREAT OPTION ON
JI Curr. Treat. Options Oncol.
PD SEP
PY 2014
VL 15
IS 3
BP 482
EP 492
DI 10.1007/s11864-014-0290-8
PG 11
WC Oncology
WE Science Citation Index Expanded (SCI-EXPANDED)
SC Oncology
GA AO6AK
UT WOS:000341429500012
PM 24760406
DA 2023-12-20
ER

PT J
AU Liao, CL
   Hsu, SC
   Yu, CC
   Yang, JS
   Tang, NY
   Wood, WG
   Lin, JG
   Chung, JG
AF Liao, Ching-Lung
   Hsu, Shu-Chun
   Yu, Chien-Chih
   Yang, Jai-Sing
   Tang, Nou-Ying
   Wood, Wellington Gibson
   Lin, Jaung-Geng
   Chung, Jing-Gung
TI The Crude Extract of <i>Corni Fructus</i> Induces Apoptotic Cell Death
   Through reactive oxygen species-Modulated Pathways in U-2 OS Human
   Osteosarcoma Cells
SO ENVIRONMENTAL TOXICOLOGY
LA English
DT Article
DE crude extract of Corni Fructus (CECF); U-2 OS human osteosarcoma cells;
   apoptosis; reactive oxygen species (ROS)
ID HIGH-GRADE OSTEOSARCOMA; STUDY-GROUP PROTOCOLS; DIABETIC DB/DB MICE;
   CANCER-CELLS; ER STRESS; SIGNALING PATHWAY; BENZYL ISOTHIOCYANATE;
   TRIGGERS APOPTOSIS; PROGNOSTIC FACTORS; COLORECTAL-CANCER
AB Crude extract of Corni Fructus (CECF) has been used in Traditional Chinese medicine for the treatment of different diseases for hundreds of years. The purpose of this study was to investigate the cytotoxic effects of CECF on U-2 OS human osteosarcoma cells. Flow cytometry was used for measuring the percentage of viable cells, cell-cycle distribution, apoptotic cells in sub-G1 phase, reactive oxygen species (ROS), Ca2+ levels, and mitochondrial membrane potential (Delta Psi(m)). Comet assay and 4'-6-diamidino- 2-phenylindole staining were used for examining DNA damage and condensation. Western blotting was used to examine apoptosis-associated protein levels in U-2 OS cells after exposed to CECF. Immunostaining and confocal laser system microscope were used to examine protein translocation after CECF incubation. CECF decreased the percentage of viability, induced DNA damage and DNA condensation, G(0)/G(1) arrest, and apoptosis in U-2 OS cells. CECF-stimulated activities of caspase-8, caspase-9, and caspase-3, ROS, and Ca2+ production, decreased Delta Psi(m) levels of in U-2 OS cells. CECF increased protein levels of caspase-3, caspase-9, Bax, cytochrome c, GRP78, AIF, ATF-6 alpha, Fas, TRAIL, p21, p27, and p16 which were associated with cell-cycle arrest and apoptosis. These findings suggest that CECF triggers apoptosis in U-2 OS cells via ROS-modulated caspase-dependent and -independent pathways. (C) 2012 Wiley Periodicals, Inc.
C1 [Liao, Ching-Lung; Tang, Nou-Ying; Lin, Jaung-Geng] China Med Univ, Grad Inst Chinese Med, Taichung 404, Taiwan.
   [Hsu, Shu-Chun] China Med Univ, Dept Nutr, Taichung 404, Taiwan.
   [Hsu, Shu-Chun; Chung, Jing-Gung] China Med Univ, Dept Biol Sci & Technol, Taichung 404, Taiwan.
   [Yu, Chien-Chih] China Med Univ, Sch Pharm, Taichung 404, Taiwan.
   [Yang, Jai-Sing] China Med Univ, Dept Pharmacol, Taichung 404, Taiwan.
   [Wood, Wellington Gibson] Univ Minnesota, Dept Pharmacol, Minneapolis, MN 55455 USA.
   [Chung, Jing-Gung] Asia Univ, Dept Biotechnol, Taichung 413, Taiwan.
C3 China Medical University Taiwan; China Medical University Taiwan; China
   Medical University Taiwan; China Medical University Taiwan; China
   Medical University Taiwan; University of Minnesota System; University of
   Minnesota Twin Cities; Asia University Taiwan
RP Chung, JG (通讯作者)，China Med Univ, Dept Biol Sci & Technol, Taichung 404, Taiwan.
EM jglin@mail.cmu.edu.tw; jgchung@mail.cmu.edu.tw
RI Yang, Jai Sing/M-1162-2015
OI Yang, Jai Sing/0000-0001-7302-8248
FU China Medical University, Taichung, Taiwan, People's Republic of China
   [CMU-101-Asia-04]
FX Contract grant sponsor: CMU-101-Asia-04 from China Medical University,
   Taichung, Taiwan, People's Republic of China.
CR Bielack SS, 2002, J CLIN ONCOL, V20, P776, DOI 10.1200/JCO.20.3.776
   Cao G, 2011, J PHARMACEUT BIOMED, V56, P118, DOI 10.1016/j.jpba.2011.04.013
   Chai FG, 1999, IMMUNOL CELL BIOL, V77, P272, DOI 10.1046/j.1440-1711.1999.00825.x
   Chang YH, 2009, ANTICANCER RES, V29, P3139
   Chen KT, 2011, INT J ONCOL, V39, P611, DOI 10.3892/ijo.2011.1071
   Chen NG, 2010, ONCOL REP, V24, P449, DOI 10.3892/or_00000878
   Chiu YJ, 2011, J ORTHOP RES, V29, P1448, DOI 10.1002/jor.21398
   Decaudin D, 1998, INT J ONCOL, V12, P141
   Del Poeta G, 2003, BLOOD, V101, P2125, DOI 10.1182/blood-2002-06-1714
   Dolai S, 2011, J BIOL CHEM, V286, P13638, DOI 10.1074/jbc.M110.201889
   Ferrari S, 2002, J CLIN ONCOL, V20, P2910, DOI 10.1200/JCO.2002.20.12.2910
   Hazawa M, 2012, INVEST NEW DRUG, V30, P862, DOI 10.1007/s10637-010-9623-z
   Hector S, 2009, BBA-REV CANCER, V1795, P117, DOI 10.1016/j.bbcan.2008.12.002
   Herrera B, 2001, FASEB J, V15, P741, DOI 10.1096/fj.00-0267com
   Hour MJ, 2012, INT J ONCOL, V41, P1513, DOI 10.3892/ijo.2012.1560
   Hsiao YP, 2012, EVID-BASED COMPL ALT, V2012, DOI 10.1155/2012/591241
   Huang SH, 2012, J AGR FOOD CHEM, V60, P665, DOI 10.1021/jf204193v
   Huang WW, 2012, EVID-BASED COMPL ALT, V2012, DOI 10.1155/2012/952762
   Karikas GA, 2010, J BUON, V15, P627
   Kawahara Kohichi, 2004, Nihon Yakurigaku Zasshi, V124, P399
   Kleinberg L, 2009, DIAGN CYTOPATHOL, V37, P613, DOI 10.1002/dc.21095
   Kuo JH, 2010, INT J ONCOL, V37, P1243, DOI 10.3892/ijo_00000775
   Lan YH, 2012, EVID-BASED COMPL ALT, V2012, DOI 10.1155/2012/178178
   Li X, 2008, ANN NY ACAD SCI, V1138, P181, DOI 10.1196/annals.1414.025
   Liu H, 2012, AM J CHINESE MED, V40, P537, DOI 10.1142/S0192415X12500413
   Liu KC, 2011, INT J ONCOL, V38, P787, DOI 10.3892/ijo.2010.894
   Longhi A, 2005, J PEDIAT HEMATOL ONC, V27, P314, DOI 10.1097/01.mph.0000169251.57611.8e
   Lu CC, 2012, PLOS ONE, V7, DOI 10.1371/journal.pone.0036831
   Lu CC, 2010, MOL NUTR FOOD RES, V54, P967, DOI 10.1002/mnfr.200900265
   Park CH, 2011, TOXICOLOGY, V290, P14, DOI 10.1016/j.tox.2011.08.004
   Park CH, 2011, BIOL PHARM BULL, V34, P1559, DOI 10.1248/bpb.34.1559
   Puthalakath H, 2007, CELL, V129, P1337, DOI 10.1016/j.cell.2007.04.027
   Salakou S, 2007, IN VIVO, V21, P123
   Shatnyeva OM, 2011, PLOS ONE, V6, DOI 10.1371/journal.pone.0019927
   Shih CC, 2009, CHINESE MED J-PEKING, V122, P1544, DOI 10.3760/cma.j.issn.0366-6999.2009.13.013
   Shiraishi H, 2006, J CELL SCI, V119, P3958, DOI 10.1242/jcs.03160
   Simon HU, 2000, APOPTOSIS, V5, P415, DOI 10.1023/A:1009616228304
   Son YO, 2009, APOPTOSIS, V14, P796, DOI 10.1007/s10495-009-0353-7
   Szegezdi E, 2006, BIOCHEM BIOPH RES CO, V349, P1406, DOI 10.1016/j.bbrc.2006.09.009
   Xie Jia, 2012, Zhongguo Shi Yan Xue Ye Xue Za Zhi, V20, P107
   Xu GL, 2007, BASIC CLIN PHARMACOL, V100, P31, DOI 10.1111/j.1742-7843.2007.00001.x
   Yang JS, 2012, EVID-BASED COMPL ALT, V2012, DOI 10.1155/2012/254960
   Yang JS, 2010, J PHARMACOL EXP THER, V334, P477, DOI 10.1124/jpet.109.165415
   Yoshida I, 2006, NEUROCHEM INT, V48, P696, DOI 10.1016/j.neuint.2005.12.012
   Youn K, 2012, PHYTOTHER RES, V26, P1714, DOI 10.1002/ptr.4638
   Yu CS, 2012, ONCOL REP, V28, P949, DOI 10.3892/or.2012.1882
   Zaldivar V, 2009, NEUROENDOCRINOLOGY, V90, P292, DOI 10.1159/000235618
   Zecchin KG, 2007, J BIOENERG BIOMEMBR, V39, P186, DOI 10.1007/s10863-007-9076-z
NR 48
TC 6
Z9 7
U1 0
U2 12
PU WILEY
PI HOBOKEN
PA 111 RIVER ST, HOBOKEN 07030-5774, NJ USA
SN 1520-4081
EI 1522-7278
J9 ENVIRON TOXICOL
JI Environ. Toxicol.
PD SEP
PY 2014
VL 29
IS 9
BP 1020
EP 1031
DI 10.1002/tox.21832
PG 12
WC Environmental Sciences; Toxicology; Water Resources
WE Science Citation Index Expanded (SCI-EXPANDED)
SC Environmental Sciences & Ecology; Toxicology; Water Resources
GA AN6CO
UT WOS:000340681500006
PM 23239598
DA 2023-12-20
ER

PT J
AU Rizzo, A
   Misso, G
   Bevilacqua, N
   Donnarumma, G
   Lombardi, A
   Galdiero, M
   Caraglia, M
AF Rizzo, Antonietta
   Misso, Gabriella
   Bevilacqua, Nazario
   Donnarumma, Giovanna
   Lombardi, Angela
   Galdiero, Massimiliano
   Caraglia, Michele
TI Zoledronic acid affects the cytotoxic effects of <i>Chlamydia
   pneumoniae</i> and the modulation of cytokine production in human
   osteosarcoma cells
SO INTERNATIONAL IMMUNOPHARMACOLOGY
LA English
DT Article
DE Bisphosphonates; Chlamydia pneumoniae; Cytokines; Cytotoxicity; Human
   osteosarcoma cells; Zoledronic acid
ID SMOOTH-MUSCLE-CELLS; IN-VITRO; ENDOTHELIAL-CELLS; IMMUNE-SYSTEM;
   IFN-GAMMA; INFECTION; BISPHOSPHONATES; CANCER; TRACHOMATIS;
   PROLIFERATION
AB Chlamydia pneumoniae is an obligate intracellular Gram-negative bacterium that causes persistent infections with a tendency to chronicize, which might motivate the resistance of chlamydiae to some commonly used antibiotics. The bisphosphonates are an emerging class of drugs mostly used in the palliative care of cancer patients to inhibit proliferation and metastasis of cancer cells but their role in modulating immune responses remains unknown. We investigated the in vitro activity of a highly potent bisphosphonate, zoledronic acid, on the cytotoxic effects of C. pneumoniae in human SaOS-2 osteoblast-like cells and the consequent immune response carried out by this cell line. We have reported that zoledronic acid showed a significant anti-proliferative effect on SaOS-2 cell line infected by C. pneumoniae in a time- and dose-dependent manner. We have also found that zoledronic acid induced growth inhibition of C. pneumoniae. Our data showed that C. pneumoniae-infection of SaOS-2 cells induced a significant gene expression of proinflammatory cytokines TNF-alpha, IL-6, IL-8 and IL-12, detected by RT-PCR, and confirmed by protein release assay. Our results demonstrated that zoledronic acid could facilitate C. pneumoniae-mediated immune response, thus reprofiling this traditional anti-tumor drug as a novel immune regulator in promoting host defense against C. pneumoniae infection. (C) 2014 Elsevier B.V. All rights reserved.
C1 [Rizzo, Antonietta; Donnarumma, Giovanna; Galdiero, Massimiliano] Univ Naples 2, Fac Med & Surg, Sect Microbiol & Clin Microbiol, Dept Expt Med, I-80138 Naples, Italy.
   [Misso, Gabriella; Lombardi, Angela; Caraglia, Michele] Univ Naples 2, Fac Med & Surg, Dept Biochem Biophys & Gen Pathol, I-80138 Naples, Italy.
   [Bevilacqua, Nazario] A Cardarelli Hosp, Dept Clin Pathol, I-80133 Naples, Italy.
C3 Universita della Campania Vanvitelli; Universita della Campania
   Vanvitelli; Antonio Cardarelli Hospital
RP Rizzo, A (通讯作者)，Via Santa Maria di Costantinopoli 16, I-80138 Naples, Italy.
EM antonietta.rizzo@unina2.it
RI Misso, Gabriella/AHD-1339-2022; Donnarumma, Giovanna/AAG-8102-2019;
   Caraglia, Michele/N-5670-2015; Caraglia, Michele/AFY-9729-2022;
   Caraglia, Michele/AAK-4569-2020
OI Misso, Gabriella/0000-0002-7787-2531; Donnarumma,
   Giovanna/0000-0002-3087-1240; Caraglia, Michele/0000-0003-2408-6091;
   Caraglia, Michele/0000-0003-2408-6091; Caraglia,
   Michele/0000-0003-2408-6091; RIZZO, Antonietta/0000-0002-8968-6541;
   Galdiero, Massimiliano/0000-0002-1576-6290; LOMBARDI,
   ANGELA/0000-0001-5421-9970
FU Italian Ministry of Education, University and Research (MIUR)
   [RBAP11884M_004]
FX This work has been supported by the Italian Ministry of Education,
   University and Research (MIUR) with a project (FIRB-Accordi di Programma
   2011) (RBAP11884M_004) entitled Application of High-Throughput
   Technology Platforms for the Characterization of New Biomarkers and
   Molecular Targets in Nanovectors for the Diagnosis and Treatment of
   Human Cancer and from the Regione Campania (RT 02-Progetto "Hautville")
   with a project entitled Laboratori Pubblici Progetto Hauteville.
CR Açil Y, 2012, J CRANIO MAXILL SURG, V40, pE229, DOI 10.1016/j.jcms.2011.10.024
   Alvesalo J, 2006, BIOCHEM PHARMACOL, V71, P735, DOI 10.1016/j.bcp.2005.12.006
   Antonietta R, 2012, CYTOKINE, V60, P197, DOI 10.1016/j.cyto.2012.06.004
   August KJ, 2011, PEDIATR BLOOD CANCER, V56, P610, DOI 10.1002/pbc.22681
   BEATTY WL, 1993, P NATL ACAD SCI USA, V90, P3998, DOI 10.1073/pnas.90.9.3998
   Belland RJ, 2003, P NATL ACAD SCI USA, V100, P15971, DOI 10.1073/pnas.2535394100
   Bhengraj AR, 2010, CHEMOTHERAPY, V56, P371, DOI 10.1159/000314998
   BOS JD, 1993, IMMUNOL TODAY, V14, P75, DOI 10.1016/0167-5699(93)90062-P
   Bragina EY, 2001, J EUR ACAD DERMATOL, V15, P405, DOI 10.1046/j.1468-3083.2001.00342.x
   Caraglia M, 2006, ENDOCR-RELAT CANCER, V13, P7, DOI 10.1677/erc.1.01094
   Caraglia M, 2007, J CELL PHYSIOL, V211, P533, DOI 10.1002/jcp.20960
   Carratelli CR, 2002, FEMS MICROBIOL LETT, V215, P69, DOI 10.1016/S0378-1097(02)00910-2
   Cazalis J, 2009, INFLAMMATION, V32, P130, DOI 10.1007/s10753-009-9111-9
   Chiang CY, 1999, INFECT IMMUN, V67, P4231, DOI 10.1128/IAI.67.8.4231-4236.1999
   Cook PJ, 1999, J ANTIMICROB CHEMOTH, V44, P145, DOI 10.1093/jac/44.2.145
   Coombes BK, 1999, INFECT IMMUN, V67, P2909, DOI 10.1128/IAI.67.6.2909-2915.1999
   Cowen LE, 2008, EUKARYOT CELL, V7, P747, DOI 10.1128/EC.00041-08
   De Rosa G, 2013, J DRUG DELIV, V2013, DOI 10.1155/2013/637976
   de Visser KE, 2006, NAT REV CANCER, V6, P24, DOI 10.1038/nrc1782
   Delpino MV, 2009, INFECT IMMUN, V77, P984, DOI 10.1128/IAI.01259-08
   Dolfini E, 2005, WORLD J GASTROENTERO, V11, P5973, DOI 10.3748/wjg.v11.i38.5973
   Filardo S, 2015, INTERDISCIP PERSPECT, V5, P86, DOI [10.3389/fcimb.2015.00086, DOI 10.1155/2010/273573]
   Hirono S, 2003, CIRC RES, V93, P710, DOI 10.1161/01.RES.0000095720.46043.F2
   Hung TT, 2011, PLOS ONE, V6, DOI 10.1371/journal.pone.0019389
   Ikejima H, 2006, J MED MICROBIOL, V55, P947, DOI 10.1099/jmm.0.46348-0
   Koch FP, 2011, HEAD FACE MED, V7, DOI 10.1186/1746-160X-7-4
   Mager DL, 2006, J TRANSL MED, V4, DOI 10.1186/1479-5876-4-14
   Marriott I, 2004, IMMUNOL RES, V30, P291, DOI 10.1385/IR:30:3:291
   Meurman JH, 2004, CRIT REV ORAL BIOL M, V15, P403, DOI 10.1177/154411130401500606
   Misso G, 2012, CANCER BIOL THER, V13, P1491, DOI 10.4161/cbt.22274
   Muratsu D, 2013, PLOS ONE, V8, DOI 10.1371/journal.pone.0067906
   Olmez N, 2001, J RHEUMATOL, V28, P1874
   Rizzo A, 2012, INTERNAL MED, V51, P113, DOI 10.2169/internalmedicine.51.6228
   Rizzo A, 2011, CYTOKINE, V56, P450, DOI 10.1016/j.cyto.2011.06.027
   ROBLIN PM, 1992, J CLIN MICROBIOL, V30, P1968, DOI 10.1128/JCM.30.8.1968-1971.1992
   Rottenberg ME, 2000, J IMMUNOL, V164, P4812, DOI 10.4049/jimmunol.164.9.4812
   Saka HA, 2010, CURR OPIN MICROBIOL, V13, P4, DOI 10.1016/j.mib.2009.11.002
   Salin O, 2010, BIOCHEM PHARMACOL, V80, P1141, DOI 10.1016/j.bcp.2010.06.051
   Santini D, 2006, RECENT PAT ANTI-CANC, V1, P383, DOI 10.2174/157489206778776989
   Scidmore MA, 2011, MICROBES INFECT, V13, P527, DOI 10.1016/j.micinf.2011.02.001
   Simon MJK, 2010, CLIN ORAL INVEST, V14, P51, DOI 10.1007/s00784-009-0312-2
   Thalmann J, 2010, PLOS ONE, V5, DOI 10.1371/journal.pone.0009887
   Thiebaud D, 1997, CALCIFIED TISSUE INT, V61, P386, DOI 10.1007/s002239900353
   TIPPLES G, 1993, MOL MICROBIOL, V8, P1105, DOI 10.1111/j.1365-2958.1993.tb01655.x
   Walter C, 2010, CLIN ORAL INVEST, V14, P35, DOI 10.1007/s00784-009-0266-4
   Winter MC, 2008, CANCER TREAT REV, V34, P453, DOI 10.1016/j.ctrv.2008.02.004
   Yuasa T, 2007, CURR MED CHEM, V14, P2126
NR 47
TC 7
Z9 8
U1 0
U2 6
PU ELSEVIER SCIENCE BV
PI AMSTERDAM
PA PO BOX 211, 1000 AE AMSTERDAM, NETHERLANDS
SN 1567-5769
EI 1878-1705
J9 INT IMMUNOPHARMACOL
JI Int. Immunopharmacol.
PD SEP
PY 2014
VL 22
IS 1
BP 66
EP 72
DI 10.1016/j.intimp.2014.06.019
PG 7
WC Immunology; Pharmacology & Pharmacy
WE Science Citation Index Expanded (SCI-EXPANDED)
SC Immunology; Pharmacology & Pharmacy
GA AN8JF
UT WOS:000340849700008
PM 24975838
DA 2023-12-20
ER

PT J
AU Castelán-Martínez, OD
   Jiménez-Méndez, R
   Rodríguez-Islas, F
   Fierro-Evans, M
   Vázquez-Gómez, BE
   Medina-Sansón, A
   Clark, P
   Carleton, B
   Ross, C
   Hildebrand, C
   Castañeda-Hernández, G
   Rivas-Ruiz, R
AF Castelan-Martinez, Osvaldo D.
   Jimenez-Mendez, Ricardo
   Rodriguez-Islas, Felipe
   Fierro-Evans, Maria
   Vazquez-Gomez, Benjamin E.
   Medina-Sanson, Aurora
   Clark, Patricia
   Carleton, Bruce
   Ross, Colin
   Hildebrand, Claudette
   Castaneda-Hernandez, Gilberto
   Rivas-Ruiz, Rodolfo
TI Hearing loss in Mexican children treated with cisplatin
SO INTERNATIONAL JOURNAL OF PEDIATRIC OTORHINOLARYNGOLOGY
LA English
DT Article
DE Cisplatin; Hearing loss; Adverse drug reaction; Mexican children;
   Childhood cancer
ID MEGALIN GENETIC POLYMORPHISMS; INDUCED OTOTOXICITY; PLATINUM
   CHEMOTHERAPY; CHILDHOOD-CANCER; TPMT; VARIANTS; THERAPY; SINGLE; COMT
AB Objective: Cisplatin is widely used to treat a variety of pediatric solid tumors. One of the most severe and debilitating adverse drug reactions experienced by patients who receive cisplatin therapy is permanent bilateral hearing loss. The aim of this study was to evaluate the incidence and risk factors for cisplatin-induced hearing loss in Mexican pediatric patients.
   Methods: Detailed medical and drug histories, including use of cisplatin as well as other drugs known to cause hearing loss, were collected from patient medical records. Results of audiology tests on pediatric patients with solid tumors were collected at baseline, during treatment and at the end of cisplatin chemotherapy. Hearing loss was classified according to the Common Terminology Criteria for Adverse Events. Bivariate and multivariate analyses were performed using survival curves.
   Results: Fifty-nine pediatric patients, median age 11 years (range, 3-17 years) were included in the study. The incidence of cisplatin-induced hearing loss was 56%. Individual risk factors including age (<5 years), male sex, and concomitant medications were not associated with an increased risk of cisplatin-induced hearing loss. Patients with a diagnosis of osteosarcoma and a cumulative cisplatin dose greater than 400 mg/m(2) were at higher risk of hearing loss compared with all other tumor and cumulative dose combinations (HR = 2.47 [95% CI, 1.043-5.831]).
   Conclusions: Cumulative dose and tumor type are associated with an increased risk of cisplatin-induced hearing loss. Further research is required to characterize fully the interindividual variation in hearing loss in Mexican patients. (C) 2014 Elsevier Ireland Ltd. All rights reserved.
C1 [Castelan-Martinez, Osvaldo D.; Castaneda-Hernandez, Gilberto] Inst Politecn Nacl, Ctr Invest & Estudios Avanzados, Dept Farmacol, Mexico City, DF, Mexico.
   [Castelan-Martinez, Osvaldo D.; Rodriguez-Islas, Felipe; Clark, Patricia; Rivas-Ruiz, Rodolfo] Hosp Infantil Mexico Dr Federico Gomez, Unidad Epidemiol Clin, Mexico City 06720, DF, Mexico.
   [Jimenez-Mendez, Ricardo; Carleton, Bruce; Ross, Colin; Hildebrand, Claudette] Univ British Columbia, Dept Pediat, Div Translat Therapeut, Pharmaceut Outcomes & Policy Innovat Program, Vancouver, BC V6T 1W5, Canada.
   [Fierro-Evans, Maria] Hosp Infantil Mexico Dr Federico Gomez, Dept Audiol & Foniatria, Mexico City 06720, DF, Mexico.
   [Vazquez-Gomez, Benjamin E.] Hosp Pediat IMSS, Dept Neurofisiol, Mexico City, DF, Mexico.
   [Medina-Sanson, Aurora] Hosp Infantil Mexico Dr Federico Gomez, Dept Hematooncol, Mexico City 06720, DF, Mexico.
   [Clark, Patricia; Rivas-Ruiz, Rodolfo] Univ Nacl Autonoma Mexico, Fac Med, Mexico City 04510, DF, Mexico.
C3 CINVESTAV - Centro de Investigacion y de Estudios Avanzados del
   Instituto Politecnico Nacional; Instituto Politecnico Nacional - Mexico;
   Hospital Infantil de Mexico Federico Gomez; University of British
   Columbia; Hospital Infantil de Mexico Federico Gomez; Hospital Infantil
   de Mexico Federico Gomez; Universidad Nacional Autonoma de Mexico
RP Rivas-Ruiz, R (通讯作者)，Hosp Infantil Mexico Dr Federico Gomez, Unidad Epidemiol Clin, Dr Marquez 162, Mexico City 06720, DF, Mexico.
EM rivasrodolfo@gmail.com
RI Ruiz, Rodolfo Rivas/AAD-9744-2021; Chicharo, Miriam/N-4157-2014
OI Ruiz, Rodolfo Rivas/0000-0002-5967-7222; Castelan-Martinez, Osvaldo
   D./0000-0002-1822-6177; Ross, Colin/0000-0003-1476-7037; Clark,
   Patricia/0000-0001-7981-5357; Carleton, Bruce/0000-0002-4485-4054
FU Hospital Infantil de Mexico Federico Gomez [HIM/2011/016]; Consejo
   Nacional de Ciencia y Tecnologia [215637]
FX This study was supported by the Hospital Infantil de Mexico Federico
   Gomez (Grant HIM/2011/016). Osvaldo D. Castelan-Martinez is grateful for
   the financial support of Consejo Nacional de Ciencia y Tecnologia with
   scholarship number 215637.
CR [Anonymous], 2011, PERF EP CANC NIN AD
   [Anonymous], COMM TERM CRIT ADV E
   BLAKLEY BW, 1993, OTOLARYNG HEAD NECK, V109, P385, DOI 10.1177/019459989310900302
   Carleton B. C., 2014, CLIN PHARM THER, V95
   Children's Oncology Group, 2013, SOD THIOS PREV HEAR
   Choeyprasert W, 2013, J PEDIAT HEMATOL ONC, V35, pE138, DOI 10.1097/MPH.0b013e3182707fc5
   Coradini PP, 2007, J PEDIAT HEMATOL ONC, V29, P355, DOI 10.1097/MPH.0b013e318059c220
   Daud MKM, 2010, INT J PEDIATR OTORHI, V74, P67, DOI 10.1016/j.ijporl.2009.10.013
   Fajardo-Gutiérrez A, 2007, BMC CANCER, V7, DOI 10.1186/1471-2407-7-68
   García-Berrocal JR, 2007, BRIT J PHARMACOL, V152, P1012, DOI 10.1038/sj.bjp.0707405
   Geenen MM, 2007, JAMA-J AM MED ASSOC, V297, P2705, DOI 10.1001/jama.297.24.2705
   Howlader N., 2012, SEER CANC STAT REV 1, P2009
   Kim HJ, 2010, J NEUROSCI, V30, P3933, DOI 10.1523/JNEUROSCI.6054-09.2010
   Knight KRG, 2005, J CLIN ONCOL, V23, P8588, DOI 10.1200/JCO.2004.00.5355
   Knight KR, 2007, J CLIN ONCOL, V25, P1190, DOI 10.1200/JCO.2006.07.9723
   Kushner BH, 2006, CANCER-AM CANCER SOC, V107, P417, DOI 10.1002/cncr.22004
   Lewis MJ, 2009, PEDIATR BLOOD CANCER, V52, P387, DOI 10.1002/pbc.21875
   Li Y, 2004, EUR J CANCER, V40, P2445, DOI 10.1016/j.ejca.2003.08.009
   Low WK, 2006, J CLIN ONCOL, V24, P1904, DOI 10.1200/JCO.2005.05.0096
   Pussegoda K, 2013, CLIN PHARMACOL THER, V94, P243, DOI 10.1038/clpt.2013.80
   Rao A. A., 2013, PEDIAT BLOOD CANC
   Rednam S, 2013, PEDIATR BLOOD CANCER, V60, P593, DOI 10.1002/pbc.24366
   Riedemann L, 2008, PHARMACOGENOMICS J, V8, P23, DOI 10.1038/sj.tpj.6500455
   Riga MG, 2013, AM J CLIN ONCOL-CANC, V36, P1, DOI 10.1097/COC.0b013e31822e006d
   Ross CJD, 2009, NAT GENET, V41, P1345, DOI 10.1038/ng.478
   Thomas Jeferson University, 2013, EFF SOD THIOS EARDR
   University Hospital Southampton, 2013, RAND PHAS 2 DOUBL BL
   van As JW, 2012, COCHRANE DB SYST REV, DOI 10.1002/14651858.CD009219.pub2
   Yancey A, 2012, PEDIATR BLOOD CANCER, V59, P144, DOI 10.1002/pbc.24138
   Yang JJ, 2013, CLIN PHARMACOL THER, V94, P252, DOI 10.1038/clpt.2013.121
NR 30
TC 17
Z9 21
U1 0
U2 7
PU ELSEVIER IRELAND LTD
PI CLARE
PA ELSEVIER HOUSE, BROOKVALE PLAZA, EAST PARK SHANNON, CO, CLARE, 00000,
   IRELAND
SN 0165-5876
EI 1872-8464
J9 INT J PEDIATR OTORHI
JI Int. J. Pediatr. Otorhinolaryngol.
PD SEP
PY 2014
VL 78
IS 9
BP 1456
EP 1460
DI 10.1016/j.ijporl.2014.06.007
PG 5
WC Otorhinolaryngology; Pediatrics
WE Science Citation Index Expanded (SCI-EXPANDED)
SC Otorhinolaryngology; Pediatrics
GA AO0FC
UT WOS:000340983500009
PM 25037447
DA 2023-12-20
ER

PT J
AU Hoshi, M
   Takada, J
   Oebisu, N
   Nakamura, H
AF Hoshi, Manabu
   Takada, Jun
   Oebisu, Naoto
   Nakamura, Hiroaki
TI Osteosarcoma arising from the parapharyngeal space: A case report
SO ONCOLOGY LETTERS
LA English
DT Article
DE osteosarcoma; parapharyngeal space; head and neck
ID OSTEOGENIC-SARCOMA; NECK; HEAD; OUTCOMES; REGION
AB The current study presents a rare case of osteoblastic osteosarcoma arising from an extremely rare site, namely, the parapharyngeal space. To the best of our knowledge, this is the first study of computed tomography (CT) and magnetic resonance imaging (MRI) of an osteosarcoma in the parapharyngeal space with pathological correlation. A 56-year-old male presented with a mass of the right facial region. CT and MRI showed a heterogeneous mass, with ossification or calcification, occupying the parapharyngeal space. Open biopsy revealed an osteoblastic osteosarcoma containing calcified malignant osteoid. Lung CT also showed multiple lung metastases at the time of the first visit to the Department of Orthopedic Surgery, Osaka City University Graduate School of Medicine (Osaka, Japan). Systemic chemotherapy and radiotherapy were administered to the patient for palliation. The patient was alive at the 24-month follow-up subsequent to this treatment. Although a definitive diagnosis requires the use of a biopsy, the CT and MRI findings described in the present study suggest inclusion of this rare tumor in the differential diagnosis that is formed when such findings occur in the parapharyngeal space. The present study also briefly discusses osteosarcoma of the parapharyngeal space.
C1 [Hoshi, Manabu; Takada, Jun; Oebisu, Naoto; Nakamura, Hiroaki] Osaka City Univ, Grad Sch Med, Dept Orthoped Surg, Osaka 5458585, Japan.
C3 Osaka Metropolitan University
RP Hoshi, M (通讯作者)，Osaka City Univ, Grad Sch Med, Dept Orthoped Surg, Abeno Ku, 1-4-3 Asahi Machi, Osaka 5458585, Japan.
EM hoshi@med.osaka-cu.ac.jp
OI Hoshi, Manabu/0000-0001-5456-6470
CR [Anonymous], 1998, BONE TUMORS
   [Anonymous], WHO CLASSIFICATION T
   DEFRIES HO, 1979, ARCH OTOLARYNGOL, V105, P358
   Guadagnolo BA, 2009, CANCER-AM CANCER SOC, V115, P3262, DOI 10.1002/cncr.24297
   Kawaguchi N, 2004, CLIN ORTHOP RELAT R, P165, DOI 10.1097/01.blo.0000116308.86761.f5
   Kerr PD, 2004, J OTOLARYNGOL, V33, P139
   Laskar S, 2008, HEAD NECK-J SCI SPEC, V30, P1020, DOI 10.1002/hed.20820
   Park HR, 2004, SKELETAL RADIOL, V33, P291, DOI 10.1007/s00256-003-0742-x
   Patel SG, 2002, CANCER, V95, P1495, DOI 10.1002/cncr.10849
   Smith RB, 2003, CANCER-AM CANCER SOC, V98, P1670, DOI 10.1002/cncr.11716
   Tsuchiya H, 1999, CLIN ORTHOP RELAT R, P27
   Unni KK, 2005, AFIP ATLAS TUMOR PAT, V4, P135
NR 12
TC 3
Z9 3
U1 0
U2 3
PU SPANDIDOS PUBL LTD
PI ATHENS
PA POB 18179, ATHENS, 116 10, GREECE
SN 1792-1074
EI 1792-1082
J9 ONCOL LETT
JI Oncol. Lett.
PD SEP
PY 2014
VL 8
IS 3
BP 1240
EP 1242
DI 10.3892/ol.2014.2265
PG 3
WC Oncology
WE Science Citation Index Expanded (SCI-EXPANDED)
SC Oncology
GA AN8LB
UT WOS:000340854600057
PM 25120697
OA Green Submitted, gold, Green Published
DA 2023-12-20
ER

PT J
AU Nagai, Y
   Aizawa, S
   Iriuchishima, T
   Goto, B
   Nagaoka, M
   Tokuhashi, Y
   Saito, A
AF Nagai, Yu
   Aizawa, Shin
   Iriuchishima, Takanori
   Goto, Bunsei
   Nagaoka, Masahiro
   Tokuhashi, Yasuaki
   Saito, Akiyoshi
TI Phototoxic Effect of Na-Pheophorbide A Toward Osteosarcoma Cells <i>in
   Vitro</i> Using a Laser Diode
SO PHOTOMEDICINE AND LASER SURGERY
LA English
DT Article
ID PHOTODYNAMIC THERAPY; DEATH; CANCER
AB Objective: The purpose of this study was to investigate the effectiveness of photodynamic therapy (PDT) with Na-pheophorbide A in anticancer treatment, using osteosarcoma cells in vitro. Background data: It has been reported that PDT with chlorophyll derivatives inhibits the proliferation of various cancer cells. However, there have been no reports that have evaluated the effectiveness of PDT in suppressing osteosarcoma cells. Materials and methods: Uptake of Na-pheophorbide A into Hu09 cells (osteosarcoma cells) was assayed using fluorescence microscopy following incubation of the cells with 28 mu mol/L of Na-pheophorbide A. The viability of Hu09 cells after PDT treatment was assessed using trypan blue dye staining and MTS assays. PDT-induced apoptosis was determined by evaluation of the activity of selected members of the caspase family and by terminal deoxynucleotidyl transferase-mediated dUTP nick end labeling (TUNEL) staining of cells. Results: Na-pheophorbide A uptake by cells was rapid, being observed after 60 min of treatment, and Na-pheophorbide A persisted in cells for >24 h. PDT treatment decreased cell viability compared with the control group, indicating high cytocidal activity of PDT. This cytocidal effect was dependent upon drug concentration, light dose, and the number of irradiation times. An increase in the number of cells positive for TUNEL staining and increases in the activity of caspases-3, -8 and -9 were observed in the first 2 h after PDT treatment. Conclusions: A cytotoxic effect of PDT with Na-pheophorbide A on an osteosarcoma cell line in vitro was shown. Caspase activity assays suggested that PDT with Na-pheophorbide A induced an apoptotic change in HuO9 cells, mainly via activation of mitochondrial caspase -9 and -3 pathways.
C1 [Nagai, Yu; Goto, Bunsei; Nagaoka, Masahiro; Saito, Akiyoshi] Surugadai Nihon Univ Hosp, Dept Orthoped Surg, Tokyo, Japan.
   [Aizawa, Shin] Nihon Univ, Sch Med, Dept Funct Morphol, Tokyo, Japan.
   [Iriuchishima, Takanori] Kamimoku Hot Springs Hosp, Dept Orthoped Surg, Gunma, Japan.
   [Tokuhashi, Yasuaki] Nihon Univ, Sch Med, Dept Orthoped Surg, Tokyo, Japan.
C3 Nihon University; Nihon University; Nihon University
RP Nagai, Y (通讯作者)，Surugadai Nihon Univ Hosp, Dept Orthoped Surg, Chiyoda Ku, Kanda Surugadai 1-8-13, Tokyo, Japan.
EM nagai.yu@nihon-u.ac.jp; aizawa.shin@nihon-u.ac.jp
RI TOKUHASHI, YASUAKI/AAC-4812-2020; Iriuchishima, Takanori/L-4831-2019
CR Biel MA, 2007, PHOTOCHEM PHOTOBIOL, V83, P1063, DOI 10.1111/j.1751-1097.2007.00153.x
   Broadhead Matthew L., 2011, Sarcoma, V2011, P959248, DOI 10.1155/2011/959248
   Buddingh EP, 2011, CANCER IMMUNOL IMMUN, V60, P575, DOI 10.1007/s00262-010-0965-3
   Buytaert E, 2007, BBA-REV CANCER, V1776, P86, DOI 10.1016/j.bbcan.2007.07.001
   Dougherty TJ, 1998, JNCI-J NATL CANCER I, V90, P889, DOI 10.1093/jnci/90.12.889
   Goto B, 2011, PHOTOMED LASER SURG, V29, P183, DOI 10.1089/pho.2010.2803
   Ho FY, 2006, BIOCHEM BIOPH RES CO, V345, P1131, DOI 10.1016/j.bbrc.2006.04.178
   Iriuchishima T, 2008, PHOTOMED LASER SURG, V26, P153, DOI 10.1089/pho.2007.2118
   KAWAI A, 1989, J CANCER RES CLIN, V115, P531, DOI 10.1007/BF00391353
   KAWAI A, 1990, CLIN ORTHOP RELAT R, P256
   Kobayashi M., 1994, PHOTOMED LASER SURG, V12, P133, DOI DOI 10.1089/CLM.1994.12.133
   Kusuzaki K, 2005, ANTICANCER RES, V25, P1225
   Kusuzaki K, 2000, ONCOLOGY-BASEL, V59, P174, DOI 10.1159/000012156
   Lee WY, 2004, J PHOTOCH PHOTOBIO B, V75, P119, DOI 10.1016/j.jphotobiol.2004.05.005
   Matsubara T, 2006, ANTICANCER RES, V26, P187
   Moloney GP, 2001, MOLECULES, V6, P230, DOI 10.3390/60300230
   NISHIWAKI Y, 1989, LASER SURG MED, V9, P254, DOI 10.1002/lsm.1900090308
   Nseyo UO, 1998, J CLIN LASER MED SUR, V16, P61, DOI 10.1089/clm.1998.16.61
   Ottaviani G, 2009, CANCER TREAT RES, V152, P3, DOI 10.1007/978-1-4419-0284-9_1
   Panzarini E, 2011, CELL DEATH DIS, V2, DOI 10.1038/cddis.2011.51
   Piette J, 2003, BIOCHEM PHARMACOL, V66, P1651, DOI 10.1016/S0006-2952(03)00539-2
   Rancan F, 2005, J PHOTOCH PHOTOBIO B, V80, P1, DOI 10.1016/j.jphotobiol.2005.01.007
   Tang PMK, 2007, CANCER BIOL THER, V6, P504, DOI 10.4161/cbt.6.4.3814
   Tang PMK, 2009, CANCER BIOL THER, V8, P533, DOI 10.4161/cbt.8.6.7694
   Tang PMK, 2006, CANCER BIOL THER, V5, P1111, DOI 10.4161/cbt.5.9.2950
   Tassetti V, 1997, PHOTOCHEM PHOTOBIOL, V65, P997, DOI 10.1111/j.1751-1097.1997.tb07960.x
   Li T, 2007, PHOTOCH PHOTOBIO SCI, V6, P1341, DOI 10.1039/b704539e
   Wyld L, 2001, BRIT J CANCER, V84, P1384, DOI 10.1054/bjoc.2001.1795
   Yamamoto T, 2009, PHOTOMED LASER SURG, V27, P849, DOI 10.1089/pho.2008.2319
NR 29
TC 8
Z9 9
U1 1
U2 14
PU MARY ANN LIEBERT, INC
PI NEW ROCHELLE
PA 140 HUGUENOT STREET, 3RD FL, NEW ROCHELLE, NY 10801 USA
SN 1549-5418
EI 1557-8550
J9 PHOTOMED LASER SURG
JI Photomed. Laser Surg.
PD SEP
PY 2014
VL 32
IS 9
BP 481
EP 489
DI 10.1089/pho.2014.3736
PG 9
WC Surgery
WE Science Citation Index Expanded (SCI-EXPANDED)
SC Surgery
GA AN8ID
UT WOS:000340846900002
PM 25105597
DA 2023-12-20
ER

PT J
AU Masaka, T
   Li, Y
   Kawatobi, S
   Koide, Y
   Takami, A
   Yano, K
   Imai, R
   Yagi, N
   Suzuki, H
   Hikawa, H
   Tatsuno, I
   Terada, K
   Yokoyama, Y
AF Masaka, Toru
   Li, Yingpeng
   Kawatobi, Sho
   Koide, Yuki
   Takami, Akira
   Yano, Kenji
   Imai, Ryosuke
   Yagi, Nobuhiro
   Suzuki, Hideharu
   Hikawa, Hidemasa
   Tatsuno, Ichirou
   Terada, Katsuhide
   Yokoyama, Yusaku
TI Liposome Modified with VIP-Lipopeptide as a New Drug Delivery System
SO YAKUGAKU ZASSHI-JOURNAL OF THE PHARMACEUTICAL SOCIETY OF JAPAN
LA Japanese
DT Article
DE vasoactive intestinal peptide; liposome; drug delivery system;
   lipopeptide; linker domain
ID CYCLASE-ACTIVATING POLYPEPTIDE; MALIGNANT FIBROUS HISTIOCYTOMA;
   VASOACTIVE-INTESTINAL-PEPTIDE; ADENYLATE-CYCLASE; NEOADJUVANT
   CHEMOTHERAPY; RECEPTORS; LIGAND; CONJUGATE
AB We have designed a novel lipid analog (lipopeptide) that mimics the structural features of modified phospholipids. This lipopeptide is easily synthesized using a peptide synthesizer and has been shown to be useful for the modification of liposomes, which are used as an active targeted drug delivery system (DDS). Vasoactive intestinal peptide (VIP) has high homology with pituitary adenylate cyclase activating peptide (PACAP). There are three major PACAP receptors: PAC1R, VPAC1R, and VPAC2R. PAC1R has affinity only for PACAP, whereas VPAC1R and VPAC2R have the same affinity for both VIP and PACAP. In the present study, we synthesized several lipopeptides conjugated with VIP through different linkers and found that liposomes modified with these lipopeptides (VIP-Lips) selectively recognized the PACAP/VIP receptors. The anti-cancer activity of these VIP-Lips was evaluated by encapsulation of an antitumor drug, doxorubicin (DOX), into the modified liposomes (VIP-Lips-DOX) against the human osteosarcoma cell line, Saos-2, which highly expresses the VIP receptor. cAMP production was then measured to determine how well the VIP-Lips were able to recognize VPAC2R. The results clearly indicate that the proposed lipopeptide methodology holds promise as a DDS for cancer therapy.
C1 [Masaka, Toru; Li, Yingpeng; Kawatobi, Sho; Koide, Yuki; Takami, Akira; Yano, Kenji; Imai, Ryosuke; Yagi, Nobuhiro; Suzuki, Hideharu; Hikawa, Hidemasa; Terada, Katsuhide; Yokoyama, Yusaku] Toho Univ, Sch Pharmaceut Sci, Chiba 2748510, Japan.
   [Masaka, Toru; Tatsuno, Ichirou] Toho Univ, Sakura Med Ctr, Sakura Ku, Chiba 2858741, Japan.
C3 Toho University
RP Masaka, T (通讯作者)，Toho Univ, Sch Pharmaceut Sci, 2-2-1 Miyama, Chiba 2748510, Japan.
EM masaka@sakura.med.toho-u.ac.jp
CR Allen TM, 2002, NAT REV CANCER, V2, P750, DOI 10.1038/nrc903
   Allen TM, 2002, CELL MOL BIOL LETT, V7, P889
   Bacci G, 1997, J CHEMOTHERAPY, V9, P293, DOI 10.1179/joc.1997.9.4.293
   BANGHAM AD, 1964, J MOL BIOL, V8, P660, DOI 10.1016/S0022-2836(64)80115-7
   Bramwell VHC, 1999, J CLIN ONCOL, V17, P3260, DOI 10.1200/JCO.1999.17.10.3260
   Harata M, 2004, BLOOD, V104, P1442, DOI 10.1182/blood-2004-02-0588
   HOHMANN EL, 1984, ENDOCRINOLOGY, V114, P1321, DOI 10.1210/endo-114-4-1321
   HONMA M, 1977, BIOCHEM MED METAB B, V18, P257, DOI 10.1016/0006-2944(77)90060-6
   Igarashi H, 2011, INT J CLIN MED, V2, P500, DOI [10.4236/ijcm.2011.24084, DOI 10.4236/IJCM.2011.24084]
   INAGAKI N, 1994, P NATL ACAD SCI USA, V91, P2679, DOI 10.1073/pnas.91.7.2679
   Lim SB, 2012, J CONTROL RELEASE, V163, P34, DOI 10.1016/j.jconrel.2012.06.002
   Maeda N, 2004, J CONTROL RELEASE, V100, P41, DOI 10.1016/j.jconrel.2004.07.033
   Masaka T, 2013, CHEM PHARM BULL, V61, P1184
   MAYER LD, 1986, BIOCHIM BIOPHYS ACTA, V857, P123, DOI 10.1016/0005-2736(86)90105-7
   MIYATA A, 1989, BIOCHEM BIOPH RES CO, V164, P567, DOI 10.1016/0006-291X(89)91757-9
   MIYATA A, 1990, BIOCHEM BIOPH RES CO, V170, P643, DOI 10.1016/0006-291X(90)92140-U
   Moody TW, 2007, CURR PHARM DESIGN, V13, P1099, DOI 10.2174/138161207780619000
   Ogawa Y, 1999, LIPIDS, V34, P387, DOI 10.1007/s11745-999-0377-5
   Onoue S, 1999, BIOMED RES-TOKYO, V20, P219, DOI 10.2220/biomedres.20.219
   Pastorino F, 2003, CANCER RES, V63, P7400
   Pillai R, 2010, BIOCONJUGATE CHEM, V21, P556, DOI 10.1021/bc9005688
   SAID SI, 1970, SCIENCE, V169, P1217, DOI 10.1126/science.169.3951.1217
   SAID SI, 1972, EUR J BIOCHEM, V28, P199, DOI 10.1111/j.1432-1033.1972.tb01903.x
   Schiffelers RM, 2003, J CONTROL RELEASE, V91, P115, DOI 10.1016/S0168-3659(03)00240-2
   Sharma A, 1997, INT J PHARM, V154, P123, DOI 10.1016/S0378-5173(97)00135-X
   Tatsuno I, 2001, BRAIN RES, V889, P138, DOI 10.1016/S0006-8993(00)03126-7
   Togari A, 1997, NEUROSCI LETT, V233, P125, DOI 10.1016/S0304-3940(97)00649-6
   Unezaki S., 1992, DRUG DELIV SYST, V7, P37
   Vaudry D, 2000, PHARMACOL REV, V52, P269
   Wang F, 2012, J PHARM SCI-US, V101, P4559, DOI 10.1002/jps.23326
   Yagi N, 2007, BIOORG MED CHEM LETT, V17, P2590, DOI 10.1016/j.bmcl.2007.02.001
NR 31
TC 2
Z9 4
U1 2
U2 26
PU PHARMACEUTICAL SOC JAPAN
PI TOKYO
PA 2-12-15 SHIBUYA, SHIBUYA-KU, TOKYO, 150-0002, JAPAN
SN 0031-6903
EI 1347-5231
J9 YAKUGAKU ZASSHI
JI Yakugaku Zasshi-J. Pharm. Soc. Jpn.
PD SEP
PY 2014
VL 134
IS 9
BP 987
EP 995
DI 10.1248/yakushi.14-00019
PG 9
WC Pharmacology & Pharmacy
WE Science Citation Index Expanded (SCI-EXPANDED)
SC Pharmacology & Pharmacy
GA AO1HH
UT WOS:000341062700010
PM 25174370
OA gold
DA 2023-12-20
ER

PT J
AU Han, T
   Zhu, XM
   Wang, JL
   Zhao, HE
   Ma, Q
   Zhao, J
   Qiu, XC
   Fan, QY
AF Han, Tao
   Zhu, Xiaoming
   Wang, Julei
   Zhao, Haien
   Ma, Qiong
   Zhao, Jian
   Qiu, Xiuchun
   Fan, Qingyu
TI Establishment and characterization of a cisplatin-resistant human
   osteosarcoma cell line
SO ONCOLOGY REPORTS
LA English
DT Article
DE osteosarcoma; cisplatin; multidrug resistance
ID MULTIDRUG-RESISTANCE; CANCER; MECHANISMS; EXPRESSION; ERCC1
AB The aim of the present study was to establish a new cisplatin-resistant human osteosarcoma cell line and investigate its biological characteristics. The human osteosarcoma cell line SOSP-9607 was exposed to cisplatin by stepwisely increasing the concentrations in the medium to select for the drug-resistant subline, SOSP-9607/CDDP cells. The morphological features were observed using inverted microscopy. The growth curves of SOSP-9607 and SOSP-9607/CDDP cells were drawn to calculate the doubling time. FCM was also used to determine the distribution of the cell cycle. The MTT assay was performed to test the drug resistance of SOSP-9607 and SOSP-9607/CDDP cells. Transwell assay was used to examine the invasive capability of the SOSP-9607/CDDP and SOSP-9607 cells. RT-PCR was performed to determine the mRNA expression levels of drug resistance-related and apoptosis-related genes, MDR1, MRP1, MRP2, LRP, ABCG2, GST-pi, Bcl-2 and Bax, in both cell lines. SOSP-9607/CDDP cells exhibited changes in morphology, proliferation rate, doubling time, cell cycle distribution and invasive capability as compared with the SOSP-9607 cells. SOSP-9607/CDDP cells were 6.24-fold resistant to cisplatin in comparison with the SOSP-9607 cells and also exhibited cross-resistance to methotrexate and adriamycin. SOSP-9607/CDDP cells overexpressed MRP1, MRP2 and GST-pi. In conclusion, SOSP-9607/CDDP cells are invaluable tools with which to study the resistance of anticancer drugs and to identify the methods to overcome resistance.
C1 [Han, Tao; Zhao, Haien; Ma, Qiong; Zhao, Jian; Qiu, Xiuchun; Fan, Qingyu] Fourth Mil Med Univ, Tangdu Hosp, Dept Orthoped Surg, Xian 710038, Shanxi, Peoples R China.
   [Han, Tao] Peoples Liberat Army Gen Hosp, Hainan Branch, Dept Orthoped Surg, Sanya 572013, Hainan, Peoples R China.
   [Zhu, Xiaoming] Fourth Mil Med Univ, Tangdu Hosp, Dept Obstet & Gynecol, Xian 710038, Shanxi, Peoples R China.
   [Zhu, Xiaoming] Gen Hosp Chinese PLA, Dept Gynecol & Obstet, Beijing 100853, Peoples R China.
   [Wang, Julei] Fourth Mil Med Univ, Tangdu Hosp, Dept Neurosurg, Xian 710038, Shanxi, Peoples R China.
C3 Air Force Military Medical University; Chinese People's Liberation Army
   General Hospital; Air Force Military Medical University; Air Force
   Military Medical University
RP Fan, QY (通讯作者)，Fourth Mil Med Univ, Tangdu Hosp, Dept Orthoped Surg, 1 Xinyi Rd, Xian 710038, Shanxi, Peoples R China.
EM qiuxiuchuntd@163.com; fanqingyutd@163.com
FU Postdoctoral Science Foundation of China [2013M532203]; Tangdu Hospital
   Innovation Fund; National Natural Science Foundation of China [31000660,
   81372297, 30973409]
FX The authors would like to thank Yanhua Wen, Yunyan Liu and Hong Zhao for
   their excellent technical assistance and helpful discussions. This study
   was supported by grants from the Postdoctoral Science Foundation of
   China (no. 2013M532203), Tangdu Hospital Innovation Fund to X.Z. and the
   National Natural Science Foundation of China (no. 31000660, no. 81372297
   and no. 30973409).
CR Asada N, 1998, ANTICANCER RES, V18, P1765
   Bellmunt J, 2007, ANN ONCOL, V18, P522, DOI 10.1093/annonc/mdl435
   Borst P, 2000, JNCI-J NATL CANCER I, V92, P1295, DOI 10.1093/jnci/92.16.1295
   Chen Helen H. W., 2010, Metal-Based Drugs, P430939, DOI 10.1155/2010/430939
   Chen X, 2009, CYTOTECHNOLOGY, V61, P37, DOI 10.1007/s10616-009-9239-3
   Gorlick R, 2010, J BONE MINER RES, V25, P683, DOI 10.1002/jbmr.77
   Gottesman MM, 2002, ANNU REV MED, V53, P615, DOI 10.1146/annurev.med.53.082901.103929
   Gottesman MM, 2002, NAT REV CANCER, V2, P48, DOI 10.1038/nrc706
   Holohan C, 2013, NAT REV CANCER, V13, P714, DOI 10.1038/nrc3599
   ISHIKAWA T, 1992, TRENDS BIOCHEM SCI, V17, P463, DOI 10.1016/0968-0004(92)90489-V
   Jain HV, 2011, CANCER RES, V71, P705, DOI 10.1158/0008-5472.CAN-10-3174
   LAI GM, 1991, INT J CANCER, V49, P688, DOI 10.1002/ijc.2910490511
   Li J, 2009, CLIN LUNG CANCER, V10, P414, DOI 10.3816/CLC.2009.n.078
   Liedert B, 2003, J INVEST DERMATOL, V121, P172, DOI 10.1046/j.1523-1747.2003.12313.x
   Longley DB, 2005, J PATHOL, V205, P275, DOI 10.1002/path.1706
   Maraldi NM, 1999, BIOL CELL, V91, P17, DOI 10.1016/S0248-4900(99)80027-6
   Negoro K, 2007, INT J ONCOL, V30, P1325
   Niu BH, 2010, MED SCI MONITOR, V16, pBR184
   Oda Y, 2000, ONCOL REP, V7, P859
   Picci P, 2007, ORPHANET J RARE DIS, V2, DOI 10.1186/1750-1172-2-6
   Sagawa Y, 2011, TUMOR BIOL, V32, P399, DOI 10.1007/s13277-010-0133-6
   Sakai W, 2008, NATURE, V451, P1116, DOI 10.1038/nature06633
   Shibata K, 2011, GYNECOL OBSTET INVES, V71, P104, DOI 10.1159/000320744
   Tajeddine N, 2008, ONCOGENE, V27, P4221, DOI 10.1038/onc.2008.63
   Wang C, 2013, INT J ONCOL, V43, P1607, DOI 10.3892/ijo.2013.2083
   Wen J, 2009, ONCOL REP, V22, P65, DOI 10.3892/or_00000407
   Yamasaki M, 2011, BRIT J CANCER, V104, P707, DOI 10.1038/sj.bjc.6606071
NR 27
TC 10
Z9 10
U1 1
U2 21
PU SPANDIDOS PUBL LTD
PI ATHENS
PA POB 18179, ATHENS, 116 10, GREECE
SN 1021-335X
EI 1791-2431
J9 ONCOL REP
JI Oncol. Rep.
PD SEP
PY 2014
VL 32
IS 3
BP 1133
EP 1139
DI 10.3892/or.2014.3314
PG 7
WC Oncology
WE Science Citation Index Expanded (SCI-EXPANDED)
SC Oncology
GA AM6NZ
UT WOS:000339983200034
PM 25017716
OA Bronze
DA 2023-12-20
ER

PT J
AU Tan, ML
   Shao, P
   Friedhuber, AM
   van Moorst, M
   Elahy, M
   Indumathy, S
   Dunstan, DE
   Wei, YZ
   Dass, CR
AF Tan, Mei L.
   Shao, Peng
   Friedhuber, Anna M.
   van Moorst, Mallory
   Elahy, Mina
   Indumathy, Sivanjah
   Dunstan, Dave E.
   Wei, Yongzhong
   Dass, Crispin R.
TI The potential role of free chitosan in bone trauma and bone cancer
   management
SO BIOMATERIALS
LA English
DT Article
DE Chitosan; Stem cell; Angiogenesis; Fracture; Osteogenesis; Cancer
ID MOLECULAR-WEIGHT CHITOSAN; MESENCHYMAL STEM-CELLS; IN-VITRO;
   GROWTH-FACTORS; MURINE MODEL; NANOPARTICLES; DIFFERENTIATION;
   OSTEOSARCOMA; METASTASIS; ACTIVATION
AB Bone defects caused by fractures or cancer-mediated destruction are debilitating. Chitosan is commonly used in scaffold matrices for bone healing, but rarely as a free drug. We demonstrate that free chitosan promotes osteoblast proliferation and osteogenesis in mesenchymal stem cells, increases osteopontin and collagen I expression, and reduces osteoclastogenesis. Chitosan inhibits invasion of endothelial cells, downregulating uPA/R, MT1-MMP, cdc42 and Racl. Better healing of bone fractures with greater trabecular bone formation was observed in mice treated with chitosan. Chitosan induces apoptosis in osteotropic prostate and breast cancer cells via caspase-2 and -3 activation, and reduces their establishment in bone. Chitosan is pro-apoptotic in osteosarcoma cells, but not their normal counterpart, osteoblasts, or chondrosarcoma cells. Systemic delivery of chitosan does not perturb angiogenesis, bone volume or instinctive behaviour in pregnant mice, but decreases foetal length and changes pancreatic secretory acini. With certain controls in place, chitosan could be useful for bone trauma management. (C) 2014 Elsevier Ltd. All rights reserved.
C1 [Tan, Mei L.] Univ Melbourne, St Vincents Hlth, Dept Orthopaed, Fitzroy, Vic 3065, Australia.
   [Shao, Peng; Wei, Yongzhong] Nanjing Med Univ, Affiliated Hosp 1, Dept Orthopaed, Nanjing 210029, Jiangsu, Peoples R China.
   [Friedhuber, Anna M.] Univ Melbourne, Dept Pathol, Parkville, Vic 3050, Australia.
   [van Moorst, Mallory; Elahy, Mina; Indumathy, Sivanjah] Victoria Univ, Coll Hlth & Biomed, St Albans, Vic 3021, Australia.
   [Dunstan, Dave E.] Univ Melbourne, Dept Biomol & Chem Engn, Parkville, Vic 3050, Australia.
   [Dass, Crispin R.] Curtin Univ, Sch Pharm, Bentley, WA 6102, Australia.
   [Dass, Crispin R.] Curtin Univ, Biosci Res Precinct, Bentley, WA 6102, Australia.
C3 University of Melbourne; Nanjing Medical University; University of
   Melbourne; Victoria University; University of Melbourne; Curtin
   University; Curtin University
RP Dass, CR (通讯作者)，Curtin Univ, Sch Pharm, GPO Box U1987, Perth, WA 6845, Australia.
EM Crispin.Dass@curtin.edu.au
RI Dunstan, Dave E/B-8936-2014
OI Elahy, Mina/0000-0003-0612-7718; Dunstan, Dave/0000-0002-9931-010X
FU Curtin University Academic50 scheme grant
FX The authors acknowledge a Curtin University Academic50 scheme grant to
   CRD. The authors thank Assoc. Prof. Michael R. Doschak, support staff
   within the School of Pharmacy, Curtin Bio-sciences Research Precinct,
   and the Animal Facility at Curtin University.
CR Ahmadbeigi N, 2011, STEM CELLS DEV, V20, P1337, DOI 10.1089/scd.2010.0266
   Akiyama T, 2010, BIOCHEM BIOPH RES CO, V391, P789, DOI 10.1016/j.bbrc.2009.11.139
   Bruera E, 2003, CANC PAIN ASSESSMENT, P515
   Busilacchi A, 2013, CARBOHYD POLYM, V98, P665, DOI 10.1016/j.carbpol.2013.06.044
   Cheng QY, 2013, REGUL TOXICOL PHARM, V65, P294, DOI 10.1016/j.yrtph.2013.01.003
   Dass CR, 2007, BIOMATERIALS, V28, P3026, DOI 10.1016/j.biomaterials.2007.03.016
   Dass CR, 2006, CLIN EXP METASTAS, V23, P367, DOI 10.1007/s10585-006-9046-6
   De Schauwer C, 2011, THERIOGENOLOGY, V75, P1431, DOI 10.1016/j.theriogenology.2010.11.008
   Ek ETH, 2007, CLIN EXP METASTAS, V24, P93, DOI 10.1007/s10585-007-9062-1
   Fernandes JC, 2011, INT J BIOL MACROMOL, V49, P433, DOI 10.1016/j.ijbiomac.2011.05.032
   Gregory CA, 2004, ANAL BIOCHEM, V329, P77, DOI 10.1016/j.ab.2004.02.002
   Hasegawa M, 2001, JPN J CANCER RES, V92, P459, DOI 10.1111/j.1349-7006.2001.tb01116.x
   Hoemann CD, 2009, PATHOL BIOL, V57, P318, DOI 10.1016/j.patbio.2008.06.004
   Hu LM, 2013, NANOSCALE, V5, P3103, DOI 10.1039/c3nr00338h
   Janssens S, 2005, CELL, V123, P1079, DOI 10.1016/j.cell.2005.09.036
   Leung M, 2013, BIOMACROMOLECULES, V14, P4207, DOI 10.1021/bm4009843
   Lewiecki EM, 2011, NAT REV RHEUMATOL, V7, P631, DOI 10.1038/nrrheum.2011.130
   Li HY, 1999, PHYTOMEDICINE, V6, P305, DOI 10.1016/S0944-7113(99)80050-6
   Maes C, 2012, NAT REV RHEUMATOL, V8, P358, DOI 10.1038/nrrheum.2012.36
   Muzzarelli RAA, 2011, MAR DRUGS, V9, P1510, DOI 10.3390/md9091510
   Naderi-Meshkin H, 2014, CELL BIOL INT, V38, P72, DOI 10.1002/cbin.10181
   Nam KS, 2007, J MICROBIOL BIOTECHN, V17, P2042
   Nam KS, 2009, J MICROBIOL BIOTECHN, V19, P629, DOI 10.4014/jmb.0811.603
   Qi LF, 2005, BIOORG MED CHEM LETT, V15, P1397, DOI 10.1016/j.bmcl.2005.01.010
   Qi LF, 2005, WORLD J GASTROENTERO, V11, P5136
   Qi LF, 2006, BIOORG MED CHEM LETT, V16, P4243, DOI 10.1016/j.bmcl.2006.05.078
   Romagnoli C, 2013, CLIN CASES MINER BON, V10, P155, DOI 10.11138/ccmbm/2013.10.3.155
   Roy K, 1999, NAT MED, V5, P387, DOI 10.1038/7385
   Shen KT, 2009, FOOD CHEM TOXICOL, V47, P1864, DOI 10.1016/j.fct.2009.04.044
   Skop NB, 2013, ACTA BIOMATER, V9, P6834, DOI 10.1016/j.actbio.2013.02.043
   Soleimani M, 2009, NAT PROTOC, V4, P102, DOI 10.1038/nprot.2008.221
   Solov'eva T, 2013, MAR DRUGS, V11, P2216, DOI 10.3390/md11062216
   Takada I, 2009, NAT REV RHEUMATOL, V5, P442, DOI 10.1038/nrrheum.2009.137
   Tan ML, 2010, J CONTROL RELEASE, V144, P196, DOI 10.1016/j.jconrel.2010.01.011
   Tang T, 2011, BIOMED MATER, V6, DOI 10.1088/1748-6041/6/1/015004
   Tinel A, 2004, SCIENCE, V304, P843, DOI 10.1126/science.1095432
   Torres AL, 2013, ACTA BIOMATER, V9, P6553, DOI 10.1016/j.actbio.2013.01.015
   Wang HB, 2014, BIOMATERIALS, V35, P3986, DOI 10.1016/j.biomaterials.2014.01.021
   Wysolmerski JJ, 2002, J MAMMARY GLAND BIOL, V7, P267, DOI 10.1023/A:1022800716196
   Zhang KX, 2013, ACTA BIOMATER, V9, P7276, DOI 10.1016/j.actbio.2013.03.025
NR 40
TC 45
Z9 47
U1 0
U2 59
PU ELSEVIER SCI LTD
PI OXFORD
PA THE BOULEVARD, LANGFORD LANE, KIDLINGTON, OXFORD OX5 1GB, OXON, ENGLAND
SN 0142-9612
EI 1878-5905
J9 BIOMATERIALS
JI Biomaterials
PD SEP
PY 2014
VL 35
IS 27
BP 7828
EP 7838
DI 10.1016/j.biomaterials.2014.05.087
PG 11
WC Engineering, Biomedical; Materials Science, Biomaterials
WE Science Citation Index Expanded (SCI-EXPANDED)
SC Engineering; Materials Science
GA AL2TF
UT WOS:000338977600014
PM 24947230
DA 2023-12-20
ER

PT J
AU Spugnini, EP
   Buglioni, S
   Carocci, F
   Francesco, M
   Vincenzi, B
   Fanciulli, M
   Fais, S
AF Spugnini, Enrico P.
   Buglioni, Sabrina
   Carocci, Francesca
   Francesco, Menicagli
   Vincenzi, Bruno
   Fanciulli, Maurizio
   Fais, Stefano
TI High dose lansoprazole combined with metronomic chemotherapy: a phase
   I/II study in companion animals with spontaneously occurring tumors
SO JOURNAL OF TRANSLATIONAL MEDICINE
LA English
DT Article
DE Chlorambucil; Cyclophosphamide; Lansoprazole; Piroxicam; Proton pump;
   Water alkalizer
ID PROTON PUMP INHIBITORS; VACUOLAR-ATPASES; SOLID TUMORS; CANCER; DOGS;
   CYCLOPHOSPHAMIDE; THERAPY; PH; OSTEOSARCOMA; CHLORAMBUCIL
AB Background: The treatment of human cancer has been seriously hampered for decades by resistance to chemotherapeutic drugs. A very efficient mechanism of tumor resistance to drugs is the proton pumps-mediated acidification of tumor microenvironment. Metronomic chemotherapy has shown efficacy in adjuvant fashion as well as in the treatment of pets with advanced disease. Moreover, we have shown in veterinary clinical settings that pre-treatment with proton-pumps inhibitors (PPI) increases tumor responsiveness to chemotherapeutics. In this study pet with spontaneously occurring cancer have been recruited to be treated by a combination of metronomic chemotherapy and high dose PPIs and their responses have been matched to those of a historical control of ten patients treated with metronomic chemotherapy alone.
[truncated: 1,031,809 more chars]
