# Supplementary material for: A 10-year bibliometric analysis in the field of osteosarcoma treatment from 2014 to 2023
Source: Discov Oncol. 2025 Feb 28;16:255. doi: 10.1007/s12672-025-02007-2 (PMC11871176; doi:10.1007/s12672-025-02007-2)
Supplement: Supplementary file 1 — Additional file1 [file 12672_2025_2007_MOESM1_ESM.zip › original data/download_2015.txt]

FN Clarivate Analytics Web of Science
VR 1.0
PT J
AU Han, XG
   Du, L
   Qiao, H
   Tu, B
   Wang, YG
   Qin, A
   Dai, KR
   Fan, QM
   Tang, TT
AF Han, Xiu-guo
   Du, Lin
   Qiao, Han
   Tu, Bing
   Wang, Yu-gang
   Qin, An
   Dai, Ke-rong
   Fan, Qi-ming
   Tang, Ting-ting
TI CXCR1 knockdown improves the sensitivity of osteosarcoma to cisplatin
SO CANCER LETTERS
LA English
DT Article
DE Osteosarcoma; CXCR1 silencing; Cisplatin sensitivity; Interleukin-8; Akt
   signaling pathway
ID MESENCHYMAL STEM-CELLS; CANCER CELLS; PROSTATE-CANCER; IL8 EXPRESSION;
   OVARIAN-CANCER; BREAST-CANCER; GROWTH; PATHWAY; PROMOTES; INTERLEUKIN-8
AB Chemotherapy resistance is a major cause of poor prognoses for osteosarcoma patients. This study aimed to determine whether CXCR1 gene knockdown improves the sensitivity of osteosarcomas to chemotherapy. Both CXCR1 expression and cisplatin sensitivity were investigated and compared in two osteosarcoma cell lines. Sensitivity to the chemotherapy drug cisplatin and apoptosis were investigated with or without stimulation via Interleukin-8 (IL-8), which is a ligand of CXCR1. Furthermore, activation of the Akt signaling pathway was determined. Finally, luciferase-labeled CXCR1-knockdown Saos2-lung cells were injected into the tibiae of nude mice that were treated with cisplatin thereafter. We found that CXCR1 expression and cisplatin sensitivity were negatively correlated in osteosarcoma cell lines. IL-8-induced reduction in sensitivity could be blocked by silencing CXCR1, and OCCR1 knockdown suppressed the Akt signaling pathway. Moreover, CXCR1-knockdown tumors were significantly smaller than control tumors, which was consistent with the luciferase intensity results. The expression levels of IL-8, CXCR1 and p-Akt were suppressed in CXCR1-knockdown cells. Taken together, these data indicate that CXCR1 gene knockdown in osteosarcoma cells improved the sensitivity to chemotherapy and that this process might be regulated in part by the IL-8/CXCR1/Akt signaling pathway. (C) 2015 Elsevier Ireland Ltd. All rights reserved.
C1 [Han, Xiu-guo; Qiao, Han; Wang, Yu-gang; Qin, An; Dai, Ke-rong; Fan, Qi-ming; Tang, Ting-ting] Shanghai Jiao Tong Univ, Sch Med, Shanghai Peoples Hosp 9, Shanghai Key Lab Orthoped Implants,Dept Orthoped, Shanghai 200030, Peoples R China.
   [Du, Lin] Shanghai Jiao Tong Univ, Sch Med, Shanghai Peoples Hosp 1, Dept Orthoped Surg, Shanghai 200030, Peoples R China.
   [Tu, Bing] Shanghai Jiao Tong Univ, Sch Med, Shanghai Peoples Hosp 6, Dept Orthoped Surg, Shanghai 200030, Peoples R China.
C3 Shanghai Jiao Tong University; Shanghai Jiao Tong University; Shanghai
   Jiao Tong University
RP Fan, QM (通讯作者)，Shanghai Jiao Tong Univ, Sch Med, Shanghai Peoples Hosp 9, Shanghai Key Lab Orthoped Implants,Dept Orthoped, Shanghai 200030, Peoples R China.
EM chillow@163.com; tingtingtang@hotmail.com
RI Tang, Tingting/B-1361-2013
OI Tang, Tingting/0000-0002-1670-7452; Han, Xiuguo/0000-0001-5787-5332
FU National Natural Science Foundation of China [81172549, 81302341,
   81370050]; Science and Technology Commission of Shanghai Special
   Experimental Animals of China [14140904002]
FX This work was supported by grants from the National Natural Science
   Foundation of China (81172549, 81302341, 81370050) and the Science and
   Technology Commission of Shanghai Special Experimental Animals of China
   (14140904002).
CR Baron VT, 2015, BRIT J CANCER, V112, P755, DOI 10.1038/bjc.2014.622
   Bian ZY, 2010, CANCER SCI, V101, P2554, DOI 10.1111/j.1349-7006.2010.01731.x
   Bielack SS, 2002, J CLIN ONCOL, V20, P776, DOI 10.1200/JCO.20.3.776
   Chen KF, 2011, J PHARMACOL EXP THER, V337, P155, DOI 10.1124/jpet.110.175786
   Dieudonné FX, 2010, CANCER RES, V70, P5399, DOI 10.1158/0008-5472.CAN-10-0090
   Du L, 2014, INT J CLIN EXP PATHO, V7, P2871
   Duan L, 2014, CANCER BIOL THER, V15, P1600, DOI 10.4161/15384047.2014.961876
   Ferguson WS, 2001, CANCER INVEST, V19, P292, DOI 10.1081/CNV-100102557
   Foley JM, 2015, J TRANSL MED, V13, DOI 10.1186/s12967-015-0466-4
   Gales Dominique, 2013, ISRN Oncol, V2013, P859154, DOI 10.1155/2013/859154
   Geller David S, 2010, Clin Adv Hematol Oncol, V8, P705
   Ginestier C, 2010, J CLIN INVEST, V120, P485, DOI 10.1172/JCI39397
   Han XB, 2015, FEBS OPEN BIO, V5, P182, DOI 10.1016/j.fob.2015.03.001
   He ZH, 2015, J CANCER RES THER, V11, P18, DOI 10.4103/0973-1482.143334
   Horn D, 2015, EXPERT OPIN THER TAR, V19, P795, DOI 10.1517/14728222.2015.1012157
   Huang W., 2015, GASTROENTEROLOGY, DOI [10.1053/j.gastro.2015.05.058, DOI 10.1053/J.GASTR0.2015.05.058]
   Huang Z, 2015, MOL MED REP, V12, P3916, DOI 10.3892/mmr.2015.3859
   Kaunisto A, 2015, MOL ONCOL, V9, P1140, DOI 10.1016/j.molonc.2015.02.004
   Krook MA, 2014, MOL CANCER RES, V12, P953, DOI 10.1158/1541-7786.MCR-13-0668
   Levina V, 2008, PLOS ONE, V3, DOI 10.1371/journal.pone.0003077
   Li J, 2014, BMB REP, V47, P33, DOI 10.5483/BMBRep.2014.47.1.069
   Li LY, 2015, ONCOL REP, V33, P751, DOI 10.3892/or.2014.3659
   Li W, 2015, J EXP CLIN CANC RES, V34, DOI 10.1186/s13046-015-0172-3
   Ma ZF, 2015, BMC BIOCHEM, V16, DOI 10.1186/s12858-015-0042-9
   Maxwell PJ, 2014, ONCOTARGET, V5, P4895, DOI 10.18632/oncotarget.2052
   Mongre RK, 2015, INT J ONCOL, V46, P2573, DOI 10.3892/ijo.2015.2961
   Ottaviani G, 2009, CANCER TREAT RES, V152, P3, DOI 10.1007/978-1-4419-0284-9_1
   Peng DJ, 2010, BIOCHEM BIOPH RES CO, V394, P600, DOI 10.1016/j.bbrc.2010.03.029
   Qu Y, 2015, ONCOL REP, V33, P1177, DOI 10.3892/or.2014.3698
   Tamari K, 2014, INT J ONCOL, V45, P2349, DOI 10.3892/ijo.2014.2671
   Tsai HC, 2014, PLOS ONE, V9, DOI 10.1371/journal.pone.0090159
   Tu B, 2012, CANCER LETT, V325, P80, DOI 10.1016/j.canlet.2012.06.006
   Wang H, 2014, INT J MOL MED, V33, P633, DOI 10.3892/ijmm.2013.1602
   Wang JP, 2013, ONCOL LETT, V5, P574, DOI 10.3892/ol.2012.1043
   Wang KL, 2012, ARCH BIOCHEM BIOPHYS, V526, P38, DOI 10.1016/j.abb.2012.07.003
   Wang L, 2014, MOL CANCER, V13, DOI 10.1186/1476-4598-13-139
   Wang SW, 2015, CARCINOGENESIS, V36, P104, DOI 10.1093/carcin/bgu218
   Waugh DJJ, 2008, CLIN CANCER RES, V14, P6735, DOI 10.1158/1078-0432.CCR-07-4843
   Wu TY, 2014, CLIN IMMUNOL, V154, P116, DOI 10.1016/j.clim.2014.07.005
   Wuyts A, 1997, BIOCHEMISTRY-US, V36, P2716, DOI 10.1021/bi961999z
   Xu WT, 2009, CANCER LETT, V281, P32, DOI 10.1016/j.canlet.2009.02.022
   Yang JL, 2013, CURR OPIN ONCOL, V25, P398, DOI 10.1097/CCO.0b013e3283622c1b
   Yuan JM, 2011, ASIAN PAC J CANCER P, V12, P3465
   Yuan Xiangwei, 2014, Zhonghua Yi Xue Za Zhi, V94, P3443
   Zhang C, 2015, CELL CYCLE, V14, P2100, DOI 10.1080/15384101.2015.1041693
   Zhang Wu, 2005, Clin Colorectal Cancer, V5, P124, DOI 10.3816/CCC.2005.n.025
   Zhang Y, 2014, ONCOL REP, V32, P965, DOI 10.3892/or.2014.3290
   Zhou J, 2014, CELL SIGNAL, V26, P2896, DOI 10.1016/j.cellsig.2014.08.027
   Zöllinger A, 2008, BLOOD, V112, P3403, DOI 10.1182/blood-2007-11-119362
NR 49
TC 34
Z9 37
U1 3
U2 48
PU ELSEVIER IRELAND LTD
PI CLARE
PA ELSEVIER HOUSE, BROOKVALE PLAZA, EAST PARK SHANNON, CO, CLARE, 00000,
   IRELAND
SN 0304-3835
EI 1872-7980
J9 CANCER LETT
JI Cancer Lett.
PD DEC 28
PY 2015
VL 369
IS 2
BP 405
EP 415
DI 10.1016/j.canlet.2015.09.002
PG 11
WC Oncology
WE Science Citation Index Expanded (SCI-EXPANDED)
SC Oncology
GA CW3LW
UT WOS:000364894800017
PM 26391645
DA 2023-12-20
ER

PT J
AU Ma, HC
   He, CL
   Cheng, YL
   Yang, ZM
   Zang, JT
   Liu, JG
   Chen, XS
AF Ma, Hecheng
   He, Chaoliang
   Cheng, Yilong
   Yang, Zhiming
   Zang, Junting
   Liu, Jianguo
   Chen, Xuesi
TI Localized Co-delivery of Doxorubicin, Cisplatin, and Methotrexate by
   Thermosensitive Hydrogels for Enhanced Osteosarcoma Treatment
SO ACS APPLIED MATERIALS & INTERFACES
LA English
DT Article
DE injectable hydrogels; localized delivery; multidrug co-delivery;
   synergistic therapy; combination therapy; osteosarcoma treatment
ID STUDY-GROUP PROTOCOLS; BLOCK-COPOLYMER; INJECTABLE HYDROGELS;
   SUSTAINED-RELEASE; DRUG-DELIVERY; BREAST-CANCER; CELL-DEATH;
   CHEMOTHERAPY; THERAPY; COMBINATION
AB Localized cancer treatments with combination drugs have recently emerged as crucial approaches for effective Inhibition of tumor growth and reoccurrence. In this study, we present a new strategy for the osteosarcoma treatment by localized co-delivery of multiple drugs, including doxorubicin (DOX), cisplatin (CDDP) and methotraxate (MTX), using thermosensitive PLGA PEG PLGA hydrogels. The release profiles of the drugs from the hydrogels were investigated in vitro. It was found that the multidrug coloaded hydrogels exhibited synergistic effects on cytoto]dcity against osteosarcoma Saos-2 and MG-63 cells in vitro. After a single peritumoral injection of the drug-loaded hydrogels into nude mice bearing human osteosarcoma Saos-2 xenografts, the hydrogels coloaded with DOX, CDDP, and MTX displayed the highest tumor suppression efficacy in vivo for up to 16 days, as well as led to enhanced tumor apoptosis and increased regulation of the expressions of apoptosis-related genes. Moreover, the monitoring on the mice body change and the ex vivo histological analysis of the key organs indicated that the localized treatments caused less systemic toxicity and no obvious damage to the normal organs. Therefore, the approach of localized co-delivery of DOX, CDDP, and MTX by the thermosensitive hydrogels may be a promising approach for enhanced osteosarcoma treatment.
C1 [Ma, Hecheng; He, Chaoliang; Cheng, Yilong; Chen, Xuesi] Chinese Acad Sci, Changchun Inst Appl Chem, Key Lab Polymer Ecomat, Changchun 130022, Peoples R China.
   [Ma, Hecheng; Yang, Zhiming; Zang, Junting; Liu, Jianguo] Jilin Univ, Hosp 1, Dept Orthopaed, Changchun 130021, Peoples R China.
C3 Chinese Academy of Sciences; Changchun Institute of Applied Chemistry,
   CAS; Jilin University
RP He, CL (通讯作者)，Chinese Acad Sci, Changchun Inst Appl Chem, Key Lab Polymer Ecomat, Changchun 130022, Peoples R China.
EM clhe@ciac.ac.cn
RI Cheng, Yilong/G-3061-2017; Zang, Junting/B-3559-2017; He,
   Chaoliang/D-4696-2017; Cheng, Yilong/AAH-3905-2021
OI Cheng, Yilong/0000-0002-4996-8456; Zang, Junting/0000-0002-5116-7551;
   He, Chaoliang/0000-0001-6407-1367; Cheng, Yilong/0000-0002-4996-8456
FU National Natural Science Foundation of China [21174142, 51273081,
   51233004, 51390484, 51321062]; Ministry of Science and Technology of
   China [2011DFR51090]; Changchun Municipal Science and Technology Bureau
   Foundation [2012092]
FX The authors are grateful for the financial support from the National
   Natural Science Foundation of China (projects 21174142, 51273081,
   51233004, 51390484, and 51321062), the Ministry of Science and
   Technology of China (International cooperation and communication program
   2011DFR51090) and Changchun Municipal Science and Technology Bureau
   Foundation (Project 2012092).
CR Alexander A, 2013, J CONTROL RELEASE, V172, P715, DOI 10.1016/j.jconrel.2013.10.006
   Anninga JK, 2011, EUR J CANCER, V47, P2431, DOI 10.1016/j.ejca.2011.05.030
   BERENBAUM MC, 1978, J INFECT DIS, V137, P122, DOI 10.1093/infdis/137.2.122
   Berrino F, 2007, LANCET ONCOL, V8, P773, DOI 10.1016/S1470-2045(07)70245-0
   Bielack S., 2010, PEDIAT ADOLESCENT OS, P289
   Bielack SS, 2002, J CLIN ONCOL, V20, P776, DOI 10.1200/JCO.20.3.776
   Bouhadir KH, 2001, BIOMATERIALS, V22, P2625, DOI 10.1016/S0142-9612(01)00003-5
   CARTER SK, 1974, CA-CANCER J CLIN, V24, P322, DOI 10.3322/canjclin.24.6.322
   Chen YY, 2013, LANGMUIR, V29, P3721, DOI 10.1021/la400268p
   Cho H, 2014, J DRUG TARGET, V22, P669, DOI 10.3109/1061186X.2014.931406
   Ci TY, 2014, SCI REP-UK, V4, DOI 10.1038/srep05473
   CORTES EP, 1974, NEW ENGL J MED, V291, P998, DOI 10.1056/NEJM197411072911903
   Devarajan E, 2002, ONCOGENE, V21, P8843, DOI 10.1038/sj.onc.1206044
   García-Sáez AJ, 2012, CELL DEATH DIFFER, V19, P1733, DOI 10.1038/cdd.2012.105
   Gatta G, 2014, LANCET ONCOL, V15, P35, DOI 10.1016/S1470-2045(13)70548-5
   Guo DD, 2012, BIOMATERIALS, V33, P2272, DOI 10.1016/j.biomaterials.2011.12.011
   Hayek ER, 2005, NEW ENGL J MED, V352, P2456, DOI 10.1056/NEJM200506093522321
   He CL, 2008, J CONTROL RELEASE, V127, P189, DOI 10.1016/j.jconrel.2008.01.005
   HOCKENBERY D, 1990, NATURE, V348, P334, DOI 10.1038/348334a0
   Hogendoorn PCW, 2010, ANN ONCOL, V21, pv204, DOI 10.1093/annonc/mdq223
   Janeway KA, 2010, LANCET ONCOL, V11, P670, DOI 10.1016/S1470-2045(10)70062-0
   Jeong B, 2000, J CONTROL RELEASE, V63, P155, DOI 10.1016/S0168-3659(99)00194-7
   Jhaveri A, 2014, J CONTROL RELEASE, V190, P352, DOI 10.1016/j.jconrel.2014.05.002
   JOLIVET J, 1983, NEW ENGL J MED, V309, P1094, DOI 10.1056/NEJM198311033091805
   Kaatsch P, 2010, CANCER TREAT REV, V36, P277, DOI 10.1016/j.ctrv.2010.02.003
   Kager L, 2003, J CLIN ONCOL, V21, P2011, DOI 10.1200/JCO.2003.08.132
   Kempf-Bielack B, 2005, J CLIN ONCOL, V23, P559, DOI 10.1200/JCO.2005.04.063
   Kim S, 2010, BIOMATERIALS, V31, P4157, DOI 10.1016/j.biomaterials.2010.01.139
   Konishi M, 2005, J CONTROL RELEASE, V103, P7, DOI 10.1016/j.jconrel.2004.11.014
   Lowe SW, 2000, CARCINOGENESIS, V21, P485, DOI 10.1093/carcin/21.3.485
   Luetke A, 2014, CANCER TREAT REV, V40, P523, DOI 10.1016/j.ctrv.2013.11.006
   Ma HC, 2014, BIOMATERIALS, V35, P8723, DOI 10.1016/j.biomaterials.2014.06.045
   Marina N., 2010, PEDIAT ADOLESCENT OS, P339
   McTiernan A, 2012, EUR J CANCER, V48, P703, DOI 10.1016/j.ejca.2011.09.012
   Miao BL, 2011, J APPL POLYM SCI, V122, P2139, DOI 10.1002/app.34332
   Nair LS, 2007, PROG POLYM SCI, V32, P762, DOI 10.1016/j.progpolymsci.2007.05.017
   Narayani R, 1996, INT J PHARM, V138, P121, DOI 10.1016/0378-5173(96)04527-9
   NISHIOKA Y, 1991, CHEM PHARM BULL, V39, P1518
   Pang BX, 2013, NAT COMMUN, V4, DOI 10.1038/ncomms2921
   Park MH, 2012, ACCOUNTS CHEM RES, V45, P424, DOI 10.1021/ar200162j
   Park SB, 2013, CA-CANCER J CLIN, V63, P419, DOI 10.3322/caac.21204
   Shen WJ, 2015, BIOMACROMOLECULES, V16, P105, DOI 10.1021/bm501220a
   Song WT, 2014, ACTA BIOMATER, V10, P1392, DOI 10.1016/j.actbio.2013.11.026
   Srinivasula SM, 2001, NATURE, V410, P112, DOI 10.1038/35065125
   Stiller CA, 2013, EUR J CANCER, V49, P684, DOI 10.1016/j.ejca.2012.09.011
   Swift LP, 2006, CANCER RES, V66, P4863, DOI 10.1158/0008-5472.CAN-05-3410
   Ta HT, 2009, BIOMATERIALS, V30, P4815, DOI 10.1016/j.biomaterials.2009.05.035
   Ward E, 2014, CA-CANCER J CLIN, V64, P83, DOI 10.3322/caac.21219
   Widemann BC, 2006, ONCOLOGIST, V11, P694, DOI 10.1634/theoncologist.11-6-694
   Xu SX, 2014, EUR J PHARM SCI, V62, P267, DOI 10.1016/j.ejps.2014.06.002
   Yu L, 2008, CHEM SOC REV, V37, P1473, DOI 10.1039/b713009k
   Yu L, 2013, BIOMATER SCI-UK, V1, P411, DOI 10.1039/c2bm00159d
   Zentner GM, 2001, J CONTROL RELEASE, V72, P203, DOI 10.1016/S0168-3659(01)00276-0
   Zhu W, 2012, INT J PHARMACEUT, V437, P11, DOI 10.1016/j.ijpharm.2012.08.007
NR 54
TC 121
Z9 123
U1 6
U2 173
PU AMER CHEMICAL SOC
PI WASHINGTON
PA 1155 16TH ST, NW, WASHINGTON, DC 20036 USA
SN 1944-8244
J9 ACS APPL MATER INTER
JI ACS Appl. Mater. Interfaces
PD DEC 16
PY 2015
VL 7
IS 49
BP 27040
EP 27048
DI 10.1021/acsami.5b09112
PG 9
WC Nanoscience & Nanotechnology; Materials Science, Multidisciplinary
WE Science Citation Index Expanded (SCI-EXPANDED)
SC Science & Technology - Other Topics; Materials Science
GA CZ1NZ
UT WOS:000366873900004
PM 26575336
DA 2023-12-20
ER

PT J
AU Ferrari, S
   Serra, M
AF Ferrari, Stefano
   Serra, Massimo
TI An update on chemotherapy for osteosarcoma
SO EXPERT OPINION ON PHARMACOTHERAPY
LA English
DT Review
DE cisplatin; doxorubicin; ifosfamide; methotrexate; mifamurtide;
   neoadjuvant chemotherapy; osteosarcoma; pharmacogenetics; prognostic
   factors; salvage chemotherapy; tyrosine kinase inhibitors
ID HIGH-GRADE OSTEOSARCOMA; HIGH-DOSE METHOTREXATE; PHASE-II TRIAL;
   PROGNOSTIC-FACTORS; NEOADJUVANT CHEMOTHERAPY; P-GLYCOPROTEIN; METASTATIC
   OSTEOSARCOMA; MURAMYL TRIPEPTIDE; OSTEOGENIC-SARCOMA; SURVIVAL
AB Introduction: In the early seventies chemotherapy significantly improved survival in osteosarcoma. Since then minor innovations have occurred although recent years have offered insights of clinical and scientific relevance.Areas covered: This review focuses on the most recent results of phase 3 and 2 studies. Published data or presentations at International meetings are discussed. A specific section discusses recent insights from studies supporting the hypothesis of a possible personalized chemotherapy approach.Expert opinion: Osteosarcoma is a rare tumor and any effort should be made to improve the level of International collaboration. The MAP (methotrexate, doxorubicin and cisplatin) regimen has become the treatment of choice. Poor pathological response to primary chemotherapy is confirmed as a predictive factor of survival and, presently with the available drugs, it is not recommended to intensify or change post-operative treatment on the basis of pathological response to primary chemotherapy. The genomic complexity and the heterogeneity of osteosarcoma makes active and effective molecularly targeted therapies unlikely to be available in the near future. A relation between pharmacogenetic profile and chemotherapy toxicity and prognosis has been reported. The new frontier for clinical research in osteosarcoma is to optimize the use of the active drugs available by personalizing chemotherapy treatment.
C1 [Ferrari, Stefano] Rizzoli Orthopaed Inst, Musculoskeletal Oncol Dept, I-40136 Bologna, Italy.
   [Serra, Massimo] Rizzoli Orthopaed Inst, Expt Oncol Lab, I-40136 Bologna, Italy.
C3 IRCCS Istituto Ortopedico Rizzoli; IRCCS Istituto Ortopedico Rizzoli
RP Ferrari, S (通讯作者)，Rizzoli Orthopaed Inst, Musculoskeletal Oncol Dept, Via Pupilli 1, I-40136 Bologna, Italy.
EM stefano.ferrari@ior.it
RI Serra, Massimo/J-4878-2016
OI Serra, Massimo/0000-0003-0742-1177
FU PharmaMar; Molmed; GlaxoSmithKline; Morphotek; CytRx
FX S Ferrari has received research support from PharmaMar, Molmed,
   GlaxoSmithKline, Morphotek and CytRx. He has received honoraria from
   Takeda for work on the speakers bureau and is a consultant/on the
   advisory board for Novartis, Takeda, GlaxoSmithKline and Merck. The
   authors have no other relevant affiliations or financial involvement
   with any organization or entity with a financial interest in or
   financial conflict with the subject matter or materials discussed in the
   manuscript apart from those disclosed.
CR Anninga JK, 2011, EUR J CANCER, V47, P2431, DOI 10.1016/j.ejca.2011.05.030
   Bacci G, 2006, CANCER-AM CANCER SOC, V106, P1154, DOI 10.1002/cncr.21724
   Bacci G, 2003, ANN ONCOL, V14, P1126, DOI 10.1093/annonc/mdg286
   Bacci G, 1998, ONCOL REP, V5, P1259
   BALDINI N, 1995, NEW ENGL J MED, V333, P1380, DOI 10.1056/NEJM199511233332103
   Bielack SS, 2002, J CLIN ONCOL, V20, P776, DOI 10.1200/JCO.20.3.776
   Bielack SS, 2015, J CLIN ONCOL, V33, P2279, DOI 10.1200/JCO.2014.60.0734
   Boye K, 2014, PEDIATR BLOOD CANCER, V61, P840, DOI 10.1002/pbc.24868
   Brasme JF, 2012, LANCET ONCOL, V13, pE445, DOI 10.1016/S1470-2045(12)70361-3
   Brugieres L, 2014, CTOS MEETING PROCEED, P99
   Casali PG, 2014, ANN ONCOL, V25, P113, DOI 10.1093/annonc/mdu256
   Chou AJ, 2009, CANCER-AM CANCER SOC, V115, P5339, DOI 10.1002/cncr.24566
   Duchman KR, 2015, CANCER EPIDEMIOL, DOI [10.1016/j.canep.2015.05.001, DOI 10.1016/J.CANEP.2015.05.001.]
   Ebb D, 2012, J CLIN ONCOL, V30, P2545, DOI 10.1200/JCO.2011.37.4546
   Fagioli F, 2002, J CLIN ONCOL, V20, P2150, DOI 10.1200/JCO.2002.08.081
   Ferrari S, 2003, J CLIN ONCOL, V21, P710, DOI 10.1200/JCO.2003.03.141
   Ferrari S, 2009, J CLIN ONCOL, V27
   Ferrari S, 2011, CTOS MEETING PROCEED, P151
   Ferrari S, EMSOS PROCEEDINGS 20
   Ferrari S, 2007, CURR OPIN ONCOL, V19, P341, DOI 10.1097/CCO.0b013e328122d73f
   Ferrari S, 2012, TUMORI J, V98, P702, DOI 10.1700/1217.13492
   Ferrari S, 2012, J CLIN ONCOL, V30, P2112, DOI 10.1200/JCO.2011.38.4420
   Garnett MJ, 2012, NATURE, V483, P570, DOI 10.1038/nature11005
   Gatta G, 2011, EUR J CANCER, V47, P2493, DOI 10.1016/j.ejca.2011.08.008
   Gelderblom H, 2011, EUR J CANCER, V47, P895, DOI 10.1016/j.ejca.2010.11.036
   Grignani G, 2012, ANN ONCOL, V23, P508, DOI 10.1093/annonc/mdr151
   Grignani G, 2015, LANCET ONCOL, V16, P98, DOI 10.1016/S1470-2045(14)71136-2
   Grimer RJ, 2003, EUR J CANCER, V39, P157, DOI 10.1016/S0959-8049(02)00478-1
   Hagleitner MM, 2015, CLIN CANCER RES, V21, P3436, DOI 10.1158/1078-0432.CCR-14-2638
   Hattinger CM, 2015, HISTOPATHOLOGY, DOI [10.1111/his.12653, DOI 10.1111/HIS.12653.]
   Hattinger CM, 2015, EXPERT OPIN EMERG DR, V28, P1
   Iwata S, 2014, ANN SURG ONCOL, V21, P263, DOI 10.1245/s10434-013-3210-4
   JAFFE N, 1973, CANCER-AM CANCER SOC, V31, P1367, DOI 10.1002/1097-0142(197306)31:6<1367::AID-CNCR2820310611>3.0.CO;2-6
   Kager L, 2003, J CLIN ONCOL, V21, P2011, DOI 10.1200/JCO.2003.08.132
   Kempf-Bielack B, 2005, J CLIN ONCOL, V23, P559, DOI 10.1200/JCO.2005.04.063
   Kirschner K, 2010, ANTICANCER RES, V30, P3223
   Kuijjer ML, 2013, INT J CANCER, V133, P2512, DOI 10.1002/ijc.28124
   Le Deley MC, 2007, EUR J CANCER, V43, P752, DOI 10.1016/j.ejca.2006.10.023
   Longhi A, 2008, J CLIN ONCOL, V26, P5368, DOI 10.1200/JCO.2007.14.9104
   Marec-Berard Perrine, 2014, Sarcoma, V2014, P475067, DOI 10.1155/2014/475067
   Massimo B, 2009, CANCER-AM CANCER SOC, V115, P2980, DOI 10.1002/cncr.24368
   Meyers PA, 2008, J CLIN ONCOL, V26, P633, DOI 10.1200/JCO.2008.14.0095
   Mirabello L, 2011, BMC CANCER, V11, DOI 10.1186/1471-2407-11-209
   Neyssa M, 2014, CTOS MEETING PROCEED, P96
   Ottaviani G, 2009, CANCER TREAT RES, V152, P3, DOI 10.1007/978-1-4419-0284-9_1
   Ozaki T, 2003, J CLIN ONCOL, V21, P334, DOI 10.1200/JCO.2003.01.142
   Pakos EE, 2003, CANCER-AM CANCER SOC, V98, P581, DOI 10.1002/cncr.11546
   Palmerini E, 2014, J CLIN ONCOL, V32, DOI 10.1200/jco.2014.32.15_suppl.10541
   Pappo AS, 2014, CANCER-AM CANCER SOC, V120, P2448, DOI 10.1002/cncr.28728
   Perry JA, 2014, P NATL ACAD SCI USA, V111, pE5564, DOI 10.1073/pnas.1419260111
   PICCI P, 1985, CANCER, V56, P1515, DOI 10.1002/1097-0142(19851001)56:7<1515::AID-CNCR2820560707>3.0.CO;2-6
   Picci P., 2014, ATLAS MUSCULOSKELETA, P147, DOI DOI 10.1007/978-3-319-01748-8_34
   Pignochino Y, 2013, CLIN CANCER RES, V19, P2117, DOI 10.1158/1078-0432.CCR-12-2293
   Pignochino Y, 2009, MOL CANCER, V8, DOI 10.1186/1476-4598-8-118
   Poos K, 2015, PLOS ONE, V10, DOI 10.1371/journal.pone.0123082
   Rapkin L, 2012, PEDIATR BLOOD CANCER, V59, P854, DOI 10.1002/pbc.24101
   ROSEN G, 1982, CANCER-AM CANCER SOC, V49, P1221, DOI 10.1002/1097-0142(19820315)49:6<1221::AID-CNCR2820490625>3.0.CO;2-E
   Serra M, 2003, J CLIN ONCOL, V21, P536, DOI 10.1200/JCO.2003.03.144
   Serra M, 2006, INT J ONCOL, V29, P1459
   Smeland S, 2015, J CLIN ONCOL, V33
   Song BS, 2014, PEDIATR BLOOD CANCER, V61, P1376, DOI 10.1002/pbc.25035
   van Maldegem AM, 2012, CLIN SARCOMA RES, V2, DOI 10.1186/2045-3329-2-5
   Wagner LM, 2015, PEDIATR BLOOD CANCER, V62, P440, DOI 10.1002/pbc.25334
   Whelan JS, 2015, ANN ONCOL, V26, P407, DOI 10.1093/annonc/mdu526
   Whelan JS, 2012, ANN ONCOL, V23, P1607, DOI 10.1093/annonc/mdr491
   Whelan J, 2012, INT J CANCER, V131, pE508, DOI 10.1002/ijc.26426
   Windsor RE, 2012, CANCER-AM CANCER SOC, V118, P1856, DOI 10.1002/cncr.26472
NR 67
TC 173
Z9 181
U1 7
U2 79
PU TAYLOR & FRANCIS LTD
PI ABINGDON
PA 2-4 PARK SQUARE, MILTON PARK, ABINGDON OR14 4RN, OXON, ENGLAND
SN 1465-6566
EI 1744-7666
J9 EXPERT OPIN PHARMACO
JI Expert Opin. Pharmacother.
PD DEC 12
PY 2015
VL 16
IS 18
BP 2727
EP 2736
DI 10.1517/14656566.2015.1102226
PG 10
WC Pharmacology & Pharmacy
WE Science Citation Index Expanded (SCI-EXPANDED)
SC Pharmacology & Pharmacy
GA CZ5OV
UT WOS:000367152800001
PM 26512909
DA 2023-12-20
ER

PT J
AU Shahabi, S
   Döscher, S
   Bollhorst, T
   Treccani, L
   Maas, M
   Dringen, R
   Rezwan, K
AF Shahabi, Shakiba
   Doescher, Svea
   Bollhorst, Tobias
   Treccani, Laura
   Maas, Michael
   Dringen, Ralf
   Rezwan, Kurosch
TI Enhancing Cellular Uptake and Doxorubicin Delivery of Mesoporous Silica
   Nanoparticles via Surface Functionalization: Effects of Serum
SO ACS APPLIED MATERIALS & INTERFACES
LA English
DT Article
DE doxorubicin; drug delivery; mesoporous silica nanoparticles;
   osteosarcoma; protein corona; surface functionalization
ID PROTEIN CORONA; POLY(ETHYLENE GLYCOL); COLLOIDAL STABILITY; ADSORPTION;
   PARTICLES; CYTOTOXICITY; SYSTEMS; BINDING; IMPACT; CELLS
AB In this study, we demonstrate how functional groups on the surface of mesoporous silica nanopartides (MSNPs) can influence the encapsulation and release of the anticancer drug doxorubicin, as well as cancer cell response in the absence or presence of serum proteins. To this end, we synthesized four differently functionalized MSNPs with amine, sulfonate, polyethylene glycol, or polyethylene imine functional surface groups, as well as one type of antibody-conjugated MSNP for specific cellular targeting, and we characterized these MSNPs regarding their physicochemical properties, colloidal stability in physiological media, and uptake and release of doxorubicin in vitro. Then, the MSNPs were investigated for their cytotoxic potential on cancer cells. Cationic MSNPs could not be loaded with doxorubicin and did therefore not show any cytotoxic and antiproliferative potential on osteosarcoma cells, although they were efficiently taken up into the cells in the presence or absence of serum. In contrast, substantial amounts of doxorubicin were loaded into negatively charged and unfunctionalized MSNPs. Especially, sulfonate-functionalized doxorubicin-loaded MSNPs were efficiently taken up into the cells in the presence of serum and showed an accelerated toxic and antiproliferative potential compared to unfunctionalized MSNPs, antibody-conjugated MSNPs, and even free doxorubicin. These findings stress the high importance of the surface charge as well as of the protein corona for designing and applying nanopartides for targeted drug delivery.
C1 [Shahabi, Shakiba; Doescher, Svea; Bollhorst, Tobias; Treccani, Laura; Maas, Michael; Rezwan, Kurosch] Univ Bremen, Adv Ceram, Biol Garten 2, D-28359 Bremen, Germany.
   [Dringen, Ralf] Univ Bremen, Ctr Biomol Interact Bremen, Fac Biol Chem 2, D-28359 Bremen, Germany.
   [Dringen, Ralf] Univ Bremen, Ctr Environm Res & Sustainable Technol, Fac Biol Chem 2, D-28359 Bremen, Germany.
   [Maas, Michael; Rezwan, Kurosch] Univ Bremen, MAPEX Ctr Mat & Proc, D-28359 Bremen, Germany.
C3 University of Bremen; University of Bremen; University of Bremen;
   University of Bremen
RP Treccani, L (通讯作者)，Univ Bremen, Adv Ceram, Biol Garten 2, D-28359 Bremen, Germany.
EM treccani@uni-bremen.de
RI Treccani, Laura/R-1725-2016; Maas, Michael/N-8544-2015; Rezwan,
   Kurosch/K-9451-2013
OI Treccani, Laura/0000-0001-5365-9827; Maas, Michael/0000-0002-2352-4822;
   Rezwan, Kurosch/0000-0002-7318-1119; Dringen, Ralf/0000-0001-7869-1305
FU European Research Council within the SIRG Project "BiocerEng" [205509];
   European Research Council (ERC) [205509] Funding Source: European
   Research Council (ERC)
FX This work was supported by the European Research Council within the SIRG
   Project "BiocerEng" Project No. 205509.
CR Al-Rawi M, 2011, ARCH TOXICOL, V85, P813, DOI 10.1007/s00204-010-0642-5
   Ashley CE, 2011, NAT MATER, V10, P389, DOI [10.1038/NMAT2992, 10.1038/nmat2992]
   Baier G, 2011, MACROMOL BIOSCI, V11, P628, DOI 10.1002/mabi.201000395
   BHATIA SK, 1989, ANAL BIOCHEM, V178, P408, DOI 10.1016/0003-2697(89)90662-3
   Bouchoucha M, 2014, ADV FUNCT MATER, V24, P5911, DOI 10.1002/adfm.201400524
   Brunauer S, 1938, J AM CHEM SOC, V60, P309, DOI 10.1021/ja01269a023
   Casals E, 2010, ACS NANO, V4, P3623, DOI 10.1021/nn901372t
   COLEY HM, 1993, BIOCHEM PHARMACOL, V46, P1317, DOI 10.1016/0006-2952(93)90094-D
   Dacarro G, 2012, DALTON T, V41, P2456, DOI 10.1039/c1dt11373a
   Del Pino P, 2014, MATER HORIZ, V1, P301, DOI 10.1039/c3mh00106g
   Du JZ, 2011, J AM CHEM SOC, V133, P17560, DOI 10.1021/ja207150n
   Fleischer CC, 2013, BIOMATER SCI-UK, V1, P975, DOI 10.1039/c3bm60121h
   Fleischer CC, 2012, J PHYS CHEM B, V116, P8901, DOI 10.1021/jp304630q
   Ganjavi H, 2006, CANCER GENE THER, V13, P415, DOI 10.1038/sj.cgt.7700909
   Gebauer JS, 2012, LANGMUIR, V28, P9673, DOI 10.1021/la301104a
   Graf C, 2012, LANGMUIR, V28, P7598, DOI 10.1021/la204913t
   Holthaus MG, 2012, ACTA BIOMATER, V8, P394, DOI 10.1016/j.actbio.2011.07.031
   Horie M, 2013, ARCH TOXICOL, V87, P771, DOI 10.1007/s00204-013-1033-5
   Huang IP, 2011, MOL CANCER THER, V10, P761, DOI 10.1158/1535-7163.MCT-10-0884
   Huang XL, 2011, ACS NANO, V5, P5390, DOI 10.1021/nn200365a
   Izak-Nau E, 2013, PART FIBRE TOXICOL, V10, DOI 10.1186/1743-8977-10-56
   Kettiger H, 2013, INT J NANOMED, V8, P3255, DOI 10.2147/IJN.S49770
   Khalil IA, 2006, PHARMACOL REV, V58, P32, DOI 10.1124/pr.58.1.8
   Khandelia R, 2013, SMALL, V9, P3494, DOI 10.1002/smll.201203095
   Kim JA, 2014, NANOSCALE, V6, P14180, DOI 10.1039/c4nr04970e
   Kingshott P, 2003, LANGMUIR, V19, P6912, DOI 10.1021/la034032m
   Kittler S, 2010, J MATER CHEM, V20, P512, DOI 10.1039/b914875b
   Kozlova D, 2012, J MATER CHEM, V22, P396, DOI 10.1039/c1jm14683a
   Lebold T, 2009, NANO LETT, V9, P2877, DOI 10.1021/nl9011112
   Lesniak A, 2012, ACS NANO, V6, P5845, DOI 10.1021/nn300223w
   Lindman S, 2007, NANO LETT, V7, P914, DOI 10.1021/nI062743+
   Liong M, 2008, ACS NANO, V2, P889, DOI 10.1021/nn800072t
   Lundqvist M, 2008, P NATL ACAD SCI USA, V105, P14265, DOI 10.1073/pnas.0805135105
   Mahl D, 2010, J MATER CHEM, V20, P6176, DOI 10.1039/c0jm01071e
   Mahmoudi M, 2014, BIOTECHNOL ADV, V32, P679, DOI 10.1016/j.biotechadv.2013.11.012
   Mahmoudi M, 2011, CHEM REV, V111, P5610, DOI 10.1021/cr100440g
   Manaspon C, 2012, J NANOMATER, V2012, DOI 10.1155/2012/593878
   Meng HA, 2010, ACS NANO, V4, P4539, DOI 10.1021/nn100690m
   Monopoli MP, 2012, NAT NANOTECHNOL, V7, P779, DOI [10.1038/nnano.2012.207, 10.1038/NNANO.2012.207]
   Nel AE, 2009, NAT MATER, V8, P543, DOI [10.1038/nmat2442, 10.1038/NMAT2442]
   Nishiyabu R, 2009, J AM CHEM SOC, V131, P2151, DOI 10.1021/ja8058843
   Patil S, 2007, BIOMATERIALS, V28, P4600, DOI 10.1016/j.biomaterials.2007.07.029
   Qiao ZA, 2009, CHEM MATER, V21, P3823, DOI 10.1021/cm901335k
   Rezwan K, 2005, BIOMATERIALS, V26, P4351, DOI 10.1016/j.biomaterials.2004.11.017
   ROBERTSON BC, 1990, J COLLOID INTERF SCI, V134, P563, DOI 10.1016/0021-9797(90)90163-I
   Salvati A, 2013, NAT NANOTECHNOL, V8, P137, DOI [10.1038/nnano.2012.237, 10.1038/NNANO.2012.237]
   Shahabi S, 2015, NANOSCALE, V7, P16251, DOI 10.1039/c5nr04726a
   Shahabi S, 2015, J NANOPART RES, V17, DOI 10.1007/s11051-015-3072-8
   Shahabi S, 2015, ACS APPL MATER INTER, V7, P13821, DOI 10.1021/acsami.5b01900
   Shahabi S, 2015, ACTA BIOMATER, V14, P208, DOI 10.1016/j.actbio.2014.11.037
   SKOVSGAARD T, 1977, BIOCHEM PHARMACOL, V26, P215, DOI 10.1016/0006-2952(77)90306-9
   Slowing II, 2010, J MATER CHEM, V20, P7924, DOI 10.1039/c0jm00554a
   Souris JS, 2010, BIOMATERIALS, V31, P5564, DOI 10.1016/j.biomaterials.2010.03.048
   Tasciotti E, 2008, NAT NANOTECHNOL, V3, P151, DOI 10.1038/nnano.2008.34
   Tenzer S, 2013, NAT NANOTECHNOL, V8, P772, DOI 10.1038/nnano.2013.181
   Torney F, 2007, NAT NANOTECHNOL, V2, P295, DOI 10.1038/nnano.2007.108
   Tulpule K, 2014, NEUROMETHODS, V90, P45, DOI 10.1007/978-1-4939-1059-5_3
   Vallet-Regí M, 2007, ANGEW CHEM INT EDIT, V46, P7548, DOI 10.1002/anie.200604488
   VANBLAADEREN A, 1992, LANGMUIR, V8, P2921, DOI 10.1021/la00048a013
   Vivero-Escoto JL, 2010, SMALL, V6, P1952, DOI 10.1002/smll.200901789
   Wolcott A, 2006, J PHYS CHEM B, V110, P5779, DOI 10.1021/jp057435z
   Wolfesberger B, 2006, RES VET SCI, V80, P308, DOI 10.1016/j.rvsc.2005.07.013
   Wong HL, 2006, PHARM RES-DORDR, V23, P1574, DOI 10.1007/s11095-006-0282-x
   Wu SH, 2008, CHEMBIOCHEM, V9, P53, DOI 10.1002/cbic.200700509
   Xia TA, 2009, ACS NANO, V3, P3273, DOI 10.1021/nn900918w
   Xiong XB, 2008, PHARM RES-DORDR, V25, P2555, DOI 10.1007/s11095-008-9673-5
   Yan Y, 2013, ACS NANO, V7, P10960, DOI 10.1021/nn404481f
   Yildirim A, 2013, J MATER CHEM B, V1, P1909, DOI 10.1039/c3tb20139b
   Yoo HS, 2004, J CONTROL RELEASE, V96, P273, DOI 10.1016/j.jconrel.2004.02.003
   Zhang F, 2001, BIOMATERIALS, V22, P1541, DOI 10.1016/S0142-9612(00)00310-0
NR 70
TC 64
Z9 66
U1 1
U2 99
PU AMER CHEMICAL SOC
PI WASHINGTON
PA 1155 16TH ST, NW, WASHINGTON, DC 20036 USA
SN 1944-8244
EI 1944-8252
J9 ACS APPL MATER INTER
JI ACS Appl. Mater. Interfaces
PD DEC 9
PY 2015
VL 7
IS 48
BP 26880
EP 26891
DI 10.1021/acsami.5b09483
PG 12
WC Nanoscience & Nanotechnology; Materials Science, Multidisciplinary
WE Science Citation Index Expanded (SCI-EXPANDED)
SC Science & Technology - Other Topics; Materials Science
GA CY3VX
UT WOS:000366339100066
PM 26562468
DA 2023-12-20
ER

PT J
AU Ohno, S
   Naito, Y
   Mukai, S
   Yabuta, N
   Nojima, H
AF Ohno, S.
   Naito, Y.
   Mukai, S.
   Yabuta, N.
   Nojima, H.
TI ELAS1-mediated inhibition of the cyclin G1-B′γ interaction promotes
   cancer cell apoptosis via stabilization and activation of p53
SO ONCOGENE
LA English
DT Article
ID PROTEIN PHOSPHATASE 2A; DNA-DAMAGE; PHOSPHOINOSITIDE 3-KINASE;
   COLORECTAL-CANCER; MEDIATED TRANSFER; G2 EXPRESSION; TUMOR-GROWTH; G1;
   ARREST; PHOSPHORYLATION
AB Radiation therapy (RT) is useful for selectively killing cancer cells. However, because high levels of ionizing radiation (IR) are toxic to normal cells, RT cannot be applied repeatedly to cancer patients. Therefore, novel chemicals that enhance the efficacy of chemoradiotherapy (CRT) would be valuable. Here, we report that ELAS1, a peptide corresponding to the protein phosphatase 2A (PP2A) association domain of cyclin G1 (CycG1), can enhance the efficacy of CRT. ELAS1 interacts with the PP2A B'gamma-subunit and competitively inhibits association with CycG1, thereby preventing the PP2A holoenzyme from dephosphorylating target proteins, Mdm2 (pT218) and p53 (pS46), following DNA double-strand break (DSB) insults. Doxycycline (Dox)-induced overexpression of Myc-ELAS1 caused.-irradiation to induce apoptosis in human osteosarcoma (U2OS) cells, at 1/10th the effective dosage of.-irradiation required for apoptosis in Myc-vector-expressing cells; ELAS1 peptide incorporation into U2OS cells also showed similar apoptotic effects. Moreover, administration of DSB-inducing chemicals, camptothecin (CPT) or irinotecan, to Myc-ELAS1-expressing U2OS cells also induced efficient apoptosis with only 1/100th (CPT) or 1/5th (irinotecan) of the amounts of drugs required for this effect in Myc-vector-expressing cells. Taken together, ELAS1 may be important for the design of ELAS1-mimetic compounds to improve CRT efficacy.
C1 [Ohno, S.; Naito, Y.; Mukai, S.; Yabuta, N.; Nojima, H.] Osaka Univ, Microbial Dis Res Inst, Dept Mol Genet, Suita, Osaka 5650871, Japan.
C3 Osaka University
RP Nojima, H (通讯作者)，Osaka Univ, Reasearch Inst Microbial Dis, Dept Mol Genet, 3-1 Yamadaoka, Suita, Osaka 5650871, Japan.
EM snj-0212@biken.osaka-u.ac.jp
FU Osaka University; Ministry of Education, Culture, Sports, Science and
   Technology of Japan [23370086]; Grants-in-Aid for Scientific Research
   [GRANTS:14202051, 23370086] Funding Source: KAKEN
FX We thank Dr Patrick Hughes for critically reading the manuscript and Ms
   Yuki Ozaki for technical assistance. This work was supported by the Drug
   Discovery Gap Fund from Osaka University (to HN) and Grants-in-aid for
   Scientific Research (to HN) (No. 23370086) from the Ministry of
   Education, Culture, Sports, Science and Technology of Japan.
CR Adorno M, 2009, CELL, V137, P87, DOI 10.1016/j.cell.2009.01.039
   Baek WK, 2003, AM J OBSTET GYNECOL, V188, P634, DOI 10.1067/mob.2003.140
   Bennin DA, 2002, J BIOL CHEM, V277, P27449, DOI 10.1074/jbc.M111693200
   Chen DS, 1997, HUM GENE THER, V8, P1667, DOI 10.1089/hum.1997.8.14-1667
   Chen WB, 2013, GASTROENT RES PRACT, V2013, DOI 10.1155/2013/675429
   Cho US, 2007, NATURE, V445, P53, DOI 10.1038/nature05351
   Craik DJ, 2013, CHEM BIOL DRUG DES, V81, P136, DOI 10.1111/cbdd.12055
   Fu G, 2011, ONCOGENE, V30, P3953, DOI 10.1038/onc.2011.127
   Gordon EM, 2000, CANCER RES, V60, P3343
   Ito A, 2000, EMBO J, V19, P562, DOI 10.1093/emboj/19.4.562
   Ito Y, 2003, ANTICANCER RES, V23, P2335
   Jensen MR, 2003, HEPATOLOGY, V37, P862, DOI 10.1053/jhep.2003.50137
   Kalev P, 2011, ANTI-CANCER AGENT ME, V11, P38, DOI 10.2174/187152011794941172
   Kampmeier J, 2000, HUM GENE THER, V11, P1, DOI 10.1089/10430340050016102
   Kim Y, 2004, CANCER RES, V64, P8980, DOI 10.1158/0008-5472.CAN-04-1926
   Kimura SH, 2002, GENES CELLS, V7, P869, DOI 10.1046/j.1365-2443.2002.00564.x
   Kimura SH, 2001, ONCOGENE, V20, P3290, DOI 10.1038/sj.onc.1204270
   Le XF, 2007, MOL CANCER THER, V6, P2843, DOI 10.1158/1535-7163.MCT-07-0109
   Liu C, 2014, NUCLEIC ACIDS RES, V42, P6106, DOI 10.1093/nar/gku284
   Martínez-Gac L, 2004, MOL CELL BIOL, V24, P2181, DOI 10.1128/MCB.24.5.2181-2189.2004
   Mi J, 2009, MOL CANCER THER, V8, P135, DOI 10.1158/1535-7163.MCT-08-0457
   Naito Y, 2013, CELL CYCLE, V12, P1773, DOI 10.4161/cc.24878
   Naito Y, 2012, CELL CYCLE, V11, P604, DOI 10.4161/cc.11.3.19114
   Okamoto K, 1999, ONCOGENE, V18, P4606, DOI 10.1038/sj.onc.1202821
   Okamoto K, 1996, MOL CELL BIOL, V16, P6593
   Okamoto K, 2002, MOL CELL, V9, P761, DOI 10.1016/S1097-2765(02)00504-X
   Park IJ, 2014, WORLD J GASTROENTERO, V20, P2023, DOI 10.3748/wjg.v20.i8.2023
   Peng A, 2010, ONCOGENE, V29, P5977, DOI 10.1038/onc.2010.371
   Perez R, 2003, J GASTROINTEST SURG, V7, P884, DOI 10.1016/j.gassur.2003.08.001
   Piscopo DM, 2008, CANCER RES, V68, P5581, DOI 10.1158/0008-5472.CAN-07-6346
   Ragel BT, 2007, NEUROSURG REV, V30, P181, DOI 10.1007/s10143-007-0070-z
   Reimers L, 1999, J BIOL CHEM, V274, P11022, DOI 10.1074/jbc.274.16.11022
   Seo HR, 2006, CELL DEATH DIFFER, V13, P1475, DOI 10.1038/sj.cdd.4401822
   Shimizu A, 1998, BIOCHEM BIOPH RES CO, V242, P529, DOI 10.1006/bbrc.1997.8004
   SKOTZKO M, 1995, CANCER RES, V55, P5493
   Stossi F, 2006, J BIOL CHEM, V281, P16272, DOI 10.1074/jbc.M513405200
   TAMURA K, 1993, ONCOGENE, V8, P2113
   Todo T, 2001, P NATL ACAD SCI USA, V98, P6396, DOI 10.1073/pnas.101136398
   Tomicic MT, 2013, BBA-REV CANCER, V1835, P11, DOI 10.1016/j.bbcan.2012.09.002
   Virshup DM, 2009, MOL CELL, V33, P537, DOI 10.1016/j.molcel.2009.02.015
   Wen W, 2012, HEPATOLOGY, V55, P1787, DOI 10.1002/hep.25596
   Xu GX, 2008, MOL BIOL CELL, V19, P4968, DOI 10.1091/mbc.E08-03-0259
   Xu YH, 2006, CELL, V127, P1239, DOI 10.1016/j.cell.2006.11.033
   Yang J, 2010, LIFE SCI, V87, P659, DOI 10.1016/j.lfs.2010.10.003
   Zhang Qingxiu, 2012, Enzyme Res, V2012, P659649, DOI 10.1155/2012/659649
   Zhang TT, 2001, J BIOL CHEM, V276, P29702, DOI 10.1074/jbc.M011326200
   Zhao L, 2003, MOL CANCER RES, V1, P195
   Zimmermann M, 2012, J BIOL CHEM, V287, P22838, DOI 10.1074/jbc.M112.376855
NR 48
TC 6
Z9 6
U1 0
U2 8
PU NATURE PUBLISHING GROUP
PI LONDON
PA MACMILLAN BUILDING, 4 CRINAN ST, LONDON N1 9XW, ENGLAND
SN 0950-9232
EI 1476-5594
J9 ONCOGENE
JI Oncogene
PD DEC 3
PY 2015
VL 34
IS 49
BP 5983
EP 5996
DI 10.1038/onc.2015.47
PG 14
WC Biochemistry & Molecular Biology; Oncology; Cell Biology; Genetics &
   Heredity
WE Science Citation Index Expanded (SCI-EXPANDED)
SC Biochemistry & Molecular Biology; Oncology; Cell Biology; Genetics &
   Heredity
GA CY0RO
UT WOS:000366113500005
PM 25915850
OA Bronze
DA 2023-12-20
ER

PT J
AU Moschovi, M
   Critselis, E
   Cen, O
   Adamaki, M
   Lambrou, GI
   Chrousos, GP
   Vlahopoulos, S
AF Moschovi, Maria
   Critselis, Elena
   Cen, Osman
   Adamaki, Maria
   Lambrou, George I.
   Chrousos, George P.
   Vlahopoulos, Spiros
TI Drugs acting on homeostasis: challenging cancer cell adaptation
SO EXPERT REVIEW OF ANTICANCER THERAPY
LA English
DT Review
DE cell stress; gene promoter; homeostasis; immune system; metabolism;
   signal transduction
ID ENDOPLASMIC-RETICULUM STRESS; NF-KAPPA-B; ACUTE LYMPHOBLASTIC-LEUKEMIA;
   HEMATOPOIETIC STEM-CELLS; HUMAN OSTEOSARCOMA CELLS; MULTIPLE-MYELOMA;
   BREAST-CANCER; CALCIUM-CHANNELS; TUMOR MICROENVIRONMENT; IN-VITRO
AB Cancer treatment aims to exploit properties that define malignant cells. In recent years, it has become apparent that malignant cells often survive cancer treatment and ensuing cell stress by switching on auxiliary turnover pathways, changing cellular metabolism and, concomitantly, the gene expression profile. The changed profile impacts the material exchange of cancer cells with affected tissues. Herein, we show that pathways of proteostasis and energy generation regulate common transcription factors. Namely, when one pathway of intracellular turnover is blocked, it triggers alternative turnover mechanisms, which induce transcription factor proteins that control expression of cytokines and regulators of apoptosis, cell division, differentiation, metabolism, and response to hormones. We focus on several alternative turnover mechanisms that can be blocked by drugs already used in clinical practice for the treatment of other non-cancer related diseases. We also discuss paradigms on the challenges posed by cancer cell adaptation mechanisms.
C1 [Moschovi, Maria; Critselis, Elena; Adamaki, Maria; Lambrou, George I.; Chrousos, George P.; Vlahopoulos, Spiros] Univ Athens, Horemio Res Inst, Dept Pediat 1, Athens 11527, Greece.
   [Moschovi, Maria; Adamaki, Maria] Univ Athens, Aghia Sofia Childrens Hosp, Dept Pediat 1, Pediat Hematol Oncol Unit, Athens 11527, Greece.
   [Cen, Osman] Northwestern Univ, Feinberg Sch Med, Dept Microbiol & Immunol, Chicago, IL 60611 USA.
C3 National & Kapodistrian University of Athens; National & Kapodistrian
   University of Athens; The Aghia Sophia Children's Hospital; Northwestern
   University; Feinberg School of Medicine
RP Vlahopoulos, S (通讯作者)，Univ Athens, Horemio Res Inst, Dept Pediat 1, Athens 11527, Greece.
EM sblachop@med.uoa.gr
RI Lambrou, George I/F-9674-2011; Chrousos, George Panagiotis/G-8702-2011;
   Vlahopoulos, Spiros/AAK-6362-2020; Vlahopoulos, Spiros A/A-1186-2014;
   Adamaki, Maria/AAC-3048-2022
OI Lambrou, George I/0000-0001-8389-1360; Vlahopoulos,
   Spiros/0000-0001-6245-3863; Vlahopoulos, Spiros A/0000-0001-6245-3863;
   Cen, Osman/0000-0002-0224-6739; MOSCHOVI, MARIA/0000-0002-2982-8501
CR Abraham P, 2011, HUM EXP TOXICOL, V30, P1924, DOI 10.1177/0960327111402240
   Adams J, 2002, TRENDS MOL MED, V8, pS49, DOI 10.1016/S1471-4914(02)02315-8
   Akhavan D, 2010, NEURO-ONCOLOGY, V12, P882, DOI 10.1093/neuonc/noq052
   Amadori S, 2012, BRIT J HAEMATOL, V156, P205, DOI 10.1111/j.1365-2141.2011.08940.x
   ANTON E, 1987, BRIT J EXP PATHOL, V68, P237
   Appelqvist H, 2012, ANN CLIN LAB SCI, V42, P231
   Asano J, 2011, LEUKEMIA, V25, P1182, DOI 10.1038/leu.2011.60
   Ashley JD, 2014, J CONTROL RELEASE OF
   Bai HT, 2013, INT J HEMATOL, V97, P223, DOI 10.1007/s12185-012-1256-x
   Baracca A, 2013, INT J BIOCHEM CELL B, V45, P1356, DOI 10.1016/j.biocel.2013.03.013
   Bellodi C, 2009, J CLIN INVEST, V119, P1109, DOI 10.1172/JCI35660
   Bluemlein K, 2012, ONCOTARGET, V3, P1356
   Bottoni U, 2013, ECANCERMEDICALSCIENC, V7, DOI 10.3332/ecancer.2013.315
   Bougarne N, 2009, P NATL ACAD SCI USA, V106, P7397, DOI 10.1073/pnas.0806742106
   Brana I, 2014, INVEST NEW DRUG, V32, P1269, DOI 10.1007/s10637-014-0159-5
   Bringhen S, 2014, BLOOD, V124, P63, DOI 10.1182/blood-2014-03-563759
   Cerezo M, 2013, MOL CANCER THER, V12, P1605, DOI 10.1158/1535-7163.MCT-12-1226-T
   Chang LF, 2006, CELL, V124, P601, DOI 10.1016/j.cell.2006.01.021
   Chang PC, 2014, PLOS ONE, V9, DOI 10.1371/journal.pone.0088556
   Chen JY, 2013, J BIOMED SCI, V20, DOI 10.1186/1423-0127-20-95
   Chen S, 2014, BLOOD, V124, P2687, DOI 10.1182/blood-2014-03-564534
   Cheng YD, 2013, EUR J PHARMACOL, V715, P219, DOI 10.1016/j.ejphar.2013.05.017
   Chou YW, 2013, PLOS ONE, V8, DOI 10.1371/journal.pone.0061934
   Cleator S, 2006, BREAST CANCER RES TR, V95, P229, DOI 10.1007/s10549-005-9009-7
   Copland JA, 2009, BIOESSAYS, V31, P629, DOI 10.1002/bies.200800138
   Crowley LC, 2013, ONCOL REP, V29, P2261, DOI 10.3892/or.2013.2377
   Davis AL, 2013, INT J MOL SCI, V14, P4185, DOI 10.3390/ijms14024185
   Delk NA, 2012, AUTOPHAGY, V8, P650, DOI 10.4161/auto.19226
   Dijkgraaf EM, 2013, CANCER RES, V73, P2480, DOI 10.1158/0008-5472.CAN-12-3542
   DORR RT, 1991, ANTI-CANCER DRUG, V2, P27, DOI 10.1097/00001813-199102000-00003
   Ekström EJ, 2014, MOL CANCER, V13, DOI 10.1186/1476-4598-13-88
   Epple LM, 2013, PLOS ONE, V8, DOI 10.1371/journal.pone.0073267
   Fissolo N, 2008, EUR J IMMUNOL, V38, P2401, DOI 10.1002/eji.200838413
   Govender J, 2014, J PINEAL RES, V57, P367, DOI 10.1111/jpi.12176
   Grabacka M, 2013, CURR PHARM BIOTECHNO, V14, P342, DOI 10.2174/1389201011314030009
   Guertin DA, 2009, CANCER CELL, V15, P148, DOI 10.1016/j.ccr.2008.12.017
   Hadad SM, 2014, CLIN TRANSL ONCOL, V16, P746, DOI 10.1007/s12094-013-1144-8
   Halvey PJ, 2014, CANCER RES, V74, P387, DOI 10.1158/0008-5472.CAN-13-2488
   He YZ, 2011, SCI SIGNAL, V4, DOI 10.1126/scisignal.2001450
   Hirsch HA, 2009, CANCER RES, V69, P7507, DOI 10.1158/0008-5472.CAN-09-2994
   Hochster HS, 2014, ANN ONCOL, V25, P1172, DOI 10.1093/annonc/mdu107
   Hou CH, 2014, INT J MOL SCI, V15, P17380, DOI 10.3390/ijms151017380
   Huang W, 2009, MOL CELL, V35, P48, DOI 10.1016/j.molcel.2009.05.023
   Hulleman E, 2009, BLOOD, V113, P2014, DOI 10.1182/blood-2008-05-157842
   Isaac S. T., 2015, CURR DRUG TARGETS
   Jiang N, 2011, EXP HEMATOL, V39, P321, DOI 10.1016/j.exphem.2010.11.009
   Jordan NJ, 2014, BREAST CANCER RES, V16, DOI 10.1186/bcr3604
   Kaehler C, 2014, NUCLEIC ACIDS RES, V42, P6436, DOI 10.1093/nar/gku264
   Kania E, 2015, BIOMED RES INT, V2015, DOI 10.1155/2015/352794
   Kauppinen A, 2013, CELL SIGNAL, V25, P1939, DOI 10.1016/j.cellsig.2013.06.007
   Khan S, 2013, CANCER LETT, V337, P90, DOI 10.1016/j.canlet.2013.05.020
   Kono Y, 2014, BIOL PHARM BULL, V37, P137, DOI 10.1248/bpb.b13-00659
   Laderoute KR, 2014, J BIOL CHEM, V289, P22850, DOI 10.1074/jbc.M114.576371
   Lambrou GI, 2012, MOL CELL ENDOCRINOL, V351, P142, DOI 10.1016/j.mce.2012.01.003
   Layani-Bazar A, 2014, CANCER RES, V74, P3092, DOI 10.1158/0008-5472.CAN-13-2159
   Lee CW, 2012, CANCER RES, V72, P4394, DOI 10.1158/0008-5472.CAN-12-0429
   Lee DH, 2014, INT J CANC
   Li B, 2013, CLIN CANCER RES, V19, P5835, DOI 10.1158/1078-0432.CCR-12-3629
   Li CY, 2010, J BIOL CHEM, V285, P16096, DOI 10.1074/jbc.M109.072694
   Li S, 2013, ONCOL LETT, V5, P1101, DOI 10.3892/ol.2013.1168
   Lin HQ, 2013, EXP CELL RES, V319, P600, DOI 10.1016/j.yexcr.2012.12.006
   Lin ST, 2013, J PHARMACEUT BIOMED, V78-79, P1, DOI 10.1016/j.jpba.2013.01.028
   Liu XN, 2014, P NATL ACAD SCI USA, V111, pE435, DOI 10.1073/pnas.1311121111
   Lv L, 2014, MED ONCOL, V31, DOI 10.1007/s12032-014-0965-9
   Macià A, 2015, BIOMED RES INT, V2015, DOI 10.1155/2015/587135
   Märten A, 2008, MOL CANCER THER, V7, P3624, DOI 10.1158/1535-7163.MCT-08-0393
   Mahmoud MF, 2013, FOOD CHEM TOXICOL, V51, P114, DOI 10.1016/j.fct.2012.09.006
   Malara N, 2008, CELL CYCLE, V7, P3235, DOI 10.4161/cc.7.20.6832
   Malki A, 2011, ONCOL RES, V19, P275, DOI 10.3727/096504011X13021877989838
   Marignac VM, 2013, ONCOTARGET, V4, P2550
   Markovina S, 2008, MOL CANCER RES, V6, P1356, DOI 10.1158/1541-7786.MCR-08-0108
   Martinez-Outschoorn U, 2014, SEMIN ONCOL, V41, P195, DOI 10.1053/j.seminoncol.2014.03.002
   Meinel FG, 2010, MOL CANCER THER, V9, P300, DOI 10.1158/1535-7163.MCT-09-0645
   Mohammad RM, 2003, MOL CANCER THER, V2, P1361
   Monteith GR, 2012, J BIOL CHEM, V287, P31666, DOI 10.1074/jbc.R112.343061
   Moore EM, 2013, DIABETES CARE, V36, P2981, DOI 10.2337/dc13-0229
   Moriya S, 2013, INT J ONCOL, V42, P1541, DOI 10.3892/ijo.2013.1870
   Mozos A, 2011, AM J PATHOL, V179, P2601, DOI 10.1016/j.ajpath.2011.07.031
   Neiva KG, 2009, NEOPLASIA, V11, P583, DOI 10.1593/neo.09266
   Noguchi A, 2014, CANC MED
   Nyati MK, 2006, MOL IMAGING, V5, P148, DOI 10.2310/7290.2006.00017
   Paleos CM, 2014, CHEM BIOL DRUG DES
   Pang BX, 2013, NAT COMMUN, V4, DOI 10.1038/ncomms2921
   Pazienza V, 2012, PPAR RES, V2012, DOI 10.1155/2012/560846
   Peyrl A, 2012, PEDIATR BLOOD CANCER, V59, P511, DOI 10.1002/pbc.24006
   Pirkmajer S, 2014, DIABETES
   Qu ZL, 2013, DIAGN PATHOL, V8, DOI 10.1186/1746-1596-8-70
   Ramakrishnan V, 2010, AM J HEMATOL, V85, P675, DOI 10.1002/ajh.21785
   Robert V, 2013, BBA-MOL CELL RES, V1833, P1595, DOI 10.1016/j.bbamcr.2012.12.001
   Salerni BL, 2010, MOL CANCER THER, V9, P791, DOI 10.1158/1535-7163.MCT-10-0028
   Samuels AL, 2014, BRIT J HAEMATOL, V165, P57, DOI 10.1111/bjh.12727
   Sánchez-Pérez T, 2010, CELL DEATH DIFFER, V17, P883, DOI 10.1038/cdd.2009.176
   Santoni G, 2012, BRIT J PHARMACOL, V166, P1244, DOI 10.1111/j.1476-5381.2012.01908.x
   Scuto A, 2013, CELL DEATH DIS, V4, DOI 10.1038/cddis.2013.159
   Sethi S, 2013, INT J MOL SCI, V14, P14771, DOI 10.3390/ijms140714771
   Shanmugasundaram K, 2014, J BIOL CHEM
   Shapovalov G, 2013, RECENT PAT ANTI-CANC, V8, P18
   Shi R, 2014, PHARMAZIE, V69, P346, DOI 10.1691/ph.2014.3881
   Signer RAJ, 2014, NATURE, V509, P49, DOI 10.1038/nature13035
   Sionov Ronit Vogt, 2013, ISRN Hematol, V2013, P348212, DOI 10.1155/2013/348212
   Stenzinger A, 2013, BMC CANCER, V13, DOI 10.1186/1471-2407-13-450
   Taylor JT, 2008, WORLD J GASTROENTERO, V14, P4984, DOI 10.3748/wjg.14.4984
   Toh PPC, 2013, HUM MOL GENET, V22, P5237, DOI 10.1093/hmg/ddt381
   Tricot G, 2000, LANCET, V355, P248, DOI 10.1016/S0140-6736(00)00019-2
   Tseng RC, 2009, NEOPLASIA, V11, P763, DOI 10.1593/neo.09470
   Ullman E, 2011, MOL CELL BIOL, V31, P2902, DOI 10.1128/MCB.05452-11
   Umemura A, 2014, CELL METAB, V20, P133, DOI 10.1016/j.cmet.2014.05.001
   Valdez BC, 2013, EXP HEMATOL, V41, P719, DOI 10.1016/j.exphem.2013.04.009
   Vishvakarma NK, 2013, MOL CARCINOGEN, V52, P932, DOI 10.1002/mc.21922
   Vlahopoulos S, 2004, BIOCHEMISTRY-MOSCOW+, V69, P844, DOI 10.1023/B:BIRY.0000040215.02460.45
   Vlahopoulos S, 2014, CURR DRUG TARGETS, V15, P843
   Vlahopoulos SA, 2015, CYTOKINE GROWTH F R, V26, P389, DOI 10.1016/j.cytogfr.2015.06.001
   Wang F, 2014, BIOCHEM BIOPH RES CO, V454, P465, DOI 10.1016/j.bbrc.2014.10.109
   Werneburg NW, 2012, J BIOL CHEM, V287, P24427, DOI 10.1074/jbc.M112.342238
   Wu SB, 2013, BIOCHEM BIOPH RES CO, V434, P898, DOI 10.1016/j.bbrc.2013.04.053
   Wu WH, 2013, ACTA BIOCH BIOPH SIN, V45, P18, DOI 10.1093/abbs/gms104
   Xu LB, 2014, J HEPATOL, V60, P590, DOI 10.1016/j.jhep.2013.10.028
   Yadunandam AK, 2012, INT J ONCOL, V41, P1036, DOI 10.3892/ijo.2012.1506
   Yang X, 2014, EUR J HAEMATOL, V92, P111, DOI 10.1111/ejh.12202
   Yokoyama Y, 2011, J CANCER RES CLIN, V137, P1219, DOI 10.1007/s00432-011-0993-1
   Zanardelli M, 2014, PLOS ONE, V9, DOI 10.1371/journal.pone.0102758
   Zhang JW, 2006, NATURE, V441, P518, DOI 10.1038/nature04747
   Zhang L, 2014, HEPATOLOGY, V59, P178, DOI 10.1002/hep.26628
   Zhang Y, 2014, BRIT J CANCER, V110, P71, DOI 10.1038/bjc.2013.710
   Zhang ZY, 2014, J HEPATOL
   Zhu HT, 2013, CANCER CELL INT, V13, DOI 10.1186/1475-2867-13-119
   Zhuang YX, 2014, PLOS ONE, V9, DOI 10.1371/journal.pone.0108444
   Zöllinger A, 2008, BLOOD, V112, P3403, DOI 10.1182/blood-2007-11-119362
   Zordoky BNM, 2014, BBA-GEN SUBJECTS, V1840, P1943, DOI 10.1016/j.bbagen.2014.01.023
   Zoubeidi A, 2012, INT J BIOCHEM CELL B, V44, P1646, DOI 10.1016/j.biocel.2012.04.010
NR 130
TC 20
Z9 21
U1 0
U2 14
PU TAYLOR & FRANCIS LTD
PI ABINGDON
PA 2-4 PARK SQUARE, MILTON PARK, ABINGDON OR14 4RN, OXON, ENGLAND
SN 1473-7140
EI 1744-8328
J9 EXPERT REV ANTICANC
JI Expert Rev. Anticancer Ther
PD DEC 2
PY 2015
VL 15
IS 12
BP 1405
EP 1417
DI 10.1586/14737140.2015.1095095
PG 13
WC Oncology
WE Science Citation Index Expanded (SCI-EXPANDED)
SC Oncology
GA CX5DK
UT WOS:000365721700001
PM 26523494
DA 2023-12-20
ER

PT J
AU Chen, TY
   Syu, JS
   Lin, TC
   Cheng, HL
   Lu, FL
   Wang, CY
AF Chen, T-Y
   Syu, J-S
   Lin, T-C
   Cheng, H-L
   Lu, F-L
   Wang, C-Y
TI Chloroquine alleviates etoposide-induced centrosome amplification by
   inhibiting CDK2 in adrenocortical tumor cells
SO ONCOGENESIS
LA English
DT Article
ID CHROMOSOME INSTABILITY; SIGNALING PATHWAYS; HISTONE H2AX; CARCINOMA;
   AUTOPHAGY; ACTIVATION; PHOSPHORYLATION; EXPRESSION; GENE; P53
AB The antitumor drug etoposide (ETO) is widely used in treating several cancers, including adrenocortical tumor (ACT). However, when used at sublethal doses, tumor cells still survive and are more susceptible to the recurring tumor due to centrosome amplification. Here, we checked the effect of sublethal dose of ETO in ACT cells. Sublethal dose of ETO treatment did not induce cell death but arrested the ACT cells in G2/M phase. This resulted in centrosome amplification and aberrant mitotic spindle formation leading to genomic instability and cellular senescence. Under such conditions, Chk2, cyclin A/CDK2 and ERK1/2 were aberrantly activated. Pharmacological inactivation of Chk2, CDK2 or ERK1/2 or depletion of CDK2 or Chk2 inhibited the centrosome amplification in ETO-treated ACT cells. In addition, autophagy was activated by ETO and was required for ACT cell survival. Chloroquine, the autophagy inhibitor, reduced ACT cell growth and inhibited ETO-induced centrosome amplification. Chloroquine alleviated CDK2 and ERK, but not Chk2, activation and thus inhibited centrosome amplification in either ETO-or hydroxyureatreated ACT cells. In addition, chloroquine also inhibited centrosome amplification in osteosarcoma U2OS cell lines when treated with ETO or hydroxyurea. In summary, we have demonstrated that chloroquine inhibited ACT cell growth and alleviated DNA damage-induced centrosome amplification by inhibiting CDK2 and ERK activity, thus preventing genomic instability and recurrence of ACT.
C1 [Chen, T-Y; Syu, J-S; Lin, T-C; Cheng, H-L; Wang, C-Y] Natl Cheng Kung Univ, Coll Med, Dept Cell Biol & Anat, 1st Univ Rd, Tainan 701, Taiwan.
   [Chen, T-Y; Wang, C-Y] Natl Cheng Kung Univ, Coll Med, Inst Basic Med Sci, Tainan 701, Taiwan.
   [Lu, F-L] Natl Cheng Kung Univ, Coll Biosci & Biotechnol, Inst Biotechnol, Tainan 701, Taiwan.
   [Lu, F-L] Natl Cheng Kung Univ, Coll Biosci & Biotechnol, Dept Biotechnol & Bioind Sci, Tainan 701, Taiwan.
C3 National Cheng Kung University; National Cheng Kung University; National
   Cheng Kung University; National Cheng Kung University
RP Wang, CY (通讯作者)，Natl Cheng Kung Univ, Coll Med, Dept Cell Biol & Anat, 1st Univ Rd, Tainan 701, Taiwan.
EM b89609046@gmail.com
FU Ministry of Science and Technology [MOST103-2628-B-006-001-MY3];
   Ministry of Education, Taiwan; Headquarters of University Advancement at
   the National Cheng Kung University
FX We thank Dr Bon-chu Chung for providing ACT H295 and Y1 cell lines; Ms
   Chen-Hsiu Liu for assisting with senescence-associated
   beta-galactosidase activity assay. This study was supported by grant
   from Ministry of Science and Technology, MOST103-2628-B-006-001-MY3.
   This research was, in part, supported by the Ministry of Education,
   Taiwan, R.O.C. The Aim for the Top University Project to the National
   Cheng Kung University (NCKU). This research received funding from the
   Headquarters of University Advancement at the National Cheng Kung
   University, which is sponsored by the Ministry of Education, Taiwan,
   ROC. This research was supported in part by (received funding from) the
   Headquarters of University Advancement at the National Cheng Kung
   University, which is sponsored by the Ministry of Education, Taiwan,
   ROC.
CR Almeida MQ, 2010, J CLIN ENDOCR METAB, V95, P1458, DOI 10.1210/jc.2009-2040
   Bae H, 2011, MOL CANCER RES, V9, P1232, DOI 10.1158/1541-7786.MCR-11-0098
   Banin S, 1998, SCIENCE, V281, P1674, DOI 10.1126/science.281.5383.1674
   Bennett RA, 2004, ONCOGENE, V23, P6823, DOI 10.1038/sj.onc.1207561
   Berthon A, 2010, HUM MOL GENET, V19, P1561, DOI 10.1093/hmg/ddq029
   Boulle N, 1998, J CLIN ENDOCR METAB, V83, P1713, DOI 10.1210/jc.83.5.1713
   Burma S, 2001, J BIOL CHEM, V276, P42462, DOI 10.1074/jbc.C100466200
   Chan JY, 2011, INT J BIOL SCI, V7, P1122, DOI 10.7150/ijbs.7.1122
   Chen PM, 2011, CELL BIOSCI, V1, DOI 10.1186/2045-3701-1-10
   Chen P, 2015, ONCOTARGET, V6, P9002, DOI 10.18632/oncotarget.3282
   Chen TY, 2015, J CELL BIOCHEM, V116, P2049, DOI 10.1002/jcb.25160
   Doghman M, 2009, J CLIN ENDOCR METAB, V94, P2178, DOI 10.1210/jc.2008-2163
   Erickson LA, 2014, ADV ANAT PATHOL, V21, P151, DOI 10.1097/PAP.0000000000000019
   Fassnacht M, 2012, NEW ENGL J MED, V366, P2189, DOI 10.1056/NEJMoa1200966
   Fassnacht M, 2011, NAT REV ENDOCRINOL, V7, P323, DOI 10.1038/nrendo.2010.235
   Figueiredo BC, 2005, J CLIN ENDOCR METAB, V90, P615, DOI 10.1210/jc.2004-0942
   Fukasawa K, 2005, CANCER LETT, V230, P6, DOI 10.1016/j.canlet.2004.12.028
   Ganley IG, 2009, J BIOL CHEM, V284, P12297, DOI 10.1074/jbc.M900573200
   Hinchcliffe EH, 2001, GENE DEV, V15, P1167, DOI 10.1101/gad.894001
   Hoyer-Hansen M, 2008, AUTOPHAGY, V4, P574, DOI 10.4161/auto.5921
   Ichimura Y, 2000, NATURE, V408, P488, DOI 10.1038/35044114
   JOHNSON DH, 1986, CANCER, V58, P2198, DOI 10.1002/1097-0142(19861115)58:10<2198::AID-CNCR2820581006>3.0.CO;2-A
   JOSHI HC, 1992, NATURE, V356, P80, DOI 10.1038/356080a0
   Khodjakov A, 2002, J CELL BIOL, V158, P1171, DOI 10.1083/jcb.200205102
   Kirschner LS, 2002, ANN NY ACAD SCI, V968, P222, DOI 10.1111/j.1749-6632.2002.tb04338.x
   Lai PY, 2011, CELL DEATH DIFFER, V18, P1836, DOI 10.1038/cdd.2011.54
   Lee SW, 2015, CANCER LETT, V360, P195, DOI 10.1016/j.canlet.2015.02.012
   Liu SQ, 2006, DIGEST LIVER DIS, V38, P310, DOI 10.1016/j.dld.2006.01.012
   Loukil A, 2014, J CELL SCI, V127, P2145, DOI 10.1242/jcs.139188
   LOWE SW, 1993, CELL, V74, P957, DOI 10.1016/0092-8674(93)90719-7
   Lu G, 2005, J BIOL CHEM, V280, P21731, DOI 10.1074/jbc.M412498200
   Martinez-Lopez N, 2013, NAT COMMUN, V4, DOI 10.1038/ncomms3799
   Mikule K, 2007, NAT CELL BIOL, V9, P160, DOI 10.1038/ncb1529
   Mizushima N, 1998, NATURE, V395, P395, DOI 10.1038/26506
   Prosser SL, 2009, MOL CELL BIOL, V29, P1760, DOI 10.1128/MCB.01124-08
   Rogakou EP, 1998, J BIOL CHEM, V273, P5858, DOI 10.1074/jbc.273.10.5858
   Sbiera S, 2010, J CLIN ENDOCR METAB, V95, pE161, DOI 10.1210/jc.2010-0653
   Sehgal AR, 2015, LEUKEMIA, V29, P517, DOI 10.1038/leu.2014.349
   Sharma N, 2014, J UROLOGY, V191, P800, DOI 10.1016/j.juro.2013.12.019
   Smith J, 2010, ADV CANCER RES, V108, P73, DOI [10.1016/B978-0-12-380888-2.00003-0, 10.1016/S0065.230X(10)08002.4]
   Stefanelli C, 2002, FEBS LETT, V527, P223, DOI 10.1016/S0014-5793(02)03242-8
   Tong YX, 2015, BIOCHEM BIOPH RES CO, V456, P86, DOI 10.1016/j.bbrc.2014.11.038
   Wang CY, 2015, ONCOGENE, V34, P1263, DOI 10.1038/onc.2014.74
   Wang CY, 2014, CELL COMMUN SIGNAL, V12, DOI 10.1186/s12964-014-0055-9
   Wang CY, 2013, MOL CELL BIOL, V33, P476, DOI 10.1128/MCB.01064-12
   Wu CC, 2011, SCIENCE, V333, P459, DOI 10.1126/science.1204117
   Xie BS, 2011, INT J MOL MED, V27, P599, DOI 10.3892/ijmm.2011.607
   Yun C, 2004, MOL CANCER RES, V2, P159
NR 48
TC 17
Z9 19
U1 2
U2 3
PU NATURE PUBLISHING GROUP
PI NEW YORK
PA 75 VARICK ST, 9TH FLR, NEW YORK, NY 10013-1917 USA
SN 2157-9024
J9 ONCOGENESIS
JI Oncogenesis
PD DEC
PY 2015
VL 4
AR e180
DI 10.1038/oncsis.2015.37
PG 9
WC Oncology
WE Science Citation Index Expanded (SCI-EXPANDED)
SC Oncology
GA DC0NJ
UT WOS:000368914000004
PM 26690546
OA gold, Green Published
DA 2023-12-20
ER

PT J
AU Masullo, M
   Cantone, V
   Cerulli, A
   Lauro, G
   Messano, F
   Russo, GL
   Pizza, C
   Bifulco, G
   Piacentet, S
AF Masullo, Milena
   Cantone, Vincenza
   Cerulli, Antonietta
   Lauro, Gianluigi
   Messano, Francesco
   Russo, Gian Luigi
   Pizza, Cosimo
   Bifulco, Giuseppe
   Piacentet, Sonia
TI Giffonins J-P, Highly Hydroxylated Cyclized Diarylheptanoids from the
   Leaves of <i>Corylus avellana</i> Cultivar "Tonda di Giffoni"
SO JOURNAL OF NATURAL PRODUCTS
LA English
DT Article
ID NMR CHEMICAL-SHIFTS; QUANTUM MECHANICAL STRATEGY; HAZELNUT BY-PRODUCTS;
   NATURAL-PRODUCTS; STRUCTURAL ELUCIDATION; L. LEAVES; PHYTOCHEMICALS;
   ASSIGNMENT; GLYCOSIDES; PHENOLICS
AB Two new diaryl ether heptanoids, giffonins J and K (1 and 2), along with five new diarylheptanoids, giffonins L-P (3-7), were isolated from a methanol extract of the leaves of Corylus avellana cultivar "Tonda di Giffoni". These compounds were identified as highly hydroxylated cyclized diarylheptanoids by 1D- and 2D-NMR experiments. The relative configurations of giffonins J-P (1-7) were established by a combined QM (quantum mechanical)/NMR approach, comparing the experimental C-13/H-1 NMR chemical shift data and the related predicted values. The cytotoxic activities of giffonins J-P (1-7) were evaluated against the human osteosarcoma U2Os and SAOs cell lines.
C1 [Masullo, Milena; Cantone, Vincenza; Cerulli, Antonietta; Lauro, Gianluigi; Pizza, Cosimo; Bifulco, Giuseppe; Piacentet, Sonia] Univ Salerno, Dipartimento Farm, I-84084 Salerno, Italy.
   [Messano, Francesco; Russo, Gian Luigi] CNR, Ist Sci Alimentaz, I-83100 Avellino, Italy.
C3 University of Salerno; Consiglio Nazionale delle Ricerche (CNR);
   Istituto di Scienze dell' Alimentazione (ISA-CNR)
RP Bifulco, G (通讯作者)，Univ Salerno, Dipartimento Farm, Via Giovanni Paolo 2 132, I-84084 Salerno, Italy.
EM bifulco@unisa.it; piacente@unisa.it
RI Russo, Gian Luigi/D-6333-2012; RUSSO, GIAN LUIGI/GQB-0962-2022; Bifulco,
   Giuseppe/A-5413-2011
OI Russo, Gian Luigi/0000-0001-9321-1613; Bifulco,
   Giuseppe/0000-0002-1788-5170
FU BENTEN project (Wellness from Biotechnologies: New Processes and
   Products for Nutraceutical, Cosmeceutical and Human Nutrition), within
   the Biotechnology Network of Campania Region (Italy)
FX This work was partially supported by the BENTEN project (Wellness from
   Biotechnologies: New Processes and Products for Nutraceutical,
   Cosmeceutical and Human Nutrition), within the Biotechnology Network of
   Campania Region (Italy). We thank Dr. M. Russo (Istituto Scienze
   dell'Alimentazione) for her support in designing the cytotoxicity
   assays.
CR Alasalvar Cesarettin, 2009, V9, P215
   Altunkeyik H, 2012, PHYTOCHEMISTRY, V73, P127, DOI 10.1016/j.phytochem.2011.09.003
   [Anonymous], 2013, MACR 10 2
   Barone G, 2002, CHEM-EUR J, V8, P3233, DOI 10.1002/1521-3765(20020715)8:14<3233::AID-CHEM3233>3.0.CO;2-0
   Bassarello C, 2007, TETRAHEDRON, V63, P148, DOI 10.1016/j.tet.2006.10.034
   Bifulco G, 2007, CHEM REV, V107, P3744, DOI 10.1021/cr030733c
   Cimino P, 2004, MAGN RESON CHEM, V42, pS26, DOI 10.1002/mrc.1410
   Di Micco S, 2010, EUR J ORG CHEM, V2010, P1411, DOI 10.1002/ejoc.200901255
   Frisch M.J., 2009, GAUSSIAN 09 REVISION
   Gülcemal D, 2013, PHYTOCHEMISTRY, V86, P184, DOI 10.1016/j.phytochem.2012.10.001
   JORGENSEN WL, 1988, J AM CHEM SOC, V110, P1657, DOI 10.1021/ja00214a001
   Kapusta I, 2007, J AGR FOOD CHEM, V55, P8485, DOI 10.1021/jf071709t
   Langhammer L., 1991, SCI PHARM, V59, P139
   Lee WS, 2005, PLANTA MED, V71, P295, DOI 10.1055/s-2005-864093
   Masullo M, 2015, J NAT PROD, V78, P17, DOI 10.1021/np5004966
   MURRAY E, 1987, J BONE MINER RES, V2, P231
   Nadmid S, 2014, ORG LETT, V16, P4130, DOI 10.1021/ol501826a
   Oliveira I, 2007, FOOD CHEM, V105, P1018, DOI 10.1016/j.foodchem.2007.04.059
   Plaza A, 2004, TETRAHEDRON, V60, P12201, DOI 10.1016/j.tet.2004.10.021
   PONTEN J, 1967, INT J CANCER, V2, P434, DOI 10.1002/ijc.2910020505
   Qaderi A., 2012, Journal of Medicinal Plants, V11, P66
   Riethmüller E, 2013, PHYTOCHEM ANALYSIS, V24, P493, DOI 10.1002/pca.2452
   Riethmuller Eszter, 2015, Acta Pharm Hung, V85, P29
   Sarotti AM, 2012, J ORG CHEM, V77, P6059, DOI 10.1021/jo3008447
   Sarotti AM, 2009, J ORG CHEM, V74, P7254, DOI 10.1021/jo901234h
   Schmitzer V, 2011, J FOOD SCI, V76, pS14, DOI 10.1111/j.1750-3841.2010.01898.x
   Serrano M, 1997, CELL, V88, P593, DOI 10.1016/S0092-8674(00)81902-9
   Shahidi F, 2007, J AGR FOOD CHEM, V55, P1212, DOI 10.1021/jf062472o
   Shanmugam MK, 2015, MOLECULES, V20, P2728, DOI 10.3390/molecules20022728
   Sultana N, 2003, BIOCHEM SYST ECOL, V31, P681, DOI 10.1016/S0305-1978(02)00226-0
   Willoughby PH, 2014, NAT PROTOC, V9, P643, DOI 10.1038/nprot.2014.042
NR 31
TC 34
Z9 35
U1 1
U2 15
PU AMER CHEMICAL SOC
PI WASHINGTON
PA 1155 16TH ST, NW, WASHINGTON, DC 20036 USA
SN 0163-3864
EI 1520-6025
J9 J NAT PROD
JI J. Nat. Prod.
PD DEC
PY 2015
VL 78
IS 12
BP 2975
EP 2982
DI 10.1021/acs.jnatprod.5b00695
PG 8
WC Plant Sciences; Chemistry, Medicinal; Pharmacology & Pharmacy
WE Science Citation Index Expanded (SCI-EXPANDED); Index Chemicus (IC)
SC Plant Sciences; Pharmacology & Pharmacy
GA DA1NN
UT WOS:000367562600014
PM 26606246
DA 2023-12-20
ER

PT J
AU Iwata, S
   Yonemoto, T
   Iizasa, T
   Niibe, Y
   Kamoda, H
   Ishii, T
AF Iwata, Shintaro
   Yonemoto, Tsukasa
   Iizasa, Toshihiko
   Niibe, Yuzuru
   Kamoda, Hiroto
   Ishii, Takeshi
TI Oligo-Recurrence of Osteosarcoma Patients: Treatment Strategies for
   Pulmonary Metastases
SO ANNALS OF SURGICAL ONCOLOGY
LA English
DT Article
ID UTERINE CERVICAL-CARCINOMA; LYMPH-NODE RECURRENCE; LONG-TERM SURVIVAL;
   OSTEOGENIC-SARCOMA; PROGNOSTIC-FACTORS; CHEMOTHERAPY; THERAPY;
   OLIGOMETASTASES; RADIOTHERAPY; EXTREMITIES
AB Background. Distant metastases from osteosarcoma most commonly occur in the lungs. Osteosarcoma can be cured by complete surgical resection of all metastatic lesions if the number is limited (oligo-recurrence: B5 metastatic or recurrent lesions with controlled primary lesions). This study aimed to clarify the prognostic factors for osteosarcoma patients with pulmonary metastasis and determine their oligo-recurrence status.
   Methods. Patients with conventional osteosarcoma who underwent definitive surgery for the primary lesion and at least one thoracotomy for pulmonary metastases were recruited to this retrospective study. Clinicopathological information was collected on each thoracotomy from 1976 to 2011, and was then analyzed statistically. We counted the number of resected nodules that were pathologically confirmed as metastatic lesions from osteosarcoma.
   Results. In total, 151 thoracotomies in 71 patients were analyzed. Forty-seven patients (66 %) underwent up to two thoracotomies, and the maximum number of thoracotomies was six. The median number of resected nodules on each thoracotomy was two, and the median total size of metastatic lesions was 20 mm. Incomplete surgical remission [relative risk (RR) 3.42], a less than 1-year interval from a previous thoracotomy (RR 1.97), more than three resected nodules (RR 2.42); and total size of more than 30 mm for pulmonary metastases (RR 2.19) were independent predictors of increased risk of tumor death by multivariate analysis.
   Conclusions. We propose that factors contributing to oligo-recurrence of patients with pulmonary metastatic osteosarcoma include complete surgical remission, an interval from a previous thoracotomy, number of resected nodules, and total size of pulmonary metastases.
C1 [Iwata, Shintaro; Yonemoto, Tsukasa; Kamoda, Hiroto; Ishii, Takeshi] Chiba Canc Ctr, Div Orthoped Surg, Chiba 2608717, Japan.
   [Iizasa, Toshihiko] Chiba Canc Ctr, Div Thorac Dis, Chiba 2608717, Japan.
   [Niibe, Yuzuru] Toho Univ, Omori Med Ctr, Dept Radiol, Tokyo, Japan.
C3 Chiba Cancer Center; Chiba Cancer Center; Toho University
RP Iwata, S (通讯作者)，Chiba Canc Ctr, Div Orthoped Surg, 666-2 Nitonacho, Chiba 2608717, Japan.
EM siwata@chiba-cc.jp
RI Jansen, T.L.Th.A./L-4407-2015
FU National Cancer Center Research and Development Fund [26-A-4]; Cancer
   Research Funds for Patients and Family; Grants-in-Aid for Scientific
   Research [GRANTS:14454399, 25461926] Funding Source: KAKEN
FX This work was supported in part by a National Cancer Center Research and
   Development Fund (26-A-4) and Cancer Research Funds for Patients and
   Family.
CR Bacci G, 2001, EUR J CANCER, V37, P32, DOI 10.1016/S0959-8049(00)00361-0
   Bacci G, 2005, ACTA ONCOL, V44, P748, DOI 10.1080/02841860500327503
   Bielack SS, 2009, J CLIN ONCOL, V27, P557, DOI 10.1200/JCO.2008.16.2305
   Briccoli A, 2005, CANCER-AM CANCER SOC, V104, P1721, DOI 10.1002/cncr.21369
   Cadili A, 2010, ANN SURG ONCOL, V17, P3015, DOI 10.1245/s10434-010-1145-6
   Chou AJ, 2005, CANCER-AM CANCER SOC, V104, P2214, DOI 10.1002/cncr.21417
   Ferrari S, 2003, J CLIN ONCOL, V21, P710, DOI 10.1200/JCO.2003.03.141
   Rodríguez MEG, 2014, ARCH BRONCONEUMOL, V50, P46, DOI 10.1016/j.arbres.2013.07.010
   Harting MT, 2006, J PEDIATR SURG, V41, P194, DOI 10.1016/j.jpedsurg.2005.10.089
   Hawkins DS, 2003, CANCER-AM CANCER SOC, V98, P2447, DOI 10.1002/cncr.11799
   HELLMAN S, 1995, J CLIN ONCOL, V13, P8, DOI 10.1200/JCO.1995.13.1.8
   Iwamoto Y, 2009, J ORTHOP SCI, V14, P397, DOI 10.1007/s00776-009-1347-6
   Javed MA, 2014, ANN ROY COLL SURG, V96, P32, DOI 10.1308/003588414X13824511650371
   Kager L, 2003, J CLIN ONCOL, V21, P2011, DOI 10.1200/JCO.2003.08.132
   Kayton ML, 2006, J PEDIATR SURG, V41, P200, DOI 10.1016/j.jpedsurg.2005.10.024
   Kempf-Bielack B, 2005, J CLIN ONCOL, V23, P559, DOI 10.1200/JCO.2005.04.063
   Leary SES, 2013, CANCER-AM CANCER SOC, V119, P2645, DOI 10.1002/cncr.28111
   MEYERS PA, 1993, J CLIN ONCOL, V11, P449, DOI 10.1200/JCO.1993.11.3.449
   Meyers PA, 1998, J CLIN ONCOL, V16, P2452, DOI 10.1200/JCO.1998.16.7.2452
   NIIBE Y, 2012, PULM MED, V2012, DOI DOI 10.1155/2012/261096
   Niibe Y, 2006, INT J RADIAT ONCOL, V66, P1366, DOI 10.1016/j.ijrobp.2006.07.1384
   Niibe Y, 2006, GYNECOL ONCOL, V103, P435, DOI 10.1016/j.ygyno.2006.03.034
   Niibe Y, 2010, JPN J CLIN ONCOL, V40, P107, DOI 10.1093/jjco/hyp167
   Onishi H, 2012, PULM MED, V2012, DOI 10.1155/2012/713073
   Patel PR, 2012, PULM MED, V2012, DOI 10.1155/2012/480961
   Salah S, 2013, INTERACT CARDIOV TH, V17, P296, DOI 10.1093/icvts/ivt177
   SALEH RA, 1990, CANCER, V65, P861, DOI 10.1002/1097-0142(19900215)65:4<861::AID-CNCR2820650405>3.0.CO;2-H
   SALTZMAN DA, 1993, AM J SURG, V166, P543, DOI 10.1016/S0002-9610(05)81150-X
   Seo YS, 2014, WORLD J GASTROENTERO, V20, P2005, DOI 10.3748/wjg.v20.i8.2005
   Suzuki M, 2006, J CARDIOVASC SURG, V47, P603
   Tabata K, 2012, PULM MED, V2012, DOI 10.1155/2012/541656
   Tsuchiya H, 2002, J CLIN ONCOL, V20, P3470, DOI 10.1200/JCO.2002.11.028
   Wu PK, 2009, JPN J CLIN ONCOL, V39, P514, DOI 10.1093/jjco/hyp057
   Yamamoto N, 2013, PULM MED, V2013, DOI 10.1155/2013/219746
   Yonemoto T, 2009, ANTICANCER RES, V29, P763
NR 35
TC 9
Z9 11
U1 0
U2 2
PU SPRINGER
PI NEW YORK
PA ONE NEW YORK PLAZA, SUITE 4600, NEW YORK, NY, UNITED STATES
SN 1068-9265
EI 1534-4681
J9 ANN SURG ONCOL
JI Ann. Surg. Oncol.
PD DEC
PY 2015
VL 22
SU 3
BP S1332
EP S1338
DI 10.1245/s10434-015-4682-1
PG 7
WC Oncology; Surgery
WE Science Citation Index Expanded (SCI-EXPANDED)
SC Oncology; Surgery
GA CZ7OG
UT WOS:000367288100138
PM 26092699
DA 2023-12-20
ER

PT J
AU Jiang, LD
   He, AY
   He, XJ
   Tao, C
AF Jiang, Liangdong
   He, Aiyong
   He, Xiaojie
   Tao, Cheng
TI MicroRNA-126 enhances the sensitivity of osteosarcoma cells to cisplatin
   and methotrexate
SO ONCOLOGY LETTERS
LA English
DT Article
DE microRNA-126; osteosarcoma; DDP; MTX; RAPA
ID PI3K/AKT/MTOR PATHWAY; AEROSOL INTERLEUKIN-2; LUNG METASTASIS; CANCER;
   PROLIFERATION; EXPRESSION; SURVIVAL; THERAPY; APOPTOSIS
AB The establishment of novel chemotherapy drugs for osteosarcoma is urgently required, and the mechanisms and effects of cisplatin (DDP) and methotrexate (MTX) in the current treatment of osteosarcoma have not been fully elucidated. The present study aimed to observe the effect of DDP, MTX and rapamycin on osteosarcoma cell proliferation and apoptosis, and to investigate the association between miR-126 and the effects of DDP and MTX in osteosarcoma cells. miR-126-overexpressing and -silencing lentiviral vectors were constructed, and MG63 and U-2 OS osteosarcoma cells were infected. An MTT assay was conducted to detect transfected cell proliferation, and the effects of the chemotherapy drugs on transfected cell apoptosis were detected by flow cytometry. The cell cycle of the transfected cells was analyzed via flow cytometry. As the miR-126-overexpressing and -silencing osteosarcoma cell lines were successfully constructed, it was observed that DDP and MTX inhibited osteosarcoma cell proliferation. With the decreased expression of miR-126, the sensitivity of osteosarcoma cells to DDP and MTX was reduced at the same concentration. The flow cytometry suggested that DDP and MTX could promote the apoptosis of osteosarcoma cells with overexpressed miR-126, whereas they could not significantly impact the apoptosis of the miR-126-silenced osteosarcoma cells. Meanwhile, DDP inhibited the cell cycle of the miR-126-overexpressing osteosarcoma cells. In conclusion, DDP and MTX inhibited the proliferation and promoted the apoptosis of the osteosarcoma cells, and these processes were dependent upon the expression of miR-126.
C1 [Jiang, Liangdong; He, Aiyong; Tao, Cheng] Cent S Univ, Xiangya Hosp 2, Dept Orthoped, Changsha 410011, Hunan, Peoples R China.
   [He, Xiaojie] Cent S Univ, Xiangya Hosp 2, Childrens Med Ctr, Changsha 410011, Hunan, Peoples R China.
C3 Central South University; Central South University
RP Tao, C (通讯作者)，Cent S Univ, Xiangya Hosp 2, Dept Orthoped, 139 Middle Renmin Rd, Changsha 410011, Hunan, Peoples R China.
EM taocheng201405@163.com
FU independent exploration and innovation project of Central South
   University Doctoral Students [2013zzts096]
FX This study was supported by the independent exploration and innovation
   project of Central South University Doctoral Students (grant no.
   2013zzts096).
CR Ando Kosei, 2013, Cancers (Basel), V5, P591, DOI 10.3390/cancers5020591
   Anninga JK, 2011, EUR J CANCER, V47, P2431, DOI 10.1016/j.ejca.2011.05.030
   Bago-Horvath Z, 2014, PATHOLOGY, V46, P411, DOI 10.1097/PAT.0000000000000116
   Chang SH, 2014, CURR OPIN HEMATOL, V21, P235, DOI 10.1097/MOH.0000000000000040
   Ell Brian, 2014, Bonekey Rep, V3, P549, DOI 10.1038/bonekey.2014.44
   Ghayad SE, 2010, RECENT PAT ANTI-CANC, V5, P29, DOI 10.2174/157489210789702208
   Gits CMM, 2014, INT J CANCER, V135, P348, DOI 10.1002/ijc.28694
   Guled M, 2014, GENE CHROMOSOME CANC, V53, P693, DOI 10.1002/gcc.22179
   Guma SR, 2014, PEDIATR BLOOD CANCER, V61, P1362, DOI 10.1002/pbc.25019
   Guma SR, 2014, PEDIATR BLOOD CANCER, V61, P618, DOI 10.1002/pbc.24801
   Kane NM, 2012, STEM CELLS, V30, P643, DOI 10.1002/stem.1026
   Lin F, 2011, ASIA-PAC J CLIN ONCO, V7, P270, DOI 10.1111/j.1743-7563.2011.01406.x
   Liu YL, 2014, GENE CHROMOSOME CANC, V53, P358, DOI 10.1002/gcc.22146
   Luckasson R, 2013, INTELLECT DEV DISAB, V51, P94, DOI 10.1352/1934-9556-51.2.094
   Markman B, 2010, ONCOTARGET, V1, P530, DOI 10.18632/oncotarget.188
   Mishra RR, 2014, COMP BIOCHEM PHYS C, V163, P64, DOI 10.1016/j.cbpc.2014.01.002
   Moritake H, 2013, PEDIATR BLOOD CANCER, V60, P329, DOI 10.1002/pbc.24298
   Ohba T, 2014, J BONE MINER RES, V29, P1431, DOI 10.1002/jbmr.2182
   Ottaviani G, 2009, CANCER TREAT RES, V152, P3, DOI 10.1007/978-1-4419-0284-9_1
   Rabinowicz R, 2012, J PEDIAT HEMATOL ONC, V34, P421, DOI 10.1097/MPH.0b013e31826157ce
   Rabinowits G, 2009, CLIN LUNG CANCER, V10, P42, DOI 10.3816/CLC.2009.n.006
   Rainusso N, 2012, CANCER GENE THER, V19, P212, DOI 10.1038/cgt.2011.83
   Salas S, 2014, BMC CANCER, V14, DOI 10.1186/1471-2407-14-606
   Schaefer A, 2010, INT J CANCER, V126, P1166, DOI 10.1002/ijc.24827
   Tafra R, 2014, OTOL NEUROTOL, V35, P695, DOI 10.1097/MAO.0000000000000210
   Valle J, 2010, NEW ENGL J MED, V362, P1273, DOI 10.1056/NEJMoa0908721
   Westlake SL, 2010, RHEUMATOLOGY, V49, P295, DOI 10.1093/rheumatology/kep366
   Xu JQ, 2013, TUMOR BIOL, V34, P3871, DOI 10.1007/s13277-013-0974-x
   Yang TM, 2013, APOPTOSIS, V18, P727, DOI 10.1007/s10495-013-0819-5
   Zhang GY, 2011, INT J MOL SCI, V12, P2994, DOI 10.3390/ijms12052994
NR 30
TC 11
Z9 12
U1 0
U2 5
PU SPANDIDOS PUBL LTD
PI ATHENS
PA POB 18179, ATHENS, 116 10, GREECE
SN 1792-1074
EI 1792-1082
J9 ONCOL LETT
JI Oncol. Lett.
PD DEC
PY 2015
VL 10
IS 6
BP 3769
EP 3778
DI 10.3892/ol.2015.3790
PG 10
WC Oncology
WE Science Citation Index Expanded (SCI-EXPANDED)
SC Oncology
GA CZ6SZ
UT WOS:000367232600074
PM 26788206
OA Green Published, gold
DA 2023-12-20
ER

PT J
AU Li, X
   Tian, JG
   Bo, QY
   Li, K
   Wang, HL
   Liu, T
   Li, JM
AF Li, Xin
   Tian, Jiguang
   Bo, Qiyu
   Li, Ka
   Wang, Hongliang
   Liu, Ting
   Li, Jianmin
TI Targeting DNA-PKcs increased anticancer drug sensitivity by suppressing
   DNA damage repair in osteosarcoma cell line MG63
SO TUMOR BIOLOGY
LA English
DT Article
DE DNA-PKcs; Osteosarcoma; DNA damage repair; Drug resistance
ID DEPENDENT PROTEIN-KINASE; IONIZING-RADIATION; HISTONE H2AX; ESOPHAGEAL
   CANCER; UP-REGULATION; CARCINOMA; KU70; EXPRESSION; DOXORUBICIN;
   INHIBITOR
AB Many chemotherapy drugs exert anticancer effects through causing DNA damage, such as DNA topoisomerase inhibitor and platinum-containing drugs. DNA damage repair is an important mechanism of drug resistance which is responsible for metastasis and recurrence after chemotherapy. DNA-dependent protein kinase (DNA-PK) plays an important role in non-homology end joining (NHEJ) pathway. In this study, we aimed to determine whether DNA-PK catalytic subunit (DNA-PKcs) is expressed in osteosarcoma MG63 cell line and involved in drug resistance induced by DNA repair. We found that DNA-PKcs was expressed in osteosarcoma cell line MG63. The pDNA-PKcs(T2609) was more expressed in cells treated with cisplatin (DDP) and etoposide (VP16). Down-regulation of DNA-PKcs produced higher sensitivity of MG63 cells to DDP or VP16 through increasing apoptosis and causing cell cycle arrest in the G1 phase. Our study supported that DNA-PKcs was involved in drug-induced DNA damage repair and related to chemosensitivity of osteosarcoma MG63 cells.
C1 [Li, Xin; Li, Ka; Wang, Hongliang; Li, Jianmin] Shandong Univ, Qilu Hosp, Dept Orthoped, Jinan, Shandong, Peoples R China.
   [Tian, Jiguang] Shandong Univ, Qilu Hosp, Emergency Dept, Jinan, Shandong, Peoples R China.
   [Bo, Qiyu] Shandong Univ, Qilu Hosp, Operating Room, Jinan, Shandong, Peoples R China.
   [Liu, Ting] Shandong Univ, Qilu Hosp, Dept Obstet & Gynecol, Jinan, Shandong, Peoples R China.
C3 Shandong University; Shandong University; Shandong University; Shandong
   University
RP Li, JM (通讯作者)，Shandong Univ, Qilu Hosp, Dept Orthoped, Jinan, Shandong, Peoples R China.
EM gkljmin@outlook.com
RI LI, JIAN/GRY-2197-2022; l, j/HNC-5728-2023; LI, JIAN/JAX-3092-2023; li,
   jian/GSE-0245-2022
OI Wang, Hongliang/0000-0001-9497-8509
FU National Natural Science Foundation of China [81172551]; Shandong
   Technological Development Project [ZR2011HM037]
FX This study was funded by the National Natural Science Foundation of
   China (81172551) and the Shandong Technological Development Project
   (ZR2011HM037).
CR Auckley DH, 2001, CARCINOGENESIS, V22, P723, DOI 10.1093/carcin/22.5.723
   Belenkov AI, 2002, CANCER RES, V62, P5888
   Beskow C, 2009, BRIT J CANCER, V101, P816, DOI 10.1038/sj.bjc.6605201
   Braig M, 2005, NATURE, V436, P660, DOI 10.1038/nature03841
   Ciszewski WM, 2014, BREAST CANCER RES TR, V143, P47, DOI 10.1007/s10549-013-2785-6
   Friesen C, 2008, MOL BIOL CELL, V19, P3283, DOI 10.1091/mbc.E08-03-0306
   García-Cao I, 2005, EMBO REP, V6, P577, DOI 10.1038/sj.embor.7400421
   Halazonetis TD, 2008, SCIENCE, V319, P1352, DOI 10.1126/science.1140735
   Hande KR, 1998, EUR J CANCER, V34, P1514, DOI 10.1016/S0959-8049(98)00228-7
   Hosoi Y, 1998, INT J CANCER, V78, P642, DOI 10.1002/(SICI)1097-0215(19981123)78:5<642::AID-IJC19>3.0.CO;2-3
   Jackson SP, 1997, INT J BIOCHEM CELL B, V29, P935, DOI 10.1016/S1357-2725(97)00006-X
   Lee SW, 2005, INT J RADIAT ONCOL, V62, P1451, DOI 10.1016/j.ijrobp.2004.12.049
   Leifler KS, 2010, INT J ONCOL, V37, P1547, DOI 10.3892/ijo_00000808
   Lieber MR, 2008, J BIOL CHEM, V283, P1, DOI 10.1074/jbc.R700039200
   Lieber MR, 2010, NAT STRUCT MOL BIOL, V17, P393, DOI 10.1038/nsmb0410-393
   MacPhail SH, 2003, INT J RADIAT BIOL, V79, P351, DOI 10.1080/0955300032000093128
   Meyers PA, 2011, CANCER-AM CANCER SOC, V117, P1736, DOI 10.1002/cncr.25744
   Meyers PA, 2009, EXPERT REV ANTICANC, V9, P1035, DOI 10.1586/ERA.09.69
   Mi J, 2009, PLOS ONE, V4, DOI 10.1371/journal.pone.0004395
   Muller C, 1998, BLOOD, V92, P2213, DOI 10.1182/blood.V92.7.2213.2213_2213_2219
   Muller C, 1997, ONCOGENE, V15, P2343, DOI 10.1038/sj.onc.1201402
   Noguchi T, 2002, ANN SURG ONCOL, V9, P1017, DOI 10.1245/ASO.2002.04.030
   Ottaviani G, 2009, CANCER TREAT RES, V152, P3, DOI 10.1007/978-1-4419-0284-9_1
   Paull TT, 2000, CURR BIOL, V10, P886, DOI 10.1016/S0960-9822(00)00610-2
   Pommier Y, 2010, CHEM BIOL, V17, P421, DOI 10.1016/j.chembiol.2010.04.012
   Rengarajan T, 2013, NUTRIENTS, V5, P4978, DOI 10.3390/nu5124978
   Rogakou EP, 1998, J BIOL CHEM, V273, P5858, DOI 10.1074/jbc.273.10.5858
   Sengupta S, 2005, NAT REV MOL CELL BIO, V6, P44, DOI 10.1038/nrm1546
   Shintani S, 2003, CANCER SCI, V94, P894, DOI 10.1111/j.1349-7006.2003.tb01372.x
   Sirzén F, 1999, EUR J CANCER, V35, P111, DOI 10.1016/S0959-8049(98)00289-5
   Tian XY, 2007, ONCOL REP, V18, P927
   Yan Shan-Shan, 2008, Ai Zheng, V27, P979
   Zhao HJ, 2000, CLIN CANCER RES, V6, P1073
   Zhuang Liang, 2007, Ai Zheng, V26, P724
NR 34
TC 17
Z9 19
U1 0
U2 19
PU SAGE PUBLICATIONS LTD
PI LONDON
PA 1 OLIVERS YARD, 55 CITY ROAD, LONDON EC1Y 1SP, ENGLAND
SN 1010-4283
EI 1423-0380
J9 TUMOR BIOL
JI Tumor Biol.
PD DEC
PY 2015
VL 36
IS 12
BP 9365
EP 9372
DI 10.1007/s13277-015-3642-5
PG 8
WC Oncology
WE Science Citation Index Expanded (SCI-EXPANDED)
SC Oncology
GA CZ8DC
UT WOS:000367329300030
PM 26108997
DA 2023-12-20
ER

PT J
AU Chen, X
   Hu, CZ
   Zhang, WB
   Shen, YH
   Wang, J
   Hu, FQ
   Yu, P
AF Chen, Xu
   Hu, Chuanzhen
   Zhang, Weibin
   Shen, Yuhui
   Wang, Jun
   Hu, Fangqiong
   Yu, Pei
TI Metformin inhibits the proliferation, metastasis, and cancer stem-like
   sphere formation in osteosarcoma MG63 cells in vitro
SO TUMOR BIOLOGY
LA English
DT Article
DE Osteosarcoma; Metformin; Metastasis; Cancer stem-like cells;
   AMPK/mTOR/S6 signaling pathway
ID HUMAN BLADDER-CANCER; DOWN-REGULATION; BREAST-CANCER; INDUCED APOPTOSIS;
   CARCINOMA-CELLS; GROWTH; INVASION; PLURIPOTENCY; EXPRESSION; MIGRATION
AB Metformin is an oral drug that has been widely used to treat type 2 diabetes mellitus. Interestingly, accumulated evidence indicate that metformin may reduce the risk of cancer in patients with type 2 diabetes and inhibit tumor cell growth and survival in numerous malignancies, including osteosarcoma (OS) cells. In the present study, we aimed to investigate the effects of metformin on the proliferation, migration, invasion, and sphere formation in OS MG63 cells in vitro. Metformin suppressed OS MG63 cell proliferation in a dose- and time-dependent manner and markedly blocked anti-metastatic potentials, migration, and invasion, by downregulating matrix metalloproteinase 2 (MMP2) and MMP9. Besides, we established OS cancer stem-like cell (CSC) model with sarcosphere formation assay and demonstrated that metformin posed damage on CSCs in OS by inhibiting sphere formation and by inducing their stemness loss. The stemness of CSCs in OS such as self-renewal and differentiation potentials was both impaired with a significant decrease of Oct-4 and Nanog activation. Consistent with this, the positive rates of CD90, CD133, and stage-specific embryonic antigen-4 (SSEA-4) were all observed with reductions in response to metformin exposure. In addition, Western blot showed that metformin activated AMPK alpha at Tyr172, followed by a downregulated phosphorylation of mammalian target of rapamycin (mTOR)/S6 and feedback activation of p-AKT Ser(473) in both OS MG63 cells and CSCs. This indicates that AMPK/mTOR/S6 signaling pathway might be involved in the growth inhibition of both OS MG63 cells and CSCs. These results suggest that metformin, a potential anti-neoplastic agent, might make it a novel therapeutic choice for the treatment of OS in the future.
C1 [Chen, Xu; Hu, Chuanzhen; Zhang, Weibin; Shen, Yuhui; Wang, Jun; Hu, Fangqiong] Shanghai Inst Orthoped & Traumatol, Shanghai Key Lab Prevent & Treatment Bone & Joint, Shanghai 20025, Peoples R China.
   [Chen, Xu; Hu, Chuanzhen; Zhang, Weibin; Shen, Yuhui; Yu, Pei] Shanghai Jiao Tong Univ, Ruijin Hosp, Sch Med, Dept Orthopaed, Shanghai 20025, Peoples R China.
   [Chen, Xu] Shanghai Jiao Tong Univ, Ruijin Hosp, Wuxi Xinrui Hosp, Wuxi Branch,Sch Med,Dept Orthopaed, Wuxi 214028, Peoples R China.
C3 Shanghai Jiao Tong University; Shanghai Jiao Tong University
RP Zhang, WB (通讯作者)，Shanghai Inst Orthoped & Traumatol, Shanghai Key Lab Prevent & Treatment Bone & Joint, Shanghai 20025, Peoples R China.
EM weibinzhang6462@163.com; yuhuiss@163.com
RI jiang, lei/IWE-1124-2023
FU Natural Sciences Foundation of China [81172550]
FX The authors would like to thank Wu Zhang (Shanghai Institute of
   Hematology) for his technical assistance. This study was supported by
   grants from the Natural Sciences Foundation of China (no. 81172550).
CR Alakus H, 2008, HISTOL HISTOPATHOL, V23, P917, DOI 10.14670/HH-23.917
   [Anonymous], AM J OBSTET GYNECOL
   Arndt CAS, 2012, MAYO CLIN PROC, V87, P475, DOI 10.1016/j.mayocp.2012.01.015
   Bacci G, 2001, EUR J CANCER, V37, P32, DOI 10.1016/S0959-8049(00)00361-0
   Bao B, 2014, ANN TRANSL MED, V2, DOI 10.3978/j.issn.2305-5839.2014.06.05
   Bolster DR, 2002, J BIOL CHEM, V277, P23977, DOI 10.1074/jbc.C200171200
   Brodowska K, 2014, INT J ONCOL, V45, P2311, DOI 10.3892/ijo.2014.2650
   Carmignani M, 2014, J BIOL REG HOMEOS AG, V28, P1
   Chambers I, 2004, CLONING STEM CELLS, V6, P386, DOI 10.1089/clo.2004.6.386
   Chambers I, 2003, CELL, V113, P643, DOI 10.1016/S0092-8674(03)00392-1
   Chang YW, 2014, TUMOR BIOL, V35, P1075, DOI 10.1007/s13277-013-1143-y
   Chen KL, 2013, PLOS ONE, V8, DOI 10.1371/journal.pone.0072927
   Chen X, 2014, WORLD J CLIN ONCOL, V5, P1068, DOI 10.5306/wjco.v5.i5.1068
   Clarke Michael F, 2006, Cancer Res, V66, P9339, DOI 10.1158/0008-5472.CAN-06-3126
   Duo J, 2013, DNA CELL BIOL, V32, P156, DOI 10.1089/dna.2012.1926
   El-Merahbi R, 2014, PLOS ONE, V9, DOI 10.1371/journal.pone.0112453
   Fang ZQ, 2014, MOL MED REP, V9, P2251, DOI 10.3892/mmr.2014.2097
   Gao Y, 2015, INT J ONCOL
   Gassmann P, 2009, NEOPLASIA, V11, P651, DOI 10.1593/neo.09272
   Gibbs CP, 2005, NEOPLASIA, V7, P967, DOI 10.1593/neo.05394
   Giovannucci E, 2010, DIABETES CARE, V33, P1674, DOI 10.2337/dc10-0666
   Gorlick R, 2003, CLIN CANCER RES, V9, P5442
   Gou SM, 2013, PLOS ONE, V8, DOI 10.1371/journal.pone.0063969
   Guan X, 2014, MED SCI MONITOR, V20, P2269, DOI 10.12659/MSM.892413
   Guo JY, 2015, TOXICOL LETT, V234, P201, DOI 10.1016/j.toxlet.2015.02.016
   Han G, 2015, CANCER BIOL THER, V16, P77, DOI 10.4161/15384047.2014.987021
   Hermann PC, 2007, CELL STEM CELL, V1, P313, DOI 10.1016/j.stem.2007.06.002
   Hsieh SC, 2014, AMINO ACIDS, V46, P2809, DOI 10.1007/s00726-014-1838-4
   Jang SY, 2014, ANTICANCER RES, V34, P4127
   Jordan CT, 2006, NEW ENGL J MED, V355, P1253, DOI 10.1056/NEJMra061808
   Kempf-Bielack B, 2005, J CLIN ONCOL, V23, P559, DOI 10.1200/JCO.2005.04.063
   Lacorte LM, 2015, BIOCHEM BIOPH RES CO, V457, P538, DOI 10.1016/j.bbrc.2015.01.019
   Ling S, 2014, ONCOL REP, V31, P2611, DOI 10.3892/or.2014.3151
   Liu TL, 2014, MOL MED REP, V10, P169, DOI 10.3892/mmr.2014.2215
   Mahler R J, 1995, Endocr Pract, V1, P418
   Marshall DC, 2015, PLOS ONE, V10, DOI 10.1371/journal.pone.0127063
   Mitsui K, 2003, CELL, V113, P631, DOI 10.1016/S0092-8674(03)00393-3
   Quattrini I, 2014, ONCOL REP, V31, P370, DOI 10.3892/or.2013.2862
   Quinn BJ, 2013, TRENDS ENDOCRIN MET, V24, P469, DOI 10.1016/j.tem.2013.05.004
   Rice S, 2015, INT J MOL MED, V35, P1088, DOI 10.3892/ijmm.2015.2108
   Roomi MW, 2009, ONCOL REP, V21, P1323, DOI 10.3892/or_00000358
   Sarbassov DD, 2006, MOL CELL, V22, P159, DOI 10.1016/j.molcel.2006.03.029
   Sarbassov DD, 2005, SCIENCE, V307, P1098, DOI 10.1126/science.1106148
   Seront E, 2013, BRIT J CANCER, V109, P1586, DOI 10.1038/bjc.2013.505
   Shank JJ, 2012, GYNECOL ONCOL, V127, P390, DOI 10.1016/j.ygyno.2012.07.115
   So JY, 2014, PLOS ONE, V9, DOI 10.1371/journal.pone.0107616
   Soares HP, 2013, PLOS ONE, V8, DOI 10.1371/journal.pone.0057289
   Sun XJ, 2014, ASIAN PAC J CANCER P, V15, P4019, DOI 10.7314/APJCP.2014.15.9.4019
   Tsai MJ, 2014, LUNG CANCER, V86, P137, DOI 10.1016/j.lungcan.2014.09.012
   Wang HY, 2015, INT J ONCOL
   Wang XF, 2014, ACTA PHARMACOL SIN, V35, P531, DOI 10.1038/aps.2013.178
   Wullschleger S, 2006, CELL, V124, P471, DOI 10.1016/j.cell.2006.01.016
   Yang FQ, 2014, INT J CLIN EXP MED, V7, P3289
   Zhang T, 2014, ANTI-CANCER DRUG, V25, P887, DOI 10.1097/CAD.0000000000000116
   Zi FM, 2015, CANCER LETT, V356, P443, DOI 10.1016/j.canlet.2014.09.050
NR 55
TC 43
Z9 47
U1 1
U2 37
PU SAGE PUBLICATIONS LTD
PI LONDON
PA 1 OLIVERS YARD, 55 CITY ROAD, LONDON EC1Y 1SP, ENGLAND
SN 1010-4283
EI 1423-0380
J9 TUMOR BIOL
JI Tumor Biol.
PD DEC
PY 2015
VL 36
IS 12
BP 9873
EP 9883
DI 10.1007/s13277-015-3751-1
PG 11
WC Oncology
WE Science Citation Index Expanded (SCI-EXPANDED)
SC Oncology
GA CZ8DC
UT WOS:000367329300086
PM 26164004
DA 2023-12-20
ER

PT J
AU Subbiah, V
   Wagner, MJ
   McGuire, MF
   Sarwari, NM
   Devarajan, E
   Lewis, VO
   Westin, S
   Kato, S
   Brown, RE
   Anderson, P
AF Subbiah, Vivek
   Wagner, Michael J.
   McGuire, Mary F.
   Sarwari, Nawid M.
   Devarajan, Eswaran
   Lewis, Valerae O.
   Westin, Shanon
   Kato, Shumei
   Brown, Robert E.
   Anderson, Pete
TI Personalized comprehensive molecular profiling of high risk
   osteosarcoma: Implications and limitations for precision medicine
SO ONCOTARGET
LA English
DT Article
DE personalized medicine; molecular profiling; osteosarcoma; precision
   medicine; targeted therapy
ID ALBUMIN-BOUND PACLITAXEL; FATTY-ACID SYNTHASE; END-PRODUCTS AGES; CELL
   LUNG-CANCER; TARGETED THERAPY; TUMOR-SUPPRESSOR; MET/HGF RECEPTOR;
   IN-VIVO; EXPRESSION; GROWTH
AB Background: Despite advances in molecular medicine over recent decades, there has been little advancement in the treatment of osteosarcoma. We performed comprehensive molecular profiling in two cases of metastatic and chemotherapy-refractory osteosarcoma to guide molecularly targeted therapy.
   Patients and Methods: Hybridization capture of >300 cancer-related genes plus introns from 28 genes often rearranged or altered in cancer was applied to >50 ng of DNA extracted from tumor samples from two patients with recurrent, metastatic osteosarcoma. The DNA from each sample was sequenced to high, uniform coverage. Immunohistochemical probes and morphoproteomics analysis were performed, in addition to fluorescence in situ hybridization. All analyses were performed in CLIA-certified laboratories. Molecularly targeted therapy based on the resulting profiles was offered to the patients. Biomedical analytics were performed using QIAGEN's Ingenuity (R) Pathway Analysis.
   Results: In Patient #1, comprehensive next-generation exome sequencing showed MET amplification, PIK3CA mutation, CCNE1 amplification, and PTPRD mutation. Immunohistochemistry-based morphoproteomic analysis revealed c-Met expression [(p)-c-Met (Tyr1234/1235)] and activation of mTOR/AKT pathway [IGF-1R (Tyr1165/1166), p-mTOR [Ser2448], p-Akt (Ser473)] and expression of SPARC and COX2. Targeted therapy was administered to match the P1K3CA, c-MET, and SPARC and COX2 aberrations with sirolimus+ crizotinib and abraxane+ celecoxib. In Patient #2, aberrations included NF2 loss in exons 2-16, PDGFR alpha amplification, and TP53 mutation. This patient was enrolled on a clinical trial combining targeted agents temsirolimus, sorafenib and bevacizumab, to match NF2, PDGFR alpha and TP53 aberrations. Both the patients did not benefit from matched therapy.
   Conclusions: Relapsed osteosarcoma is characterized by complex signaling and drug resistance pathways. Comprehensive molecular profiling holds great promise for tailoring personalized therapies for cancer. Methods for such profiling are evolving and need to be refined to better assist clinicians in making treatment decisions based on the large amount of data that results from this type of testing. Further research in this area is warranted.
C1 [Subbiah, Vivek; Wagner, Michael J.; Kato, Shumei] Univ Texas MD Anderson Canc Ctr, Div Canc Med, Dept Invest Canc Therapeut, Houston, TX 77030 USA.
   [Westin, Shanon] Univ Texas MD Anderson Canc Ctr, Div Gynecol Oncol, Houston, TX 77030 USA.
   [McGuire, Mary F.; Brown, Robert E.] Univ Texas MD Anderson Canc Ctr, Dept Pathol & Lab Med, Houston, TX 77030 USA.
   [Sarwari, Nawid M.] Univ Texas Houston Med Sch, Dept Internal Med, Houston, TX 77030 USA.
   [Devarajan, Eswaran; Lewis, Valerae O.] Univ Texas MD Anderson Canc Ctr, Dept Orthoped Oncol, Houston, TX 77030 USA.
   [Anderson, Pete] Cleveland Clin Fdn, Dept Pediat Hematol Oncol, Cleveland, OH 44195 USA.
C3 University of Texas System; UTMD Anderson Cancer Center; University of
   Texas System; UTMD Anderson Cancer Center; University of Texas System;
   UTMD Anderson Cancer Center; University of Texas System; University of
   Texas Health Science Center Houston; University of Texas System; UTMD
   Anderson Cancer Center; Cleveland Clinic Foundation
RP Subbiah, V (通讯作者)，Univ Texas MD Anderson Canc Ctr, Div Canc Med, Dept Invest Canc Therapeut, Houston, TX 77030 USA.
EM vsubbiah@mdanderson.org
RI Subbiah, Vivek/O-3347-2019
OI Subbiah, Vivek/0000-0002-6064-6837
FU University of Texas MD Anderson Cancer Center for the Radium 223 trial,
   National Institutes of Health Cancer Center Support Grant [CA016672]
FX The authors acknowledge Shanon Wilkes osteosarcoma research funds, High
   impact clinical research support program (HI-CRSP) funds from The
   University of Texas MD Anderson Cancer Center for the Radium 223 trial,
   National Institutes of Health Cancer Center Support Grant CA016672. The
   funders had no role in the design and conduct of the study; collection,
   management, analysis, and interpretation of the data; preparation,
   review, or approval of the manuscript; and decision to submit the
   manuscript for publication. We thank the motivated patients, their
   families for participation in targeted therapy. We also thank the
   clinical trial co-ordinator Ms. Danxia Ke, the advance practice provider
   Ms. Jenny Berry, ANP-BC and the clinical pharmacy specialist Allison
   Bass, PharmD, BCOP for helping to follow up these patients on targeted
   therapies.
CR Agarwal R, 2014, DISCOV MED, V18, P331
   Agarwal R, 2014, DISCOV MED, V18, P323
   Agarwal R, 2014, J BREAST CANCER, V17, P287, DOI 10.4048/jbc.2014.17.3.287
   Algire C, 2010, ENDOCR-RELAT CANCER, V17, P351, DOI 10.1677/ERC-09-0252
   Anderson Pete, 2006, Curr Oncol Rep, V8, P415, DOI 10.1007/s11912-006-0069-6
   Anderson PM, 2014, ADV EXP MED BIOL, V804, P291, DOI 10.1007/978-3-319-04843-7_16
   Andrae J, 2008, GENE DEV, V22, P1276, DOI 10.1101/gad.1653708
   Brown CJ, 2009, NAT REV CANCER, V9, P862, DOI 10.1038/nrc2763
   Brown RE, 2009, ARCH PATHOL LAB MED, V133, P568, DOI 10.1043/1543-2165-133.4.568
   Chan TA, 2009, CELL CYCLE, V8, P3063, DOI 10.4161/cc.8.19.9455
   Chu F, 2005, CANCER RES, V65, P10183, DOI 10.1158/0008-5472.CAN-05-2002
   Coltella N, 2003, FASEB J, V17, P1162, DOI 10.1096/fj.02-0576fje
   Cortizo AM, 2003, MOL CELL BIOCHEM, V250, P1, DOI 10.1023/A:1024934008982
   Cui JJ, 2011, J MED CHEM, V54, P6342, DOI 10.1021/jm2007613
   Curto M, 2008, BRIT J CANCER, V98, P256, DOI 10.1038/sj.bjc.6604002
   Dalla-Torre CA, 2006, BMC CANCER, V6, DOI 10.1186/1471-2407-6-237
   Dennler S, 2007, CANCER RES, V67, P6981, DOI 10.1158/0008-5472.CAN-07-0491
   Desai N, 2009, TRANSL ONCOL, V2, P59, DOI 10.1593/tlo.09109
   Desai NP, 2008, ANTI-CANCER DRUG, V19, P899, DOI 10.1097/CAD.0b013e32830f9046
   Egas-Bejar Daniela, 2014, Oncoscience, V1, P167
   FERRACINI R, 1995, ONCOGENE, V10, P739
   Fletcher JA, 2004, SEMIN ONCOL, V31, P4, DOI 10.1053/j.seminoncol.2004.03.034
   Gradishar WJ, 2006, EXPERT OPIN PHARMACO, V7, P1041, DOI 10.1517/14656566.7.8.1041
   Grignani G, 2015, LANCET ONCOL, V16, P98, DOI 10.1016/S1470-2045(14)71136-2
   Hirotsu M, 2010, MOL CANCER, V9, DOI 10.1186/1476-4598-9-5
   Hyman DM, 2015, NEW ENGL J MED, V373, P726, DOI 10.1056/NEJMoa1502309
   Iwaya K, 2003, CLIN EXP METASTAS, V20, P525, DOI 10.1023/A:1025821229013
   James MF, 2009, MOL CELL BIOL, V29, P4250, DOI 10.1128/MCB.01581-08
   Kataoka K, 2012, ONCOL LETT, V3, P1149, DOI 10.3892/ol.2012.612
   Kubo T, 2008, CANCER-AM CANCER SOC, V112, P2119, DOI 10.1002/cncr.23437
   Laulajainen M, 2012, J CELL MOL MED, V16, P2161, DOI 10.1111/j.1582-4934.2012.01525.x
   Le Tourneau C, 2015, LANCET ONCOL, V16, P1324, DOI 10.1016/S1470-2045(15)00188-6
   Li Y, 2012, REPROD SCI, V19, P1232, DOI 10.1177/1933719112447126
   Liao AT, 2007, VET COMP ONCOL, V5, P177, DOI 10.1111/j.1476-5829.2007.00137.x
   Liu ZL, 2012, ONCOL LETT, V4, P878, DOI 10.3892/ol.2012.862
   Lockwood WW, 2011, J MOL DIAGN, V13, P289, DOI 10.1016/j.jmoldx.2010.11.020
   Masri J, 2007, CANCER RES, V67, P11712, DOI 10.1158/0008-5472.CAN-07-2223
   McClatchey AI, 1998, GENE DEV, V12, P1121, DOI 10.1101/gad.12.8.1121
   Möröy T, 2004, INT J BIOCHEM CELL B, V36, P1424, DOI 10.1016/S1357-2725(03)00432-1
   Navid F, 2000, Sarcoma, V4, P93, DOI 10.1080/13577140020008057
   Patané S, 2006, CANCER RES, V66, P4750, DOI 10.1158/0008-5472.CAN-05-4422
   Rocha GZ, 2011, CLIN CANCER RES, V17, P3993, DOI 10.1158/1078-0432.CCR-10-2243
   Rodriguez NI, 2008, J PEDIAT HEMATOL ONC, V30, P507, DOI 10.1097/MPH.0b013e31816e238c
   Ryu K, 2010, J ORTHOP RES, V28, P971, DOI 10.1002/jor.21088
   Said R, 2013, ONCOTARGET, V4, P705, DOI 10.18632/oncotarget.974
   Schurman L, 2008, EXP CLIN ENDOCR DIAB, V116, P333, DOI 10.1055/s-2007-992786
   Shaw AT, 2014, NEW ENGL J MED, V371, P1963, DOI 10.1056/NEJMoa1406766
   Shaw AT, 2013, J CLIN ONCOL, V31, P1105, DOI 10.1200/JCO.2012.44.5353
   Shen JK, 2014, ONCOIMMUNOLOGY, V3, DOI 10.4161/21624011.2014.954467
   Shen JK, 2014, CANCER IMMUNOL RES, V2, P690, DOI 10.1158/2326-6066.CIR-13-0224
   Stemmer-Rachamimov AO, 1998, NEUROGENETICS, V2, P73, DOI 10.1007/s100480050054
   Stephens PJ, 2011, CELL, V144, P27, DOI 10.1016/j.cell.2010.11.055
   Subbiah IM, 2015, FUTURE ONCOL, V11, P1, DOI 10.2217/fon.14.204
   Subbiah V, 2015, JAMA ONCOL, V1, P253, DOI 10.1001/jamaoncol.2014.289
   Subbiah V, 2015, LUNG CANCER, V89, P76, DOI 10.1016/j.lungcan.2015.04.004
   Subbiah V, 2014, CURR ONCOL REP, V16, DOI 10.1007/s11912-014-0401-5
   Subbiah V, 2014, ONCOTARGET, V5, P95, DOI 10.18632/oncotarget.1468
   Subbiah V, 2014, J HEMATOL ONCOL, V7, DOI 10.1186/1756-8722-7-8
   Subbiah V, 2013, PLOS ONE, V8, DOI 10.1371/journal.pone.0068985
   Subbiah V, 2012, MOL CANCER THER, V11, P2541, DOI 10.1158/1535-7163.MCT-12-0358
   Subbiah V, 2012, J CLIN ONCOL, V30, pE64, DOI 10.1200/JCO.2011.38.2614
   Subbiah V, 2011, PLOS ONE, V6, DOI 10.1371/journal.pone.0018424
   Subbiah Vivek, 2010, J Clin Oncol, V28, pe415, DOI 10.1200/JCO.2010.29.4678
   Sulzbacher I, 2010, PATHOLOGY, V42, P664, DOI 10.3109/00313025.2010.520310
   Takeuchi K, 2012, NAT MED, V18, P378, DOI 10.1038/nm.2658
   Tu B, 2012, CANCER LETT, V325, P80, DOI 10.1016/j.canlet.2012.06.006
   Vazquez-Martin A, 2013, CELL CYCLE, V12, P207, DOI 10.4161/cc.23352
   Xiao H, 2006, P NATL ACAD SCI USA, V103, P10166, DOI 10.1073/pnas.0603704103
   Yang YK, 2012, AM J MED SCI, V344, P199, DOI 10.1097/MAJ.0b013e31823e62e5
   Zakikhani M, 2010, BREAST CANCER RES TR, V123, P271, DOI 10.1007/s10549-010-0763-9
   Zambo I, 2012, ONCOL REP, V27, P1592, DOI 10.3892/or.2012.1687
   Zhang DS, 2010, LAB INVEST, V90, P436, DOI 10.1038/labinvest.2009.149
   Zhou RP, 2011, J ORTHOP RES, V29, P846, DOI 10.1002/jor.21311
NR 73
TC 37
Z9 37
U1 1
U2 4
PU IMPACT JOURNALS LLC
PI ORCHARD PARK
PA 6666 E QUAKER ST, STE 1, ORCHARD PARK, NY 14127 USA
EI 1949-2553
J9 ONCOTARGET
JI Oncotarget
PD DEC 1
PY 2015
VL 6
IS 38
BP 40642
EP 40654
DI 10.18632/oncotarget.5841
PG 13
WC Oncology; Cell Biology
WE Science Citation Index Expanded (SCI-EXPANDED)
SC Oncology; Cell Biology
GA CY0SF
UT WOS:000366115500020
PM 26510912
OA gold, Green Published, Green Submitted
DA 2023-12-20
ER

PT J
AU Zhao, HL
   Wu, YH
   Chen, Y
   Liu, HM
AF Zhao, Huanli
   Wu, Yuhui
   Chen, Yang
   Liu, Hongmei
TI Clinical significance of hypoxia-inducible factor 1 and VEGF-A in
   osteosarcoma
SO INTERNATIONAL JOURNAL OF CLINICAL ONCOLOGY
LA English
DT Article
DE Hypoxia-inducible factor 1; Osteosarcoma; VEGF-A; Prognosis; Invasion
ID FACTOR 1-ALPHA; FACTOR-I; CELLS; HIF-1; GROWTH; TUMOR; SURVIVAL; ALPHA;
   HYPOXIA-INDUCIBLE-FACTOR-1-ALPHA; IDENTIFICATION
AB Although the function of hypoxia-inducible factor 1 (HIF1) in many kinds of solid tumor has been revealed, the significance of HIF1 in osteosarcoma is still controversial and not well understood.
   Immunohistochemistry was used to detect HIF1 expression. The correlation between HIF1 and clinicopathology factors was analyzed by use of chi-squared tests. The prognostic value of HIF1 was evaluated by univariate and multivariate analysis. Moreover, the function of HIF1 in osteosarcoma cells was further investigated in in-vitro experiments by regulating HIF1 and vascular endothelial growth factor-A (VEGF-A) expression.
   Expression of HIF1 was high for 56.82 % of the samples in our investigation. HIF1 expression was significantly associated with positive metastasis (P = 0.037). By use of the Kaplan-Meier method, high expression of HIF1 was proved to be related to poorer overall survival (P = 0.007). By use of a Cox-regression model, HIF1 was identified as an independent prognostic biomarker (P = 0.019). We also proved that HIF1 can promote osteosarcoma invasion in hypoxia by inducing VEGF-A expression.
   HIF1 was identified as an independent prognostic biomarker in osteosarcoma. It can promote osteosarcoma cell invasion by inducing VEGF-A expression, indicating that HIF1 is a potential drug target in osteosarcoma.
C1 [Zhao, Huanli; Wu, Yuhui; Chen, Yang] Linyi Peoples Hosp, Dept Orthoped, Linyi 276003, Peoples R China.
   [Liu, Hongmei] Linyi Peoples Hosp, Dept Surg, Linyi 276003, Shangdong Provi, Peoples R China.
RP Liu, HM (通讯作者)，Linyi Peoples Hosp, Dept Surg, Linyi 276003, Shangdong Provi, Peoples R China.
EM bradforly@163.com
CR Bae SH, 2004, BIOCHEM BIOPH RES CO, V324, P394, DOI 10.1016/j.bbrc.2004.09.068
   Baumhoer D, 2012, MODERN PATHOL, V25, P522, DOI 10.1038/modpathol.2011.193
   Bhattacharya S, 1999, GENE DEV, V13, P64, DOI 10.1101/gad.13.1.64
   Bielack S, 2009, ANN ONCOL, V20, P137, DOI 10.1093/annonc/mdp154
   Brahimi-Horn MC, 2009, J CELL SCI, V122, P1055, DOI 10.1242/jcs.035022
   Buscà R, 2005, J CELL BIOL, V170, P49, DOI 10.1083/jcb.200501067
   Chau NM, 2005, CANCER RES, V65, P4918, DOI 10.1158/0008-5472.CAN-04-4453
   Dang CV, 1999, TRENDS BIOCHEM SCI, V24, P68, DOI 10.1016/S0968-0004(98)01344-9
   Elbashir SM, 2001, NATURE, V411, P494, DOI 10.1038/35078107
   ENNEKING WF, 1986, CLIN ORTHOP RELAT R, P9
   Feige E, 2011, P NATL ACAD SCI USA, V108, pE924, DOI 10.1073/pnas.1106351108
   Giaccia A, 2003, NAT REV DRUG DISCOV, V2, P803, DOI 10.1038/nrd1199
   Guijarro MV, 2014, FRONT ONCOL, V4, DOI 10.3389/fonc.2014.00189
   Ivan M, 2001, SCIENCE, V292, P464, DOI 10.1126/science.1059817
   Iyer NV, 1998, GENE DEV, V12, P149, DOI 10.1101/gad.12.2.149
   Jaffe N, 2009, CANCER TREAT RES, V152, P219, DOI 10.1007/978-1-4419-0284-9_11
   Jiang BH, 1996, AM J PHYSIOL-CELL PH, V271, pC1172, DOI 10.1152/ajpcell.1996.271.4.C1172
   Kappler M, 2007, CANCER GENE THER, V14, P994, DOI 10.1038/sj.cgt.7701090
   Kappler M, 2011, NEW ENGL J MED, V365, P1845, DOI 10.1056/NEJMc1110602
   Kilic M, 2007, ONCOGENE, V26, P2027, DOI 10.1038/sj.onc.1210008
   Koh MY, 2008, TRENDS BIOCHEM SCI, V33, P526, DOI 10.1016/j.tibs.2008.08.002
   Loboda A, 2010, MOL CELLS, V29, P435, DOI 10.1007/s10059-010-0067-2
   Loor G, 2008, CELL DEATH DIFFER, V15, P686, DOI 10.1038/cdd.2008.13
   Luetke A, 2014, CANCER TREAT REV, V40, P523, DOI 10.1016/j.ctrv.2013.11.006
   Masson N, 2001, EMBO J, V20, P5197, DOI 10.1093/emboj/20.18.5197
   Mathupala SP, 2001, J BIOL CHEM, V276, P43407, DOI 10.1074/jbc.M108181200
   Mayes PA, 2005, CANCER BIOL THER, V4, P1068, DOI 10.4161/cbt.4.10.2255
   Mizobuchi H, 2008, CLIN ORTHOP RELAT R, V466, P2052, DOI 10.1007/s11999-008-0328-y
   Moore Drew D, 2014, Cancer Treat Res, V162, P65, DOI 10.1007/978-3-319-07323-1_4
   Nardinocchi L, 2009, BBA-MOL CELL RES, V1793, P368, DOI 10.1016/j.bbamcr.2008.10.013
   Ottaviani G, 2009, CANCER TREAT RES, V152, P3, DOI 10.1007/978-1-4419-0284-9_1
   Schofield CJ, 2004, NAT REV MOL CELL BIO, V5, P343, DOI 10.1038/nrm1366
   Semenza GL, 2003, NAT REV CANCER, V3, P721, DOI 10.1038/nrc1187
   Semenza GL, 2014, ANNU REV PATHOL-MECH, V9, P47, DOI 10.1146/annurev-pathol-012513-104720
   Shan B, 2012, ENDOCR-RELAT CANCER, V19, P13, DOI 10.1530/ERC-11-0211
   Sowter HM, 2003, CANCER RES, V63, P6130
   Szuhai K, 2012, CANCER GENET-NY, V205, P193, DOI 10.1016/j.cancergen.2012.04.001
   Takei Y, 2004, CANCER RES, V64, P3365, DOI 10.1158/0008-5472.CAN-03-2682
   Weijts BGMW, 2012, EMBO J, V31, P3871, DOI 10.1038/emboj.2012.231
   Xia LM, 2009, J CELL BIOCHEM, V106, P247, DOI 10.1002/jcb.21996
   Yang QC, 2007, JPN J CLIN ONCOL, V37, P127, DOI 10.1093/jjco/hyl137
   Yao Y, 2009, ONCOL REP, V21, P229, DOI 10.3892/or_00000213
   Yonekura S, 2013, ANTICANCER RES, V33, P3099
   Zelzer E, 2004, DEVELOPMENT, V131, P2161, DOI 10.1242/dev.01053
   Zeng W, 2011, CANCER LETT, V313, P129, DOI 10.1016/j.canlet.2011.09.023
NR 45
TC 26
Z9 26
U1 1
U2 8
PU SPRINGER JAPAN KK
PI TOKYO
PA CHIYODA FIRST BLDG EAST, 3-8-1 NISHI-KANDA, CHIYODA-KU, TOKYO, 101-0065,
   JAPAN
SN 1341-9625
EI 1437-7772
J9 INT J CLIN ONCOL
JI Int. J. Clin. Oncol.
PD DEC
PY 2015
VL 20
IS 6
BP 1233
EP 1243
DI 10.1007/s10147-015-0848-x
PG 11
WC Oncology
WE Science Citation Index Expanded (SCI-EXPANDED)
SC Oncology
GA CX5FS
UT WOS:000365728100026
PM 26077139
DA 2023-12-20
ER

PT J
AU Liao, D
   Zhong, L
   Duan, TM
   Zhang, RH
   Wang, X
   Wang, G
   Hu, KS
   Lv, XB
   Kang, TB
AF Liao, Dan
   Zhong, Li
   Duan, Tingmei
   Zhang, Ru-Hua
   Wang, Xin
   Wang, Gang
   Hu, Kaishun
   Lv, Xiaobin
   Kang, Tiebang
TI Aspirin Suppresses the Growth and Metastasis of Osteosarcoma through the
   NF-κB Pathway
SO CLINICAL CANCER RESEARCH
LA English
DT Article
ID NONSTEROIDAL ANTIINFLAMMATORY DRUGS; LOW-DOSE ASPIRIN; CANCER-CELLS;
   INDUCED APOPTOSIS; OVARIAN-CANCER; RISK; METAANALYSIS; INHIBITION;
   KINASE; CHEMOPREVENTION
AB Purpose: Aspirin has recently been reported to reduce both the incidence and the risk of metastasis in colon cancer. However, there is no evidence at the cellular levels or in the animal models for such an effect of aspirin on cancer metastasis.
   Experimental Design: MTT assay, colony formation assay, and apoptosis assay were employed to analyze the effects of aspirin on the osteosarcoma cell viability in vitro. The NF-kappa B activity was measured by the NF-kappa B p65 luciferase reporter. Western blotting was used to analyze the proteins in cells. The migration and invasion abilities of osteosarcoma cells in vitro were measured by the Trans well assay. Xenograft-bearing mice were used to assess the roles of aspirin in both tumor growth and metastasis of osteosarcoma in vivo (n = 5-8 mice/group). An unpaired Student test or ANOVA with the Bonferroni post hoc test were used for the statistical comparisons.
   Results: Aspirin reduced cell viability in a dose- and time-dependent manner in osteosarcoma cell lines, and aspirin synergistically sensitized osteosarcoma cells to cisplatin (DDP) in vitro and in vivo (P < 0.001). Moreover, aspirin markedly repressed the migration and invasion of osteosarcoma cells in vitro (P < 0.001), and dramatically diminished the occurrence of osteosarcoma xenograft metastases to the lungs in vivo (P < 0.001). Mechanistically, aspirin diminishes osteosarcoma migration, invasion, and metastasis through the NF-kappa B pathway.
   Conclusions: Aspirin suppresses both the growth and metastasis of osteosarcoma through the NF-kappa B pathway at the cellular level and in the animal models. (C) 2015 AACR.
C1 [Liao, Dan; Zhong, Li; Duan, Tingmei; Zhang, Ru-Hua; Wang, Xin; Wang, Gang; Hu, Kaishun; Lv, Xiaobin; Kang, Tiebang] Sun Yat Sen Univ, Ctr Canc, State Key Lab Oncol South China, Collaborat Innovat Ctr Canc Med, Guangzhou 510060, Guangdong, Peoples R China.
C3 State Key Lab Oncology South China; Sun Yat Sen University
RP Kang, TB (通讯作者)，Sun Yat Sen Univ, Ctr Canc, State Key Lab Oncol South China, 651 Dongfeng East Rd, Guangzhou 510060, Guangdong, Peoples R China.
EM kangtb@sysucc.org.cn
RI Lv, Xiao-Bin/T-7607-2019
OI Wang, Xin/0000-0002-9265-7741
FU National Nature Science Foundation in China [81125015]; 973 project
   [2012CB967000];  [2013ZX10002008005]
FX This work was supported by the key project (2013ZX10002008005; to T.
   Kang), the National Nature Science Foundation in China (81125015; to T.
   Kang), the 973 project (2012CB967000; to T. Kang).
CR Algra AM, 2012, LANCET ONCOL, V13, P518, DOI 10.1016/S1470-2045(12)70112-2
   [Anonymous], 2014, Cancer Discov, V4, pOF5, DOI 10.1158/2159-8290.CD-NB2014-011
   Baandrup L, 2015, ANN ONCOL, V26, P787, DOI 10.1093/annonc/mdu578
   Baandrup L, 2013, ACTA OBSTET GYN SCAN, V92, P245, DOI 10.1111/aogs.12069
   BERLIN O, 1993, CANCER RES, V53, P4890
   Bharti AC, 2003, BLOOD, V101, P1053, DOI 10.1182/blood-2002-05-1320
   Cheng GZ, 2007, CANCER RES, V67, P1979, DOI 10.1158/0008-5472.CAN-06-1479
   CHOU TC, 1984, ADV ENZYME REGUL, V22, P27, DOI 10.1016/0065-2571(84)90007-4
   Cole BF, 2009, JNCI-J NATL CANCER I, V101, P256, DOI 10.1093/jnci/djn485
   Cook NR, 2005, JAMA-J AM MED ASSOC, V294, P47, DOI 10.1001/jama.294.1.47
   De Luna-Bertos E, 2013, SCI WORLD J, DOI 10.1155/2013/809891
   De Luna-Bertos E, 2012, SCI WORLD J, DOI 10.1100/2012/834246
   De Luna-Bertos E, 2015, BIOL RES NURS, V17, P62, DOI 10.1177/1099800414527155
   Dikshit P, 2006, J BIOL CHEM, V281, P29228, DOI 10.1074/jbc.M602629200
   Feng RT, 2007, BLOOD, V109, P2130, DOI 10.1182/blood-2006-07-027458
   Ferrari S, 2005, J CLIN ONCOL, V23, P8845, DOI 10.1200/JCO.2004.00.5785
   Fink SP, 2014, SCI TRANSL MED, V6, DOI 10.1126/scitranslmed.3008481
   Fujioka S, 2003, CLIN CANCER RES, V9, P346
   García-Martínez O, 2011, ARCH ORAL BIOL, V56, P317, DOI 10.1016/j.archoralbio.2010.10.018
   Gill J, 2013, PHARMACOL THERAPEUT, V137, P89, DOI 10.1016/j.pharmthera.2012.09.003
   Goodman JR, 2014, CANCER PREV RES, V7, P557, DOI 10.1158/1940-6207.CAPR-14-0018
   Grivennikov SI, 2010, CELL, V140, P883, DOI 10.1016/j.cell.2010.01.025
   Gu Q, 2005, CARCINOGENESIS, V26, P541, DOI 10.1093/carcin/bgh345
   Holmes MD, 2010, J CLIN ONCOL, V28, P1467, DOI 10.1200/JCO.2009.22.7918
   Hong J, 2012, J CLIN INVEST, V122, P2165, DOI 10.1172/JCI61380
   Kager L, 2003, J CLIN ONCOL, V21, P2011, DOI 10.1200/JCO.2003.08.132
   Kaiser J, 2012, SCIENCE, V337, P1471, DOI 10.1126/science.337.6101.1471
   KOPP E, 1994, SCIENCE, V265, P956, DOI 10.1126/science.8052854
   Langley RE, 2014, CURR OPIN ONCOL, V26, P441, DOI 10.1097/CCO.0000000000000098
   Liang Y, 2010, J BIOL CHEM, V285, P4931, DOI 10.1074/jbc.M109.048397
   Lu ML, 2008, CLIN CANCER RES, V14, P3168, DOI 10.1158/1078-0432.CCR-07-4362
   Mialou V, 2005, CANCER-AM CANCER SOC, V104, P1100, DOI 10.1002/cncr.21263
   Mirabello L, 2009, CANCER-AM CANCER SOC, V115, P1531, DOI 10.1002/cncr.24121
   Muranushi C, 2015, J INVEST DERMATOL, V135, P975, DOI 10.1038/jid.2014.531
   Ni XJ, 2013, BRIT J CLIN PHARMACO, V75, P26, DOI 10.1111/j.1365-2125.2012.04290.x
   Ogawa F, 2014, BIOMED PHARMACOTHER, V68, P79, DOI 10.1016/j.biopha.2013.11.006
   Rothwell PM, 2012, LANCET, V379, P1591, DOI 10.1016/S0140-6736(12)60209-8
   Rothwell PM, 2010, LANCET, V376, P1741, DOI 10.1016/S0140-6736(10)61543-7
   Salari Pooneh, 2009, Inflammation & Allergy Drug Targets, V8, P169
   SHIFF SJ, 1995, J CLIN INVEST, V96, P491, DOI 10.1172/JCI118060
   Sneader W, 2000, BRIT MED J, V321, P1591, DOI 10.1136/bmj.321.7276.1591
   Tang QL, 2012, JNCI-J NATL CANCER I, V104, P749, DOI 10.1093/jnci/djs210
   Vidal AC, 2015, CLIN CANCER RES, V21, P756, DOI 10.1158/1078-0432.CCR-14-2235
   Xie XM, 2007, CANCER CELL, V12, P52, DOI 10.1016/j.ccr.2007.05.009
   Yin JQ, 2007, ACTA PHARMACOL SIN, V28, P712, DOI 10.1111/j.1745-7254.2007.00559.x
   Yin MJ, 1998, NATURE, V396, P77, DOI 10.1038/23948
NR 46
TC 91
Z9 96
U1 1
U2 40
PU AMER ASSOC CANCER RESEARCH
PI PHILADELPHIA
PA 615 CHESTNUT ST, 17TH FLOOR, PHILADELPHIA, PA 19106-4404 USA
SN 1078-0432
EI 1557-3265
J9 CLIN CANCER RES
JI Clin. Cancer Res.
PD DEC 1
PY 2015
VL 21
IS 23
BP 5349
EP 5359
DI 10.1158/1078-0432.CCR-15-0198
PG 11
WC Oncology
WE Science Citation Index Expanded (SCI-EXPANDED)
SC Oncology
GA CX3MT
UT WOS:000365603800020
PM 26202947
OA Green Submitted
DA 2023-12-20
ER

PT J
AU González-Fernández, Y
   Zalacain, M
   Imbuluzqueta, E
   Sierrasesumaga, L
   Patiño-García, A
   Blanco-Prieto, MJ
AF Gonzalez-Fernandez, Yolanda
   Zalacain, Marta
   Imbuluzqueta, Edurne
   Sierrasesumaga, Luis
   Patino-Garcia, Ana
   Blanco-Prieto, Maria J.
TI Lipid nanoparticles enhance the efficacy of chemotherapy in primary and
   metastatic human osteosarcoma cells
SO JOURNAL OF DRUG DELIVERY SCIENCE AND TECHNOLOGY
LA English
DT Article
DE Osteosarcoma; Chemotherapy; Methotrexate; Edelfosine; Lipid
   nanoparticles; Lipid rafts
ID OF-THE-ART; ET-18-OCH3 EDELFOSINE; CANCER-CELLS; RAFTS; APOPTOSIS;
   INHIBITION; MECHANISMS; RESISTANCE; FOLATE
AB Osteosarcoma (OS) is the most frequent primary malignant bone tumor in the pediatric population. Current treatments are not able to slow the progression of the disease in patients with metastasis, and their survival rate is still 10-30%. Therefore, new therapeutic approaches are required. In the last decades, lipid nanoparticles (LN) have been widely researched for cancer treatment. These systems are able to carry the cytostatic drug to the affected organs and control the release of their cargo in a prolonged manner.
   The purpose of the present study was to evaluate edelfosine efficacy in various primary osteosarcoma cell lines and a commercial cell line, and to compare its efficacy to that of methotrexate, a first-line agent traditionally employed in osteosarcoma therapy. We also studied whether the encapsulation of both drugs in LN, edelfosine and methotrexate, affected their in vitro efficacy.
   Methotrexate and edelfosine LN were successfully developed and characterized. Edelfosine showed higher efficacy treating the metastatic cells when compared to the primary cell lines due to its mechanism of entrance via lipid rafts. This efficacy was improved when edelfosine was administered in LN. Moreover, methotrexate showed higher efficacy in the cells that did not overexpress dihydrofolate reductase, the target enzyme of methotrexate. (C) 2015 Elsevier B.V. All rights reserved.
C1 [Gonzalez-Fernandez, Yolanda; Imbuluzqueta, Edurne; Blanco-Prieto, Maria J.] Univ Navarra, Dept Pharm & Pharmaceut Technol, Pamplona 31008, Spain.
   [Gonzalez-Fernandez, Yolanda; Zalacain, Marta; Sierrasesumaga, Luis; Patino-Garcia, Ana] Univ Navarra Clin, Pediat Lab, Pamplona 31008, Spain.
   [Gonzalez-Fernandez, Yolanda; Zalacain, Marta; Imbuluzqueta, Edurne; Sierrasesumaga, Luis; Patino-Garcia, Ana; Blanco-Prieto, Maria J.] Univ Navarra, Ctr Ingn Biomed, Pamplona 31008, Spain.
   [Gonzalez-Fernandez, Yolanda; Zalacain, Marta; Imbuluzqueta, Edurne; Sierrasesumaga, Luis; Patino-Garcia, Ana; Blanco-Prieto, Maria J.] Inst Invest Sanitaria Navarra, IdiSNA, Pamplona 31008, Spain.
C3 University of Navarra; University of Navarra; University of Navarra
RP Blanco-Prieto, MJ (通讯作者)，Univ Navarra, Dept Pharm & Pharmaceut Technol, Irunlarrea 1, Pamplona 31008, Spain.
EM mjblanco@unav.es
RI Maria, Blanco-Prieto/E-6665-2017; Patiño-Garcia, Ana/I-4299-2012;
   Imbuluzqueta, Edurne/N-1777-2014
OI Maria, Blanco-Prieto/0000-0003-0710-899X; Patiño-Garcia,
   Ana/0000-0002-4066-8203; Imbuluzqueta, Edurne/0000-0002-9518-5751
FU Asociacion Espanola Contra el Cancer (AECC) [CI14142069BLAN];
   Convocatoria Ayudas Fundacion Caja Navarra
FX This work has been carried out in the framework of the COST Action
   TD1004. Financial support from Asociacion Espanola Contra el Cancer
   (AECC) (CI14142069BLAN) and Convocatoria Ayudas 2014 Fundacion Caja
   Navarra are acknowledged. The authors also would like to thank Lucia
   Marrodan for her technical assistance.
CR Aznar MA, 2013, INT J PHARMACEUT, V454, P720, DOI 10.1016/j.ijpharm.2013.04.068
   Anton N, 2008, J CONTROL RELEASE, V128, P185, DOI 10.1016/j.jconrel.2008.02.007
   Balis, 1997, Oncologist, V2, pI
   BERDEL WE, 1987, LIPIDS, V22, P967, DOI 10.1007/BF02535566
   Bertrand N, 2014, ADV DRUG DELIVER REV, V66, P2, DOI 10.1016/j.addr.2013.11.009
   Caldieri G, 2010, TRENDS CELL BIOL, V20, P64, DOI 10.1016/j.tcb.2009.10.006
   Das S, 2011, AAPS PHARMSCITECH, V12, P62, DOI 10.1208/s12249-010-9563-0
   de Mendoza AEH, 2011, J CONTROL RELEASE, V156, P421, DOI 10.1016/j.jconrel.2011.07.030
   de Mendoza AEH, 2009, J CHROMATOGR B, V877, P4035, DOI 10.1016/j.jchromb.2009.10.020
   de Mendoza AEH, 2012, NANOMEDICINE-UK, V7, P679, DOI [10.2217/NNM.11.134, 10.2217/nnm.11.134]
   de Mendoza AEH, 2009, J BIOMED NANOTECHNOL, V5, P323, DOI 10.1166/jbn.2009.1042
   Freeman MR, 2010, ONCOGENE, V29, P3745, DOI 10.1038/onc.2010.132
   Gabitova L, 2014, CLIN CANCER RES, V20, P28, DOI 10.1158/1078-0432.CCR-13-0122
   Gajate C, 2002, CURR DRUG METAB, V3, P491, DOI 10.2174/1389200023337225
   Gajate C, 2001, BLOOD, V98, P3860, DOI 10.1182/blood.V98.13.3860
   Gajate C, 2014, ANTI-CANCER AGENT ME, V14, P509, DOI 10.2174/1871520614666140309222259
   George KS, 2012, TOXICOL APPL PHARM, V259, P311, DOI 10.1016/j.taap.2012.01.007
   Gonen N, 2012, DRUG RESIST UPDATE, V15, P183, DOI 10.1016/j.drup.2012.07.002
   Guo W, 1999, CLIN CANCER RES, V5, P621
   Harde H, 2011, EXPERT OPIN DRUG DEL, V8, P1407, DOI 10.1517/17425247.2011.604311
   Harder T, 1998, J CELL BIOL, V141, P929, DOI 10.1083/jcb.141.4.929
   Hum MC, 1996, INVEST NEW DRUG, V14, P101, DOI 10.1007/BF00173686
   Jaffe N, 2014, ADV EXP MED BIOL, V804, P1, DOI 10.1007/978-3-319-04843-7_1
   Lasa-Saracíbar B, 2014, INT J PHARMACEUT, V474, P1, DOI 10.1016/j.ijpharm.2014.07.053
   Lasa-Saracíbar B, 2013, CANCER LETT, V334, P302, DOI 10.1016/j.canlet.2013.01.018
   Lasa-Saracibar B, 2012, EXPERT OPIN DRUG DEL, V9, P1245, DOI 10.1517/17425247.2012.717928
   Li YC, 2006, AM J PATHOL, V168, P1107, DOI 10.2353/ajpath.2006.050959
   Luetke A, 2014, CANCER TREAT REV, V40, P523, DOI 10.1016/j.ctrv.2013.11.006
   Maeda H, 2000, J CONTROL RELEASE, V65, P271, DOI 10.1016/S0168-3659(99)00248-5
   Marina N, 2004, ONCOLOGIST, V9, P422, DOI 10.1634/theoncologist.9-4-422
   Mollinedo F, 1997, CANCER RES, V57, P1320
   Mollinedo Faustino, 2015, Adv Biol Regul, V57, P130, DOI 10.1016/j.jbior.2014.10.003
   Nicolson GL, 2015, CANCER RES, V75, P1169, DOI 10.1158/0008-5472.CAN-14-3216
   Pathak K, 2015, CLIN PHARMACOKINET, V54, P325, DOI 10.1007/s40262-015-0242-x
   Patiño-García A, 2009, CLIN CANCER RES, V15, P5082, DOI 10.1158/1078-0432.CCR-09-0300
   Pon D, 2015, CURR ATHEROSCLER REP, V17, DOI 10.1007/s11883-014-0474-5
   van der Luit AH, 2002, J BIOL CHEM, V277, P39541, DOI 10.1074/jbc.M203176200
   Ward E, 2014, CA-CANCER J CLIN, V64, P83, DOI 10.3322/caac.21219
   Yamamoto N, 2013, EXPERT OPIN PHARMACO, V14, P2183, DOI 10.1517/14656566.2013.827171
   Yang R, 2003, CLIN CANCER RES, V9, P837
NR 40
TC 19
Z9 19
U1 1
U2 14
PU ELSEVIER SCIENCE BV
PI AMSTERDAM
PA PO BOX 211, 1000 AE AMSTERDAM, NETHERLANDS
SN 1773-2247
J9 J DRUG DELIV SCI TEC
JI J. Drug Deliv. Sci. Technol.
PD DEC
PY 2015
VL 30
SI SI
BP 435
EP 442
DI 10.1016/j.jddst.2015.08.004
PN B
PG 8
WC Pharmacology & Pharmacy
WE Science Citation Index Expanded (SCI-EXPANDED)
SC Pharmacology & Pharmacy
GA DA4MJ
UT WOS:000367773700021
DA 2023-12-20
ER

PT J
AU Wang, L
   Zhang, HP
   Sun, M
   Yin, ZH
   Qian, JH
AF Wang, Li
   Zhang, Huiping
   Sun, Min
   Yin, Zhanghua
   Qian, Jihong
TI High mobility group box 1-mediated autophagy promotes neuroblastoma cell
   chemoresistance
SO ONCOLOGY REPORTS
LA English
DT Article
DE HMGB1; autophagy; Beclin-1; proliferation; invasion; chemoresistance
ID IN-VITRO; REGULATES AUTOPHAGY; COLORECTAL-CANCER; INDUCED APOPTOSIS;
   DRUG-RESISTANCE; 1 HMGB1; EXPRESSION; OSTEOSARCOMA; CARCINOMA; PROTEIN
AB Neuroblastoma (NB) is one of the most common tumors in childhood. Unfortunately, the survival outcomes remain unsatisfactory since NB commonly develops multidrug resistance. Recent studies have demonstrated that the high mobility group box 1 (HMGB1)-mediated autophagy promotes chemoresistance in osteosarcoma, lung adenocarcinoma and ovarian cancer, but the exact molecular mechanism underlying HMGB1-mediated autophagy in NB has not been clearly defined. In the present study, we investigated the role of HMGB1 in the development of resistance to anticancer agents in NB. Anticancer agents including doxorubicin, cisplatin and etoposide each induced HMGB1 upregulation, promoted cytosolic HMGB1 translocation and the elevation of autophagic activity in human NB cells. RNA interference-mediated knockdown of HMGB1 restored the chemosensitivity of NB cells. Furthermore, mechanistic investigation revealed that HMGB1 promoted the proliferative activity and invasive potential of NB cells. HMGB1 enhanced drug resistance by inducing Beclin-l-mediated autophagy, an intracellular self-defense mechanism known to confer drug resistance. In addition, we found that HMGB1 facilitated autophagic progression and reduced oxidative stress induced by doxorubicin. Therefore, through its role as a regulator of autophagy, HMGB1 is a critical factor in the development of chemoresistance and tumorigenesis, and it may be a novel target for improving the efficacy of NB therapy.
C1 [Wang, Li; Zhang, Huiping; Sun, Min; Yin, Zhanghua; Qian, Jihong] Shanghai Jiao Tong Univ, Sch Med, Xinhua Hosp, Dept Neonatol, Shanghai 200092, Peoples R China.
C3 Shanghai Jiao Tong University
RP Qian, JH (通讯作者)，Shanghai Jiao Tong Univ, Sch Med, Xinhua Hosp, Dept Neonatol, 1665 Kongjiang Rd, Shanghai 200092, Peoples R China.
EM qianjh668@163.com
RI Zhang, Cheng/JAD-2236-2023; Zhang, Hui/HHN-8494-2022; Zhang,
   Huiming/HZH-4348-2023
CR BIEDLER JL, 1994, CANCER RES, V54, P666
   Brezniceanu ML, 2003, FASEB J, V17, P1295, DOI 10.1096/fj.02-0621fje
   Chen J, 2012, J CELL PHYSIOL, V227, P3629, DOI 10.1002/jcp.24069
   Degenhardt K, 2006, CANCER CELL, V10, P51, DOI 10.1016/j.ccr.2006.06.001
   Faraco G, 2007, J NEUROCHEM, V103, P590, DOI 10.1111/j.1471-4159.2007.04788.x
   Fu LL, 2013, INT J BIOCHEM CELL B, V45, P921, DOI 10.1016/j.biocel.2013.02.007
   Furfaro AL, 2014, BBA-MOL BASIS DIS, V1842, P613, DOI 10.1016/j.bbadis.2013.12.008
   Guazzi S, 2003, GENE EXPR PATTERNS, V3, P29, DOI 10.1016/S1567-133X(02)00093-5
   Huang J, 2012, CANCER RES, V72, P230, DOI 10.1158/0008-5472.CAN-11-2001
   Lanvers-Kaminsky C, 2005, ONCOL REP, V14, P751
   Lockshin RA, 2004, INT J BIOCHEM CELL B, V36, P2405, DOI 10.1016/j.biocel.2004.04.011
   Meyer A, 2008, LEUKEMIA LYMPHOMA, V49, P1184, DOI 10.1080/10428190802064909
   Michaelis M, 2009, MOL CANCER, V8, DOI 10.1186/1476-4598-8-80
   Mohan N, 2013, PLOS ONE, V8, DOI 10.1371/journal.pone.0078958
   Moreira AC, 2014, BBA-MOL BASIS DIS, V1842, P2468, DOI 10.1016/j.bbadis.2014.09.015
   Murai T, 2001, J BIOL CHEM, V276, P6797, DOI 10.1074/jbc.M009355200
   Pan BZ, 2014, MOL CANCER, V13, DOI 10.1186/1476-4598-13-165
   Pedrazzi M, 2012, PLOS ONE, V7, DOI 10.1371/journal.pone.0044518
   Petiot A, 2000, J BIOL CHEM, V275, P992, DOI 10.1074/jbc.275.2.992
   Reismann M, 2009, EUR J PEDIATR SURG, V19, P224, DOI 10.1055/s-0029-1202778
   Shokoohinia Y, 2014, BIOMED RES INT, V2014, DOI 10.1155/2014/156848
   Singla Shivani, 2014, Toxicol Int, V21, P191, DOI 10.4103/0971-6580.139808
   Süren D, 2014, MED SCI MONITOR, V20, P530, DOI 10.12659/MSM.890531
   Tang D, 2010, ONCOGENE, V29, P5299, DOI 10.1038/onc.2010.261
   Tang DL, 2011, CELL METAB, V13, P701, DOI 10.1016/j.cmet.2011.04.008
   Tang DL, 2010, J CELL BIOL, V190, P881, DOI 10.1083/jcb.200911078
   Tonini GP, 2006, CURR PHARM DESIGN, V12, P2303, DOI 10.2174/138161206777585193
   Ueda M, 2014, ANTICANCER RES, V34, P5357
   Wang L, 2014, BIOCHEM BIOPH RES CO, V448, P448, DOI 10.1016/j.bbrc.2014.04.120
   Wittig JC, 2002, AM FAM PHYSICIAN, V65, P1123
   Wu D, 2008, J PATHOL, V216, P167, DOI 10.1002/path.2391
   Yang S, 2014, J LEUKOCYTE BIOL, V95, P563, DOI 10.1189/jlb.0713412
   Yang YH, 2014, FREE RADICAL BIO MED, V77, P10, DOI 10.1016/j.freeradbiomed.2014.08.028
   Yang YH, 2013, APOPTOSIS, V18, P1363, DOI 10.1007/s10495-013-0867-x
   Zhang L, 2014, PLOS ONE, V9, DOI 10.1371/journal.pone.0110626
   Zhang Y, 2012, ONCOGENE, V31, P1055, DOI 10.1038/onc.2011.290
   Zhao ZF, 2014, INT J MOL MED, V33, P271, DOI 10.3892/ijmm.2013.1578
   Zhou Y, 2014, SCI REP-UK, V4, DOI 10.1038/srep05382
NR 38
TC 32
Z9 35
U1 1
U2 12
PU SPANDIDOS PUBL LTD
PI ATHENS
PA POB 18179, ATHENS, 116 10, GREECE
SN 1021-335X
EI 1791-2431
J9 ONCOL REP
JI Oncol. Rep.
PD DEC
PY 2015
VL 34
IS 6
BP 2969
EP 2976
DI 10.3892/or.2015.4278
PG 8
WC Oncology
WE Science Citation Index Expanded (SCI-EXPANDED)
SC Oncology
GA CV9OR
UT WOS:000364617000019
PM 26397184
OA Bronze
DA 2023-12-20
ER

PT J
AU Schütze, F
   Röhrig, F
   Vorlová, S
   Gätzner, S
   Kuhn, A
   Ergün, S
   Henke, E
AF Schuetze, Friedrich
   Roehrig, Florian
   Vorlova, Sandra
   Gaetzner, Sabine
   Kuhn, Anja
   Erguen, Sueleyman
   Henke, Erik
TI Inhibition of Lysyl Oxidases Improves Drug Diffusion and Increases
   Efficacy of Cytotoxic Treatment in 3D Tumor Models
SO SCIENTIFIC REPORTS
LA English
DT Article
ID TRANSCAPILLARY PRESSURE-GRADIENT; HUMAN OSTEOSARCOMA XENOGRAFTS;
   HYPOXIA-INDUCIBLE FACTOR-1; FACTOR-BINDING PROFILES; OPEN-ACCESS
   DATABASE; BREAST-CANCER CELLS; BETA-AMINOPROPIONITRILE; VASCULAR
   NORMALIZATION; PANCREATIC-CANCER; SOLID TUMORS
AB Tumors are characterized by a rigid, highly cross-linked extracellular matrix (ECM), which impedes homogeneous drug distribution and potentially protects malignant cells from exposure to therapeutics. Lysyl oxidases are major contributors to tissue stiffness and the elevated expression of these enzymes observed in most cancers might influence drug distribution and efficacy. We examined the effect of lysyl oxidases on drug distribution and efficacy in 3D in vitro assay systems. In our experiments elevated lysyl oxidase activity was responsible for reduced drug diffusion under hypoxic conditions and consequently impaired cytotoxicity of various chemotherapeutics. This effect was only observed in 3D settings but not in 2D-cell culture, confirming that lysyl oxidases affect drug efficacy by modification of the ECM and do not confer a direct desensitizing effect. Both drug diffusion and efficacy were strongly enhanced by inhibition of lysyl oxidases. The results from the in vitro experiments correlated with tumor drug distribution in vivo, and predicted response to therapeutics in murine tumor models. Our results demonstrate that lysyl oxidase activity modulates the physical barrier function of ECM for small molecule drugs influencing their therapeutic efficacy. Targeting this process has the potential to significantly enhance therapeutic efficacy in the treatment of malignant diseases.
C1 [Schuetze, Friedrich; Roehrig, Florian; Kuhn, Anja; Erguen, Sueleyman; Henke, Erik] Univ Wurzburg, Inst Anat & Cell Biol 2, D-97070 Wurzburg, Germany.
   [Vorlova, Sandra] Univ Klinikum Wurzburg, Inst Clin Biochem & Pathobiochem, D-97080 Wurzburg, Germany.
   [Gaetzner, Sabine] Univ Wurzburg, Inst Tissue Engn, D-97070 Wurzburg, Germany.
   [Henke, Erik] Univ Wurzburg, Grad Sch Life Sci, D-97080 Wurzburg, Germany.
C3 University of Wurzburg; University of Wurzburg; University of Wurzburg;
   University of Wurzburg
RP Henke, E (通讯作者)，Univ Wurzburg, Inst Anat & Cell Biol 2, Koellikerstr 6, D-97070 Wurzburg, Germany.
EM erik.henke@uni-wurzburg.de
RI Henke, Erik/IAR-0413-2023
OI Henke, Erik/0000-0003-2380-2682; Rohrig, Florian/0000-0002-6879-7883
FU German Research Foundation (DFG) [HE4365/2-1, HE4365/3-1]
FX The experimental work was supported by a research grants from the German
   Research Foundation (DFG, Grant-Nr. HE4365/2-1 and HE4365/3-1) to E.H.
CR Baker AM, 2013, CANCER RES, V73, P583, DOI 10.1158/0008-5472.CAN-12-2447
   Baker AM, 2011, JNCI-J NATL CANCER I, V103, P407, DOI 10.1093/jnci/djq569
   Barker HE, 2011, CANCER RES, V71, P1561, DOI 10.1158/0008-5472.CAN-10-2868
   Barretina J, 2012, NATURE, V483, P603, DOI 10.1038/nature11003
   Barry-Hamilton V, 2010, NAT MED, V16, P1009, DOI 10.1038/nm.2208
   Beyer I, 2011, MOL THER, V19, P479, DOI 10.1038/mt.2010.256
   Bignon M, 2011, BLOOD, V118, P3979, DOI 10.1182/blood-2010-10-313296
   Bondareva A, 2009, PLOS ONE, V4, DOI 10.1371/journal.pone.0005620
   Buchinger B, 2008, CANCER LETT, V265, P45, DOI 10.1016/j.canlet.2008.02.008
   Capri G, 1996, SEMIN ONCOL, V23, P68
   Coussens LM, 2000, CELL, V103, P481, DOI 10.1016/S0092-8674(00)00139-2
   Davies CD, 2002, BRIT J CANCER, V86, P1639, DOI 10.1038/sj/bjc/6600270
   de Jonge HJM, 2007, PLOS ONE, V2, DOI 10.1371/journal.pone.0000898
   Dorr RT, 1997, PHARMACOTHERAPY, V17, pS96
   Doublier S, 2012, BMC CANCER, V12, DOI 10.1186/1471-2407-12-4
   DUNN JF, 1995, MAGN RESON MED, V34, P515, DOI 10.1002/mrm.1910340405
   Eikenes L, 2005, BRIT J CANCER, V93, P81, DOI 10.1038/sj.bjc.6602626
   Eikenes L, 2004, CANCER RES, V64, P4768, DOI 10.1158/0008-5472.CAN-03-1472
   Erler JT, 2006, NATURE, V440, P1222, DOI 10.1038/nature04695
   Escorcia F. E, CANC RES, V70, P9277, DOI 0008-5472.CAN-10-202
   Fogelgren B, 2005, J BIOL CHEM, V280, P24690, DOI 10.1074/jbc.M412979200
   Gangloff A, 2005, J NUCL MED, V46, P1866
   Garnett MJ, 2012, NATURE, V483, P570, DOI 10.1038/nature11005
   Helmlinger G, 1997, NAT MED, V3, P177, DOI 10.1038/nm0297-177
   Imamura Y, 2015, ONCOL REP, V33, P1837, DOI 10.3892/or.2015.3767
   Jain RK, 2005, SCIENCE, V307, P58, DOI 10.1126/science.1104819
   Jögi A, 2004, EXP CELL RES, V295, P469, DOI 10.1016/j.yexcr.2004.01.013
   Kato Y, 2006, MAGN RESON MED, V55, P755, DOI 10.1002/mrm.20831
   Kim S, 2012, MOL VIS, V18, P265
   Kozono S, 2013, CANCER RES, V73, P2345, DOI 10.1158/0008-5472.CAN-12-3180
   Kratz F, 2011, DRUG DELIVERY ONCOLO, V1, pLIX
   Levental KR, 2009, CELL, V139, P891, DOI 10.1016/j.cell.2009.10.027
   Longati P, 2013, BMC CANCER, V13, DOI 10.1186/1471-2407-13-95
   Ma HL, 2012, MOL IMAGING, V11, P487, DOI 10.2310/7290.2012.00012
   Mathelier A, 2014, NUCLEIC ACIDS RES, V42, pD142, DOI 10.1093/nar/gkt997
   Memon AA, 2009, CANCER RES, V69, P873, DOI 10.1158/0008-5472.CAN-08-3118
   Molnar J, 2003, BBA-PROTEINS PROTEOM, V1647, P220, DOI 10.1016/S1570-9639(03)00053-0
   Naba A, 2012, MOL CELL PROTEOMICS, V11, DOI 10.1074/mcp.M111.014647
   NUGENT LJ, 1984, CANCER RES, V44, P238
   Olive KP, 2009, SCIENCE, V324, P1457, DOI 10.1126/science.1171362
   Oskarsson T, 2011, NAT MED, V17, P867, DOI 10.1038/nm.2379
   Phillips PG, 2011, ANTICANCER RES, V31, P411
   Primeau A. J., CLIN CANC RES, V11, P8782, DOI 11/24/8782
   Provenzano PP, 2008, BMC MED, V6, DOI 10.1186/1741-7015-6-11
   Rodriguez HM, 2010, J BIOL CHEM, V285, P20964, DOI 10.1074/jbc.M109.094136
   Sandelin A, 2004, NUCLEIC ACIDS RES, V32, pD91, DOI 10.1093/nar/gkh012
   Schellens J.H., 2005, Cancer clinical pharmacology
   Semenza GL, 1996, J BIOL CHEM, V271, P32529, DOI 10.1074/jbc.271.51.32529
   Shaked Y, 2008, CANCER CELL, V14, P263, DOI 10.1016/j.ccr.2008.08.001
   SHWEIKI D, 1995, P NATL ACAD SCI USA, V92, P768, DOI 10.1073/pnas.92.3.768
   Smith-Mungo LI, 1998, MATRIX BIOL, V16, P387, DOI 10.1016/S0945-053X(98)90012-9
   Stewart SA, 2003, RNA, V9, P493, DOI 10.1261/rna.2192803
   TANG SS, 1983, J BIOL CHEM, V258, P4331
   Tester AM, 2001, CLIN EXP METASTAS, V18, P553, DOI 10.1023/A:1011953118186
   Tong RT, 2004, CANCER RES, V64, P3731, DOI 10.1158/0008-5472.CAN-04-0074
   Toole BP, 2008, SEMIN CANCER BIOL, V18, P244, DOI 10.1016/j.semcancer.2008.03.009
   Walser R, 2013, EUR CELLS MATER, V26, P222, DOI 10.22203/eCM.v026a16
   Wartenberg M, 2003, FASEB J, V17, P503, DOI 10.1096/fj.02-0358fje
   Winkler F, 2004, CANCER CELL, V6, P553, DOI 10.1016/S1535-6108(04)00305-8
   Wong CCL, 2011, P NATL ACAD SCI USA, V108, P16369, DOI 10.1073/pnas.1113483108
   Zaffryar-Eilot S, 2013, CARCINOGENESIS, V34, P2370, DOI 10.1093/carcin/bgt241
NR 61
TC 28
Z9 31
U1 1
U2 24
PU NATURE PUBLISHING GROUP
PI LONDON
PA MACMILLAN BUILDING, 4 CRINAN ST, LONDON N1 9XW, ENGLAND
SN 2045-2322
J9 SCI REP-UK
JI Sci Rep
PD DEC 1
PY 2015
VL 5
AR 17576
DI 10.1038/srep17576
PG 13
WC Multidisciplinary Sciences
WE Science Citation Index Expanded (SCI-EXPANDED)
SC Science & Technology - Other Topics
GA CX1ZA
UT WOS:000365493300001
PM 26620400
OA gold, Green Submitted, Green Published
DA 2023-12-20
ER

PT J
AU Yu, D
   Kahen, E
   Cubitt, CL
   McGuire, J
   Kreahling, J
   Lee, J
   Altiok, S
   Lynch, CC
   Sullivan, DM
   Reed, DR
AF Yu, Diana
   Kahen, Elliot
   Cubitt, Christopher L.
   McGuire, Jeremy
   Kreahling, Jenny
   Lee, Jae
   Altiok, Soner
   Lynch, Conor C.
   Sullivan, Daniel M.
   Reed, Damon R.
TI Identification of Synergistic, Clinically Achievable, Combination
   Therapies for Osteosarcoma
SO SCIENTIFIC REPORTS
LA English
DT Article
ID HISTONE DEACETYLASE INHIBITORS; PHASE-II TRIAL; DEPENDENT KINASE
   INHIBITOR; HIGH-GRADE OSTEOSARCOMA; IN-VIVO; METASTATIC OSTEOSARCOMA;
   PROTEASOME INHIBITORS; MURAMYL TRIPEPTIDE; SOLID TUMORS; P53 GENE
AB Systemic therapy has improved osteosarcoma event-free and overall survival, but 30-50% of patients originally diagnosed will have progressive or recurrent disease, which is difficult to cure. Osteosarcoma has a complex karyotype, with loss of p53 in the vast majority of cases and an absence of recurrent, targetable pathways. In this study, we explored 54 agents that are clinically approved for other oncologic indications, agents in active clinical development, and others with promising preclinical data in osteosarcoma at clinically achievable concentrations in 5 osteosarcoma cell lines. We found significant single-agent activity of multiple agents and tested 10 drugs in all permutations of two-drug combinations to define synergistic combinations by Chou and Talalay analysis. We then evaluated order of addition to choose the combinations that may be best to translate to the clinic. We conclude that the repurposing of chemotherapeutics in osteosarcoma by using an in vitro system may define novel drug combinations with significant in vivo activity. In particular, combinations of proteasome inhibitors with histone deacetylase inhibitors and ixabepilone and MK1775 demonstrated excellent activity in our assays.
C1 [Yu, Diana; Kahen, Elliot; Reed, Damon R.] Univ S Florida, Coll Med, H Lee Moffitt Canc Ctr & Res Inst, Sunshine Lab, Tampa, FL 33612 USA.
   [Yu, Diana; Kahen, Elliot; Cubitt, Christopher L.; Sullivan, Daniel M.] Univ S Florida, Coll Med, H Lee Moffitt Canc Ctr & Res Inst, Translat Res Lab, Tampa, FL 33612 USA.
   [Reed, Damon R.] Univ S Florida, Coll Med, H Lee Moffitt Canc Ctr & Res Inst, Sarcoma Dept, Tampa, FL 33612 USA.
   [McGuire, Jeremy; Kreahling, Jenny; Lee, Jae; Altiok, Soner; Lynch, Conor C.; Sullivan, Daniel M.; Reed, Damon R.] Univ S Florida, Coll Med, H Lee Moffitt Canc Ctr & Res Inst, Chem Biol & Mol Med Program, Tampa, FL 33612 USA.
   [Reed, Damon R.] Univ S Florida, Coll Med, H Lee Moffitt Canc Ctr & Res Inst, Adolescent & Young Adult Program, Tampa, FL 33612 USA.
   [Lee, Jae] Univ S Florida, Coll Med, H Lee Moffitt Canc Ctr & Res Inst, Dept Biostat & Bioinformat, Tampa, FL 33612 USA.
   [Altiok, Soner] Univ S Florida, Coll Med, H Lee Moffitt Canc Ctr & Res Inst, Dept Anat Pathol, Tampa, FL 33612 USA.
   [Lynch, Conor C.] Univ S Florida, Coll Med, H Lee Moffitt Canc Ctr & Res Inst, Dept Tumor Biol, Tampa, FL 33612 USA.
   [Sullivan, Daniel M.] Univ S Florida, Coll Med, H Lee Moffitt Canc Ctr & Res Inst, Dept Blood & Marrow Transplantat, Tampa, FL 33612 USA.
C3 State University System of Florida; University of South Florida; H Lee
   Moffitt Cancer Center & Research Institute; State University System of
   Florida; University of South Florida; H Lee Moffitt Cancer Center &
   Research Institute; State University System of Florida; University of
   South Florida; H Lee Moffitt Cancer Center & Research Institute; H Lee
   Moffitt Cancer Center & Research Institute; State University System of
   Florida; University of South Florida; State University System of
   Florida; University of South Florida; H Lee Moffitt Cancer Center &
   Research Institute; H Lee Moffitt Cancer Center & Research Institute;
   State University System of Florida; University of South Florida; State
   University System of Florida; University of South Florida; H Lee Moffitt
   Cancer Center & Research Institute; State University System of Florida;
   University of South Florida; H Lee Moffitt Cancer Center & Research
   Institute; H Lee Moffitt Cancer Center & Research Institute; State
   University System of Florida; University of South Florida
RP Reed, DR (通讯作者)，Univ S Florida, Coll Med, H Lee Moffitt Canc Ctr & Res Inst, Sunshine Lab, Tampa, FL 33612 USA.
EM Damon.Reed@moffitt.org
RI Reed, Damon/R-8179-2019
OI Cubitt, Christopher/0000-0001-6343-7451; Reed, Damon/0000-0002-8238-2465
FU Pediatric Cancer Foundation; V Foundation; Translational Research Core
   at the H. Lee Moffitt Cancer Center & Research Institute, an NCI
   designated Comprehensive Cancer Center [P30-CA076292]
FX We thank Laura Hall (Moffitt Molecular Genomics Core) for performing
   cell line identity and Rasa Hamilton (Moffitt Cancer Center) for
   editorial review of the manuscript. This study was generously supported
   by the Pediatric Cancer Foundation (www.fastercure.org) and the V
   Foundation. This work has been supported in part by the Translational
   Research Core at the H. Lee Moffitt Cancer Center & Research Institute,
   an NCI designated Comprehensive Cancer Center (P30-CA076292).
CR Administration U. S. F. A. D., 2013, HEM ONC CANC APPR SA
   [Anonymous], 2012, MIXLOW SOFTWARE ASSE
   Bielack SS, 2013, J CLIN ONCOL, V31
   Biermann JS, 2013, J NATL COMPR CANC NE, V11, P688, DOI 10.6004/jnccn.2013.0088
   Boik JC, 2008, STAT MED, V27, P1040, DOI 10.1002/sim.3005
   Bolden JE, 2013, CELL DEATH DIS, V4, DOI 10.1038/cddis.2013.9
   Bolden JE, 2006, NAT REV DRUG DISCOV, V5, P769, DOI 10.1038/nrd2133
   Capobianco E, 2014, PLOS ONE, V9, DOI 10.1371/journal.pone.0095596
   CHANDAR N, 1992, BRIT J CANCER, V65, P208, DOI 10.1038/bjc.1992.43
   Chen X, 2014, CELL REP, V7, P104, DOI 10.1016/j.celrep.2014.03.003
   CHOU TC, 1984, ADV ENZYME REGUL, V22, P27, DOI 10.1016/0065-2571(84)90007-4
   Collins M, 2013, J CLIN ONCOL, V31, P2303, DOI 10.1200/JCO.2012.43.8598
   Cubitt Christopher L., 2013, Sarcoma, V2013, P365723, DOI 10.1155/2013/365723
   Dokmanovic M, 2007, MOL CANCER RES, V5, P981, DOI 10.1158/1541-7786.MCR-07-0324
   Domínguez-Kelly R, 2011, J CELL BIOL, V194, P567, DOI 10.1083/jcb.201101047
   Ebb D, 2012, J CLIN ONCOL, V30, P2545, DOI 10.1200/JCO.2011.37.4546
   Fan TM, 2010, EXPERT REV ANTICANC, V10, P1327, DOI 10.1586/ERA.10.107
   FLORENES VA, 1994, J NATL CANCER I, V86, P1297, DOI 10.1093/jnci/86.17.1297
   FRANCESCHI RT, 1988, J BIOL CHEM, V263, P18938
   Fu W, 2013, CELL DEATH DIS, V4, DOI 10.1038/cddis.2013.101
   Fu W, 2011, MOL CANCER THER, V10, P1018, DOI 10.1158/1535-7163.MCT-11-0167
   Garrett IR, 2003, J CLIN INVEST, V111, P1771, DOI 10.1172/JCI200316198
   Goldsby RE, 2013, EUR J CANCER, V49, P2384, DOI 10.1016/j.ejca.2013.03.018
   Gorlick R, 2013, PEDIATR BLOOD CANCER, V60, P1009, DOI 10.1002/pbc.24429
   Grignani G, 2012, ANN ONCOL, V23, P508, DOI 10.1093/annonc/mdr151
   Grignani G, 2015, LANCET ONCOL, V16, P98, DOI 10.1016/S1470-2045(14)71136-2
   Haddox Candace L., 2014, Sarcoma, V2014, P402509, DOI 10.1155/2014/402509
   Harrison SJ, 2011, BLOOD, V118, P6274, DOI 10.1182/blood-2011-03-339879
   Hideshima T, 2011, MOL CANCER THER, V10, P2034, DOI 10.1158/1535-7163.MCT-11-0433
   Jacobs S, 2010, CLIN CANCER RES, V16, P750, DOI 10.1158/1078-0432.CCR-09-1906
   Janeway KA, 2013, J CLIN ONCOL, V31, P1893, DOI 10.1200/JCO.2012.46.8470
   Janeway KA, 2012, CANCER-AM CANCER SOC, V118, P4597, DOI 10.1002/cncr.27414
   Kikuchi J, 2010, BLOOD, V116, P406, DOI 10.1182/blood-2009-07-235663
   Kisselev AF, 2012, CHEM BIOL, V19, P99, DOI 10.1016/j.chembiol.2012.01.003
   Kolb EA, 2013, PEDIATR BLOOD CANCER, V60, P1325, DOI 10.1002/pbc.24517
   Kreahling JM, 2013, PLOS ONE, V8, DOI 10.1371/journal.pone.0057523
   Kreahling JM, 2012, MOL CANCER THER, V11, P174, DOI 10.1158/1535-7163.MCT-11-0529
   Kumar S, 2011, CLIN CANCER RES, V17, P5656, DOI 10.1158/1078-0432.CCR-11-0078
   Li XC, 2013, BIOCHEM BIOPH RES CO, V439, P179, DOI 10.1016/j.bbrc.2013.08.066
   Lock RB, 2012, PEDIATR BLOOD CANCER, V58, P916, DOI 10.1002/pbc.23176
   Lou ZY, 2013, J INT MED RES, V41, P1505, DOI 10.1177/0300060513490618
   Mahajan K, 2012, NAT STRUCT MOL BIOL, V19, P930, DOI 10.1038/nsmb.2356
   Meyers PA, 2005, J CLIN ONCOL, V23, P2004, DOI 10.1200/JCO.2005.06.031
   Meyers PA, 2008, J CLIN ONCOL, V26, P633, DOI 10.1200/JCO.2008.14.0095
   Muscal JA, 2013, PEDIATR BLOOD CANCER, V60, P390, DOI 10.1002/pbc.24271
   Newbold A, 2013, MOL CANCER THER, V12, P2709, DOI 10.1158/1535-7163.MCT-13-0626
   Parashar S, 2015, CANCER MED-US, V4, P732, DOI 10.1002/cam4.386
   Peterson JK, 2005, CLIN CANCER RES, V11, P6950, DOI 10.1158/1078-0432.CCR-05-0740
   ROMANO JW, 1989, ONCOGENE, V4, P1483
   Sampson VB, 2013, FRONT ONCOL, V3, DOI 10.3389/fonc.2013.00132
   Shapovalov Y, 2010, INT J CANCER, V127, P67, DOI 10.1002/ijc.25024
   Smith MA, 2013, CLIN CANCER RES, V19, P2828, DOI 10.1158/1078-0432.CCR-13-0043
   Thayanithy V, 2012, PLOS ONE, V7, DOI 10.1371/journal.pone.0043720
   Weiss A, 2014, CURR ONCOL REP, V16, DOI 10.1007/s11912-014-0395-z
   Withrow SJ, 2009, CANCER TREAT RES, V152, P439, DOI 10.1007/978-1-4419-0284-9_24
   Wittenburg LA, 2012, J CELL BIOCHEM, V113, P773, DOI 10.1002/jcb.23403
   Zangari M, 2005, BRIT J HAEMATOL, V131, P71, DOI 10.1111/j.1365-2141.2005.05733.x
   Zhang L, 2015, MED RES REV, V35, P63, DOI 10.1002/med.21320
   Zhou L, 2015, LEUKEMIA, V29, P807, DOI 10.1038/leu.2014.296
   Zhu H, 2010, NAT PROTOC, V5, P550, DOI 10.1038/nprot.2009.238
NR 60
TC 34
Z9 38
U1 0
U2 2
PU NATURE PUBLISHING GROUP
PI LONDON
PA MACMILLAN BUILDING, 4 CRINAN ST, LONDON N1 9XW, ENGLAND
SN 2045-2322
J9 SCI REP-UK
JI Sci Rep
PD NOV 25
PY 2015
VL 5
AR 16991
DI 10.1038/srep16991
PG 13
WC Multidisciplinary Sciences
WE Science Citation Index Expanded (SCI-EXPANDED)
SC Science & Technology - Other Topics
GA CW8VD
UT WOS:000365276600001
PM 26601688
OA gold, Green Published
DA 2023-12-20
ER

PT J
AU Villegas, MR
   Baeza, A
   Vallet-Regí, M
AF Rocio Villegas, Maria
   Baeza, Alejandro
   Vallet-Regi, Maria
TI Hybrid Collagenase Nanocapsules for Enhanced Nanocarrier Penetration in
   Tumoral Tissues
SO ACS APPLIED MATERIALS & INTERFACES
LA English
DT Article
DE tumoral tissue penetration; collagenase nanocapsules; nanomedicine;
   mesoporous silica nanodevices and hybrid nanocarriers
ID MESOPOROUS SILICA NANOPARTICLES; DRUG-DELIVERY; IMPROVEMENT
AB Poor penetration of drug delivery nanocarriers within dense extracellular matrices constitutes one of the main liabilities of current nanomedicines. The conjugation of proteolytic enzymes on the nanoparticle surface constitutes an attractive alternative. However, the scarce resistance of these enzymes against the action of proteases or other aggressive agents present in the bloodstream strongly limits their application. Herein, a novel nanodevice able to transport proteolytic enzymes coated with an engineered pH-responsive polymeric is presented. This degradable coat protects the housed enzymes against proteolytic attack at the same time that it triggers their release under mild acidic conditions, usually present in many tumoral tissues. These enzyme nanocapsules have been attached on the surface of mesoporous silica nanoparticles, as nanocarrier model, showing a significatively higher penetration of the nanopartides within 3D collagen matrices which housed human osteosarcoma cells (HOS). This strategy can improve the therapeutic efficacy of the current nanomedicines, allowing a more homogeneous and deeper distribution of the therapeutic nanosystems in cancerous tissues.
C1 [Rocio Villegas, Maria; Baeza, Alejandro; Vallet-Regi, Maria] UCM, Hosp 12 Octubre I 12, Inst Invest Sanitaria, Dept Quim Inorgan & Bioinorgan, Madrid 28040, Spain.
   [Rocio Villegas, Maria; Baeza, Alejandro; Vallet-Regi, Maria] Ctr Invest Biomed Red Bioingn Biomat & Nanomed CI, Madrid 28029, Spain.
C3 Complutense University of Madrid; Hospital Universitario 12 de Octubre;
   CIBER - Centro de Investigacion Biomedica en Red; CIBERBBN
RP Baeza, A (通讯作者)，UCM, Hosp 12 Octubre I 12, Inst Invest Sanitaria, Dept Quim Inorgan & Bioinorgan, Plaza Ramon & Cajal S-N, Madrid 28040, Spain.
EM abaezaga@ucm.es; vallet@ucm.es
RI Baeza, Alejandro/K-8193-2014; Vallet-Regí, Maria/M-3378-2014
OI Baeza, Alejandro/0000-0002-9042-8865; Ceron, Ester/0000-0003-1449-1018
FU Ministerio de Economia 7 Competitividad [MAT2012-35556, CS02010-11384-E]
FX This work was supported by the Ministerio de Economia 7 Competitividad,
   through project MAT2012-35556, CS02010-11384-E (Agening Network of
   Excellence). We also thank the Xray Diffraction C.A.I. and the National
   Electron Microscopy Center, UCM.
CR Baeza A, 2015, EXPERT OPIN DRUG DEL, V12, P319, DOI 10.1517/17425247.2014.953051
   Baeza A, 2014, ADV FUNCT MATER, V24, P4625, DOI 10.1002/adfm.201400729
   Child HW, 2011, ACS NANO, V5, P7910, DOI 10.1021/nn202163v
   Danhier F, 2010, J CONTROL RELEASE, V148, P135, DOI 10.1016/j.jconrel.2010.08.027
   Ediriwickrema A, 2015, ACS BIOMATER SCI ENG, V1, P64, DOI 10.1021/ab500084g
   FAGAIN C, 1995, BBA-PROTEIN STRUCT M, V1252, P1, DOI 10.1016/0167-4838(95)00133-F
   Florence AT, 2012, J CONTROL RELEASE, V164, P115, DOI 10.1016/j.jconrel.2012.03.022
   Goodman TT, 2007, INT J NANOMED, V2, P265
   Hoffmann F, 2006, ANGEW CHEM INT EDIT, V45, P3216, DOI 10.1002/anie.200503075
   Jain RK, 2010, NAT REV CLIN ONCOL, V7, P653, DOI 10.1038/nrclinonc.2010.139
   Kagan D, 2012, ANGEW CHEM INT EDIT, V51, P7519, DOI 10.1002/anie.201201902
   Khawar IA, 2015, J CONTROL RELEASE, V201, P78, DOI 10.1016/j.jconrel.2014.12.018
   Kuhn SJ, 2006, NANO LETT, V6, P306, DOI 10.1021/nl052241g
   Lammers T, 2012, J CONTROL RELEASE, V161, P175, DOI 10.1016/j.jconrel.2011.09.063
   Liong M, 2008, ACS NANO, V2, P889, DOI 10.1021/nn800072t
   Liu Y, 2013, NAT NANOTECHNOL, V8, P187, DOI [10.1038/nnano.2012.264, 10.1038/NNANO.2012.264]
   Maeda H, 2013, ADV DRUG DELIVER REV, V65, P71, DOI 10.1016/j.addr.2012.10.002
   Mamaeva V, 2013, ADV DRUG DELIVER REV, V65, P689, DOI 10.1016/j.addr.2012.07.018
   Mateo C, 2007, ENZYME MICROB TECH, V40, P1451, DOI 10.1016/j.enzmictec.2007.01.018
   McKee TD, 2006, CANCER RES, V66, P2509, DOI 10.1158/0008-5472.CAN-05-2242
   Netti PA, 2000, CANCER RES, V60, P2497
   Parodi A, 2014, ACS NANO, V8, P9874, DOI 10.1021/nn502807n
   Simmchen J, 2014, NANOSCALE, V6, P8907, DOI 10.1039/c4nr02459a
   Tang FQ, 2012, ADV MATER, V24, P1504, DOI 10.1002/adma.201104763
   Vallet-Regi M, 2001, CHEM MATER, V13, P308, DOI 10.1021/cm0011559
   Yan M, 2010, NAT NANOTECHNOL, V5, P48, DOI [10.1038/nnano.2009.341, 10.1038/NNANO.2009.341]
NR 26
TC 74
Z9 79
U1 2
U2 101
PU AMER CHEMICAL SOC
PI WASHINGTON
PA 1155 16TH ST, NW, WASHINGTON, DC 20036 USA
SN 1944-8244
EI 1944-8252
J9 ACS APPL MATER INTER
JI ACS Appl. Mater. Interfaces
PD NOV 4
PY 2015
VL 7
IS 43
BP 24075
EP 24081
DI 10.1021/acsami.5b07116
PG 7
WC Nanoscience & Nanotechnology; Materials Science, Multidisciplinary
WE Science Citation Index Expanded (SCI-EXPANDED)
SC Science & Technology - Other Topics; Materials Science
GA CV6BK
UT WOS:000364355500031
PM 26461206
OA Green Submitted
DA 2023-12-20
ER

PT J
AU Guo, J
   Glass, JO
   McCarville, MB
   Shulkin, BL
   Daryani, VM
   Stewart, CF
   Wu, J
   Mao, S
   Dwek, JR
   Fayad, LM
   Madewell, JE
   Navid, F
   Daw, NC
   Reddick, WE
AF Guo, J.
   Glass, J. O.
   McCarville, M. B.
   Shulkin, B. L.
   Daryani, V. M.
   Stewart, C. F.
   Wu, J.
   Mao, S.
   Dwek, J. R.
   Fayad, L. M.
   Madewell, J. E.
   Navid, F.
   Daw, N. C.
   Reddick, W. E.
TI Assessing vascular effects of adding bevacizumab to neoadjuvant
   chemotherapy in osteosarcoma using DCE-MRI
SO BRITISH JOURNAL OF CANCER
LA English
DT Article
DE osteosarcoma; DCE-MRI; 18F-FDG PET; prognostic factors; antiangiogenic
   therapy; drug exposure
ID PRIMARY OSTEOGENIC-SARCOMA; PREOPERATIVE CHEMOTHERAPY;
   PROGNOSTIC-FACTOR; BONE; CHILDREN; PHARMACOKINETICS; PERMEABILITY;
   THERAPY; TRACER; TUMORS
AB Background: The purpose of this study was to assess the impact of bevacizumab alone and in combination with cytotoxic therapy on tumour vasculature in osteosarcoma (OS) using DCE-MRI.
   Methods: Six DCE-MRI and three 18F-FDG PET examinations were scheduled in 42 subjects with newly diagnosed OS to monitor the response to antiangiogenic therapy alone and in combination with cytotoxic therapy before definitive surgery (week 10). Serial DCE-MRI parameters (K-trans, v(p), and v(e)) were examined for correlation with FDG-PET (SUVmax) and association with drug exposure, and evaluated with clinical outcome.
   Results: Ktrans (P = 0.041) and vp (P = 0.001) significantly dropped from baseline at 24 h after the first dose of bevacizumab alone, but returned to baseline by 72 h. Greater exposure to bevacizumab was correlated with larger decreases in vp at day 5 (P = 0.04) and week 10 (P = 0.02). A lower Ktrans at week 10 was associated with greater percent necrosis (P = 0.024) and longer event-free survival (P = 0.034).
   Conclusions: This is the first study to demonstrate significant changes of the plasma volume fraction and vascular leakage in OS with bevacizumab alone. The combination of demonstrated associations between drug exposure and imaging metrics, and imaging metrics and patient survival during neoadjuvant therapy, provides a compelling rationale for larger studies using DCE-MRI to assess vascular effects of therapy in OS.
C1 [Guo, J.; Glass, J. O.; McCarville, M. B.; Shulkin, B. L.; Reddick, W. E.] St Jude Childrens Res Hosp, Dept Diagnost Imaging, Memphis, TN 38105 USA.
   [Daryani, V. M.; Stewart, C. F.] St Jude Childrens Res Hosp, Dept Pharmaceut Sci, Memphis, TN 38105 USA.
   [Wu, J.; Mao, S.] St Jude Childrens Res Hosp, Dept Biostat, Memphis, TN 38105 USA.
   [Dwek, J. R.] Rady Childrens Hosp, Dept Radiol, San Diego, CA 92123 USA.
   [Fayad, L. M.] Johns Hopkins Univ, Musculoskeletal Tumor Program, Baltimore, MD 21287 USA.
   [Madewell, J. E.] Univ Texas MD Anderson Canc Ctr, Dept Diagnost Radiol, Houston, TX 77030 USA.
   [Navid, F.; Daw, N. C.] St Jude Childrens Res Hosp, Dept Oncol, Memphis, TN 38105 USA.
   [Navid, F.] Univ Tennessee, Ctr Hlth Sci, Coll Med, Dept Pediat, Memphis, TN 38163 USA.
   [Daw, N. C.] Univ Texas MD Anderson Canc Ctr, Div Pediat, Houston, TX 77030 USA.
C3 St Jude Children's Research Hospital; University of Tennessee System;
   University of Tennessee Health Science Center; St Jude Children's
   Research Hospital; St Jude Children's Research Hospital; Rady Childrens
   Hospital San Diego; Johns Hopkins University; University of Texas
   System; UTMD Anderson Cancer Center; St Jude Children's Research
   Hospital; University of Tennessee System; University of Tennessee Health
   Science Center; University of Texas System; UTMD Anderson Cancer Center
RP Guo, J (通讯作者)，St Jude Childrens Res Hosp, Dept Diagnost Imaging, 262 Danny Thomas Pl,Mail Stop 220, Memphis, TN 38105 USA.
EM junyu.guo@stjude.org
RI Stewart, Clinton/N-3822-2018; McCarville, M Beth/N-2471-2018; shulkin,
   barry l/J-6268-2018; Reddick, Wilburn E/G-8763-2018
OI Stewart, Clinton/0000-0002-1546-9720; McCarville, M
   Beth/0000-0002-2888-443X; shulkin, barry l/0000-0003-4784-7914; Reddick,
   Wilburn E/0000-0002-1054-1201; Glass, John/0000-0001-9679-2054
FU Cancer Center Support Grant [P30 CA-21765]; National Cancer Institute at
   the National Institutes of Health (Bethesda, MD, USA) [CA-23099];
   American Lebanese Syrian Associated Charities (ALSAC; Memphis, TN, USA)
FX We acknowledge the tremendous efforts of Dr David M Loeb and Dr Jennifer
   R Willert as principal investigators at the collaborating sites. We also
   acknowledge the valuable contributions of Rhonda Simmons, Signal
   Processing Technician, for her efforts in processing and analysis of the
   DCE-MRI data. This work was supported in part by Cancer Center Support
   Grant P30 CA-21765 and Solid Tumor Program Project Grant CA-23099 from
   the National Cancer Institute at the National Institutes of Health
   (Bethesda, MD, USA) and by the American Lebanese Syrian Associated
   Charities (ALSAC; Memphis, TN, USA).
CR Amit P, 2014, AM J CLIN ONCOL-CANC, V37, P384, DOI 10.1097/COC.0b013e31827b4f6f
   Bacci G, 2001, EUR J CANCER, V37, P32, DOI 10.1016/S0959-8049(00)00361-0
   Bajpai J, 2011, PEDIATR RADIOL, V41, P441, DOI 10.1007/s00247-010-1876-3
   Bland JM, 2004, BRIT MED J, V328, P1073, DOI 10.1136/bmj.328.7447.1073
   Buckley DL, 2002, MAGN RESON MED, V47, P601, DOI 10.1002/mrm.10080
   Cheon GJ, 2009, J NUCL MED, V50, P1435, DOI 10.2967/jnumed.109.063602
   COX DR, 1975, BIOMETRIKA, V62, P269, DOI 10.2307/2335362
   COX DR, 1972, J R STAT SOC B, V34, P187
   Crews KR, 2004, CANCER-AM CANCER SOC, V100, P1724, DOI 10.1002/cncr.20152
   Cyran CC, 2013, ACAD RADIOL, V20, P1256, DOI 10.1016/j.acra.2013.07.010
   DELONG ER, 1988, BIOMETRICS, V44, P837, DOI 10.2307/2531595
   Dickson PV, 2007, CLIN CANCER RES, V13, P3942, DOI 10.1158/1078-0432.CCR-07-0278
   Dyke JP, 2003, RADIOLOGY, V228, P271, DOI 10.1148/radiol.2281011651
   Guo JY, 2012, CANCER-AM CANCER SOC, V118, P3776, DOI 10.1002/cncr.26701
   Hawkins DS, 2009, CANCER, V115, P3519, DOI 10.1002/cncr.24421
   Hoang BH, 2004, CLIN ORTHOP RELAT R, P32, DOI 10.1097/01.blo.0000141492.52166.20
   Hurwitz H, 2004, NEW ENGL J MED, V350, P2335, DOI 10.1056/NEJMoa032691
   HUVOS AG, 1977, ARCH PATHOL LAB MED, V101, P14
   Jain Rakesh K, 2005, Oncology (Williston Park), V19, P7
   Jain RK, 2005, SCIENCE, V307, P58, DOI 10.1126/science.1104819
   KAPLAN EL, 1958, J AM STAT ASSOC, V53, P457, DOI 10.2307/2281868
   Kim H, 2011, MOL IMAGING BIOL, V13, P94, DOI 10.1007/s11307-010-0320-2
   Longhi A, 2006, CANCER TREAT REV, V32, P423, DOI 10.1016/j.ctrv.2006.05.005
   Moestue SA, 2013, J MAGN RESON IMAGING, V38, P1043, DOI 10.1002/jmri.24079
   Parker GJM, 2006, MAGN RESON MED, V56, P993, DOI 10.1002/mrm.21066
   Port RE, 2010, MAGN RESON MED, V64, P408, DOI 10.1002/mrm.22399
   Reddick WE, 2001, CANCER, V91, P2230, DOI 10.1002/1097-0142(20010615)91:12<2230::AID-CNCR1253>3.3.CO;2-K
   Reddick WE, 1999, JMRI-J MAGN RESON IM, V10, P277, DOI 10.1002/(SICI)1522-2586(199909)10:3<277::AID-JMRI8>3.0.CO;2-S
   ROSEN G, 1979, CANCER-AM CANCER SOC, V43, P2163, DOI 10.1002/1097-0142(197906)43:6<2163::AID-CNCR2820430602>3.0.CO;2-S
   ROSEN G, 1982, CANCER-AM CANCER SOC, V49, P1221, DOI 10.1002/1097-0142(19820315)49:6<1221::AID-CNCR2820490625>3.0.CO;2-E
   Shih T, 2006, CLIN THER, V28, P1779, DOI 10.1016/j.clinthera.2006.11.015
   Tofts PS, 1999, J MAGN RESON IMAGING, V10, P223, DOI 10.1002/(SICI)1522-2586(199909)10:3<223::AID-JMRI2>3.0.CO;2-S
   TOFTS PS, 1991, MAGNET RESON MED, V17, P357, DOI 10.1002/mrm.1910170208
   Turner DC, 2014, CLIN CANCER RES, V20, P2783, DOI 10.1158/1078-0432.CCR-13-2364
   Verstraete KL, 2000, EUR J RADIOL, V34, P229, DOI 10.1016/S0720-048X(00)00202-3
   WILCOXON F, 1946, J ECON ENTOMOL, V39, P269, DOI 10.1093/jee/39.2.269
   Wunder JS, 1998, J BONE JOINT SURG AM, V80A, P1020, DOI 10.2106/00004623-199807000-00011
   Ye ZM, 2008, ANN NUCL MED, V22, P475, DOI 10.1007/s12149-008-0147-y
NR 38
TC 22
Z9 24
U1 0
U2 3
PU SPRINGERNATURE
PI LONDON
PA CAMPUS, 4 CRINAN ST, LONDON, N1 9XW, ENGLAND
SN 0007-0920
EI 1532-1827
J9 BRIT J CANCER
JI Br. J. Cancer
PD NOV 3
PY 2015
VL 113
IS 9
BP 1282
EP 1288
DI 10.1038/bjc.2015.351
PG 7
WC Oncology
WE Science Citation Index Expanded (SCI-EXPANDED)
SC Oncology
GA CV8HV
UT WOS:000364524400005
PM 26461056
OA Green Published, hybrid
DA 2023-12-20
ER

PT J
AU Baranski, Z
   de Jong, Y
   Ilkova, T
   Peterse, EFP
   Cleton-Jansen, AM
   van de Water, B
   Hogendoorn, PCW
   Bovée, JVMG
   Danen, EHJ
AF Baranski, Zuzanna
   de Jong, Yvonne
   Ilkova, Trayana
   Peterse, Elisabeth F. P.
   Cleton-Jansen, Anne-Marie
   van de Water, Bob
   Hogendoorn, Pancras C. W.
   Bovee, Judith V. M. G.
   Danen, Erik H. J.
TI Pharmacological inhibition of Bcl-xL sensitizes osteosarcoma to
   doxorubicin
SO ONCOTARGET
LA English
DT Article
DE osteosarcoma; apoptosis; autophagy; Bcl-xL; doxorubicin
ID PROGNOSTIC-FACTORS; CELL-DEATH; IN-VITRO; GENE-EXPRESSION; FAMILY
   PROTEINS; AUTOPHAGY; CHEMOSENSITIVITY; APOPTOSIS; ABT-737; BAX
AB High-grade conventional osteosarcoma is the most common primary bone tumor. Prognosis for osteosarcoma patients is poor and resistance to chemotherapy is common. We performed an siRNA screen targeting members of the Bcl-2 family in human osteosarcoma cell lines to identify critical regulators of osteosarcoma cell survival. Silencing the anti-apoptotic family member Bcl-xL but also the pro-apoptotic member Bak using a SMARTpool of siRNAs as well as 4/4 individual siRNAs caused loss of viability. Loss of Bak impaired cell cycle progression and triggered autophagy. Instead, silencing Bcl-xL induced apoptotic cell death. Bcl-xL was expressed in clinical osteosarcoma samples but mRNA or protein levels did not significantly correlate with therapy response or survival. Nevertheless, pharmacological inhibition of a range of Bcl-2 family members showed that inhibitors targeting Bcl-xL synergistically enhanced the response to the chemotherapeutic agent, doxorubicin. Indeed, in osteosarcoma cells strongly expressing Bcl-xL, the Bcl-xL-selective BH3 mimetic, WEHI-539 potently enhanced apoptosis in the presence of low doses of doxorubicin. Our results identify Bcl-xL as a candidate drug target for sensitization to chemotherapy in patients with osteosarcoma.
C1 [Baranski, Zuzanna; Ilkova, Trayana; van de Water, Bob; Danen, Erik H. J.] Leiden Univ, Leiden Acad Ctr Drug Res, Div Toxicol, NL-2300 RA Leiden, Netherlands.
   [de Jong, Yvonne; Peterse, Elisabeth F. P.; Cleton-Jansen, Anne-Marie; Hogendoorn, Pancras C. W.; Bovee, Judith V. M. G.] Leiden Univ, Med Ctr, Dept Pathol, NL-2300 RC Leiden, Netherlands.
C3 Leiden University; Leiden University - Excl LUMC; Leiden University -
   Excl LUMC; Leiden University; Leiden University Medical Center (LUMC)
RP Danen, EHJ (通讯作者)，Leiden Univ, Leiden Acad Ctr Drug Res, Div Toxicol, NL-2300 RA Leiden, Netherlands.
EM e.danen@lacdr.leidenuniv.nl
RI Hogendoorn, Pancras/O-6494-2019; danen, erik/IYS-1731-2023; Hogendoorn,
   Pancras CW/H-5859-2015
OI Hogendoorn, Pancras/0000-0002-1513-8104; Hogendoorn, Pancras
   CW/0000-0002-1513-8104; danen, erik/0000-0002-0491-6345; Bovee,
   Judith/0000-0003-1155-0481
CR Ackler S, 2012, BRIT J PHARMACOL, V167, P881, DOI 10.1111/j.1476-5381.2012.02048.x
   Amundson SA, 2000, CANCER RES, V60, P6101
   Anninga JK, 2011, EUR J CANCER, V47, P2431, DOI 10.1016/j.ejca.2011.05.030
   Barth S, 2010, J PATHOL, V221, P117, DOI 10.1002/path.2694
   Bielack SS, 2002, J CLIN ONCOL, V20, P776, DOI 10.1200/JCO.20.3.776
   Borisy AA, 2003, P NATL ACAD SCI USA, V100, P7977, DOI 10.1073/pnas.1337088100
   Buddingh EP, 2010, PEDIATR BLOOD CANCER, V54, P216, DOI 10.1002/pbc.22293
   Buytaert E, 2006, AUTOPHAGY, V2, P238, DOI 10.4161/auto.2730
   Chen J, 2011, MOL CANCER THER, V10, P2340, DOI 10.1158/1535-7163.MCT-11-0415
   Cory S, 2002, NAT REV CANCER, V2, P647, DOI 10.1038/nrc883
   Cui QH, 2009, AUTOPHAGY, V5, P263, DOI 10.4161/auto.5.2.7618
   Czabotar PE, 2014, NAT REV MOL CELL BIO, V15, P49, DOI 10.1038/nrm3722
   Echeverry N, 2013, CELL DEATH DIFFER, V20, P785, DOI 10.1038/cdd.2013.10
   Eom YW, 2005, ONCOGENE, V24, P4765, DOI 10.1038/sj.onc.1208627
   Federman N, 2009, CURR TREAT OPTION ON, V10, P82, DOI 10.1007/s11864-009-0087-3
   Fucini C, 2012, COLORECTAL DIS, V14, pe64, DOI 10.1111/j.1463-1318.2011.02763.x
   Fulda S, 2013, CANCER LETT, V332, P369, DOI 10.1016/j.canlet.2010.10.003
   GRECO WR, 1995, PHARMACOL REV, V47, P331
   Hailey DW, 2010, CELL, V141, P656, DOI 10.1016/j.cell.2010.04.009
   Hanahan D, 2011, CELL, V144, P646, DOI 10.1016/j.cell.2011.02.013
   Janumyan Y, 2008, J BIOL CHEM, V283, P34108, DOI 10.1074/jbc.M806294200
   Kuijjer ML, 2012, GENE CHROMOSOME CANC, V51, P696, DOI 10.1002/gcc.21956
   Kuroda J, 2008, BRIT J HAEMATOL, V140, P181, DOI 10.1111/j.1365-2141.2007.06899.x
   Lessene G, 2013, NAT CHEM BIOL, V9, P390, DOI [10.1038/NCHEMBIO.1246, 10.1038/nchembio.1246]
   Leung ELH, 2009, MOL CANCER RES, V7, P923, DOI 10.1158/1541-7786.MCR-09-0003
   Li RX, 2009, MOL PHARMACOL, V75, P1231, DOI 10.1124/mol.108.052969
   Lindqvist LM, 2014, P NATL ACAD SCI USA, V111, P8512, DOI 10.1073/pnas.1406425111
   Maiuri MC, 2007, NAT REV MOL CELL BIO, V8, P741, DOI 10.1038/nrm2239
   McIlwain DR, 2013, CSH PERSPECT BIOL, V5, DOI 10.1101/cshperspect.a008656
   Mizushima N, 2007, AUTOPHAGY, V3, P542, DOI 10.4161/auto.4600
   Mohseny AB, 2011, LAB INVEST, V91, P1195, DOI 10.1038/labinvest.2011.72
   Mohseny AB, 2009, J PATHOL, V219, P294, DOI 10.1002/path.2603
   Moretti L, 2007, AUTOPHAGY, V3, P142, DOI 10.4161/auto.3607
   Oltersdorf T, 2005, NATURE, V435, P677, DOI 10.1038/nature03579
   Ottaviani G, 2009, CANCER TREAT RES, V152, P421, DOI [10.1007/978-1-4419-0284-9_23, 10.1007/978-1-4419-0284-9_2]
   Ottaviano L, 2010, GENE CHROMOSOME CANC, V49, P40, DOI 10.1002/gcc.20717
   Puigvert J C, 2010, Curr Protoc Cell Biol, VChapter 18, DOI 10.1002/0471143030.cb1810s47
   Reynoso D, 2011, MOL ONCOL, V5, P93, DOI 10.1016/j.molonc.2010.10.003
   Rogers PM, 2002, INT J CANCER, V97, P858, DOI 10.1002/ijc.10132
   Rudin CM, 2012, CLIN CANCER RES, V18, P3163, DOI 10.1158/1078-0432.CCR-11-3090
   Shamas-Din A, 2013, CSH PERSPECT BIOL, V5, DOI 10.1101/cshperspect.a008714
   Tait SWG, 2010, NAT REV MOL CELL BIO, V11, P621, DOI 10.1038/nrm2952
   Tao ZF, 2014, ACS MED CHEM LETT, V5, P1088, DOI 10.1021/ml5001867
   Trudel S, 2007, CLIN CANCER RES, V13, P621, DOI 10.1158/1078-0432.CCR-06-1526
   Tse C, 2008, CANCER RES, V68, P3421, DOI 10.1158/0008-5472.CAN-07-5836
   Ullman E, 2008, CELL DEATH DIFFER, V15, P422, DOI 10.1038/sj.cdd.4402234
   van Oosterwijk JG, 2012, ANN ONCOL, V23, P1617, DOI 10.1093/annonc/mdr512
   Wang ZX, 2010, BONE, V47, P445, DOI 10.1016/j.bone.2010.05.027
   Watanabe J, 2004, SURGERY, V135, P604, DOI 10.1016/j.surg.2003.11.015
   Whelan JS, 2015, ANN ONCOL, V26, P407, DOI 10.1093/annonc/mdu526
   Whelan JS, 2012, ANN ONCOL, V23, P1607, DOI 10.1093/annonc/mdr491
   Yang JS, 2011, ACTA HISTOCHEM, V113, P810, DOI 10.1016/j.acthis.2011.01.002
   Yip KW, 2008, ONCOGENE, V27, P6398, DOI 10.1038/onc.2008.307
   Zhao WL, 2004, BLOOD, V103, P695, DOI 10.1182/blood-2003-06-1901
   Zhuang LQ, 2007, MODERN PATHOL, V20, P416, DOI 10.1038/modpathol.3800750
NR 55
TC 33
Z9 36
U1 1
U2 6
PU IMPACT JOURNALS LLC
PI ORCHARD PARK
PA 6666 E QUAKER ST, STE 1, ORCHARD PARK, NY 14127 USA
EI 1949-2553
J9 ONCOTARGET
JI Oncotarget
PD NOV 3
PY 2015
VL 6
IS 34
BP 36113
EP 36125
DI 10.18632/oncotarget.5333
PG 13
WC Oncology; Cell Biology
WE Science Citation Index Expanded (SCI-EXPANDED)
SC Oncology; Cell Biology
GA CY0QZ
UT WOS:000366111900084
PM 26416351
OA Green Published, Green Submitted, gold
DA 2023-12-20
ER

PT J
AU Orecchini, LA
   Olmos, E
   Taverna, CG
   Murisengo, O
   Szuzs, W
   Vivot, W
   Córdoba, S
   Bosco-Borgeat, M
   Montanaro, P
AF Alejandra Orecchini, Luisa
   Olmos, Eugenia
   Giselle Taverna, Constanza
   Alejandro Murisengo, Omar
   Szuzs, Wanda
   Vivot, Walter
   Cordoba, Susana
   Eugenia Bosco-Borgeat, Maria
   Cristina Montanaro, Patricia
TI First Case of Fungemia Due to <i>Pseudozyma aphidis</i> in a Pediatric
   Patient with Osteosarcoma in Latin America
SO JOURNAL OF CLINICAL MICROBIOLOGY
LA English
DT Article
ID VENOUS CATHETER INFECTION; BASIDIOMYCETOUS YEASTS; MASS-SPECTROMETRY;
   IDENTIFICATION
AB We report the first case of blood infection due to Pseudozyma aphidis in Latin America. We contribute evidence showing this organism to be a potential human pathogen, and we provide new data about its identification, drug susceptibility, and treatment outcome.
C1 [Alejandra Orecchini, Luisa; Olmos, Eugenia; Cristina Montanaro, Patricia] Hosp Ninos Santisima Trinidad, Cordoba, Argentina.
   [Giselle Taverna, Constanza; Alejandro Murisengo, Omar; Szuzs, Wanda; Vivot, Walter; Cordoba, Susana; Eugenia Bosco-Borgeat, Maria] Inst Nacl Enfermedades Infecciosas Dr Carlos G Ma, Dept Micol, Buenos Aires, DF, Argentina.
RP Orecchini, LA (通讯作者)，Hosp Ninos Santisima Trinidad, Cordoba, Argentina.
EM alej_orecchini@hotmail.com.ar; ebosco@anlis.gov.ar
RI Cordoba, Susana/HLV-9764-2023
OI Cordoba, Susana/0000-0002-1991-2400
CR [Anonymous], YEASTS TAXONOMIC STU
   Arendrup MC, 2012, CLIN MICROBIOL INFEC, V18, pE246, DOI 10.1111/j.1469-0691.2012.03880.x
   Boekhout T, 2011, YEASTS: A TAXONOMIC STUDY, VOLS 1-3, 5TH EDITION, P1857, DOI 10.1016/B978-0-444-52149-1.00153-1
   BRUNBUISSON C, 1987, ARCH INTERN MED, V147, P873, DOI 10.1001/archinte.147.5.873
   Chen B, 2011, INT J DERMATOL, V50, P714, DOI 10.1111/j.1365-4632.2010.04814.x
   Fell JW, 2000, INT J SYST EVOL MICR, V50, P1351, DOI 10.1099/00207713-50-3-1351
   Taverna CG, 2013, MEM I OSWALDO CRUZ, V108, P178, DOI 10.1590/0074-0276108022013009
   Hwang S, 2010, KOREAN J LAB MED, V30, P284, DOI 10.3343/kjlm.2010.30.3.284
   Kurtzman CP, 2011, YEASTS: A TAXONOMIC STUDY, VOLS 1-3, 5TH EDITION, P137, DOI 10.1016/B978-0-444-52149-1.00010-0
   Kurtzman CP, 1998, ANTON LEEUW INT J G, V73, P331, DOI 10.1023/A:1001761008817
   Lin SS, 2008, J MED MICROBIOL, V57, P516, DOI 10.1099/jmm.0.47563-0
   McGhie TA, 2013, AM J MED SCI, V345, P254, DOI 10.1097/MAJ.0b013e31826f56ed
   Mekha N, 2014, MICROBIOL IMMUNOL, V58, P9, DOI 10.1111/1348-0421.12111
   MOORE M, 1946, AM J PATHOL, V22, P761
   PATEL R, 1995, CLIN INFECT DIS, V21, P1043, DOI 10.1093/clinids/21.4.1043
   Posterard B, 2013, EXPERT REV PROTEOMIC, V10, P151, DOI [10.1586/EPR.13.8, 10.1586/epr.13.8]
   Prakash A, 2014, MYCOSES, V57, P64, DOI 10.1111/myc.12098
   Preininger T, 1937, ARCH DERMATOL SYPH-G, V176, P109, DOI 10.1007/BF02067456
   Parahym AMRD, 2013, DIAGN MICR INFEC DIS, V75, P104, DOI 10.1016/j.diagmicrobio.2012.09.010
   Teo LHY, 2006, BRIT J DERMATOL, V155, P1096, DOI 10.1111/j.1365-2133.2006.07515.x
   Vlek A, 2014, J CLIN MICROBIOL, V52, P3023, DOI 10.1128/JCM.00563-14
   White T. J., 1990, PCR Protocols: A guide to methods and applications, V18, P315, DOI [DOI 10.1016/B978-0-12-372180-8.50042-1, 10.1016/b978-0-12-372180-8.50042-1]
NR 22
TC 12
Z9 13
U1 0
U2 2
PU AMER SOC MICROBIOLOGY
PI WASHINGTON
PA 1752 N ST NW, WASHINGTON, DC 20036-2904 USA
SN 0095-1137
EI 1098-660X
J9 J CLIN MICROBIOL
JI J. Clin. Microbiol.
PD NOV
PY 2015
VL 53
IS 11
BP 3691
EP 3694
DI 10.1128/JCM.01095-15
PG 4
WC Microbiology
WE Science Citation Index Expanded (SCI-EXPANDED)
SC Microbiology
GA CX3UY
UT WOS:000365626200057
PM 26292313
OA Green Published, Bronze
DA 2023-12-20
ER

PT J
AU Zou, YG
   Yang, JX
   Jiang, DM
AF Zou, Yonggen
   Yang, Jiexiang
   Jiang, Dianming
TI Resveratrol inhibits canonical Wnt signaling in human MG-63 osteosarcoma
   cells
SO MOLECULAR MEDICINE REPORTS
LA English
DT Article
DE osteosarcoma; Wnt signaling pathway; beta-catenin; high content
   screening
ID BETA-CATENIN; CANCER-CELLS; CYCLIN D1; C-MYC; EXPRESSION; APC;
   ACTIVATION; MUTATIONS; APOPTOSIS; GENES
AB In the last 30 years, the 5-year-survival rate of patients with osteosarcoma has not improved as a result of the low prevalence and large tumor heterogeneity. Therefore, the development of novel drugs for the treatment of osteosarcoma is urgently required. The present study aimed to identify potential novel drugs for the treatment of osteosarcoma, thus used beta-catenin as a target and performed high content screening. In a total of 14 botanical extracts assessed, resveratrol markedly downregulated the expression of beta-catenin and significantly inhibited MG-63 cell proliferation. CCK-8 assay was used to confirm the anti-osteosarcoma effect of resveratrol and flow cytometry and western blotting were performed to analyze the underlying mechanisms of the proapoptotic effects of resveratrol. beta-catenin is a vital member of the canonical Wnt signaling pathway and, therefore, the target genes of this pathway were further analyzed. The results of this analysis demonstrated that resveratrol suppressed the MG-63 cells by inhibiting the canonical Wnt signaling pathway.
C1 [Zou, Yonggen; Jiang, Dianming] Chongqing Med Univ, Affiliated Hosp 1, Dept Orthoped, Chongqing 400016, Peoples R China.
   [Yang, Jiexiang] Luzhou Med Coll, Affiliated Tradit Chinese Med Hosp, Dept Orthoped, Luzhou 646000, Sichuan, Peoples R China.
C3 Chongqing Medical University; Southwest Medical University
RP Jiang, DM (通讯作者)，Chongqing Med Univ, Affiliated Hosp 1, Dept Orthoped, 1 Yixueyuan Rd, Chongqing 400016, Peoples R China.
EM jdm571026@vip.163.com
FU National Natural Foundation of China [60171009]
FX This study was supported by the National Natural Foundation of China
   (grant. no. 60171009).
CR Alkhalaf M, 2008, ARCH MED RES, V39, P162, DOI 10.1016/j.arcmed.2007.09.003
   Alkhalaf M, 2006, FREE RADICAL BIO MED, V41, P318, DOI 10.1016/j.freeradbiomed.2006.04.019
   Allison Daniel C., 2012, Sarcoma, V2012, P704872, DOI 10.1155/2012/704872
   Athar M, 2007, TOXICOL APPL PHARM, V224, P274, DOI 10.1016/j.taap.2006.12.025
   Botter SM, 2014, CURR OPIN PHARMACOL, V16, P15, DOI 10.1016/j.coph.2014.02.002
   Clevers H, 2006, CELL, V127, P469, DOI 10.1016/j.cell.2006.10.018
   Giles RH, 2003, BBA-REV CANCER, V1653, P1, DOI 10.1016/S0304-419X(03)00005-2
   He NB, 2015, MOL CELL BIOCHEM, V405, P187, DOI 10.1007/s11010-015-2410-6
   He TC, 1998, SCIENCE, V281, P1509, DOI 10.1126/science.281.5382.1509
   Hedberg Y, 2003, BRIT J CANCER, V88, P1417, DOI 10.1038/sj.bjc.6600922
   Jang MS, 1997, SCIENCE, V275, P218, DOI 10.1126/science.275.5297.218
   Jho EH, 2002, MOL CELL BIOL, V22, P1172, DOI 10.1128/MCB.22.4.1172-1183.2002
   Joe AK, 2002, CLIN CANCER RES, V8, P893
   KINZLER KW, 1991, SCIENCE, V253, P661, DOI 10.1126/science.1651562
   Korinek V, 1997, SCIENCE, V275, P1784, DOI 10.1126/science.275.5307.1784
   Linabery AM, 2008, CANCER, V112, P416, DOI 10.1002/cncr.23169
   Livak KJ, 2001, METHODS, V25, P402, DOI 10.1006/meth.2001.1262
   Logan CY, 2004, ANNU REV CELL DEV BI, V20, P781, DOI 10.1146/annurev.cellbio.20.010403.113126
   Luetke A, 2014, CANCER TREAT REV, V40, P523, DOI 10.1016/j.ctrv.2013.11.006
   MacDonald BT, 2009, DEV CELL, V17, P9, DOI 10.1016/j.devcel.2009.06.016
   Miyaki M, 1999, CANCER RES, V59, P4506
   Morin PJ, 1999, BIOESSAYS, V21, P1021, DOI 10.1002/(SICI)1521-1878(199912)22:1<1021::AID-BIES6>3.0.CO;2-P
   Morin PJ, 1997, SCIENCE, V275, P1787, DOI 10.1126/science.275.5307.1787
   Nakamura T, 1998, GENES CELLS, V3, P395, DOI 10.1046/j.1365-2443.1998.00198.x
   Ng TL, 2005, MODERN PATHOL, V18, P68, DOI 10.1038/modpathol.3800272
   NISHISHO I, 1991, SCIENCE, V253, P665, DOI 10.1126/science.1651563
   Ottaviani G, 2009, CANCER TREAT RES, V152, P3, DOI 10.1007/978-1-4419-0284-9_1
   Polakis P, 1999, CURR OPIN GENET DEV, V9, P15, DOI 10.1016/S0959-437X(99)80003-3
   Polakis P, 2000, GENE DEV, V14, P1837
   Roose J, 1999, SCIENCE, V285, P1923, DOI 10.1126/science.285.5435.1923
   Satoh S, 2000, NAT GENET, V24, P245, DOI 10.1038/73448
   Tetsu O, 1999, NATURE, V398, P422, DOI 10.1038/18884
   Yamamoto N, 2013, EXPERT OPIN PHARMACO, V14, P2183, DOI 10.1517/14656566.2013.827171
   Yang LQ, 2004, WORLD J GASTROENTERO, V10, P22
NR 34
TC 27
Z9 30
U1 0
U2 12
PU SPANDIDOS PUBL LTD
PI ATHENS
PA POB 18179, ATHENS, 116 10, GREECE
SN 1791-2997
EI 1791-3004
J9 MOL MED REP
JI Mol. Med. Rep.
PD NOV
PY 2015
VL 12
IS 5
BP 7221
EP 7226
DI 10.3892/mmr.2015.4338
PN B
PG 6
WC Oncology; Medicine, Research & Experimental
WE Science Citation Index Expanded (SCI-EXPANDED)
SC Oncology; Research & Experimental Medicine
GA CW3JR
UT WOS:000364889100004
PM 26398440
OA Green Submitted, Green Published, hybrid
DA 2023-12-20
ER

PT J
AU Çelik, H
   Hong, SH
   Colón-López, DD
   Han, J
   Kont, YS
   Minas, TZ
   Swift, M
   Paige, M
   Glasgow, E
   Toretsky, JA
   Bosch, J
   Üren, A
AF Celik, Haydar
   Hong, Sung-Hyeok
   Colon-Lopez, Daisy D.
   Han, Jenny
   Kont, Yasemin Saygideger
   Minas, Tsion Z.
   Swift, Matthew
   Paige, Mikell
   Glasgow, Eric
   Toretsky, Jeffrey A.
   Bosch, Juergen
   Ueren, Aykut
TI Identification of Novel Ezrin Inhibitors Targeting Metastatic
   Osteosarcoma by Screening Open Access Malaria Box
SO MOLECULAR CANCER THERAPEUTICS
LA English
DT Article
ID ERM PROTEINS; CELL-GROWTH; BIOLOGY; PERMEABILITY; CYTOSKELETAL;
   PHENOTYPE; INVASION; BINDS
AB Ezrin is a member of the ERM (ezrin, radixin, moesin) family of proteins and functions as a linker between the plasma membrane and the actin cytoskeleton. Ezrin is a key driver of tumor progression and metastatic spread of osteosarcoma. We discovered a quinoline-based small molecule, NSC305787, that directly binds to ezrin and inhibits its functions in promoting invasive phenotype. NSC305787 possesses a very close structural similarity to commonly used quinoline-containing antimalarial drugs. On the basis of this similarity and of recent findings that ezrin has a likely role in the pathogenesis of malaria infection, we screened antimalarial compounds in an attempt to identify novel ezrin inhibitors with better efficacy and drug properties. Screening of Medicines for Malaria Venture (MMV) Malaria Box compounds for their ability to bind to recombinant ezrin protein yielded 12 primary hits with high selective binding activity. The specificity of the hits on ezrin function was confirmed by inhibition of the ezrin-mediated cell motility of osteosarcoma cells. Compounds were further tested for phenocopying the morphologic defects associated with ezrin suppression in zebrafish embryos as well as for inhibiting the lung metastasis of high ezrin-expressing osteosarcoma cells. The compound MMV667492 exhibited potent anti-ezrin activity in all biologic assays and had better physicochemical properties for drug-likeness than NSC305787. The drug-like compounds MMV020549 and MMV666069 also showed promising activities in functional assays. Thus, our study suggests further evaluation of antimalarial compounds as a novel class of antimetastatic agents for the treatment of metastatic osteosarcoma. (C) 2015 AACR.
C1 [Celik, Haydar; Hong, Sung-Hyeok; Han, Jenny; Kont, Yasemin Saygideger; Minas, Tsion Z.; Swift, Matthew; Glasgow, Eric; Toretsky, Jeffrey A.; Ueren, Aykut] Georgetown Univ, Med Ctr, Dept Oncol, Washington, DC 20057 USA.
   [Colon-Lopez, Daisy D.] Johns Hopkins Univ, Bloomberg Sch Publ Hlth, Dept Biochem & Mol Biol, Baltimore, MD USA.
   [Colon-Lopez, Daisy D.; Bosch, Juergen] Johns Hopkins Univ, Bloomberg Sch Publ Hlth, Johns Hopkins Malaria Res Inst, Baltimore, MD USA.
   [Paige, Mikell] George Mason Univ, Dept Chem & Biochem, Manassas, VA USA.
C3 Georgetown University; Johns Hopkins University; Johns Hopkins Bloomberg
   School of Public Health; Johns Hopkins University; Johns Hopkins
   Bloomberg School of Public Health; George Mason University
RP Üren, A (通讯作者)，Georgetown Univ, Med Ctr, Dept Oncol, NRB, 3970 Reservoir Rd NW,Room E312, Washington, DC 20057 USA.
EM au26@georgetown.edu
RI Colón-López, Daisy D./E-9715-2019; Bosch, Jürgen/E-9370-2011;
   Saygideger, Yasemin/E-5089-2018; López, Daisy Colón/L-7978-2019
OI Colón-López, Daisy D./0000-0002-3920-310X; Bosch,
   Jürgen/0000-0002-2624-4105; Saygideger, Yasemin/0000-0003-3293-373X;
   López, Daisy Colón/0000-0002-3920-310X; Celik,
   Haydar/0000-0003-4314-8438; Glasgow, Eric/0000-0001-7729-3954
FU NCI NIH HHS [P30 CA51008, P30 CA051008, T32 CA009686] Funding Source:
   Medline
CR Beauchamp EM, 2011, J CLIN INVEST, V121, P148, DOI 10.1172/JCI42874
   Bosch J, 2012, J STRUCT BIOL, V178, P61, DOI 10.1016/j.jsb.2012.02.009
   Bretscher A, 2002, NAT REV MOL CELL BIO, V3, P586, DOI 10.1038/nrm882
   Briggs JW, 2012, NEOPLASIA, V14, P297, DOI 10.1593/neo.11518
   Bulut G, 2012, ONCOGENE, V31, P269, DOI 10.1038/onc.2011.245
   Çelik H, 2015, MOL CELL BIOL, V35, P3145, DOI 10.1128/MCB.00332-15
   Christofori G, 2006, NATURE, V441, P444, DOI 10.1038/nature04872
   Clucas J, 2014, J CELL SCI, V127, P267, DOI 10.1242/jcs.133108
   Daw NC, 2015, BRIT J CANCER, V112, P278, DOI 10.1038/bjc.2014.585
   Eccles SA, 2007, LANCET, V369, P1742, DOI 10.1016/S0140-6736(07)60781-8
   Fehon RG, 2010, NAT REV MOL CELL BIO, V11, P276, DOI 10.1038/nrm2866
   Gamo FJ, 2010, NATURE, V465, P305, DOI 10.1038/nature09107
   GOULD KL, 1989, EMBO J, V8, P4133, DOI 10.1002/j.1460-2075.1989.tb08598.x
   Guiguemde WA, 2010, NATURE, V465, P311, DOI 10.1038/nature09099
   Hanahan D, 2011, CELL, V144, P646, DOI 10.1016/j.cell.2011.02.013
   Harris MB, 1998, J CLIN ONCOL, V16, P3641, DOI 10.1200/JCO.1998.16.11.3641
   Hawkins PCD, 2007, J MED CHEM, V50, P74, DOI 10.1021/jm0603365
   Iiizumi M, 2008, BBA-REV CANCER, V1786, P87, DOI 10.1016/j.bbcan.2008.07.002
   Kais B, 2013, AQUAT TOXICOL, V140, P229, DOI 10.1016/j.aquatox.2013.05.022
   Kansara M, 2014, NAT REV CANCER, V14, P722, DOI 10.1038/nrc3838
   Kaur K, 2010, EUR J MED CHEM, V45, P3245, DOI 10.1016/j.ejmech.2010.04.011
   Khanna C, 2004, NAT MED, V10, P182, DOI 10.1038/nm982
   Kim HJ, 2010, CURR OPIN PEDIATR, V22, P61, DOI 10.1097/MOP.0b013e328334581f
   KIMMEL CB, 1995, DEV DYNAM, V203, P253, DOI 10.1002/aja.1002030302
   LINK MP, 1986, NEW ENGL J MED, V314, P1600, DOI 10.1056/NEJM198606193142502
   Link V, 2006, J CELL SCI, V119, P2073, DOI 10.1242/jcs.02928
   Lipinski CA, 2001, ADV DRUG DELIVER REV, V46, P3, DOI 10.1016/S0169-409X(00)00129-0
   Marina N, 2004, ONCOLOGIST, V9, P422, DOI 10.1634/theoncologist.9-4-422
   McClatchey AI, 2014, J CELL SCI, V127, P3199, DOI 10.1242/jcs.098343
   Meister S, 2011, SCIENCE, V334, P1372, DOI 10.1126/science.1211936
   Mendoza A, 2010, J CLIN INVEST, V120, P2979, DOI 10.1172/JCI40252
   MEYERS PA, 1993, J CLIN ONCOL, V11, P449, DOI 10.1200/JCO.1993.11.3.449
   Meyers PA, 2011, CANCER-AM CANCER SOC, V117, P1736, DOI 10.1002/cncr.25744
   Paige M, 2014, BIOORGAN MED CHEM, V22, P478, DOI 10.1016/j.bmc.2013.11.003
   Panichakul T, 2015, MALARIA J, V14, DOI 10.1186/s12936-015-0648-9
   Parish LA, 2013, MALARIA J, V12, DOI 10.1186/1475-2875-12-160
   Reczek D, 1997, J CELL BIOL, V139, P169, DOI 10.1083/jcb.139.1.169
   Ren L, 2009, ONCOGENE, V28, P792, DOI 10.1038/onc.2008.437
   Ren L, 2014, ADV EXP MED BIOL, V804, P181, DOI 10.1007/978-3-319-04843-7_10
   Spangenberg T, 2013, PLOS ONE, V8, DOI 10.1371/journal.pone.0062906
   Steeg PS, 2008, NAT CLIN PRACT ONCOL, V5, P206, DOI 10.1038/ncponc1066
   Veber DF, 2002, J MED CHEM, V45, P2615, DOI 10.1021/jm020017n
   Westerfield M., 1993, ZEBRAFISH BOOK GUIDE
   Zuccala ES, 2011, BRIT J HAEMATOL, V154, P680, DOI 10.1111/j.1365-2141.2011.08766.x
NR 44
TC 16
Z9 18
U1 0
U2 11
PU AMER ASSOC CANCER RESEARCH
PI PHILADELPHIA
PA 615 CHESTNUT ST, 17TH FLOOR, PHILADELPHIA, PA 19106-4404 USA
SN 1535-7163
EI 1538-8514
J9 MOL CANCER THER
JI Mol. Cancer Ther.
PD NOV
PY 2015
VL 14
IS 11
BP 2497
EP 2507
DI 10.1158/1535-7163.MCT-15-0511
PG 11
WC Oncology
WE Science Citation Index Expanded (SCI-EXPANDED)
SC Oncology
GA CV9FE
UT WOS:000364592000009
PM 26358752
OA Green Submitted, Green Accepted
DA 2023-12-20
ER

PT J
AU Ren, SS
   Yuan, F
   Liu, YH
   Zhou, LT
   Jun, L
AF Ren Shou-song
   Yuan Fang
   Liu Ying-hong
   Zhou Le-tian
   Li Jun
TI Effect of p27 gene Combined with Pientzehuang on Tumor Growth in
   Osteosarcoma-Bearing Nude Mice
SO CHINESE JOURNAL OF INTEGRATIVE MEDICINE
LA English
DT Article
DE Pientzehuang; p27 gene; human osteosarcoma; tumor growth; Chinese
   medicine
ID PIEN TZE HUANG; P27(KIP1) EXPRESSION; PROGNOSTIC-SIGNIFICANCE;
   WILD-TYPE; IN-VIVO; APOPTOSIS; CARCINOMA; CANCER; CELLS; ARREST
AB To observe the effect of p27 gene recombinant adenovirus combined with Chinese medicine Pientzehuang (c parts per thousand double dagger a >>"c (TM) Euro) on the growth of xenografted human osteosarcoma in nude mice.
   Tissue transplantation was used to construct the orthotopic model of human osteosarcoma Saos-2 cell in nude mice. Thirty tumor-bearing nude mice were randomly divided into 5 groups with 6 mice in each group: blank control group (model of osteosarcoma), empty vector group (recombinant adeno-associated virus-multiple cloning site), Pientzehuang group, p27 gene group and combined treatment group (p27 gene combined with Pientzehuang). The effect of combined treatment on human osteosarcoma was analyzed through the tumor formation, tumor volume and inhibition rate of tumor growth. The expression of p27 was measured by immunohistochemical staining and Western blot.
   The orthotopic model of osteosarcoma in nude mice was successfully constructed. The general appearance of tumor-bearing nude mice in Pientzehuang and p27 gene groups was markedly improved compared with the blank control group; and in the combined treatment group it was signifificantly improved compared with the Pientzehuang and p27 gene groups. The tumor growth in the Pientzehuang and p27 gene groups was significantly inhibited compared with the blank control group P < 0.05); while in the combined treatment group it was markedly inhibited compared with the Pientzehuang and p27 gene groups (P < 0.05). The rates of tumor growth inhibition were 34.1%, 56.5% and 63.8% in the Pientzehuang, p27 gene and combined treatment groups, respectively. Meanwhile, the protein expression of p27 gene in the p27 gene group was signifificantly increased compared with the blank control group (P < 0.05); and it was signifificantly increased in the combined treatment group compared with the p27 gene and Pientzehuang groups (P < 0.05).
   p27 gene introduced by adenovirus combined with Pientzehuang can inhibit the growth of human osteosarcoma cell Saos-2 in nude mice.
C1 [Ren Shou-song] Shandong Univ, Cheeloo Hlth Sci Ctr, Jinan 250012, Peoples R China.
   [Ren Shou-song] Jimo City Peoples Hosp, Dept Spine Surg, Qingdao 266200, Shandong, Peoples R China.
   [Yuan Fang; Liu Ying-hong; Zhou Le-tian; Li Jun] Cent S Univ, Xiangya Hosp 2, Dept Nephrol, Changsha 410011, Hunan, Peoples R China.
C3 Shandong University; Central South University
RP Liu, YH (通讯作者)，Cent S Univ, Xiangya Hosp 2, Dept Nephrol, Changsha 410011, Hunan, Peoples R China.
EM liuyingh2022@163.com
RI LIU, YING/GZL-7252-2022; Lu, Xiaomei/IUQ-2139-2023; liu,
   ying/GXF-4294-2022
CR Andrés-Pons A, 2012, CELL SIGNAL, V24, P577, DOI 10.1016/j.cellsig.2011.10.012
   Barnes A, 2003, J PATHOL, V201, P451, DOI 10.1002/path.1464
   Chen CH, 2004, HENAN TRADIT CHIN ME, V24, P75
   Dreher T, 2004, VIRCHOWS ARCH, V444, P509, DOI 10.1007/s00428-004-1004-6
   Fan YZ, 2010, HEPATOB PANCREAT DIS, V9, P414
   Fujieda S, 1998, CLIN CANCER RES, V4, P1583
   Harada K, 2005, ONCOL REP, V13, P201
   Hirabayashi H, 2002, J SURG ONCOL, V81, P177, DOI 10.1002/jso.10176
   Kagawa Y, 2000, DIS ESOPHAGUS, V13, P179, DOI 10.1046/j.1442-2050.2000.00096.x
   Katner AL, 2002, PROSTATE, V53, P77, DOI 10.1002/pros.10124
   [赖延锦 LAI Yan-jin], 2008, [中国药学杂志, Chinese Pharmaceutical Journal], V43, P1906
   Lin JM, 2011, CHIN J INTEGR MED, V17, P685, DOI 10.1007/s11655-011-0846-4
   Migaldi M, 2001, PATHOL RES PRACT, V197, P231, DOI 10.1078/0344-0338-00040
   Morishita D, 2011, J BIOL CHEM, V286, P2681, DOI 10.1074/jbc.M109.092452
   Oh S, 2000, CANCER LETT, V148, P105, DOI 10.1016/S0304-3835(99)00319-5
   Park KH, 2001, CANCER RES, V61, P6163
   Sasaki T, 2004, HEPATO-GASTROENTEROL, V51, P68
   Shinoura N, 2001, ANTICANCER RES, V21, P3261
   Thomas DM, 2004, J CELL BIOL, V167, P925, DOI 10.1083/jcb.200409187
   Wang CD, 2010, BIOSCI BIOTECH BIOCH, V74, P488, DOI 10.1271/bbb.90490
   Xie QX, 2002, CHIN J MOD MED CHIN, V18, P19
   [杨迪生 YANG Disheng], 2005, [中华骨科杂志, Chinese Journal of Orthopedics], V25, P613
   [张慧芹 Zhang Huiqin], 2006, [中国肿瘤临床, Chinese Journal of Clinical Oncology], V33, P1035
   Zhang L, 2009, CHINA J ORTHOP TRAUM, V22, P265
   Zhang LX, 2009, APPL MATH SER B, V24, P1, DOI 10.1007/s11766-009-0001-6
   Zhao SL, 2007, WORLD CHIN MED CHIN, V2, P65
   Zhuang QC, 2012, INT J ONCOL, V40, P1569, DOI 10.3892/ijo.2012.1326
NR 27
TC 8
Z9 9
U1 0
U2 11
PU SPRINGER
PI NEW YORK
PA 233 SPRING ST, NEW YORK, NY 10013 USA
SN 1672-0415
EI 1993-0402
J9 CHIN J INTEGR MED
JI Chin. J. Integr. Med.
PD NOV
PY 2015
VL 21
IS 11
BP 830
EP 836
DI 10.1007/s11655-014-1766-x
PG 7
WC Integrative & Complementary Medicine
WE Science Citation Index Expanded (SCI-EXPANDED)
SC Integrative & Complementary Medicine
GA CV0IT
UT WOS:000363935100006
PM 25141818
DA 2023-12-20
ER

PT J
AU Shkalim-Zemer, V
   Ash, S
   Toledano, H
   Kollender, Y
   Issakov, J
   Yaniv, I
   Cohen, IJ
AF Shkalim-Zemer, Vered
   Ash, Shifra
   Toledano, Helen
   Kollender, Yehuda
   Issakov, Josephine
   Yaniv, Isaac
   Cohen, Ian J.
TI Highly effective reduced toxicity dose-intensive pilot protocol for
   non-metastatic limb osteogenic sarcoma (SCOS 89)
SO CANCER CHEMOTHERAPY AND PHARMACOLOGY
LA English
DT Article
DE Non-metastatic limb osteosarcoma; Methotrexate; Cisplatin; Doxorubicin;
   Survival
ID NEOADJUVANT CHEMOTHERAPY; FOLINIC ACID; ADJUVANT CHEMOTHERAPY; OPERABLE
   OSTEOSARCOMA; YOUNG-ADULTS; PHASE-II; METHOTREXATE; CISPLATIN;
   DOXORUBICIN; EXTREMITY
AB Aggressive chemotherapy protocols for non-metastatic limb osteosarcoma have improved histological response without affecting prognosis. This study evaluated the toxicity and outcome of a dose-intensive, high-dose 3- to 5-drug pilot protocol, SCOS 89.
   The cohort included 26 patients (14 male; ages 6.5-22 years) with non-metastatic limb osteosarcoma treated at a tertiary pediatric medical center between 1989 and 2013. Preoperatively, patients received two courses of once-weekly pulses of high-dose methotrexate (12-30 g/m(2)) for 2 weeks; doxorubicin (90 mg/m(2)) with dexrazoxane, combined with cisplatin (200 mg/m(2)), was added in week 3. Following methotrexate, 760 mg/m(2) of folinic acid was administered. Postoperative chemotherapy was continued to a total of 14 courses of methotrexate, doxorubicin (up to a total dose of 360 mg/m(2)), and cisplatin (up to a total dose of 560 mg/m(2)). If toxicity occurred or < 90 % tumor necrosis, ifosfamide (12 g/m(2)) plus etoposide (500 mg/m(2)) was substituted for doxorubicin, cisplatin, or methotrexate. Toxicity and death rates were calculated.
   All patients underwent definitive limb salvage surgery. Six patients died of infection, recurrent disease, or secondary malignancy. Median follow-up was 100 months (range 2-290). Event-free and overall survival rates, respectively, were 88 and 96 % at 2 years, 80 and 87.6 % at 5 years, 80 and 78 % at 10 years. Eleven patients required ifosfamide/etoposide substitution. One patient had a transient decreased left ventricular ejection fraction. Two patients developed acute nephrotoxicity during therapy, but no neurotoxicity. Seven patients had hearing impairment.
   The SCOS 89 yields a high event-free survival rate with reduced nephro-/neuro-/cardiotoxicity in patients with non-metastatic limb osteosarcoma.
C1 [Shkalim-Zemer, Vered; Ash, Shifra; Toledano, Helen; Yaniv, Isaac; Cohen, Ian J.] Schneider Childrens Med Ctr Israel, Dept Pediat Hematol Oncol, IL-49202 Petah Tiqwa, Israel.
   [Shkalim-Zemer, Vered; Ash, Shifra; Toledano, Helen; Kollender, Yehuda; Issakov, Josephine; Yaniv, Isaac; Cohen, Ian J.] Tel Aviv Univ, Sackler Fac Med, IL-69978 Tel Aviv, Israel.
   [Kollender, Yehuda] Sourasky Med Ctr, Inst Pathol, Unit Orthoped Oncol, Tel Aviv, Israel.
   [Issakov, Josephine] Sourasky Med Ctr, Inst Pathol, Unit Bone & Soft Tissue Tumors, Tel Aviv, Israel.
C3 Tel Aviv University; Sackler Faculty of Medicine; Tel Aviv University;
   Sackler Faculty of Medicine; Tel Aviv Sourasky Medical Center; Tel Aviv
   University; Sackler Faculty of Medicine; Tel Aviv Sourasky Medical
   Center
RP Cohen, IJ (通讯作者)，Schneider Childrens Med Ctr Israel, Dept Pediat Hematol Oncol, IL-49202 Petah Tiqwa, Israel.
EM icohen@tau.ac.il
OI Cohen, Ian Joseph/0000-0002-5364-3275
CR Allison Daniel C., 2012, Sarcoma, V2012, P704872, DOI 10.1155/2012/704872
   Ash BS, 2009, J BONE JOINT SURG BR, DOI 10.1302
   Bacci G, 2000, J CLIN ONCOL, V18, P4016, DOI 10.1200/JCO.2000.18.24.4016
   BAUM ES, 1979, CANCER TREAT REP, V63, P1621
   Benjamin RS, 1997, CLIN CANCER RES, V3, P2648
   Bielack SS, 2002, J CLIN ONCOL, V20, P776, DOI 10.1200/JCO.20.3.776
   BONADONNA G, 1981, NEW ENGL J MED, V304, P10, DOI 10.1056/NEJM198101013040103
   Bonda-Shkedi E, 2013, J PEDIAT HEMATOL ONC, V35, P271, DOI 10.1097/MPH.0b013e31828c2da1
   BRAMWELL VHC, 1992, J CLIN ONCOL, V10, P1579, DOI 10.1200/JCO.1992.10.10.1579
   BROWN DC, 1995, SURGERY, V117, P96, DOI 10.1016/S0039-6060(05)80235-1
   Cohen IJ, 2013, MED HYPOTHESES, V81, P942, DOI 10.1016/j.mehy.2013.08.027
   Cohen IJ, 2014, PEDIATR BLOOD CANCER, V61, P7, DOI 10.1002/pbc.24770
   Cohen IJ, 2009, J PEDIAT HEMATOL ONC, V31, P892, DOI 10.1097/MPH.0b013e3181c29c66
   Cohen IJ, 2004, J PEDIAT HEMATOL ONC, V26, P156, DOI 10.1097/00043426-200403000-00004
   COLDMAN AJ, 1987, SEMIN ONCOL, V14, P29
   CORTES EP, 1972, J AMER MED ASSOC, V221, P1132, DOI 10.1001/jama.1972.03200230020005
   Crews KR, 2004, CANCER-AM CANCER SOC, V100, P1724, DOI 10.1002/cncr.20152
   DEVITA VT, 1986, J CLIN ONCOL, V4, P1157, DOI 10.1200/JCO.1986.4.8.1157
   ESMO European Sarcoma Network Work, 2012, ANN ONCOL, V23, P100, DOI 10.1093/annonc/mds254
   Ferrari S, 2005, J CLIN ONCOL, V23, P8845, DOI 10.1200/JCO.2004.00.5785
   Ferrari S, 1999, TUMORI, V85, P458, DOI 10.1177/030089169908500607
   Ferrari S, 2012, J CLIN ONCOL, V30, P2112, DOI 10.1200/JCO.2011.38.4420
   Fuchs N, 1998, ANN ONCOL, V9, P893, DOI 10.1023/A:1008391103132
   GOLDIE JH, 1979, CANCER TREAT REP, V63, P1727
   Gupta AA, 2006, J PEDIAT HEMATOL ONC, V28, P91, DOI 10.1097/01.mph.0000199586.98926.8e
   JAFFE N, 1974, NEW ENGL J MED, V291, P994, DOI 10.1056/NEJM197411072911902
   Janeway KA, 2010, LANCET ONCOL, V11, P670, DOI 10.1016/S1470-2045(10)70062-0
   Kudawara I, 2013, J CHEMOTHERAPY, V25, P41, DOI 10.1179/1973947812Y.0000000055
   Lewis IJ, 2007, JNCI-J NATL CANCER I, V99, P112, DOI 10.1093/jnci/djk015
   Marina N, 2004, ONCOLOGIST, V9, P422, DOI 10.1634/theoncologist.9-4-422
   Marina N, 2014, 19 ANN CONN TISS ONC
   McTiernan A, 2012, EUR J CANCER, V48, P703, DOI 10.1016/j.ejca.2011.09.012
   MEISTRICH ML, 1989, CANCER, V63, P2115, DOI 10.1002/1097-0142(19890601)63:11<2115::AID-CNCR2820631108>3.0.CO;2-A
   Meyers PA, 2005, J CLIN ONCOL, V23, P2004, DOI 10.1200/JCO.2005.06.031
   Nagarajan R, 2011, CANCER-AM CANCER SOC, V117, P625, DOI 10.1002/cncr.25446
   OZOLS RF, 1984, ANN INTERN MED, V100, P19, DOI 10.7326/0003-4819-100-1-19
   OZOLS RF, 1983, CANCER, V51, P1803, DOI 10.1002/1097-0142(19830515)51:10<1803::AID-CNCR2820511008>3.0.CO;2-F
   PETERSEN PM, 1994, ANN ONCOL, V5, P355, DOI 10.1093/oxfordjournals.annonc.a058840
   PRICE LA, 1981, CANCER TREAT REP, V65, P149
   Provisor AJ, 1997, J CLIN ONCOL, V15, P76, DOI 10.1200/JCO.1997.15.1.76
   SAETER G, 1991, J CLIN ONCOL, V9, P1766, DOI 10.1200/JCO.1991.9.10.1766
   SILBER JH, 1988, MED PEDIATR ONCOL, V16, P344, DOI 10.1002/mpo.2950160511
   Souhami RL, 1997, LANCET, V350, P911, DOI 10.1016/S0140-6736(97)02307-6
   Tebbi CK, 2007, J CLIN ONCOL, V25, P493, DOI 10.1200/JCO.2005.02.3879
   Vrooman LM, 2011, EUR J CANCER, V47, P1373, DOI 10.1016/j.ejca.2011.03.022
   Walker DM, 2013, PEDIATR BLOOD CANCER, V60, P616, DOI 10.1002/pbc.24270
   WINKLER K, 1988, J CLIN ONCOL, V6, P329, DOI 10.1200/JCO.1988.6.2.329
NR 47
TC 9
Z9 9
U1 0
U2 6
PU SPRINGER
PI NEW YORK
PA 233 SPRING ST, NEW YORK, NY 10013 USA
SN 0344-5704
EI 1432-0843
J9 CANCER CHEMOTH PHARM
JI Cancer Chemother. Pharmacol.
PD NOV
PY 2015
VL 76
IS 5
BP 909
EP 916
DI 10.1007/s00280-015-2865-x
PG 8
WC Oncology; Pharmacology & Pharmacy
WE Science Citation Index Expanded (SCI-EXPANDED)
SC Oncology; Pharmacology & Pharmacy
GA CU0YR
UT WOS:000363245800003
PM 26365289
DA 2023-12-20
ER

PT J
AU Fernández, L
   Valentín, J
   Zalacain, M
   Leung, W
   Patiño-García, A
   Pérez-Martínez, A
AF Fernandez, L.
   Valentin, J.
   Zalacain, M.
   Leung, W.
   Patino-Garcia, A.
   Perez-Martinez, A.
TI Activated and expanded natural killer cells target osteosarcoma tumor
   initiating cells in an NKG2D-NKG2DL dependent manner
SO CANCER LETTERS
LA English
DT Article
DE Natural killer cells; Osteosarcoma tumor initiating cells; NKG2D-NKG2DL
   interactions; Immunotherapy
ID CANCER STEM-CELLS; NKG2D LIGAND EXPRESSION; MULTIPLE-MYELOMA CELLS; NK
   CELLS; PROGNOSTIC-SIGNIFICANCE; LEUKEMIA-CELLS; T-CELLS; CYTOTOXICITY;
   RECEPTOR; THERAPY
AB Current therapies fail to cure most metastatic or recurrent bone cancer. We explored the efficacy and the pathways involved in natural killer (NK) cells' elimination of osteosarcoma (OS) cells, including tumor initiating cells (TICs), which are responsible for chemotherapy resistance, recurrence, and metastasis.
   The expression of ligands for NM cell receptors was studied in primary OS cell lines by flow cytometry. In vitro cytotoxicity of activated and expanded NM (NKAE) cells against OS was tested, and the pathways involved explored by using specific antibody blockade. NKAE cells' ability to target OS TICs was analyzed by flow cytometry and sphere formation assays. Spironolactone (SPIR) was tested for its ability to increase OS cells' susceptibility to NM cell lysis in vitro and in vivo.
   We found OS cells were susceptible to NKAE cells' lysis both in vivo and in vitro, and this cytolytic activity relied on interaction between NKG2D receptor and NKG2D ligands (NKG2DL). SPIR increased OS cells' susceptibility to lysis by NKAE cells, and could shrink the OS TICs.
   Our results show NKAE cells target OS cells including the TICs compartment, supporting the use of NK-cell based immunotherapies for OS. (C) 2015 Elsevier Ireland Ltd. All rights reserved.
C1 [Fernandez, L.] Spanish Natl Canc Res Ctr CNIO, Dept Clin Res, Madrid 28029, Spain.
   [Valentin, J.] IdiPAZ, Tumor Immunol Lab, Madrid 28046, Spain.
   [Zalacain, M.; Patino-Garcia, A.] Univ Navarra, Pediat Lab, Pamplona 31008, Spain.
   [Leung, W.] St Jude Childrens Res Hosp, Bone Marrow & Cell Therapy, Memphis, TN 38105 USA.
   [Perez-Martinez, A.] Hosp Univ La Paz, Pediat Hemato Oncol, Madrid 28046, Spain.
C3 Centro Nacional de Investigaciones Oncologicas (CNIO); University of
   Navarra; St Jude Children's Research Hospital; Hospital Universitario La
   Paz
RP Pérez-Martínez, A (通讯作者)，Hosp Univ La Paz, Pediat Hemato Oncol, Paseo Castellana 261, Madrid 28046, Spain.
EM aperezmartinez@salud.madrid.org
RI Pérez-Martínez, Antonio/AAF-5797-2019; Patiño-Garcia, Ana/I-4299-2012;
   Leung, Wing/HHD-3302-2022
OI Patiño-Garcia, Ana/0000-0002-4066-8203; Leung, Wing/0000-0002-2996-7229;
   Perez Martinez, Antonio/0000-0002-6436-9195; Fernandez-Casanova,
   Lucia/0000-0002-6755-6017
FU National Health Service of Spain [FIS PI12/01622]; CRIS Cancer
   Foundation
FX This work was supported by National Health Service of Spain grant FIS
   PI12/01622 to Antonio Perez-Martinez and a CRIS Cancer Foundation
   (http://www.criscancer.org/en/index.php) grant to Lucia Fernandez.
CR Adhikari AS, 2010, CANCER RES, V70, P4602, DOI 10.1158/0008-5472.CAN-09-3463
   Bauer S, 1999, SCIENCE, V285, P727, DOI 10.1126/science.285.5428.727
   Berghuis D, 2012, CLIN SARCOMA RES, V2, DOI 10.1186/2045-3329-2-8
   Bielack S, 2009, ANN ONCOL, V20, P137, DOI 10.1093/annonc/mdp154
   Blomberg K, 1996, J IMMUNOL METHODS, V193, P199, DOI 10.1016/0022-1759(96)00063-4
   Bottino C, 2003, J EXP MED, V198, P557, DOI 10.1084/jem.20030788
   Brennecke P, 2014, CLIN EXP METASTAS, V31, P339, DOI 10.1007/s10585-013-9632-3
   Buddingh EP, 2011, CANCER IMMUNOL IMMUN, V60, P575, DOI 10.1007/s00262-010-0965-3
   Castriconi R, 2009, J IMMUNOL, V182, P3530, DOI 10.4049/jimmunol.0802845
   Cho D, 2010, CLIN CANCER RES, V16, P3901, DOI 10.1158/1078-0432.CCR-10-0735
   Colak S, 2014, FEBS J, V281, P4779, DOI 10.1111/febs.13023
   Cosman D, 2001, IMMUNITY, V14, P123, DOI 10.1016/S1074-7613(01)00095-4
   de Kruijf EM, 2012, BMC CANCER, V12, DOI 10.1186/1471-2407-12-24
   Delgado D, 2010, PEDIATR BLOOD CANCER, V55, P1300, DOI 10.1002/pbc.22665
   Gibbs CP, 2005, NEOPLASIA, V7, P967, DOI 10.1593/neo.05394
   Guma SR, 2014, PEDIATR BLOOD CANCER, V61, P618, DOI 10.1002/pbc.24801
   Hirohashi Y, 2010, IMMUNOTHERAPY-UK, V2, P201, DOI 10.2217/IMT.10.10
   Inoda S, 2011, AM J PATHOL, V178, P1805, DOI 10.1016/j.ajpath.2011.01.004
   Jewett A, 2012, CURR DRUG DELIV, V9, P5, DOI 10.2174/156720112798375989
   KIESSLING R, 1975, EUR J IMMUNOL, V5, P117, DOI 10.1002/eji.1830050209
   Leung WH, 2013, J EXP MED, V210, P2675, DOI 10.1084/jem.20122292
   Long EO, 2008, IMMUNOL REV, V224, P70, DOI 10.1111/j.1600-065X.2008.00660.x
   Lu XZ, 2010, CANCER SCI, V101, P609, DOI 10.1111/j.1349-7006.2009.01439.x
   Luksch R, 2003, TUMORI, V89, P263, DOI 10.1177/030089160308900306
   Lundqvist A, 2009, BLOOD, V113, P6120, DOI 10.1182/blood-2008-11-190421
   Markiewicz Katarzyna, 2012, Med Wieku Rozwoj, V16, P212
   Moore C, 2010, PEDIATR BLOOD CANCER, V55, P1096, DOI 10.1002/pbc.22673
   Morisaki T, 2014, ANTICANCER RES, V34, P4529
   Murase M, 2009, BRIT J CANCER, V101, P1425, DOI 10.1038/sj.bjc.6605330
   Perissinotto E, 2005, CLIN CANCER RES, V11, P490
   Rainusso N, 2012, CANCER GENE THER, V19, P212, DOI 10.1038/cgt.2011.83
   Rong XX, 2015, MED HYPOTHESES, V84, P159, DOI 10.1016/j.mehy.2014.08.022
   Salinas-Souza C, 2013, HUM PATHOL, V44, P2188, DOI 10.1016/j.humpath.2013.04.013
   Siclari VA, 2010, J ORTHOP SURG RES, V5, DOI 10.1186/1749-799X-5-78
   Smith MA, 2010, J CLIN ONCOL, V28, P2625, DOI 10.1200/JCO.2009.27.0421
   Soriani A, 2009, BLOOD, V113, P3503, DOI 10.1182/blood-2008-08-173914
   Swift BE, 2012, HAEMATOL-HEMATOL J, V97, P1020, DOI 10.3324/haematol.2011.054254
   Tallerico R, 2013, J IMMUNOL, V190, P2381, DOI 10.4049/jimmunol.1201542
   Tirino V, 2008, PLOS ONE, V3, DOI 10.1371/journal.pone.0003469
   Tsukahara T, 2006, CANCER SCI, V97, P1374, DOI 10.1111/j.1349-7006.2006.00317.x
   Xiao P, 2008, HISTOPATHOLOGY, V52, P640, DOI 10.1111/j.1365-2559.2008.02989.x
   Xu XL, 2011, BMC CANCER, V11, DOI 10.1186/1471-2407-11-194
NR 42
TC 55
Z9 63
U1 0
U2 32
PU ELSEVIER IRELAND LTD
PI CLARE
PA ELSEVIER HOUSE, BROOKVALE PLAZA, EAST PARK SHANNON, CO, CLARE, 00000,
   IRELAND
SN 0304-3835
EI 1872-7980
J9 CANCER LETT
JI Cancer Lett.
PD NOV 1
PY 2015
VL 368
IS 1
BP 54
EP 63
DI 10.1016/j.canlet.2015.07.042
PG 10
WC Oncology
WE Science Citation Index Expanded (SCI-EXPANDED)
SC Oncology
GA CR3XD
UT WOS:000361265500008
PM 26276724
DA 2023-12-20
ER

PT J
AU Zhang, ZC
   Shao, ZW
   Xiong, LM
   Yang, SH
AF Zhang, Zhicai
   Shao, Zengwu
   Xiong, Liming
   Yang, Shuhua
TI Inhibition of autophagy enhances cisplatin-induced apoptosis in the MG63
   human osteosarcoma cell line
SO Oncology Letters
LA English
DT Article
DE osteosarcoma; autophagy; apoptosis; 3-methyladenine; cisplatin
ID CANCER CELLS; MECHANISM; CHEMOTHERAPY; PROTEINS
AB Autophagy is a significant catabolic process that allows the renewal of intracellular organelles, through which cells are able to maintain homeostasis. In addition, autophagy may be associated with the carcinogenesis of osteosarcoma (OS). Cisplatin (CDDP) is an alkylating agent that is commonly used as an anticancer therapy. However, the pathways underlying the effects of CDDP remain to be elucidated. The present study demonstrated that 3-methyladenine (3-MA), an inhibitor of autophagy, was able to increase the proliferation inhibition ratios of MG63 human OS cells when used in combination with CDDP. Furthermore, MG63 cells produced significantly more microtubule-associated protein light chain 3II (LC3II), a widely used marker for monitoring autophagy, following CDDP treatment. Treatment with 3-MA was observed to inhibit these changes. Similarly, MG63 cells co-treated with 3-MA and CDDP demonstrated increased sensitivity to CDDP-induced apoptosis, compared with those exposed to CDDP alone. The present study revealed variation in the expression of LC3II and caspase-3 activity following treatment with certain drugs. The results of the present study suggest that CDDP may be capable of inducing apoptosis and autophagy, and that autophagy may be able to inhibit apoptosis in MG63 cells. Therefore, downregulation of autophagy may increase the chemotherapeutic sensitivity of MG63 cells to CDDP.
C1 [Zhang, Zhicai; Shao, Zengwu; Xiong, Liming; Yang, Shuhua] Huazhong Univ Sci & Technol, Tongji Med Coll, Dept Orthoped, Union Hosp, Wuhan 430022, Hubei, Peoples R China.
C3 Huazhong University of Science & Technology
RP Shao, ZW (通讯作者)，Huazhong Univ Sci & Technol, Tongji Med Coll, Dept Orthoped, Union Hosp, 1277 Jiefang Ave, Wuhan 430022, Hubei, Peoples R China.
EM szwxhpro@126.com
RI Shao, Zengwu/E-9301-2018; Yang, Shuhua/AAM-2533-2020
OI Shao, Zengwu/0000-0003-1616-8118; Yang, Shuhua/0000-0002-2364-9676
CR Bauvy C, 2001, EXP CELL RES, V268, P139, DOI 10.1006/excr.2001.5285
   Biermann J Sybil, 2007, J Natl Compr Canc Netw, V5, P420
   Desandes E, 2007, CANCER TREAT REV, V33, P609, DOI 10.1016/j.ctrv.2006.12.007
   Gewirtz DA, 2007, AUTOPHAGY, V3, P249, DOI 10.4161/auto.3723
   Halpain S, 2006, GENOME BIOL, V7, DOI 10.1186/gb-2006-7-6-224
   Herman-Antosiewicz A, 2006, CANCER RES, V66, P5828, DOI 10.1158/0008-5472.CAN-06-0139
   Kanzawa T, 2004, CELL DEATH DIFFER, V11, P448, DOI 10.1038/sj.cdd.4401359
   Lemasters JJ, 1998, BBA-BIOENERGETICS, V1366, P177, DOI 10.1016/S0005-2728(98)00112-1
   Monastyrska Iryna, 2006, Molecular Aspects of Medicine, V27, P483, DOI 10.1016/j.mam.2006.08.004
   Nooter K, 1996, PATHOL RES PRACT, V192, P768, DOI 10.1016/S0344-0338(96)80099-9
   Ogawa M, 1997, Nihon Rinsho, V55, P1017
   Opipari AW, 2004, CANCER RES, V64, P696, DOI 10.1158/0008-5472.CAN-03-2404
   Park YP, 2008, KOREAN J LAB MED, V28, P430, DOI 10.3343/kjlm.2008.28.6.430
   Sakamoto A, 2008, REV RECENT CLIN TRIA, V3, P228, DOI 10.2174/157488708785700267
   Seki K, 2000, CANCER CHEMOTH PHARM, V45, P199, DOI 10.1007/s002800050030
   Shen HM, 2009, APOPTOSIS, V14, P348, DOI 10.1007/s10495-009-0315-0
   Shintani T, 2004, SCIENCE, V306, P990, DOI 10.1126/science.1099993
   Sui XB, 2014, CANCER LETT, V344, P174, DOI 10.1016/j.canlet.2013.11.019
   Suzuki K, 2007, GENES CELLS, V12, P209, DOI 10.1111/j.1365-2443.2007.01050.x
   Tanida I, 2004, INT J BIOCHEM CELL B, V36, P2503, DOI 10.1016/j.biocel.2004.05.009
   Wu JX, 2006, BIOCHEM BIOPH RES CO, V339, P437, DOI 10.1016/j.bbrc.2005.10.211
   Xie ZP, 2007, NAT CELL BIOL, V9, P1102, DOI 10.1038/ncb1007-1102
   Yamamoto N, 2013, EXPERT OPIN PHARMACO, V14, P2183, DOI 10.1517/14656566.2013.827171
   Yang YP, 2005, ACTA PHARMACOL SIN, V26, P1421, DOI 10.1111/j.1745-7254.2005.00235.x
   Zhang ZC, 2009, J HUAZHONG U SCI-MED, V29, P737, DOI 10.1007/s11596-009-0613-3
NR 25
TC 22
Z9 26
U1 0
U2 19
PU SPANDIDOS PUBL LTD
PI ATHENS
PA POB 18179, ATHENS, 116 10, GREECE
SN 1792-1074
EI 1792-1082
J9 ONCOL LETT
JI Oncol. Lett.
PD NOV
PY 2015
VL 10
IS 5
BP 2941
EP 2946
DI 10.3892/ol.2015.3692
PG 6
WC Oncology
WE Science Citation Index Expanded (SCI-EXPANDED)
SC Oncology
GA CV5QB
UT WOS:000364324800043
PM 26722268
OA gold, Green Published
DA 2023-12-20
ER

PT J
AU Zhang, LJ
   O'Shea, D
   Zhang, CY
   Yan, YJ
   Wang, L
   Chen, ZL
AF Zhang, Li-Jun
   O'Shea, Donal
   Zhang, Chun-Ye
   Yan, Yi-Jia
   Wang, Li
   Chen, Zhi-Long
TI Evaluation of a bacteriochlorin-based photosensitizer's anti-tumor
   effect in vitro and in vivo
SO JOURNAL OF CANCER RESEARCH AND CLINICAL ONCOLOGY
LA English
DT Article
DE Photodynamic therapy; Photosensitizer; Bacteriochlorin; Tumor
ID MONOACID RING-A; PHOTODYNAMIC THERAPY; SINGLET-OXYGEN; 5-AMINOLEVULINIC
   ACID; FLUORESCENCE; MECHANISMS; GENERATION; EFFICACY; YIELDS
AB Bacteriochlorin derivatives are promising photosensitive agents for photodynamic therapy (PDT) of tumors. In the current study, the photodynamic activity of a novel bacteriochlorin derivative, cis-2, 3, 12, 13-tetracarboxymethyl-5, 10, 15, 20-tetraphenyl bacteriochlorin (TCTB), was evaluated both in vitro and in vivo.
   Physicochemical characteristics of the novel photosensitizer were measured. The efficiency of TCTB-PDT in vitro was analyzed by MTT assay, clonogenic assay and in situ trypan blue exclusion test. The intracellular distribution of photosensitizer was detected with laser scanning confocal microscopy. The accumulation of TCTB in human malignant tumor cells was measured by fluorescence spectrometer, and the pathway of cell death was analyzed by flow cytometry. S180 tumor model was used to evaluate the anti-tumor effects of TCTB-PDT. And histopathological study was also used to confirm the anti-tumor effect.
   TCTB shows a singlet oxygen quantum yield of 0.56 and displays a characteristic long wavelength absorption peak at 732 nm. The accumulation of TCTB increased in time-dependent manner, and it was found in cytoplasm and nuclear membranes. In vitro PDT using TCTB and Nd:YAG laser showed drug concentration-, laser dose-dependent cytotoxicity to human esophageal cancer Eca-109 cells. In mice bearing osteosarcoma S180 tumors, the combined use of 10 mg/kg TCTB and 120 J/cm(2) showed superior anti-tumor activity. Histology examination of tumor tissues revealed that PDT using TCTB and the Nd:YAG laser induced tumor cells shrunken and necrotic.
   In in vitro and in vivo studies, we found that TCTB has excellent anti-tumor effect. It suggests that TCTB is a potential photosensitizer of PDT for cancer.
C1 [Zhang, Li-Jun; Zhang, Chun-Ye; Wang, Li; Chen, Zhi-Long] Donghua Univ, Dept Pharmaceut Sci & Technol, Coll Chem & Biol, Shanghai 201620, Peoples R China.
   [O'Shea, Donal] Univ Coll Dublin, Ctr Synth & Chem Biol, Dublin 2, Ireland.
   [Yan, Yi-Jia] Shanghai Xianhui Pharmaceut Co Ltd, Shanghai 200433, Peoples R China.
C3 Donghua University; University College Dublin
RP Chen, ZL (通讯作者)，Donghua Univ, Dept Pharmaceut Sci & Technol, Coll Chem & Biol, Shanghai 201620, Peoples R China.
EM zlchen1967@yahoo.com
RI Chen, Zhi-long/AGF-6157-2022; xu, li/GNH-3667-2022; O'Shea,
   Donal/H-2057-2013
OI O'Shea, Donal/0000-0003-0594-4193
FU Chinese National Natural Science Foundation [21372042, 81101298,
   81301878]; Foundation of Shanghai government [13431900700, 14431906200,
   13430722300, 14140903500, 13ZR1441000, 13ZR1440900, 14ZR1439800,
   14ZR1439900, 201370]; Foundation of Yiwu Science and Technology Bureau
   [2011-G1-15, 2013-G3-03, 2012-G3-02]
FX This work was supported by Chinese National Natural Science Foundation
   (21372042, 81101298, 81301878), Foundation of Shanghai government
   (13431900700, 14431906200, 13430722300, 14140903500, 13ZR1441000,
   13ZR1440900, 14ZR1439800, 14ZR1439900, 201370) and Foundation of Yiwu
   Science and Technology Bureau (2011-G1-15, 2013-G3-03, 2012-G3-02).
CR Allison RR, 2013, CLIN ENDOSC, V46, P24, DOI 10.5946/ce.2013.46.1.24
   Ashen-Garry D, 2014, PHOTOCHEM PHOTOBIOL, V90, P257, DOI 10.1111/php.12211
   Brundish D E, 2000, IDrugs, V3, P1487
   Casas A, 1999, CANCER LETT, V141, P29, DOI 10.1016/S0304-3835(99)00079-8
   Castano AP, 2006, NAT REV CANCER, V6, P535, DOI 10.1038/nrc1894
   Celli JP, 2010, CHEM REV, V110, P2795, DOI 10.1021/cr900300p
   Chen YH, 2004, CURR ORG CHEM, V8, P1105, DOI 10.2174/1385272043370131
   Cheng Y, 2008, J AM CHEM SOC, V130, P10643, DOI 10.1021/ja801631c
   Dabrowski JM, 2012, FREE RADICAL BIO MED, V52, P1188, DOI 10.1016/j.freeradbiomed.2011.12.027
   Dabrowski JM, 2011, CHEMMEDCHEM, V6, P465, DOI 10.1002/cmdc.201000524
   Detty MR, 2004, J MED CHEM, V47, P3897, DOI 10.1021/jm040074b
   Ding XM, 2004, CANCER LETT, V216, P43, DOI 10.1016/j.canlet.2004.07.005
   DOUGHERTY TJ, 1995, SEMIN SURG ONCOL, V11, P333, DOI 10.1002/ssu.2980110502
   Finlay JC, 2004, PHYS MED BIOL, V49, P4837, DOI 10.1088/0031-9155/49/21/001
   Gollnick SO, 2006, LASER SURG MED, V38, P509, DOI 10.1002/lsm.20362
   HAMPTON JA, 1992, PHOTOCHEM PHOTOBIOL, V56, P235, DOI 10.1111/j.1751-1097.1992.tb02152.x
   Huang YY, 2010, J MED CHEM, V53, P4018, DOI 10.1021/jm901908s
   Huang Z, 2005, TECHNOL CANCER RES T, V4, P283, DOI 10.1177/153303460500400308
   Ji ZY, 2006, CANCER LETT, V244, P182, DOI 10.1016/j.canlet.2005.12.010
   Juarranz A, 2008, CLIN TRANSL ONCOL, V10, P148, DOI 10.1007/s12094-008-0172-2
   Juzeniene A, 2007, PHOTOCH PHOTOBIO SCI, V6, P1234, DOI 10.1039/b705461k
   Lovell JF, 2010, CHEM REV, V110, P2839, DOI 10.1021/cr900236h
   Miskovsky P, 2002, CURR DRUG TARGETS, V3, P55, DOI 10.2174/1389450023348091
   O'Connor AE, 2009, PHOTOCHEM PHOTOBIOL, V85, P1053, DOI 10.1111/j.1751-1097.2009.00585.x
   Osaki T, 2007, CANCER LETT, V248, P47, DOI 10.1016/j.canlet.2006.05.021
   Osaki T, 2006, CANCER LETT, V243, P281, DOI 10.1016/j.canlet.2005.11.044
   Phillips D, 2010, PHOTOCH PHOTOBIO SCI, V9, P1589, DOI 10.1039/c0pp00237b
   Pineiro M, 2002, J PHYS CHEM A, V106, P3787, DOI 10.1021/jp013678p
   Redmond RW, 1999, PHOTOCHEM PHOTOBIOL, V70, P391, DOI 10.1111/j.1751-1097.1999.tb08240.x
   Silva EFF, 2010, CHEM-EUR J, V16, P9273, DOI 10.1002/chem.201000111
   Spiller W, 1998, J PORPHYR PHTHALOCYA, V2, P145, DOI 10.1002/(SICI)1099-1409(199803/04)2:2<145::AID-JPP60>3.0.CO;2-2
   Stylli SS, 2006, J CLIN NEUROSCI, V13, P709, DOI 10.1016/j.jocn.2005.11.012
   Triesscheijn M, 2006, ONCOLOGIST, V11, P1034, DOI 10.1634/theoncologist.11-9-1034
   Tsai JC, 2005, LASER SURG MED, V36, P398, DOI 10.1002/lsm.20179
   van Duijnhoven FH, 2005, ANN SURG ONCOL, V12, P808, DOI 10.1245/ASO.2005.09.005
   Wang HW, 2013, EXP DERMATOL, V22, P362, DOI 10.1111/exd.12132
   Yan YJ, 2010, BIOORGAN MED CHEM, V18, P6282, DOI 10.1016/j.bmc.2010.07.027
NR 37
TC 8
Z9 10
U1 0
U2 64
PU SPRINGER
PI NEW YORK
PA ONE NEW YORK PLAZA, SUITE 4600, NEW YORK, NY, UNITED STATES
SN 0171-5216
EI 1432-1335
J9 J CANCER RES CLIN
JI J. Cancer Res. Clin. Oncol.
PD NOV
PY 2015
VL 141
IS 11
BP 1921
EP 1930
DI 10.1007/s00432-015-1960-z
PG 10
WC Oncology
WE Science Citation Index Expanded (SCI-EXPANDED)
SC Oncology
GA CR7TK
UT WOS:000361553800004
PM 25804838
DA 2023-12-20
ER

PT J
AU Winstone, J
   Chadda, S
   Ralston, S
   Sajosi, P
AF Winstone, Julie
   Chadda, Shkun
   Ralston, Stephen
   Sajosi, Peter
TI Review and comparison of clinical evidence submitted to support European
   Medicines Agency market authorization of orphan-designated oncological
   treatments
SO ORPHANET JOURNAL OF RARE DISEASES
LA English
DT Review
DE European Medicines Agency; Clinical trials; Mifamurtide; Orphan
   disorders; Orphan treatments; Osteosarcoma
ID DRUGS; DISEASE; ACCESS
AB Background: Clinical trials for treatments indicated for orphan diseases may be limited due to the low prevalence of such diseases; this can result in implications for both regulatory and health economic perspectives. This study assessed the pivotal clinical evidence packages submitted to support applications for European Medicines Agency (EMA) marketing authorizations for treatments for orphan conditions, in relation to the size of the eligible patient population.
   Methods: Approved treatments for EMA-designated orphan conditions (defined as life-threatening or chronically debilitating conditions that affect <= 5/10,000 people) were identified from the EMA web site. All treatments reviewed were included in anatomical therapeutic chemical (ATC) category L (antineoplastic and immunomodulating drugs): this category was selected because it is the largest ATC category, containing almost 50 % of all approved orphan-designated products. Treatments were reviewed if they had been approved within the past 7 years and had been evaluated in a controlled trial using at least one survival-based clinical endpoint. Treatments were compared in terms of patient-years (accumulated duration of follow-up), the number of patients in the pivotal trials and disease prevalence.
   Results: As of 1 February 2014, 68 treatments had been approved for orphan-designated conditions, of which 30 belonged to ATC category L and 14 met all inclusion criteria. The number of patients in the pivotal trials ranged from 162 to 846 (median 485). In terms of patient-years, the longest duration of follow-up was seen in the pivotal trial of mifamurtide in osteosarcoma, which had 4068 patient-years; excluding this trial, follow-up ranged from 308 to 2906 patient-years (median 1796 years). Osteosarcoma had the second smallest eligible patient population (0.5/10,000 persons) of the reviewed treatments.
   Conclusions: Clinical trials of orphan treatments are often limited by low patient numbers and inadequate follow-up. Pooling of expertise in single centres and the establishment of rare disease reference networks and patient registries may facilitate appropriate trial design for orphan-designated treatments. This analysis found that the pivotal clinical trial for mifamurtide in osteosarcoma had the largest number of patient-years of follow-up, despite a small eligible patient population, showing that it is possible to conduct studies with an adequate patient population size and duration of follow-up in patient-years, and a comparative design with clinical, survival-based, endpoints.
C1 [Winstone, Julie; Chadda, Shkun; Ralston, Stephen] SIRIUS Market Access, London W13, England.
   [Sajosi, Peter] Takeda Pharmaceut Int GmbH, Zurich, Switzerland.
RP Chadda, S (通讯作者)，SIRIUS Market Access, 58 St Kilda Rd, London W13, England.
EM schadda@siriusmarketaccess.com
FU Takeda Pharmaceuticals International GmbH, Zurich, Switzerland
FX This research was funded by Takeda Pharmaceuticals International GmbH,
   Zurich, Switzerland. Medical writing support was provided by Michael
   Shaw. Editorial support was provided by Jenny Fanstone. At the time of
   analysis SR, SC and JW were engaged by PHMR London, UK.
CR [Anonymous], 2009, LEVELS EVIDENCE
   [Anonymous], COCHRANE HDB SYSTEMA
   Aronson JK, 2006, BRIT J CLIN PHARMACO, V61, P243, DOI 10.1111/j.1365-2125.2006.02617.x
   Blankart CR, 2011, PHARMACOECONOMICS, V29, P63, DOI 10.2165/11539190-000000000-00000
   Drummond M, 2014, EUR J HEALTH ECON, V15, P335, DOI 10.1007/s10198-014-0560-1
   Eichler HG, 2008, NAT REV DRUG DISCOV, V7, P818, DOI 10.1038/nrd2664
   Heemstra HE, 2011, DRUG DISCOV TODAY, V16, P73, DOI 10.1016/j.drudis.2010.11.006
   Hughes-Wilson W, 2012, ORPHANET J RARE DIS, V7, DOI 10.1186/1750-1172-7-74
   Jadad AR, 1996, CONTROL CLIN TRIALS, V17, P1, DOI 10.1016/0197-2456(95)00134-4
   Joppi R, 2006, BRIT J CLIN PHARMACO, V61, P355, DOI 10.1111/j.1365-2125.2006.02579.x
   Joppi R, 2013, EUR J CLIN PHARMACOL, V69, P1009, DOI 10.1007/s00228-012-1423-2
   Kesselheim AS, 2014, CLIN PHARMACOL THER, V95, P265, DOI 10.1038/clpt.2013.218
   Kesselheim AS, 2012, CLIN PHARMACOL THER, V92, P153, DOI 10.1038/clpt.2012.92
   McCabe C, 2005, BRIT MED J, V331, P1016, DOI 10.1136/bmj.331.7523.1016
   Meyers PA, 2008, J CLIN ONCOL, V26, P633, DOI 10.1200/JCO.2008.14.0095
   Parker S, 2014, NEPHROL DIAL TRANSPL, V29, P9, DOI 10.1093/ndt/gfu094
   Putzeist M, 2013, DRUG DISCOV TODAY, V18, P1001, DOI 10.1016/j.drudis.2013.06.012
   Putzeist M, 2012, DRUG DISCOV TODAY, V17, P352, DOI 10.1016/j.drudis.2011.10.027
   Ruberg S, 1998, STAT MED, V17, P1813, DOI 10.1002/(SICI)1097-0258(19980815/30)17:15/16<1813::AID-SIM983>3.3.CO;2-#
   U. S. Department of Health and Human Services Food and Drug Administration Center for Drug Evaluation and Research ( CDER) Center for Biologics Evaluation and Research ( CBER). Guidance for Industry, 2007, CLIN TRIAL ENDPOINTS
NR 20
TC 10
Z9 10
U1 0
U2 2
PU BMC
PI LONDON
PA CAMPUS, 4 CRINAN ST, LONDON N1 9XW, ENGLAND
EI 1750-1172
J9 ORPHANET J RARE DIS
JI Orphanet J. Rare Dis.
PD OCT 28
PY 2015
VL 10
AR 139
DI 10.1186/s13023-015-0349-z
PG 7
WC Genetics & Heredity; Medicine, Research & Experimental
WE Science Citation Index Expanded (SCI-EXPANDED)
SC Genetics & Heredity; Research & Experimental Medicine
GA CV1IX
UT WOS:000364008800001
PM 26511061
OA Green Published, gold
DA 2023-12-20
ER

PT J
AU Chen, B
   Yang, JZ
   Wang, LF
   Zhang, YJ
   Lin, XJ
AF Chen, Bin
   Yang, Jie-Zuan
   Wang, Li-Feng
   Zhang, Yi-Jun
   Lin, Xiang-Jin
TI Ifosfamide-loaded poly (lactic-co-glycolic acid) PLGA-dextran polymeric
   nanoparticles to improve the antitumor efficacy in Osteosarcoma
SO BMC CANCER
LA English
DT Article
DE Ifosfamide; Osteosarcoma; Polymeric nanoparticles; Block copolymer;
   Apoptosis
ID RESISTANCE; CHITOSAN; RELEASE
AB Background: Osteosarcoma is a typical bone cancer that primarily affects adolescents. The therapeutic activity of drugs is limited by their severe drug-related toxicities, therefore, a therapeutic approach which is less toxic and highly effective in tumor is of utmost importance.
   Method: In this study, ifosfamide-loaded poly (lactic-co-glycolic acid) (PLGA)-dextran polymeric nanoparticles (PD/IFS) was developed and studied its anticancer efficacy against multiple osteosarcoma cancer cells. The drug-loaded nanoparticle was characterized for physical and biological characterizations.
   Results: The formulated PD/IFS showed a high drug loading capacity and displayed a pH-sensitive release pattern, with a sustained release profile of the IFS. PD/IFS nanoparticles exhibited remarkable in vitro anticancer activity comparable to that of free IFS solution in a concentration dependent manner in MG63 and Saos-2 cancer cells. PLGA-dextran by itself did not affect cell viability of cancer cells indicating its excellent biocompatibility. The formulation exhibited significantly higher PARP and caspase-3/7 expression in both the cancer cells.
   Conclusion: Our study successfully demonstrated that nanoparticulate encapsulation of antitumor agent will increase the therapeutic efficacy and exhibit a greater induction of apoptosis and cell death.
C1 [Chen, Bin; Wang, Li-Feng; Zhang, Yi-Jun; Lin, Xiang-Jin] Zhejiang Univ, Affiliated Hosp 1, Sch Med, Dept Orthopaed, Hangzhou 310003, Zhejiang, Peoples R China.
   [Yang, Jie-Zuan] Zhejiang Univ, Affiliated Hosp 1, Sch Med, Dept Lab Cent, Hangzhou 310003, Zhejiang, Peoples R China.
C3 Zhejiang University; Zhejiang University
RP Lin, XJ (通讯作者)，Zhejiang Univ, Affiliated Hosp 1, Sch Med, Dept Orthopaed, 79 Qingchun Rd, Hangzhou 310003, Zhejiang, Peoples R China.
EM linxj1900123@gmail.com
FU 'Council of Medical Research' of Zhejiang University, China
FX The financial assistance to the authors of this work was covered under
   the 'Research Fellowship' from 'Council of Medical Research' of Zhejiang
   University, China. One of the authors acknowledges the support of Dr. Ji
   Han Yang during the course of work.
CR [Anonymous], 1996, MICROENCAPSULATION M
   [Anonymous], 2004, PRINCIPLES CHEMOTHER
   [Anonymous], 2002, Pathology and genetics of tumours of soft tissue and bone
   Bisht S, 2009, WIRES NANOMED NANOBI, V1, P415, DOI 10.1002/wnan.43
   Chen BA, 2008, INT J NANOMED, V3, P343
   Chou AJ, 2006, EXPERT REV ANTICANC, V6, P1075, DOI 10.1586/14737140.6.7.1075
   Du YZ, 2010, ACS NANO, V4, P6894, DOI 10.1021/nn100927t
   Jeong YI, 2010, COLLOID SURFACE B, V79, P149, DOI 10.1016/j.colsurfb.2010.03.037
   Jeong YI, 2006, ARCH PHARM RES, V29, P712, DOI 10.1007/BF02968257
   Kufe DW, 2003, HOLLAND FREI CANC ME
   Kumar KM, 2004, INT J PHARMACEUT, V272, P151, DOI 10.1016/j.ijpharm.2003.12.025
   KWON GS, 1995, PHARMACEUT RES, V12, P192, DOI 10.1023/A:1016266523505
   Luetke A, 2014, CANCER TREAT REV, V40, P523, DOI 10.1016/j.ctrv.2013.11.006
   Maeda H, 2000, J CONTROL RELEASE, V65, P271, DOI 10.1016/S0168-3659(99)00248-5
   Matsumoto A, 2006, INT J PHARMACEUT, V327, P110, DOI 10.1016/j.ijpharm.2006.07.055
   PosthumaDeBoer J., 2013, ONCOL DISC, V1, P1, DOI [10.7243/2052-6199-1-8, DOI 10.7243/2052-6199-1-8]
   Sahoo SK, 2005, MOL PHARMACEUT, V2, P373, DOI 10.1021/mp050032z
   Santos JL, 2010, J CONTROL RELEASE, V144, P55, DOI 10.1016/j.jconrel.2010.01.034
   Schwartz CL, 2007, J CLIN ONCOL, V25, P2057, DOI 10.1200/JCO.2006.07.7776
   Trickler WJ, 2008, AAPS PHARMSCITECH, V9, P486, DOI 10.1208/s12249-008-9063-7
   Yang R, 2009, INT J PHARMACEUT, V371, P142, DOI 10.1016/j.ijpharm.2008.12.007
   Zhang J, 2006, CURR DRUG THER, V1, P55, DOI 10.2174/157488506775268515
NR 22
TC 30
Z9 32
U1 4
U2 35
PU BMC
PI LONDON
PA CAMPUS, 4 CRINAN ST, LONDON N1 9XW, ENGLAND
EI 1471-2407
J9 BMC CANCER
JI BMC Cancer
PD OCT 21
PY 2015
VL 15
AR 752
DI 10.1186/s12885-015-1735-6
PG 9
WC Oncology
WE Science Citation Index Expanded (SCI-EXPANDED)
SC Oncology
GA CT8ZF
UT WOS:000363104700002
PM 26486165
OA Green Published, gold
DA 2023-12-20
ER

PT J
AU Ren, L
   Mendoza, A
   Zhu, J
   Briggs, JW
   Halsey, C
   Hong, ES
   Burkett, SS
   Morrow, J
   Lizardo, MM
   Osborne, T
   Li, SQ
   Luu, HH
   Meltzer, P
   Khanna, C
AF Ren, Ling
   Mendoza, Arnulfo
   Zhu, Jack
   Briggs, Joseph W.
   Halsey, Charles
   Hong, Ellen S.
   Burkett, Sandra S.
   Morrow, James
   Lizardo, Michael M.
   Osborne, Tanasa
   Li, Samuel Q.
   Luu, Hue H.
   Meltzer, Paul
   Khanna, Chand
TI Characterization of the metastatic phenotype of a panel of established
   osteosarcoma cells
SO ONCOTARGET
LA English
DT Article
DE osteosarcoma; PHLDA1/TDAG51; tumor metastasis
ID SOFT-TISSUE TUMORS; MURINE OSTEOSARCOMA; PULMONARY METASTASIS;
   PROGNOSTIC-FACTORS; ORTHOTOPIC MODEL; GENE-EXPRESSION; LUNG METASTASIS;
   OSTEO-SARCOMA; MOUSE MODEL; REAL-TIME
AB Osteosarcoma (OS) is the most common bone tumor in pediatric patients. Metastasis is a major cause of mortality and morbidity. The rarity of this disease coupled with the challenges of drug development for metastatic cancers have slowed the delivery of improvements in long-term outcomes for these patients. In this study, we collected 18 OS cell lines, confirmed their expression of bone markers and complex karyotypes, and characterized their in vivo tumorgenicity and metastatic potential. Since prior reports included conflicting descriptions of the metastatic and in vivo phenotypes of these models, there was a need for a comparative assessment of metastatic phenotypes using identical procedures in the hands of a single investigative group. We expect that this single characterization will accelerate the study of this metastatic cancer. Using these models we evaluated the expression of six previously reported metastasis-related OS genes. Ezrin was the only gene consistently differentially expressed in all the pairs of high/low metatstatic OS cells. We then used a subtractive gene expression approach of the high and low human metastatic cells to identify novel genes that may be involved in OS metastasis. PHLDA1 (pleckstrin homology-like domain, family A) was identified as one of the genes more highly expressed in the high metastatic compared to low metastatic cells. Knocking down PHLDA1 with siRNA or shRNA resulted in down regulation of the activities of MAPKs (ERK1/2), c-Jun N-terminal kinases (JNK), and p38 mitogen-activated protein kinases (MAPKs). Reducing the expression of PHLDA1 also delayed OS metastasis progression in mouse xenograft models.
C1 [Ren, Ling; Mendoza, Arnulfo; Briggs, Joseph W.; Hong, Ellen S.; Lizardo, Michael M.; Khanna, Chand] NCI, Mol Oncol Sect, Metastasis Biol Grp, Pediat Oncol Branch, Bethesda, MD 20892 USA.
   [Zhu, Jack; Meltzer, Paul] NCI, Genet Branch, Bethesda, MD 20892 USA.
   [Halsey, Charles] NCI, Mol Pathol Unit, Lab Canc Biol & Genet, Bethesda, MD 20892 USA.
   [Burkett, Sandra S.] NCI, Comparat Mol Cytogenet Core Facil, Ctr Canc Res, Bethesda, MD 20892 USA.
   [Morrow, James; Li, Samuel Q.] Case Western Reserve Univ, Sch Med, Cleveland, OH USA.
   [Osborne, Tanasa] Natl Inst Environm Hlth, Res Triangle Pk, NC USA.
   [Luu, Hue H.] Univ Chicago, Med & Biol Sci, Dept Orthoped Surg & Rehabil Med, Chicago, IL 60637 USA.
C3 National Institutes of Health (NIH) - USA; NIH National Cancer Institute
   (NCI); National Institutes of Health (NIH) - USA; NIH National Cancer
   Institute (NCI); National Institutes of Health (NIH) - USA; NIH National
   Cancer Institute (NCI); National Institutes of Health (NIH) - USA; NIH
   National Cancer Institute (NCI); Case Western Reserve University;
   National Institutes of Health (NIH) - USA; NIH National Institute of
   Environmental Health Sciences (NIEHS); University of Chicago
RP Khanna, C (通讯作者)，NCI, Mol Oncol Sect, Metastasis Biol Grp, Pediat Oncol Branch, Bethesda, MD 20892 USA.
EM ckhanna@animalci.com
OI Burkett, Sandra/0000-0002-5476-4028; Morrow, James/0000-0002-3417-6966;
   Lizardo, Michael/0000-0003-3981-0978
FU NIH Intramural Research Program
FX This research is supported by the NIH Intramural Research Program.
CR Asai T, 1998, INT J CANCER, V76, P418, DOI 10.1002/(SICI)1097-0215(19980504)76:3<418::AID-IJC21>3.0.CO;2-5
   Benassi MS, 1999, INT J CANCER, V84, P489, DOI 10.1002/(SICI)1097-0215(19991022)84:5<489::AID-IJC7>3.0.CO;2-D
   BENJAMINI Y, 1995, J R STAT SOC B, V57, P289, DOI 10.1111/j.2517-6161.1995.tb02031.x
   BERLIN O, 1993, CANCER RES, V53, P4890
   Bielack SS, 2002, J CLIN ONCOL, V20, P776, DOI 10.1200/JCO.20.3.776
   BILLIAU A, 1977, ANTIMICROB AGENTS CH, V12, P11, DOI 10.1128/AAC.12.1.11
   Bjornland K, 2005, J SURG RES, V127, P151, DOI 10.1016/j.jss.2004.12.016
   CHANDAR N, 1992, BRIT J CANCER, V65, P208, DOI 10.1038/bjc.1992.43
   Chiu ST, 2005, CANCER EPIDEM BIOMAR, V14, P437, DOI 10.1158/1055-9965.EPI-04-0396
   Dass CR, 2007, J CANCER RES CLIN, V133, P193, DOI 10.1007/s00432-006-0157-x
   Ek ETH, 2006, CRIT REV ONCOL HEMAT, V60, P1, DOI 10.1016/j.critrevonc.2006.03.006
   HAY RJ, 1992, DEV BIOLOGICALS, V76, P25
   Hayashida N, 2006, EMBO J, V25, P4773, DOI 10.1038/sj.emboj.7601370
   Haydon RC, 2007, CLIN ORTHOP RELAT R, P237, DOI 10.1097/BLO.0b013e31802b683c
   HENSLER PJ, 1994, MOL CELL BIOL, V14, P2291, DOI 10.1128/MCB.14.4.2291
   Hossain GS, 2003, J BIOL CHEM, V278, P30317, DOI 10.1074/jbc.M212897200
   Huang YS, 2012, APOPTOSIS, V17, P749, DOI 10.1007/s10495-012-0734-1
   Jia SF, 1999, CLIN EXP METASTAS, V17, P501, DOI 10.1023/A:1006623001465
   Kashima T, 2003, INT J CANCER, V104, P147, DOI 10.1002/ijc.10931
   KAWAI A, 1989, J CANCER RES CLIN, V115, P531, DOI 10.1007/BF00391353
   Khanna C, 2000, CLIN EXP METASTAS, V18, P261, DOI 10.1023/A:1006767007547
   Khanna C, 2004, NAT MED, V10, P182, DOI 10.1038/nm982
   Kimura K, 2002, CLIN EXP METASTAS, V19, P477, DOI 10.1023/A:1020395816633
   LADANYI M, 1993, DIAGN MOL PATHOL, V2, P163, DOI 10.1097/00019606-199303000-00024
   Lewis IJ, 2007, JNCI-J NATL CANCER I, V99, P112, DOI 10.1093/jnci/djk015
   Luu HH, 2005, CANCER LETT, V229, P135, DOI 10.1016/j.canlet.2005.02.015
   Luu HH, 2005, CLIN EXP METASTAS, V22, P319, DOI 10.1007/s10585-005-0365-9
   Mankin HJ, 2004, CLIN ORTHOP RELAT R, P286, DOI 10.1097/01.blo.0000145991.65770.e6
   Marina N, 2004, ONCOLOGIST, V9, P422, DOI 10.1634/theoncologist.9-4-422
   MCALLISTER RM, 1971, CANCER-AM CANCER SOC, V27, P397, DOI 10.1002/1097-0142(197102)27:2<397::AID-CNCR2820270224>3.0.CO;2-X
   Mendoza A, 2013, J AM ASSOC LAB ANIM, V52, P584
   Mendoza A, 2010, J CLIN INVEST, V120, P2979, DOI 10.1172/JCI40252
   Mohseny AB, 2011, LAB INVEST, V91, P1195, DOI 10.1038/labinvest.2011.72
   Muff Roman, 2012, Sarcoma, V2012, P937506, DOI 10.1155/2012/937506
   Nagai MA, 2007, BREAST CANCER RES TR, V106, P49, DOI 10.1007/s10549-006-9475-6
   Nakano T, 2003, CLIN EXP METASTAS, V20, P665, DOI 10.1023/A:1027355610603
   Noh K, 2011, J BONE JOINT SURG AM, V93A, P723, DOI 10.2106/JBJS.J.00302
   Oberst MD, 2008, BMC CANCER, V8, DOI 10.1186/1471-2407-8-189
   Ottaviani G, 2009, CANCER TREAT RES, V152, P421, DOI [10.1007/978-1-4419-0284-9_23, 10.1007/978-1-4419-0284-9_2]
   Paoloni M, 2009, BMC GENOMICS, V10, DOI 10.1186/1471-2164-10-625
   Park CG, 1996, IMMUNITY, V4, P583, DOI 10.1016/S1074-7613(00)80484-7
   Park ES, 2013, EXP MOL MED, V45, DOI 10.1038/emm.2013.67
   Petrilli AS, 2006, J CLIN ONCOL, V24, P1161, DOI 10.1200/JCO.2005.03.5352
   Ramsköld D, 2009, PLOS COMPUT BIOL, V5, DOI 10.1371/journal.pcbi.1000598
   Ren L, 2009, ONCOGENE, V28, P792, DOI 10.1038/onc.2008.437
   RHIM JS, 1977, INT J CANCER, V19, P505, DOI 10.1002/ijc.2910190411
   Sakthianandeswaren A, 2011, CANCER RES, V71, P3709, DOI 10.1158/0008-5472.CAN-10-2342
   Sandberg AA, 2003, CANCER GENET CYTOGEN, V140, P1, DOI 10.1016/S0165-4608(02)00848-8
   Sasaki K, 2011, ANTICANCER RES, V31, P549
   SCHMIDT J, 1988, DIFFERENTIATION, V39, P151, DOI 10.1111/j.1432-0436.1988.tb00090.x
   Stiller CA, 2001, EUR J CANCER, V37, P760, DOI 10.1016/S0959-8049(01)00004-1
   Su YX, 2009, CLIN EXP METASTAS, V26, P599, DOI 10.1007/s10585-009-9259-6
   Toyoshima Y, 2004, J BIOL CHEM, V279, P25898, DOI 10.1074/jbc.M400661200
   Trapnell C, 2010, NAT BIOTECHNOL, V28, P511, DOI 10.1038/nbt.1621
   Trapnell C, 2009, BIOINFORMATICS, V25, P1105, DOI 10.1093/bioinformatics/btp120
   WADAYAMA B, 1994, CANCER RES, V54, P3042
   Wang YN, 2013, MOL CELL BIOCHEM, V373, P63, DOI 10.1007/s11010-012-1475-8
   Werner S, 2008, CANCER CHEMOTH PHARM, V62, P19, DOI 10.1007/s00280-007-0566-9
   XIE X, 1992, CLIN EXP METASTAS, V10, P201, DOI 10.1007/BF00132752
   Yang J, CANCER, V117, P4925
   Yu Y, 2011, ANTICANCER RES, V31, P1147
NR 61
TC 67
Z9 77
U1 0
U2 19
PU IMPACT JOURNALS LLC
PI ORCHARD PARK
PA 6666 E QUAKER ST, STE 1, ORCHARD PARK, NY 14127 USA
EI 1949-2553
J9 ONCOTARGET
JI Oncotarget
PD OCT 6
PY 2015
VL 6
IS 30
BP 29469
EP 29481
DI 10.18632/oncotarget.5177
PG 13
WC Oncology; Cell Biology
WE Science Citation Index Expanded (SCI-EXPANDED)
SC Oncology; Cell Biology
GA CU0CL
UT WOS:000363183200078
PM 26320182
OA Green Published, Green Submitted, gold
DA 2023-12-20
ER

PT J
AU Lee, JY
   Choi, EJ
   Lee, J
AF Lee, Ju Yeon
   Choi, Eun Ju
   Lee, Jinu
TI A new high-throughput screening-compatible gap junctional intercellular
   communication assay
SO BMC BIOTECHNOLOGY
LA English
DT Article
DE Gap junction; High-throughput screening; Iodide; YFP
ID CONNEXIN-43; INDICATORS; INHIBITION; CELLS; CX43
AB Background: Gap junctions (GJs) are intercellular channels through which molecules smaller than 1 kDa can diffuse, and they have been suggested as drug targets. To develop chemical drugs acting on this target, a high-throughput screening (HTS) system for GJ modulators is necessary.
   Results: We designed a new, high-throughput GJ intercellular communication (GJIC) assay. This assay system consisted of donor and acceptor cells from LN215 glioma cells that expressed SLC26A4 and yellow fluorescent protein-H148Q/I152L (YFPQL), respectively. The fluorescence of LN215-YFPQL acceptor cells, when cultured alone, was not quenched by iodide. However when donor and acceptor cells, or LN215-YFPQL and LN215-I- cells, were mixed and plated, they formed GJs. When iodide was added, it was transported into donor cells by SLC26A4, diffused through the GJs to acceptor cells, and quenched the YFPQL fluorescence. The quenching rate was optimal at a 2: 1 mixture of donor and acceptor cells. The assay quality parameter, Z' factor, was calculated from data collected with vehicle and carbenoxolone. For each assay, the Z' factor increased with time. The Z' factor of a 10-s assay was 0.72 indicating that the assay quality was high enough for use in HTS. This assay system also worked well in HOS osteosarcoma cells with a Z' factor at 10 s of 0.70.
   Conclusions: We developed a new HTS system for GJ modulators. The system had a high assay quality with a Z' factor >= 0.70, was rapid and required only 10 s per well, was inexpensive in requiring no additional reagents, and was predicted to have a low rate of false-positive hits.
C1 [Lee, Ju Yeon; Choi, Eun Ju; Lee, Jinu] Yonsei Univ, Coll Pharm, Yonsei Inst Pharmaceut Sci, Inchon 406840, South Korea.
C3 Yonsei University
RP Lee, J (通讯作者)，Yonsei Univ, Coll Pharm, Yonsei Inst Pharmaceut Sci, 85 Songdogwahak Ro, Inchon 406840, South Korea.
EM jinulee@yonsei.ac.kr
OI Lee, Jinu/0000-0002-8997-448X
FU National Research Foundation of Korea (NRF) - Ministry of Education,
   Science and Technology [NRF-2011-0023701]
FX We thank Dr. Erwin G. Van Meir from Emory University for the LN215
   glioma cells. We also thank Dr. Namkung Wan for the
   pcDNA3.1/Hygro(+)-YFP-H148Q/I152L and Dr. Min Goo Lee for the
   pcDNA3.1(+)-SLC26A4. This research was supported by the Basic Science
   Research Program through the National Research Foundation of Korea (NRF)
   funded by the Ministry of Education, Science and Technology
   (NRF-2011-0023701).
CR Abbaci M, 2008, BIOTECHNIQUES, V45, P33, DOI 10.2144/000112810
   Alexander DB, 2003, CURR MED CHEM, V10, P2045, DOI 10.2174/0929867033456927
   DAVIDSON JS, 1986, BIOCHEM BIOPH RES CO, V134, P29, DOI 10.1016/0006-291X(86)90522-X
   De Vuyst E, 2011, BRIT J PHARMACOL, V163, P469, DOI 10.1111/j.1476-5381.2011.01244.x
   ELFOULY MH, 1987, EXP CELL RES, V168, P422, DOI 10.1016/0014-4827(87)90014-0
   Galietta LJV, 2001, FEBS LETT, V499, P220, DOI 10.1016/S0014-5793(01)02561-3
   Gerido DA, 2004, BBA-BIOMEMBRANES, V1662, P159, DOI 10.1016/j.bbamem.2003.10.017
   Haq N, 2013, ASSAY DRUG DEV TECHN, V11, P93, DOI 10.1089/adt.2012.469
   HAWAT G, 2010, ARCH EUR J PHYSL, V460, P583, DOI DOI 10.1007/S00424-010-0849-6
   HOMOLYA L, 1993, J BIOL CHEM, V268, P21493
   KANNO Y, 1964, SCIENCE, V143, P959, DOI 10.1126/science.143.3609.959
   Laird DW, 2014, FEBS LETT, V588, P1339, DOI 10.1016/j.febslet.2013.12.022
   Li ZY, 2003, J BIOMOL SCREEN, V8, P489, DOI 10.1177/1087057103257309
   Luo J, 2002, SCIENCE, V298, P425, DOI 10.1126/science.1074549
   Olbina G, 2003, MOL CANCER RES, V1, P690
   Patel SJ, 2012, NAT BIOTECHNOL, V30, P179, DOI 10.1038/nbt.2089
   Penuela S, 2013, BBA-BIOMEMBRANES, V1828, P15, DOI 10.1016/j.bbamem.2012.01.017
   Plotkin LI, 2008, J BONE MINER RES, V23, P1712, DOI 10.1359/JBMR.080617
   RAPTIS LH, 1994, DNA CELL BIOL, V13, P963, DOI 10.1089/dna.1994.13.963
   Sahu G, 2014, SCI REP-UK, V4, DOI 10.1038/srep04955
   TANI E, 1973, ACTA NEUROPATHOL, V26, P127, DOI 10.1007/BF00697748
   WADE MH, 1986, SCIENCE, V232, P525, DOI 10.1126/science.3961495
   Willecke K, 2002, BIOL CHEM, V383, P725, DOI 10.1515/BC.2002.076
   Zhang JH, 1999, J BIOMOL SCREEN, V4, P67, DOI 10.1177/108705719900400206
NR 24
TC 19
Z9 19
U1 0
U2 6
PU BMC
PI LONDON
PA CAMPUS, 4 CRINAN ST, LONDON N1 9XW, ENGLAND
EI 1472-6750
J9 BMC BIOTECHNOL
JI BMC Biotechnol.
PD OCT 6
PY 2015
VL 15
AR 90
DI 10.1186/s12896-015-0211-3
PG 9
WC Biotechnology & Applied Microbiology
WE Science Citation Index Expanded (SCI-EXPANDED)
SC Biotechnology & Applied Microbiology
GA CS7HB
UT WOS:000362253600001
PM 26444544
OA Green Published, gold
DA 2023-12-20
ER

PT J
AU Ma, YL
   Zhu, B
   Liu, XG
   Yu, HL
   Yong, L
   Liu, X
   Shao, J
   Liu, ZJ
AF Ma, Yunlong
   Zhu, Bin
   Liu, Xiaoguang
   Yu, Huilei
   Yong, Lei
   Liu, Xiao
   Shao, Jia
   Liu, Zhongjun
TI Inhibition of oleandrin on the proliferation show and invasion of
   osteosarcoma cells in vitro by suppressing Wnt/β-catenin signaling
   pathway
SO JOURNAL OF EXPERIMENTAL & CLINICAL CANCER RESEARCH
LA English
DT Article
DE Osteosarcoma; Oleandrin; Proliferation; Invasion; Wnt/beta-catenin
   signaling; Antitumor activity
ID C-MYC; BETA-CATENIN; KAPPA-B; EXPRESSION; APOPTOSIS; GROWTH;
   PHOSPHORYLATION; ACTIVATION; MECHANISM; TARGET
AB Background: Osteosarcoma (OS) is a high-grade bone sarcoma with early metastasis potential, and the clinical chemotherapy drugs that are currently used for its treatment have some limitations. Recently, several studies have reported the selective antitumor effect of oleandrin on various tumor cells. In this study, we aimed to evaluate the effects and underlying mechanisms of oleandrin on OS cells.
   Methods: The effect of oleandrin on the proliferation, morphology, and apoptosis of U2OS and SaOS-2 cells were analyzed in vitro. The activity of the Wnt/beta-catenin signaling pathway was determined using a dual luciferase assay. Semi-quantitative RT-PCR and western blot assays were performed to evaluate the mRNA and total protein expression of the downstream target genes. Changes of beta-catenin in intracellular localization were also explored using a western blot after separating the nucleus and cytoplasm proteins. The MMP-2 and MMP-9 enzymatic activities were determined using gelatin zymography.
   Results: Oleandrin significantly inhibited the proliferation and invasion of OS cells in vitro, and induced their apoptosis. After treatment with oleandrin, the TOP/FOP flash ratio in OS cells was noticeably decreased, which indicated that the Wnt/beta-catenin signaling pathway was repressed. The expression of related Wnt target genes and total beta-catenin was downregulated, and a reduced nuclear beta-catenin level by oleandrin was observed as well. In addition, oleandrin suppressed the activities of MMP-2 and MMP-9.
   Conclusions: Oleandrin, in vitro, exerted a strong antitumor effect on human OS cells by suppressing the Wnt/beta-catenin signaling pathway, which interfered with the proliferation and invasion of OS cells, as well as induced cells apoptosis. Moreover, the expression and activities of MMP-2 and MMP-9 were downregulated by oleandrin, which contributed to the cells' lower invasiveness.
C1 [Ma, Yunlong; Zhu, Bin; Liu, Xiaoguang; Yu, Huilei; Yong, Lei; Liu, Xiao; Shao, Jia; Liu, Zhongjun] Peking Univ, Dept Orthopaed, Hosp 3, Beijing 100191, Peoples R China.
C3 Peking University
RP Liu, XG (通讯作者)，Peking Univ, Dept Orthopaed, Hosp 3, North Garden St 49, Beijing 100191, Peoples R China.
EM xgliudoctor@163.com
FU National Natural Science Foundation of China [81472041]
FX This study was financially supported by the National Natural Science
   Foundation of China (81472041). Thanks to Peking University Third
   Hospital Central Laboratory for the cells donation and the technical
   guidance. Thanks to the assistance of Dr. Wang Jun from Department of
   Orthopedics, Beijing Ji Shui Tan Hospital, Dr. Zhang Wei from Department
   of Hematology, Peking University Third Hospital and Dr. Zhu Min from
   Beijing Cancer Hospital in China. We are grateful for the precious
   suggestions about revising the manuscript of Dr. Huang Chen from the
   Central Laboratory of Peking University Third Hospital.
CR Amit S, 2002, GENE DEV, V16, P1066, DOI 10.1101/gad.230302
   Benjamin RS, 2015, LANCET ONCOL, V16, P12, DOI 10.1016/S1470-2045(14)71186-6
   Bienz M, 2002, NAT REV MOL CELL BIO, V3, P328, DOI 10.1038/nrm806
   Biswas DK, 2004, P NATL ACAD SCI USA, V101, P10137, DOI 10.1073/pnas.0403621101
   Boulares AH, 2001, J BIOL CHEM, V276, P38185
   Cai XS, 2004, CHINESE MED J-PEKING, V117, P94
   Cai YP, 2010, J PATHOL, V220, P24, DOI 10.1002/path.2628
   Cai Y, 2014, J CELL BIOCHEM, V115, P625, DOI 10.1002/jcb.24708
   Chou AJ, 2006, EXPERT REV ANTICANC, V6, P1075, DOI 10.1586/14737140.6.7.1075
   CHOU TY, 1995, J BIOL CHEM, V270, P18961, DOI 10.1074/jbc.270.32.18961
   Cong F, 2004, P NATL ACAD SCI USA, V101, P2882, DOI 10.1073/pnas.0307344101
   Eustace BK, 2004, NAT CELL BIOL, V6, P507, DOI 10.1038/ncb1131
   Felx M, 2006, CLIN SCI, V110, P645, DOI 10.1042/CS20050286
   Frese S, 2006, CANCER RES, V66, P5867, DOI 10.1158/0008-5472.CAN-05-3544
   Friedl P, 2010, J CELL BIOL, V188, P11, DOI 10.1083/jcb.200909003
   FURLANETTO RW, 1994, MOL ENDOCRINOL, V8, P510, DOI 10.1210/me.8.4.510
   Gao Z, 2009, ANTICANCER RES, V29, P2025
   Haydon RC, 2002, INT J CANCER, V102, P338, DOI 10.1002/ijc.10719
   He TC, 1998, SCIENCE, V281, P1509, DOI 10.1126/science.281.5382.1509
   Hendrix ND, 2006, CANCER RES, V66, P1354, DOI 10.1158/0008-5472.CAN-05-3694
   Inbal B, 2002, J CELL BIOL, V157, P455, DOI 10.1083/jcb.200109094
   Manna SK, 2000, CANCER RES, V60, P3838
   McConkey DJ, 2000, CANCER RES, V60, P3807
   Mekhail T, 2006, INVEST NEW DRUG, V24, P423, DOI 10.1007/s10637-006-7772-x
   Newman RA, 2006, J EXP THER ONCOL, V5, P167
   Osaka E, 2006, ACTA HISTOCHEM CYTOC, V39, P95, DOI 10.1267/ahc.06005
   PAGANO M, 1994, GENE DEV, V8, P1627, DOI 10.1101/gad.8.14.1627
   Raghavendra PB, 2007, MOL IMMUNOL, V44, P2292, DOI 10.1016/j.molimm.2006.11.009
   SATO H, 1992, ONCOGENE, V7, P77
   Smith JA, 2001, BIOCHEM PHARMACOL, V62, P469, DOI 10.1016/S0006-2952(01)00690-6
   Sreenivasan Y, 2006, J CLIN IMMUNOL, V26, P308, DOI 10.1007/s10875-006-9028-0
   Stenkvist B, 1999, ONCOL REP, V6, P493
   Tan ML, 2009, CANCER BIOL THER, V8, P106, DOI 10.4161/cbt.8.2.7385
   Toth Marta, 2012, Methods Mol Biol, V878, P121, DOI 10.1007/978-1-61779-854-2_8
   Turpeenniemi-Hujanen T, 2005, BIOCHIMIE, V87, P287, DOI 10.1016/j.biochi.2005.01.014
   Walkley CR, 2008, GENE DEV, V22, P1662, DOI 10.1101/gad.1656808
   Wu CH, 2007, P NATL ACAD SCI USA, V104, P13028, DOI 10.1073/pnas.0701953104
   Wu YF, 2010, NEOPLASMA, V57, P501, DOI 10.4149/neo_2010_06_501
   Xu XM, 2014, PLOS ONE, V9, DOI 10.1371/journal.pone.0107463
   Yang PY, 2009, MOL CANCER THER, V8, P2319, DOI 10.1158/1535-7163.MCT-08-1085
   Zhang HW, 2015, J EXP CLIN CANC RES, V34, DOI 10.1186/s13046-015-0132-y
   Zhao S, 2014, J EXP CLIN CANC RES, V4, P33
NR 42
TC 53
Z9 54
U1 0
U2 14
PU BMC
PI LONDON
PA CAMPUS, 4 CRINAN ST, LONDON N1 9XW, ENGLAND
EI 1756-9966
J9 J EXP CLIN CANC RES
JI J. Exp. Clin. Cancer Res.
PD OCT 6
PY 2015
VL 34
AR 115
DI 10.1186/s13046-015-0232-8
PG 12
WC Oncology
WE Science Citation Index Expanded (SCI-EXPANDED)
SC Oncology
GA CS8DU
UT WOS:000362316700005
PM 26444270
OA gold, Green Published
DA 2023-12-20
ER

PT J
AU Liu, JF
   Hou, CH
   Lin, FL
   Tsao, YT
   Hou, SM
AF Liu, Ju-Fang
   Hou, Chun-Han
   Lin, Feng-Ling
   Tsao, Ya-Ting
   Hou, Sheng-Mou
TI Nimbolide Induces ROS-Regulated Apoptosis and Inhibits Cell Migration in
   Osteosarcoma
SO INTERNATIONAL JOURNAL OF MOLECULAR SCIENCES
LA English
DT Article
DE osteosarcoma; apoptosis; endoplasmic reticulum stress; reactive oxygen
   species; migration
ID ENDOPLASMIC-RETICULUM STRESS; NF-KAPPA-B; CANCER; KINASE; ACTIVATION;
   DEATH; MITOCHONDRIA; EXPRESSION; INDUCTION; PATHWAY
AB Osteosarcoma (OS) is a primary malignant tumor of bone and is most prevalent in children and adolescents. OS is frequently associated with pulmonary metastasis, which is the main cause of OS-related mortality. OS has a poor prognosis and is often unresponsive to conventional chemotherapy. In this study, we determined that Nimbolide, a novel anti-cancer therapy, acts by modulating multiple mechanisms in osteosarcoma cells. Nimbolide induces apoptosis by increasing endoplasmic reticulum (ER) stress, mitochondrial dysfunction, accumulation of reactive oxygen species (ROS), and finally, caspase activation. We also determined that Nimbolide inhibits cell migration, which is crucial for metastasis, by reducing the expression of integrin v5. In addition, our results demonstrate that integrin v5 expression is modulated by the PI3K/Akt and NF-B signaling cascade. Nimbolide has potential as an anti-tumor drug given its multifunctional effects in OS. Collectively, these results help us to understand the mechanisms of action of Nimbolide and will aid in the development of effective therapies for OS.
C1 [Liu, Ju-Fang] Shin Kong Wu Ho Mem Hosp, Cent Lab, Taipei 11101, Taiwan.
   [Hou, Chun-Han; Tsao, Ya-Ting] Natl Taiwan Univ Hosp, Dept Orthoped Surg, Taipei 10617, Taiwan.
   [Lin, Feng-Ling] Sijhih Cathay Gen Hosp, Dept Dermatol, Taipei 22174, Taiwan.
   [Hou, Sheng-Mou] Shin Kong Wu Ho Mem Hosp, Dept Orthoped Surg, Taipei 11101, Taiwan.
C3 Shin Kong Wu Ho Su Memorial Hospital; National Taiwan University;
   National Taiwan University Hospital; Cathay General Hospital; Shin Kong
   Wu Ho Su Memorial Hospital
RP Hou, SM (通讯作者)，Shin Kong Wu Ho Mem Hosp, Dept Orthoped Surg, 95 Wenchang Rd, Taipei 11101, Taiwan.
EM anti0822@hotmail.com; chhou@ntu.edu.tw; lavande213@gmail.com;
   m102094011@tmu.edu.tw; shengmou@ms.skh.org.tw
OI Hou, Chun-han/0000-0002-3850-0997
FU National Science Council of Taiwan [NSC-103-2314-B-341-004-MY3,
   NSC-102-2314-B-341-002-MY3]; Shin-Kong Wu Ho-Su Memorial Hospital
   [SKH-8302-104-0301, SKH-8302-104-0302]
FX This work was supported by grants from the National Science Council of
   Taiwan (NSC-103-2314-B-341-004-MY3; NSC-102-2314-B-341-002-MY3) and
   Shin-Kong Wu Ho-Su Memorial Hospital (SKH-8302-104-0301;
   SKH-8302-104-0302). We thank the staff of the Eighth Core Lab,
   Department of Medical Research, National Taiwan University Hospital for
   technical support during the study.
CR Abcouwer SF, 2002, INVEST OPHTH VIS SCI, V43, P2791
   Babykutty S, 2012, MOL CARCINOGEN, V51, P475, DOI 10.1002/mc.20812
   Benhar M, 2002, EMBO REP, V3, P420, DOI 10.1093/embo-reports/kvf094
   Bodduluru LN, 2014, TOXICOL IN VITRO, V28, P1026, DOI 10.1016/j.tiv.2014.04.011
   Boldogh I, 2003, TOXICOLOGY, V193, P137, DOI 10.1016/j.tox.2003.08.013
   Chen JC, 2013, BIOMED RES INT, V2013, DOI 10.1155/2013/396839
   Chen JT, 2008, EUR J PHARMACOL, V597, P19, DOI 10.1016/j.ejphar.2008.08.036
   Dali-Youcef N, 2013, ANN MED, V45, P242, DOI 10.3109/07853890.2012.705015
   Dijkers PF, 2002, J CELL BIOL, V156, P531, DOI 10.1083/jcb.200108084
   Ek ETH, 2006, EXPERT REV ANTICANC, V6, P225, DOI 10.1586/14737140.6.2.225
   Elumalai P, 2012, TOXICOL LETT, V215, P131, DOI 10.1016/j.toxlet.2012.10.008
   Elumalai Perumal, 2014, Genomics & Informatics, V12, P156, DOI 10.5808/GI.2014.12.4.156
   FEIG DI, 1994, P NATL ACAD SCI USA, V91, P6609, DOI 10.1073/pnas.91.14.6609
   Gupta SC, 2011, J BIOL CHEM, V286, P1134, DOI 10.1074/jbc.M110.191379
   Gupta SC, 2010, J BIOL CHEM, V285, P35406, DOI 10.1074/jbc.M110.161984
   Hetz C, 2012, NAT REV MOL CELL BIO, V13, P89, DOI 10.1038/nrm3270
   Hsiao YP, 2014, INT J ONCOL, V45, P2393, DOI 10.3892/ijo.2014.2689
   Huang CY, 2011, BIOCHEM PHARMACOL, V81, P577, DOI 10.1016/j.bcp.2010.12.005
   Ivanova D, 2013, ADV CLIN EXP MED, V22, P899
   Jeong SY, 2008, BMB REP, V41, P11, DOI 10.1146/annurev-genet-102108-134850
   Khan MS, 2013, EUR BIOPHYS J BIOPHY, V42, P811, DOI 10.1007/s00249-013-0929-6
   Kim BC, 2005, BIOCHEM PHARMACOL, V70, P1398, DOI 10.1016/j.bcp.2005.07.025
   Kitamura M, 2010, BIOMETALS, V23, P941, DOI 10.1007/s10534-010-9296-2
   Kowaltowski AJ, 2001, FEBS LETT, V495, P12, DOI 10.1016/S0014-5793(01)02316-X
   Kumar GH, 2009, INVEST NEW DRUG, V27, P246, DOI 10.1007/s10637-008-9170-z
   Lee AS, 2001, TRENDS BIOCHEM SCI, V26, P504, DOI 10.1016/S0968-0004(01)01908-9
   LINK MP, 1991, CLIN ORTHOP RELAT R, P8
   Liu JF, 2011, J CELL BIOCHEM, V112, P453, DOI 10.1002/jcb.22927
   Liu JF, 2010, BIOCHEM PHARMACOL, V79, P1410, DOI 10.1016/j.bcp.2010.01.002
   Maiese K, 2015, OXID MED CELL LONGEV, V2015, DOI 10.1155/2015/875961
   Nohl H, 2003, BIOCHEM SOC T, V31, P1308
   Ola MS, 2011, MOL CELL BIOCHEM, V351, P41, DOI 10.1007/s11010-010-0709-x
   Parkash J, 2006, BIOCHEMISTRY-US, V45, P2872, DOI 10.1021/bi051855x
   Plati J, 2008, J CELL BIOCHEM, V104, P1124, DOI 10.1002/jcb.21707
   Ramsay AG, 2007, CANCER METAST REV, V26, P567, DOI 10.1007/s10555-007-9078-7
   ROCHANAKIJ S, 1985, Southeast Asian Journal of Tropical Medicine and Public Health, V16, P66
   Roos WP, 2006, TRENDS MOL MED, V12, P440, DOI 10.1016/j.molmed.2006.07.007
   Roy MK, 2007, PHYTOTHER RES, V21, P245, DOI 10.1002/ptr.2058
   Scandalios John G., 2002, Trends in Biochemical Sciences, V27, P483, DOI 10.1016/S0968-0004(02)02170-9
   Seguin L, 2015, TRENDS CELL BIOL, V25, P234, DOI 10.1016/j.tcb.2014.12.006
   Singh PR, 2014, CELL BIOCHEM FUNCT, V32, P217, DOI 10.1002/cbf.2993
   Soboloff J, 2002, J BIOL CHEM, V277, P13812, DOI 10.1074/jbc.M112129200
   Storr SJ, 2012, ANN ONCOL, V23, P2289, DOI 10.1093/annonc/mds176
   Storz P, 2005, FRONT BIOSCI-LANDMRK, V10, P1881, DOI 10.2741/1667
   Storz P, 2005, BIOCHEM J, V387, P47, DOI 10.1042/BJ20041443
   Sun SY, 2004, JNCI-J NATL CANCER I, V96, P662, DOI 10.1093/jnci/djh123
   Tabas I, 2011, NAT CELL BIOL, V13, P184, DOI 10.1038/ncb0311-184
   Tan YF, 2006, J BIOL CHEM, V281, P16016, DOI 10.1074/jbc.M601299200
   Tang CH, 2008, CARCINOGENESIS, V29, P35, DOI 10.1093/carcin/bgm220
   Tang CH, 2009, TOXICOL APPL PHARM, V241, P173, DOI 10.1016/j.taap.2009.08.011
   Tor YS, 2015, PLOS ONE, V10, DOI 10.1371/journal.pone.0127441
   Trivedi R, 2014, CELL DEATH DIS, V5, DOI 10.1038/cddis.2014.429
   Van't Veer LJ, 2003, NAT MED, V9, P999, DOI 10.1038/nm0803-999b
   Vannuvel K, 2013, J CELL PHYSIOL, V228, P1802, DOI 10.1002/jcp.24360
   Yamaguchi H, 2005, CURR OPIN CELL BIOL, V17, P559, DOI 10.1016/j.ceb.2005.08.002
   Yan FG, 2012, ENVIRON TOXICOL PHAR, V33, P181, DOI 10.1016/j.etap.2011.12.006
   Yang B, 2005, CLIN CANCER RES, V11, P2774, DOI 10.1158/1078-0432.CCR-04-2382
   Yi B, 2013, ONCOL LETT, V6, P583, DOI 10.3892/ol.2013.1403
   Zhang YD, 2004, CANCER RES, V64, P1902, DOI 10.1158/0008-5472.CAN-03-3361
   Zheng D, 2015, BBA-MOL BASIS DIS, V1852, P882, DOI 10.1016/j.bbadis.2015.01.019
NR 60
TC 35
Z9 35
U1 0
U2 5
PU MDPI
PI BASEL
PA ST ALBAN-ANLAGE 66, CH-4052 BASEL, SWITZERLAND
EI 1422-0067
J9 INT J MOL SCI
JI Int. J. Mol. Sci.
PD OCT
PY 2015
VL 16
IS 10
BP 23405
EP 23424
DI 10.3390/ijms161023405
PG 20
WC Biochemistry & Molecular Biology; Chemistry, Multidisciplinary
WE Science Citation Index Expanded (SCI-EXPANDED)
SC Biochemistry & Molecular Biology; Chemistry
GA CV4JD
UT WOS:000364232100018
PM 26426012
OA Green Submitted, Green Published, gold
DA 2023-12-20
ER

PT J
AU Pazik, R
   Ziecina, A
   Zachanowicz, E
   Malecka, M
   Pozniak, B
   Miller, J
   Sniadecki, Z
   Pierunek, N
   Idzikowski, B
   Mrówczynska, L
   Ekner-Grzyb, A
   Wiglusz, RJ
AF Pazik, Robert
   Ziecina, Aleksander
   Zachanowicz, Emilia
   Malecka, Malgorzata
   Pozniak, Blazej
   Miller, Julia
   Sniadecki, Zbigniew
   Pierunek, Natalia
   Idzikowski, Bogdan
   Mrowczynska, Lucyna
   Ekner-Grzyb, Anna
   Wiglusz, Rafal J.
TI Synthesis, Structural Features, Cytotoxicity, and Magnetic Properties of
   Colloidal Ferrite Spinel
   Co<sub>1-<i>x</i></sub>Ni<i><sub>x</sub></i>Fe<sub>2</sub>O<sub>4</sub>
   (0.1≤<i>x≤</i>0.9) Nanoparticles
SO EUROPEAN JOURNAL OF INORGANIC CHEMISTRY
LA English
DT Article
DE Nanoparticles; Ferrites; Cobalt; Nickel; Magnetic properties; Medicinal
   chemistry; Cytotoxicity
ID IRON-OXIDE NANOPARTICLES; TARGETED DRUG-DELIVERY; IN-VITRO;
   TOXICOLOGICAL EVALUATION; IMAGING APPLICATIONS; HEMOLYTIC-ACTIVITY;
   PARTICLE-SIZE; CANCER-CELLS; NANOMATERIALS; TOXICITY
AB Colloidal ferrite spinel nanoparticles (CoxNi1-xFe2O4) were prepared by a microwave-stimulated Bradley technique under nonhydrolytic conditions. The effect of Ni2+ doping on the structural properties was studied by powder XRD. The particle size, hydrodynamic size, and morphology were evaluated by transmission electron microscopy (TEM) and dynamic light scattering (DLS), which showed mean crystallite sizes of ca. 10 and 60 nm for powder and colloidal suspensions of CoxNi1-xFe2O4, respectively. The cytotoxicity of the nanoparticles was tested against murine macrophages J774.E, osteosarcoma D17 cells, and human red blood cells (RBCs). The adsorption of bovine serum albumin (BSA) was studied, and the BSA showed a high affinity for the surface of the nanoparticles. The CoxNi1-xFe2O4 nanoparticles in colloidal suspension showed dose-dependent cytotoxicity against all of the studied cell lines, and less harmful effects were observed against RBCs at concentrations of up to 0.1 mg/mL. The cytotoxicity towards the D17 and J774.E cells suggests that internalization by the living cells seems to be the key step to elicit the toxic response. Thus, the cytotoxicity of the particles under investigation seems to be cell-type-dependent and not uniform. The CoxNi1-xFe2O4 colloids exhibited superparamagnetic behavior with blocking temperatures (T-B) below 300 K. The magnetic characteristics are well preserved in colloidal form and are similar to those of the powdered ferrites.
C1 [Pazik, Robert; Ziecina, Aleksander; Zachanowicz, Emilia; Malecka, Malgorzata; Wiglusz, Rafal J.] Polish Acad Sci, Inst Low Temp & Struct Res, PL-50422 Wroclaw, Poland.
   [Pazik, Robert; Wiglusz, Rafal J.] Polish Acad Sci, Ctr Adv Mat & Smart Struct, PL-50950 Wroclaw, Poland.
   [Zachanowicz, Emilia] Wroclaw Univ Technol, Polymer Engn & Technol Div, PL-50370 Wroclaw, Poland.
   [Pozniak, Blazej] Wroclaw Univ Environm & Life Sci, Dept Biochem Pharmacol & Toxicol, PL-50375 Wroclaw, Poland.
   [Miller, Julia] Wroclaw Univ Environm & Life Sci, Dept Immunol Pathophysiol & Vet Prevent Med, Fac Vet Med, PL-50375 Wroclaw, Poland.
   [Sniadecki, Zbigniew; Pierunek, Natalia; Idzikowski, Bogdan] Polish Acad Sci, Inst Mol Phys, PL-60179 Poznan, Poland.
   [Mrowczynska, Lucyna] Adam Mickiewicz Univ, Dept Cell Biol, Fac Biol, PL-61614 Poznan, Poland.
   [Ekner-Grzyb, Anna] Adam Mickiewicz Univ, Dept Behav Ecol, Fac Biol, PL-61614 Poznan, Poland.
C3 Polish Academy of Sciences; Institute of Low Temperature & Structure
   Research; Polish Academy of Sciences; Wroclaw University of Science &
   Technology; Wroclaw University of Environmental & Life Sciences; Wroclaw
   University of Environmental & Life Sciences; Polish Academy of Sciences;
   Institute of Molecular Physics of the Polish Academy of Sciences; Adam
   Mickiewicz University; Adam Mickiewicz University
RP Pazik, R (通讯作者)，Polish Acad Sci, Inst Low Temp & Struct Res, Okolna 2, PL-50422 Wroclaw, Poland.
EM R.Pazik@int.pan.wroc.pl
RI Sniadecki, Zbigniew/K-4398-2016; Ekner-Grzyb, Anna/AAZ-8840-2020; Pazik,
   Robert/AAC-4130-2020; Poźniak, Błażej/A-7524-2017; Wiglusz,
   Rafael/AGN-4910-2022; Miller, Julia/IAP-4123-2023; Mrówczyńska,
   Lucyna/ABE-3896-2020; Poźniak, Błażej/ABB-4032-2021; Idzikowski,
   Bogdan/AAE-9311-2021
OI Sniadecki, Zbigniew/0000-0003-2847-7743; Ekner-Grzyb,
   Anna/0000-0002-3827-941X; Pazik, Robert/0000-0002-4662-6688; Wiglusz,
   Rafael/0000-0001-8458-1532; Mrówczyńska, Lucyna/0000-0002-4425-5596;
   Poźniak, Błażej/0000-0002-5813-1404; 
FU Polish National Science Centre [UMO-2011/01/D/ST5/05827]
FX The authors would like to thank M. Sc. E. Bukowska for XRD measurements.
   Financial support of the Polish National Science Centre (grant number
   UMO-2011/01/D/ST5/05827, in course of realization of the Project "Smart
   nanoparticles for bio-imaging and drug delivery") is gratefully
   acknowledged.
CR Ahn Y, 2001, MATER LETT, V50, P47, DOI 10.1016/S0167-577X(00)00412-2
   Al-Qubaisi MS, 2013, INT J NANOMED, V8, P4115, DOI 10.2147/IJN.S50061
   Al-Qubaisi MS, 2013, INT J NANOMED, V8, P2497, DOI 10.2147/IJN.S42367
   Bellusci M, 2014, INT J NANOMED, V9, P1919, DOI 10.2147/IJN.S56394
   Bessis M., 1973, Red Cell Shape, P1
   Bhattacharya K, 2014, MAT SCI ENG C-MATER, V42, P595, DOI 10.1016/j.msec.2014.05.062
   Bregar VB, 2013, INT J NANOMED, V8, P919, DOI 10.2147/IJN.S38749
   Chen DZ, 2012, INT J NANOMED, V7, P4973, DOI 10.2147/IJN.S35140
   Chinnasamy CN, 2003, J COLLOID INTERF SCI, V263, P80, DOI 10.1016/S0021-9797(03)00258-3
   Cótica LF, 2012, J MAGN MAGN MATER, V324, P559, DOI 10.1016/j.jmmm.2011.08.043
   Deka S, 2007, J AM CERAM SOC, V90, P1494, DOI 10.1111/j.1551-2916.2007.01560.x
   Delhez R., 1993, RIETVELD METHOD, P132
   Dhiman RL, 2008, ADV COND MATTER PHYS, V2008, DOI 10.1155/2008/703479
   Fernandes C, 2014, J MATER CHEM C, V2, P5818, DOI 10.1039/c4tc00429a
   Goldstein J.I., 2017, Scanning Electron Microscopy andX-ray Microanalysis
   HANEDA K, 1988, J APPL PHYS, V63, P4258, DOI 10.1063/1.340197
   Hanh N, 2003, PHYSICA B, V327, P382, DOI 10.1016/S0921-4526(02)01750-7
   HILL RJ, 1979, PHYS CHEM MINER, V4, P317, DOI 10.1007/BF00307535
   Horev-Azaria L, 2013, PART FIBRE TOXICOL, V10, DOI 10.1186/1743-8977-10-32
   Izak-Nau E, 2013, PART FIBRE TOXICOL, V10, DOI 10.1186/1743-8977-10-56
   Jasiewicz B, 2014, BIOORG MED CHEM LETT, V24, P1104, DOI 10.1016/j.bmcl.2014.01.005
   Knobel M, 2008, J NANOSCI NANOTECHNO, V8, P2836, DOI 10.1166/jnn.2008.017
   Kumar N, 2010, SOLID STATE COMMUN, V150, P1162, DOI 10.1016/j.ssc.2010.03.016
   Landsiedel R, 2012, ARCH TOXICOL, V86, P1021, DOI 10.1007/s00204-012-0858-7
   Lelis MFF, 2004, J MAGN MAGN MATER, V278, P263, DOI 10.1016/j.jmmm.2003.12.1313
   Li JC, 2013, ACS APPL MATER INTER, V5, P10357, DOI 10.1021/am4034526
   Lu HM, 2007, J PHYS D APPL PHYS, V40, P320, DOI 10.1088/0022-3727/40/2/006
   Múzquiz-Ramos EM, 2013, J MATER SCI-MATER M, V24, P1035, DOI 10.1007/s10856-013-4862-0
   Mathew DS, 2007, CHEM ENG J, V129, P51, DOI 10.1016/j.cej.2006.11.001
   Matthies S., 1999, Newsl. CDP, V21, P14
   Mrówczynska L, 2009, J BIOCHEM MOL TOXIC, V23, P345, DOI 10.1002/jbt.20297
   Paciotti GF, 2006, DRUG DEVELOP RES, V67, P47, DOI 10.1002/ddr.20066
   Park MVDZ, 2011, BIOMATERIALS, V32, P9810, DOI 10.1016/j.biomaterials.2011.08.085
   Pazik R, 2013, RSC ADV, V3, P12230, DOI 10.1039/c3ra40763b
   Peng E, 2014, NEW J CHEM, V38, P2312, DOI 10.1039/c3nj01555f
   Peter JF, 2010, PROTEOMICS, V10, P628, DOI [10.1002/pmic.200800535, 10.1002/pmic.200900535]
   Petri-Fink A, 2005, BIOMATERIALS, V26, P2685, DOI 10.1016/j.biomaterials.2004.07.023
   Powers KW, 2006, TOXICOL SCI, V90, P296, DOI 10.1093/toxsci/kfj099
   RIETVELD HM, 1969, J APPL CRYSTALLOGR, V2, P65, DOI 10.1107/S0021889869006558
   Ruh H, 2012, TOXICOL LETT, V208, P41, DOI 10.1016/j.toxlet.2011.09.009
   Runowski M, 2014, LANGMUIR, V30, P9533, DOI 10.1021/la501107a
   Sahoo B, 2014, J COLLOID INTERF SCI, V431, P31, DOI 10.1016/j.jcis.2014.06.003
   SHANNON RD, 1976, ACTA CRYSTALLOGR A, V32, P751, DOI 10.1107/S0567739476001551
   Shen MW, 2012, NANOTECHNOLOGY, V23, DOI 10.1088/0957-4484/23/10/105601
   Sickafus K.E., 1999, J AM CERAM SOC, V82, P12
   Simundic M, 2013, BMC VET RES, V9, DOI 10.1186/1746-6148-9-7
   Song Q, 2012, J AM CHEM SOC, V134, P10182, DOI 10.1021/ja302856z
   Tsai DH, 2011, LANGMUIR, V27, P2464, DOI 10.1021/la104124d
   Vamvakidis K, 2014, DALTON T, V43, P12754, DOI 10.1039/c4dt00162a
   Wamocha HL, 2013, J BIOMATER APPL, V27, P661, DOI 10.1177/0885328211421989
   Wilkinson K, 2012, NANOSCALE, V4, P7383, DOI 10.1039/c2nr32572a
   Wu HX, 2011, ACTA BIOMATER, V7, P3496, DOI 10.1016/j.actbio.2011.05.031
   Yang XF, 2010, PART FIBRE TOXICOL, V7, DOI 10.1186/1743-8977-7-1
   Yattinahalli SS, 2013, INT J SELF-PROPAG HI, V22, P147, DOI 10.3103/S1061386213030114
   Yin H, 2005, BIOMATERIALS, V26, P5818, DOI 10.1016/j.biomaterials.2005.02.036
   Yu T, 2011, ACS NANO, V5, P5717, DOI 10.1021/nn2013904
NR 56
TC 17
Z9 18
U1 0
U2 43
PU WILEY-V C H VERLAG GMBH
PI WEINHEIM
PA POSTFACH 101161, 69451 WEINHEIM, GERMANY
SN 1434-1948
EI 1099-0682
J9 EUR J INORG CHEM
JI Eur. J. Inorg. Chem.
PD OCT
PY 2015
IS 28
BP 4750
EP 4760
DI 10.1002/ejic.201500668
PG 11
WC Chemistry, Inorganic & Nuclear
WE Science Citation Index Expanded (SCI-EXPANDED)
SC Chemistry
GA CT5CD
UT WOS:000362824100017
DA 2023-12-20
ER

PT J
AU Wang, TY
   Xu, ZW
   Wang, KH
   Wang, N
AF Wang, Tianyan
   Xu, Zhiwen
   Wang, Kunhao
   Wang, Ning
TI Network analysis of microRNAs and genes in human osteosarcoma
SO EXPERIMENTAL AND THERAPEUTIC MEDICINE
LA English
DT Article
DE osteosarcoma; gene; microRNA; transcription factor; network; pathway
ID EXPRESSION; DATABASE; MUTATIONS; PROGNOSIS; UPDATE
AB To date, numerous studies have suggested that microRNAs (miRNAs) and genes play key roles in osteosarcoma (OS); however, the majority of these studies have been conducted with a specific focus on either the genes or the miRNAs, which has made the regulatory mechanisms of OS difficult to decipher. The aim of the present study was to systematically investigate the elements [genes, miRNAs and transcription factors (TFs)] associated with the morbidity of OS and to explore the associations among these elements, instead of focusing on one or several elements. The scattered data were collected from existing studies of OS, and three regulatory networks (abnormally expressed, related and global) were constructed to explore OS at a macroscopic level. The abnormally expressed network showed the numerous incorrect data linkages that are present when OS emerges, making it useful as a map of the faults in OS. In theory, the correction of these errors could lead to the prevention and even cure of the disease. Unlike studies in which cancer networks have been formed based purely on gene data, the present study focused on genes and miRNAs, as well as the associations among them, to form the regulatory networks of OS. The constructed regulatory networks were shown to contain numerous self-adaptation associations, which may aid in the analysis of the pathogenesis of OS. By comparing and analyzing the similarities and differences, a number of important pathways were highlighted. A notable finding was the predicted TFs obtained by the P-Match method, which could be used to further study the pathogenesis of OS. In the present study, the mechanism of OS has been systematically analyzed and a theoretical foundation for the mechanism has been provided, which may assist the development of gene therapy targeting OS.
C1 [Wang, Tianyan; Xu, Zhiwen] Jilin Univ, Coll Software Engn, Changchun 130012, Jilin, Peoples R China.
   [Wang, Tianyan; Xu, Zhiwen; Wang, Kunhao; Wang, Ning] Jilin Univ, Minist Educ, Key Lab Symbol Computat & Knowledge Engn, Changchun 130012, Jilin, Peoples R China.
   [Xu, Zhiwen; Wang, Kunhao; Wang, Ning] Jilin Univ, Coll Comp Sci & Technol, Changchun 130012, Jilin, Peoples R China.
C3 Jilin University; Jilin University; Jilin University
RP Xu, ZW (通讯作者)，Jilin Univ, Coll Comp Sci & Technol, 2699 Qianjin St, Changchun 130012, Jilin, Peoples R China.
EM xuzw@jlu.edu.cn
FU Science and Technology Development Plan of Jilin Province
   [20130101166JC]
FX This study was supported by the Science and Technology Development Plan
   of Jilin Province (grant no. 20130101166JC).
CR Abubaker J, 2009, J PATHOL, V219, P435, DOI 10.1002/path.2625
   Bartel DP, 2004, CELL, V116, P281, DOI 10.1016/S0092-8674(04)00045-5
   Baskerville S, 2005, RNA, V11, P241, DOI 10.1261/rna.7240905
   Chekmenev DS, 2005, NUCLEIC ACIDS RES, V33, pW432, DOI 10.1093/nar/gki441
   Choy E, 2012, CANCER-AM CANCER SOC, V118, P2905, DOI 10.1002/cncr.26617
   Fujita PA, 2011, NUCLEIC ACIDS RES, V39, pD876, DOI 10.1093/nar/gkq963
   Hershkovitz D, 2013, PATHOL INT, V63, P611, DOI 10.1111/pin.12123
   Hobert O, 2008, SCIENCE, V319, P1785, DOI 10.1126/science.1151651
   Hong QN, 2014, MED ONCOL, V31, DOI 10.1007/s12032-014-0037-1
   Hsu SD, 2011, NUCLEIC ACIDS RES, V39, pD163, DOI 10.1093/nar/gkq1107
   Huang JC, 2007, NAT METHODS, V4, P1045, DOI 10.1038/nmeth1130
   Jiang QH, 2009, NUCLEIC ACIDS RES, V37, pD98, DOI 10.1093/nar/gkn714
   Kansara M, 2007, DNA CELL BIOL, V26, P1, DOI 10.1089/dna.2006.0505
   Kozomara A, 2011, NUCLEIC ACIDS RES, V39, pD152, DOI 10.1093/nar/gkq1027
   Kranenburg O, 2005, BBA-REV CANCER, V1756, P81, DOI 10.1016/j.bbcan.2005.10.001
   Lim LP, 2005, NATURE, V433, P769, DOI 10.1038/nature03315
   Lulla Rishi R., 2011, Sarcoma, V2011, P732690, DOI 10.1155/2011/732690
   Marks JL, 2008, J THORAC ONCOL, V3, P111, DOI 10.1097/JTO.0b013e318160c607
   McManus MT, 2003, SEMIN CANCER BIOL, V13, P253, DOI 10.1016/S1044-579X(03)00038-5
   Naeem H, 2011, PLOS ONE, V6, DOI 10.1371/journal.pone.0022519
   Neilsen PM, 2013, ONCOGENE, V32, P2992, DOI 10.1038/onc.2012.305
   Ottaviani G, 2009, CANCER TREAT RES, V152, P3, DOI 10.1007/978-1-4419-0284-9_1
   Papadopoulos GL, 2009, NUCLEIC ACIDS RES, V37, pD155, DOI 10.1093/nar/gkn809
   Rodriguez A, 2004, GENOME RES, V14, P1902, DOI 10.1101/gr.2722704
   Safran M, 2010, DATABASE-OXFORD, DOI 10.1093/database/baq020
   Selbach M, 2008, NATURE, V455, P58, DOI 10.1038/nature07228
   Smakman N, 2005, BBA-REV CANCER, V1756, P103, DOI 10.1016/j.bbcan.2005.07.001
   Suda K, 2010, CANCER METAST REV, V29, P49, DOI 10.1007/s10555-010-9209-4
   Sztan Marianna, 1997, Pathol Oncol Res, V3, P115
   Tran DH, 2010, BIOINFORMATION, V4, P371, DOI 10.6026/97320630004371
   Volinia S, 2006, P NATL ACAD SCI USA, V103, P2257, DOI 10.1073/pnas.0510565103
   Wang J, 2010, NUCLEIC ACIDS RES, V38, pD119, DOI 10.1093/nar/gkp803
   Wang ZG, 2014, PEDIATR BLOOD CANCER, V61, P206, DOI 10.1002/pbc.24763
   Yatsuoka T, 2000, AM J GASTROENTEROL, V95, P2080
   Yue JM, 2006, CANCER BIOL THER, V5, P573, DOI 10.4161/cbt.5.6.2872
NR 35
TC 4
Z9 4
U1 0
U2 7
PU SPANDIDOS PUBL LTD
PI ATHENS
PA POB 18179, ATHENS, 116 10, GREECE
SN 1792-0981
EI 1792-1015
J9 EXP THER MED
JI Exp. Ther. Med.
PD OCT
PY 2015
VL 10
IS 4
BP 1507
EP 1514
DI 10.3892/etm.2015.2685
PG 8
WC Medicine, Research & Experimental
WE Science Citation Index Expanded (SCI-EXPANDED)
SC Research & Experimental Medicine
GA CT7MS
UT WOS:000362999400044
PM 26622516
OA Green Published, gold
DA 2023-12-20
ER

PT J
AU Yan, M
   Pang, L
   Ma, TT
   Zhao, CL
   Zhang, N
   Yu, BX
   Xia, Y
AF YAN, Ming
   Pang, Li
   Ma, Tan-tan
   Zhao, Cheng-liang
   Zhang, Nan
   Yu, Bing-xin
   Xia, Yan
TI A novel schiff base zinc coordination compound inhibits proliferation
   and induces apoptosis of human osteosarcoma cells
SO JOURNAL OF HUAZHONG UNIVERSITY OF SCIENCE AND TECHNOLOGY-MEDICAL
   SCIENCES
LA English
DT Article
DE schiff base zinc coordination compound; mitochondrial membrane
   potential; apoptosis; bone sarcoma MG-63 cells; anti-tumor activity
ID CYTOCHROME-C; MITOCHONDRIA; INDUCTION; FAS; DEATH
AB Various kinds of schiff base metal complexes have been proven to induce apoptosis of tumor cells. However, it remains largely unknown whether schiff base zinc complexes induce apoptosis in human cancer cells. Here, we synthesized a novel schiff base zinc coordination compound (SBZCC) and investigated its effects on the growth, proliferation and apoptosis of human osteosarcoma MG-63 cells. A novel SBZCC was synthesized by chemical processes and used to treat MG-63 cells. The cell viability was determined by CCK-8 assay. The cell cycle progression, mitochondrial membrane potential and apoptotic cells were analyzed by flow cytometry. The apoptosis-related proteins levels were determined by immunoblotting. Treatment of MG-63 cells with SBZCC resulted in inhibition of cell proliferation and cell cycle arrest at G(1) phase. Moreover, SBZCC significantly reduced the mitochondrial membrane potential and induced apoptosis, accompanied with increased Bax/Bcl-2 and FlasL/Fas expression as well as caspase-3/8/9 cleavage. Our results demonstrated that the synthesized novel SBZCC could inhibit the proliferation and induce apoptosis of MG-63 cells via activating both the mitochondrial and cell death receptor apoptosis pathways, suggesting that SBZCC is a promising agent for the development as anticancer drugs.
C1 [YAN, Ming] Jilin Univ, Hosp 1, Dept Spine Surg, Changchun 130021, Peoples R China.
   [Pang, Li; Zhang, Nan] Jilin Univ, Hosp 1, Dept Emergency Med, Changchun 130021, Peoples R China.
   [Ma, Tan-tan; Xia, Yan] Jilin Univ, Hosp 1, Dept Gastroenterol, Changchun 130021, Peoples R China.
   [Zhao, Cheng-liang] Chengde Med Coll, Affiliated Hosp, Chengde 067000, Peoples R China.
   [Yu, Bing-xin] Jilin Univ, China Japan Union Hosp, Dept Ultrasonog, Changchun 130021, Peoples R China.
C3 Jilin University; Jilin University; Jilin University; Chengde Medical
   University; Jilin University
RP Xia, Y (通讯作者)，Jilin Univ, Hosp 1, Dept Gastroenterol, Changchun 130021, Peoples R China.
EM 514329822@qq.com; Pangli211@163.com; zn0972@163.com; 466634002@qq.com
RI Zhang, Nan/GXH-0361-2022
FU Scientific Research Foundation of Hebei Provincial Health Department,
   China [ZL20140116]; Clinical Research Special Fund of Wu Jieping Medical
   Foundation [320.6750.14119]
FX This project was supported by grants from the Scientific Research
   Foundation of Hebei Provincial Health Department, China (No. ZL20140116)
   and the Clinical Research Special Fund of Wu Jieping Medical Foundation
   (No. 320.6750.14119).
CR Braun JS, 2007, INFECT IMMUN, V75, P4245, DOI 10.1128/IAI.00031-07
   Desai MN, 2008, INDIAN J CHEM TECHN, V15, P228
   Ding WX, 2000, HEPATOLOGY, V32, P547, DOI 10.1053/jhep.2000.16183
   Han F, 2012, RESP PHYSIOL NEUROBI, V182, P71, DOI 10.1016/j.resp.2012.05.012
   Hu WP, 2007, CHEM RES TOXICOL, V20, P905, DOI 10.1021/tx6003387
   Kirkland RA, 2007, J NEUROSCI, V27, P11315, DOI 10.1523/JNEUROSCI.3590-07.2007
   Konarikova K, 2013, EUR J PHARMACOL, V721, P178, DOI 10.1016/j.ejphar.2013.09.038
   Lasfer M, 2008, CELL BIOL TOXICOL, V24, P55, DOI 10.1007/s10565-007-9015-0
   Li F, 1997, J BIOL CHEM, V272, P30299, DOI 10.1074/jbc.272.48.30299
   Li L, 2007, CANCER RES, V67, P4894, DOI 10.1158/0008-5472.CAN-06-3818
   Liu XS, 1996, CELL, V86, P147, DOI 10.1016/S0092-8674(00)80085-9
   Panzan MQ, 2013, EUR J OBSTET GYN R B, V167, P47, DOI 10.1016/j.ejogrb.2012.10.021
   Qi FH, 2012, FOOD CHEM TOXICOL, V50, P295, DOI 10.1016/j.fct.2011.10.040
   ROSENBERG B, 1965, NATURE, V205, P698, DOI 10.1038/205698a0
   Song YM, 2000, SPECTROCHIM ACTA A, V56, P2491, DOI 10.1016/S1386-1425(00)00340-1
   Tagliarino C, 2001, J BIOL CHEM, V276, P19150, DOI 10.1074/jbc.M100730200
   Zhang L, 2012, BIOCHEM BIOPH RES CO, V422, P298, DOI 10.1016/j.bbrc.2012.04.152
   Zhivotovsky B, 1998, NATURE, V391, P449, DOI 10.1038/35060
NR 18
TC 0
Z9 0
U1 1
U2 12
PU SPRINGER
PI NEW YORK
PA 233 SPRING ST, NEW YORK, NY 10013 USA
SN 1672-0733
EI 1993-1352
J9 J HUAZHONG U SCI-MED
JI J. Huazhong Univ. Sci. Tech.-Med.
PD OCT
PY 2015
VL 35
IS 5
BP 700
EP 706
DI 10.1007/s11596-015-1493-3
PG 7
WC Biochemistry & Molecular Biology
WE Science Citation Index Expanded (SCI-EXPANDED)
SC Biochemistry & Molecular Biology
GA CU1DA
UT WOS:000363258500015
PM 26489625
DA 2023-12-20
ER

PT J
AU Yi, XJ
   Zhao, YH
   Qiao, LX
   Jin, CL
   Tian, J
   Li, QS
AF Yi, Xi-Jun
   Zhao, Yu-Hua
   Qiao, Li-Xiang
   Jin, Chun-Lei
   Tian, Jing
   Li, Qiu-Shi
TI Aberrant Wnt/β-catenin signaling and elevated expression of stem cell
   proteins are associated with osteosarcoma side population cells of high
   tumorigenicity
SO MOLECULAR MEDICINE REPORTS
LA English
DT Article
DE cancer stem cell; Notch1; anticancer drugs; drug resistance;
   self-renewal
ID LEUKEMIA CELLS; SELF-RENEWAL; IDENTIFICATION; TRANSPORTER; CAPACITY;
   BIOLOGY; LUNG
AB According to the cancer stem cell theory, the presence of a small sub-population of cancer cells, termed cancer stem cells (CSCs), have a significant implication on cancer treatment and are responsible for tumor recurrence. Previous studies have reported that alterations in the Wnt/beta-catenin signaling are crucial in the maintenance of CSCs. In the present study, the characteristic features and activation of Wnt/beta-catenin signaling in CSCs from osteosarcoma, an aggressive human bone tumor, were investigated. In total, similar to 2.1% of the cancer stem-like side population (SP) cells were identified in the osteosarcoma samples. The results of subsequent western blot and reverse transcription-quantitative polymerase chain reaction analyses revealed that the protein levels of beta-catenin and cyclin D1 were markedly upregulated in the fluorescence-activated cell sorted osteosarcoma SP cells. In addition, the elevated expression levels of stem cell proteins, including CD133, nestin Oct-4, Sox-2 and Nanog were significantly higher in the SP cells, which contributed to self-renewal and enhanced the proliferation rate of the SP cells. Furthermore, the SP cells were found to be highly invasive and able to form tumors in vivo. Taken together, these data suggested that the identification of novel anticancer drugs, which suppress the Wnt/beta-catenin signaling and its downstream pathway may assist in eradicating osteosarcoma stem cells.
C1 [Yi, Xi-Jun; Zhao, Yu-Hua; Qiao, Li-Xiang; Jin, Chun-Lei; Li, Qiu-Shi] Linyi Peoples Hosp, Dept Traumatol, Linyi 276000, Shandong, Peoples R China.
   [Tian, Jing] Linyi Canc Hosp, Linyi 276000, Shandong, Peoples R China.
RP Li, QS (通讯作者)，Linyi Peoples Hosp, Dept Traumatol, 27 East Jiefang Rd, Linyi 276000, Shandong, Peoples R China.
EM liqiushi203@hotmail.com
CR Ailles LE, 2007, CURR OPIN BIOTECH, V18, P460, DOI 10.1016/j.copbio.2007.10.007
   Al-Hajj M, 2004, ONCOGENE, V23, P7274, DOI 10.1038/sj.onc.1207947
   Alisi A, 2013, INT J MOL SCI, V14, P24706, DOI 10.3390/ijms141224706
   Ando Kosei, 2013, Cancers (Basel), V5, P591, DOI 10.3390/cancers5020591
   Berman SD, 2008, P NATL ACAD SCI USA, V105, P11851, DOI 10.1073/pnas.0805462105
   Challen GA, 2006, STEM CELLS, V24, P3, DOI 10.1634/stemcells.2005-0116
   Collins AT, 2005, CANCER RES, V65, P10946, DOI 10.1158/0008-5472.CAN-05-2018
   Damron TA, 2007, CLIN ORTHOP RELAT R, P40, DOI 10.1097/BLO.0b013e318059b8c9
   Di Fiore R, 2013, J CELL PHYSIOL, V228, P1189, DOI 10.1002/jcp.24272
   Gibbs CP, 2005, NEOPLASIA, V7, P967, DOI 10.1593/neo.05394
   Gollard RP, 2012, ONCOL LETT, V4, P583, DOI 10.3892/ol.2012.820
   Hirschmann-Jax C, 2004, P NATL ACAD SCI USA, V101, P14228, DOI 10.1073/pnas.0400067101
   Ho MM, 2005, CANCER RES, V67, P4827
   Kawaguchi-Ihara N, 2008, ANTICANCER RES, V28, P2701
   Khan NI, 2007, BRIT J HAEMATOL, V138, P338, DOI 10.1111/j.1365-2141.2007.06667.x
   Kim CFB, 2005, CELL, V121, P823, DOI 10.1016/j.cell.2005.03.032
   Kondo T, 2004, P NATL ACAD SCI USA, V101, P781, DOI 10.1073/pnas.0307618100
   Kuijjer ML, 2011, BMC MED GENOMICS, V4, DOI 10.1186/1755-8794-4-66
   Marina N, 2004, ONCOLOGIST, V9, P422, DOI 10.1634/theoncologist.9-4-422
   Monzani E, 2007, EUR J CANCER, V43, P935, DOI 10.1016/j.ejca.2007.01.017
   Oates JE, 2009, STEM CELLS DEV, V18, P1515, DOI 10.1089/scd.2008.0302
   Pardal R, 2003, NAT REV CANCER, V3, P895, DOI 10.1038/nrc1232
   Ponti D, 2005, CANCER RES, V65, P5506, DOI 10.1158/0008-5472.CAN-05-0626
   Scharenberg CW, 2002, BLOOD, V99, P507, DOI 10.1182/blood.V99.2.507
   Shi Y, 2012, PLOS ONE, V7, DOI 10.1371/journal.pone.0033358
   Singh SK, 2004, NATURE, V432, P396, DOI 10.1038/nature03128
   Teng Y, 2010, BIOCHEM BIOPH RES CO, V392, P373, DOI 10.1016/j.bbrc.2010.01.028
   Tirino V, 2008, PLOS ONE, V3, DOI 10.1371/journal.pone.0003469
   Valkenburg Kenneth C, 2011, Cancers (Basel), V3, P2050, DOI 10.3390/cancers3022050
   Wu CL, 2007, CANCER RES, V67, P8216, DOI 10.1158/0008-5472.CAN-07-0999
   Yang M, 2011, CANCER SCI, V102, P1774, DOI 10.1111/j.1349-7006.2011.02028.x
   Ysebaert L, 2006, LEUKEMIA, V20, P1211, DOI 10.1038/sj.leu.2404239
   Zhang HB, 2012, ONCOL REP, V27, P1177, DOI 10.3892/or.2011.1618
   Zhou S, 2001, NAT MED, V7, P1028, DOI 10.1038/nm0901-1028
NR 34
TC 20
Z9 27
U1 0
U2 5
PU SPANDIDOS PUBL LTD
PI ATHENS
PA POB 18179, ATHENS, 116 10, GREECE
SN 1791-2997
EI 1791-3004
J9 MOL MED REP
JI Mol. Med. Rep.
PD OCT
PY 2015
VL 12
IS 4
BP 5042
EP 5048
DI 10.3892/mmr.2015.4025
PN A
PG 7
WC Oncology; Medicine, Research & Experimental
WE Science Citation Index Expanded (SCI-EXPANDED)
SC Oncology; Research & Experimental Medicine
GA CT7MQ
UT WOS:000362999200031
PM 26134785
OA Green Published, hybrid, Green Submitted
DA 2023-12-20
ER

PT J
AU Li, YY
   Wu, H
   Dong, YG
   Lin, B
   Xu, G
   Ma, YB
AF Li, Yan-Yan
   Wu, Hao
   Dong, Yi-Guo
   Lin, Bo
   Xu, Gang
   Ma, Yu-Bo
TI Application of eupatilin in the treatment of osteosarcoma
SO ONCOLOGY LETTERS
LA English
DT Article
DE eupatilin; osteosarcoma; apoptosis; anticancer activity
ID PROGRAMMED CELL-DEATH; MITOCHONDRIAL DYSFUNCTION; INDUCED APOPTOSIS;
   CYTOCHROME-C; TUMOR-GROWTH; IN-VIVO; CANCER; CHEMOTHERAPY; ANTIOXIDANT;
   FLAVONOIDS
AB 5,7-dihydroxy-3',4',6-trimethoxyflavone, commonly known as eupatilin, is a traditional Asian medicinal plant, which is mainly used for the treatment of gastritis, as well as its use as an anti-inflammatory agent. Eupatilin is a bioactive compound; however, its effects on osteosarcoma (OS) have remained to be elucidated. Therefore, the present study aimed to investigate the effects of eupatilin on this malignant bone tumor, using the U-2 OS cell line. The experimental results revealed that eupatilin inhibited U-2 OS cell growth in a concentration-dependent manner and induced G2/M phase cell cycle arrest and apoptosis. Additionally, western blot analysis indicated that eupatilin was able to trigger the mitochondrial apoptotic pathway, demonstrated by the enhanced Bax/B cell lymphoma-2 ratio, decrease in mitochondrial membrane potential, release of cytochrome c, caspase-3 and -9 activation and poly(ADP-ribose)polymerase cleavage detected in the U-2 OS cells. These results indicated that eupatilin was able to inhibit U-2 OS cancer cell proliferation by the induction of apoptosis via the mitochondrial intrinsic pathway. Eupatilin may therefore represent a novel anticancer drug for use in the treatment of osteosarcoma.
C1 [Li, Yan-Yan] Second Peoples Hosp Mudanjiang, Dept Neurol, Mudanjiang 157013, Heilongjiang, Peoples R China.
   [Wu, Hao] Sengong Hosp, Dept Orthoped, Harbin 150040, Heilongjiang, Peoples R China.
   [Dong, Yi-Guo; Lin, Bo; Xu, Gang; Ma, Yu-Bo] Mudanjiang Med Univ, Hongqi Hosp, Dept Orthoped, Mudanjiang 157011, Heilongjiang, Peoples R China.
C3 Mudanjiang Medical University
RP Ma, YB (通讯作者)，Mudanjiang Med Univ, Hongqi Hosp, Dept Orthoped, 5 Tongxiang Rd, Mudanjiang 157011, Heilongjiang, Peoples R China.
EM mayubo198@gmail.com
RI Yan, Jun/IXD-7801-2023; Xu, Gang/HNI-9325-2023
CR Ahn BO, 2001, INT J COLORECTAL DIS, V16, P174, DOI 10.1007/s003840000282
   Anderson PM, 2010, DRUG TODAY, V46, P327, DOI 10.1358/dot.2010.46.5.1500076
   Ashkenazi A, 1998, SCIENCE, V281, P1305, DOI 10.1126/science.281.5381.1305
   BARRY MA, 1990, BIOCHEM PHARMACOL, V40, P2353, DOI 10.1016/0006-2952(90)90733-2
   Burda S, 2001, J AGR FOOD CHEM, V49, P2774, DOI 10.1021/jf001413m
   Cain K, 1999, J BIOL CHEM, V274, P22686, DOI 10.1074/jbc.274.32.22686
   Cao J, 2007, FREE RADICAL BIO MED, V43, P968, DOI 10.1016/j.freeradbiomed.2007.06.006
   Cárdenas M, 2006, BIOORGAN MED CHEM, V14, P2966, DOI 10.1016/j.bmc.2005.12.021
   Chang HY, 2000, MICROBIOL MOL BIOL R, V64, P821, DOI 10.1128/MMBR.64.4.821-846.2000
   Chen XB, 1996, GENE DEV, V10, P2438, DOI 10.1101/gad.10.19.2438
   Chou AJ, 2006, EXPERT REV ANTICANC, V6, P1075, DOI 10.1586/14737140.6.7.1075
   D'Adamo DR, 2011, SEMIN ONCOL, V38, pS19, DOI 10.1053/j.seminoncol.2011.09.004
   Debatin KM, 2004, ONCOGENE, V23, P2950, DOI 10.1038/sj.onc.1207558
   Dikmen M, 2011, J MED FOOD, V14, P1638, DOI 10.1089/jmf.2011.0062
   Ding LH, 2014, APOPTOSIS, V19, P1269, DOI 10.1007/s10495-014-0995-y
   Fu YR, 2006, MITOCHONDRION, V6, P211, DOI 10.1016/j.mito.2006.07.005
   Fulda S, 2006, ONCOGENE, V25, P4798, DOI 10.1038/sj.onc.1209608
   González-Gallego J, 2007, NUTR HOSP, V22, P287
   Green DR, 2002, CANCER CELL, V1, P19, DOI 10.1016/S1535-6108(02)00024-7
   Green DR, 1998, SCIENCE, V281, P1309, DOI 10.1126/science.281.5381.1309
   Guo QL, 2007, ANTIVIR RES, V74, P16, DOI 10.1016/j.antiviral.2007.01.002
   Han J, 2006, J BIOL CHEM, V281, P10153, DOI 10.1074/jbc.M510349200
   HOFFMAN B, 1994, ONCOGENE, V9, P1807
   Huh JE, 2005, CARCINOGENESIS, V26, P1436, DOI 10.1093/carcin/bgi097
   Huh K, 2003, J ETHNOPHARMACOL, V88, P269, DOI 10.1016/S0378-8741(03)00235-6
   Hui KKW, 2011, CELL DEATH DIFFER, V18, P1780, DOI 10.1038/cdd.2011.50
   JOHNSON LV, 1981, J CELL BIOL, V88, P526, DOI 10.1083/jcb.88.3.526
   Kroemer G, 2007, PHYSIOL REV, V87, P99, DOI 10.1152/physrev.00013.2006
   Lin CC, 2012, J AGR FOOD CHEM, V60, P11395, DOI 10.1021/jf303446x
   Lin CC, 2011, INT J ONCOL, V39, P217, DOI 10.3892/ijo.2011.1027
   Longhi A, 2006, CANCER TREAT REV, V32, P423, DOI 10.1016/j.ctrv.2006.05.005
   Moalic S, 2001, INT J ONCOL, V18, P533
   Moalic S, 2000, INT J ONCOL, V16, P695
   Orlov SN, 1996, BIOCHEM BIOPH RES CO, V221, P708, DOI 10.1006/bbrc.1996.0661
   Qi FH, 2010, J ETHNOPHARMACOL, V128, P654, DOI 10.1016/j.jep.2010.02.022
   Seo HJ, 2001, MUTAT RES-GEN TOX EN, V496, P191, DOI 10.1016/S1383-5718(01)00234-0
   Shimizu Takahiro, 2007, Shengli Xuebao, V59, P512
   Skulachev VP, 1998, FEBS LETT, V423, P275, DOI 10.1016/S0014-5793(98)00061-1
   Stennicke HR, 1998, BBA-PROTEIN STRUCT M, V1387, P17, DOI 10.1016/S0167-4838(98)00133-2
   Sun XM, 1999, J BIOL CHEM, V274, P5053, DOI 10.1074/jbc.274.8.5053
   Tang XL, 2009, BIOL PHARM BULL, V32, P1399, DOI 10.1248/bpb.32.1399
   Taraphdar AK, 2001, CURR SCI INDIA, V80, P1387
   Thornberry NA, 1998, SCIENCE, V281, P1312, DOI 10.1126/science.281.5381.1312
   Tijburg LBM, 1997, CRIT REV FOOD SCI, V37, P771, DOI 10.1080/10408399709527802
   van Engeland M, 1998, CYTOMETRY, V31, P1, DOI 10.1002/(SICI)1097-0320(19980101)31:1<1::AID-CYTO1>3.0.CO;2-R
   Von Ahsen O, 2000, CELL DEATH DIFFER, V7, P1192, DOI 10.1038/sj.cdd.4400782
   Walensky LD, 2006, CELL DEATH DIFFER, V13, P1339, DOI 10.1038/sj.cdd.4401992
   Yao P, 2007, J HEPATOL, V47, P253, DOI 10.1016/j.jhep.2007.02.008
   Yu Z, 1999, ENVIRON MOL MUTAGEN, V33, P3, DOI 10.1002/(SICI)1098-2280(1999)33:1<3::AID-EM2>3.0.CO;2-L
   Zou H, 1999, J BIOL CHEM, V274, P11549, DOI 10.1074/jbc.274.17.11549
NR 50
TC 16
Z9 17
U1 0
U2 4
PU SPANDIDOS PUBL LTD
PI ATHENS
PA POB 18179, ATHENS, 116 10, GREECE
SN 1792-1074
EI 1792-1082
J9 ONCOL LETT
JI Oncol. Lett.
PD OCT
PY 2015
VL 10
IS 4
BP 2505
EP 2510
DI 10.3892/ol.2015.3563
PG 6
WC Oncology
WE Science Citation Index Expanded (SCI-EXPANDED)
SC Oncology
GA CT7MT
UT WOS:000362999500102
PM 26622880
OA Green Published, gold
DA 2023-12-20
ER

PT J
AU Kunii, E
   Ozasa, H
   Oguri, T
   Maeno, K
   Fukuda, S
   Uemura, T
   Takakuwa, O
   Ohkubo, H
   Takemura, M
   Niimi, A
AF Kunii, Eiji
   Ozasa, Hiroaki
   Oguri, Tetsuya
   Maeno, Ken
   Fukuda, Satoshi
   Uemura, Takehiro
   Takakuwa, Osamu
   Ohkubo, Hirotsugu
   Takemura, Masaya
   Niimi, Akio
TI Reversal of c-MET-mediated Resistance to Cytotoxic Anticancer Drugs by a
   Novel c-MET Inhibitor TAS-115
SO ANTICANCER RESEARCH
LA English
DT Article
DE Lung cancer; drug resistance; c-MET inhibitor; TAS-115; anticancer drug
   combinations
ID CELL LUNG-CANCER; INVASIVE GROWTH; TUMOR-GROWTH; CARCINOMA; PATHWAY;
   KINASE; ANGIOGENESIS; EXPRESSION; THERAPY; EGFR
AB Background: The cellular N-methyl-N'-nitrosoguanidine human osteosarcoma transforming gene (c-MET) protein is the receptor tyrosine kinase for hepatocyte growth factor. We recently found that c-MET protein expression and activation were enhanced in the majority of small cell lung cancer cell lines with cytotoxic anticancer drug resistance, and that down-regulation of c-MET reduced resistance to these drugs. Materials and Methods: Expression of c-MET was studied in three non-small cell lung cancer (NSCLC) cell lines, including six resistant cell strains to cytotoxic anticancer drugs. To assess the effect of c-MET activation on drug resistance, we studied drug sensitivity in the presence of a novel c-MET inhibitor TAS-115. Results: c-MET expression and activation are also enhanced in some cytotoxic anticancer drug-resistant NSCLC cell lines, and inhibition of c-MET activation by TAS-115 reduced resistance of these cell lines to anticancer drugs. Conclusion: The mechanism of cellular resistance to anticancer drugs via hepatocyte growth factor/c-MET signal activation is not restricted to small cell lung cancer cell lines, and TAS-115 might be able to reverse the drug resistance of these cancer cells.
C1 [Kunii, Eiji; Oguri, Tetsuya; Maeno, Ken; Fukuda, Satoshi; Uemura, Takehiro; Takakuwa, Osamu; Ohkubo, Hirotsugu; Takemura, Masaya; Niimi, Akio] Nagoya City Univ, Grad Sch Med Sci, Dept Resp Med Allergy & Clin Immunol, Mizuho Ku, Nagoya, Aichi 4678601, Japan.
   [Ozasa, Hiroaki] Kyoto Univ, Grad Sch Med, Dept Multidisciplinary Canc Treatment, Sakyo Ku, Kyoto, Japan.
C3 Nagoya City University; Kyoto University
RP Oguri, T (通讯作者)，Nagoya City Univ, Grad Sch Med Sci, Dept Resp Med Allergy & Clin Immunol, Mizuho Ku, 1 Kawasumi,Mizuho Cho, Nagoya, Aichi 4678601, Japan.
EM t-oguri@med.nagoya-cu.ac.jp
OI Ohkubo, Hirotsugu/0000-0002-8538-1150; Ozasa,
   Hiroaki/0000-0002-5315-3751
FU Nagoya City University
FX This study was supported by a grant-in-Aid for Research from the Nagoya
   City University.
CR Arriola E, 2011, BRIT J CANCER, V105, P814, DOI 10.1038/bjc.2011.298
   Birchmeier C, 2003, NAT REV MOL CELL BIO, V4, P915, DOI 10.1038/nrm1261
   Blumenschein GR, 2012, J CLIN ONCOL, V30, P3287, DOI 10.1200/JCO.2011.40.3774
   Bottaro DP, 1991, SCIENCE, V251, P8027
   Engelman JA, 2007, SCIENCE, V316, P1039, DOI 10.1126/science.1141478
   FERRACINI R, 1991, J BIOL CHEM, V266, P19558
   Fujita H, 2013, MOL CANCER THER, V12, P2685, DOI 10.1158/1535-7163.MCT-13-0459
   Gasparini G, 1997, J NATL CANCER I, V89, P139, DOI 10.1093/jnci/89.2.139
   Gibney GT, 2013, ANN ONCOL, V24, P343, DOI 10.1093/annonc/mds463
   Hicklin DJ, 2005, J CLIN ONCOL, V23, P1011, DOI 10.1200/JCO.2005.06.081
   Inai T, 2004, AM J PATHOL, V165, P35, DOI 10.1016/S0002-9440(10)63273-7
   Ishii M, 2000, ANTI-CANCER DRUG, V11, P353, DOI 10.1097/00001813-200006000-00005
   Jantus-Lewintre E, 2011, LUNG CANCER, V74, P326, DOI 10.1016/j.lungcan.2011.02.016
   Kang YK, 2014, INVEST NEW DRUG, V32, P355, DOI 10.1007/s10637-013-0057-2
   Ma PC, 2007, BRIT J CANCER, V97, P368, DOI 10.1038/sj.bjc.6603884
   Ma PC, 2003, CANCER METAST REV, V22, P309, DOI 10.1023/A:1023768811842
   Maeda K, 1996, CANCER, V77, P858, DOI 10.1002/(SICI)1097-0142(19960301)77:5<858::AID-CNCR8>3.0.CO;2-A
   Masuya D, 2004, BRIT J CANCER, V90, P1555, DOI 10.1038/sj.bjc.6601718
   Nakade J, 2014, J THORAC ONCOL, V9, P775, DOI 10.1097/JTO.0000000000000170
   Oguri T, 2008, MOL CANCER THER, V7, P1150, DOI 10.1158/1535-7163.MCT-07-2088
   Ozasa H, 2014, CANCER SCI, V105, P1032, DOI 10.1111/cas.12447
   Ozasa H, 2010, CANCER SCI, V101, P161, DOI 10.1111/j.1349-7006.2009.01358.x
   Pennacchietti S, 2003, CANCER CELL, V3, P347, DOI 10.1016/S1535-6108(03)00085-0
   Peruzzi B, 2006, CLIN CANCER RES, V12, P3657, DOI 10.1158/1078-0432.CCR-06-0818
   Takeuchi S, 2012, AM J PATHOL, V181, P1034, DOI 10.1016/j.ajpath.2012.05.023
   Trusolino L, 2002, NAT REV CANCER, V2, P289, DOI 10.1038/nrc779
   Zhang YW, 2003, J CELL BIOCHEM, V88, P408, DOI 10.1002/jcb.10358
NR 27
TC 7
Z9 7
U1 0
U2 5
PU INT INST ANTICANCER RESEARCH
PI ATHENS
PA EDITORIAL OFFICE 1ST KM KAPANDRITIOU-KALAMOU RD KAPANDRITI, PO BOX 22,
   ATHENS 19014, GREECE
SN 0250-7005
EI 1791-7530
J9 ANTICANCER RES
JI Anticancer Res.
PD OCT
PY 2015
VL 35
IS 10
BP 5241
EP 5247
PG 7
WC Oncology
WE Science Citation Index Expanded (SCI-EXPANDED)
SC Oncology
GA CS1KM
UT WOS:000361823200011
PM 26408683
DA 2023-12-20
ER

PT J
AU Li, YD
   Li, Y
   Liang, NS
   Yang, F
   Kuang, ZP
AF Li, Yuan-dong
   Li, Yan
   Liang, Ning-sheng
   Yang, Fan
   Kuang, Zhi-peng
TI A reversed-phase high performance liquid chromatography method for
   quantification of methotrexate in cancer patients serum
SO JOURNAL OF CHROMATOGRAPHY B-ANALYTICAL TECHNOLOGIES IN THE BIOMEDICAL
   AND LIFE SCIENCES
LA English
DT Article
DE Method validation; HPLC; Methotrexate; Silver nitrate; Serum
ID HIGH-DOSE METHOTREXATE; PRECOLUMN DERIVATIZATION; OSTEOSARCOMA PATIENTS;
   HPLC METHOD; PLASMA; PHARMACOKINETICS; TOXICITY; QUANTITATION;
   METABOLITES; EXTRACTION
AB A simple, rapid and sensitive reversed-phase high performance liquid chromatography (HPLC) method has been developed for the determination of methotrexate in human serum. After deproteinization of the serum with 40% silver nitrate solution, methotrexate and internal standard (IS) were separated on a reversed-phase column with a mobile phase consisting of 10 mM sodium phosphate buffer (pH6.40)-methanol (78:22%, v/v) and ultraviolet detection at 310 nm. The linearity is evaluated by a calibration curve in the concentration range of 0.05-10.0 mu g/mL and presented a correlation coefficient of 0.9995. The absolute recoveries were 97.52 +/- 13.9% and 96.87 +/- 3.7% for methotrexate and ferulic acid (internal standard), respectively. The intra- and inter-day precision were less 6.19 and 5.89%, respectively (n = 6). The limit of quantitation was 0.02 mu g/mL and the limit of detection was 0.006 mu g/mL. The complete analysis was achieved less than 10 min with no interference from endogenous components or 22 examined drugs. This method was validated by using serum samples from high-dose methotrexate treated patients with osteosarcoma, breast cancer, acute leukemia and lymphoma. The method was demonstrated to be a simple, rapid and reliable approach in quantification of methotrexate in serum samples from patients with high-dose methotrexate therapy. (C) 2015 Elsevier B.V. All rights reserved.
C1 [Li, Yuan-dong; Li, Yan; Liang, Ning-sheng; Yang, Fan; Kuang, Zhi-peng] Guangxi Med Univ, Res Dept, Affiliated Tumor Hosp, Nanning 530021, Guangxi, Peoples R China.
C3 Guangxi Medical University
RP Li, YD (通讯作者)，Guangxi Med Univ, Res Dept, Affiliated Tumor Hosp, 71 Hedi Rd, Nanning 530021, Guangxi, Peoples R China.
EM lyd641209@163.com
FU Health Department of Guangxi Zhuang Autonomous Region [2012090]
FX The work is supported by the Health Department of Guangxi Zhuang
   Autonomous Region (Grant No. 2012090). The authors would also like to
   express their gratitude to Miss Yan Feng for her technical support.
CR Al-Quteimat OM, 2014, SAUDI PHARM J, V22, P385, DOI 10.1016/j.jsps.2014.03.002
   ALBERTIONI F, 1995, J CHROMATOGR B, V665, P163, DOI 10.1016/0378-4347(94)00507-2
   [Anonymous], FDA GUID IND BIOAN M
   Begas E, 2014, J CHROMATOGR SCI, V52, P590, DOI 10.1093/chromsci/bmt081
   BLEYER WA, 1977, CANCER TREAT REV, V4, P87, DOI 10.1016/S0305-7372(77)80007-8
   den Boer E, 2012, THER DRUG MONIT, V34, P432, DOI 10.1097/FTD.0b013e31825bb368
   Dupuis C, 2008, ANTI-CANCER DRUG, V19, P267, DOI 10.1097/CAD.0b013e3282f21376
   Emara S, 1997, BIOMED CHROMATOGR, V11, P42, DOI 10.1002/(SICI)1099-0801(199701)11:1<42::AID-BMC621>3.0.CO;2-F
   Emara S, 1998, BIOMED CHROMATOGR, V12, P338, DOI 10.1002/(SICI)1099-0801(199811/12)12:6<338::AID-BMC759>3.3.CO;2-V
   Holmboe L, 2012, BRIT J CLIN PHARMACO, V73, P106, DOI 10.1111/j.1365-2125.2011.04054.x
   ISACOFF W H, 1976, Medical and Pediatric Oncology, V2, P319, DOI 10.1002/mpo.2950020313
   McCrudden EA, 1999, J CHROMATOGR B, V721, P87, DOI 10.1016/S0378-4347(98)00439-3
   RELLING MV, 1994, J CLIN ONCOL, V12, P1667, DOI 10.1200/JCO.1994.12.8.1667
   SADEE W, 1980, THER DRUG MONIT, V2, P177, DOI 10.1097/00007691-198004000-00012
   STOLLER RG, 1977, NEW ENGL J MED, V297, P630, DOI 10.1056/NEJM197709222971203
   Treon SP, 1996, CLIN CHEM, V42, P1322
   Uchiyama M, 2012, BIOMED CHROMATOGR, V26, P76, DOI 10.1002/bmc.1628
   Widemann BC, 2006, ONCOLOGIST, V11, P694, DOI 10.1634/theoncologist.11-6-694
   Zelcer S, 2008, PEDIATR BLOOD CANCER, V50, P1176, DOI 10.1002/pbc.21419
NR 19
TC 26
Z9 26
U1 0
U2 30
PU ELSEVIER SCIENCE BV
PI AMSTERDAM
PA PO BOX 211, 1000 AE AMSTERDAM, NETHERLANDS
SN 1570-0232
EI 1873-376X
J9 J CHROMATOGR B
JI J. Chromatogr. B
PD OCT 1
PY 2015
VL 1002
BP 107
EP 112
DI 10.1016/j.jchromb.2015.08.017
PG 6
WC Biochemical Research Methods; Chemistry, Analytical
WE Science Citation Index Expanded (SCI-EXPANDED)
SC Biochemistry & Molecular Biology; Chemistry
GA CS5QD
UT WOS:000362132100013
PM 26319303
DA 2023-12-20
ER

PT J
AU Husmann, K
   Arlt, MJE
   Jirkof, P
   Arras, M
   Born, W
   Fuchs, B
AF Husmann, K.
   Arlt, M. J. E.
   Jirkof, P.
   Arras, M.
   Born, W.
   Fuchs, B.
TI Primary tumour growth in an orthotopic osteosarcoma mouse model is not
   influenced by analgesic treatment with buprenorphine and meloxicam
SO LABORATORY ANIMALS
LA English
DT Article
DE refinement; anaesthesia; buprenorphine; meloxicam; osteosarcoma
ID HUMAN OVARIAN CANCERS; CYCLOOXYGENASE-2 INHIBITORS; LUNG METASTASIS;
   BONE PAIN; MICE; EXPRESSION; REDUCTION; INJECTION; COX-2; DRUG
AB Little is known about the treatment of bone pain in animal models of bone cancer. In the present study, the orthotopic 143-B human osteosarcoma xenotransplantation model was used to address the following questions: (1) Can repetitive analgesic treatment extend the experimental period by prolonging the time to reach humane endpoints and (2) Does repetitive analgesic treatment affect bone tumour development and metastasis? The analgesics, buprenorphine and meloxicam, were either applied individually or in combination at 12h intervals as soon as the animals began to avoid using the tumour cell injected leg. While control mice treated with NaCl showed continuous body weight loss, the major criterion previously for terminating the experiments, animals treated with analgesic substances did not. The control mice had to be sacrificed 26 days after tumour cell injection, whereas the groups of animals with the different pain treatments were euthanized after an additional eight days. Importantly, primary intratibial tumour growth was not affected in any of the experimental groups by any of the pain treatment procedures. Between days 26 and 34 after tumour cell injection an increase of about 100% of the number of lung metastases was found for the groups treated with buprenorphine alone or together with meloxicam, but not for the group treated with meloxicam alone. In summary, the results indicated that both buprenorphine and meloxicam are suitable analgesics for prolonging the experimental periods in an experimental intratibial osteosarcoma mouse model.
C1 [Husmann, K.; Arlt, M. J. E.; Born, W.; Fuchs, B.] Balgrist Univ Hosp, Lab Orthopaed Res, Dept Orthopaed, CH-8008 Zurich, Switzerland.
   [Jirkof, P.; Arras, M.] Univ Zurich Hosp, Div Surg Res, CH-8091 Zurich, Switzerland.
C3 University of Zurich; University of Zurich; University Zurich Hospital
RP Husmann, K (通讯作者)，Balgrist Univ Hosp, Lab Orthopaed Res, Dept Orthopaed, CH-8008 Zurich, Switzerland.
EM khusmann@research.balgrist.ch
OI Arras, Margarete/0000-0003-3864-9879; Jirkof, Paulin/0000-0002-7225-2325
FU Swiss National Science Foundation SNF; Schweizerischer Verein Balgrist;
   University of Zurich; Krebsliga Zurich; Walter L and Johanna Wolf
   Foundation, Zurich, Switzerland; HSM program for Muskuloskeletal
   Oncology of the Kanton Zurich
FX This study was supported by the Swiss National Science Foundation SNF,
   the Schweizerischer Verein Balgrist, the University of Zurich, the
   Krebsliga Zurich, a grant from the Walter L and Johanna Wolf Foundation,
   Zurich, Switzerland, and the HSM program for Muskuloskeletal Oncology of
   the Kanton Zurich.
CR Arlt MJE, 2011, J ORTHOP RES, V29, P938, DOI 10.1002/jor.21304
   Arras Margarete, 2007, BMC Vet Res, V3, P16, DOI 10.1186/1746-6148-3-16
   Bibby MC, 2004, EUR J CANCER, V40, P852, DOI 10.1016/j.ejca.2003.11.021
   Cespedes M V, 2006, Clin Transl Oncol, V8, P318
   Colvin L, 2008, EUR J CANCER, V44, P1083, DOI 10.1016/j.ejca.2008.03.001
   Curtin LI, 2009, COMPARATIVE MED, V59, P60
   Davis Mellar P, 2012, J Support Oncol, V10, P209, DOI 10.1016/j.suponc.2012.05.002
   Davis MP, 2005, SUPPORT CARE CANCER, V13, P878, DOI 10.1007/s00520-005-0849-9
   De Ciantis Paolo Donato, 2010, J Pain Res, V3, P213, DOI 10.2147/JPR.S14209
   Engelhardt G, 1996, BRIT J RHEUMATOL, V35, P4
   Faul F, 2009, BEHAV RES METHODS, V41, P1149, DOI 10.3758/BRM.41.4.1149
   Francia G, 2011, NAT REV CANCER, V11, P135, DOI 10.1038/nrc3001
   Fuchs B, 2002, CLIN ORTHOP RELAT R, P40
   Furst DE, 1997, SEMIN ARTHRITIS RHEU, V26, P21, DOI 10.1016/S0049-0172(97)80049-2
   Gorlick R, 2010, J BONE MINER RES, V25, P683, DOI 10.1002/jbmr.77
   Gu XP, 2010, MOL PAIN, V6, DOI 10.1186/1744-8069-6-64
   Husmann K, 2013, BBA-MOL BASIS DIS, V1832, P347, DOI 10.1016/j.bbadis.2012.11.006
   Jiang X, 2009, CANCER SCI, V100, P2226, DOI 10.1111/j.1349-7006.2009.01306.x
   Kern MA, 2004, CARCINOGENESIS, V25, P1193, DOI 10.1093/carcin/bgh110
   Loi M, 2011, INT J DEV BIOL, V55, P547, DOI 10.1387/ijdb.103230ml
   Longhi A, 2006, CANCER TREAT REV, V32, P423, DOI 10.1016/j.ctrv.2006.05.005
   Lutfy K, 2003, J NEUROSCI, V23, P10331
   Mitta B, 2005, METAB ENG, V7, P426, DOI 10.1016/j.ymben.2005.06.006
   Miyamoto K, 2002, MUSCLE NERVE, V25, P280, DOI 10.1002/mus.10019
   Mogil JS, 2010, MOL PAIN, V6, DOI 10.1186/1744-8069-6-34
   Mogil JS, 2004, PAIN, V112, P12, DOI 10.1016/j.pain.2004.09.028
   Muralidharan A, 2013, PHARMACOL BIOCHEM BE, V106, P33, DOI 10.1016/j.pbb.2013.02.020
   Naruse T, 2006, CARCINOGENESIS, V27, P584, DOI 10.1093/carcin/bgi240
   Naumov GN, 2006, CELL CYCLE, V5, P1779, DOI 10.4161/cc.5.16.3018
   Parker JM, 2011, J AM ASSOC LAB ANIM, V50, P466
   Roughan JV, 2003, EUR J PAIN, V7, P397, DOI 10.1016/S1090-3801(02)00140-4
   Sabile AA, 2012, J BONE MINER RES, V27, P58, DOI 10.1002/jbmr.535
   Sabino MAC, 2002, CANCER RES, V62, P7343
   Santos ARS, 1998, INFLAMM RES, V47, P302, DOI 10.1007/s000110050333
   Slingsby LS, 2000, J SMALL ANIM PRACT, V41, P447, DOI 10.1111/j.1748-5827.2000.tb03139.x
   Vadivelu Nalini, 2007, J Opioid Manag, V3, P49
   van Loo PLP, 1997, LAB ANIM, V31, P318, DOI 10.1258/002367797780596211
   Whelan JS, 2012, ANN ONCOL, V23, P1607, DOI 10.1093/annonc/mdr491
   Xin B, 2007, PATHOL ONCOL RES, V13, P365, DOI 10.1007/BF02940318
   Xin B, 2007, CANCER, V110, P791, DOI 10.1002/cncr.22854
NR 40
TC 17
Z9 17
U1 0
U2 6
PU SAGE PUBLICATIONS INC
PI THOUSAND OAKS
PA 2455 TELLER RD, THOUSAND OAKS, CA 91320 USA
SN 0023-6772
EI 1758-1117
J9 LAB ANIM-UK
JI Lab. Anim.
PD OCT
PY 2015
VL 49
IS 4
BP 284
EP 293
DI 10.1177/0023677215570989
PG 10
WC Veterinary Sciences; Zoology
WE Science Citation Index Expanded (SCI-EXPANDED)
SC Veterinary Sciences; Zoology
GA CS2MB
UT WOS:000361903900003
PM 25650386
DA 2023-12-20
ER

PT J
AU Goldstein, SD
   Hayashi, M
   Albert, CM
   Jackson, KW
   Loeb, DM
AF Goldstein, Seth D.
   Hayashi, Masanori
   Albert, Catherine M.
   Jackson, Kyle W.
   Loeb, David M.
TI An orthotopic xenograft model with survival hindlimb amputation allows
   investigation of the effect of tumor microenvironment on sarcoma
   metastasis
SO CLINICAL & EXPERIMENTAL METASTASIS
LA English
DT Article
DE Ewing sarcoma; Osteosarcoma; Rhabdomyosarcoma; Arginase; Metastasis;
   Animal model
ID DRUG DEVELOPMENT; NITRIC-OXIDE; MOUSE MODEL; MICE; CANCER; OSTEOSARCOMA;
   PROGRESSION; BEHAVIOR; CELLS; INSIGHTS
AB Overall survival rates for pediatric high-grade sarcoma have improved greatly in the past few decades, but prevention and treatment of distant metastasis remain the most compelling problems facing these patients. Traditional preclinical mouse models have not proven adequate to study the biology and treatment of spontaneous distant sarcoma metastasis. To address this deficit, we developed an orthotopic implantation/amputation model in which patient-derived sarcoma xenografts are surgically implanted into mouse hindlimbs, allowed to grow, then subsequently amputated and the animals observed for development of metastases. NOD/SCID/IL-2R gamma-null mice were implanted with either histologically intact high grade sarcoma patient-derived xenografts or cell lines in the pretibial space and affected limbs were amputated after tumor growth. In contrast to subcutaneous flank tumors, we were able to consistently detect spontaneous distant spread of the tumors using our model. Metastases were seen in 27-90 % of animals, depending on the xenograft, and were repeatable and predictable. We also demonstrate the utility of this model for studying the biology of metastasis and present preliminary new insights suggesting the role of arginine metabolism and macrophage phenotype polarization in creating a tumor microenvironment that facilitates metastasis. Subcutaneous tumors express more arginase than inducible nitric oxide synthase and demonstrate significant macrophage infiltration, whereas orthotopic tumors express similar amounts of inducible nitric oxide synthase and arginase and have only a scant macrophage infiltrate. Thus, we present a model of spontaneous distant sarcoma metastasis that mimics the clinical situation and is amenable to studying the biology of the entire metastatic cascade.
C1 [Goldstein, Seth D.; Hayashi, Masanori; Albert, Catherine M.; Jackson, Kyle W.; Loeb, David M.] Johns Hopkins Univ, Sidney Kimmel Comprehens Canc Ctr, Baltimore, MD 21231 USA.
C3 Johns Hopkins University; Johns Hopkins Medicine
RP Loeb, DM (通讯作者)，Johns Hopkins Univ, Sidney Kimmel Comprehens Canc Ctr, Bunting Blaustein Canc Res Bldg,Room 2M51, Baltimore, MD 21231 USA.
EM loebda@jhmi.edu
OI Goldstein, Seth/0000-0001-7806-4109; Hayashi,
   Masanori/0000-0002-9508-0159
FU National Institutes of Health [1R01CA138212-01]; Liddy Shriver Sarcoma
   Initiative; Pablove Foundation; Giant Food Children's Cancer Research
   Fund; Heather Brooke Foundation; Love for Luca Foundation
FX This work was supported by grants from the National Institutes of Health
   (1R01CA138212-01) and the Liddy Shriver Sarcoma Initiative (to DML), as
   well as from the Pablove Foundation (to MH). The authors also wish to
   acknowledge the support of the Giant Food Children's Cancer Research
   Fund, the Heather Brooke Foundation, and the Love for Luca Foundation.
CR Adamson PC, 2005, CANCER J, V11, P324, DOI 10.1097/00130404-200507000-00008
   BERLIN O, 1993, CANCER RES, V53, P4890
   Buddingh EP, 2011, CLIN CANCER RES, V17, P2110, DOI 10.1158/1078-0432.CCR-10-2047
   Chao TC, 1997, J SURG ONCOL, V65, P123, DOI 10.1002/(SICI)1096-9098(199706)65:2<123::AID-JSO9>3.0.CO;2-9
   Cheng RYS, 2014, NITRIC OXIDE-BIOL CH, V43, P17, DOI 10.1016/j.niox.2014.08.003
   Duyverman AMMJ, 2012, NAT PROTOC, V7, P756, DOI 10.1038/nprot.2012.031
   Harrell MI, 2008, J IMMUNOL METHODS, V332, P170, DOI 10.1016/j.jim.2007.11.012
   Heinecke JL, 2014, P NATL ACAD SCI USA, V111, P6323, DOI 10.1073/pnas.1401799111
   HUANG PG, 1995, J NEUROSURG, V83, P308, DOI 10.3171/jns.1995.83.2.0308
   Hussain SP, 2004, CANCER RES, V64, P6849, DOI 10.1158/0008-5472.CAN-04-2201
   Hylander BL, 2013, J TRANSL MED, V11, DOI 10.1186/1479-5876-11-110
   Ito M, 2002, BLOOD, V100, P3175, DOI 10.1182/blood-2001-12-0207
   Johnson JI, 2001, BRIT J CANCER, V84, P1424, DOI 10.1054/bjoc.2001.1796
   Joo KM, 2013, CELL REP, V3, P260, DOI 10.1016/j.celrep.2012.12.013
   Kerbel RS, 2003, CANCER BIOL THER, V2, pS134
   Kern SE, 2007, CANCER RES, V67, P8985, DOI 10.1158/0008-5472.CAN-07-1971
   Khanna C, 2000, CLIN EXP METASTAS, V18, P261, DOI 10.1023/A:1006767007547
   Khanna C, 2014, CLIN CANCER RES, V20, P4200, DOI 10.1158/1078-0432.CCR-13-2574
   Kigerl KA, 2009, J NEUROSCI, V29, P13435, DOI 10.1523/JNEUROSCI.3257-09.2009
   Kilkenny C, 2010, PLOS BIOL, V8, DOI 10.1371/journal.pbio.1000412
   Kobayashi E, 2010, MOL CANCER THER, V9, P535, DOI 10.1158/1535-7163.MCT-09-0774
   KOZLOWSKI JM, 1984, CANCER RES, V44, P3522
   Krishnan K, 2005, CANCER J, V11, P306, DOI 10.1097/00130404-200507000-00006
   Luu HH, 2005, CLIN EXP METASTAS, V22, P319, DOI 10.1007/s10585-005-0365-9
   Mayorek N, 2010, PLOS ONE, V5, DOI 10.1371/journal.pone.0012715
   Morton CL, 2007, NAT PROTOC, V2, P247, DOI 10.1038/nprot.2007.25
   Norris RE, 2012, NAT REV CANCER, V12, P776, DOI 10.1038/nrc3370
   Pocard M, 1996, IN VIVO, V10, P463
   Quail DF, 2013, NAT MED, V19, P1423, DOI 10.1038/nm.3394
   Smith MA, 2011, PEDIATR BLOOD CANCER, V57, P268, DOI 10.1002/pbc.22797
   Talmadge JE, 2007, AM J PATHOL, V170, P793, DOI 10.2353/ajpath.2007.060929
   Tanaka S, 2012, J IMMUNOL, V188, P6145, DOI 10.4049/jimmunol.1103660
   Wan LL, 2013, NAT MED, V19, P1450, DOI 10.1038/nm.3391
   Williams EL, 2005, BIOESSAYS, V27, P1228, DOI 10.1002/bies.20324
   Yan XF, 2011, J DERMATOL SCI, V61, P211, DOI 10.1016/j.jdermsci.2010.12.009
   Yang ZH, 2014, FRONT IMMUNOL, V5, DOI 10.3389/fimmu.2014.00533
   Yuan J, 2009, CANCER INVEST, V27, P435, DOI 10.1080/07357900802491477
NR 37
TC 23
Z9 27
U1 0
U2 13
PU SPRINGER
PI DORDRECHT
PA VAN GODEWIJCKSTRAAT 30, 3311 GZ DORDRECHT, NETHERLANDS
SN 0262-0898
EI 1573-7276
J9 CLIN EXP METASTAS
JI Clin. Exp. Metastasis
PD OCT
PY 2015
VL 32
IS 7
BP 703
EP 715
DI 10.1007/s10585-015-9738-x
PG 13
WC Oncology
WE Science Citation Index Expanded (SCI-EXPANDED)
SC Oncology
GA CR9ZF
UT WOS:000361715300006
PM 26278104
DA 2023-12-20
ER

PT J
AU Ranjan, A
   Fofaria, NM
   Kim, SH
   Srivastava, SK
AF Ranjan, Alok
   Fofaria, Neel M.
   Kim, Sung-Hoon
   Srivastava, Sanjay K.
TI Modulation of signal transduction pathways by natural compounds in
   cancer
SO CHINESE JOURNAL OF NATURAL MEDICINES
LA English
DT Article
DE Natural compounds; Capsaicin; Curcumin; Diin dolylmethane (DIM);
   Isothiocyanate; Piperine; Deguelin; Cucurbitacin B; Cancer
ID CELL-CYCLE ARREST; PANCREATIC TUMOR-GROWTH; TO-MESENCHYMAL TRANSITION;
   DIETARY PHENETHYL ISOTHIOCYANATE; HUMAN OSTEOSARCOMA CELLS;
   FACTOR-KAPPA-B; BENZYL ISOTHIOCYANATE; CUCURBITACIN B; IN-VITRO;
   CHEMOPREVENTIVE AGENT
AB Cancer is generally regarded as the result of abnormal growth of cells. According to World Health Organization, cancer is the leading cause of mortality worldwide. Mother nature provides a large source of bioactive compounds with excellent therapeutic efficacy. Numerous phytochemicals from nature have been investigated for anticancer properties. In this review article, we discuss several natural compounds, which have shown anti-cancer activity. Natural compounds induce cell cycle arrest, activate intrinsic and extrinsic apoptosis pathways, generate Reactive Oxygen Species (ROS), and down-regulate activated signaling pathways, resulting in inhibition of cell proliferation, progression and metastasis of cancer. Several preclinical studies have suggested that natural compounds can also increase the sensitivity of resistant cancers to available chemotherapy agents. Furthermore, combining FDA approved anti-cancer drugs with natural compounds results in improved efficacy. On the basis of these exciting outcomes of natural compounds against several cancer types, several agents have already advanced to clinical trials. In conclusion, preclinical results and clinical outcomes against cancer suggest promising anticancer efficacy of agents from natural sources.
C1 [Ranjan, Alok; Fofaria, Neel M.; Srivastava, Sanjay K.] Texas Tech Univ, Hlth Sci Ctr, Dept Biomed Sci, Amarillo, TX 79106 USA.
   [Ranjan, Alok; Fofaria, Neel M.; Srivastava, Sanjay K.] Texas Tech Univ, Hlth Sci Ctr, Canc Biol Ctr, Amarillo, TX 79106 USA.
   [Kim, Sung-Hoon; Srivastava, Sanjay K.] Kyung Hee Univ, Coll Korean Med, Canc Prevent Mat Dev Res Ctr, Dept Pathol, Seoul 131701, South Korea.
C3 Texas Tech University System; Texas Tech University Health Science
   Center; Texas Tech University Health Sciences Center Amarillo; Texas
   Tech University System; Texas Tech University Health Science Center;
   Texas Tech University Health Sciences Center Amarillo; Kyung Hee
   University
RP Srivastava, SK (通讯作者)，Texas Tech Univ, Hlth Sci Ctr, Dept Biomed Sci, Amarillo, TX 79106 USA.
EM sungkim7@khu.ac.kr; sanjay.srivastava@ttuhsc.edu
RI Srivastava, Sanjay K./AAE-7635-2020
OI kim, sunghoon/0000-0002-1570-3230
FU NIH/National Cancer Institute [CA129038]; MEST [2012-0005755]
FX This work was supported in part by NIH/National Cancer Institute R01
   grant CA129038 ( to S.K.S) and MEST grant 2012-0005755 ( to S.H.K).
CR Abdelhamed S, 2014, ANTICANCER RES, V34, P1893
   Aggarwal BB, 2007, ADV EXP MED BIOL, V595, P1
   Akbik D, 2014, LIFE SCI, V116, P1, DOI 10.1016/j.lfs.2014.08.016
   Anderton MJ, 2004, DRUG METAB DISPOS, V32, P632, DOI 10.1124/dmd.32.6.632
   Babbar S, 2009, THER DRUG MONIT, V31, P502, DOI 10.1097/FTD.0b013e3181a8b200
   Bai H, 2011, CARCINOGENESIS, V32, P1689, DOI 10.1093/carcin/bgr191
   Batra S, 2010, MOL CANCER THER, V9, P1596, DOI 10.1158/1535-7163.MCT-09-1146
   Bezerra DP, 2008, J APPL TOXICOL, V28, P156, DOI 10.1002/jat.1261
   Bhardwaj RK, 2002, J PHARMACOL EXP THER, V302, P645, DOI 10.1124/jpet.102.034728
   Bode AM, 2011, CANCER RES, V71, P2809, DOI 10.1158/0008-5472.CAN-10-3756
   Boreddy SR, 2013, ONCOGENE, V32, P3980, DOI 10.1038/onc.2012.413
   Boreddy SR, 2013, CANCER LETT, V334, P86, DOI 10.1016/j.canlet.2012.10.020
   Boreddy SR, 2011, PLOS ONE, V6, DOI 10.1371/journal.pone.0025799
   Boreddy SR, 2011, CLIN CANCER RES, V17, P1784, DOI 10.1158/1078-0432.CCR-10-1891
   BRUSEWITZ G, 1977, BIOCHEM J, V162, P99
   Cang SD, 2014, EXP HEMATOL ONCOL, V3, DOI 10.1186/2162-3619-3-5
   Carroll RE, 2011, CANCER PREV RES, V4, P354, DOI 10.1158/1940-6207.CAPR-10-0098
   Chaiyasit Kamon, 2009, Journal of the Medical Association of Thailand, V92, P108
   Chan KT, 2010, CANCER LETT, V289, P46, DOI 10.1016/j.canlet.2009.07.015
   Chen WK, 2010, INT J ONCOL, V37, P737, DOI 10.3892/ijo_00000723
   Cheng AL, 2001, ANTICANCER RES, V21, P2895
   Cheung KL, 2010, AAPS J, V12, P87, DOI 10.1208/s12248-009-9162-8
   Chou YC, 2015, NEUROCHEM INT, V81, P32, DOI 10.1016/j.neuint.2015.01.001
   Chu YL, 2013, J AGR FOOD CHEM, V61, P9839, DOI 10.1021/jf403241s
   CHUNG FL, 1992, CANCER EPIDEM BIOMAR, V1, P383
   Cincin ZB, 2015, CELL ONCOL, V38, P195, DOI 10.1007/s13402-015-0222-z
   Cruz-Correa M, 2006, CLIN GASTROENTEROL H, V4, P1035, DOI 10.1016/j.cgh.2006.03.020
   Reyes-Escogido MD, 2011, MOLECULES, V16, P1253, DOI 10.3390/molecules16021253
   Deng G, 2015, MOL MED REP, V12, P4427, DOI 10.3892/mmr.2015.3923
   Denis I, 2014, ONCOTARGET, V5, P11641, DOI 10.18632/oncotarget.2604
   Díaz-Laviada I, 2014, PROG DRUG RES, V68, P181, DOI 10.1007/978-3-0348-0828-6_8
   Duangmano S, 2012, BMC COMPLEM ALTERN M, V12, DOI 10.1186/1472-6882-12-185
   Duangmano S, 2010, INT J MOL SCI, V11, P5323, DOI 10.3390/ijms11125323
   Faivre S, 2006, SEMIN ONCOL, V33, P407, DOI 10.1053/j.seminoncol.2006.04.005
   Fofaria NM, 2015, CARCINOGENESIS, V36, P142, DOI 10.1093/carcin/bgu233
   Fofaria NM, 2014, PLOS ONE, V9, DOI 10.1371/journal.pone.0094298
   Gao YJ, 2014, CANCER LETT, V349, P15, DOI 10.1016/j.canlet.2014.03.015
   Greenshields AL, 2015, CANCER LETT, V357, P129, DOI 10.1016/j.canlet.2014.11.017
   Guo JJ, 2014, PLOS ONE, V9, DOI 10.1371/journal.pone.0088140
   GUO Z, 1993, CARCINOGENESIS, V14, P1167, DOI 10.1093/carcin/14.6.1167
   Gupta P, 2014, BBA-REV CANCER, V1846, P405, DOI 10.1016/j.bbcan.2014.08.003
   Gupta P, 2014, MOL ONCOL, V8, P1532, DOI 10.1016/j.molonc.2014.06.006
   Gupta P, 2014, MOL NUTR FOOD RES, V58, P1685, DOI 10.1002/mnfr.201300684
   Gupta P, 2014, ONCOTARGET, V5, P1812, DOI 10.18632/oncotarget.1743
   Gupta P, 2013, PLOS ONE, V8, DOI 10.1371/journal.pone.0067278
   Hanahan D, 2011, CELL, V144, P646, DOI 10.1016/j.cell.2011.02.013
   HECHT SS, 1995, CANCER EPIDEM BIOMAR, V4, P877
   Hu HY, 2013, DRUG DEV IND PHARM, V39, P770, DOI 10.3109/03639045.2012.702348
   Hu J, 2010, INT J CANCER, V127, P2455, DOI 10.1002/ijc.25253
   Huang SP, 2009, ANTICANCER RES, V29, P165
   Huang XF, 2013, CURR MED CHEM, V20, P2661, DOI 10.2174/0929867311320210004
   Ito S, 2010, LEUKEMIA RES, V34, P352, DOI 10.1016/j.leukres.2009.09.003
   Iwanski GB, 2010, BRIT J PHARMACOL, V160, P998, DOI 10.1111/j.1476-5381.2010.00741.x
   Jeong JB, 2015, INT J MOL SCI, V16, P10411, DOI 10.3390/ijms160510411
   Ji BC, 2012, ONCOL REP, V27, P959, DOI 10.3892/or.2012.1622
   Ji Y, 2005, PHARM RES-DORDR, V22, P1658, DOI 10.1007/s11095-005-7097-z
   Jin H, 2015, ONCOL REP, V33, P2031, DOI 10.3892/or.2015.3758
   Kalkunte S, 2006, J EXP THER ONCOL, V5, P287
   Kandala PK, 2012, BMC MED, V10, DOI 10.1186/1741-7015-10-9
   Kandala PK, 2012, CURR DRUG TARGETS, V13, P1869
   Kandala PK, 2012, J BIOL CHEM, V287, P28745, DOI 10.1074/jbc.M112.351379
   Kandala PK, 2012, ONCOTARGET, V3, P435
   Kandala PK, 2012, J PHARMACOL EXP THER, V341, P24, DOI 10.1124/jpet.111.188706
   Kandala PK, 2010, MOL PHARMACOL, V78, P297, DOI 10.1124/mol.110.063750
   Kang HW, 2012, DIGEST DIS SCI, V57, P2873, DOI 10.1007/s10620-012-2237-x
   Kang JH, 2015, EXP BIOL MED, V240, P1416, DOI 10.1177/1535370215571881
   Kausar H, 2013, CANCER LETT, V332, P35, DOI 10.1016/j.canlet.2013.01.008
   Khan N, 2008, ANTIOXID REDOX SIGN, V10, P475, DOI 10.1089/ars.2007.1740
   Kim ES, 2015, ONCOL LETT, V9, P897, DOI 10.3892/ol.2014.2735
   Kunnumakkara AB, 2008, CANCER LETT, V269, P199, DOI 10.1016/j.canlet.2008.03.009
   Lai LH, 2012, ACTA PHARMACOL SIN, V33, P523, DOI 10.1038/aps.2011.209
   Lang FF, 2015, PLOS ONE, V10, DOI 10.1371/journal.pone.0129196
   Lao Christopher D, 2006, BMC Complement Altern Med, V6, P10, DOI 10.1186/1472-6882-6-10
   Lee DH, 2014, BIOCHEM BIOPH RES CO, V446, P815, DOI 10.1016/j.bbrc.2014.01.112
   Lee DH, 2011, CANCER LETT, V306, P161, DOI 10.1016/j.canlet.2011.03.001
   Lee H, 2010, ONCOL REP, V24, P957, DOI 10.3892/or_00000942
   Lin JF, 2013, CARCINOGENESIS, V34, P406, DOI 10.1093/carcin/bgs359
   Lin Y, 2014, TUMOR BIOL, V35, P3305, DOI 10.1007/s13277-013-1433-4
   Liu TY, 2010, EUR J PHARMACOL, V641, P15, DOI 10.1016/j.ejphar.2010.04.062
   Liu YP, 2016, HEAD NECK-J SCI SPEC, V38, pE524, DOI 10.1002/hed.24034
   Liu YZ, 2014, PROTEOMICS, V14, P399, DOI 10.1002/pmic.201300261
   Lu P, 2012, CANCER BIOTHER RADIO, V27, P495, DOI 10.1089/cbr.2012.1219
   Makhov P, 2012, PROSTATE, V72, P661, DOI 10.1002/pros.21469
   Mehta R, 2013, PLOS ONE, V8, DOI 10.1371/journal.pone.0065113
   Mehta RR, 2013, CLIN EXP METASTAS, V30, P855, DOI 10.1007/s10585-013-9585-6
   Millimouno FM, 2014, CANCER PREV RES, V7, P1081, DOI 10.1158/1940-6207.CAPR-14-0136
   Do MT, 2013, FOOD CHEM, V141, P2591, DOI 10.1016/j.foodchem.2013.04.125
   Morris ME, 2014, AAPS J, V16, P705, DOI 10.1208/s12248-014-9610-y
   Mukherjee PK, 2013, FITOTERAPIA, V84, P227, DOI 10.1016/j.fitote.2012.10.003
   Mukhtar E, 2012, CURR DRUG TARGETS, V13, P1831, DOI 10.2174/138945012804545489
   Murillo G, 2009, CANCER PREV RES, V2, P942, DOI 10.1158/1940-6207.CAPR-08-0232
   Najar IA, 2011, CHEM-BIOL INTERACT, V190, P84, DOI 10.1016/j.cbi.2011.02.011
   Nazari M, 2011, EUR J PHARMACOL, V650, P526, DOI 10.1016/j.ejphar.2010.10.053
   Ni WY, 2014, IN VIVO, V28, P891
   Ni WY, 2013, IN VIVO, V27, P623
   Ouyang DY, 2013, FOOD CHEM TOXICOL, V60, P424, DOI 10.1016/j.fct.2013.08.007
   Overby A, 2014, J GASTROEN HEPATOL, V29, P99, DOI 10.1111/jgh.12732
   Park W, 2013, CANCER PREV RES, V6, P387, DOI 10.1158/1940-6207.CAPR-12-0410
   Pramanik KC, 2015, ONCOTARGET, V6, P11561, DOI 10.18632/oncotarget.3427
   Pramanik KC, 2014, MOL CANCER THER, V13, P687, DOI 10.1158/1535-7163.MCT-13-0863
   Pramanik KC, 2012, ANTIOXID REDOX SIGN, V17, P1417, DOI 10.1089/ars.2011.4369
   Pramanik KC, 2011, PLOS ONE, V6, DOI 10.1371/journal.pone.0020151
   Qhattal HSS, 2011, J AGR FOOD CHEM, V59, P12396, DOI 10.1021/jf202612b
   Qin J, 2015, PHARM BIOL, P1
   Rajput S, 2012, EUR J CANCER PREV, V21, P205, DOI 10.1097/CEJ.0b013e32834a7f0c
   Rao CV, 2013, CANCER PREV RES, V6, P760, DOI 10.1158/1940-6207.CAPR-13-0242
   RAVINDRANATH V, 1980, TOXICOLOGY, V16, P259, DOI 10.1016/0300-483X(80)90122-5
   RAVINDRANATH V, 1981, TOXICOLOGY, V22, P337, DOI 10.1016/0300-483X(81)90027-5
   Reed GA, 2008, CANCER EPIDEM BIOMAR, V17, P2619, DOI 10.1158/1055-9965.EPI-08-0520
   Reilly CA, 2013, CHEM RES TOXICOL, V26, P55, DOI 10.1021/tx300366k
   Safarzadeh E, 2014, ADV PHARM BULL, V4, P421, DOI 10.5681/apb.2014.062
   Sahu RP, 2009, BRIT J CANCER, V100, P1425, DOI 10.1038/sj.bjc.6605039
   Sahu RP, 2009, CARCINOGENESIS, V30, P1744, DOI 10.1093/carcin/bgp157
   Sahu RP, 2009, JNCI-J NATL CANCER I, V101, P176, DOI 10.1093/jnci/djn470
   Sahu Ravi Prakash, 2009, Front Biosci (Elite Ed), V1, P568
   Sakao K, 2015, CANCER PREV RES, V8, P365, DOI 10.1158/1940-6207.CAPR-14-0386
   Shang HS, 2014, MOLECULES, V19, P16588, DOI 10.3390/molecules191016588
   Shanmugam MK, 2015, MOLECULES, V20, P2728, DOI 10.3390/molecules20022728
   Sharma SK, 2013, EUR J PHARMACOL, V720, P55, DOI 10.1016/j.ejphar.2013.10.053
   Shin YH, 2013, J DENT RES, V92, P547, DOI 10.1177/0022034513487376
   Sordillo PP, 2015, ANTICANCER RES, V35, P599
   Srinivasan K, 2014, CRIT REV FOOD SCI, V54, P352, DOI 10.1080/10408398.2011.585525
   Srinivasan K, 2016, CRIT REV FOOD SCI, V56, P1488, DOI 10.1080/10408398.2013.772090
   Srivastava SK, 2004, CARCINOGENESIS, V25, P1701, DOI 10.1093/carcin/bgh179
   Srivastava SK, 2013, DIET AND CANC, P1
   Sticha KRK, 2000, CARCINOGENESIS, V21, P1711, DOI 10.1093/carcin/21.9.1711
   Suh YA, 2013, CANCER LETT, V332, P102, DOI 10.1016/j.canlet.2013.01.022
   Suresh D, 2010, INDIAN J MED RES, V131, P682
   Tak JK, 2012, BMB REP, V45, P242, DOI 10.5483/BMBRep.2012.45.4.242
   Telang U, 2009, BIOPHARM DRUG DISPOS, V30, P335, DOI 10.1002/bdd.668
   Thacker PC, 2015, PLOS ONE, V10, DOI 10.1371/journal.pone.0120045
   Thamilselvan V, 2011, INT J CANCER, V129, P2916, DOI 10.1002/ijc.25949
   Thoennissen NH, 2009, CANCER RES, V69, P5876, DOI 10.1158/0008-5472.CAN-09-0536
   Toden S, 2015, CANCER PREV RES, V8, P431, DOI 10.1158/1940-6207.CAPR-14-0354
   Toden S, 2015, CARCINOGENESIS, V36, P355, DOI 10.1093/carcin/bgv006
   Udeani GO, 2001, CANCER CHEMOTH PHARM, V47, P263, DOI 10.1007/s002800000187
   Veerareddy PR, 2008, PHARMAZIE, V63, P352, DOI 10.1691/ph.2008.7362
   Wang DM, 2015, BIOMED CHROMATOGR, V29, P496, DOI 10.1002/bmc.3302
   Wang Y, 2013, NAT COMMUN, V4, DOI 10.1038/ncomms3214
   Wang YT, 2014, MOL MED REP, V10, P543, DOI 10.3892/mmr.2014.2167
   Wicker CA, 2009, CANCER GROWTH METAST, V2, P45
   Wolf MA, 2014, NUTR CANCER, V66, P285, DOI 10.1080/01635581.2014.868912
   Xia Y, 2015, MOL CELL BIOCHEM, V398, P147, DOI 10.1007/s11010-014-2214-0
   Xiang LP, 2015, ONCOTARGET, V6, P9295, DOI 10.18632/oncotarget.3261
   Xu H, 2015, CANCER CELL INT, V15, DOI 10.1186/s12935-015-0166-4
   Xu L, 2014, EVID-BASED COMPL ALT, V2014, DOI 10.1155/2014/378684
   Yang J, 2013, NEOPLASMA, V60, P364, DOI 10.4149/neo_2013_048
   Yang YL, 2013, PLOS ONE, V8, DOI [10.1371/journal.pone.0067755, 10.1371/journal.pone.0054736, 10.1371/journal.pone.0055384]
   Yeh YT, 2014, FREE RADICAL BIO MED, V74, P1, DOI 10.1016/j.freeradbiomed.2014.06.008
   Zhang J, 2015, INT IMMUNOPHARMACOL, V24, P50, DOI 10.1016/j.intimp.2014.11.012
   Zhang L, 2014, MOL MED REP, V10, P2675, DOI 10.3892/mmr.2014.2565
   Zhang MX, 2010, PANCREAS, V39, P923, DOI 10.1097/MPA.0b013e3181ce719e
   Zhang P, 2015, TOXICOL LETT, V234, P151, DOI 10.1016/j.toxlet.2015.02.018
   Zhang R, 2008, APOPTOSIS, V13, P1465, DOI 10.1007/s10495-008-0278-6
   Zhang RF, 2006, J NUTR, V136, P2728, DOI 10.1093/jn/136.11.2728
   Zhang T, 2012, AUTOPHAGY, V8, P559, DOI 10.4161/auto.18867
   Zhu JW, 2015, FREE RADICAL BIO MED, V86, P209, DOI 10.1016/j.freeradbiomed.2015.05.030
   Zhu Y, 2014, J SCI FOOD AGR
   Zhu Y, 2014, ASIAN PAC J CANCER P, V15, P8225, DOI 10.7314/APJCP.2014.15.19.8225
   Zhu Y, 2013, ASIAN PAC J CANCER P, V14, P2607, DOI 10.7314/APJCP.2013.14.4.2607
   Zou P, 2015, ONCOTARGET, V6, P5860, DOI 10.18632/oncotarget.3333
NR 161
TC 35
Z9 36
U1 0
U2 8
PU CHINESE JOURNAL NATURAL MEDICINES
PI NANJING
PA 24, TONGJIA XIANG, NANJING, 210009, PEOPLES R CHINA
SN 2095-6975
EI 1875-5364
J9 CHIN J NAT MEDICINES
JI Chin. J. Nat. Med.
PD OCT
PY 2015
VL 13
IS 10
BP 730
EP 742
DI 10.1016/S1875-5364(15)30073-X
PG 13
WC Integrative & Complementary Medicine; Pharmacology & Pharmacy
WE Science Citation Index Expanded (SCI-EXPANDED)
SC Integrative & Complementary Medicine; Pharmacology & Pharmacy
GA VC0ZO
UT WOS:000428071500002
PM 26481373
DA 2023-12-20
ER

PT J
AU Esposito, V
   Perna, A
   Lucariello, A
   Carleo, MA
   Viglietti, R
   Sangiovanni, V
   Coppola, N
   Guerra, G
   De Luca, A
   Chirianni, A
AF Esposito, Vincenzo
   Perna, Angelica
   Lucariello, Angela
   Carleo, Maria Aurora
   Viglietti, Rosaria
   Sangiovanni, Vincenzo
   Coppola, Nicola
   Guerra, Germano
   De Luca, Antonio
   Chirianni, Antonio
TI Different Impact Of Antiretroviral Drugs On Bone Differentiation In An
   In Vitro Model
SO JOURNAL OF CELLULAR BIOCHEMISTRY
LA English
DT Article
DE HIV; HAART; bone; mineralization; osteoporosis
ID TENOFOVIR DISOPROXIL FUMARATE; HIV-INFECTED PATIENTS; MINERAL DENSITY;
   PROTEASE INHIBITORS; VITAMIN-D; ABACAVIR-LAMIVUDINE; PREVALENCE;
   EXPRESSION; EMTRICITABINE; METABOLISM
AB Recently increasing emphasis is placed on preventive health and management of chronic comorbidities avoiding long-term toxicities of antiretroviral therapy (ART). Drawing from this background we decided to use the Saos-2, osteosarcoma cell line, as a cellular model, to evaluate the effects of some antiretroviral drugs such as abacavir (ABC), tenofovir (TDF), efavirenz (EFV), etravirine (ETR), and darunavir (DRV), on bone differentiation related pathways. According to our observation, treatment with TDF and ABC affects the ability of the cells to produce calcium deposits with a reduced expression of type I collagen gene and p21 mRNA, also increasing the activity of Wnt3a related pathway. On the other hand treatment with EFV and DRV was not related to any significant reduction of calcium deposits but displayed a decrease in the expression of Wnt3a at day 14 and Type I Collagen at day 7 compared with untreated cells, even if this last down regulation was not confirmed at day 14. Instead ETR administration to Saos-2 cells increases the calcium deposits collagen type I production, as a result of Wnt3a mRNA overexpression, and of an upregulation of collagen type I expression, being also the only drug able to increase the expression of p21 cdk inhibitor as further marker of terminal differentiation. In summary these data suggest the potential negative interference of TDF and ABC on bone differentiation. DRV and EFV partially affect collagen type I production, instead ETR facilitates a positive bone balance as a result of an increased osteoblasts terminal differentiation. J. Cell. Biochem. 116: 2188-2194, 2015. (c) 2015 Wiley Periodicals, Inc.
C1 [Esposito, Vincenzo] VUOCPO Cotugno AORN Osped Colli, Naples, Italy.
   [Perna, Angelica; Lucariello, Angela; De Luca, Antonio] Univ Naples 2, Sect Human Anat, Dept Mental & Phys Hlth & Prevent Med, Naples, Italy.
   [Carleo, Maria Aurora; Viglietti, Rosaria; Sangiovanni, Vincenzo; Chirianni, Antonio] III UOCPO Cotugno AORN Osped Colli, Naples, Italy.
   [Coppola, Nicola] Univ Naples 2, Infect Dis Sect, Dept Mental & Phys Hlth & Prevent Med, Naples, Italy.
   [Guerra, Germano] Univ Molise, Dept Hlth Sci, Campobasso, Italy.
C3 Universita della Campania Vanvitelli; Universita della Campania
   Vanvitelli; University of Molise
RP Esposito, V (通讯作者)，VUOCPO Cotugno AORN Osped Colli, Naples, Italy.
EM esposvin@libero.it
RI De Luca, Antonio/AAD-9562-2020; Perna, Angelica/S-8292-2019; Lucariello,
   Angela/AAD-2906-2020; Lucariello, Angela/AAT-6447-2020; Esposito,
   Vincenzo/AAR-6325-2020
OI De Luca, Antonio/0000-0002-3905-6154; Perna,
   Angelica/0000-0002-7853-9159; Lucariello, Angela/0000-0001-6435-7680;
   Esposito, Vincenzo/0000-0002-9817-7810; Coppola,
   Nicola/0000-0001-5897-4949; Esposito, Vincenzo/0000-0003-4696-2363
FU Second University of Naples
FX Grant sponsor: Second University of Naples.
CR Ambrosetti D, 2008, MOL CELL BIOL, V28, P4759, DOI 10.1128/MCB.01849-07
   Arnsten JH, 2007, AIDS, V21, P617, DOI 10.1097/QAD.0b013e3280148c05
   Borderi M, 2009, AIDS, V23, P1297, DOI 10.1097/QAD.0b013e32832ce85a
   Brown TT, 2006, AIDS, V20, P2165, DOI 10.1097/QAD.0b013e32801022eb
   Brown TT, 2011, ANTIVIR THER, V16, P1063, DOI 10.3851/IMP1874
   Cotter AG, 2013, J CLIN ENDOCR METAB, V98, P1659, DOI 10.1210/jc.2012-3686
   De Crignis E, 2008, NEW MICROBIOL, V31, P155
   Etminani-Esfahani Maryam, 2012, BMC Res Notes, V5, P204, DOI 10.1186/1756-0500-5-204
   Focà E, 2012, BMC INFECT DIS, V12, DOI 10.1186/1471-2334-12-38
   Gallant JE, 2004, JAMA-J AM MED ASSOC, V292, P191, DOI 10.1001/jama.292.2.191
   Gibellini D, 2010, NEW MICROBIOL, V33, P109
   Grigsby IF, 2010, BIOCHEM BIOPH RES CO, V394, P48, DOI 10.1016/j.bbrc.2010.02.080
   Grigsby IF, 2010, BIOCHEM BIOPH RES CO, V391, P1324, DOI 10.1016/j.bbrc.2009.12.039
   GUO K, 1995, MOL CELL BIOL, V15, P3823
   Haskelberg H, 2012, PLOS ONE, V7, DOI 10.1371/journal.pone.0038377
   Huang JS, 2013, HIV CLIN TRIALS, V14, P224, DOI 10.1310/hct1405-224
   Jain RG, 2002, J BIOL CHEM, V277, P19247, DOI 10.1074/jbc.C200069200
   Kennell JA, 2005, J BIOL CHEM, V280, P24004, DOI 10.1074/jbc.M501080200
   Kim HS, 2013, J KOREAN MED SCI, V28, P827, DOI 10.3346/jkms.2013.28.6.827
   Malizia AP, 2007, AIDS RES HUM RETROV, V23, P243, DOI 10.1089/aid.2006.0084
   McComsey GA, 2011, J INFECT DIS, V203, P1791, DOI 10.1093/infdis/jir188
   Okoye Ujunwa C, 2008, J Mol Signal, V3, P16, DOI 10.1186/1750-2187-3-16
   Rasmussen TA, 2012, PLOS ONE, V7, DOI 10.1371/journal.pone.0032445
   Stellbrink HJ, 2010, CLIN INFECT DIS, V51, P963, DOI 10.1086/656417
   Triant VA, 2008, J CLIN ENDOCR METAB, V93, P3499, DOI 10.1210/jc.2008-0828
   Welz T, 2010, AIDS, V24, P1923, DOI 10.1097/QAD.0b013e32833c3281
   Zhang RR, 2013, BONE, V52, P145, DOI 10.1016/j.bone.2012.09.029
NR 27
TC 23
Z9 25
U1 0
U2 9
PU WILEY
PI HOBOKEN
PA 111 RIVER ST, HOBOKEN 07030-5774, NJ USA
SN 0730-2312
EI 1097-4644
J9 J CELL BIOCHEM
JI J. Cell. Biochem.
PD OCT
PY 2015
VL 116
IS 10
BP 2188
EP 2194
DI 10.1002/jcb.25169
PG 7
WC Biochemistry & Molecular Biology; Cell Biology
WE Science Citation Index Expanded (SCI-EXPANDED)
SC Biochemistry & Molecular Biology; Cell Biology
GA CP3UZ
UT WOS:000359809400008
PM 25808410
DA 2023-12-20
ER

PT J
AU Sun, DX
   Liao, GJ
   Liu, KG
   Jian, H
AF Sun, Dong-Xiu
   Liao, Guang-Jun
   Liu, Ke-Gui
   Jian, Han
TI Endosialin-expressing bone sarcoma stem-like cells are highly
   tumor-initiating and invasive
SO MOLECULAR MEDICINE REPORTS
LA English
DT Article
DE endosialin; side population; drug resistance; self-renewal; adenosine
   triphosphate binding cassette transporters
ID SIDE POPULATION CELLS; HUMAN SOLID TUMORS; HUMAN OSTEOSARCOMA;
   DRUG-RESISTANCE; CANCER-CELLS; LINES; DIFFERENTIATION; SUBPOPULATION;
   MECHANISMS; CARCINOMA
AB It has been reported that the presence of a small group of cancer stem-like 'side population (SP)' cells is responsible for therapy failure and tumor recurrence. The present study demonstrated that primary human osteosarcoma samples contained a SP of about 3.9% which overexpressed ABC transporters, including ABCA1, ABCB1, ABCB2 and ABCG2, which are associated with drug resistance and may have contributed to multi-drug resistance of SP cells. Furthermore, these SP cells displayed increased expression of endosialin (CD248) and other stem cell surface proteins, including CD133, octamer-binding transcription factor 3/4A, Nanog and Nestin, which are ultimately responsible for high self-renewal and deregulated cell proliferation. In addition, it was shown that endosialin-overexpressing SP cells were able to regenerate the tumor population and had a high invasive potential. Therefore, the present study suggested that osteosarcoma SP cells were cancer stem cells, as they displayed stem-like properties; furthermore, endosialin may be a potential target to prevent osteosarcoma recurrence following chemotherapy.
C1 [Sun, Dong-Xiu] Yantaishan Hosp, Dept Operating Room, Yantai 264000, Shandong, Peoples R China.
   [Liao, Guang-Jun; Jian, Han] Yantaishan Hosp, Dept Orthopaed Surg, Yantai 264000, Shandong, Peoples R China.
   [Liu, Ke-Gui] Yantaishan Hosp, Joint Dept Orthopaed, Yantai 264000, Shandong, Peoples R China.
RP Liu, KG (通讯作者)，Yantaishan Hosp, Joint Dept Orthopaed, 91 Jiefang Rd, Yantai 264000, Shandong, Peoples R China.
EM liukegui324@sina.com
CR Akiyama T, 2008, MOL CANCER THER, V7, P3461, DOI 10.1158/1535-7163.MCT-08-0530
   Chiba T, 2006, HEPATOLOGY, V44, P240, DOI 10.1002/hep.21227
   Dean M, 2005, NAT REV CANCER, V5, P275, DOI 10.1038/nrc1590
   Fang D, 2005, CANCER RES, V65, P9328, DOI 10.1158/0008-5472.CAN-05-1343
   Frese KK, 2007, NAT REV CANCER, V7, P645, DOI 10.1038/nrc2192
   Gibbs CP, 2005, NEOPLASIA, V7, P967, DOI 10.1593/neo.05394
   Goodell MA, 1996, J EXP MED, V183, P1797, DOI 10.1084/jem.183.4.1797
   Helman LJ, 2003, NAT REV CANCER, V3, P685, DOI 10.1038/nrc1168
   Ho MM, 2007, CANCER RES, V67, P4827, DOI 10.1158/0008-5472.CAN-06-3557
   Kondo T, 2004, P NATL ACAD SCI USA, V101, P781, DOI 10.1073/pnas.0307618100
   Liu FS, 2009, TAIWAN J OBSTET GYNE, V48, P239, DOI 10.1016/S1028-4559(09)60296-5
   Moserle L, 2010, CANCER LETT, V288, P1, DOI 10.1016/j.canlet.2009.05.020
   Nguyen DX, 2009, NAT REV CANCER, V9, P274, DOI 10.1038/nrc2622
   Ponti D, 2005, CANCER RES, V65, P5506, DOI 10.1158/0008-5472.CAN-05-0626
   Rouleau C, 2008, CLIN CANCER RES, V14, P7223, DOI 10.1158/1078-0432.CCR-08-0499
   Rouleau C, 2012, ONCOL LETT, V3, P325, DOI 10.3892/ol.2011.478
   Tang N, 2008, CLIN ORTHOP RELAT R, V466, P2114, DOI 10.1007/s11999-008-0335-z
   Tirino V, 2008, PLOS ONE, V3, DOI 10.1371/journal.pone.0003469
   Wang L, 2009, CANCER BIOL THER, V8, P543, DOI 10.4161/cbt.8.6.7695
   Wu C, 2008, CANCER LETT, V268, P1, DOI 10.1016/j.canlet.2008.03.048
   Wu CL, 2007, CANCER RES, V67, P8216, DOI 10.1158/0008-5472.CAN-07-0999
   Yang M, 2011, CANCER SCI, V102, P1774, DOI 10.1111/j.1349-7006.2011.02028.x
NR 22
TC 20
Z9 21
U1 0
U2 1
PU SPANDIDOS PUBL LTD
PI ATHENS
PA POB 18179, ATHENS, 116 10, GREECE
SN 1791-2997
EI 1791-3004
J9 MOL MED REP
JI Mol. Med. Rep.
PD OCT
PY 2015
VL 12
IS 4
BP 5665
EP 5670
DI 10.3892/mmr.2015.4218
PN B
PG 6
WC Oncology; Medicine, Research & Experimental
WE Science Citation Index Expanded (SCI-EXPANDED)
SC Oncology; Research & Experimental Medicine
GA CT7MR
UT WOS:000362999300009
PM 26300407
OA hybrid, Green Published, Green Submitted
DA 2023-12-20
ER

PT J
AU Anderson, JL
   Park, A
   Akiyama, R
   Tap, WD
   Denny, CT
   Federman, N
AF Anderson, Jennifer L.
   Park, Ann
   Akiyama, Ryan
   Tap, William D.
   Denny, Christopher T.
   Federman, Noah
TI Evaluation of <i>In Vitro</i> Activity of the Class I PI3K Inhibitor
   Buparlisib (BKM120) in Pediatric Bone and Soft Tissue Sarcomas
SO PLOS ONE
LA English
DT Article
ID CHRONIC LYMPHOCYTIC-LEUKEMIA; REFRACTORY EWING SARCOMA; ADVANCED SOLID
   TUMORS; ANTIBODY CIXUTUMUMAB; MONOCLONAL-ANTIBODY; RECEPTOR ANTIBODY;
   DOSE-ESCALATION; PHASE-2 TRIAL; FAMILY TUMORS; OPEN-LABEL
AB Pediatric bone and soft tissue sarcomas often display increased Akt phosphorylation through up regulation of insulin-like growth factor (IGF1) signaling. Additionally, Akt signaling has been linked to resistance to IGF1 receptor (IGF1R) and mTOR (mammalian target of rapamycin) inhibitors in sarcoma, further demonstrating the role of Akt in tumor survival. This suggests targeting components of the PI3K/Akt pathway may be an effective therapeutic strategy. Here, we investigated the in vitro activity of the pan-class I PI3K inhibitor buparlisib (BKM120) in pediatric bone and soft tissue sarcomas. Buparlisib inhibited activation of Akt and signaling molecules downstream of mTORC1 (mTOR complex 1) in Ewing sarcoma, osteosarcoma, and rhabdomyosarcoma cell lines. Anti-proliferative effects were observed in both anchorage dependent and independent conditions and apoptosis was induced within 24 hours of drug treatment. Buparlisib demonstrated cytotoxicity as a single agent, but was found to be more effective when used in combination. Synergy was observed when buparlisib was combined with the IGF1R inhibitor NVP-AEW541 and the mTORC1 inhibitor rapamycin. The addition of NVP-AEW541 also further reduced phospho-Akt levels and more potently induced apoptosis compared to buparlisib treatment alone. Additionally, the combination of buparlisib with the MEK1/2 inhibitor trametinib resulted in synergy in sarcoma cell lines possessing MAPK pathway mutations. Taken together, these data indicate buparlisib could be a novel therapy for the treatment of pediatric bone and soft tissue sarcomas.
C1 [Anderson, Jennifer L.; Park, Ann; Akiyama, Ryan; Denny, Christopher T.; Federman, Noah] Univ Calif Los Angeles, Dept Pediat, Div Hematol Oncol, Gwynne Hazen Cherry Mem Labs, Los Angeles, CA 90024 USA.
   [Tap, William D.] Mem Sloan Kettering Canc Ctr, Dept Med, Div Solid Tumors, Sarcoma Med Oncol Serv, New York, NY 10021 USA.
   [Tap, William D.] Weill Cornell Med Coll, Dept Med, New York, NY USA.
   [Denny, Christopher T.] Univ Calif Los Angeles, Inst Mol Biol, Los Angeles, CA 90024 USA.
   [Denny, Christopher T.; Federman, Noah] Univ Calif Los Angeles, Jonsson Comprehens Canc Ctr, Los Angeles, CA 90024 USA.
   [Denny, Christopher T.; Federman, Noah] Univ Calif Los Angeles, Calif NanoSyst Inst, Los Angeles, CA 90024 USA.
C3 University of California System; University of California Los Angeles;
   Memorial Sloan Kettering Cancer Center; Cornell University; Weill
   Cornell Medicine; University of California System; University of
   California Los Angeles; University of California System; University of
   California Los Angeles; UCLA Jonsson Comprehensive Cancer Center;
   University of California System; University of California Los Angeles
RP Federman, N (通讯作者)，Univ Calif Los Angeles, Dept Pediat, Div Hematol Oncol, Gwynne Hazen Cherry Mem Labs, Los Angeles, CA 90024 USA.
EM nfederman@mednet.ucla.edu
FU Kurelt Foundation; St. Baldrick's Foundation; NIH/National Center for
   Advancing Translational Science (NCATS) UCLA CTSI Grant [UL1TR000124]
FX Research funding was provided by a grant from the Kurelt Foundation
   (www.kureit.org). Dr. Federman is supported by a St. Baldrick's
   Foundation (www.stbaldricks.org) career development award. The research
   described was supported by NIH/National Center for Advancing
   Translational Science (NCATS) UCLA CTSI Grant Number UL1TR000124. The
   funders had no role in study design, data collection and analysis,
   decision to publish, or preparation of the manuscript.
CR Anderson JL, 2014, MOL CANCER RES, V12, P1740, DOI 10.1158/1541-7786.MCR-14-0159
   Anderson JL, 2012, PEDIATR RES, V72, P112, DOI 10.1038/pr.2012.54
   Bendell JC, 2012, J CLIN ONCOL, V30, P282, DOI 10.1200/JCO.2011.36.1360
   Brachmann SM, 2012, MOL CANCER THER, V11, P1747, DOI 10.1158/1535-7163.MCT-11-1021
   Brohl AS, 2014, PLOS GENET, V10, DOI 10.1371/journal.pgen.1004475
   Brown JR, 2014, BLOOD, V123, P3390, DOI 10.1182/blood-2013-11-535047
   Cao L, 2008, CANCER RES, V68, P8039, DOI 10.1158/0008-5472.CAN-08-1712
   CHOU TC, 1984, ADV ENZYME REGUL, V22, P27, DOI 10.1016/0065-2571(84)90007-4
   Engelman JA, 2009, NAT REV CANCER, V9, P550, DOI 10.1038/nrc2664
   Forbes SA, 2015, NUCLEIC ACIDS RES, V43, pD805, DOI 10.1093/nar/gku1075
   Fruman DA, 2014, NAT REV DRUG DISCOV, V13, P140, DOI 10.1038/nrd4204
   Furman RR, 2014, NEW ENGL J MED, V370, P997, DOI 10.1056/NEJMoa1315226
   Garofalo C, 2011, ONCOGENE, V30, P2730, DOI 10.1038/onc.2010.640
   Gobin B, 2015, INT J CANCER, V136, P784, DOI 10.1002/ijc.29040
   Gobin B, 2014, CANCER LETT, V344, P291, DOI 10.1016/j.canlet.2013.11.017
   Griner LAM, 2014, P NATL ACAD SCI USA, V111, P2349, DOI 10.1073/pnas.1311846111
   Gupta S, 2007, CELL, V129, P957, DOI 10.1016/j.cell.2007.03.051
   Hennessy BT, 2005, NAT REV DRUG DISCOV, V4, P988, DOI 10.1038/nrd1902
   Juergens H, 2011, J CLIN ONCOL, V29, P4534, DOI 10.1200/JCO.2010.33.0670
   Maira SM, 2012, MOL CANCER THER, V11, P317, DOI 10.1158/1535-7163.MCT-11-0474
   Manara MC, 2010, CLIN CANCER RES, V16, P530, DOI 10.1158/1078-0432.CCR-09-0816
   Massacesi C, 2013, ANN NY ACAD SCI, V1280, P19, DOI 10.1111/nyas.12060
   Naing A, 2012, CLIN CANCER RES, V18, P2625, DOI 10.1158/1078-0432.CCR-12-0061
   O'Reilly KE, 2006, CANCER RES, V66, P1500, DOI 10.1158/0008-5472.CAN-05-2925
   Pappo AS, 2014, CANCER-AM CANCER SOC, V120, P2448, DOI 10.1002/cncr.28728
   Pappo AS, 2011, J CLIN ONCOL, V29, P4541, DOI 10.1200/JCO.2010.34.0000
   Perry JA, 2014, P NATL ACAD SCI USA, V111, pE5564, DOI 10.1073/pnas.1419260111
   Reynolds CP, 2013, PEDIATR BLOOD CANCER, V60, P791, DOI 10.1002/pbc.24301
   Rodon J, 2014, INVEST NEW DRUG, V32, P670, DOI 10.1007/s10637-014-0082-9
   Schöffski P, 2013, EUR J CANCER, V49, P3219, DOI 10.1016/j.ejca.2013.06.010
   Schwartz GK, 2013, LANCET ONCOL, V14, P371, DOI 10.1016/S1470-2045(13)70049-4
   Shern JF, 2014, CANCER DISCOV, V4, P216, DOI 10.1158/2159-8290.CD-13-0639
   Subbiah V, 2011, PLOS ONE, V6, DOI 10.1371/journal.pone.0018424
   Tap WD, 2012, J CLIN ONCOL, V30, P1849, DOI 10.1200/JCO.2011.37.2359
   Wan X, 2007, ONCOGENE, V26, P1932, DOI 10.1038/sj.onc.1209990
NR 35
TC 38
Z9 41
U1 0
U2 14
PU PUBLIC LIBRARY SCIENCE
PI SAN FRANCISCO
PA 1160 BATTERY STREET, STE 100, SAN FRANCISCO, CA 94111 USA
SN 1932-6203
J9 PLOS ONE
JI PLoS One
PD SEP 24
PY 2015
VL 10
IS 9
AR e0133610
DI 10.1371/journal.pone.0133610
PG 18
WC Multidisciplinary Sciences
WE Science Citation Index Expanded (SCI-EXPANDED)
SC Science & Technology - Other Topics
GA CS1BS
UT WOS:000361798100002
PM 26402468
OA Green Published, gold, Green Submitted
DA 2023-12-20
ER

PT J
AU Al-Anee, RSA
   Sulaiman, GM
   Al-Sammarrae, KW
   Napolitano, G
   Bagnati, R
   Lania, L
   Passoni, A
   Majello, B
AF Al-Anee, Rafal S. A.
   Sulaiman, Ghassan M.
   Al-Sammarrae, Khulood W.
   Napolitano, Giuliana
   Bagnati, Renzo
   Lania, Luigi
   Passoni, Alice
   Majello, Barbara
TI Chemical characterization, antioxidant and cytotoxic activities of the
   methanolic extract of <i>Hymenocrater longiflorus</i> grown in Iraq
SO ZEITSCHRIFT FUR NATURFORSCHUNG SECTION C-A JOURNAL OF BIOSCIENCES
LA English
DT Article
DE gamma-H2AX; Hymenocrater longiflorus; PARP; phenolic compounds; U2OS
   Cells
ID IN-VITRO; P-TEFB; CANCER; APOPTOSIS; PHOSPHORYLATION; INHIBITORS;
   AUTOPHAGY; GENISTEIN; PATHWAYS; P53
AB Hymenocrater longiflorus was collected from northern Iraq, and the chemical composition and antioxidant and cytotoxic activities of this plant were investigated. Ten compounds detected by HPLC-ESI/MS were identified as flavonoids and phenolic acids. The free radical scavenging activity of the 70% methanol extract was evaluated using the 2,2-diphenyl-1-picrylhydrazyl (DPPH) assay. The antioxidant activities of the extract may be attributed to its polyphenolic composition. The cytotoxicity of the plant extract against the osteosarcoma (U2OS) cell line was assessed with the 3-(4, 5-dimethylthiazol-2-yl)-2, 5-diphenyltetrazolium bromide (MTT) assay. The extract significantly reduced the viability of cells in a concentration-and time-dependent manner. Cells were arrested during the S-phase of the cell cycle, and DNA damage was revealed by antibodies against histone H2AX. The apoptotic features of cell shrinkage and decrease in cell size were also observed. Western blot analysis revealed cleavage of poly (ADP-ribose)-polymerase 1 (PARP-1), in addition to increases in the proteins p53, p21, and gamma-H2AX. Collectively, our findings demonstrate that the H. longiflorus extract is highly cytotoxic to U2OS cells, most likely due to its polyphenolic composition.
C1 [Sulaiman, Ghassan M.] Univ Technol Baghdad, Dept Appl Sci, Div Biotechnol, Baghdad, Iraq.
   Univ Al Nahrain, Biotechnol Res Ctr, Baghdad, Iraq.
   [Al-Sammarrae, Khulood W.] Univ Al Nahrain, Coll Sci, Dept Biotechnol, Baghdad, Iraq.
   [Napolitano, Giuliana; Majello, Barbara] Univ Naples Federico II, Dept Biol, Naples, Italy.
   [Bagnati, Renzo; Passoni, Alice] IRCCS Ist Ric Farmacol Mario Negri, Dept Environm Hlth Sci, Milan, Italy.
   [Lania, Luigi] Univ Naples Federico II, Dept Mol Med & Med Biotechnol, Naples, Italy.
C3 University of Technology- Iraq; Al-Nahrain University; Al-Nahrain
   University; University of Naples Federico II; Istituto di Ricerche
   Farmacologiche Mario Negri IRCCS; University of Naples Federico II
RP Sulaiman, GM (通讯作者)，Univ Technol Baghdad, Dept Appl Sci, Div Biotechnol, Baghdad, Iraq.
EM gmsbiotech@hotmail.com
RI Napolitano, Giuliana/IAQ-9694-2023; Passoni, Alice/AAA-6730-2020;
   Napolitano, Carlo/K-4760-2016; Sulaiman, Ghassan Mohammad/L-6491-2018;
   Bagnati, Renzo/J-6492-2018
OI Passoni, Alice/0000-0001-6003-5932; Napolitano,
   Carlo/0000-0002-7643-4628; Sulaiman, Ghassan
   Mohammad/0000-0001-6388-3849; Bagnati, Renzo/0000-0002-6535-2686;
   Napolitano, Giuliana/0000-0002-1637-6016; Majello,
   Barbara/0000-0003-2789-3585
FU Iraqi ministry of Higher Education and Scientific Research; Associazione
   Italiana per la Ricerca sul Cancro (AIRC); Ministero dell'Istruzione,
   dell'Universita e della Ricerca (MIUR)
FX This work was supported by a grant of Iraqi ministry of Higher Education
   and Scientific Research, and by grants from Associazione Italiana per la
   Ricerca sul Cancro (AIRC) and Ministero dell'Istruzione, dell'Universita
   e della Ricerca (MIUR) to B. Majello. Conflict of interest: The authors
   declare that there are no conflicts of interest.
CR Ahmadi F, 2010, FOOD CHEM TOXICOL, V48, P1137, DOI 10.1016/j.fct.2010.01.028
   Amente S, 2009, CELL CYCLE, V8, P1249, DOI 10.4161/cc.8.8.8286
   Bhatia A, 2013, INDIAN J MED RES, V137, P759
   Butler MS, 2004, J NAT PROD, V67, P2141, DOI 10.1021/np040106y
   Chen YP, 2011, GENE DEV, V25, P701, DOI 10.1101/gad.2002611
   Dantzig AH, 2003, ADV DRUG DELIVER REV, V55, P133, DOI 10.1016/S0169-409X(02)00175-8
   Debnath J, 2005, AUTOPHAGY, V1, P66, DOI 10.4161/auto.1.2.1738
   Doostdar H, 2000, TOXICOLOGY, V144, P31, DOI 10.1016/S0300-483X(99)00215-2
   Duthie GG, 2000, NUTR RES REV, V13, P79, DOI 10.1079/095442200108729016
   Echeverry C, 2004, J AGR FOOD CHEM, V52, P7395, DOI 10.1021/jf040053q
   Erba E, 2001, EUR J CANCER, V37, P97, DOI 10.1016/S0959-8049(00)00357-9
   FERRARI M, 1990, J IMMUNOL METHODS, V131, P165, DOI 10.1016/0022-1759(90)90187-Z
   Fulda S, 2006, ONCOGENE, V25, P4798, DOI 10.1038/sj.onc.1209608
   Furuta T, 2003, J BIOL CHEM, V278, P20303, DOI 10.1074/jbc.M300198200
   Gottifredi V, 2004, J BIOL CHEM, V279, P5802, DOI 10.1074/jbc.M310373200
   Haddad AQ, 2008, THESIS
   Harris SL, 2005, ONCOGENE, V24, P2899, DOI 10.1038/sj.onc.1208615
   Huang Q, 2009, CELL DEATH DIFFER, V16, P264, DOI 10.1038/cdd.2008.151
   King RE, 2006, COMPR REV FOOD SCI F, V5, P65, DOI 10.1111/j.1541-4337.2006.00001.x
   Kroemer G, 2009, CELL DEATH DIFFER, V16, P3, DOI 10.1038/cdd.2008.150
   Kumar KS, 2008, FOOD CHEM, V107, P289, DOI 10.1016/j.foodchem.2007.08.016
   Liu G, 2005, CANCER CELL, V7, P113, DOI 10.1016/j.ccr.2005.01.019
   Louis KS, 2011, METHODS MOL BIOL, V740, P7, DOI 10.1007/978-1-61779-108-6_2
   Napoitano G, 2013, MUTAT RES-FUND MOL M, V749, P21, DOI 10.1016/j.mrfmmm.2013.07.005
   Neuhouser ML, 2004, NUTR CANCER, V50, P1, DOI 10.1207/s15327914nc5001_1
   Newman DJ, 2003, J NAT PROD, V66, P1022, DOI 10.1021/np030096l
   Peng DF, 2012, PLOS ONE, V7, DOI 10.1371/journal.pone.0046214
   Power KA, 2006, BONE, V39, P117, DOI 10.1016/j.bone.2005.12.015
   Powolny A, 2001, INT J BIOCHEM CELL B, V33, P193, DOI 10.1016/S1357-2725(00)00080-7
   Rechinger KH, 1982, FLORA IRANICA LABIAT, V150, P239
   Réthy B, 2007, PHYTOTHER RES, V21, P1200, DOI 10.1002/ptr.2240
   Rogakou EP, 2000, J BIOL CHEM, V275, P9390, DOI 10.1074/jbc.275.13.9390
   Sulaiman GM, 2012, FOOD CHEM TOXICOL, V50, P1632, DOI 10.1016/j.fct.2012.01.022
   Sulaiman GM, 2011, FOOD CHEM TOXICOL, V49, P2415, DOI 10.1016/j.fct.2011.06.060
   Ye RQ, 2004, DNA REPAIR, V3, P235, DOI 10.1016/j.dnarep.2003.10.014
NR 35
TC 12
Z9 12
U1 0
U2 4
PU WALTER DE GRUYTER GMBH
PI BERLIN
PA GENTHINER STRASSE 13, D-10785 BERLIN, GERMANY
SN 0939-5075
EI 1865-7125
J9 Z NATURFORSCH C
JI Z.Naturforsch.(C)
PD SEP
PY 2015
VL 70
IS 9-10
BP 227
EP 235
DI 10.1515/znc-2015-4145
PG 9
WC Biochemistry & Molecular Biology; Pharmacology & Pharmacy
WE Science Citation Index Expanded (SCI-EXPANDED)
SC Biochemistry & Molecular Biology; Pharmacology & Pharmacy
GA CY2SP
UT WOS:000366258700001
PM 26479342
OA Bronze
DA 2023-12-20
ER

PT J
AU Zhang, XL
   Lu, X
   Geng, W
   Qu, GW
   Zhou, ZY
   Jiang, LH
   Li, YX
   Chen, X
   Lin-Nie
AF Zhang, Xing-Lin
   Lu, Xing
   Geng, Wei
   Qu, Gao-Wei
   Zhou, Zhi-Yong
   Jiang, Lian-Hong
   Li, Yun-Xiang
   Chen, Xu
   Lin-Nie
TI Role of Glycol Chitosan-incorporated Ursolic Acid Nanoparticles in the
   Treatment of Osteosarcoma
SO TROPICAL JOURNAL OF PHARMACEUTICAL RESEARCH
LA English
DT Article
DE Osteosarcoma; Cell cycle arrest; Palliation; Glycol chitosan; Ursolic
   acid
ID OLEANOLIC ACID; BETULINIC ACID; ANTI-HIV; SUMO; CONSTITUENTS;
   SUMOYLATION; DERIVATIVES; APOPTOSIS; PROTEASE; MELANOMA
AB Purpose: To investigate the effect of ursolic acid (UA)-incorporated glycol chitosan (GC) nanoparticles on inhibition of human osteosarcoma.
   Methods: U2OS and Saos-2 osteosarcoma cells were transfected with ursolic acid (UA) incorporated glycol chitosan (GC) nanoparticles. Ultraviolet (UV) spectrophotometry was used to measure drug contents in nanoparticles at 365 nm with empty GC vehicles as blank. Bicinchoninic acid assay (BCA) method was employed to determine protein concentration. Identification of apoptosis and necrosis in osteosarcoma cells was performed by propidium iodide and FITC-annexin V reagents, respectively. FAC Scan flow cytometry was used to analyse apoptotic cells.
   Results: Among the range of UA concentrations tested, the minimum effective concentration was 10 mu M with half inhibitory concentration IC50 of 25 mu M. In U2OS cells, treatment with 10 and 25 mu M UA-induced apoptosis in 5.89 +/- 3.90 and 60.54 +/- 5.40 % cells, respectively, compared to 2.05 +/- 1.01 % cells for control. In Saos-2 cells, exposure to 10 and 25 mu M UA induced apoptosis in 9.86 +/- 8.89 and 47.54 +/- 14.5 % cells, respectively, compared to 1.79 +/- 0.23 % for control cells. Western blot analysis revealed translocation of Bax and Bcl-2 proteins from mitochondria to cell cytosol. Increase in UA concentration from 10 mu M to 25 mu M led to increase in the proportion of cells in G0/G1 phase and decrease in the number of cells in S and G2/M phases. These results confirm that UA transfection arrests cell cycle in G0/G1 phase in human osteosarcoma cell lines.
   Conclusion: UA transfection resulted in the inhibition of cell proliferation, Ezh2 expression inhibition, and apoptosis via mitochondrial pathway due to decrease in membrane potential and release of cytochrome C, as well as cell cycle arrest in G0/G1 phase.
C1 [Zhang, Xing-Lin] Shandong Univ, Dept Orthoped, Qilu Hosp, Jinan 250012, Peoples R China.
   [Zhang, Xing-Lin; Lu, Xing; Qu, Gao-Wei; Zhou, Zhi-Yong; Li, Yun-Xiang; Chen, Xu] Yantaishan Hosp, Dept Orthoped, Yantai 2640017, Shandong, Peoples R China.
   [Geng, Wei] Liaocheng Peoples Hosp, Dept Spine Surg, Liaocheng 252000, Shandong, Peoples R China.
   [Jiang, Lian-Hong] Yantaishan Hosp, Dept Radiol, Yantai 264001, Shandong, Peoples R China.
   [Lin-Nie] Shandong Univ, Qilu Hosp, Dept Spine Surg, Jinan 250012, Peoples R China.
C3 Shandong University; Shandong University
RP Lin-Nie (通讯作者)，Shandong Univ, Qilu Hosp, Dept Spine Surg, Jinan 250012, Peoples R China.
EM mdnielin14@gmail.com
CR Bailey D, 2004, J BIOL CHEM, V279, P692, DOI 10.1074/jbc.M306195200
   Cheng JK, 2004, MOL CELL BIOL, V24, P6021, DOI 10.1128/MCB.24.13.6021-6028.2004
   Chou Alexander J, 2008, Paediatr Drugs, V10, P315, DOI 10.2165/00148581-200810050-00005
   Geiss-Friedlander R, 2007, NAT REV MOL CELL BIO, V8, P947, DOI 10.1038/nrm2293
   Gorlick R, 2003, CANC MED, V2, P2383
   Harmand PO, 2005, INT J CANCER, V114, P1, DOI 10.1002/ijc.20588
   Itahana Y, 2006, MOL CELL BIOL, V26, P4675, DOI 10.1128/MCB.01830-05
   Jaffe N, 2009, CANCER TREAT RES, V152, P239, DOI 10.1007/978-1-4419-0284-9_12
   Janeway KA, 2009, ONCOLOGY INFANCY CHI, P871
   Kim JH, 2009, BBA-MOL BASIS DIS, V1792, P155, DOI 10.1016/j.bbadis.2008.12.008
   LEE KH, 1988, PLANTA MED, P308, DOI 10.1055/s-2006-962441
   LIN CN, 1990, J NAT PROD, V53, P513, DOI 10.1021/np50068a041
   Liu J, 1995, J ETHNOPHARMACOL, V49, P57, DOI 10.1016/0378-8741(95)90032-2
   Ma CM, 1999, CHEM PHARM BULL, V47, P141, DOI 10.1248/cpb.47.141
   Marina N, 2004, ONCOLOGIST, V9, P422, DOI 10.1634/theoncologist.9-4-422
   Marina N, 2010, CANC CHILDREN ADOLES, P383
   Müller S, 2001, NAT REV MOL CELL BIO, V2, P202, DOI 10.1038/35056591
   O'Day K, 2009, EXPERT REV ANTICANC, V9, P511, DOI [10.1586/era.09.7, 10.1586/ERA.09.7]
   PISHA E, 1995, NAT MED, V1, P1046, DOI 10.1038/nm1095-1046
   Sun IC, 2002, J MED CHEM, V45, P4271, DOI 10.1021/jm020069c
   Yeh ETH, 2009, J BIOL CHEM, V284, P8223, DOI 10.1074/jbc.R800050200
   Zhang H, 2002, MOL CELL BIOL, V22, P6498, DOI 10.1128/MCB.22.18.6498-6508.2002
   Zhu YM, 2001, BIOORG MED CHEM LETT, V11, P3115, DOI 10.1016/S0960-894X(01)00647-3
NR 23
TC 4
Z9 4
U1 0
U2 13
PU PHARMACOTHERAPY GROUP
PI BENIN CITY
PA UNIV BENIN, FACULTY PHARMACY, BENIN CITY, 00000, NIGERIA
SN 1596-5996
J9 TROP J PHARM RES
JI Trop. J. Pharm. Res.
PD SEP
PY 2015
VL 14
IS 9
BP 1581
EP 1588
DI 10.4314/tjpr.v14i9.6
PG 8
WC Pharmacology & Pharmacy
WE Science Citation Index Expanded (SCI-EXPANDED)
SC Pharmacology & Pharmacy
GA CW0VQ
UT WOS:000364708300006
OA gold, Green Published
DA 2023-12-20
ER

PT J
AU Rouleau, C
   Gianolio, DA
   Smale, R
   Roth, SD
   Krumbholz, R
   Harper, J
   Munroe, KJ
   Green, TL
   Horten, BC
   Schmid, SM
   Teicher, BA
AF Rouleau, Cecile
   Gianolio, Diego A.
   Smale, Robert
   Roth, Stephanie D.
   Krumbholz, Roy
   Harper, Jay
   Munroe, Kenneth J.
   Green, Tessa L.
   Horten, Bruce C.
   Schmid, Steven M.
   Teicher, Beverly A.
TI Anti-Endosialin Antibody-Drug Conjugate: Potential in Sarcoma and Other
   Malignancies
SO MOLECULAR CANCER THERAPEUTICS
LA English
DT Article
ID MARKER CD248 ENDOSIALIN; CELL MARKER; MONOCLONAL-ANTIBODY; THERAPEUTIC
   TARGET; TUMOR; CANCER; TEM1/ENDOSIALIN; EXPRESSION; PROTEINS; EFFICACY
AB Endosialin/TEM1/CD248 is a cell surface protein expressed at high levels by the malignant cells of about 50% of sarcomas and neuroblastomas. The antibody-drug conjugate (ADC) anti-endosialin-MC-VC-PABC-MMAE was selectively cytotoxic to endosialin-positive cells in vitro and achieved profound and durable antitumor efficacy in preclinical human tumor xenograft models of endosialin-positive disease. MC-VC-PABC-MMAE was conjugated with anti-endosialin with 3-4 MMAE molecules per ADC. The anti-endosialin-MC-VC-PABC-MMAE conjugate was tested for activity in four human cell lines with varied endosialin levels. The HT-1080 fibrosarcoma cells do not express endosialin, A-673 Ewing sarcoma cells and SK-N-AS neuroblastoma cells are moderate expressers of endosialin, and SJSA-1 osteosarcoma cells express very high levels of endosialin. To determine whether endosialin expression was maintained in vivo, A-673 Ewing sarcoma, SK-N-AS neuroblastoma, and SJSA-1 osteosarcoma cells were grown as xenograft tumors in nude mice. The SK-N-AS neuroblastoma and the A-673 Ewing sarcoma lines were selected for in vivo efficacy testing of the anti-endosialin-MC-VCPABC-MMAE conjugate. The treatment groups included a vehicle control, unconjugated anti-endosialin, an admix control consisting of anti-endosialin and a dose of free MMAE equivalent to the dose administered as the ADC, and the antiendosialin-MC-VC-PABC-MMAE conjugate. The unconjugated anti-endosialin had no antitumor activity and resulted in similar tumor growth as the vehicle control. The admix control produced a modest tumor growth delay. Administration of the anti-endosialin-MC-VC-PABC-MMAE conjugate resulted in a marked prolonged tumor response of both xenograts. These proof-of-concept results break new ground and open a promising drug discovery approach to these rare and neglected tumors. (C) 2015 AACR.
C1 [Rouleau, Cecile; Gianolio, Diego A.; Smale, Robert; Roth, Stephanie D.; Krumbholz, Roy; Harper, Jay; Munroe, Kenneth J.; Green, Tessa L.; Horten, Bruce C.; Schmid, Steven M.; Teicher, Beverly A.] Genzyme Corp, Framingham, MA 01701 USA.
C3 Sanofi-Aventis; Genzyme Corporation
RP Teicher, BA (通讯作者)，NCI, RM 4-W062,MSC9735,9609 Med Ctr Dr, Bethesda, MD 20892 USA.
EM teicherba@mail.nih.gov
CR Alley SC, 2010, CURR OPIN CHEM BIOL, V14, P529, DOI 10.1016/j.cbpa.2010.06.170
   [Anonymous], J CLIN ONCOL S
   Bagley RG, 2009, BIOMARK MED, V3, P589, DOI 10.2217/BMM.09.54
   Bhat KMR, 2007, CLIN CANCER RES, V13, P2849, DOI 10.1158/1078-0432.CCR-06-3040
   Carson-Walter EB, 2009, BMC CANCER, V9, DOI 10.1186/1471-2407-9-417
   Carvajal RD, 2011, J CLIN ONCOL, V29
   CHARI RVJ, 1995, CANCER RES, V55, P4079
   CHARI RVJ, 1992, CANCER RES, V52, P127
   COOMBES RC, 1986, CANCER RES, V46, P4217
   Deng CC, 2013, CLIN CANCER RES, V19, P22, DOI 10.1158/1078-0432.CCR-12-0290
   Diaz LA, 2015, CLIN CANCER RES, V21, P1281, DOI 10.1158/1078-0432.CCR-14-1829
   Dolznig H., 2005, CANC IMMUN, V5, P1
   Francisco JA, 2003, BLOOD, V102, P1458, DOI 10.1182/blood-2003-01-0039
   Gianolio DA, 2012, CANCER CHEMOTH PHARM, V70, P439, DOI 10.1007/s00280-012-1925-8
   Hardie DL, 2011, IMMUNOLOGY, V133, P288, DOI 10.1111/j.1365-2567.2011.03437.x
   Hellström I, 2001, METH MOL B, V166, P3
   Huang HP, 2011, GENE EXPR PATTERNS, V11, P316, DOI 10.1016/j.gep.2011.03.001
   Irwin MS, 2015, PEDIATR CLIN N AM, V62, P225, DOI 10.1016/j.pcl.2014.09.015
   Jordan MA, 2004, NAT REV CANCER, V4, P253, DOI 10.1038/nrc1317
   JORDAN MA, 1991, CANCER RES, V51, P2212
   Kontseková S, 2012, INT J ONCOL, V41, P1365, DOI 10.3892/ijo.2012.1566
   LAMBERT JM, 1985, J BIOL CHEM, V260, P2035
   Lax S, 2010, EUR J IMMUNOL, V40, P1884, DOI 10.1002/eji.200939877
   Maia M, 2011, BMC CANCER, V11, DOI 10.1186/1471-2407-11-162
   Miller ML, 2004, BIOORG MED CHEM LETT, V14, P4079, DOI 10.1016/j.bmcl.2004.05.027
   Mitsunaga S, 2015, J CLIN ONCOL, V33, DOI 10.1200/jco.2015.33.15_suppl.e15265
   Naylor AJ, 2014, PLOS ONE, V9, DOI 10.1371/journal.pone.0107146
   Naylor AJ, 2012, ARTHRITIS RHEUM-US, V64, P3334, DOI 10.1002/art.34556
   Norris RE, 2015, J CLIN ONCOL, V33
   O'Shannessy DJ, 2014, ONCOTARGET, V5, P3983, DOI 10.18632/oncotarget.2108
   RETTIG WJ, 1992, P NATL ACAD SCI USA, V89, P10832, DOI 10.1073/pnas.89.22.10832
   Rouleau C, 2008, CLIN CANCER RES, V14, P7223, DOI 10.1158/1078-0432.CCR-08-0499
   Rouleau C, 2012, ONCOL LETT, V3, P325, DOI 10.3892/ol.2011.478
   Rouleau C, 2011, INT J ONCOL, V39, P841, DOI 10.3892/ijo.2011.1091
   Rouleau C, 2011, INT J ONCOL, V39, P73, DOI 10.3892/ijo.2011.1020
   ROWINSKY EK, 1996, CANC CHEMOTHERAPY BI, P263
   SCOTT CF, 1987, CANCER IMMUNOL IMMUN, V25, P31
   Simonavicius N, 2012, BLOOD, V120, P1516, DOI 10.1182/blood-2011-01-332338
   St Croix B, 2000, SCIENCE, V289, P1197
   Stefano JE, 2013, METHODS MOL BIOL, V1045, P145, DOI 10.1007/978-1-62703-541-5_9
   Sutherland MSK, 2006, J BIOL CHEM, V281, P10540, DOI 10.1074/jbc.M510026200
   Teicher BA, 2009, CURR CANCER DRUG TAR, V9, P982, DOI 10.2174/156800909790192365
   Teicher BA, 2014, CURR OPIN ONCOL, V26, P476, DOI 10.1097/CCO.0000000000000108
   Teicher BA, 2013, ONCOL REP, V30, P1030, DOI 10.3892/or.2013.2581
   Valdez Y, 2012, CURR DRUG TARGETS, V13, P432, DOI 10.2174/138945012799424615
   Zhao AZ, 2011, J IMMUNOL METHODS, V363, P221, DOI 10.1016/j.jim.2010.09.001
NR 46
TC 32
Z9 34
U1 1
U2 7
PU AMER ASSOC CANCER RESEARCH
PI PHILADELPHIA
PA 615 CHESTNUT ST, 17TH FLOOR, PHILADELPHIA, PA 19106-4404 USA
SN 1535-7163
EI 1538-8514
J9 MOL CANCER THER
JI Mol. Cancer Ther.
PD SEP
PY 2015
VL 14
IS 9
BP 2081
EP 2089
DI 10.1158/1535-7163.MCT-15-0312
PG 9
WC Oncology
WE Science Citation Index Expanded (SCI-EXPANDED)
SC Oncology
GA CU3DN
UT WOS:000363404200011
PM 26184481
OA Green Submitted
DA 2023-12-20
ER

PT J
AU da Costa, JP
   Carvalhais, V
   Amado, F
   Silva, A
   Nogueira-Ferreira, R
   Ferreira, R
   Heguero, L
   Vitorino, R
AF da Costa, Joao Pinto
   Carvalhais, Virginia
   Amado, Francisco
   Silva, Artur
   Nogueira-Ferreira, Rita
   Ferreira, Rita
   Heguero, Luisa
   Vitorino, Rui
TI Anti-tumoral activity of human salivary peptides
SO PEPTIDES
LA English
DT Article
DE Salivary peptides; Anti-tumoral activity; Human saliva
ID POTENTIAL THERAPEUTIC APPLICATIONS; ANTIMICROBIAL PEPTIDES;
   CANCER-CELLS; IN-VITRO; C-MYC; APOPTOSIS; RESISTANCE; PROTEOME;
   PLATFORM; ANALOGS
AB Chemotherapy continues to be the standard treatment for advanced or metastasized cancer. However, commonly used chemotherapeutic agents may induce damage in healthy cells and tissues. Thus, in recent years, there has been an increased focus on the development of new, efficient anticancer drugs exhibiting low toxicity and that are not affected by mechanisms of chemoresistance.
   In the present work, we tested synthetic and naturally obtained human salivary peptides against breast, prostate, colon, osteosarcoma and bladder cancer cell lines (T47-D, PC-3, HT-29, MG63, T-24, respectively).
   Results have showed that there is a reduced cell population increase that is peptide-, cell- and possibly pathway-specific, with the most potent effect observed in observed in T-47D breast cancer cells. Protein expression and microscopy results further indicate that, in this cell line, the peptide with the sequence GPPPQGGRPQG (GG peptide) interferes with the ability of cell adhesion proteins to stabilize adherens junctions, such as E-cadherin, leading to apoptosis. These promising results encourage future works aimed at disclosing the vast potential of salivary peptides as new therapeutic agents. (C) 2015 Elsevier Inc. All rights reserved.
C1 [da Costa, Joao Pinto; Carvalhais, Virginia; Amado, Francisco; Nogueira-Ferreira, Rita; Ferreira, Rita; Heguero, Luisa; Vitorino, Rui] Univ Aveiro, Dept Chem, Mass Spectrometry Ctr, P-3810193 Aveiro, Portugal.
   [Silva, Artur; Heguero, Luisa] Univ Aveiro, Dept Chem, QOPNA, P-3810193 Aveiro, Portugal.
   [Heguero, Luisa; Vitorino, Rui] Univ Aveiro, Hlth Sci Program, Inst Biomed iBiMED, P-3810193 Aveiro, Portugal.
C3 Universidade de Aveiro; Universidade de Aveiro; Universidade de Aveiro
RP Heguero, L (通讯作者)，Univ Aveiro, Dept Chem, P-3810193 Aveiro, Portugal.
EM luisa.heguero@ua.pt; rvitorino@ua.pt
RI Silva, Ana/JGM-6679-2023; Vitorino, Rui/AAJ-3621-2021; Vitorino,
   Rui/G-7356-2014; Silva, Artur/L-9222-2014; Almeida,
   Adelaide/D-9899-2011; da Costa, Joao Pinto/K-6027-2015; Amado, Francisco
   ML/M-5337-2015; Ferreira, Rita/AAS-8912-2020; Helguero,
   Luisa/B-1221-2013; Ferreira, Rita/C-4020-2014
OI Vitorino, Rui/0000-0003-3636-5805; Vitorino, Rui/0000-0003-3636-5805;
   Silva, Artur/0000-0003-2861-8286; Almeida, Adelaide/0000-0002-8422-8664;
   da Costa, Joao Pinto/0000-0002-1871-7160; Amado, Francisco
   ML/0000-0001-8256-1749; Ferreira, Rita/0000-0001-7059-8237; Helguero,
   Luisa/0000-0001-8237-2390; Carvalhais, Virginia/0000-0002-2665-3144;
   Ferreira, Rita/0000-0002-6872-4051
FU FCT (Fundacao para a Ciencia e Tecnologia) [PEst-C/QUI/UI0062/2013,
   UID/BIM/04501/2013, PTDC/SAU-ONC/118346/2010]; FCT Fellowship
   [SFRH/BD/78235/2011]; Fundação para a Ciência e a Tecnologia
   [SFRH/BD/78235/2011, GRANTS:15491011, UID/BIM/04501/2013,
   GRANTS:15470287, PTDC/SAU-ONC/118346/2010, GRANTS:15465153] Funding
   Source: FCT
FX The authors would like to thank the RNEM (Portuguese Mass Spectrometry
   Network) and funding by the FCT (Fundacao para a Ciencia e Tecnologia)
   through QOPNA, iBiMED research units (project PEst-C/QUI/UI0062/2013,
   UID/BIM/04501/2013) is acknowledged and through
   PTDC/SAU-ONC/118346/2010. Virginia Carvalhais acknowledges the
   individual FCT Fellowship (SFRH/BD/78235/2011).
CR Amado FML, 2013, CLIN BIOCHEM, V46, P506, DOI 10.1016/j.clinbiochem.2012.10.024
   Aquila M, 2013, CURR PROTEIN PEPT SC, V14, P607
   Bankovic J, 2013, EXP CELL RES, V319, P1013, DOI 10.1016/j.yexcr.2012.12.017
   BILLIAU A, 1977, ANTIMICROB AGENTS CH, V12, P11, DOI 10.1128/AAC.12.1.11
   BISSONNETTE RP, 1992, NATURE, V359, P552, DOI 10.1038/359552a0
   Bodapati KC, 2013, BIOORGAN MED CHEM, V21, P3715, DOI 10.1016/j.bmc.2013.04.045
   Bunker BC, 2000, LANGMUIR, V16, P7742, DOI 10.1021/la000502q
   Castagnola M, 2012, J MATERN-FETAL NEO M, V25, P27, DOI 10.3109/14767058.2012.714647
   Conlon JM, 2014, PEPTIDES, V57, P67, DOI 10.1016/j.peptides.2014.04.019
   Conti S, 2013, BBA-BIOMEMBRANES, V1828, P1066, DOI 10.1016/j.bbamem.2012.12.013
   da Costa JP, 2015, APPL MICROBIOL BIOT, V99, P2023, DOI 10.1007/s00253-015-6375-x
   da Rocha EL, 2014, MAT SCI ENG C-MATER, V34, P270, DOI 10.1016/j.msec.2013.09.019
   EVAN GI, 1992, CELL, V69, P119, DOI 10.1016/0092-8674(92)90123-T
   Fábián TK, 2009, EUR J INFLAMM, V7, P53, DOI 10.1177/1721727X0900700201
   Fábián TK, 2012, INT J MOL SCI, V13, P4295, DOI 10.3390/ijms13044295
   Falandry C, 2013, EUR J CANCER, V49, P2806, DOI 10.1016/j.ejca.2013.04.027
   Fogh J, 1978, Natl Cancer Inst Monogr, P5
   Greenberger JS, 2014, GENE THERAPY OF CANCER: TRANSLATIONAL APPROACHES FROM PRECLINICAL STUDIES TO CLINICAL IMPLEMENTATION, 3RD EDITION, P123, DOI 10.1016/B978-0-12-394295-1.00009-3
   Helmerhorst EJ, 2010, J PROTEOME RES, V9, P5413, DOI 10.1021/pr100653r
   Hicks RP, 2013, BIOORGAN MED CHEM, V21, P205, DOI 10.1016/j.bmc.2012.10.039
   Holohan C, 2013, NAT REV CANCER, V13, P714, DOI 10.1038/nrc3599
   Huang HN, 2013, BIOMATERIALS, V34, P10151, DOI 10.1016/j.biomaterials.2013.09.041
   Lou ZY, 2014, TRENDS PHARMACOL SCI, V35, P86, DOI 10.1016/j.tips.2013.11.006
   Manconi B, 2013, J PROTEOMICS, V91, P536, DOI 10.1016/j.jprot.2013.08.009
   Morin PJ, 1996, P NATL ACAD SCI USA, V93, P7950, DOI 10.1073/pnas.93.15.7950
   Okumura K, 2004, CANCER LETT, V212, P185, DOI 10.1016/j.canlet.2004.04.006
   Prasad VVSR, 2011, EUR J PHARM SCI, V43, P217, DOI 10.1016/j.ejps.2011.04.010
   Slaninová J, 2012, PEPTIDES, V33, P18, DOI 10.1016/j.peptides.2011.11.002
   STRUNK RC, 1985, J CLIN INVEST, V76, P985, DOI 10.1172/JCI112099
   Thundimadathil Jyothi, 2012, J Amino Acids, V2012, P967347, DOI 10.1155/2012/967347
   Townson JL, 2011, CANCER METAST BIOL T, V16, P213, DOI 10.1007/978-94-007-0292-9_8
   van de Velde CJH, 2014, EJSO-EUR J SURG ONC, V40, P454, DOI 10.1016/j.ejso.2013.10.013
   Wang C, 2012, BIOCHIMIE, V94, P434, DOI 10.1016/j.biochi.2011.08.011
   Wang YN, 2013, PLOS ONE, V8, DOI 10.1371/journal.pone.0063572
   Wilson SS, 2013, J MOL BIOL, V425, P4965, DOI 10.1016/j.jmb.2013.09.038
   Wilson VS, 2004, TOXICOL SCI, V81, P69, DOI 10.1093/toxsci/kfh180
   Wu WKK, 2010, INT J CANCER, V127, P1741, DOI 10.1002/ijc.25489
NR 37
TC 10
Z9 10
U1 0
U2 16
PU ELSEVIER SCIENCE INC
PI NEW YORK
PA 360 PARK AVE SOUTH, NEW YORK, NY 10010-1710 USA
SN 0196-9781
EI 1873-5169
J9 PEPTIDES
JI Peptides
PD SEP
PY 2015
VL 71
BP 170
EP 178
DI 10.1016/j.peptides.2015.07.014
PG 9
WC Biochemistry & Molecular Biology; Endocrinology & Metabolism;
   Pharmacology & Pharmacy
WE Science Citation Index Expanded (SCI-EXPANDED)
SC Biochemistry & Molecular Biology; Endocrinology & Metabolism;
   Pharmacology & Pharmacy
GA CS1PA
UT WOS:000361837800023
PM 26211891
OA Green Published
DA 2023-12-20
ER

PT J
AU Hattinger, CM
   Fanelli, M
   Tavanti, E
   Vella, S
   Ferrari, S
   Picci, P
   Serra, M
AF Hattinger, Claudia Maria
   Fanelli, Marilu
   Tavanti, Elisa
   Vella, Serena
   Ferrari, Stefano
   Picci, Piero
   Serra, Massimo
TI Advances in emerging drugs for osteosarcoma
SO EXPERT OPINION ON EMERGING DRUGS
LA English
DT Review
DE drug resistance; osteosarcoma; pharmacogenetics; pharmacogenomics;
   tailored therapy; targeted drugs
ID HIGH-GRADE OSTEOSARCOMA; SOFT-TISSUE SARCOMA; RAPAMYCIN INHIBITOR
   RIDAFOROLIMUS; PHASE-III TRIAL; P-GLYCOPROTEIN; NEOADJUVANT
   CHEMOTHERAPY; METASTATIC OSTEOSARCOMA; MURAMYL TRIPEPTIDE; THERAPEUTIC
   TARGET; PROGNOSTIC-FACTORS
AB Introduction: Osteosarcoma (OS), the most common primary malignant bone tumor, is currently treated with pre- and postoperative chemotherapy in association with the surgical removal of the tumor. Conventional treatments allow to cure about 60-65% of patients with primary tumors and only 20-25% of patients with recurrent disease. New treatment approaches and drugs are therefore highly warranted to improve prognosis.
   Areas covered: This review focuses on the therapeutic approaches that are under development or clinical evaluation in OS. Information was obtained from different and continuously updated data bases, as well as from literature searches, in which particular relevance was given to reports and reviews on new targeted therapies under clinical investigation in high-grade OS.
   Expert opinion: OS is a heterogeneous tumor, with a great variability in treatment response between patients. It is therefore unlikely that a single therapeutic tool will be uniformly successful for all OS patients. This claims for the validation of new treatment approaches together with biologic/(pharmaco)genetic markers, which may select the most appropriate subgroup of patients for each treatment approach. Since some promising novel agents and treatment strategies are currently tested in Phase I/II/III clinical trials, we may hope that new therapies with superior efficacy and safety profiles will be identified in the next few years.
C1 [Hattinger, Claudia Maria; Fanelli, Marilu; Tavanti, Elisa; Vella, Serena; Picci, Piero; Serra, Massimo] Rizzoli Orthopaed Inst, Lab Expt Oncol, Bologna, Italy.
   [Ferrari, Stefano] Rizzoli Orthopaed Inst, Dept Chemotherapy, Bologna, Italy.
   [Serra, Massimo] Rizzoli Orthopaed Inst, Lab Expt Oncol, Pharmacogenom & Pharmacogenet Res Unit, I-40136 Bologna, Italy.
C3 IRCCS Istituto Ortopedico Rizzoli; IRCCS Istituto Ortopedico Rizzoli;
   IRCCS Istituto Ortopedico Rizzoli
RP Serra, M (通讯作者)，Rizzoli Orthopaed Inst, Lab Expt Oncol, Bologna, Italy.
EM massimo.serra@ior.it
RI Hattinger, Claudia/Q-1212-2016; Serra, Massimo/J-4878-2016; Picci,
   Piero/J-5979-2016
OI Hattinger, Claudia/0000-0002-9316-5095; Serra,
   Massimo/0000-0003-0742-1177; Picci, Piero/0000-0002-8519-4101
FU Italian Association for Cancer Research (Associazione Italiana per la
   Ricerca sul Cancro, A.I.R.C.); Istituto Ortopedico Rizzoli; European
   Project KCK (Kids Cancer Kinome) [037390]; European Network of
   Excellence Euro-BoNeT [LSHC-CT-2006-018814]
FX The own studies and unpublished observations cited in this review were
   supported by grants from the Italian Association for Cancer Research
   (Associazione Italiana per la Ricerca sul Cancro, A.I.R.C.; grants to
   Massimo Serra), Istituto Ortopedico Rizzoli (5xmille contributions to
   the Rizzoli Institute), the European Project KCK (Kids Cancer Kinome;
   grant No.037390) and the European Network of Excellence Euro-BoNeT
   (grant LSHC-CT-2006-018814). The authors have no other relevant
   affiliations or financial involvement with any organization or entity
   with a financial interest in or financial conflict with the subject
   matter or materials discussed in the manuscript apart from those
   disclosed.
CR Abdeen A, 2009, CANCER-AM CANCER SOC, V115, P5243, DOI 10.1002/cncr.24562
   Anninga JK, 2011, EUR J CANCER, V47, P2431, DOI 10.1016/j.ejca.2011.05.030
   Bacci G, 2000, ONCOL REP, V7, P339
   Bacci G, 2005, EUR J CANCER, V41, P2079, DOI 10.1016/j.ejca.2005.03.036
   Bacci G, 2005, ACTA ONCOL, V44, P748, DOI 10.1080/02841860500327503
   Bacci G, 2003, J PEDIAT HEMATOL ONC, V25, P845, DOI 10.1097/00043426-200311000-00006
   Bacci G, 2000, J CLIN ONCOL, V18, P4016, DOI 10.1200/JCO.2000.18.24.4016
   BALDINI N, 1995, NEW ENGL J MED, V333, P1380, DOI 10.1056/NEJM199511233332103
   Barouch-Bentov R, 2011, EXPERT OPIN INV DRUG, V20, P153, DOI 10.1517/13543784.2011.546344
   Basu-Roy U, 2013, CANCER LETT, V338, P158, DOI 10.1016/j.canlet.2012.05.028
   Bender JLG, 2013, J CLIN ONCOL, V31, P3034, DOI 10.1200/JCO.2012.47.0914
   Bielack S, 2013, MINERVA PEDIATR, V65, P125
   Bielack SS, 2009, J CLIN ONCOL, V27, P557, DOI 10.1200/JCO.2008.16.2305
   Botter SM, 2014, CURR OPIN PHARMACOL, V16, P15, DOI 10.1016/j.coph.2014.02.002
   Brennan RC, 2014, CANCER CHEMOTH PHARM, V74, P1191, DOI 10.1007/s00280-014-2593-7
   Briccoli A, 2010, SURG ONCOL, V19, P193, DOI 10.1016/j.suronc.2009.05.002
   Brown RE, 2009, ARCH PATHOL LAB MED, V133, P568, DOI 10.1043/1543-2165-133.4.568
   Brózik A, 2011, EXPERT OPIN DRUG MET, V7, P623, DOI 10.1517/17425255.2011.562892
   Bruland OS, 1997, EUR J CANCER, V33, P1725, DOI 10.1016/S0959-8049(97)00252-9
   Casali PG, 2015, ANN ONCOL, V26, P300, DOI 10.1093/annonc/mdu459
   Casali PG, 2014, ANN ONCOL, V25, P113, DOI 10.1093/annonc/mdu256
   Chan HSL, 1997, J NATL CANCER I, V89, P1706, DOI 10.1093/jnci/89.22.1706
   Chawla SP, 2012, J CLIN ONCOL, V30, P78, DOI 10.1200/JCO.2011.35.6329
   Chen X, 2014, CELL REP, V7, P104, DOI 10.1016/j.celrep.2014.03.003
   Cheng L, 2015, CURR PHARM DESIGN, V21, P1347, DOI 10.2174/1381612820999141029162811
   Chou AJ, 2006, EXPERT REV ANTICANC, V6, P1075, DOI 10.1586/14737140.6.7.1075
   Chou AJ, 2009, CANCER-AM CANCER SOC, V115, P5339, DOI 10.1002/cncr.24566
   Clark JCM, 2008, J CANCER RES CLIN, V134, P281, DOI 10.1007/s00432-007-0330-x
   Demetri GD, 2013, J CLIN ONCOL, V31, P2485, DOI 10.1200/JCO.2012.45.5766
   DeRenzo C, 2014, ADV EXP MED BIOL, V804, P323, DOI 10.1007/978-3-319-04843-7_18
   Egas-Bejar Daniela, 2014, Oncoscience, V1, P167
   Ferguson WS, 2001, J PEDIAT HEMATOL ONC, V23, P340, DOI 10.1097/00043426-200108000-00004
   Ferrari S, 2003, J CLIN ONCOL, V21, P710, DOI 10.1200/JCO.2003.03.141
   Ferrari S, 2007, CURR OPIN ONCOL, V19, P341, DOI 10.1097/CCO.0b013e328122d73f
   Ferrari S, 2006, J PEDIAT HEMATOL ONC, V28, P418, DOI 10.1097/01.mph.0000212944.82361.1d
   Fletcher JI, 2010, NAT REV CANCER, V10, P147, DOI 10.1038/nrc2789
   Fleuren EDG, 2014, INT J CANCER, V135, P2770, DOI 10.1002/ijc.28933
   Forscher C, 2014, BIOL-TARGETS THER, V8, P91, DOI 10.2147/BTT.S26555
   Fouladi M, 2007, J CLIN ONCOL, V25, P4806, DOI 10.1200/JCO.2007.11.4017
   Gatta G, 2014, LANCET ONCOL, V15, P35, DOI 10.1016/S1470-2045(13)70548-5
   Gatti L, 2009, MINI-REV MED CHEM, V9, P1102, DOI 10.2174/138955709788922656
   Gelderblom H, 2011, EUR J CANCER, V47, P895, DOI 10.1016/j.ejca.2010.11.036
   Gill J, 2013, PHARMACOL THERAPEUT, V137, P89, DOI 10.1016/j.pharmthera.2012.09.003
   Gillet JP, 2007, BBA-REV CANCER, V1775, P237, DOI 10.1016/j.bbcan.2007.05.002
   Grignani G, 2012, ANN ONCOL, V23, P508, DOI 10.1093/annonc/mdr151
   Grignani G, 2015, LANCET ONCOL, V16, P98, DOI 10.1016/S1470-2045(14)71136-2
   Harris MB, 1998, J CLIN ONCOL, V16, P3641, DOI 10.1200/JCO.1998.16.11.3641
   Hattinger CM, 2010, EXPERT OPIN EMERG DR, V15, P615, DOI 10.1517/14728214.2010.505603
   He HT, 2014, ONCOL LETT, V7, P1352, DOI 10.3892/ol.2014.1935
   Hegedus C, 2009, CURR CANCER DRUG TAR, V9, P252
   Heymann Dominique, 2013, Bonekey Rep, V2, P378, DOI 10.1038/bonekey.2013.112
   Houghton PJ, 2008, PEDIATR BLOOD CANCER, V50, P799, DOI 10.1002/pbc.21296
   Jain S, 2011, CLIN CANCER RES, V17, P6615, DOI 10.1158/1078-0432.CCR-11-1807
   Jerjes W, 2012, HARD TISSUE, V1, P8
   Kager L, 2003, J CLIN ONCOL, V21, P2011, DOI 10.1200/JCO.2003.08.132
   Kansara M, 2014, NAT REV CANCER, V14, P722, DOI 10.1038/nrc3838
   Karosas AO, 2010, AM J HEALTH-SYST PH, V67, P1599, DOI 10.2146/ajhp090526
   Kasper B, 2014, ANN ONCOL, V25, P719, DOI 10.1093/annonc/mdt586
   Keir ST, 2012, PEDIATR BLOOD CANCER, V59, P586, DOI 10.1002/pbc.24016
   Kempf-Bielack B, 2005, J CLIN ONCOL, V23, P559, DOI 10.1200/JCO.2005.04.063
   Kolb EA, 2013, PEDIATR BLOOD CANCER, V60, P1325, DOI 10.1002/pbc.24517
   Kratz F, 2007, EXPERT OPIN INV DRUG, V16, P855, DOI 10.1517/13543784.16.6.855
   Kuijjer ML, 2013, INT J CANCER, V133, P2512, DOI 10.1002/ijc.28124
   Lewis IJ, 2007, JNCI-J NATL CANCER I, V99, P112, DOI 10.1093/jnci/djk015
   Longhi A, 2006, CANCER TREAT REV, V32, P423, DOI 10.1016/j.ctrv.2006.05.005
   Lucidarme N, 1998, BONE MARROW TRANSPL, V22, P535, DOI 10.1038/sj.bmt.1701395
   Luetke A, 2014, CANCER TREAT REV, V40, P523, DOI 10.1016/j.ctrv.2013.11.006
   Lussier DM, 2015, J IMMUNOTHER, V38, P96, DOI 10.1097/CJI.0000000000000065
   Manara MC, 2013, CURR PHARM DESIGN, V19, P5344, DOI 10.2174/1381612811319300004
   Marec-Berard Perrine, 2014, Sarcoma, V2014, P475067, DOI 10.1155/2014/475067
   Marina N, 2009, CANCER TREAT RES, V152, P339, DOI 10.1007/978-1-4419-0284-9_18
   Massimo B, 2009, CANCER-AM CANCER SOC, V115, P2980, DOI 10.1002/cncr.24368
   McTiernan A, 2012, EUR J CANCER, V48, P703, DOI 10.1016/j.ejca.2011.09.012
   Meyer WH, 2001, J CLIN ONCOL, V19, P171, DOI 10.1200/JCO.2001.19.1.171
   MEYERS PA, 1993, J CLIN ONCOL, V11, P449, DOI 10.1200/JCO.1993.11.3.449
   Meyers PA, 2014, ADV EXP MED BIOL, V804, P307, DOI 10.1007/978-3-319-04843-7_17
   Meyers PA, 2009, EXPERT REV ANTICANC, V9, P1035, DOI 10.1586/ERA.09.69
   Mirabello L, 2011, BMC CANCER, V11, DOI 10.1186/1471-2407-11-209
   Mita MM, 2015, INVEST NEW DRUG, V33, P341, DOI 10.1007/s10637-014-0183-5
   Moriceau G, 2010, CANCER RES, V70, P10329, DOI 10.1158/0008-5472.CAN-10-0578
   Musselman JRB, 2012, INT J MOL EPIDEMIOL, V3, P286
   O'Day K, 2009, EXPERT REV ANTICANC, V9, P511, DOI [10.1586/era.09.7, 10.1586/ERA.09.7]
   O'Reilly KE, 2013, PHARMACEUTICALS, V6, P1429, DOI 10.3390/ph6111429
   Ottaviani G, 2009, CANCER TREAT RES, V152, P3, DOI 10.1007/978-1-4419-0284-9_1
   Pakos EE, 2003, CANCER-AM CANCER SOC, V98, P581, DOI 10.1002/cncr.11546
   Pakos EE, 2009, EUR J CANCER, V45, P2367, DOI 10.1016/j.ejca.2009.03.005
   Perry JA, 2014, P NATL ACAD SCI USA, V111, pE5564, DOI 10.1073/pnas.1419260111
   Picci P., 2014, ATLAS MUSCULOSKELETA, P147, DOI DOI 10.1007/978-3-319-01748-8_34
   Pignochino Y, 2013, CLIN CANCER RES, V19, P2117, DOI 10.1158/1078-0432.CCR-12-2293
   Pignochino Y, 2009, MOL CANCER, V8, DOI 10.1186/1476-4598-8-118
   Poon VI, 2015, CLIN SARCOMA RES, V5, DOI 10.1186/s13569-014-0020-9
   Poos K, 2015, PLOS ONE, V10, DOI 10.1371/journal.pone.0123082
   PosthumaDeBoer J, 2011, CLIN EXP METASTAS, V28, P493, DOI 10.1007/s10585-011-9384-x
   Qi WX, 2012, JPN J CLIN ONCOL, V42, P427, DOI 10.1093/jjco/hys030
   Rapkin L, 2012, PEDIATR BLOOD CANCER, V59, P854, DOI 10.1002/pbc.24101
   Reimann E, 2014, HUM GENOMICS, V8, DOI 10.1186/s40246-014-0020-0
   Roth M, 2014, CANCER-AM CANCER SOC, V120, P548, DOI 10.1002/cncr.28461
   Safwat A, 2014, ACTA ONCOL, V53, P1451, DOI 10.3109/0284186X.2014.948062
   Sajadi KR, 2004, CLIN ORTHOP RELAT R, P92, DOI 10.1097/01.blo.0000141496.52166.69
   Savage SA, 2013, NAT GENET, V45, P799, DOI 10.1038/ng.2645
   Savage Sharon A., 2011, Sarcoma, V2011, P548151, DOI 10.1155/2011/548151
   Schwartz CL, 2007, J CLIN ONCOL, V25, P2057, DOI 10.1200/JCO.2006.07.7776
   Seibel NL, 2007, CANCER, V109, P1646, DOI 10.1002/cncr.22553
   Sero V, 2014, INVEST NEW DRUG, V32, P1167, DOI 10.1007/s10637-014-0158-6
   Serra M, 2003, J CLIN ONCOL, V21, P536, DOI 10.1200/JCO.2003.03.144
   Serra M, 2007, J CLIN ONCOL, V25, P4858, DOI 10.1200/JCO.2007.13.0534
   Serra M, 2006, INT J ONCOL, V29, P1459
   Shen JK, 2014, ONCOIMMUNOLOGY, V3, DOI 10.4161/21624011.2014.954467
   Sleijfer S, 2009, J CLIN ONCOL, V27, P3126, DOI 10.1200/JCO.2008.21.3223
   Smida J, 2010, CLIN CANCER RES, V16, P4256, DOI 10.1158/1078-0432.CCR-10-0284
   Song BS, 2014, PEDIATR BLOOD CANCER, V61, P1376, DOI 10.1002/pbc.25035
   Suzuki M, 2015, EXPERT OPIN THER TAR, V19, P349, DOI 10.1517/14728222.2014.986459
   Tarek N, 2014, ADV EXP MED BIOL, V804, P341, DOI 10.1007/978-3-319-04843-7_19
   Tavanti E, 2013, BRIT J CANCER, V109, P2607, DOI 10.1038/bjc.2013.643
   Unger C, 2007, CLIN CANCER RES, V13, P4858, DOI 10.1158/1078-0432.CCR-06-2776
   van der Graaf WTA, 2012, LANCET, V379, P1879, DOI 10.1016/S0140-6736(12)60651-5
   Wagner LM, 2015, PEDIATR BLOOD CANCER, V62, P440, DOI 10.1002/pbc.25334
   Wan XL, 2005, CANCER RES, V65, P2406, DOI 10.1158/0008-5472.CAN-04-3135
   Wang LL, 2005, CANCER J, V11, P294, DOI 10.1097/00130404-200507000-00005
   Whelan JS, 2015, ANN ONCOL, V26, P407, DOI 10.1093/annonc/mdu526
   Windsor RE, 2012, CANCER-AM CANCER SOC, V118, P1856, DOI 10.1002/cncr.26472
   Xu M, 2013, BONE, V57, P111, DOI 10.1016/j.bone.2013.07.035
   Yang YK, 2012, AM J MED SCI, V344, P199, DOI 10.1097/MAJ.0b013e31823e62e5
   Yu W, 2010, BIOINFORMATICS, V26, P145, DOI 10.1093/bioinformatics/btp618
   Zak D, 2005, CLIN ADV HEMATOL ONC, V3, P300
   Zak Dmitry, 2005, Clin Adv Hematol Oncol, V3, P297
   Zhang LB, 2013, CLIN CANCER RES, V19, P5972, DOI 10.1158/1078-0432.CCR-13-1485
   Zhang XM, 2014, FRONT PHYSIOL, V5, DOI 10.3389/fphys.2014.00094
   Zheng WJ, 2015, APMIS, V123, P102, DOI 10.1111/apm.12311
   Zhou QA, 2010, MED ONCOL, V27, P1239, DOI 10.1007/s12032-009-9365-y
   Zitvogel L, 2012, ONCOIMMUNOLOGY, V1, P1223, DOI 10.4161/onci.21335
NR 131
TC 67
Z9 82
U1 0
U2 17
PU TAYLOR & FRANCIS LTD
PI ABINGDON
PA 2-4 PARK SQUARE, MILTON PARK, ABINGDON OR14 4RN, OXON, ENGLAND
SN 1472-8214
EI 1744-7623
J9 EXPERT OPIN EMERG DR
JI Expert Opin Emerg. Drugs
PD SEP
PY 2015
VL 20
IS 3
BP 495
EP 514
DI 10.1517/14728214.2015.1051965
PG 20
WC Pharmacology & Pharmacy
WE Science Citation Index Expanded (SCI-EXPANDED)
SC Pharmacology & Pharmacy
GA CR3YY
UT WOS:000361270200012
PM 26021401
DA 2023-12-20
ER

PT J
AU Rejniak, KA
   Lloyd, MC
   Reed, DR
   Bui, MM
AF Rejniak, K. A.
   Lloyd, M. C.
   Reed, D. R.
   Bui, M. M.
TI Diagnostic assessment of osteosarcoma chemoresistance based on Virtual
   Clinical Trials
SO MEDICAL HYPOTHESES
LA English
DT Article
ID SYSTEMS BIOLOGY; ARCHITECTURAL COMPLEXITY; NEOADJUVANT CHEMOTHERAPY;
   OSTEOGENIC-SARCOMA; CANCER; ONCOLOGY; GRADE; AGENT
AB Osteosarcoma is the most common primary bone tumor in pediatric and young adult patients. Successful treatment of osteosarcomas requires a combination of surgical resection and systemic chemotherapy, both neoadjuvant (prior to surgery) and adjuvant (after surgery). The degree of necrosis following neoadjuvant chemotherapy correlates with the subsequent probability of disease-free survival. Tumors with less than 10% of viable cells after treatment represent patients with a more favorable prognosis. However, being able to predict early, such as at the time of the pre-treatment tumor biopsy, how the patient will respond to the standard chemotherapy would provide an opportunity for more personalized patient care. Patients with unfavorable predictions could be studied in a protocol, rather than a standard setting, towards improving therapeutic success. The onset of necrotic cells in osteosarcomas treated with chemotherapeutic agents is a measure of tumor sensitivity to the drugs. We hypothesize that the remaining viable cells, i.e., cells that have not responded to the treatment, are chemoresistant, and that the pathological characteristics of these chemoresistant tumor cells within the osteosarcoma pre-treatment biopsy can predict tumor response to the standard-of-care chemotherapeutic treatment. This hypothesis can be tested by comparing patient histopathology samples before, as well as after treatment to identify both morphological and immunochemical cellular features that are characteristic of chemoresistant cells, i.e., cells that survived treatment. Consequently, using computational simulations of dynamic changes in tumor pathology under the simulated standard of care chemotherapeutic treatment, one can couple the pre- and post-treatment morphological and spatial patterns of chemoresistant cells, and correlate them with patient clinical diagnoses. This procedure, that we named 'Virtual Clinical Trials', can serve as a potential predictive biomarker providing a novel value-added decision support tool for oncologists. (C) 2015 The Authors. Published by Elsevier Ltd.
C1 [Rejniak, K. A.] H Lee Moffitt Canc Ctr & Res Inst, Integrated Math Oncol, Tampa, FL 33612 USA.
   [Rejniak, K. A.] H Lee Moffitt Canc Ctr & Res Inst, Ctr Excellence Canc Imaging & Technol, Tampa, FL 33612 USA.
   [Reed, D. R.; Bui, M. M.] H Lee Moffitt Canc Ctr & Res Inst, Sarcoma Dept, Tampa, FL 33612 USA.
   [Reed, D. R.] H Lee Moffitt Canc Ctr & Res Inst, Adolescent & Young Adult Program, Tampa, FL 33612 USA.
   [Reed, D. R.; Bui, M. M.] H Lee Moffitt Canc Ctr & Res Inst, Chem Biol & Mol Med Program, Tampa, FL 33612 USA.
   [Bui, M. M.] H Lee Moffitt Canc Ctr & Res Inst, Dept Anat Pathol, Tampa, FL 33612 USA.
   [Bui, M. M.] H Lee Moffitt Canc Ctr & Res Inst, Analyt Microscopy Core, Tampa, FL 33612 USA.
   [Rejniak, K. A.; Reed, D. R.; Bui, M. M.] Univ S Florida, Sch Med, Oncol Sci Dept, Tampa, FL 33620 USA.
   [Lloyd, M. C.] Univ Illinois, Dept Biol Sci, Chicago, IL 60680 USA.
C3 H Lee Moffitt Cancer Center & Research Institute; H Lee Moffitt Cancer
   Center & Research Institute; H Lee Moffitt Cancer Center & Research
   Institute; H Lee Moffitt Cancer Center & Research Institute; H Lee
   Moffitt Cancer Center & Research Institute; H Lee Moffitt Cancer Center
   & Research Institute; H Lee Moffitt Cancer Center & Research Institute;
   State University System of Florida; University of South Florida;
   University of Illinois System; University of Illinois Chicago;
   University of Illinois Chicago Hospital
RP Rejniak, KA (通讯作者)，H Lee Moffitt Canc Ctr & Res Inst, 12902 Magnolia Dr,SRB 4, Tampa, FL 33612 USA.
EM Kasia.Rejniak@moffitt.org
RI Reed, Damon/R-8179-2019; Rejniak, Katarzyna A/A-5988-2015
OI Rejniak, Katarzyna A/0000-0003-2093-2422; Reed,
   Damon/0000-0002-8238-2465
FU Miles for Moffitt Milestone Award from Moffitt Foundation; Amandalee
   Fund; Gonzmart Family Foundation; Pediatric Cancer Foundation; V
   Foundation; Cancer Center Support Grant from NIH [P30-CA076292]; NCI
   designated Comprehensive Cancer Center, via Analytic Microscopy Core
   Facility
FX Sources of support: This work was supported in part by the Miles for
   Moffitt Milestone Award from Moffitt Foundation (to KAR). DR is
   supported by Amandalee Fund, the Gonzmart Family Foundation, the
   Pediatric Cancer Foundation and the V Foundation. This work was
   supported in part by the Cancer Center Support Grant P30-CA076292 from
   NIH to the H. Lee Moffitt Cancer Center & Research Institute, an NCI
   designated Comprehensive Cancer Center, via Analytic Microscopy Core
   Facility.
CR ACS, 2014, OST
   Agur Z, 2012, MOL THER, V20, P1, DOI 10.1038/mt.2011.272
   Amankwah Ernest K, 2013, Clin Epidemiol, V5, P147, DOI 10.2147/CLEP.S28390
   Bacci G, 2003, CANCER, V97, P3068, DOI 10.1002/cncr.11456
   Basavanhally AN, 2010, IEEE T BIO-MED ENG, V57, P642, DOI 10.1109/TBME.2009.2035305
   Beck AH, 2011, SCI TRANSL MED, V3, DOI 10.1126/scitranslmed.3002564
   Bielack SS, 2002, J CLIN ONCOL, V20, P776, DOI 10.1200/JCO.20.3.776
   Bielack SS, 2013, ASCO M, V31
   Bielekova B, 2014, FRONT NEUROL, V5, DOI 10.3389/fneur.2014.00102
   Bourzac K, 2013, NATURE, V502, pS92, DOI 10.1038/502S92a
   Chauviere AH, 2010, CURR BREAST CANCER R, V2, P121, DOI 10.1007/s12609-010-0020-6
   Chen X, 2014, CELL REP, V7, P104, DOI 10.1016/j.celrep.2014.03.003
   Collins M, 2013, J CLIN ONCOL, V31, P2303, DOI 10.1200/JCO.2012.43.8598
   Cooper LAD, 2015, LAB INVEST, V95, P366, DOI 10.1038/labinvest.2014.153
   Doyle S, 2012, IEEE T BIO-MED ENG, V59, P1205, DOI 10.1109/TBME.2010.2053540
   Fatakdawala H, 2010, IEEE T BIO-MED ENG, V57, P1676, DOI 10.1109/TBME.2010.2041232
   Foroutan P, 2013, PLOS ONE, V8, DOI 10.1371/journal.pone.0082875
   Frieboes HB, 2011, CANCER RES, V71, P298, DOI 10.1158/0008-5472.CAN-10-2676
   Gallasch Ralf, 2013, J Clin Bioinforma, V3, P23, DOI 10.1186/2043-9113-3-23
   Glover J, 2015, PEDIATR BLOOD CANCER, V62, P450, DOI 10.1002/pbc.25346
   Gökmen-Polar Y, 2010, PERS MED, V7, P129, DOI [10.2217/pme.09.71, 10.2217/PME.09.71]
   Goldsby RE, 2013, EUR J CANCER, V49, P2384, DOI 10.1016/j.ejca.2013.03.018
   Haddox Candace L., 2014, Sarcoma, V2014, P402509, DOI 10.1155/2014/402509
   Haeno H, 2012, CELL, V148, P362, DOI 10.1016/j.cell.2011.11.060
   Hatzikirou H, 2012, WIRES SYST BIOL MED, V4, P1, DOI 10.1002/wsbm.158
   Heindl A, 2015, LAB INVEST, V95, P377, DOI 10.1038/labinvest.2014.155
   Hipp J, 2012, ANAL CELL PATHOL, V35, P251, DOI [10.1155/2012/294358, 10.3233/ACP-2012-0054]
   HUVOS AG, 1977, ARCH PATHOL LAB MED, V101, P14
   Janeway KA, 2012, CANCER-AM CANCER SOC, V118, P4597, DOI 10.1002/cncr.27414
   Kim M, 2014, J THEOR BIOL, V352, P31, DOI 10.1016/j.jtbi.2014.02.027
   Kolb EA, 2013, PEDIATR BLOOD CANCER, V60, P1325, DOI 10.1002/pbc.24517
   Laubenbacher R, 2009, BBA-REV CANCER, V1796, P129, DOI 10.1016/j.bbcan.2009.06.001
   Lloyd MC, 2015, ADV ANAT PATHOL, V22, P267, DOI 10.1097/PAP.0000000000000078
   Lloyd MC, 2014, BMC CANCER, V14, DOI 10.1186/1471-2407-14-279
   Lloyd Mark C, 2010, J Pathol Inform, V1, P29, DOI 10.4103/2153-3539.74186
   Macklin P, 2012, J THEOR BIOL, V301, P122, DOI 10.1016/j.jtbi.2012.02.002
   MEYERS PA, 1992, J CLIN ONCOL, V10, P5, DOI 10.1200/JCO.1992.10.1.5
   Molina F, 2010, NEPHROL DIAL TRANSPL, V25, P1015, DOI 10.1093/ndt/gfq033
   Monaco JP, 2010, MED IMAGE ANAL, V14, P617, DOI 10.1016/j.media.2010.04.007
   Powathil GG, 2014, SEMIN CANC BIOL
   Powathil GG, 2013, PLOS COMPUT BIOL, V9, DOI 10.1371/journal.pcbi.1003120
   Rejniak KA, 2013, FRONT ONCOL, V3, DOI 10.3389/fonc.2013.00111
   Rexhepaj E, 2013, PLOS ONE, V8, DOI 10.1371/journal.pone.0062070
   Sampson VB, 2013, FRONT ONCOL, V3, DOI 10.3389/fonc.2013.00132
   Tambasco M, 2008, HUM PATHOL, V39, P740, DOI 10.1016/j.humpath.2007.10.001
   Tambasco M, 2009, MICRON, V40, P486, DOI 10.1016/j.micron.2008.12.004
   Viray H, 2014, APPL IMMUNOHISTO M M, V22, P363, DOI 10.1097/PAI.0b013e318299a1f6
   Werner HMJ, 2014, NAT REV CLIN ONCOL, V11, P167, DOI 10.1038/nrclinonc.2014.6
   Whelan J, 2012, ASCO M S, V30, P10081
   Whelan JS, 2015, ANN ONCOL, V26, P407, DOI 10.1093/annonc/mdu526
   WHO, 2013, WHO CLASS TUM SOFT T
   Wojtkowiak JW, 2015, CANCER METAB, V3, DOI 10.1186/s40170-014-0026-z
NR 52
TC 22
Z9 22
U1 0
U2 7
PU CHURCHILL LIVINGSTONE
PI EDINBURGH
PA JOURNAL PRODUCTION DEPT, ROBERT STEVENSON HOUSE, 1-3 BAXTERS PLACE,
   LEITH WALK, EDINBURGH EH1 3AF, MIDLOTHIAN, SCOTLAND
SN 0306-9877
EI 1532-2777
J9 MED HYPOTHESES
JI Med. Hypotheses
PD SEP
PY 2015
VL 85
IS 3
BP 348
EP 354
DI 10.1016/j.mehy.2015.06.015
PG 7
WC Medicine, Research & Experimental
WE Science Citation Index Expanded (SCI-EXPANDED)
SC Research & Experimental Medicine
GA CQ8OP
UT WOS:000360868100022
PM 26130106
OA Green Accepted, Green Submitted, hybrid
DA 2023-12-20
ER

PT J
AU Yamazaki, H
   Takagi, S
   Hosoya, K
   Okumura, M
AF Yamazaki, Hiroki
   Takagi, Satoshi
   Hosoya, Kenji
   Okumura, Masahiro
TI Influence of a survivin suppressor YM155 on the chemoresistance of
   canine histiocytic sarcoma cells
SO VETERINARY JOURNAL
LA English
DT Article
DE Chemoresistance; Dog; Histiocytic sarcoma; Survivin; YM155
ID SMALL-MOLECULE SUPPRESSOR; PHASE-II; MULTIDRUG-RESISTANCE; CANCER CELLS;
   LUNG-CANCER; EXPRESSION; DOGS; OVEREXPRESSION; TRANSCRIPTION;
   OSTEOSARCOMA
AB Histiocytic sarcoma (HS) in dogs exhibits aggressive biological behaviors and currently few effective treatments are available. Survivin could serve as a potential therapeutic target in several cancers. Sepantronium bromide (YM155) is a potential novel survivin-targeting agent and in this study the influence of survivin expression on clinical outcomes and the effects of YM155 on biological activities in HS cells were investigated. Specimens of HS dogs (n = 30) and four canine HS cell lines were used. The correlation between survivin expression and clinical outcome in the HS dogs was retrospectively assessed using quantitative PCR. Following YM155 treatment of cell lines, apoptosis, cell viability, and drug transporter activities were evaluated using annexin V staining, methylthiazole tetrazolium assays, and Hoechst-33342 staining, respectively.
   Elevated survivin expression in the HS dogs corresponded with reduced disease-free intervals and survival time, and increased chemoresistance, which led to poor clinical outcomes. Furthermore, YM155 treatment suppressed cell-growth and resistance to lomustine in HS cells by inhibiting the activity of ATP-binding cassette transporters. The evidence presented here supports favorable preclinical evaluation and indicates that survivin-targeted therapies might be effective against HS dogs. (C) 2015 Elsevier Ltd. All rights reserved.
C1 [Yamazaki, Hiroki; Hosoya, Kenji; Okumura, Masahiro] Hokkaido Univ, Grad Sch Vet Med, Dept Vet Clin Sci, Lab Vet Surg,Kita Ku, Sapporo, Hokkaido 0600818, Japan.
   [Yamazaki, Hiroki] Kagoshima Univ, Joint Fac Vet Med, Vet Teaching Hosp, Kagoshima, Kagoshima 8900065, Japan.
   [Takagi, Satoshi] Hokkaido Univ, Grad Sch Vet Med, Vet Teaching Hosp, Kita Ku, Sapporo, Hokkaido 0600818, Japan.
C3 Hokkaido University; Kagoshima University; Hokkaido University
RP Takagi, S (通讯作者)，Hokkaido Univ, Grad Sch Vet Med, Vet Teaching Hosp, Kita Ku, N18 W9, Sapporo, Hokkaido 0600818, Japan.
EM staka@vetmed.hokudai.ac.jp
RI Okumura, Masahiro/AAO-4766-2021
OI TAKAGI, Satoshi/0000-0001-6653-5890
FU Grants-in-Aid for Scientific Research [GRANTS:14069775, 26450420]
   Funding Source: KAKEN
CR [Anonymous], 2013, EVID-BASED COMPL ALT
   Endoh T, 2005, EXP CELL RES, V305, P300, DOI 10.1016/j.yexcr.2004.12.014
   Giaccone G, 2009, J CLIN ONCOL, V27, P4481, DOI 10.1200/JCO.2008.21.1862
   Iwai M, 2011, DRUG METAB DISPOS, V39, P2314, DOI 10.1124/dmd.111.040733
   Ke SZ, 2013, INT J ONCOL, V42, P1289, DOI 10.3892/ijo.2013.1805
   Klahn SL, 2011, JAVMA-J AM VET MED A, V239, P90, DOI 10.2460/javma.239.1.90
   Liu F, 2010, ONCOL REP, V23, P1469, DOI 10.3892/or_00000786
   Nakagawa Y, 2006, AM J HEMATOL, V81, P824, DOI 10.1002/ajh.20656
   Nakahara T, 2007, CANCER RES, V67, P8014, DOI 10.1158/0008-5472.CAN-07-1343
   Osaka E, 2006, ACTA HISTOCHEM CYTOC, V39, P95, DOI 10.1267/ahc.06005
   Rassnick KM, 2010, J VET INTERN MED, V24, P1528, DOI 10.1111/j.1939-1676.2010.0588.x
   Rödel F, 2012, CURR MED CHEM, V19, P3679, DOI 10.2174/092986712801661040
   Sela B, 2002, Harefuah, V141, P103
   Shoeneman JK, 2012, CANCER RES, V72, P249, DOI 10.1158/0008-5472.CAN-11-2315
   Stauber RH, 2007, CANCER RES, V67, P5999, DOI 10.1158/0008-5472.CAN-07-0494
   Tolcher AW, 2012, ANN ONCOL, V23, P968, DOI 10.1093/annonc/mdr353
   Wang Zhanxiang, 2008, Cancer Ther, V6, P603
   Yamanaka K, 2011, CLIN CANCER RES, V17, P5423, DOI 10.1158/1078-0432.CCR-10-3410
   Yamazaki H, 2014, J VET INTERN MED, V28, P204, DOI 10.1111/jvim.12244
   Yamazaki H, 2013, PLOS ONE, V8, DOI 10.1371/journal.pone.0079810
NR 20
TC 1
Z9 1
U1 0
U2 11
PU ELSEVIER SCI LTD
PI OXFORD
PA THE BOULEVARD, LANGFORD LANE, KIDLINGTON, OXFORD OX5 1GB, OXON, ENGLAND
SN 1090-0233
EI 1532-2971
J9 VET J
JI Vet. J.
PD SEP
PY 2015
VL 205
IS 3
BP 375
EP 380
DI 10.1016/j.tvjl.2015.05.003
PG 6
WC Veterinary Sciences
WE Science Citation Index Expanded (SCI-EXPANDED)
SC Veterinary Sciences
GA CP9YN
UT WOS:000360251900010
PM 26048444
DA 2023-12-20
ER

PT J
AU Guo, YQ
   Huang, CX
   Li, GW
   Chen, T
   Li, JX
   Huang, ZW
AF Guo, Yuanqing
   Huang, Chuangxin
   Li, Guowei
   Chen, Tao
   Li, Jinxiang
   Huang, Zongwen
TI Paxilitaxel induces apoptosis accompanied by protective autophagy in
   osteosarcoma cells through hypoxia-inducible factor-1α pathway
SO MOLECULAR MEDICINE REPORTS
LA English
DT Article
DE paxilitaxel; autophagy; hypoxia-inducible factor-1 alpha; osteosarcoma
ID CANCER CELLS; DRUG-RESISTANCE; BETA-ELEMENE; INDUCTION; PACLITAXEL;
   BREAST; CHEMORESISTANCE; ACTIVATION; DEATH; MODEL
AB Paxilitaxel, a drug used in cancer chemoprevention and treatment, has shown promising anti-cancer effects against a broad spectrum of tumors. However, the effect of paxilitaxel on osteoblasts has remained to be elucidated. The aim of the present study was to investigate the anti-tumor effect of paxilitaxel on human osteosarcoma cancer cells, the underlying molecular mechanism as well as drug resistance involved. The results showed that paxilitaxel not only induced apoptosis via the mitochondrial pathway but also induced autophagy, which partially inhibited cell apoptosis. The present study also demonstrated that paxilitaxel induced autophagy through the hypoxia-inducible factor (HIF)-1 alpha pathway. Moreover, paxilitaxel-induced apoptosis decreased following incubation with with the autophagy inducer rapamycin. By contrast, co-treatment with the HIF-1 alpha inhibitor YC-1 or autophagy inhibitor 3-methyladenine significantly blocked autophagy and augmented the anti-tumor effects of paxilitaxel. Therefore, the results of the present study suggested that the combination of paxilitaxel with an autophagy inhibitor or a HIF-1 alpha inhibitor may be an effective and potent strategy for improved chemotherapy of osteosarcoma in the future.
C1 [Guo, Yuanqing; Huang, Chuangxin; Li, Guowei; Chen, Tao; Li, Jinxiang; Huang, Zongwen] Sun Yat Sen Univ, Affiliated Hosp 5, Dept Orthoped, Zhuhai 519000, Guangdong, Peoples R China.
C3 Sun Yat Sen University
RP Huang, ZW (通讯作者)，Sun Yat Sen Univ, Affiliated Hosp 5, Dept Orthoped, 52 Meihua East Rd, Zhuhai 519000, Guangdong, Peoples R China.
EM zongwen2014_3@163.com
RI Guo, Yuan/HKV-9606-2023
OI Tao, Chen/0000-0001-9527-1142
CR Adesida AB, 2007, ARTHRITIS RES THER, V9, DOI 10.1186/ar2267
   Ait-Mohamed O, 2011, PLOS ONE, V6, DOI 10.1371/journal.pone.0024537
   Amarnath S, 2010, AUTOPHAGY, V6, P523, DOI 10.4161/auto.6.4.11811
   Bellot G, 2009, MOL CELL BIOL, V29, P2570, DOI 10.1128/MCB.00166-09
   Carew JS, 2007, BLOOD, V110, P313, DOI 10.1182/blood-2006-10-050260
   Dank M, 2014, ANTICANCER RES, V34, P1275
   Daw NC, 2011, CANCER-AM CANCER SOC, V117, P2770, DOI 10.1002/cncr.25715
   DeRegis CJ, 2003, J VET INTERN MED, V17, P668, DOI 10.1892/0891-6640(2003)017&lt;0668:CADTID&gt;2.3.CO;2
   Deretic V, 2009, CURR TOP MICROBIOL, V335, P169, DOI 10.1007/978-3-642-00302-8_8
   Doublier S, 2012, BMC CANCER, V12, DOI 10.1186/1471-2407-12-4
   Generali D, 2009, J CLIN ONCOL, V27, P227, DOI 10.1200/JCO.2007.13.7083
   Granell S, 2008, AUTOPHAGY, V4, P375, DOI 10.4161/auto.5605
   Guo BL, 2012, MOL CELL BIOCHEM, V361, P209, DOI 10.1007/s11010-011-1105-x
   Hofius D, 2011, CELL DEATH DIFFER, V18, P1257, DOI 10.1038/cdd.2011.43
   Liu LY, 2011, AUTOPHAGY, V7, P112, DOI 10.4161/auto.7.1.14005
   Lu HH, 2010, AUTOPHAGY, V6, P725, DOI 10.4161/auto.6.6.12423
   Mani J, 2015, BMC CANCER, V15, DOI 10.1186/s12885-015-1239-4
   Markiewicz Katarzyna, 2011, Med Wieku Rozwoj, V15, P25
   Maycotte P, 2012, AUTOPHAGY, V8, P200, DOI 10.4161/auto.8.2.18554
   Monti Elena, 2011, Curr Mol Pharmacol, V4, P62
   Moore-Maxwell CA, 2004, MODERN PATHOL, V17, P241, DOI 10.1038/modpathol.3800049
   Nakamura O, 2011, INT J ONCOL, V39, P1545, DOI 10.3892/ijo.2011.1148
   Orvedahl A, 2011, NATURE, V480, P113, DOI 10.1038/nature10546
   Rasul A, 2011, ASIAN PAC J CANCER P, V12, P2499
   Sahoo RK, 2014, NEW ENGL J MED, V370, P478, DOI 10.1056/NEJMc1314761
   Wang G, 2005, CELL MOL LIFE SCI, V62, P881, DOI 10.1007/s00018-005-5017-3
   WESSEL D, 1984, ANAL BIOCHEM, V138, P141, DOI 10.1016/0003-2697(84)90782-6
   Yao YQ, 2008, CANCER LETT, V264, P127, DOI 10.1016/j.canlet.2008.01.049
   Yoneyama K, 2014, J NIPPON MED SCH, V81, P28, DOI 10.1272/jnms.81.28
   Zeng YJ, 2012, PLOS ONE, V7, DOI [10.1371/journal.pone.0030312, 10.1371/journal.pone.0043478]
   Zhang HF, 2008, J BIOL CHEM, V283, P10892, DOI 10.1074/jbc.M800102200
   Zhang T, 2012, AUTOPHAGY, V8, P559, DOI 10.4161/auto.18867
   Zhao Y, 2012, J CELL PHYSIOL, V227, P639, DOI 10.1002/jcp.22768
NR 33
TC 18
Z9 20
U1 0
U2 23
PU SPANDIDOS PUBL LTD
PI ATHENS
PA POB 18179, ATHENS, 116 10, GREECE
SN 1791-2997
EI 1791-3004
J9 MOL MED REP
JI Mol. Med. Rep.
PD SEP
PY 2015
VL 12
IS 3
BP 3681
EP 3687
DI 10.3892/mmr.2015.3860
PG 7
WC Oncology; Medicine, Research & Experimental
WE Science Citation Index Expanded (SCI-EXPANDED)
SC Oncology; Research & Experimental Medicine
GA CP5OW
UT WOS:000359933900065
PM 26017247
OA Bronze
DA 2023-12-20
ER

PT J
AU Huang, Z
   Huang, YK
   He, HT
   Ni, JD
AF Huang, Zheng
   Huang, Yanke
   He, Hongtao
   Ni, Jiangdong
TI Podocalyxin promotes cisplatin chemoresistance in osteosarcoma cells
   through phosphatidylinositide 3-kinase signaling
SO MOLECULAR MEDICINE REPORTS
LA English
DT Article
DE osteosarcoma; podocalyxin; chemoresistance; cisplatin;
   phosphatidylinositide 3-kinase
ID PATHWAY IN-VITRO; DOWN-REGULATION; OVEREXPRESSION; MIGRATION; INVASION;
   CANCER; EZRIN; INHIBITION; EXPRESSION; PROGNOSIS
AB Osteosarcoma (OS) is the most common type of primary bone malignancy. The use of multiagent, intensive chemotherapy has markedly improved the long-term survival rate of patients with OS. However, chemoresistance continues to be the principal reason for poor survival and disease recurrence in patients with OS. Innate or acquired resistance to cisplatin, which is one of the most effective drugs against OS, is common. Understanding the molecular basis underlying cisplatin chemoresistance in OS cells may serve as a basis for the identification of novel therapeutic targets and biomarkers. High expression levels of podocalyxin (PCX) have been shown to be correlated with poor outcome in various types of cancer. A recent study suggested that PCX may contribute to cancer chemoresistance. The present study aimed to explore the role of PCX in OS by determining its effects on cisplatin chemoresistance in OS cells. Stable overexpression and knockdown of PCX were performed in MG-63 and U2OS human OS cell lines. Overexpression of PCX in the two cell lines significantly increased the half maximal inhibitory concentration (IC50) of cisplatin, cell colony formation, phosphatidylinositide 3-kinase (PI3K) activity and Akt phosphorylation at serine 473, and decreased cisplatin-induced cell apoptosis. Furthermore, the effects of PCX were largely attenuated by treatment with the selective PI3K inhibitor BKM120. Conversely, knockdown of PCX expression markedly decreased the IC50 of cisplatin, cell colony formation, PI3K activity and Akt phosphorylation at serine 473, and increased cisplatin-induced cell apoptosis. In conclusion, the present study was the first, to the best of our knowledge, to provide evidence that PCX promotes cisplatin chemoresistance in OS cells through a PI3K-dependent mechanism. The results of the present study provided novel insight not only into the functional role of PCX in cancer, but also into the molecular mechanisms underlying OS chemoresistance.
C1 [Huang, Zheng; He, Hongtao; Ni, Jiangdong] Cent S Univ, Xiangya Hosp 2, Dept Orthopaed, Changsha 410011, Hunan, Peoples R China.
   [Huang, Yanke] Shenzhen Nanshan Dist Mother Child Hosp, Child Hlth Div, Shenzhen 518021, Guangdong, Peoples R China.
C3 Central South University
RP Ni, JD (通讯作者)，Cent S Univ, Xiangya Hosp 2, Dept Orthopaed, 139 Renmin Rd, Changsha 410011, Hunan, Peoples R China.
EM nijiangdong@yahoo.com
RI He, Hongtao/C-9372-2011
FU National Natural Science Foundation, China [81272947]
FX The present study was supported by the National Natural Science
   Foundation, China (grant no. 81272947).
CR Abe S, 2002, CANCER CHEMOTH PHARM, V50, P320, DOI 10.1007/s00280-002-0501-z
   Anninga JK, 2011, EUR J CANCER, V47, P2431, DOI 10.1016/j.ejca.2011.05.030
   Bruheim S, 2009, CLIN CANCER RES, V15, P7161, DOI 10.1158/1078-0432.CCR-08-2816
   Cao CM, 2010, CIRCULATION, V121, P2565, DOI 10.1161/CIRCULATIONAHA.110.954628
   Chou AJ, 2006, EXPERT REV ANTICANC, V6, P1075, DOI 10.1586/14737140.6.7.1075
   Ding XQ, 2011, ONCOL RES, V19, P303, DOI 10.3727/096504011X13079697132790
   Fellenberg J, 2007, MODERN PATHOL, V20, P1085, DOI 10.1038/modpathol.3800937
   Fellenberg J, 2010, PLOS ONE, V5, DOI 10.1371/journal.pone.0012179
[truncated: 1,108,422 more chars]
