# Supplementary material for: A 10-year bibliometric analysis in the field of osteosarcoma treatment from 2014 to 2023
Source: Discov Oncol. 2025 Feb 28;16:255. doi: 10.1007/s12672-025-02007-2 (PMC11871176; doi:10.1007/s12672-025-02007-2)
Supplement: Supplementary file 1 — Additional file1 [file 12672_2025_2007_MOESM1_ESM.zip › original data/download_2016.txt]

FN Clarivate Analytics Web of Science
VR 1.0
PT J
AU Sampson, VB
   Vetter, NS
   Zhang, WD
   Patil, PU
   Mason, RW
   George, E
   Gorlick, R
   Kolb, EA
AF Sampson, Valerie B.
   Vetter, Nancy S.
   Zhang, Wendong
   Patil, Pratima U.
   Mason, Robert W.
   George, Erika
   Gorlick, Richard
   Kolb, Edward A.
TI Integrating mechanisms of response and resistance against the tubulin
   binding agent Eribulin in preclinical models of osteosarcoma
SO ONCOTARGET
LA English
DT Article
DE eribulin; microtubule destabilization; G2/M arrest; mitotic catastrophe;
   cell death
ID TESTING STAGE 1; PEDIATRIC-ONCOLOGY-GROUP; BREAST-CANCER CELLS;
   APOPTOSIS; PROGRAM; CHEMOTHERAPY; E7389; SUPPRESSION; CHECKPOINT;
   PHENOTYPE
AB Osteosarcoma is the most frequently occurring bone cancer in children and adolescents. Unfortunately, treatment failures are common. Eribulin is a synthetic microtubule inhibitor that has demonstrated activity in preclinical osteosarcoma models. The effects of eribulin were evaluated in two human osteosarcoma cell lines as well as in eribulin-sensitive and -resistant osteosarcoma xenograft tumors of the Pediatric Preclinical Testing Program (PPTP) by characterizing cell viability, microtubule destabilization, mitotic arrest and mechanism of cell death. Eribulin demonstrated cytotoxic activity in vitro, through promotion of microtubule dynamic instability, arrest of cells in the G2/M phase, mitotic catastrophe and cell death. The microtubule-destabilizing protein stathmin-1 (STMN1) was coimmunoprecipitated with the cyclindependent kinase inhibitor p27 indicating that these cytoplasmic complexes can protect cells from the microtubule destabilizing effect of eribulin. Increased tumoral expression of P-glycoprotein (P-gp) and TUBB3 were also associated with lower drug sensitivity. In summary, eribulin successfully blocked cells in G2/M phase but interfered with mitochondria activity to inhibit proteins involved in apoptosis. Understanding the complex and inter-related mechanisms involved in the overall drug response to eribulin may help in the design of therapeutic strategies that enhance drug activity and improve benefits of eribulin in pediatric patients with osteosarcoma.
C1 [Sampson, Valerie B.; Vetter, Nancy S.; Kolb, Edward A.] Nemours AI duPont Hosp Children, Nemours Ctr Canc & Blood Disorders, Canc Therapeut Lab, Wilmington, DE 19803 USA.
   [Zhang, Wendong; Gorlick, Richard] Albert Einstein Coll Med, Childrens Hosp Montefiore, Dept Pediat Hematol & Oncol, Bronx, NY 10467 USA.
   [Patil, Pratima U.; Mason, Robert W.] Alfred I duPont Hosp Children, Nemours Ctr Childhood Canc Res, Wilmington, DE USA.
   [George, Erika] Univ Delaware, Dept Biol Sci, Newark, DE USA.
C3 Nemours Alfred I. duPont Hospital for Children; Yeshiva University;
   Albert Einstein College of Medicine; Childrens Hospital at Montefiore;
   Nemours Alfred I. duPont Hospital for Children; University of Delaware
RP Sampson, VB (通讯作者)，Nemours AI duPont Hosp Children, Nemours Ctr Canc & Blood Disorders, Canc Therapeut Lab, Wilmington, DE 19803 USA.
EM vsampson@nemours.org
RI Sampson, Valerie/AAP-8773-2021
OI GORLICK, RICHARD/0000-0001-8995-2929; Kolb, E.
   Anders/0000-0003-2854-9014
FU pilot NIH COBRE [P20GM103464]; Pediatric Cancer Foundation funds;
   Institutional Development Award (IDeA) from the NIH [P30GM114736]; 
   [P20GM103446]
FX This research is supported by pilot NIH COBRE Grant P20GM103464 (Pilot
   funding to VS) and the Pediatric Cancer Foundation funds to EAK. The
   Cell Science Core Lab of the Center for Pediatric Research is supported
   by an Institutional Development Award (IDeA) from the NIH under grant
   number P30GM114736 and the Biomolecular Core Lab is supported by grants
   P20GM103464 (COBRE), P30GM114736 (COBRE) and P20GM103446 (INBRE).
CR Baldassarre G, 2005, CANCER CELL, V7, P51, DOI 10.1016/j.ccr.2004.11.025
   Chandrasekaran G, 2015, BRIT J CANCER, V113, P693, DOI 10.1038/bjc.2015.264
   Cortes J, 2011, LANCET, V377, P914, DOI 10.1016/S0140-6736(11)60070-6
   Devriese LA, 2013, BRIT J CLIN PHARMACO, V75, P507, DOI 10.1111/j.1365-2125.2012.04381.x
   DORFMAN HD, 1995, CANCER, V75, P203, DOI 10.1002/1097-0142(19950101)75:1+<203::AID-CNCR2820751308>3.0.CO;2-V
   Dubbelman AC, 2012, DRUG METAB DISPOS, V40, P313, DOI 10.1124/dmd.111.042762
   Dumontet C, 2010, NAT REV DRUG DISCOV, V9, P790, DOI 10.1038/nrd3253
   Fabris L, 2015, P NATL ACAD SCI USA, V112, P13916, DOI 10.1073/pnas.1508514112
   Friberg S, 1997, J SURG ONCOL, V65, P284, DOI 10.1002/(SICI)1096-9098(199708)65:4<284::AID-JSO11>3.3.CO;2-N
   Gagiannis S, 2009, INT J CANCER, V125, P1551, DOI 10.1002/ijc.24471
   Gascoigne KE, 2008, CANCER CELL, V14, P111, DOI 10.1016/j.ccr.2008.07.002
   Gogineni VR, 2011, CANCER LETT, V313, P64, DOI 10.1016/j.canlet.2011.08.022
   Goorin AM, 2003, J CLIN ONCOL, V21, P1574, DOI 10.1200/JCO.2003.08.165
   Hao HL, 1999, HUM MOL GENET, V8, P1117, DOI 10.1093/hmg/8.6.1117
   Harris MB, 1998, J CLIN ONCOL, V16, P3641, DOI 10.1200/JCO.1998.16.11.3641
   Hauser J, 2009, J ORTHOP RES, V27, P286, DOI 10.1002/jor.20741
   Hernández-Vargas H, 2007, ONCOGENE, V26, P2902, DOI 10.1038/sj.onc.1210102
   HIDDEMANN W, 1987, CANCER, V59, P324, DOI 10.1002/1097-0142(19870115)59:2<324::AID-CNCR2820590226>3.0.CO;2-9
   Houghton PJ, 2007, PEDIATR BLOOD CANCER, V49, P928, DOI 10.1002/pbc.21078
   Houghton PJ, 2015, PEDIATR BLOOD CANCER, V62, P1214, DOI 10.1002/pbc.25474
   Howell B, 1999, J CELL SCI, V112, P3713
   Jain S, 2011, CLIN CANCER RES, V17, P6615, DOI 10.1158/1078-0432.CCR-11-1807
   Jordan MA, 2005, MOL CANCER THER, V4, P1086, DOI 10.1158/1535-7163.MCT-04-0345
   Kaufman PA, 2015, J CLIN ONCOL, V33, P594, DOI 10.1200/JCO.2013.52.4892
   Kavallaris M, 2010, NAT REV CANCER, V10, P194, DOI 10.1038/nrc2803
   Kolb EA, 2013, PEDIATR BLOOD CANCER, V60, P1325, DOI 10.1002/pbc.24517
   Kuznetsov G, 2004, CANCER RES, V64, P5760, DOI 10.1158/0008-5472.CAN-04-1169
   Lewis IJ, 2007, JNCI-J NATL CANCER I, V99, P112, DOI 10.1093/jnci/djk015
   Mahajan A, 2008, PEDIATR BLOOD CANCER, V50, P976, DOI 10.1002/pbc.21451
   Michael Isakoff RG, 2015, CONN TISS ONC SOC AN
   Okouneva T, 2008, MOL CANCER THER, V7, P2003, DOI 10.1158/1535-7163.MCT-08-0095
   Poruchynsky MS, 2015, P NATL ACAD SCI USA, V112, P1571, DOI 10.1073/pnas.1416418112
   Reynolds CP, 2015, PEDIATR BLOOD CANCER, V62, P1897, DOI 10.1002/pbc.25611
   Rieder CL, 2004, DEV CELL, V7, P637, DOI 10.1016/j.devcel.2004.09.002
   Sampson VB, 2013, FRONT ONCOL, V3, DOI 10.3389/fonc.2013.00132
   Sève P, 2008, LANCET ONCOL, V9, P168, DOI 10.1016/S1470-2045(08)70029-9
   Stehle A, 2015, CANCER LETT, V365, P37, DOI 10.1016/j.canlet.2015.04.011
   Towle MJ, 2011, CANCER RES, V71, P496, DOI 10.1158/0008-5472.CAN-10-1874
   Wang R, 2007, MOL MED, V13, P567, DOI 10.2119/2007-00046.Wang
   Weaver BAA, 2005, CANCER CELL, V8, P7, DOI 10.1016/j.ccr.2005.06.011
   Yoshida T, 2014, BRIT J CANCER, V110, P1497, DOI 10.1038/bjc.2014.80
NR 41
TC 17
Z9 17
U1 0
U2 6
PU IMPACT JOURNALS LLC
PI ORCHARD PARK
PA 6666 E QUAKER ST, STE 1, ORCHARD PARK, NY 14127 USA
SN 1949-2553
J9 ONCOTARGET
JI Oncotarget
PD DEC 27
PY 2016
VL 7
IS 52
BP 86594
EP 86607
DI 10.18632/oncotarget.13358
PG 14
WC Oncology; Cell Biology
WE Science Citation Index Expanded (SCI-EXPANDED)
SC Oncology; Cell Biology
GA EG9ZT
UT WOS:000391422500076
PM 27863409
OA Green Submitted, Green Published, gold
DA 2023-12-20
ER

PT J
AU D'Alessandro, PL
   Buschmann, N
   Kaufmann, M
   Furet, P
   Baysang, F
   Brunner, R
   Marzinzik, A
   Vorherr, T
   Stachyra, TM
   Ottl, J
   Lizos, DE
   Cobos-Correa, A
AF D'Alessandro, Pier Luca
   Buschmann, Nicole
   Kaufmann, Markus
   Furet, Pascal
   Baysang, Frederic
   Brunner, Reto
   Marzinzik, Andreas
   Vorherr, Thomas
   Stachyra, Therese-Marie
   Ottl, Johannes
   Lizos, Dimitrios E.
   Cobos-Correa, Amanda
TI Bioorthogonal Probes for the Study of MDM2-p53 Inhibitors in Cells and
   Development of High-Content Screening Assays for Drug Discovery
SO ANGEWANDTE CHEMIE-INTERNATIONAL EDITION
LA English
DT Article
DE bioorthogonal chemistry; drug discovery; fluorescent probes;
   protein-protein interactions; target engagement
ID P53-MDM2 INTERACTION; LIVING CELLS; TARGET ENGAGEMENT; CHEMICAL PROBES;
   CLINICAL-TRIALS; CANCER-THERAPY; POTENT; MOLECULES; CHEMISTRY; DESIGN
AB To study the behavior of MDM2-p53 inhibitors in a disease-relevant cellular model, we have developed and validated a set of bioorthogonal probes that can be fluorescently labeled in cells and used in high-content screening assays. By using automated image analysis with single-cell resolution, we could visualize the intracellular target binding of compounds by co-localization and quantify target upregulation upon MDM2-p53 inhibition in an osteosarcoma model. Additionally, we developed a high-throughput assay to quantify target occupancy of non-tagged MDM2-p53 inhibitors by competition and to identify novel chemical matter. This approach could be expanded to other targets for lead discovery applications.
C1 [D'Alessandro, Pier Luca; Furet, Pascal; Marzinzik, Andreas; Vorherr, Thomas; Lizos, Dimitrios E.] Novartis Inst Biomed Res, Global Discovery Chem, Novartis Campus, Basel, Switzerland.
   [Buschmann, Nicole; Kaufmann, Markus; Brunner, Reto; Ottl, Johannes; Cobos-Correa, Amanda] Novartis Inst Biomed Res, Ctr Prote Chem, Novartis Campus, Basel, Switzerland.
   [Baysang, Frederic; Stachyra, Therese-Marie] Novartis Inst Biomed Res, Oncol, Novartis Campus, Basel, Switzerland.
C3 Novartis; Novartis; Novartis
RP Lizos, DE (通讯作者)，Novartis Inst Biomed Res, Global Discovery Chem, Novartis Campus, Basel, Switzerland.; Cobos-Correa, A (通讯作者)，Novartis Inst Biomed Res, Ctr Prote Chem, Novartis Campus, Basel, Switzerland.
EM dimitrios.lizos@novartis.com; amanda.cobos-correa@novartis.com
OI Stachyra, Therese-Marie/0000-0003-3104-4404; D'Alessandro, Pier
   Luca/0000-0003-3434-2482
CR [Anonymous], 2009, ANGEW CHEM, V121, P7108
   [Anonymous], 2012, ANGEW CHEM, V124, P6702
   [Anonymous], 2010, ANGEW CHEM, V122, P2931
   Arrowsmith CH, 2015, NAT CHEM BIOL, V11, P536, DOI 10.1038/nchembio.1867
   Berghausen J., 2011, Patent Application, Patent No. [WO 2011/076786, 2011076786]
   Bunnage ME, 2013, NAT CHEM BIOL, V9, P195, DOI 10.1038/nchembio.1197
   Carry JC, 2013, BIOORG MED CHEM LETT, V23, P2480, DOI 10.1016/j.bmcl.2013.03.034
   Chang YS, 2013, P NATL ACAD SCI USA, V110, pE3445, DOI 10.1073/pnas.1303002110
   Devaraj NK, 2010, ANGEW CHEM INT EDIT, V49, P2869, DOI 10.1002/anie.200906120
   Furet P., 2012, Patent, Patent No. [WO2012176123A1, 2012176123]
   Furet P., 2013, Patent No. [WO 2013/080141 A1, 2013080141, WO2013080141]
   Furet P, 2016, BIOORG MED CHEM LETT, V26, P4837, DOI 10.1016/j.bmcl.2016.08.010
   Furet P, 2012, BIOORG MED CHEM LETT, V22, P3498, DOI 10.1016/j.bmcl.2012.03.083
   Gessier F, 2015, BIOORG MED CHEM LETT, V25, P3621, DOI 10.1016/j.bmcl.2015.06.058
   Guerlavais V., [No title captured], Patent No. [WO 2013123266 A1, 2013123266]
   Holzer P, 2015, J MED CHEM, V58, P6348, DOI 10.1021/acs.jmedchem.5b00810
   Molina DM, 2013, SCIENCE, V341, P84, DOI 10.1126/science.1233606
   Moll UM, 2003, MOL CANCER RES, V1, P1001
   Patterson DM, 2014, ACS CHEM BIOL, V9, P592, DOI 10.1021/cb400828a
   Reiner T, 2010, CHEMBIOCHEM, V11, P2374, DOI 10.1002/cbic.201000477
   Robers MB, 2015, NAT COMMUN, V6, DOI 10.1038/ncomms10091
   Shangary S, 2008, CLIN CANCER RES, V14, P5318, DOI 10.1158/1078-0432.CCR-07-5136
   Sletten EM, 2011, ACCOUNTS CHEM RES, V44, P666, DOI 10.1021/ar200148z
   Sletten EM, 2009, ANGEW CHEM INT EDIT, V48, P6974, DOI 10.1002/anie.200900942
   Tovar C, 2006, P NATL ACAD SCI USA, V103, P1888, DOI 10.1073/pnas.0507493103
   Vousden KH, 2002, NAT REV CANCER, V2, P594, DOI 10.1038/nrc864
   Wender PA, 2000, P NATL ACAD SCI USA, V97, P13003, DOI 10.1073/pnas.97.24.13003
   Yang KS, 2012, ANGEW CHEM INT EDIT, V51, P6598, DOI 10.1002/anie.201200994
   Zhao YJ, 2015, J MED CHEM, V58, P1038, DOI 10.1021/jm501092z
NR 29
TC 13
Z9 14
U1 4
U2 56
PU WILEY-V C H VERLAG GMBH
PI WEINHEIM
PA POSTFACH 101161, 69451 WEINHEIM, GERMANY
SN 1433-7851
EI 1521-3773
J9 ANGEW CHEM INT EDIT
JI Angew. Chem.-Int. Edit.
PD DEC 23
PY 2016
VL 55
IS 52
BP 16026
EP 16030
DI 10.1002/anie.201608568
PG 5
WC Chemistry, Multidisciplinary
WE Science Citation Index Expanded (SCI-EXPANDED); Index Chemicus (IC)
SC Chemistry
GA EJ0CH
UT WOS:000392875700009
PM 27874234
DA 2023-12-20
ER

PT J
AU Liu, T
   Li, ZH
   Zhang, Q
   Bernstein, KD
   Lozano-Calderon, S
   Choy, E
   Hornicek, FJ
   Duan, ZF
AF Liu, Tang
   Li, Zhihong
   Zhang, Qing
   Bernstein, Karen De Amorim
   Lozano-Calderon, Santiago
   Choy, Edwin
   Hornicek, Francis J.
   Duan, Zhenfeng
TI Targeting ABCB1 (<i>MDR1</i>) in multi-drug resistant osteosarcoma cells
   using the CRISPR-Cas9 system to reverse drug resistance
SO ONCOTARGET
LA English
DT Article
DE osteosarcoma; CRISPR-Cas9; meta-analysis; ABCB1; P-glycoprotein
ID HIGH-GRADE OSTEOSARCOMA; P-GLYCOPROTEIN; GENE-EXPRESSION; PRIMARY TUMOR;
   METAANALYSIS; CHEMOTHERAPY; CANCER; RNA; NSC23925; P53
AB Background: Multi-drug resistance (MDR) remains a significant obstacle to successful chemotherapy treatment for osteosarcoma patients. One of the central causes of MDR is the overexpression of the membrane bound drug transporter protein P-glycoprotein (P-gp), which is the protein product of the MDR gene ABCB1. Though several methods have been reported to reverse MDR in vitro and in vivo when combined with anticancer drugs, they have yet to be proven useful in the clinical setting.
   Results: The meta-analysis demonstrated that a high level of P-gp may predict poor survival in patients with osteosarcoma. The expression of P-gp can be efficiently blocked by the clustered regularly interspaced short palindromic repeats (CRISPR)-associated Cas9 system (CRISPR-Cas9). Inhibition of ABCB1 was associated with reversing drug resistance in osteosarcoma MDR cell lines (KHOSR2 and U-2OSR2) to doxorubicin.
   Materials and Methods: We performed a meta-analysis to investigate the relationship between P-gp expression and survival in patients with osteosarcoma. Then we adopted the CRISPR-Cas9, a robust and highly efficient novel genome editing tool, to determine its effect on reversing drug resistance by targeting endogenous ABCB1 gene at the DNA level in osteosarcoma MDR cell lines.
   Conclusion: These results suggest that the CRISPR-Cas9 system is a useful tool for the modification of ABCB1 gene, and may be useful in extending the long-term efficacy of chemotherapy by overcoming P-gp-mediated MDR in the clinical setting.
C1 [Liu, Tang; Li, Zhihong; Zhang, Qing] Cent S Univ, Xiangya Hosp 2, Dept Orthopaed, Changsha 410011, Hunan, Peoples R China.
   [Liu, Tang; Bernstein, Karen De Amorim; Lozano-Calderon, Santiago; Choy, Edwin; Hornicek, Francis J.; Duan, Zhenfeng] Massachusetts Gen Hosp, Dept Orthopaed Surg, Sarcoma Biol Lab, Boston, MA 02114 USA.
   [Liu, Tang; Bernstein, Karen De Amorim; Lozano-Calderon, Santiago; Choy, Edwin; Hornicek, Francis J.; Duan, Zhenfeng] Harvard Med Sch, Boston, MA 02114 USA.
C3 Central South University; Harvard University; Massachusetts General
   Hospital; Harvard University; Harvard Medical School
RP Liu, T (通讯作者)，Cent S Univ, Xiangya Hosp 2, Dept Orthopaed, Changsha 410011, Hunan, Peoples R China.; Liu, T; Duan, ZF (通讯作者)，Massachusetts Gen Hosp, Dept Orthopaed Surg, Sarcoma Biol Lab, Boston, MA 02114 USA.; Liu, T; Duan, ZF (通讯作者)，Harvard Med Sch, Boston, MA 02114 USA.
EM liutang1204@csu.edu.cn; zduan@mgh.harvard.edu
RI Duan, Zhenfeng/AAK-5587-2020
OI Hornicek, Francis/0000-0002-6916-8042
FU Gattegno and Wechsler funds; Kenneth Stanton Fund; Jennifer Hunter Yates
   Foundation; Sarcoma Foundation of America (SFA); National Cancer
   Institute (NCI)/National Institutes of Health (NIH) [UO1, CA 151452-01];
   Sarcoma SPORE/NIH; Academic Enrichment Fund of MGH Orthopaedics; Chinese
   Scholarship Council
FX This work was supported, in part, by the Gattegno and Wechsler funds,
   the Kenneth Stanton Fund, and the Jennifer Hunter Yates Foundation. Dr.
   Duan is supported, in part, through a grant from Sarcoma Foundation of
   America (SFA), a grant from National Cancer Institute (NCI)/National
   Institutes of Health (NIH), UO1, CA 151452-01, a pilot grant from
   Sarcoma SPORE/NIH, and a grant from an Academic Enrichment Fund of MGH
   Orthopaedics. Dr. Liu is supported by a scholarship from the Chinese
   Scholarship Council.
CR Bacci G, 2003, J PEDIAT HEMATOL ONC, V25, P845, DOI 10.1097/00043426-200311000-00006
   BALDINI N, 1995, NEW ENGL J MED, V333, P1380, DOI 10.1056/NEJM199511233332103
   BEGG CB, 1994, BIOMETRICS, V50, P1088, DOI 10.2307/2533446
   Bielack SS, 2002, J CLIN ONCOL, V20, P776, DOI 10.1200/JCO.20.3.776
   Chan HSL, 1997, J NATL CANCER I, V89, P1706, DOI 10.1093/jnci/89.22.1706
   Cheng AW, 2013, CELL RES, V23, P1163, DOI 10.1038/cr.2013.122
   Chou Alexander J, 2008, Paediatr Drugs, V10, P315, DOI 10.2165/00148581-200810050-00005
   Cong L, 2013, SCIENCE, V339, P819, DOI 10.1126/science.1231143
   DERSIMONIAN R, 1986, CONTROL CLIN TRIALS, V7, P177, DOI 10.1016/0197-2456(86)90046-2
   Duan ZF, 2014, BMC CANCER, V14, DOI 10.1186/1471-2407-14-681
   Duan ZF, 2009, PLOS ONE, V4, DOI 10.1371/journal.pone.0007415
   Egger M, 1997, BMJ-BRIT MED J, V315, P629, DOI 10.1136/bmj.315.7109.629
   Ferrari S, 2004, CANCER, V100, P1936, DOI 10.1002/cncr.20151
   Gao Y, 2016, J ORTHOP RES, DOI [10.1002/jor.23173, DOI 10.1002/JOR.23173.]
   Gilbert LA, 2013, CELL, V154, P442, DOI 10.1016/j.cell.2013.06.044
   Gillet JP, 2010, METHODS MOL BIOL, V596, P47, DOI 10.1007/978-1-60761-416-6_4
   Gorlick R, 1999, J CLIN ONCOL, V17, P2781, DOI 10.1200/JCO.1999.17.9.2781
   Gottesman MM, 2002, NAT REV CANCER, V2, P48, DOI 10.1038/nrc706
   Gupta SC, 2012, CLIN EXP PHARMACOL P, V39, P283, DOI 10.1111/j.1440-1681.2011.05648.x
   Haidich AB, 2010, HIPPOKRATIA, V14, P29
   Higgins JPT, 2002, STAT MED, V21, P1539, DOI 10.1002/sim.1186
   Hornicek FJ, 2000, CLIN ORTHOP RELAT R, P11, DOI 10.1097/00003086-200004000-00003
   MANTEL N, 1959, J NATL CANCER I, V22, P719
   Park YB, 2001, INT ORTHOP, V24, P307, DOI 10.1007/s002640000196
   Provisor AJ, 1997, J CLIN ONCOL, V15, P76, DOI 10.1200/JCO.1997.15.1.76
   Qi LS, 2013, CELL, V152, P1173, DOI 10.1016/j.cell.2013.02.022
   Sakamoto A, 2008, REV RECENT CLIN TRIA, V3, P228, DOI 10.2174/157488708785700267
   Scotlandi K, 2005, EUR J CANCER, V41, P1349, DOI 10.1016/j.ejca.2005.03.015
   Serra M, 2003, J CLIN ONCOL, V21, P536, DOI 10.1200/JCO.2003.03.144
   Shukla S, 2011, CURR DRUG TARGETS, V12, P621, DOI 10.2174/138945011795378540
   Simoff I, 2016, J PHARM SCI-US, V105, P1017, DOI 10.1016/S0022-3549(15)00171-9
   Sorensen Flemming Brandt, 2008, Sarcoma, V2008, P874075, DOI 10.1155/2008/874075
   Stroup DF, 2000, JAMA-J AM MED ASSOC, V283, P2008, DOI 10.1001/jama.283.15.2008
   Susa M, 2010, PLOS ONE, V5, DOI 10.1371/journal.pone.0010764
   Susa M, 2010, J BIOMOL SCREEN, V15, P287, DOI 10.1177/1087057109359422
   Tierney JF, 2007, TRIALS, V8, DOI 10.1186/1745-6215-8-16
   Vilas-Boasa V, 2013, TOXICOL LETT, V220, P259, DOI 10.1016/j.toxlet.2013.05.005
   Wunder JS, 2000, J CLIN ONCOL, V18, P2685, DOI 10.1200/JCO.2000.18.14.2685
   Yamamoto Osamu, 2000, International Journal of Clinical Oncology, V5, P164, DOI 10.1007/PL00012032
   Yang X, 2014, BRIT J CANCER, V110, P2896, DOI 10.1038/bjc.2014.254
   Yang XQ, 2015, INT J CANCER, V137, P2029, DOI 10.1002/ijc.29574
   Ye SN, 2016, CANCER CHEMOTH PHARM, V77, P349, DOI 10.1007/s00280-015-2944-z
   Ye SA, 2016, BRIT J PHARMACOL, V173, P613, DOI 10.1111/bph.13395
   Zamore PD, 2000, CELL, V101, P25, DOI 10.1016/S0092-8674(00)80620-0
NR 44
TC 57
Z9 67
U1 0
U2 17
PU IMPACT JOURNALS LLC
PI ORCHARD PARK
PA 6666 E QUAKER ST, STE 1, ORCHARD PARK, NY 14127 USA
EI 1949-2553
J9 ONCOTARGET
JI Oncotarget
PD DEC 13
PY 2016
VL 7
IS 50
BP 83502
EP 83513
DI 10.18632/oncotarget.13148
PG 12
WC Oncology; Cell Biology
WE Science Citation Index Expanded (SCI-EXPANDED)
SC Oncology; Cell Biology
GA EG9BQ
UT WOS:000391352800124
PM 27835872
OA Green Published, gold, Green Submitted
DA 2023-12-20
ER

PT J
AU Rudnick-Glick, S
   Corem-Salkmon, E
   Grinberg, I
   Margel, S
AF Rudnick-Glick, S.
   Corem-Salkmon, E.
   Grinberg, I.
   Margel, S.
TI Targeted drug delivery of near IR fluorescent doxorubicin-conjugated
   poly(ethylene glycol) bisphosphonate nanoparticles for diagnosis and
   therapy of primary and metastatic bone cancer in a mouse model
SO JOURNAL OF NANOBIOTECHNOLOGY
LA English
DT Article
DE Bisphosphonates; Nanoparticles; NPs; Doxorubicin; Bone cancer; Targeted
   drug delivery
ID MICROMETER-SIZED PARTICLES; CELL-LINE SAOS-2; BREAST-CANCER; IN-VITRO;
   COLON-CANCER; OSTEOSARCOMA; SYSTEMS; BIODISTRIBUTION; THERAPEUTICS;
   DISEASE
AB Background: Most primary and metastatic bone tumors demonstrate increased osteoclast activity and bone resorption. Current treatment is based on a combination of surgery, radiotherapy and chemotherapy. Severe side effects are associated with chemotherapy due to use of high dosage and nonspecific uptake. Bisphosphonates have a strong affinity to Ca2+ ions and are widely used in the treatment of bone disorders.
   Results: We have engineered a unique biodegradable bisphosphonate nanoparticle (NPs) bearing two functional surface groups: (1) primary amine groups for covalent attachment of a dye/drug (e.g. NIR dye Cy 7 or doxorubicin); (2) bisphosphonate groups for targeting and chelation to bone hydroxyapatite. In addition, these engineered NPs contain high polyethyleneglycol (PEG) concentration in order to increase their blood half life time. In vitro experiments on Saos-2 human osteosarcoma cell line, demonstrated that at a tenth of the concentration, doxorubicin-conjugated bisphosphonate NPs achieved a similar uptake to free doxorubicin. In vivo targeting experiments using the NIR fluorescence bisphosphonate NPs on both Soas-2 human osteosarcoma xenograft mouse model and orthotopic bone metastases mCherry-labeled 4T1 breast cancer mouse model confirmed specific targeting. In addition, therapeutic in vivo experiments using doxorubicin-conjugated bisphosphonate NPs demonstrated a 40% greater inhibition of tumor growth in Saos-2 human osteosarcoma xenograft mouse model when compared to free doxorubicin.
   Conclusions: In this research we have shown the potential use of doxorubicin-conjugated BP NPs for the targeting and treatment of primary and metastatic bone tumors. The targeted delivery of doxorubicin to the tumor significantly increased the efficacy of the anti-cancer drug, thus enabling the effective use of a lower concentration of doxorubicin. Furthermore, the targeting ability of the BP NPs in an orthotopic xenograft mouse model reinforced our findings that these BP NPs have the potential to be used for the treatment of primary and metastatic bone cancer.
C1 [Rudnick-Glick, S.; Corem-Salkmon, E.; Grinberg, I.; Margel, S.] Bar Ilan Univ, Dept Chem, Inst Nanotechnol & Adv Mat, IL-52900 Ramat Gan, Israel.
C3 Bar Ilan University
RP Margel, S (通讯作者)，Bar Ilan Univ, Dept Chem, Inst Nanotechnol & Adv Mat, IL-52900 Ramat Gan, Israel.
EM Shlomo.Margel@biu.ac.il
RI Rudnick-Glick, Safra/AAS-6529-2021
OI Rudnick-Glick, Safra/0000-0001-6082-3779
FU Israeli Ministry of Commerce and Industry
FX This study was supported by the Israeli Ministry of Commerce and
   Industry (Kamin Grant).
CR Alexis F, 2008, MOL PHARMACEUT, V5, P505, DOI 10.1021/mp800051m
   Amiot CL, 2008, SENSORS-BASEL, V8, P3082, DOI 10.3390/s8053082
   [Anonymous], J DRUG DELIV
   Askinadze N, 2013, POLYMER, V54, P2926, DOI 10.1016/j.polymer.2013.04.030
   Azim H, 2013, EXPERT REV ANTICANC, V13, P195, DOI [10.1586/ERA.12.177, 10.1586/era.12.177]
   Bibby MC, 2004, EUR J CANCER, V40, P852, DOI 10.1016/j.ejca.2003.11.021
   Botz B, 2015, J BIOMED OPT, V20, DOI 10.1117/1.JBO.20.1.016022
   Buchbender C, 2012, J NUCL MED, V53, P1244, DOI 10.2967/jnumed.112.109306
   Camirand A, 2013, AM J CANCER RES, V3, P500
   Chazotte B, 2011, COLD SPRING HARB PRO, V2011
   Chen W, 2014, J CONTROL RELEASE, V190, P398, DOI 10.1016/j.jconrel.2014.05.023
   Cohen S, 2013, MAT SCI ENG C-MATER, V33, P923, DOI 10.1016/j.msec.2012.11.022
   Coleman RE, 2001, CANCER TREAT REV, V27, P165, DOI 10.1053/ctrv.2000.0210
   Coleman R, 2016, SEMIN NUCL MED, V46, P99, DOI 10.1053/j.semnuclmed.2015.10.012
   Coleman RE, 2011, BONE, V49, P71, DOI 10.1016/j.bone.2011.02.003
   Coxon FP, 2008, BONE, V42, P848, DOI 10.1016/j.bone.2007.12.225
   Ell B, 2013, CANCER CELL, V24, P542, DOI 10.1016/j.ccr.2013.09.008
   Fortina P, 2007, TRENDS BIOTECHNOL, V25, P145, DOI 10.1016/j.tibtech.2007.02.005
   FOX MH, 1980, CYTOMETRY, V1, P71, DOI 10.1002/cyto.990010114
   Fullstone G, 2015, SCI REP-UK, V5, DOI 10.1038/srep10649
   Gluz E, 2014, POLYM ADVAN TECHNOL, V25, P499, DOI 10.1002/pat.3247
   Gluz E, 2013, J POLYM SCI POL CHEM, V51, P4282, DOI 10.1002/pola.26858
   Gluz E, 2013, POLYMER, V54, P565, DOI 10.1016/j.polymer.2012.11.071
   Greish K, 2010, METHODS MOL BIOL, V624, P25, DOI 10.1007/978-1-60761-609-2_3
   Johnson JI, 2001, BRIT J CANCER, V84, P1424, DOI 10.1054/bjoc.2001.1796
   Kubo T, 2008, CANCER CHEMOTH PHARM, V62, P111, DOI 10.1007/s00280-007-0580-y
   Lammers T, 2012, J CONTROL RELEASE, V161, P175, DOI 10.1016/j.jconrel.2011.09.063
   Longhi A, 2006, CANCER TREAT REV, V32, P423, DOI 10.1016/j.ctrv.2006.05.005
   Lüpertz R, 2010, TOXICOLOGY, V271, P115, DOI 10.1016/j.tox.2010.03.012
   Markovsky E, 2012, J CONTROL RELEASE, V161, P446, DOI 10.1016/j.jconrel.2011.12.021
   MCQUILLAN DJ, 1995, BONE, V16, P415
   Miller K, 2011, MOL PHARMACEUT, V8, P1052, DOI 10.1021/mp200083n
   Mills J, 2009, HUM CELL, V22, P85, DOI 10.1111/j.1749-0774.2009.00073.x
   Mizrahi DM, 2011, EUR J MED CHEM, V46, P5175, DOI 10.1016/j.ejmech.2011.08.040
   Morton CL, 2007, NAT PROTOC, V2, P247, DOI 10.1038/nprot.2007.25
   Nancollas GH, 2006, BONE, V38, P617, DOI 10.1016/j.bone.2005.05.003
   Oster G, 2013, SUPPORT CARE CANCER, V21, P3279, DOI 10.1007/s00520-013-1887-3
   Ottewell PD, 2009, MOL CANCER THER, V8, P2821, DOI 10.1158/1535-7163.MCT-09-0462
   Peer D, 2007, NAT NANOTECHNOL, V2, P751, DOI 10.1038/nnano.2007.387
   Petrut B, 2008, CURR ONCOL, V15, pS50, DOI 10.3747/co.2008.176
   Prideaux M, 2014, CALCIFIED TISSUE INT, V95, P183, DOI 10.1007/s00223-014-9879-y
   Riganti C, 2013, PLOS ONE, V8, DOI 10.1371/journal.pone.0060975
   Roche B, 2013, BONE, V55, P418, DOI 10.1016/j.bone.2013.03.022
   RODAN SB, 1987, CANCER RES, V47, P4961
   Rudnick-Glick S, 2015, J NANOBIOTECHNOL, V13, DOI 10.1186/s12951-015-0126-0
   Rudnick- Glick S., 2014, JSM NANOTECHNOL NANO, V2, P1022
   Russell RGG, 2011, BONE, V49, P2, DOI 10.1016/j.bone.2011.04.022
   Scott SJ, 2013, SPIE BIOS
   Siu WY, 1999, FEBS LETT, V461, P299, DOI 10.1016/S0014-5793(99)01481-7
   Spina A, 2013, J CELL PHYSIOL, V228, P198, DOI 10.1002/jcp.24124
   Thorn CF, 2011, PHARMACOGENET GENOM, V21, P440, DOI 10.1097/FPC.0b013e32833ffb56
   Varna M., 2014, J. Anal. Oncol., V3, P159, DOI [DOI 10.6000/1927-7229.2014.03.03.6, 10.6000/1927-7229.2014.03.03.6]
   Whitaker M, 2012, NEW ENGL J MED, V366, P2048, DOI 10.1056/NEJMp1202619
   Wilczewska AZ, 2012, PHARMACOL REP, V64, P1020, DOI 10.1016/S1734-1140(12)70901-5
   Yezhelyev MV, 2006, LANCET ONCOL, V7, P657, DOI 10.1016/S1470-2045(06)70793-8
   Zhang XHF, 2013, CELL, V154, P1060, DOI 10.1016/j.cell.2013.07.036
   Zou P, 2009, MOL PHARMACEUT, V6, P428, DOI 10.1021/mp9000052
NR 57
TC 38
Z9 39
U1 2
U2 80
PU BIOMED CENTRAL LTD
PI LONDON
PA 236 GRAYS INN RD, FLOOR 6, LONDON WC1X 8HL, ENGLAND
SN 1477-3155
J9 J NANOBIOTECHNOL
JI J. Nanobiotechnol.
PD DEC 5
PY 2016
VL 14
AR 80
DI 10.1186/s12951-016-0233-6
PG 11
WC Biotechnology & Applied Microbiology; Nanoscience & Nanotechnology
WE Science Citation Index Expanded (SCI-EXPANDED)
SC Biotechnology & Applied Microbiology; Science & Technology - Other
   Topics
GA EE0PS
UT WOS:000389282000001
PM 27919267
OA Green Published, gold
DA 2023-12-20
ER

PT J
AU Hattinger, CM
   Vella, S
   Tavanti, E
   Fanelli, M
   Picci, P
   Serra, M
AF Hattinger, Claudia M.
   Vella, Serena
   Tavanti, Elisa
   Fanelli, Marilu
   Picci, Piero
   Serra, Massimo
TI Pharmacogenomics of second-line drugs used for treatment of unresponsive
   or relapsed osteosarcoma patients
SO PHARMACOGENOMICS
LA English
DT Review
DE adverse drug reactions; chemotherapy; CYP450; drug resistance; drug
   transporter genes; osteosarcoma; pharmacogenomics
ID PEDIATRIC-ONCOLOGY-GROUP; REFRACTORY SOLID TUMORS; CHILDRENS CANCER
   GROUP; MULTIDRUG-RESISTANCE PROTEIN-1; HIGH-GRADE OSTEOSARCOMA;
   HIGH-DOSE CHEMOTHERAPY; PHASE-II; NONMETASTATIC OSTEOSARCOMA; METASTATIC
   OSTEOSARCOMA; ACTINOMYCIN-D
AB Second-line treatment of high-grade osteosarcoma (HGOS) patients is based on different approaches and chemotherapy protocols, which are not yet standardized. Although several drugs have been used in HGOS second-line protocols, none of them has provided fully satisfactory results and the role of rescue chemotherapy is not well defined yet. This article focuses on the drugs that have most frequently been used for second-line treatment of HGOS, highlighting the present knowledge on their mechanisms of action and resistance and on gene polymorphisms with possible impact on treatment sensitivity or toxicity. In the near future, validation of the so far identified candidate genetic biomarkers may constitute the basis for tailoring treatment by taking the patients' genetic background into account.
C1 [Hattinger, Claudia M.; Vella, Serena; Tavanti, Elisa; Fanelli, Marilu; Serra, Massimo] Orthopaed Rizzoli Inst, Expt Oncol Lab, Pharmacogen & Pharmacogenet Res Unit, Via Barbiano 1-10, I-40136 Bologna, Italy.
   [Picci, Piero] Orthopaed Rizzoli Inst, Expt Oncol Lab, Via Barbiano 1-10, I-40136 Bologna, Italy.
RP Serra, M (通讯作者)，Orthopaed Rizzoli Inst, Expt Oncol Lab, Pharmacogen & Pharmacogenet Res Unit, Via Barbiano 1-10, I-40136 Bologna, Italy.
EM massimo.serra@ior.it
RI Serra, Massimo/J-4878-2016; Hattinger, Claudia/Q-1212-2016
OI Serra, Massimo/0000-0003-0742-1177; Hattinger,
   Claudia/0000-0002-9316-5095
FU Italian Association for Cancer Research (Associazione Italiana per la
   Ricerca sul Cancro, A.I.R.C.); Istituto Ortopedico Rizzoli
FX The authors' studies cited in this manuscript were supported by grants
   from the Italian Association for Cancer Research (Associazione Italiana
   per la Ricerca sul Cancro, A.I.R.C.; grants to M Serra) and Istituto
   Ortopedico Rizzoli (5x mille contributions to the Rizzoli Institute).
   The authors have no other relevant affiliations or financial involvement
   with any organization or entity with a financial interest in or
   financial conflict with the subject matter or materials discussed in the
   manuscript apart from those disclosed.
CR Angelini S, 2008, MUTAT RES-FUND MOL M, V638, P90, DOI 10.1016/j.mrfmmm.2007.09.001
   Anninga JK, 2011, EUR J CANCER, V47, P2431, DOI 10.1016/j.ejca.2011.05.030
   Aparicio J, 1999, MED ONCOL, V16, P255, DOI 10.1007/BF02785871
   Arai T, 2008, EJSO-EUR J SURG ONC, V34, P734, DOI 10.1016/j.ejso.2007.07.008
   Attaoua C, 2015, FUND CLIN PHARMACOL, V29, P62, DOI 10.1111/fcp.12093
   Bagatell R, 2014, PEDIATR BLOOD CANCER, V61, P833, DOI 10.1002/pbc.24874
   Bai Jianfeng, 2007, HPB (Oxford), V9, P150, DOI 10.1080/13651820601175918
   Ballinger ML, 2016, LANCET ONCOL, V17, P1261, DOI 10.1016/S1470-2045(16)30147-4
   Bergman AM, 2002, DRUG RESIST UPDATE, V5, P19, DOI 10.1016/S1368-7646(02)00002-X
   BIEDLER JL, 1992, CANCER-AM CANCER SOC, V70, P1799, DOI 10.1002/1097-0142(19920915)70:4+<1799::AID-CNCR2820701623>3.0.CO;2-B
   Blaney S, 2001, CLIN CANCER RES, V7, P32
   Blaney SM, 1998, CLIN CANCER RES, V4, P357
   Boye K, 2014, PEDIATR BLOOD CANCER, V61, P840, DOI 10.1002/pbc.24868
   Brennan RC, 2014, CANCER CHEMOTH PHARM, V74, P1191, DOI 10.1007/s00280-014-2593-7
   Bruhn O, 2014, EXPERT OPIN DRUG MET, V10, P1337, DOI 10.1517/17425255.2014.952630
   Bruland OS, 1997, EUR J CANCER, V33, P1725, DOI 10.1016/S0959-8049(97)00252-9
   Campana LG, 2014, WORLD J SURG, V38, P813, DOI 10.1007/s00268-013-2321-1
   Daw NC, 2006, CANCER-AM CANCER SOC, V106, P403, DOI 10.1002/cncr.21626
   de Sousa GF, 2014, BRAZ J PHARM SCI, V50, P693, DOI 10.1590/S1984-82502014000400004
   Dorr R T, 1992, Semin Oncol, V19, P3
   Downing KH, 2000, ANNU REV CELL DEV BI, V16, P89, DOI 10.1146/annurev.cellbio.16.1.89
   Etienne-Grimaldi MC, 2015, FUND CLIN PHARMACOL, V29, P219, DOI 10.1111/fcp.12117
   ETTINGER LJ, 1994, CANCER, V73, P1297, DOI 10.1002/1097-0142(19940215)73:4<1297::AID-CNCR2820730427>3.0.CO;2-#
   Fagioli F, 2002, J CLIN ONCOL, V20, P2150, DOI 10.1200/JCO.2002.08.081
   Ferguson WS, 2001, J PEDIAT HEMATOL ONC, V23, P340, DOI 10.1097/00043426-200108000-00004
   Ferrari S, 2003, J CLIN ONCOL, V21, P710, DOI 10.1200/JCO.2003.03.141
   Ferrari S, 2006, J PEDIAT HEMATOL ONC, V28, P418, DOI 10.1097/01.mph.0000212944.82361.1d
   Ferrari S, 2015, EXPERT OPIN PHARMACO, V16, P2727, DOI 10.1517/14656566.2015.1102226
   Frederiks CN, 2015, CANCER TREAT REV, V41, P935, DOI 10.1016/j.ctrv.2015.10.010
   Furman WL, 1999, J CLIN ONCOL, V17, P1815, DOI 10.1200/JCO.1999.17.6.1815
   Gamcsik MP, 1999, CURR PHARM DESIGN, V5, P587
   Gelderblom H, 2011, EUR J CANCER, V47, P895, DOI 10.1016/j.ejca.2010.11.036
   Gentet JC, 1997, EUR J CANCER, V33, P232, DOI 10.1016/S0959-8049(96)00439-X
   Gian V G, 1996, J Exp Ther Oncol, V1, P186
   Goorin AM, 2002, J CLIN ONCOL, V20, P426, DOI 10.1200/JCO.2002.20.2.426
   Goorin AM, 2003, J CLIN ONCOL, V21, P1574, DOI 10.1200/JCO.2003.08.165
   Gosiengfiao Y, 2012, J PEDIAT HEMATOL ONC, V34, pE63, DOI 10.1097/MPH.0b013e3182331ee8
   Gothelf A, 2003, CANCER TREAT REV, V29, P371, DOI 10.1016/S0305-7372(03)00073-2
   Gottesman MM, 2002, NAT REV CANCER, V2, P48, DOI 10.1038/nrc706
   Hagleitner MM, 2015, CLIN CANCER RES, V21, P3436, DOI 10.1158/1078-0432.CCR-14-2638
   Hansen LT, 2003, LUNG CANCER-J IASLC, V40, P157, DOI 10.1016/S0169-5002(03)00026-6
   Hattinger CM, 2010, EXPERT OPIN EMERG DR, V15, P615, DOI 10.1517/14728214.2010.505603
   Hattinger CM, 2015, EXPERT OPIN EMERG DR, P1
   Hattinger CM, 2016, ONCOTARGET
   Hattinger CM, 2016, EXPERT OPIN IN PRESS
   Hawkins DS, 2006, PEDIATR BLOOD CANCER, V47, P790, DOI 10.1002/pbc.20739
   He SM, 2011, CURR MED CHEM, V18, P439, DOI 10.2174/092986711794839197
   Hill CR, 2014, CLIN PHARMACOKINET, V53, P741, DOI 10.1007/s40262-014-0153-2
   HIMES RH, 1991, PHARMACOL THERAPEUT, V51, P257, DOI 10.1016/0163-7258(91)90081-V
   Houghton PJ, 2015, PEDIATR BLOOD CANCER, V62, P1214, DOI 10.1002/pbc.25474
   Innocenti F, 2009, J CLIN ONCOL, V27, P2604, DOI 10.1200/JCO.2008.20.6300
   Isakoff MS, 2015, J CLIN ONCOL, V33, P3029, DOI 10.1200/JCO.2014.59.4895
   Islam MS, 2015, TUMOR BIOL, V36, P5451, DOI 10.1007/s13277-015-3211-y
   Jerjes W, 2012, HARD TISSUE, V1, P8
   Jia P, 2005, INT J GYNECOL CANCER, V15, P1042, DOI 10.1111/j.1525-1438.2005.00260.x
   Kempf-Bielack B, 2005, J CLIN ONCOL, V23, P559, DOI 10.1200/JCO.2005.04.063
   Kleeff J, 2000, INT J CANCER, V86, P399, DOI 10.1002/(SICI)1097-0215(20000501)86:3<399::AID-IJC15>3.0.CO;2-G
   Kovac M, 2015, NAT COMMUN, V6, DOI 10.1038/ncomms9940
   Kushner BH, 2000, MED PEDIATR ONCOL, V35, P468, DOI 10.1002/1096-911X(20001101)35:5<468::AID-MPO5>3.3.CO;2-G
   Le Deley MC, 2007, EUR J CANCER, V43, P752, DOI 10.1016/j.ejca.2006.10.023
   Leggas M, 2004, MOL CELL BIOL, V24, P7612, DOI 10.1128/MCB.24.17.7612-7621.2004
   Li F, 2015, J GENET GENOME RES, V2
   Longhi A, 2004, J CHEMOTHERAPY, V16, P582, DOI 10.1179/joc.2004.16.6.582
   Low SK, 2009, J HUM GENET, V54, P564, DOI 10.1038/jhg.2009.79
   Malonne H, 1997, ANTI-CANCER DRUG, V8, P811, DOI 10.1097/00001813-199710000-00001
   Marina N, 2009, CANCER TREAT RES, V152, P339, DOI 10.1007/978-1-4419-0284-9_18
   Marina NM, 2016, LANCET ONCOL, V17, P1396, DOI 10.1016/S1470-2045(16)30214-5
   Massimo B, 2009, CANCER-AM CANCER SOC, V115, P2980, DOI 10.1002/cncr.24368
   McTiernan A, 2006, PEDIATR BLOOD CANCER, V46, P345, DOI 10.1002/pbc.20562
   Mertens F., 2013, WHO CLASSIFICATION T, P282
   Meyers PA, 1998, J CLIN ONCOL, V16, P2452, DOI 10.1200/JCO.1998.16.7.2452
   Minard-Colin V, 2012, EUR J CANCER, V48, P2409, DOI 10.1016/j.ejca.2012.04.012
   Mini E, 2006, ANN ONCOL, V17, pV7, DOI 10.1093/annonc/mdj941
   Mischo HE, 2005, J BIOL CHEM, V280, P9586, DOI 10.1074/jbc.M411444200
   MORGAN E, 1984, CANCER TREAT REP, V68, P661
   Morris PG, 2008, CLIN CANCER RES, V14, P7167, DOI 10.1158/1078-0432.CCR-08-0169
   Navid F, 2008, CANCER, V113, P419, DOI 10.1002/cncr.23586
   Nobili S, 2012, MED RES REV, V32, P1220, DOI 10.1002/med.20239
   Pan PC, 2013, J CHEM INF MODEL, V53, P997, DOI 10.1021/ci400066x
   Patel SR, 1996, CANCER, V78, P741
   Picci P., 2014, ATLAS MUSCULOSKELETA, P147, DOI DOI 10.1007/978-3-319-01748-8_34
   Piperno-Neumann S, 2016, LANCET ONCOL, V17, P1070, DOI 10.1016/S1470-2045(16)30096-1
   PLUNKETT W, 1995, SEMIN ONCOL, V22, P3
   Preissner S, 2010, NUCLEIC ACIDS RES, V38, pD237, DOI 10.1093/nar/gkp970
   PRON G, 1994, BIOCHEM PHARMACOL, V48, P301, DOI 10.1016/0006-2952(94)90101-5
   Provisor AJ, 1997, J CLIN ONCOL, V15, P76, DOI 10.1200/JCO.1997.15.1.76
   Rapkin L, 2012, PEDIATR BLOOD CANCER, V59, P854, DOI 10.1002/pbc.24101
   Rasheed ZA, 2003, ONCOGENE, V22, P7296, DOI 10.1038/sj.onc.1206935
   Rowinsky EK, 1997, ANNU REV MED, V48, P353
   Sawers L, 2014, BRIT J CANCER, V111, P1150, DOI 10.1038/bjc.2014.386
   Saylors RL, 1998, J CLIN ONCOL, V16, P945, DOI 10.1200/JCO.1998.16.3.945
   Saylors RL, 2001, J CLIN ONCOL, V19, P3463, DOI 10.1200/JCO.2001.19.15.3463
   SEBTI SM, 1991, CANCER RES, V51, P227
   Seibel NL, 2007, CANCER, V109, P1646, DOI 10.1002/cncr.22553
   Serra M, 2017, PHARMACOGENOMICS J, V17, P11, DOI 10.1038/tpj.2016.45
   SOBELL HM, 1985, P NATL ACAD SCI USA, V82, P5328, DOI 10.1073/pnas.82.16.5328
   Song BS, 2014, PEDIATR BLOOD CANCER, V61, P1376, DOI 10.1002/pbc.25035
   Souhami RL, 1997, LANCET, V350, P911, DOI 10.1016/S0140-6736(97)02307-6
   Stingl JC, 2014, PHARMACOL THERAPEUT, V141, P92, DOI 10.1016/j.pharmthera.2013.09.002
   Van Winkle P, 2005, PEDIATR BLOOD CANCER, V44, P338, DOI 10.1002/pbc.20227
   Wagner LM, 2014, PEDIATR BLOOD CANCER, V61, P2096, DOI 10.1002/pbc.25062
   Wang LG, 1999, CANCER CHEMOTH PHARM, V44, P355, DOI 10.1007/s002800050989
   Wang Q, 2013, PLOS ONE, V8, DOI 10.1371/journal.pone.0082363
   Whelan JS, 2015, ANN ONCOL, V26, P407, DOI 10.1093/annonc/mdu526
   Yang YK, 2012, AM J MED SCI, V344, P199, DOI 10.1097/MAJ.0b013e31823e62e5
   Zak D, 2005, CLIN ADV HEMATOL ONC, V3, P300
   Zak Dmitry, 2005, Clin Adv Hematol Oncol, V3, P297
   Zhang LB, 2013, CLIN CANCER RES, V19, P5972, DOI 10.1158/1078-0432.CCR-13-1485
NR 108
TC 15
Z9 16
U1 1
U2 8
PU FUTURE MEDICINE LTD
PI LONDON
PA UNITEC HOUSE, 3RD FLOOR, 2 ALBERT PLACE, FINCHLEY CENTRAL, LONDON, N3
   1QB, ENGLAND
SN 1462-2416
EI 1744-8042
J9 PHARMACOGENOMICS
JI Pharmacogenomics
PD DEC
PY 2016
VL 17
IS 18
BP 2097
EP 2114
DI 10.2217/pgs-2016-0116
PG 18
WC Pharmacology & Pharmacy
WE Science Citation Index Expanded (SCI-EXPANDED)
SC Pharmacology & Pharmacy
GA EH6EP
UT WOS:000391865900012
PM 27883291
OA Green Published
DA 2023-12-20
ER

PT J
AU Guo, J
   Kong, LM
   Peng, AF
   Long, XH
   Zhou, Y
   Shu, Y
AF Guo, Jing
   Kong, Ling Min
   Peng, Ai Fen
   Long, Xin Hua
   Zhou, Yang
   Shu, Yong
TI Transcription factor NF-YA promotes a malignant phenotype by
   upregulating fatty acid synthase expression
SO MOLECULAR MEDICINE REPORTS
LA English
DT Article
DE alpha subunit of nuclear transcription factor Y; fatty acid synthase;
   osteosarcoma; malignant phenotype
ID COLORECTAL-CANCER CELLS; CHEMOTHERAPEUTIC DRUGS; OVARIAN-CANCER;
   OSTEOSARCOMA; RESISTANCE; GROWTH; INHIBITION; ACTIVATION;
   OVEREXPRESSION; PROLIFERATION
AB Recent studies have revealed that increased expression of the alpha subunit of nuclear transcription factor Y (NF-YA) is associated with the malignant phenotype of various tumors. However, whether elevated expression of NF-YA promotes a malignant phenotype in osteosarcoma (OS), and the molecular mechanisms underlying this predicted effect is currently unknown. In the present study, small hairpin RNA (shRNA)-mediated knockdown of endogenous NF-YA significantly inhibited the migration and invasion capabilities of OS cells in vitro, whereas ectopic expression of NF-YA increased the migration and invasion capabilities of these cells. In addition, the induction of upregulated NF-YA expression on the malignant phenotype of OS cells was attenuated by silencing fatty acid synthase (FASN) expression. Furthermore, the expression level of FASN was increased by upregulating NF-YA, while decreased FASN expression was observed following NF-YA silencing in OS cells. The results of the present study suggest that NF-YA may promote a malignant phenotype in OS cells, in part, by activating the FASN signaling pathway, which may represent a promising target for the management of OS.
C1 [Guo, Jing] Nanchang Univ, Dept Oral & Maxillofacial Surg, Affiliated Stomatol Hosp, Nanchang 330006, Jiangxi, Peoples R China.
   [Kong, Ling Min] Cent Peoples Hosp Jian City, Dept Orthoped, Jian 343000, Jiangxi, Peoples R China.
   [Peng, Ai Fen] Jiangxi Univ Tradit Chinese Med, Nanchang 330004, Jiangxi, Peoples R China.
   [Long, Xin Hua; Zhou, Yang; Shu, Yong] Nanchang Univ, Dept Orthoped, Affiliated Hosp 1, 17 Yong Wai Zheng St, Nanchang 330006, Jiangxi, Peoples R China.
C3 Nanchang University; Jiangxi University of Traditional Chinese Medicine;
   Nanchang University
RP Shu, Y (通讯作者)，Nanchang Univ, Dept Orthoped, Affiliated Hosp 1, 17 Yong Wai Zheng St, Nanchang 330006, Jiangxi, Peoples R China.
EM shuyong1957@126.com
RI Guo, Jing/GRS-8853-2022
OI Guo, Jing/0000-0002-5761-1000
FU National Natural Science Foundation of China [81260400]; Natural Science
   Foundation of Jiangxi Province [20114BAB205093]
FX The present study was supported by grants from The National Natural
   Science Foundation of China (grant no. 81260400) and The Natural Science
   Foundation of Jiangxi Province (grant no. 20114BAB205093).
CR Agostini M, 2014, MOL CANCER THER, V13, P585, DOI 10.1158/1535-7163.MCT-12-1136
   Bauerschlag DO, 2015, J TRANSL MED, V13, DOI 10.1186/s12967-015-0511-3
   Belluti S, 2013, CELL DEATH DIS, V4, DOI 10.1038/cddis.2013.287
   Bian Y, 2015, BIOCHEM BIOPH RES CO, V463, P612, DOI 10.1016/j.bbrc.2015.05.108
   Bölling T, 2008, ANTICANCER RES, V28, P3885
   Bungartz G, 2012, BLOOD, V119, P1380, DOI 10.1182/blood-2011-06-359406
   Cho Y, 2011, CLIN ORTHOP SURG, V3, P48, DOI 10.4055/cios.2011.3.1.48
   Chou AJ, 2006, EXPERT REV ANTICANC, V6, P1075, DOI 10.1586/14737140.6.7.1075
   Dean M, 2005, NAT REV CANCER, V5, P275, DOI 10.1038/nrc1590
   Dolfini D, 2012, CRIT REV BIOCHEM MOL, V47, P29, DOI 10.3109/10409238.2011.628970
   Garipov A, 2013, MOL CANCER RES, V11, P360, DOI 10.1158/1541-7786.MCR-12-0661
   Grube S, 2014, J NEURO-ONCOL, V118, P277, DOI 10.1007/s11060-014-1452-z
   Hackenberg D, 2012, MOL PLANT, V5, P876, DOI 10.1093/mp/ssr107
   Hida M, 2014, IN VITRO CELL DEV-AN, V50, P358, DOI 10.1007/s11626-013-9692-3
   Iwamoto Y, 2009, J ORTHOP SCI, V14, P397, DOI 10.1007/s00776-009-1347-6
   Lewis VO, 2009, J BONE JOINT SURG AM, V91A, P1546, DOI 10.2106/JBJS.I.00375
   Liu ZL, 2013, MOL MED REP, V7, P608, DOI 10.3892/mmr.2012.1220
   Liu ZL, 2012, ONCOL LETT, V4, P878, DOI 10.3892/ol.2012.862
   Livak KJ, 2001, METHODS, V25, P402, DOI 10.1006/meth.2001.1262
   Lourda M, 2007, INT J CANCER, V120, P611, DOI 10.1002/ijc.22327
   Lu YH, 2015, MOL METAB, V4, P392, DOI 10.1016/j.molmet.2015.02.002
   Lützner N, 2012, PLOS ONE, V7, DOI 10.1371/journal.pone.0032590
   Ma HX, 2015, ONCOTARGET, V6, P1049, DOI 10.18632/oncotarget.2832
   Mojsin M, 2015, BIOCHEMISTRY-MOSCOW+, V80, P202, DOI 10.1134/S0006297915020066
   Salah S, 2014, MOL CLIN ONCOL, V2, P811, DOI 10.3892/mco.2014.325
   Schwartz CL, 2007, J CLIN ONCOL, V25, P2057, DOI 10.1200/JCO.2006.07.7776
   Shi ZC, 2015, NUCLEIC ACIDS RES, V43, P6257, DOI 10.1093/nar/gkv568
   Teran-Garcia M, 2007, BIOCHEM J, V402, P591, DOI 10.1042/BJ20061722
   Uemoto Y, 2011, ANIM GENET, V42, P141, DOI 10.1111/j.1365-2052.2010.02088.x
   Xu HM, 2012, BBA-MOL CELL RES, V1823, P818, DOI 10.1016/j.bbamcr.2012.01.002
   Yamanaka K, 2009, GENOMICS, V94, P219, DOI 10.1016/j.ygeno.2009.06.003
   Ying SB, 2013, PLOS ONE, V8, DOI 10.1371/journal.pone.0075695
   Zaytseva YY, 2015, ONCOTARGET, V6, P18891, DOI 10.18632/oncotarget.3783
   Zhang HT, 2014, BBA-GENE REGUL MECH, V1839, P1330, DOI 10.1016/j.bbagrm.2014.09.015
NR 34
TC 9
Z9 9
U1 0
U2 8
PU SPANDIDOS PUBL LTD
PI ATHENS
PA POB 18179, ATHENS, 116 10, GREECE
SN 1791-2997
EI 1791-3004
J9 MOL MED REP
JI Mol. Med. Rep.
PD DEC
PY 2016
VL 14
IS 6
BP 5007
EP 5014
DI 10.3892/mmr.2016.5897
PN A
PG 8
WC Oncology; Medicine, Research & Experimental
WE Science Citation Index Expanded (SCI-EXPANDED)
SC Oncology; Research & Experimental Medicine
GA EG5HY
UT WOS:000391076100010
PM 27840951
OA Green Published, hybrid, Green Submitted
DA 2023-12-20
ER

PT J
AU Li, S
   Gao, Y
   Wang, Y
   Wang, K
   Dai, ZP
   Xu, D
   Liu, W
   Li, ZL
   Zhang, ZD
   Yang, SH
   Yang, C
AF Li, Shuai
   Gao, Yong
   Wang, Yan
   Wang, Kun
   Dai, Zhi-Peng
   Xu, Dong
   Liu, Wei
   Li, Zhi-Liang
   Zhang, Zheng-Dong
   Yang, Shu-Hua
   Yang, Cao
TI Serum microRNA-17 functions as a prognostic biomarker in osteosarcoma
SO ONCOLOGY LETTERS
LA English
DT Article
DE osteosarcoma; microRNA-17; phosphatase and tensin homolog; serum;
   biomarkers; prognosis
ID PROSTATE-CANCER; OSTEOGENIC-SARCOMA; DRUG-RESISTANCE; PTEN EXPRESSION;
   BREAST-CANCER; TUMOR-GROWTH; METASTASIS; INHIBITOR; CELLS; GENE
AB MicroRNAs (miRNAs/miRs) are a class of small noncoding RNA molecules that have important roles in regulating the expression of target genes associated with the development and progression of cancer. The majority of miRNAs are expressed in a highly tissue- and region-specific manner, and released into the bloodstream as a consequences of different diseases. Furthermore, altered levels of miRNAs have been observed in several diseases, including cancer. In the present study, reverse transcription-quantitative polymerase chain reaction (RT-qPCR) demonstrated that circulating miR-17 levels were significantly upregulated in patients with osteosarcoma (OS) compared with healthy subjects. RT-qPCR also revealed that high levels of circulating miR-17 expression were inversely correlated with phosphatase and tensin homolog expression, which was identified as a target gene of miR-17 in OS tissues. Furthermore, the overall survival of patients with OS was shorter in those with high miR-17 expression compared with moderate and low expression. Taken together, these findings indicate that miR-17 may function as a useful diagnostic and prognosis biomarker or therapeutic target of OS.
C1 [Li, Shuai; Gao, Yong; Wang, Kun; Dai, Zhi-Peng; Xu, Dong; Liu, Wei; Li, Zhi-Liang; Zhang, Zheng-Dong; Yang, Shu-Hua; Yang, Cao] Huazhong Univ Sci & Technol, Union Hosp, Dept Orthoped, Tongji Med Coll, 1277 Jiefang Rd, Wuhan 430022, Hubei, Peoples R China.
   [Wang, Yan] China Univ Geosci, Sect Phys Educ, Wuhan 430074, Hubei, Peoples R China.
C3 Huazhong University of Science & Technology; China University of
   Geosciences
RP Yang, C (通讯作者)，Huazhong Univ Sci & Technol, Union Hosp, Dept Orthoped, Tongji Med Coll, 1277 Jiefang Rd, Wuhan 430022, Hubei, Peoples R China.
EM yangcaomd@sina.com
RI zhang, ZY/HJH-6535-2023; Zhang, Zhang/JAX-2097-2023; Yang,
   Shuhua/AAM-2533-2020; zhang, zheng/HCH-9684-2022
OI Yang, Shuhua/0000-0002-2364-9676; 
CR Amankwah Ernest K, 2013, Clin Epidemiol, V5, P147, DOI 10.2147/CLEP.S28390
   Ambros V, 2004, NATURE, V431, P350, DOI 10.1038/nature02871
   Bernthal NM, 2012, CANCER-AM CANCER SOC, V118, P5888, DOI 10.1002/cncr.27651
   Bihrer V, 2011, AM J GASTROENTEROL, V106, P1663, DOI 10.1038/ajg.2011.161
   Browne G, 2014, TRENDS ENDOCRIN MET, V25, P320, DOI 10.1016/j.tem.2014.03.014
   Bruland OS, 1997, EUR J CANCER, V33, P1725, DOI 10.1016/S0959-8049(97)00252-9
   Bryant RJ, 2012, BRIT J CANCER, V106, P768, DOI 10.1038/bjc.2011.595
   Cho WCS, 2007, MOL CANCER, V6, DOI 10.1186/1476-4598-6-1
   Cote GM, 2013, CURR TREAT OPTION ON, V14, P454, DOI 10.1007/s11864-013-0239-3
   Di Cristofano A, 2000, CELL, V100, P387, DOI 10.1016/S0092-8674(00)80674-1
   Fang LK, 2014, ONCOTARGET, V5, P2974, DOI 10.18632/oncotarget.1614
   Ferguson WS, 2001, CANCER INVEST, V19, P292, DOI 10.1081/CNV-100102557
   FRIEDMAN M A, 1972, Journal of Surgical Oncology, V4, P482, DOI 10.1002/jso.2930040512
   Gao Y, 2014, BIOCHEM BIOPH RES CO, V444, P230, DOI 10.1016/j.bbrc.2014.01.061
   Jin M, 2014, CANCER RES, V74, P4183, DOI 10.1158/0008-5472.CAN-14-0404
   Joosse SA, 2014, BRIT J CANCER, V111, P909, DOI 10.1038/bjc.2014.360
   Kim JG, 2014, EPIGENETICS-US, V9, P1018, DOI 10.4161/epi.29007
   Levine RA, 2002, VET PATHOL, V39, P372, DOI 10.1354/vp.39-3-372
   Li HR, 2012, ONCOTARGET, V3, P1653
   Li J, 1997, SCIENCE, V275, P1943, DOI 10.1126/science.275.5308.1943
   Li X, 2014, NEOPLASMA, V61, P453, DOI 10.4149/neo_2014_056
   Livak KJ, 2001, METHODS, V25, P402, DOI 10.1006/meth.2001.1262
   MARCOVE RC, 1970, J BONE JOINT SURG AM, VA 52, P411, DOI 10.2106/00004623-197052030-00001
   Marina N, 2004, ONCOLOGIST, V9, P422, DOI 10.1634/theoncologist.9-4-422
   Minami Y, 2014, CANCER SCI, V105, P1152, DOI 10.1111/cas.12479
   Mulrane L, 2013, CANCER RES, V73, P6554, DOI 10.1158/0008-5472.CAN-13-1841
   Naguib A, 2013, TRENDS CELL BIOL, V23, P374, DOI 10.1016/j.tcb.2013.03.003
   Okudela K, 2014, PLOS ONE, V9, DOI 10.1371/journal.pone.0100581
   Ottaviani G, 2009, CANCER TREAT RES, V152, P3, DOI 10.1007/978-1-4419-0284-9_1
   Rainusso N, 2013, CURR ONCOL REP, V15, P296, DOI 10.1007/s11912-013-0321-9
   Schwartz CL, 2007, J CLIN ONCOL, V25, P2057, DOI 10.1200/JCO.2006.07.7776
   Seront E, 2013, BRIT J CANCER, V109, P1586, DOI 10.1038/bjc.2013.505
   Wang Y, 2008, CHINESE GERMAN J CLI, V5, P296
   Yang JL, 2013, CURR OPIN ONCOL, V25, P398, DOI 10.1097/CCO.0b013e3283622c1b
   Zamore PD, 2005, SCIENCE, V309, P1519, DOI 10.1126/science.1111444
   Zampetaki A, 2010, CIRC RES, V107, P810, DOI 10.1161/CIRCRESAHA.110.226357
NR 36
TC 18
Z9 21
U1 0
U2 7
PU SPANDIDOS PUBL LTD
PI ATHENS
PA POB 18179, ATHENS, 116 10, GREECE
SN 1792-1074
EI 1792-1082
J9 ONCOL LETT
JI Oncol. Lett.
PD DEC
PY 2016
VL 12
IS 6
BP 4905
EP 4910
DI 10.3892/ol.2016.5362
PN B
PG 6
WC Oncology
WE Science Citation Index Expanded (SCI-EXPANDED)
SC Oncology
GA EG5HX
UT WOS:000391076000008
PM 28105199
OA Green Published, Green Submitted, gold
DA 2023-12-20
ER

PT J
AU Ge, PJ
   Sheng, FG
   Jin, YG
   Tong, L
   Du, LN
   Zhang, L
   Tian, N
   Li, GJ
AF Ge, Pingju
   Sheng, Fugeng
   Jin, Yiguang
   Tong, Li
   Du, Lina
   Zhang, Lei
   Tian, Ning
   Li, Gongjie
TI Magnetic resonance imaging of osteosarcoma using a
   bis(alendronate)-based bone-targeted contrast agent
SO BIOMEDICINE & PHARMACOTHERAPY
LA English
DT Article
DE Alendronate; Bone targeting; Contrast agent; Gd-DTPA; Magnetic resonance
   imaging; Osteosarcoma
ID DRUG-DELIVERY; MRI; NANOPARTICLES; THERAPEUTICS; OSTEOPOROSIS;
   DERIVATIVES; METASTASES; CONJUGATE; DENSITY; COMPLEX
AB Magnetic resonance (MR) is currently used for diagnosis of osteosarcoma but not well even though contrast agents are administered. Here, we report a novel bone-targeted MR imaging contrast agent, Gd(2-)diethylenetriaminepentaacetate-bis(alendronate) (Gd-2-DTPA-BA) for the diagnosis of osteosarcoma. It is the conjugate of a bone cell-seeking molecule (i.e., alendronate) and an MR imaging contrast agent (i.e., Gd-DTPA). Its physicochemical parameters were measured, including pK(a), complex constant, and T-1 relaxivity. Its bone cell-seeking ability was evaluated by measuring its adsorption on hydroxyapatite. Hemolysis was investigated. MR imaging and biodistribution of Gd-2-DTPA-BA and Gd-DTPA were studied on healthy and osteosarcoma-bearing nude mice. Gd-2-DTPA-BA showed high adsorption on hydroxyapatite, the high MR relaxivity (r(1)) of 7.613 mM(-1) s(-1) (2.6 folds of Gd-DTPA), and no hemolysis. The MR contrast effect of Gd-2-DTPA-BA was much higher than that of Gd-DTPA after intravenous injection to the mice. More importantly, the MR imaging of osteosarcoma was significantly improved by Gd-2-DTPA-BA. The signal intensity of Gd-2-DTPA-BA reached 120.3% at 50 min, equal to three folds of GdDTPA. The bone targeting index (bone/blood) of Gd-2-DTPA-BA in the osteosarcoma-bearing mice was very high to 130 at 180 min. Furthermore, the contrast enhancement could also be found in the lung due to metastasis of osteosarcoma. Gd2-DTPA-BA plays a promising role in the diagnoses of osteosacomas, including the primary bone tumors and metastases. (C) 2016 Elsevier Masson SAS. All rights reserved.
C1 [Ge, Pingju; Jin, Yiguang; Du, Lina] Beijing Inst Radiat Med, Dept Pharmaceut Sci, 27 Taiping Rd, Beijing 100850, Peoples R China.
   [Ge, Pingju; Jin, Yiguang] Henan Univ, Pharmaceut Coll, Kaifeng 475004, Peoples R China.
   [Sheng, Fugeng; Zhang, Lei; Tian, Ning; Li, Gongjie] Acad Mil Med Sci, Affiliated Hosp, Dept Radiol, Beijing 100071, Peoples R China.
   [Tong, Li] Beijing Normal Univ, Coll Life Sci, Beijing 100875, Peoples R China.
C3 Academy of Military Medical Sciences - China; Henan University; Academy
   of Military Medical Sciences - China; Beijing Normal University
RP Jin, YG (通讯作者)，Beijing Inst Radiat Med, Dept Pharmaceut Sci, 27 Taiping Rd, Beijing 100850, Peoples R China.; Li, GJ (通讯作者)，Acad Mil Med Sci, Affiliated Hosp, Dept Radiol, Beijing 100071, Peoples R China.
EM jinyg@bmi.ac.cn; ligj307@163.com
RI Jin, Yiguang/H-6742-2013; Du, Lina/GMX-2750-2022
OI Jin, Yiguang/0000-0002-3528-1397; Du, Lina/0000-0001-8103-5974
FU National Key Technologies R&D Program for New Drugs of China
   [2012ZX09301003-001-009]; National Natural Science Foundation of China
   [21575161]
FX The work was supported in part of grants from the National Key
   Technologies R&D Program for New Drugs of China (No.
   2012ZX09301003-001-009) and the National Natural Science Foundation of
   China (No. 21575161). We thank Dr. Xiaoming Wu for advising synthesis.
CR Ahmad Omar, 2016, Front Biosci (Elite Ed), V8, P233
   Ao LJ, 2014, NANOSCALE, V6, P10710, DOI 10.1039/c4nr02484b
   Bhandari KH, 2012, J CONTROL RELEASE, V158, P44, DOI 10.1016/j.jconrel.2011.09.096
   Botteman F, 2002, EUR J INORG CHEM, P2686
   Cowger TA, 2015, THERANOSTICS, V5, P1225, DOI 10.7150/thno.12570
   Crich SG, 2007, NEOPLASIA, V9, P1046, DOI 10.1593/neo.07682
   Feng JH, 2003, BIOORGAN MED CHEM, V11, P3359, DOI 10.1016/S0968-0896(03)00263-3
   Giger EV, 2013, J CONTROL RELEASE, V167, P175, DOI 10.1016/j.jconrel.2013.01.032
   Guo WF, 2016, ONCOL LETT, V11, P789, DOI 10.3892/ol.2015.3921
   James HP, 2014, ACTA PHARM SIN B, V4, P120, DOI 10.1016/j.apsb.2014.02.005
   Kubícek V, 2005, J AM CHEM SOC, V127, P16477, DOI 10.1021/ja054905u
   Leydier A, 2012, TETRAHEDRON, V68, P1163, DOI 10.1016/j.tet.2011.11.065
   Liu KG, 2015, EXP THER MED, V10, P1796, DOI 10.3892/etm.2015.2767
   Low SA, 2014, BIOCONJUGATE CHEM, V25, P2012, DOI 10.1021/bc500392x
   Low SA, 2012, ADV DRUG DELIVER REV, V64, P1189, DOI 10.1016/j.addr.2012.01.012
   Lv YF, 2016, CANCER LETT, V373, P164, DOI 10.1016/j.canlet.2016.01.046
   Marais LC, 2015, J BONE ONCOL, V4, P80, DOI 10.1016/j.jbo.2015.09.002
   Masoudi A, 2012, INT J PHARMACEUT, V433, P129, DOI 10.1016/j.ijpharm.2012.04.080
   Mavridis IM, 2015, INT J PHARMACEUT, V492, P275, DOI 10.1016/j.ijpharm.2015.06.004
   Ogawa K, 2015, BIOCONJUGATE CHEM, V26, P1561, DOI 10.1021/acs.bioconjchem.5b00186
   Park JA, 2008, BIOORG MED CHEM LETT, V18, P6135, DOI 10.1016/j.bmcl.2008.10.017
   SHERRY AD, 1988, MAGNET RESON MED, V8, P180, DOI 10.1002/mrm.1910080208
   Sinha D, 2009, CANCER BIOTHER RADIO, V24, P615, DOI 10.1089/cbr.2008.0597
   Taha EA, 2003, CHEM PHARM BULL, V51, P1444, DOI 10.1248/cpb.51.1444
   Vachal P, 2006, J MED CHEM, V49, P3060, DOI 10.1021/jm060398v
   Wang GL, 2012, J BIOMED MATER RES A, V100A, P684, DOI 10.1002/jbm.a.34002
   Xiao HH, 2014, J STEROID BIOCHEM, V144, P382, DOI 10.1016/j.jsbmb.2014.08.002
   Yamane T, 2011, BIOCONJUGATE CHEM, V22, P2227, DOI 10.1021/bc200127t
   Yan G., 2001, CHINESE SCI BULL, V46, P1232
   Yan GN, 2016, CANCER LETT, V370, P268, DOI 10.1016/j.canlet.2015.11.003
   Yedururi S, 2016, PEDIATR RADIOL, V46, P21, DOI 10.1007/s00247-015-3449-y
   Zhang M, 2016, ACTA PHARM SIN B, V6, P336, DOI 10.1016/j.apsb.2016.03.010
NR 32
TC 9
Z9 11
U1 1
U2 26
PU ELSEVIER FRANCE-EDITIONS SCIENTIFIQUES MEDICALES ELSEVIER
PI PARIS
PA 23 RUE LINOIS, 75724 PARIS, FRANCE
SN 0753-3322
EI 1950-6007
J9 BIOMED PHARMACOTHER
JI Biomed. Pharmacother.
PD DEC
PY 2016
VL 84
BP 423
EP 429
DI 10.1016/j.biopha.2016.09.061
PG 7
WC Medicine, Research & Experimental; Pharmacology & Pharmacy
WE Science Citation Index Expanded (SCI-EXPANDED)
SC Research & Experimental Medicine; Pharmacology & Pharmacy
GA EF6JU
UT WOS:000390438100047
PM 27682736
DA 2023-12-20
ER

PT J
AU Ong, SM
   Saeki, K
   Tanaka, Y
   Nishimura, R
   Nakagawa, T
AF Ong, S. M.
   Saeki, K.
   Tanaka, Y.
   Nishimura, R.
   Nakagawa, T.
TI Effects of etoposide alone and in combination with piroxicam on canine
   osteosarcoma cell lines
SO VETERINARY JOURNAL
LA English
DT Article
DE Canine osteosarcoma; Etoposide; Piroxicam; Survivin; Apoptosis
ID NONSTEROIDAL ANTIINFLAMMATORY DRUGS; APPENDICULAR OSTEOSARCOMA;
   CYCLOOXYGENASE-2 EXPRESSION; SURVIVIN SUPPRESSANT; ANTITUMOR-ACTIVITY;
   CANCER CELLS; APOPTOSIS; DOGS; CARCINOMA; YM155
AB Osteosarcoma (OSA) is the most common primary bone tumour in dogs. The poor survival rate in dogs with OSA highlights the need for new therapeutic approaches. This study evaluated the cytotoxic effects of etoposide, alone and in combination with piroxicam, on canine OSA cell cultures. Etoposide alone significantly suppressed cell growth and viability, whereas etoposide in combination with piroxicam exhibited concentration dependent cytotoxicity. The anti-proliferative effect was a result of inactivity of the Cdc2-cyclin B1 complex, which correlated with an increase in the G(2)/M fraction. This subsequently activated the apoptosis cascade, as indicated by elevated apoptosis levels and up-regulation of poly (ADP-ribose) polymerase proteolytic cleavage. Down-regulation of survivin expression induced by the combination treatment may have contributed to the enhanced cytotoxicity. The results of this study suggest that further investigation of etoposide and piroxicam as a therapeutic combination for canine OSA is warranted. (C) 2016 Elsevier Ltd. All rights reserved.
C1 [Ong, S. M.; Saeki, K.; Tanaka, Y.; Nishimura, R.; Nakagawa, T.] Univ Tokyo, Grad Sch Agr & Life Sci, Lab Vet Surg, Bunkyo Ku, 1-1-1 Yayoi, Tokyo 1138657, Japan.
C3 University of Tokyo
RP Nakagawa, T (通讯作者)，Univ Tokyo, Grad Sch Agr & Life Sci, Lab Vet Surg, Bunkyo Ku, 1-1-1 Yayoi, Tokyo 1138657, Japan.
EM anakaga@mail.ecc.u-tokyo.ac.jp
RI Saeki, Kohei/AAY-5952-2020
OI Saeki, Kohei/0000-0001-7432-660X; Ong, Siew Mei/0000-0003-4044-2164
CR Ambrosini G, 1997, NAT MED, V3, P917, DOI 10.1038/nm0897-917
   [Anonymous], 2015, J NANOMATER
   [Anonymous], ANAL G2 M CHECKPOINT
   Awara WM, 2004, PHARMACOL RES, V50, P487, DOI 10.1016/j.phrs.2004.04.002
   Bacon NJ, 2008, JAVMA-J AM VET MED A, V232, P1504, DOI 10.2460/javma.232.10.1504
   BARLOGIE B, 1978, EUR J CANCER, V14, P741, DOI 10.1016/0014-2964(78)90002-6
   Barroga EF, 1999, J VET MED SCI, V61, P361
   Bongiovanni L, 2015, VET PATHOL, V52, P269, DOI 10.1177/0300985814529312
   Bongiovanni L, 2009, VET DERMATOL, V20, P369, DOI 10.1111/j.1365-3164.2009.00822.x
   Boston SE, 2006, JAVMA-J AM VET MED A, V228, P1905, DOI 10.2460/javma.228.12.1905
   BRODEY RS, 1976, J AM VET MED ASSOC, V168, P1032
   Caicedo-Granados EE, 2011, ARCH OTOLARYNGOL, V137, P799, DOI 10.1001/archoto.2011.131
   Flory AB, 2008, AM J VET RES, V69, P1316, DOI 10.2460/ajvr.69.10.1316
   Fosslien E, 2000, CRIT REV CL LAB SCI, V37, P431, DOI 10.1080/10408360091174286
   Gantchev TG, 1997, ANTI-CANCER DRUG, V8, P164, DOI 10.1097/00001813-199702000-00007
   Gerritsen-van Schieveen P., 2011, FUNDAMENTAL CLIN PHA, V25, P277
   Hande KR, 1998, EUR J CANCER, V34, P1514, DOI 10.1016/S0959-8049(98)00228-7
   Hanif R, 1996, BIOCHEM PHARMACOL, V52, P237, DOI 10.1016/0006-2952(96)00181-5
   Hawk ET, 2002, JNCI-J NATL CANCER I, V94, P545
   Hida T, 2000, CLIN CANCER RES, V6, P2006
   HOHENHAUS AE, 1990, J VET INTERN MED, V4, P239, DOI 10.1111/j.1939-1676.1990.tb03115.x
   Hong SH, 1998, J VET MED SCI, V60, P757, DOI 10.1292/jvms.60.757
   Jones MK, 1999, NAT MED, V5, P1418
   KADOSAWA T, 1994, J VET MED SCI, V56, P1167, DOI 10.1292/jvms.56.1167
   Kang HK, 2005, MOL CANCER THER, V4, P1358, DOI 10.1158/1535-7163.MCT-05-0139
   Karpinich NO, 2002, J BIOL CHEM, V277, P16547, DOI 10.1074/jbc.M110629200
   KAUFMANN SH, 1993, CANCER RES, V53, P3976
   Kawasaki H, 1998, CANCER RES, V58, P5071
   KNAPP DW, 1994, J VET INTERN MED, V8, P273, DOI 10.1111/j.1939-1676.1994.tb03232.x
   KNAPP DW, 1992, CANCER CHEMOTH PHARM, V29, P214, DOI 10.1007/BF00686255
   Knapp DW, 2000, CANCER CHEMOTH PHARM, V46, P221, DOI 10.1007/s002800000147
   Lana S, 2007, J VET INTERN MED, V21, P764
   Le Deley MC, 2007, EUR J CANCER, V43, P752, DOI 10.1016/j.ejca.2006.10.023
   Liang H, 2013, EUR REV MED PHARMACO, V17, P2909
   LOCK RB, 1992, CANCER RES, V52, P1817
   Mir R, 2014, GYNECOL ONCOL, V132, P211, DOI 10.1016/j.ygyno.2013.11.013
   Mohammed SI, 1999, CANCER RES, V59, P5647
   Mohammed SI, 2002, CANCER RES, V62, P356
   Moore AS, 2007, J VET INTERN MED, V21, P783, DOI 10.1892/0891-6640(2007)21[783:DABFTT]2.0.CO;2
   Mullins MN, 2004, J VET INTERN MED, V18, P859, DOI 10.1892/0891-6640(2004)18&lt;859:CEICAO&gt;2.0.CO;2
   Nam C, 2010, HISTOL HISTOPATHOL, V25, P485, DOI 10.14670/HH-25.485
   Novello C, 2014, PLOS ONE, V9, DOI 10.1371/journal.pone.0114757
   O'Kane GM, 2015, CLIN SARCOMA RES, V5, DOI 10.1186/s13569-015-0032-0
   Oblak ML, 2012, VET SURG, V41, P430, DOI 10.1111/j.1532-950X.2012.00968.x
   OCONNOR PM, 1992, CELL GROWTH DIFFER, V3, P43
   PARKER LL, 1992, SCIENCE, V257, P1955, DOI 10.1126/science.1384126
   Philips B, 2009, J AM ANIM HOSP ASSOC, V45, P33, DOI 10.5326/0450033
   Rankin WV, 2008, VET COMP ONCOL, V6, P141, DOI 10.1111/j.1476-5829.2007.00150.x
   Rebhun RB, 2008, J VET INTERN MED, V22, P989, DOI 10.1111/j.1939-1676.2008.0143.x
   Schmidt BR, 2001, J AM VET MED ASSOC, V218, P1783, DOI 10.2460/javma.2001.218.1783
   Schwartz CL, 2016, PEDIATR BLOOD CANCER, V63, P54, DOI 10.1002/pbc.25753
   SELVARAJAH GT, 2010, THE VETERINARY JOURN, V185, P28, DOI DOI 10.1016/J.TVJL.2010.04.010
   Shoeneman JK, 2012, CANCER RES, V72, P249, DOI 10.1158/0008-5472.CAN-11-2315
   SMEETS MFMA, 1994, RADIOTHER ONCOL, V33, P217, DOI 10.1016/0167-8140(94)90357-3
   Souza CHD, 2009, CAN VET J, V50, P506
   Souza RF, 2000, CANCER RES, V60, P5767
   SPODNICK GJ, 1992, J AM VET MED ASSOC, V200, P995
   Srinivas R, 2015, NANOSCALE, V7, P18542, DOI 10.1039/c5nr04509f
   STRAW RC, 1991, J VET INTERN MED, V5, P205, DOI 10.1111/j.1939-1676.1991.tb00950.x
   Szewczyk M, 2015, VET RES COMMUN, V39, P61, DOI 10.1007/s11259-014-9623-0
   Whelan JS, 2015, ANN ONCOL, V26, P407, DOI 10.1093/annonc/mdu526
   Yamanaka K, 2011, CLIN CANCER RES, V17, P5423, DOI 10.1158/1078-0432.CCR-10-3410
   Yamazaki H, 2015, RES VET SCI, V99, P137, DOI 10.1016/j.rvsc.2015.02.003
   Yan YX, 2012, PROSTAG OTH LIPID M, V97, P29, DOI 10.1016/j.prostaglandins.2011.07.007
   Zhang Z, 2015, INT J CLIN EXP MED, V8, P18032
NR 65
TC 4
Z9 4
U1 0
U2 8
PU ELSEVIER SCI LTD
PI OXFORD
PA THE BOULEVARD, LANGFORD LANE, KIDLINGTON, OXFORD OX5 1GB, OXON, ENGLAND
SN 1090-0233
EI 1532-2971
J9 VET J
JI Vet. J.
PD DEC
PY 2016
VL 218
BP 51
EP 59
DI 10.1016/j.tvjl.2016.11.007
PG 9
WC Veterinary Sciences
WE Science Citation Index Expanded (SCI-EXPANDED)
SC Veterinary Sciences
GA EF7IG
UT WOS:000390502700009
PM 27938709
DA 2023-12-20
ER

PT J
AU Clemens, E
   de Vries, AC
   Pluijm, SF
   Zehnhoff-Dinnesen, AA
   Tissing, WJ
   Loonen, JJ
   van Dulmen-den Broeder, E
   Bresters, D
   Versluys, B
   Kremer, LC
   van der Pal, HJ
   van Grotel, M
   van den Heuvel-Eibrink, MM
AF Clemens, Eva
   de Vries, Andrica C.
   Pluijm, Saskia F.
   Zehnhoff-Dinnesen, Antoinette Am
   Tissing, Wim J.
   Loonen, Jacqueline J.
   van Dulmen-den Broeder, Eline
   Bresters, Dorine
   Versluys, Birgitta
   Kremer, Leontien C.
   van der Pal, Heleen J.
   van Grotel, Martine
   van den Heuvel-Eibrink, Marry M.
CA DCOG-LATER
TI Determinants of ototoxicity in 451 platinum-treated Dutch survivors of
   childhood cancer: A DCOG late-effects study
SO EUROPEAN JOURNAL OF CANCER
LA English
DT Article
DE Cisplatin; Carboplatin; Ototoxicity; Childhood cancer; Munster
   classification; Furosemide
ID PEDIATRIC ONCOLOGY PATIENTS; PRACTICAL GRADING SYSTEM; INDUCED
   HEARING-LOSS; CISPLATIN OTOTOXICITY; RECEIVING CARBOPLATIN; OSTEOSARCOMA
   PATIENTS; RISK-FACTORS; CHILDREN; CHEMOTHERAPY; FREQUENCY
AB Platinum-containing chemotherapeutics are efficacious for a variety of pediatric malignancies, nevertheless these drugs can induce ototoxicity. However, ototoxicity data on large cohorts of childhood cancer survivors (CCSs) who received platinum agents, but not cranial irradiation are scarce. Therefore, we have studied the frequency and determinants of ototoxicity in a cross-sectional multicenter CCS cohort, including the role of co-medication since it has been suggested that these play a role in ototoxicity.
   We have collected treatment data and audiograms from the medical records of CCS treated in the seven pediatric oncology centres in The Netherlands. Ototoxicity was defined as Munster grade >= 2b (> 20 dB at >= 4-8 kHz).
   Four-hundred-fifty-one CCS who received platinum agents, but not cranial irradiation (median age at diagnosis: 4.9 years, range: 0.01-19 years) were included. The overall frequency of ototoxicity was 42%. Ototoxicity was observed in 45% of the cisplatin-treated CCS, in 17% of the carboplatin-treated CCS and in 75% of the CCS that had received both agents. Multivariate analysis showed that younger age at diagnosis (odds ratio [OR]: 0.6, 95% confidence interval [CI]: 0.5-0.6 per 5 years increase); higher total cumulative dose cisplatin (OR: 1.2, 95% CI: 1.2-1.5 per 100 mg/m(2) increase); and co-treatment with furosemide (OR: 2.3, 95% CI: 1.4-3.9) were associated with ototoxicity.
   We conclude that treatment with (higher total cumulative dose of) cisplatin, young age and furosemide co-medication independently are associated with an increased risk of ototoxicity in CCS. Future prospective studies are necessary to confirm the additive risk of co-medication on the development of ototoxicity. (C) 2016 Elsevier Ltd. All rights reserved.
C1 [Clemens, Eva; de Vries, Andrica C.; Pluijm, Saskia F.; van den Heuvel-Eibrink, Marry M.] Sophia Childrens Univ Hosp, Erasmus MC, Dept Pediat Oncol, Rotterdam, Netherlands.
   [Clemens, Eva; Pluijm, Saskia F.; van Grotel, Martine; van den Heuvel-Eibrink, Marry M.] Princess Maxima Ctr Pediat Oncol, Utrecht, Netherlands.
   [Zehnhoff-Dinnesen, Antoinette Am] Univ Munster, Dept Phoniatr & Pedaudiol, Munster, Germany.
   [Tissing, Wim J.] Univ Groningen, Univ Med Ctr Groningen, Dept Pediat Oncol, Beatrix Childrens Hosp, Groningen, Netherlands.
   [Loonen, Jacqueline J.] Radboud Univ Nijmegen, Med Ctr, Dept Hematol, Nijmegen, Netherlands.
   [van Dulmen-den Broeder, Eline] Vrije Univ Amsterdam, Med Ctr, Dept Pediat, Amsterdam, Netherlands.
   [Bresters, Dorine] Leiden Univ, Willem Alexander Childrens Hosp, Dept Pediat Stem Cell Transplantat, Med Ctr, Leiden, Netherlands.
   [Versluys, Birgitta] Univ Med Ctr Utrecht, Dept Pediat Oncol, Wilhelmina Childrens Hosp, Utrecht, Netherlands.
   [Kremer, Leontien C.; van der Pal, Heleen J.] Emma Childrens Hosp, Acad Med Ctr, Dept Pediat Oncol, Amsterdam, Netherlands.
C3 Erasmus University Rotterdam; Erasmus MC - Sophia Children's Hospital;
   Erasmus MC; University of Munster; University of Groningen; Radboud
   University Nijmegen; Vrije Universiteit Amsterdam; Leiden University;
   Leiden University Medical Center (LUMC); Leiden University - Excl LUMC;
   Utrecht University; Utrecht University Medical Center; Wilhelmina
   Kinderziekenhuis; Emma Children's Hospital; University of Amsterdam;
   Academic Medical Center Amsterdam
RP Clemens, E (通讯作者)，Erasmus MC, Room Na 16-03,Wytemaweg 80, NL-3015 CN Rotterdam, Netherlands.
EM e.clemens@erasmusmc.nl
RI Loonen, J.J./L-4495-2015
OI Loonen, J.J./0000-0002-9963-8367; kremer, leontien/0000-0002-7619-7845;
   Kremer, Leontien/0000-0001-7422-3248
FU European Union [602030]; Paediatric Oncology Centre Society for Research
   (KOCR), Rotterdam, The Netherlands
FX This work was supported by the PanCareLIFE project that has received
   funding from the European Union's Seventh Framework Programme for
   research, technological development and demonstration under grant
   agreement no 602030 (EC and SMP), and from the Paediatric Oncology
   Centre Society for Research (KOCR), Rotterdam, The Netherlands (ADV,
   SMP).
CR Bass JK, 2014, PEDIATR BLOOD CANCER, V61, P601, DOI 10.1002/pbc.24830
   Berg AL, 1999, LARYNGOSCOPE, V109, P1806, DOI 10.1097/00005537-199911000-00016
   Bergeron C, 2005, PEDIATR BLOOD CANCER, V45, P32, DOI 10.1002/pbc.20379
   Bertolini P, 2004, J PEDIAT HEMATOL ONC, V26, P649, DOI 10.1097/01.mph.0000141348.62532.73
   Brinkman TM, 2015, CANCER-AM CANCER SOC, V121, P4053, DOI 10.1002/cncr.29604
   BROCK PR, 1991, MED PEDIATR ONCOL, V19, P295, DOI 10.1002/mpo.2950190415
   Chang KW, 2010, J CLIN ONCOL, V28, P1788, DOI 10.1200/JCO.2009.24.4228
   Clemens E, HEARING LOSS P UNPUB
   Coradini PP, 2007, J PEDIAT HEMATOL ONC, V29, P355, DOI 10.1097/MPH.0b013e318059c220
   Dean JB, 2008, J PEDIAT HEMATOL ONC, V30, P130, DOI 10.1097/MPH.0b013e31815d1d83
   Einarsson EJ, 2010, INT J AUDIOL, V49, P765, DOI 10.3109/14992027.2010.485595
   Forge A, 1982, Br J Audiol, V16, P109, DOI 10.3109/03005368209081455
   GALLAGHER KL, 1979, ANN INTERN MED, V91, P744, DOI 10.7326/0003-4819-91-5-744
   Geenen MM, 2007, JAMA-J AM MED ASSOC, V297, P2705, DOI 10.1001/jama.297.24.2705
   Grewal S, 2010, PEDIATRICS, V125, pE938, DOI 10.1542/peds.2009-1597
   Hirose K, 2011, HEARING RES, V272, P108, DOI 10.1016/j.heares.2010.10.011
   Ilveskoski I, 1996, MED PEDIATR ONCOL, V27, P26
   Jehanne M, 2009, PEDIATR BLOOD CANCER, V52, P637, DOI 10.1002/pbc.21898
   Knight KRG, 2005, J CLIN ONCOL, V23, P8588, DOI 10.1200/JCO.2004.00.5355
   Knight KR, 2007, J CLIN ONCOL, V25, P1190, DOI 10.1200/JCO.2006.07.9723
   Kolinsky DC, 2010, J PEDIAT HEMATOL ONC, V32, P119, DOI 10.1097/MPH.0b013e3181cb8593
   Landier W, 2014, J CLIN ONCOL, V32, P527, DOI 10.1200/JCO.2013.51.2038
   Lanvers-Kaminsky C, 2006, PEDIATR BLOOD CANCER, V47, P183, DOI 10.1002/pbc.20673
   Lewis MJ, 2009, PEDIATR BLOOD CANCER, V52, P387, DOI 10.1002/pbc.21875
   Li Y, 2004, EUR J CANCER, V40, P2445, DOI 10.1016/j.ejca.2003.08.009
   Moore DR, 2002, BRIT MED BULL, V63, P171, DOI 10.1093/bmb/63.1.171
   Musial-Bright L, 2011, CHILD NERV SYST, V27, P407, DOI 10.1007/s00381-010-1300-1
   Nitz A, 2013, ONCOL LETT, V5, P311, DOI 10.3892/ol.2012.997
   Liberman PHP, 2013, PEDIATR BLOOD CANCER, V60, P1709, DOI 10.1002/pbc.24560
   Peleva E, 2014, PEDIATR BLOOD CANCER, V61, P2012, DOI 10.1002/pbc.25123
   Qaddoumi I, 2012, J CLIN ONCOL, V30, P1034, DOI 10.1200/JCO.2011.36.9744
   RIFKIN SI, 1978, SOUTHERN MED J, V71, P86, DOI 10.1097/00007611-197801000-00029
   Rybak Michael, 2009, Am J Health Syst Pharm, V66, P82, DOI 10.2146/ajhp080434
   Schmidt CM, 2007, HNO, V55, P299, DOI 10.1007/s00106-005-1368-1
   SKINNER R, 1990, BRIT J CANCER, V61, P927, DOI 10.1038/bjc.1990.208
   Stöhr W, 2005, CANCER INVEST, V23, P201, DOI 10.1081/CNV-200055951
   VERMORKEN JB, 1983, EUR J CANCER CLIN ON, V19, P53, DOI 10.1016/0277-5379(83)90398-X
   Warrier R, 2012, OCHSNER J, V12, P191
   WIGAND ME, 1971, POSTGRAD MED J, V47, P54
   Yancey A, 2012, PEDIATR BLOOD CANCER, V59, P144, DOI 10.1002/pbc.24138
   Yasui N, 2014, J PEDIAT HEMATOL ONC, V36, pE241, DOI 10.1097/MPH.0000000000000028
NR 41
TC 54
Z9 55
U1 1
U2 10
PU ELSEVIER SCI LTD
PI OXFORD
PA THE BOULEVARD, LANGFORD LANE, KIDLINGTON, OXFORD OX5 1GB, OXON, ENGLAND
SN 0959-8049
EI 1879-0852
J9 EUR J CANCER
JI Eur. J. Cancer
PD DEC
PY 2016
VL 69
BP 77
EP 85
DI 10.1016/j.ejca.2016.09.023
PG 9
WC Oncology
WE Science Citation Index Expanded (SCI-EXPANDED)
SC Oncology
GA ED4UD
UT WOS:000388846300010
PM 27821322
DA 2023-12-20
ER

PT J
AU Oi, T
   Asanuma, K
   Matsumine, A
   Matsubara, T
   Nakamura, T
   Iino, T
   Asanuma, Y
   Goto, M
   Okuno, K
   Kakimoto, T
   Yada, Y
   Sudo, A
AF Oi, Toru
   Asanuma, Kunihiro
   Matsumine, Akihiko
   Matsubara, Takao
   Nakamura, Tomoki
   Iino, Takahiro
   Asanuma, Yumiko
   Goto, Mikinobu
   Okuno, Kazuma
   Kakimoto, Takuya
   Yada, Yuki
   Sudo, Akihiro
TI STAT3 inhibitor, cucurbitacin I, is a novel therapeutic agent for
   osteosarcoma
SO INTERNATIONAL JOURNAL OF ONCOLOGY
LA English
DT Article
DE STAT3; cucurbitacin I; osteosarcoma
ID POTENT ANTITUMOR-ACTIVITY; OSTEOGENIC-SARCOMA; CARCINOMA-CELLS; DOSE
   METHOTREXATE; MOLECULAR TARGETS; CANCER-THERAPY; ONCOLOGY-GROUP;
   ACTIVATION; TRANSDUCER; PROGNOSIS
AB The development of clinical agents remains a costly and time-consuming process. Although identification of new uses of existing drugs has been recognized as a more efficient approach for drug discovery than development of novel drugs, little screening of drugs that might be used for a rare malignant tumor such as osteosarcoma (OS) has been performed. In this study, we attempted to identify new molecular targeted agents for OS by employing Screening Committee of Anticancer Drugs (SCADS) kits. To screen compounds for OS treatment, their effect on cell viability of the OS cell lines 143B, MG63, HOS, SAOS-2, and HUO9 were evaluated. Candidate drugs were narrowed down based on a global anti -proliferative effect against these five OS cell lines. After excluding cytotoxic compounds and compounds unsuitable for in vivo administration, cucurbitacin I was extracted. Cucurbitacin I has been found to have cytotoxic and anti -proliferative properties against several tumors through inhibition of signal transducer and activator of transcription 3 (STAT3) activation. Cucurbitacin I dose- and time -dependently inhibited the proliferation of all five OS cell lines. Following cucurbitacin I treatment, STAT3 was inactivated and analysis of Mc1-1, cleaved PARP and caspase-3 indicated apoptosis induction. Expression of cell cycle regulator proteins, such as phospho-cyclin Dl, c-Myc and survivin, were suppressed. Finally, cucurbitacin I potently inhibited the tumor growth of human OS 143B cells in nude mice. Our in vitro and in vivo results suggest that STAT3 inhibition by cucurbitacin I will be an effective and new approach for the treatment of OS.
C1 [Oi, Toru; Asanuma, Kunihiro; Matsumine, Akihiko; Matsubara, Takao; Nakamura, Tomoki; Iino, Takahiro; Asanuma, Yumiko; Goto, Mikinobu; Okuno, Kazuma; Kakimoto, Takuya; Yada, Yuki; Sudo, Akihiro] Mie Univ, Dept Orthoped Surg, Sch Med, 2-174 Edobashi, Tsu, Mie 5148507, Japan.
C3 Mie University
RP Asanuma, K (通讯作者)，Mie Univ, Dept Orthoped Surg, Sch Med, 2-174 Edobashi, Tsu, Mie 5148507, Japan.
EM kasanum@gmail.com
FU Ministry of Education, Culture, Sports, Science and Technology, Japan;
   Grants-in-Aid for Scientific Research [GRANTS:14471961, 15K19993,
   15K08732, GRANTS:14314562] Funding Source: KAKEN
FX We would like to express our thanks to the SCADS Inhibitor kit,
   Screening Committee of Anticancer Drugs that was supported by a
   Grant-in-Aid for Scientific Research on Innovative Areas, Scientific
   Support Programs for Cancer Research, from The Ministry of Education,
   Culture, Sports, Science and Technology, Japan.
CR Bacci G, 2002, J PEDIAT HEMATOL ONC, V24, P27, DOI 10.1097/00043426-200201000-00008
   BAUM ES, 1979, CANCER TREAT REP, V63, P1621
   Blaskovich MA, 2003, CANCER RES, V63, P1270
   Bowman, 1999, Cancer Control, V6, P427
   Bowman T, 2000, ONCOGENE, V19, P2474, DOI 10.1038/sj.onc.1203527
   Bromberg JF, 1999, CELL, V98, P295, DOI 10.1016/S0092-8674(00)81959-5
   Christine R, 2005, CANCER RES, V65, P195
   CORTES EP, 1972, J AMER MED ASSOC, V221, P1132, DOI 10.1001/jama.1972.03200230020005
   Darnell JE, 2005, NAT MED, V11, P595, DOI 10.1038/nm0605-595
   Dolled-Filhart M, 2003, CLIN CANCER RES, V9, P594
   Duncan KLK, 1996, BIOCHEM PHARMACOL, V52, P1553, DOI 10.1016/S0006-2952(96)00557-6
   Duncan MD, 1997, J SURG RES, V69, P55, DOI 10.1006/jsre.1997.5028
   Hamakawa H, 2008, HEAD NECK-J SCI SPEC, V30, P800, DOI 10.1002/hed.20830
   Harris MB, 1998, J CLIN ONCOL, V16, P3641, DOI 10.1200/JCO.1998.16.11.3641
   Iwanski GB, 2010, BRIT J PHARMACOL, V160, P998, DOI 10.1111/j.1476-5381.2010.00741.x
   JAFFE N, 1973, CANCER-AM CANCER SOC, V31, P1367, DOI 10.1002/1097-0142(197306)31:6<1367::AID-CNCR2820310611>3.0.CO;2-6
   Jayaprakasam B, 2003, CANCER LETT, V189, P11, DOI 10.1016/S0304-3835(02)00497-4
   Jing N, 2005, ANTI-CANCER DRUG, V16, P601, DOI 10.1097/00001813-200507000-00002
   Kaste SC, 1999, CANCER-AM CANCER SOC, V86, P1602, DOI 10.1002/(SICI)1097-0142(19991015)86:8<1602::AID-CNCR31>3.0.CO;2-R
   Lee DH, 2011, CANCER LETT, V306, P161, DOI 10.1016/j.canlet.2011.03.001
   Leeman RJ, 2006, EXPERT OPIN BIOL TH, V6, P231, DOI 10.1517/14712598.6.3.231
   Lui VWY, 2009, CARCINOGENESIS, V30, P2085, DOI 10.1093/carcin/bgp253
   MARINA NM, 1992, CANCER-AM CANCER SOC, V70, P2722, DOI 10.1002/1097-0142(19921201)70:11<2722::AID-CNCR2820701125>3.0.CO;2-S
   MARTI C, 1985, CANCER TREAT REP, V69, P115
   MEYERS PA, 1993, J CLIN ONCOL, V11, P449, DOI 10.1200/JCO.1993.11.3.449
   MEYERS PA, 1992, J CLIN ONCOL, V10, P5, DOI 10.1200/JCO.1992.10.1.5
   Mora LB, 2002, CANCER RES, V62, P6659
   NITSCHKE R, 1978, MED PEDIATR ONCOL, V4, P127, DOI 10.1002/mpo.2950040208
   Niu GL, 1999, CANCER RES, V59, P5059
   Pacquement H, 1997, EUR J CANCER, V33, pS124
   Picci P, 2007, ORPHANET J RARE DIS, V2, DOI 10.1186/1750-1172-2-6
   Ryu K, 2010, J ORTHOP RES, V28, P971, DOI 10.1002/jor.21088
   Shi XZ, 2006, BRIT J HAEMATOL, V135, P26, DOI 10.1111/j.1365-2141.2006.06259.x
   Shoemaker RH, 2006, NAT REV CANCER, V6, P813, DOI 10.1038/nrc1951
   Song LX, 2003, ONCOGENE, V22, P4150, DOI 10.1038/sj.onc.1206479
   Sun JZ, 2005, ONCOGENE, V24, P3236, DOI 10.1038/sj.onc.1208470
   Sun JZ, 1999, CANCER RES, V59, P4919
   Sun L, 2003, J MED CHEM, V46, P1116, DOI 10.1021/jm0204183
   Turkson J, 2000, ONCOGENE, V19, P6613, DOI 10.1038/sj.onc.1204086
   Yu H, 2004, NAT REV CANCER, V4, P97, DOI 10.1038/nrc1275
NR 40
TC 23
Z9 27
U1 0
U2 9
PU SPANDIDOS PUBL LTD
PI ATHENS
PA POB 18179, ATHENS, 116 10, GREECE
SN 1019-6439
EI 1791-2423
J9 INT J ONCOL
JI Int. J. Oncol.
PD DEC
PY 2016
VL 49
IS 6
BP 2275
EP 2284
DI 10.3892/ijo.2016.3757
PG 10
WC Oncology
WE Science Citation Index Expanded (SCI-EXPANDED)
SC Oncology
GA ED9BV
UT WOS:000389166000010
PM 27840900
OA hybrid, Green Submitted, Green Published
DA 2023-12-20
ER

PT J
AU Kang, BM
   Mun, CW
   Chun, SI
   Kim, TH
   Son, DB
   Kim, HD
AF Kang, Bok-Man
   Mun, Chi-Woong
   Chun, Song-I
   Kim, Tae-Hyung
   Son, Doo-Beum
   Kim, Hong-Dae
TI Noninvasive and Repetitive Measurement of Cellular Metabolite from Human
   Osteosarcoma Cells (MG-63) Using 3.0 Tesla Proton (<SUP>1</SUP>H) MR
   Spectroscopy
SO MAGNETIC RESONANCE IN MEDICINE
LA English
DT Article
DE magnetic resonance spectroscopy (MRS); Magnetic resonance compatible
   thermostatic device (MRCTD); cellular metabolites; cell viability
ID QUANTIFICATION; PROLIFERATION; METABOLOMICS; RADIATION; BIOMARKER;
   CHOLINE; BREAST
AB Purpose: This study suggests a noninvasive and repetitive measurement method using H-1 magnetic resonance spectroscopy to monitor changes in cellular metabolites within a single sample.
   Methods: Longitudinal acquisition of cellular metabolites from three-dimensional cultured human osteosarcoma (MG-63) cells was conducted using 3.0 Tesla H-1 MRS for 2 weeks at three time points: days 1, 7, and 14. During the MR spectroscopy (MRS) scan, cell specimen temperatures were kept constant at 37 degrees C by a lab-developed magnetic resonance compatible thermostatic device. A DNA assay and live/dead staining of the cell specimens were carried out at each time point to verify the MRS measurements.
   Results: Cell viability in the proposed device did not significantly differ from that of cells in a conventional incubator (P = 0.946). Cell proliferation and choline concentration increased during the first week, but remained constant during the second week. Lactate did not change during the first week, but increased during the second week. Likewise, cell viability remained constant until day 7, then decreased.
   Conclusion: The proposed MRS technique results in a survivable environment for longitudinal studies of cells and provides a new way to measure metabolomic changes over time in single specimens of cells. (C) 2016 International Society for Magnetic Resonance in Medicine
C1 [Kang, Bok-Man; Mun, Chi-Woong; Chun, Song-I] Inje Univ, Dept Biomed Engn U HARC, Gyeongnam, South Korea.
   [Mun, Chi-Woong; Kim, Tae-Hyung] Inje Univ, Dept Hlth Sci & Technol, Gyeongnam, South Korea.
   [Son, Doo-Beum; Kim, Hong-Dae] Inje Univ, Haeundae Paik Hosp, Dept Radiolgoy, Busan, South Korea.
C3 Inje University; Inje University; Inje University
RP Mun, CW (通讯作者)，Inje Univ, Dept Biomed Engn, 197 Inje Ro, Gimhae 621749, Gyeongnam, South Korea.
EM mcw@inje.ac.kr
OI Kang, Bok-man/0000-0001-5415-007X
FU National Research Foundation of Korea (NRF) - Ministry of Education
   [NRF-2012R1A 1A4A01013961]; National Research Foundation of Korea (NRF);
   Ministry of Education
FX Grant sponsor: the National Research Foundation of Korea (NRF) funded by
   the Ministry of Education; Grant number: NRF-2012R1A 1A4A01013961; Grant
   sponsor: National Research Foundation of Korea (NRF); Grant sponsor:
   Ministry of Education.
CR Al-Saeedi F, 2007, ANTICANCER RES, V27, P901
   Baek HM, 2008, INT J CANCER, V123, P1219, DOI 10.1002/ijc.23552
   Chun SI, 2015, PLOS ONE, V10, DOI 10.1371/journal.pone.0128739
   Chun SI, 2012, TISSUE ENG REGEN MED, V9, P101, DOI 10.1007/s13770-012-0016-6
   Collins TJ, 2007, BIOTECHNIQUES, V43, P25, DOI 10.2144/000112517
   dela Paz NG, 2012, J CELL SCI, V125, P831, DOI 10.1242/jcs.084301
   Doddaballapur A, 2015, ARTERIOSCL THROM VAS, V35, P137, DOI 10.1161/ATVBAHA.114.304277
   Furman CA, 2009, J NEUROSCI, V29, P3328, DOI 10.1523/JNEUROSCI.5386-08.2009
   Ginzinger DG, 2002, EXP HEMATOL, V30, P503, DOI 10.1016/S0301-472X(02)00806-8
   Grande S, 2001, INT J CANCER, V96, P27, DOI 10.1002/ijc.10345
   James ML, 2012, PHYSIOL REV, V92, P897, DOI 10.1152/physrev.00049.2010
   Jang MY, 2013, PLOS ONE, V8, DOI 10.1371/journal.pone.0078325
   Kang BM, 2011, KOREA SOC MED BIOL E, V44, P64
   Koopman R, 2001, HISTOCHEM CELL BIOL, V116, P63
   Krutzik PO, 2003, CYTOM PART A, V55A, P61, DOI 10.1002/cyto.a.10072
   Kwak SY, 2012, TISSUE ENG REGEN MED, V9, pS81, DOI 10.1007/s13770-012-0338-4
   Le Belle JE, 2002, NMR BIOMED, V15, P37, DOI 10.1002/nbm.740
   Lin CY, 2007, METABOLOMICS, V3, P55, DOI 10.1007/s11306-006-0043-1
   Markovets AA, 2011, BMC BIOINFORMATICS, V12, DOI 10.1186/1471-2105-12-S10-S8
   Massoud TF, 2013, GENE DEV, V17, P545
   Palmnas MSA, 2013, METABOLITES, V3, P373, DOI 10.3390/metabo3020373
   Saeki K, 1997, J BIOL CHEM, V272, P20003, DOI 10.1074/jbc.272.32.20003
   Santini MT, 2006, ANTICANCER RES, V26, P267
   Santini MT, 2004, FEBS LETT, V557, P148, DOI 10.1016/S0014-5793(03)01466-2
   Schwenzer NF, 2006, J MAGN RESON IMAGING, V23, P70, DOI 10.1002/jmri.20475
   Sharaf NG, 2010, J MAGN RESON, V202, P140, DOI 10.1016/j.jmr.2009.10.008
   Stefan D, 2009, MEAS SCI TECHNOL, V20, DOI 10.1088/0957-0233/20/10/104035
   Süllentrop F, 2002, NMR BIOMED, V15, P60, DOI 10.1002/nbm.758
   Tse GMK, 2003, AM J ROENTGENOL, V181, P1267, DOI 10.2214/ajr.181.5.1811267
   Vanhamme L, 1997, J MAGN RESON, V129, P35, DOI 10.1006/jmre.1997.1244
   Weber R, 2006, J CEREBR BLOOD F MET, V26, P591, DOI 10.1038/sj.jcbfm.9600241
   Zeng Z, 2012, ENRGY PROCED, V17, P1960, DOI 10.1016/j.egypro.2012.02.339
   Zulak KG, 2008, BMC PLANT BIOL, V8, DOI 10.1186/1471-2229-8-5
NR 33
TC 1
Z9 1
U1 0
U2 8
PU WILEY
PI HOBOKEN
PA 111 RIVER ST, HOBOKEN 07030-5774, NJ USA
SN 0740-3194
EI 1522-2594
J9 MAGN RESON MED
JI Magn. Reson. Med.
PD DEC
PY 2016
VL 76
IS 6
BP 1912
EP 1918
DI 10.1002/mrm.26075
PG 7
WC Radiology, Nuclear Medicine & Medical Imaging
WE Science Citation Index Expanded (SCI-EXPANDED)
SC Radiology, Nuclear Medicine & Medical Imaging
GA ED8NC
UT WOS:000389127200026
PM 26762686
OA Bronze
DA 2023-12-20
ER

PT J
AU Dirksen, U
   Bielack, S
   Koscielniak, E
   Klingebiel, T
AF Dirksen, Uta
   Bielack, Stefan
   Koscielniak, Ewa
   Klingebiel, Thomas
TI Osteosarcoma and soft tissue sarcoma in children, adolescents and young
   adults
SO ONKOLOGE
LA German
DT Article
ID HIGH-DOSE METHOTREXATE; RANDOMIZED CONTROLLED-TRIAL; HIGH-GRADE
   OSTEOSARCOMA; EWING 99 TRIAL; STUDY-GROUP PROTOCOLS; ONCOLOGY-GROUP;
   NEOADJUVANT CHEMOTHERAPY; ADJUVANT CHEMOTHERAPY; NONMETASTATIC
   OSTEOSARCOMA; PREOPERATIVE CHEMOTHERAPY
AB Primary malignant sarcomas in children, adolescents and young adults are rare and represent a major challenge for the treating physician.
   The aim of this article is to provide a comprehensive overview on sarcomas in children, adolescents and young adults. This article provides an overview of the epidemiology, clinical presentation, diagnoses, tumor biology, international therapy strategies and currently active phase I, II and III clinical trials.
   The article is based on a selective literature search and also provides data from the authors' own national and international clinical trials.
   The treatment must follow a multimodal concept, which ultimately requires close cooperation between many disciplines. As a result of modern interdisciplinary treatment approaches consisting of chemotherapy, surgery and/or radiotherapy, two thirds of patients can be cured if they undergo early and appropriate therapy. This requires a precise and early diagnosis and treatment in selected medical centers with an interdisciplinary team of specialized oncologists, surgeons and radiotherapists is highly recommended.
C1 [Dirksen, Uta] Univ Klinikum Munster, Klin Kinder & Jugendmed Padiatr Hamatol & Onkol, Albert Schweizer Campus 1,Gebaude A1, D-48129 Munster, Germany.
   [Bielack, Stefan; Koscielniak, Ewa] Klinikum Stuttgart, Padiatrie Hamatol Onkol & Immunol 5, Stuttgart, Germany.
   [Klingebiel, Thomas] Goethe Univ Frankfurt, Klin Kinder & Jugendmed, Frankfurt, Germany.
C3 Klinikum Stuttgart; Goethe University Frankfurt
RP Dirksen, U (通讯作者)，Univ Klinikum Munster, Klin Kinder & Jugendmed Padiatr Hamatol & Onkol, Albert Schweizer Campus 1,Gebaude A1, D-48129 Munster, Germany.
EM Uta.Dirksen@ukmuenster.de
RI Dirksen, Uta/AGX-8472-2022
OI , Uta/0000-0002-5435-7860
CR Anninga JK, 2011, EUR J CANCER, V47, P2431, DOI 10.1016/j.ejca.2011.05.030
   Arndt CAS, 2009, J CLIN ONCOL, V27, P5182, DOI 10.1200/JCO.2009.22.3768
   Bacci G, 2001, EUR J CANCER, V37, P2030, DOI 10.1016/S0959-8049(01)00229-5
   Bacci G, 2000, J CLIN ONCOL, V18, P4016, DOI 10.1200/JCO.2000.18.24.4016
   BACCI G, 1990, CANCER, V65, P2539, DOI 10.1002/1097-0142(19900601)65:11<2539::AID-CNCR2820651125>3.0.CO;2-M
   Baruchel S, 2012, EUR J CANCER, V48, P579, DOI 10.1016/j.ejca.2011.09.027
   Bedetti B, 2015, ANN SURG ONCOL, V22, P2853, DOI 10.1245/s10434-015-4630-0
   Bielack SS, 2002, J CLIN ONCOL, V20, P776, DOI 10.1200/JCO.20.3.776
   Bielack SS, 2015, J CLIN ONCOL, V33, P2279, DOI 10.1200/JCO.2014.60.0734
   Bisogno G, 2009, EUR J CANCER, V45, P3035, DOI 10.1016/j.ejca.2009.08.019
   Bochennek K, 2013, KLIN PADIATR, V225, P309, DOI 10.1055/s-0033-1341489
   BRAMWELL VHC, 1992, J CLIN ONCOL, V10, P1579, DOI 10.1200/JCO.1992.10.10.1579
   Brenner JC, 2012, CANCER RES, V72, P1608, DOI 10.1158/0008-5472.CAN-11-3648
   Brunetto AL, 2015, PEDIATR BLOOD CANCER, V62, P1747, DOI 10.1002/pbc.25562
   Casali PG, 2014, ANN ONCOL, V25, P113, DOI 10.1093/annonc/mdu256
   Choy E, 2014, BMC CANCER, V14, DOI 10.1186/1471-2407-14-813
   Cotterill SJ, 2000, J CLIN ONCOL, V18, P3108, DOI 10.1200/JCO.2000.18.17.3108
   Crist WM, 2001, J CLIN ONCOL, V19, P3091, DOI 10.1200/JCO.2001.19.12.3091
   Dalal S, 2005, CLIN CANCER RES, V11, P2364, DOI 10.1158/1078-0432.CCR-04-1201
   Dantonello TM, 2009, J CLIN ONCOL, V27, P1446, DOI 10.1200/JCO.2007.15.0466
   DELATTRE O, 1994, NEW ENGL J MED, V331, P294, DOI 10.1056/NEJM199408043310503
   Donaldson SS, 2001, INT J RADIAT ONCOL, V51, P718, DOI 10.1016/S0360-3016(01)01709-6
   EILBER F, 1987, J CLIN ONCOL, V5, P21, DOI 10.1200/JCO.1987.5.1.21
   Elomaa I, 2000, EUR J CANCER, V36, P875, DOI 10.1016/S0959-8049(00)00028-9
   Ferrari S, 2005, J CLIN ONCOL, V23, P8845, DOI 10.1200/JCO.2004.00.5785
   Ferrari S, 2011, ANN ONCOL, V22, P1221, DOI 10.1093/annonc/mdq573
   Ferrari S, 1999, TUMORI, V85, P458, DOI 10.1177/030089169908500607
   Fletcher C. D. M., 2013, WHO Classification of Tumours of Soft Tissue and Bone, V4
   Gaspar N, 2012, EUR J CANCER, V48, P1376, DOI 10.1016/j.ejca.2012.03.017
   Goorin AM, 2003, J CLIN ONCOL, V21, P1574, DOI 10.1200/JCO.2003.08.165
   Grünewald TGP, 2015, NAT GENET, V47, P1073, DOI 10.1038/ng.3363
   Hunold A, 2006, PEDIATR BLOOD CANCER, V47, P795, DOI 10.1002/pbc.20719
   Juergens H, 2011, J CLIN ONCOL, V29, P4534, DOI 10.1200/JCO.2010.33.0670
   Klingebiel T, 2008, PEDIATR BLOOD CANCER, V50, P739, DOI 10.1002/pbc.21494
   Koscielniak E, 1999, J CLIN ONCOL, V17, P3706, DOI 10.1200/JCO.1999.17.12.3706
   Koscielniak E, 2013, PEDIATR BLOOD CANCER, V60, P32
   KOSCIELNIAK E, 1992, CANCER, V70, P2557, DOI 10.1002/1097-0142(19921115)70:10<2557::AID-CNCR2820701027>3.0.CO;2-8
   Kovar H, 2012, FRONT ONCOL, V2, P1, DOI 10.3389/fonc.2012.00054
   Ladenstein R, 2010, J CLIN ONCOL, V28, P3284, DOI 10.1200/JCO.2009.22.9864
   Le Deley MC, 2007, EUR J CANCER, V43, P752, DOI 10.1016/j.ejca.2006.10.023
   Le Deley MC, 2014, J CLIN ONCOL, V32, P2440, DOI 10.1200/JCO.2013.54.4833
   Le Deley MC, 2010, J CLIN ONCOL, V28, P1982, DOI 10.1200/JCO.2009.23.3585
   Lewis IJ, 2007, JNCI-J NATL CANCER I, V99, P112, DOI 10.1093/jnci/djk015
   LINK MP, 1986, NEW ENGL J MED, V314, P1600, DOI 10.1056/NEJM198606193142502
   Marina NM, 2016, LANCET ONCOL, V17, P1396, DOI 10.1016/S1470-2045(16)30214-5
   McDowell HP, 2010, EUR J CANCER, V46, P1588, DOI 10.1016/j.ejca.2010.02.051
   Meyers PA, 1998, J CLIN ONCOL, V16, P2452, DOI 10.1200/JCO.1998.16.7.2452
   Meyers PA, 2008, J CLIN ONCOL, V26, P633, DOI 10.1200/JCO.2008.14.0095
   Modritz D, 2005, WIEN KLIN WOCHENSCHR, V117, P196, DOI 10.1007/s00508-004-5-0285-8
   Oberlin O, 2012, J CLIN ONCOL, V30, P2457, DOI 10.1200/JCO.2011.40.3287
   Paulussen M, 2008, J CLIN ONCOL, V26, P4385, DOI 10.1200/JCO.2008.16.5720
   Pearce S, 2018, EUR J CANCER CARE, V27, DOI 10.1111/ecc.12476
   Piperno-Neumann S, 2016, LANCET ONCOL, V17, P1070, DOI 10.1016/S1470-2045(16)30096-1
   Prieur A, 2004, MOL CELL BIOL, V24, P7275, DOI 10.1128/MCB.24.16.7275-7283.2004
   Provisor AJ, 1997, J CLIN ONCOL, V15, P76, DOI 10.1200/JCO.1997.15.1.76
   Raney RB, 2002, MED PEDIATR ONCOL, V38, P22, DOI 10.1002/mpo.1259
   Rosen G, 1981, Natl Cancer Inst Monogr, P213
   ROSEN G, 1982, CANCER-AM CANCER SOC, V49, P1221, DOI 10.1002/1097-0142(19820315)49:6<1221::AID-CNCR2820490625>3.0.CO;2-E
   SAETER G, 1991, J CLIN ONCOL, V9, P1766, DOI 10.1200/JCO.1991.9.10.1766
   Sand LGL, 2015, INT J MOL SCI, V16, P16176, DOI 10.3390/ijms160716176
   Schwartz GK, 2013, LANCET ONCOL, V14, P371, DOI 10.1016/S1470-2045(13)70049-4
   Shor AC, 2007, CANCER RES, V67, P2800, DOI 10.1158/0008-5472.CAN-06-3469
   Smeland S, 2003, EUR J CANCER, V39, P488, DOI 10.1016/S0959-8049(02)00747-5
   Smeland S, 2011, ACTA ORTHOP, V82, P211, DOI 10.3109/17453674.2011.566141
   Souhami RL, 1997, LANCET, V350, P911, DOI 10.1016/S0140-6736(97)02307-6
   Stahl M, 2011, PEDIATR BLOOD CANCER, V57, P549, DOI 10.1002/pbc.23040
   Stevens MCG, 2005, J CLIN ONCOL, V23, P2618, DOI 10.1200/JCO.2005.08.130
   van Maldegem AM, 2015, PEDIATR BLOOD CANCER, V62, P40, DOI 10.1002/pbc.25230
   Wagner LM, 2007, PEDIATR BLOOD CANCER, V48, P132, DOI 10.1002/pbc.20697
   Walterhouse DO, 2014, J CLIN ONCOL, V32, P3547, DOI 10.1200/JCO.2014.55.6787
   Weigel BJ, 2016, J CLIN ONCOL, V34, P117, DOI 10.1200/JCO.2015.63.4048
   WINKLER K, 1984, J CLIN ONCOL, V2, P617, DOI 10.1200/JCO.1984.2.6.617
   WINKLER K, 1988, J CLIN ONCOL, V6, P329, DOI 10.1200/JCO.1988.6.2.329
   Womer RB, 2012, J CLIN ONCOL, V30, P4148, DOI 10.1200/JCO.2011.41.5703
   Yock TI, 2006, J CLIN ONCOL, V24, P3838, DOI 10.1200/JCO.2006.05.9188
NR 75
TC 0
Z9 0
U1 0
U2 2
PU SPRINGER
PI NEW YORK
PA 233 SPRING ST, NEW YORK, NY 10013 USA
SN 0947-8965
EI 1433-0415
J9 ONKOLOGE
JI Onkologe
PD DEC
PY 2016
VL 22
IS 12
BP 954
EP 969
DI 10.1007/s00761-016-0133-2
PG 16
WC Oncology
WE Science Citation Index Expanded (SCI-EXPANDED)
SC Oncology
GA ED6OK
UT WOS:000388974700006
DA 2023-12-20
ER

PT J
AU Zhu, JW
   Yang, Y
   Liu, SH
   Xu, HH
   Wu, Y
   Zhang, GQ
   Wang, YX
   Wang, Y
   Liu, YM
   Guo, QF
AF Zhu, Jianwei
   Yang, Ya
   Liu, Sihong
   Xu, Huihua
   Wu, Yong
   Zhang, Guiqiang
   Wang, Yuxuan
   Wang, Yan
   Liu, Yamin
   Guo, Qifeng
TI Anticancer effect of thalidomide <i>in vitro</i> on human osteosarcoma
   cells
SO ONCOLOGY REPORTS
LA English
DT Article
DE thalidomine; cytotoxicity in vitro; apoptosis; cell cycle arrest;
   reactive oxygen species; mitochondrial membrane potential; western blot
   analysis
ID NF-KAPPA-B; OXIDATIVE STRESS; DEATH RECEPTOR; BCL-2 FAMILY; CANCER;
   APOPTOSIS; THERAPY; CARCINOMA; PATHWAYS; TUMOR
AB Osteosarcoma is a high-grade malignant tumor frequently found in children and adolescents. Thalidomide has been reported for treatment of various malignancies. Thalidomide was added to osteosarcoma cells and studied by cytotoxicity assay, evaluating apoptosis, cell cycle arrest, mitochondrial membrane potential (AVM), and reactive oxygen species (ROS) levels and the expression of Bcl-2, Bax, caspase-3 and NF-kappa B. The results showed that thalidomide could inhibit the proliferation of MG-63 and U2OS cells in a concentration-and time-dependent manner. Morphological changes of apoptosis were also observed. Thalidomide increased the apoptosis rate of MG-63 cells and induced cell cycle arrest by increasing the number of cells in the G0/G1 phase and decreasing the percentage of S phase in MG-63 cells. Further investigation showed that a disruption of Delta Psi m and upregulation of ROS were induced by thalidomide in high concentration. By western blot analysis, thalidomide resulted in the decreasing expression of Bcl-2 and NF-kappa B, and the increasing expression of Bcl-2/Bax and caspase-3. Here, we provide evidence that thalidomide could cause apoptosis in osteosarcoma cells. Taken together, these results indicate that thalidomide could be an antitumor drug in the therapy of osteosarcoma.
C1 [Zhu, Jianwei; Liu, Sihong; Xu, Huihua; Zhang, Guiqiang; Wang, Yuxuan; Wang, Yan; Liu, Yamin; Guo, Qifeng] Guangzhou Med Univ, Guangzhou Peoples Hosp 1, Dept Orthopaed, Guangzhou 510180, Guangdong, Peoples R China.
   [Yang, Ya] Southwest Med Univ, Coll Nursing, Luzhou 646000, Sichuan, Peoples R China.
   [Wu, Yong] Guangzhou Med Univ, Guangzhou Peoples Hosp 1, Dept Oncol, Guangzhou 510180, Guangdong, Peoples R China.
C3 Guangzhou Medical University; Southwest Medical University; Guangzhou
   Medical University
RP Guo, QF (通讯作者)，Guangzhou Med Univ, Guangzhou Peoples Hosp 1, Dept Orthopaed, Guangzhou 510180, Guangdong, Peoples R China.
EM qfguo@gzhmu.edu.cn
RI wang, jing/GVT-8700-2022
FU National Natural Science Foundation of China [81272941]; Guangdong
   Provincial Department of Science and Technology [2014A020212009];
   Guangdong Provincial Key Laboratory of Malignant Tumor Epigenetics and
   Gene Regulation, Sun Yat-Sen Memorial Hospital, Sun Yat-Sen University
FX This study was supported by the National Natural Science Foundation of
   China (no. 81272941) and the Guangdong Provincial Department of Science
   and Technology (2014A020212009). This study was also supported by the
   Guangdong Provincial Key Laboratory of Malignant Tumor Epigenetics and
   Gene Regulation, Sun Yat-Sen Memorial Hospital, Sun Yat-Sen University.
CR Aggarwal BB, 2006, BIOCHEM PHARMACOL, V71, P1397, DOI 10.1016/j.bcp.2006.02.009
   Chen Q, 2010, MED ONCOL, V27, P554, DOI 10.1007/s12032-009-9250-8
   Cory S, 2003, ONCOGENE, V22, P8590, DOI 10.1038/sj.onc.1207102
   de Souza CM, 2014, BIOMED PHARMACOTHER, V68, P51, DOI 10.1016/j.biopha.2013.08.004
   DiDonato JA, 2012, IMMUNOL REV, V246, P379, DOI 10.1111/j.1600-065X.2012.01099.x
   Ek ETH, 2006, EXPERT REV ANTICANC, V6, P225, DOI 10.1586/14737140.6.2.225
   Ermak G, 2002, MOL IMMUNOL, V38, P713, DOI 10.1016/S0161-5890(01)00108-0
   Faggiano A, 2007, CANCER, V110, P265, DOI 10.1002/cncr.22791
   Franks ME, 2004, LANCET, V363, P1802, DOI 10.1016/S0140-6736(04)16308-3
   Greten FR, 2004, CELL, V118, P285, DOI 10.1016/j.cell.2004.07.013
   He HT, 2014, ONCOL LETT, V7, P1352, DOI 10.3892/ol.2014.1935
   Huang W, 2015, MED ONCOL, V32, DOI 10.1007/s12032-015-0564-4
   Karin M, 2006, NATURE, V441, P431, DOI 10.1038/nature04870
   Kashani-Sabet M, 2004, J CLIN ONCOL, V22, P617, DOI 10.1200/JCO.2004.06.047
   Lee SM, 2013, CANCER MED-US, V2, P360, DOI 10.1002/cam4.74
   Li M, 2000, J BIOL CHEM, V275, P39702, DOI 10.1074/jbc.M007369200
   Liu XG, 2004, JNCI-J NATL CANCER I, V96, P1769, DOI 10.1093/jnci/djh322
   Lu T, 2004, ONCOGENE, V23, P2138, DOI 10.1038/sj.onc.1207332
   Lu T, 2004, CELL CYCLE, V3, P1114
   Lv Jing, 2012, Cancer Biology Medicine, V9, P111, DOI 10.3969/j.issn.2095-3941.2012.02.005
   Mohamad N, 2005, BIOCELL, V29, P149
   Okayasu I, 1996, GUT, V39, P87, DOI 10.1136/gut.39.1.87
   Orrenius S, 2007, ANNU REV PHARMACOL, V47, P143, DOI 10.1146/annurev.pharmtox.47.120505.105122
   Pan JS, 2009, WORLD J GASTROENTERO, V15, P1702, DOI 10.3748/wjg.15.1702
   RAYMOND AK, 1987, SEMIN DIAGN PATHOL, V4, P212
   Rezvani H, 2012, UROL J, V9, P673
   Robak M, 2012, MED ONCOL, V29, P3574, DOI 10.1007/s12032-012-0290-0
   ROSEN G, 1982, CANCER-AM CANCER SOC, V49, P1221, DOI 10.1002/1097-0142(19820315)49:6<1221::AID-CNCR2820490625>3.0.CO;2-E
   Salvesen GS, 1997, CELL, V91, P443, DOI 10.1016/S0092-8674(00)80430-4
   Scheele C, 2009, TRENDS ENDOCRIN MET, V20, P95, DOI 10.1016/j.tem.2008.12.002
   Thornberry NA, 1998, SCIENCE, V281, P1312, DOI 10.1126/science.281.5381.1312
   Tsai YC, 2005, LANCET ONCOL, V6, P997, DOI 10.1016/S1470-2045(05)70468-X
   Tunio MA, 2012, J PAK MED ASSOC, V62, P876
   Yang C, 2009, CANCER CHEMOTH PHARM, V64, P607, DOI 10.1007/s00280-008-0912-6
   Yin XM, 2000, CELL RES, V10, P161, DOI 10.1038/sj.cr.7290045
   Zhang MB, 2009, J ORAL PATHOL MED, V38, P307, DOI 10.1111/j.1600-0714.2008.00689.x
   Zu C, 2015, ONCOL LETT, V10, P2919, DOI 10.3892/ol.2015.3646
NR 37
TC 7
Z9 7
U1 0
U2 15
PU SPANDIDOS PUBL LTD
PI ATHENS
PA POB 18179, ATHENS, 116 10, GREECE
SN 1021-335X
EI 1791-2431
J9 ONCOL REP
JI Oncol. Rep.
PD DEC
PY 2016
VL 36
IS 6
BP 3545
EP 3551
DI 10.3892/or.2016.5158
PG 7
WC Oncology
WE Science Citation Index Expanded (SCI-EXPANDED)
SC Oncology
GA ED2DG
UT WOS:000388653200055
PM 27748909
OA Bronze
DA 2023-12-20
ER

PT J
AU Alimba, CG
   Gandhi, D
   Sivanesan, S
   Bhanarkar, MD
   Naoghare, PK
   Bakare, AA
   Krishnamurthi, K
AF Alimba, Chibuisi G.
   Gandhi, Deepa
   Sivanesan, Saravanadevi
   Bhanarkar, Mayuresh D.
   Naoghare, Pravin K.
   Bakare, Adekunle A.
   Krishnamurthi, Kannan
TI Chemical characterization of simulated landfill soil leachates from
   Nigeria and India and their cytotoxicity and DNA damage inductions on
   three human cell lines
SO CHEMOSPHERE
LA English
DT Article
DE Comet assay; Cytotoxicity; DNA damage; Human cell lines; Landfill soil
   leachates; MTT assay
ID HUMAN BREAST-MILK; SOLID-WASTE; IN-VITRO; POLYCHLORINATED-BIPHENYLS;
   RISK-ASSESSMENT; ASSAY; GENOTOXICITY; TOXICITY; CADMIUM; MOUSE
AB Landfill soils are sources of emerging carcinogens, teratogens and mutagens in the environment. There is inadequate information on its possible health risk and cytogenotoxicity. This study evaluated chemical characterization of four simulated landfill leachates with their cytotoxicity and DNA damage in human cells. Hepatocarcinoma (HepG2), lymphoma (jurkat) and osteosarcoma (HOS) cells, incubated with 6.25, 12.5, 25, 50, 75 and 100% of Aba Eku (AEL), Olusosun (OSL), Awotan (AWL) and Nagpur (NPL) simulated leachates for 24 h, were assessed for cell viability using MIT assay and morphological alterations. DNA damage was also assessed after 24 h treatment of cells with sub-lethal concentrations of the leachates using comet assay. Metals and organic compounds in the soil leachates were determined using inductively coupled plasma-mass spectrometry (ICP-MS) and gas chromatography-mass spectroscopy (GC-MS) respectively. The leachates induced significant cytotoxicity in the treated cells with evidence of apoptosis; shrunken morphologies, detachment from the substratum and cytoplasmic vacuolations. Similarly, there was significant DNA damage induced in the treated cells, with increased Olive tail moment, tail length and % tail DNA. Jurkat was the most sensitive (Jurkat > HepG2 > HOS) to the cytotoxic and genotoxic effects of the leachates. All the analyzed metals except Cd, Fe, Zn and Mn were found at levels lower than standard allowable limits. 32, 17, 23 and 23 different PAHs and PCBs were detected in AEL, AWL, OSL and NPL respectively, at varying retention peak times. These toxic constituents induced the observed cytogenotoxicity in the cells and may suggest possible public health risk. (C) 2016 Elsevier Ltd. All rights reserved.
C1 [Alimba, Chibuisi G.; Bakare, Adekunle A.] Univ Ibadan, Dept Zool, Cell Biol & Genet Unit, Ibadan, Nigeria.
   [Alimba, Chibuisi G.; Gandhi, Deepa; Sivanesan, Saravanadevi; Bhanarkar, Mayuresh D.; Naoghare, Pravin K.; Krishnamurthi, Kannan] CSIR, NEERI, Div Environm Hlth, Nagpur 440020, Maharashtra, India.
C3 University of Ibadan; Council of Scientific & Industrial Research (CSIR)
   - India; CSIR - National Environmental Engineering Research Institute
   (NEERI)
RP Krishnamurthi, K (通讯作者)，CSIR, NEERI, Div Environm Hlth, Nagpur 440020, Maharashtra, India.
EM k_krishnamurthi@neeri.res.in
RI ALIMBA, CHIBUISI/K-4470-2018; Bakare, Adekunle A./AAI-8164-2020; ALIMBA,
   Chibuisi/AAE-8080-2020
OI ALIMBA, CHIBUISI/0000-0002-9393-1175; Bakare, Adekunle
   A./0000-0001-9829-1587; ALIMBA, Chibuisi/0000-0002-9393-1175
FU Academy of Science for the Developing World (TWAS) [3240275568]
FX We acknowledge The Academy of Science for the Developing World (TWAS)
   (FR number: 3240275568) for the Research and Advanced Training
   Fellowship Grant awarded to CGA for postdoctoral research in
   Environmental Health Division, CSIR-NEERI, India. We thank Council of
   Scientific and Industrial Research (CSIR) for providing laboratory
   facilities.
CR Agency for Toxic Substances and Disease Registry ATSDR, 1997, CERCIA PRIOR LIST HA
   Alabi OA, 2013, ECOTOX ENVIRON SAFE, V94, P87, DOI 10.1016/j.ecoenv.2013.05.004
   Alexandrov PN, 2005, J ALZHEIMERS DIS, V8, P117
   Alimba C.G, 2012, INT J CHEM ENV ENGR, V3, P84
   Alimba C.G., 2013, THESIS U IBADAN NIGE, P1
   Alimba CG, 2016, ECOTOXICOLOGY, V25, P310, DOI 10.1007/s10646-015-1589-3
   Annepu R.K, 2012, THESIS COLUMBIA U NE, P1
   [Anonymous], 2013, World Population Ageing 2013
   [Anonymous], ENV HLTH
   [Anonymous], 2005, MUTAT RES
   APHA, 1998, STANDARD METHODS EXA
   Baderna D, 2011, ENVIRON RES, V111, P603, DOI 10.1016/j.envres.2011.01.015
   Baderna D, 2013, SCI TOTAL ENVIRON, V463, P790, DOI 10.1016/j.scitotenv.2013.06.088
   Bakare AA, 2007, ENVIRON MOL MUTAGEN, V48, P30, DOI 10.1002/em.20272
   Bakare AA, 2012, TOXICOL IND HEALTH, V28, P614, DOI 10.1177/0748233711420466
   Ben Salem Z, 2014, ECOTOX ENVIRON SAFE, V101, P90, DOI 10.1016/j.ecoenv.2013.12.014
   Bureau of Indian Standards (BIS), 1991, IND STAND DRINK WAT, P1
   BUTTERWORTH FM, 1995, MUTAT RES-GENET TOX, V342, P61, DOI 10.1016/0165-1218(95)90090-X
   Cai XF, 2009, SCANNING, V31, P83, DOI 10.1002/sca.20144
   Devanathan G, 2012, ENVIRON INT, V39, P87, DOI 10.1016/j.envint.2011.10.005
   Eggen T, 2010, SCI TOTAL ENVIRON, V408, P5147, DOI 10.1016/j.scitotenv.2010.07.049
   ElFadel M, 1997, J ENVIRON MANAGE, V50, P1, DOI 10.1006/jema.1995.0131
   Fotakis G, 2006, TOXICOL LETT, V160, P171, DOI 10.1016/j.toxlet.2005.07.001
   Garaj-Vrhovac V, 2013, CHEMOSPHERE, V93, P939, DOI 10.1016/j.chemosphere.2013.05.059
   Hartmann A, 1996, ENVIRON MOL MUTAGEN, V27, P98
   International Agency for Research on Cancer IARC Working Group on the Evaluation of Carcinogenic Risks to Humans, 2006, IARC MONOGRAPHS EVAL
   Kleinsasser NH, 2000, ENVIRON MOL MUTAGEN, V35, P9, DOI 10.1002/(SICI)1098-2280(2000)35:1<9::AID-EM2>3.0.CO;2-1
   Lah B, 2008, ENVIRON MONIT ASSESS, V139, P107, DOI 10.1007/s10661-007-9819-7
   Lee S, 2013, CHEMOSPHERE, V93, P434, DOI 10.1016/j.chemosphere.2013.05.029
   Li HY, 2010, J HAZARD MATER, V174, P54, DOI 10.1016/j.jhazmat.2009.09.015
   Lima PDL, 2007, FOOD CHEM TOXICOL, V45, P1154, DOI 10.1016/j.fct.2006.12.022
   Malarvannan G, 2009, ENVIRON POLLUT, V157, P1924, DOI 10.1016/j.envpol.2009.01.010
   Melnyk A, 2014, ENVIRON RES, V135, P253, DOI 10.1016/j.envres.2014.09.010
   MOSMANN T, 1983, J IMMUNOL METHODS, V65, P55, DOI 10.1016/0022-1759(83)90303-4
   NESREA, 2011, REG B, P693
   Ogwueleka TC, 2009, IRAN J ENVIRON HEALT, V6, P173
   Pujari PR, 2007, ENVIRON MONIT ASSESS, V131, P489, DOI 10.1007/s10661-006-9494-0
   Pulido M. D., 2004, MUTAT RES, V533, P227
   Ray RM, 1996, FOOD CHEM TOXICOL, V34, P1163
   Rodríguez-Lozano FJ, 2013, J MATER SCI-MATER M, V24, P979, DOI 10.1007/s10856-013-4849-x
   Romero D, 2003, TOXICOL IN VITRO, V17, P293, DOI 10.1016/S0887-2333(03)00017-1
   Sahu SC, 2014, J APPL TOXICOL, V34, P1200, DOI 10.1002/jat.3028
   Sanchez-Chardi A, 2007, CHEMOSPHERE, V70, P101, DOI 10.1016/j.chemosphere.2007.06.047
   Schuhmacher M, 1998, CHEMOSPHERE, V37, P2127, DOI 10.1016/S0045-6535(98)00275-6
   Shagal MH., 2012, GLOB ADV RES J ENV S, V1, P18
   Shcherbatykh I., 2005, ENV HLTH, V4, P1
   Someya M, 2010, ENVIRON INT, V36, P27, DOI 10.1016/j.envint.2009.09.003
   Talorete T, 2008, ENVIRON TOXICOL CHEM, V27, P1084, DOI 10.1897/06-648.1
   Tice RR, 2000, ENVIRON MOL MUTAGEN, V35, P206, DOI 10.1002/(SICI)1098-2280(2000)35:3<206::AID-EM8>3.0.CO;2-J
   Toufexi E, 2013, J HAZARD MATER, V260, P593, DOI 10.1016/j.jhazmat.2013.05.054
   United States Environmental Protection Agency USEPA, 1992, SW846 US EPA
   USEPA, 1996, 3050B USEPA
   USEPA United States Environmental Protection Agency, 2009, MAX PERM LIM EFFL WA
   Vilavert L, 2012, WASTE MANAGE RES, V30, P908, DOI 10.1177/0734242X12453974
   WHO, 2006, GUID DRINK WAT QUAL, V1, DOI DOI 10.5942/JAWWA.2017.109.0087
   Yuan ZN, 2011, MOL CELL TOXICOL, V7, P291, DOI 10.1007/s13273-011-0035-8
NR 56
TC 36
Z9 42
U1 2
U2 44
PU PERGAMON-ELSEVIER SCIENCE LTD
PI OXFORD
PA THE BOULEVARD, LANGFORD LANE, KIDLINGTON, OXFORD OX5 1GB, ENGLAND
SN 0045-6535
EI 1879-1298
J9 CHEMOSPHERE
JI Chemosphere
PD DEC
PY 2016
VL 164
BP 469
EP 479
DI 10.1016/j.chemosphere.2016.08.093
PG 11
WC Environmental Sciences
WE Science Citation Index Expanded (SCI-EXPANDED)
SC Environmental Sciences & Ecology
GA DY7OG
UT WOS:000385318200056
PM 27614039
DA 2023-12-20
ER

PT J
AU Mercado, SA
   Orellana-Tavra, C
   Chen, A
   Slater, NKH
AF Mercado, S. A.
   Orellana-Tavra, C.
   Chen, A.
   Slater, N. K. H.
TI The intracellular fate of an amphipathic pH-responsive polymer: Key
   characteristics towards drug delivery
SO MATERIALS SCIENCE & ENGINEERING C-MATERIALS FOR BIOLOGICAL APPLICATIONS
LA English
DT Article
DE PP-50; Amphipathic polymer; Endocytosis mechanisms; Caveolin; Clathrin;
   Macropinocytosis
ID CAVEOLAE-MEDIATED ENDOCYTOSIS; PHARMACOLOGICAL INHIBITION; DEPENDENT
   ENDOCYTOSIS; PSEUDO-PEPTIDES; CELLULAR UPTAKE; GENE-TRANSFER; HIV-TAT;
   PATHWAYS; CLATHRIN; CELLS
AB Biopolymers have become important drug delivery systems for therapeutic molecules by enhancing their accessibility and efficacy intracellularly. However, the transport of these drugs across the cell membrane and their release into the cytosol remain a challenge. The trafficking of poly (L-lysine iso-phthalamide) grafted with phenylalanine (PP-50) was investigated using an osteosarcoma cell line (SAGS-2). Colocalisation of this amphipathic biopolymer with endocytosis tracers, such as transferrin and lactosylceramide, suggested that PP-50 is partially internalised by both clathrin and caveolin-mediated endocytosis. Macropinocytosis was also investigated, but a smaller correlation was found between this mechanism and PP-50 transport. A significant decrease in polymer-mediated calcein uptake was found when cells were pre-incubated with endocytosis inhibitors, suggesting also the use of a combination of mechanisms for cell internalisation. In addition, PP-50 colocalisation with endosome and lysosome pathway markers showed that the polymer was able to escape the endolysosornal compartment before maturation. This is a critical characteristic of a biopolymer towards use as drug delivery systems and biomedical applications. (C) 2016 Elsevier B.V. All rights reserved.
C1 [Mercado, S. A.; Orellana-Tavra, C.; Chen, A.; Slater, N. K. H.] Univ Cambridge, Dept Chem Engn & Biotechnol, Pembroke St, Cambridge CB2 3RA, England.
C3 University of Cambridge
RP Slater, NKH (通讯作者)，Univ Cambridge, Dept Chem Engn & Biotechnol, Pembroke St, Cambridge CB2 3RA, England.
EM nkhs2@cam.ac.uk
OI Mercado, Sergio A/0000-0002-4246-3842
FU Agency for Science and Technology Research, CONICYT (Chile); BBSRC
   [GRANTS:15356873, BB/I016961/1] Funding Source: UKRI
FX Mercado S.A. wishes to thank the Agency for Science and Technology
   Research, CONICYT (Chile), for the provision of a studentship during the
   tenure of which this work was conducted. The authors would like to thank
   Nigel Miller, Department of Pathology from the University of Cambridge,
   and Radu Lazar.
CR Al Soraj M, 2012, J CONTROL RELEASE, V161, P132, DOI 10.1016/j.jconrel.2012.03.015
   Allen TM, 2004, SCIENCE, V303, P1818, DOI 10.1126/science.1095833
   Bareford LA, 2007, ADV DRUG DELIVER REV, V59, P748, DOI 10.1016/j.addr.2007.06.008
   Ben-Dov N, 2015, BBA-BIOMEMBRANES, V1848, P869, DOI 10.1016/j.bbamem.2014.12.015
   Boyapalle S, 2012, PLOS ONE, V7, DOI 10.1371/journal.pone.0029386
   Chen RJ, 2009, J MATER CHEM, V19, P4217, DOI 10.1039/b902822f
   Chen R, 2009, BIOMATERIALS, V30, P1954, DOI 10.1016/j.biomaterials.2008.12.036
   Contreras J, 2011, J CONTROL RELEASE, V155, P134, DOI 10.1016/j.jconrel.2011.08.030
   Doherty GJ, 2009, ANNU REV BIOCHEM, V78, P857, DOI 10.1146/annurev.biochem.78.081307.110540
   dos Santos T, 2011, PLOS ONE, V6, DOI 10.1371/journal.pone.0024438
   Duncan R, 2003, NAT REV DRUG DISCOV, V2, P347, DOI 10.1038/nrd1088
   Dunn KW, 2011, AM J PHYSIOL-CELL PH, V300, pC723, DOI 10.1152/ajpcell.00462.2010
   Eccleston ME, 2000, J CONTROL RELEASE, V69, P297, DOI 10.1016/S0168-3659(00)00316-3
   Efentakis M, 2006, EUR POLYM J, V42, P1183, DOI 10.1016/j.eurpolymj.2005.11.009
   Fonseca SB, 2009, ADV DRUG DELIVER REV, V61, P953, DOI 10.1016/j.addr.2009.06.001
   Gennis R. B., 2013, BIOMEMBRANES MOL STR
   GRABAREK Z, 1990, ANAL BIOCHEM, V185, P131, DOI 10.1016/0003-2697(90)90267-D
   HANSEN SH, 1993, J CELL BIOL, V121, P61, DOI 10.1083/jcb.121.1.61
   Ivanov Andrei I., 2008, V440, P15, DOI 10.1007/978-1-59745-178-9_2
   Khormaee S, 2013, ADV FUNCT MATER, V23, P565, DOI 10.1002/adfm.201201945
   Kou LF, 2013, ASIAN J PHARM SCI, V8, P1, DOI 10.1016/j.ajps.2013.07.001
   Lai SK, 2007, BIOMATERIALS, V28, P2876, DOI 10.1016/j.biomaterials.2007.02.021
   Lechardeur D, 2005, ADV DRUG DELIVER REV, V57, P755, DOI 10.1016/j.addr.2004.12.008
   Liechty WB, 2010, ANNU REV CHEM BIOMOL, V1, P149, DOI 10.1146/annurev-chembioeng-073009-100847
   Lynch AL, 2010, BIOMATERIALS, V31, P6096, DOI 10.1016/j.biomaterials.2010.04.020
   MANDERS EMM, 1993, J MICROSC-OXFORD, V169, P375, DOI 10.1111/j.1365-2818.1993.tb03313.x
   Mayor S, 2007, NAT REV MOL CELL BIO, V8, P603, DOI 10.1038/nrm2216
   Mellman I, 1996, ANNU REV CELL DEV BI, V12, P575, DOI 10.1146/annurev.cellbio.12.1.575
   Meng LJ, 2012, BIOMATERIALS, V33, P1689, DOI 10.1016/j.biomaterials.2011.11.004
   Mercado SA, 2016, EUR POLYM J, V74, P158, DOI 10.1016/j.eurpolymj.2015.11.026
   Mousavi SA, 2004, BIOCHEM J, V377, P1, DOI 10.1042/BJ20031000
   Nabi IR, 2003, J CELL BIOL, V161, P673, DOI 10.1083/jcb.200302028
   Pillay CS, 2002, BIOCHEM J, V363, P417, DOI 10.1042/0264-6021:3630417
   Rejman J, 2005, MOL THER, V12, P468, DOI 10.1016/j.ymthe.2005.03.038
   Rejman J, 2004, BIOCHEM J, V377, P159, DOI 10.1042/BJ20031253
   Sarkar K, 2005, IMMUNOLOGY, V116, P513, DOI 10.1111/j.1365-2567.2005.02253.x
   Sharma DK, 2003, J BIOL CHEM, V278, P7564, DOI 10.1074/jbc.M210457200
   Sharp DMC, 2013, CRYOBIOLOGY, V67, P305, DOI 10.1016/j.cryobiol.2013.09.002
   Underhill DM, 2012, NAT REV IMMUNOL, V12, P492, DOI 10.1038/nri3244
   Vercauteren D, 2011, BIOMATERIALS, V32, P3072, DOI 10.1016/j.biomaterials.2010.12.045
   Vercauteren D, 2010, MOL THER, V18, P561, DOI 10.1038/mt.2009.281
   Widera A, 2003, ADV DRUG DELIVER REV, V55, P1439, DOI 10.1016/j.addr.2003.07.004
   Xiao PJ, 2012, J VIROL, V86, P10462, DOI 10.1128/JVI.00935-12
   Yeung T, 2008, SCIENCE, V319, P210, DOI 10.1126/science.1152066
   Ziemba B, 2012, BIOPOLYMERS, V97, P642, DOI 10.1002/bip.22056
NR 45
TC 8
Z9 8
U1 0
U2 51
PU ELSEVIER SCIENCE BV
PI AMSTERDAM
PA PO BOX 211, 1000 AE AMSTERDAM, NETHERLANDS
SN 0928-4931
EI 1873-0191
J9 MAT SCI ENG C-MATER
JI Mater. Sci. Eng. C-Mater. Biol. Appl.
PD DEC 1
PY 2016
VL 69
BP 1051
EP 1057
DI 10.1016/j.msec.2016.08.004
PG 7
WC Materials Science, Biomaterials
WE Science Citation Index Expanded (SCI-EXPANDED)
SC Materials Science
GA DW8UL
UT WOS:000383930900121
PM 27612802
OA Green Accepted
DA 2023-12-20
ER

PT J
AU Vella, S
   Tavanti, E
   Hattinger, CM
   Fanelli, M
   Versteeg, R
   Koster, J
   Picci, P
   Serra, M
AF Vella, Serena
   Tavanti, Elisa
   Hattinger, Claudia Maria
   Fanelli, Marilu
   Versteeg, Rogier
   Koster, Jan
   Picci, Piero
   Serra, Massimo
TI Targeting CDKs with Roscovitine Increases Sensitivity to DNA Damaging
   Drugs of Human Osteosarcoma Cells
SO PLoS One
LA English
DT Article
ID CYCLIN-DEPENDENT KINASES; IN-VITRO; EMERGING DRUGS; R-ROSCOVITINE;
   CANCER CELLS; HIGH-GRADE; INHIBITOR; RESISTANCE; APOPTOSIS; LINES
AB Cyclin-dependent kinase 2 (CDK2) has been reported to be essential for cell proliferation in several human tumours and it has been suggested as an appropriate target to be considered in order to enhance the efficacy of treatment regimens based on the use of DNA damaging drugs. We evaluated the clinical impact of CDK2 overexpression on a series of 21 high-grade osteosarcoma (OS) samples profiled by using cDNA microarrays. We also assessed the in vitro efficacy of the CDKs inhibitor roscovitine in a panel of drug-sensitive and drug-resistant human OS cell lines. OS tumour samples showed an inherent overexpression of CDK2, and high expression levels at diagnosis of this kinase appeared to negatively impact on clinical outcome. CDK2 expression also proved to be relevant for in vitro OS cells growth. These findings indicated CDK2 as a promising candidate therapeutic marker for OS and therefore we assessed the efficacy of the CDKs-inhibitor roscovitine in both drug-sensitive and -resistant OS cell lines. All cell lines resulted to be responsive to roscovitine, which was also able to increase the activity of cisplatin and doxorubicin, the two most active DNA damaging drugs used in OS chemotherapy. Our results indicated that combined treatment with conventional OS chemotherapeutic drugs and roscovitine may represent a new candidate intervention approach, which may be considered to enhance tumour cell sensitivity to DNA damaging drugs.
C1 [Vella, Serena; Tavanti, Elisa; Hattinger, Claudia Maria; Fanelli, Marilu; Picci, Piero; Serra, Massimo] Orthopaed Rizzoli Inst, Expt Oncol Lab, Bologna, Italy.
   [Versteeg, Rogier] Univ Amsterdam, Acad Med Ctr, Dept Human Genet, Amsterdam, Netherlands.
   [Koster, Jan] Univ Amsterdam, Acad Med Ctr, Dept Oncogen, Amsterdam, Netherlands.
C3 University of Amsterdam; Academic Medical Center Amsterdam; University
   of Amsterdam; Academic Medical Center Amsterdam; Vrije Universiteit
   Amsterdam
RP Serra, M (通讯作者)，Orthopaed Rizzoli Inst, Expt Oncol Lab, Bologna, Italy.
EM massimo.serra@ior.it
RI Versteeg, Rogier/AAQ-1765-2020; Koster, Jan/C-5934-2008; Serra,
   Massimo/J-4878-2016; Hattinger, Claudia/Q-1212-2016
OI Koster, Jan/0000-0002-0890-7585; Serra, Massimo/0000-0003-0742-1177;
   Versteeg, Rogier/0000-0001-7172-0388; Hattinger,
   Claudia/0000-0002-9316-5095
FU Associazione Italiana per la Ricerca sul Cancro (A.I.R.C.) [IG2014
   I.d.15851]; Istituto Ortopedico Rizzoli
FX This study was supported by grants from the Associazione Italiana per la
   Ricerca sul Cancro (A.I.R.C. www.airc.it; grant to MS, IG2014 I.d.15851)
   and the Istituto Ortopedico Rizzoli (www.ior.it; 5 parts per thousand
   contributions to Rizzoli Institute). Dr. ET received a fellowship from
   the Associazione Italiana per la Ricerca sul Cancro (A.I.R.C.) to
   perform the research project "Pre-clinical validation of approaches
   targeting protein kinases in osteosarcoma". The funders had no role in
   study design, data collection and analysis, decision to publish, or
   preparation of the manuscript.
CR Abaza MSI, 2008, WORLD J GASTROENTERO, V14, P5162, DOI 10.3748/wjg.14.5162
   Abbotts R, 2014, CANCER MANAG RES, V6, P77, DOI 10.2147/CMAR.S50497
   Achille C, 2012, PLOS ONE, V7, DOI 10.1371/journal.pone.0052356
   Alvi AJ, 2005, BLOOD, V105, P4484, DOI 10.1182/blood-2004-07-2713
   Bartek J, 2004, NAT REV MOL CELL BIO, V5, P792, DOI 10.1038/nrm1493
   Benini S, 1999, INT J CANCER, V80, P581, DOI 10.1002/(SICI)1097-0215(19990209)80:4<581::AID-IJC16>3.0.CO;2-O
   Bruyère C, 2013, CURR OPIN CELL BIOL, V25, P772, DOI 10.1016/j.ceb.2013.08.004
   Cicenas J, 2015, ANN TRANSL MED, V3, DOI 10.3978/j.issn.2305-5839.2015.03.61
   Coley HM, 2007, GYNECOL ONCOL, V105, P462, DOI 10.1016/j.ygyno.2007.01.004
   Deshpande A, 2005, ONCOGENE, V24, P2909, DOI 10.1038/sj.onc.1208618
   Ferrari S, 2015, EXPERT OPIN PHARMACO, V16, P2727, DOI 10.1517/14656566.2015.1102226
   Fischer PM, 2003, EXPERT OPIN INV DRUG, V12, P955, DOI 10.1517/eoid.12.6.955.21792
   Fu W, 2011, MOL CANCER THER, V10, P1018, DOI 10.1158/1535-7163.MCT-11-0167
   Han XF, 2014, CYTOTECHNOLOGY, V66, P567, DOI 10.1007/s10616-013-9604-0
   Hattinger CM, 2015, EXPERT OPIN EMERG DR, V20, P495, DOI 10.1517/14728214.2015.1051965
   Hattinger CM, 2015, HISTOPATHOLOGY, V67, P338, DOI 10.1111/his.12653
   Hattinger CM, 2010, EXPERT OPIN EMERG DR, V15, P615, DOI 10.1517/14728214.2010.505603
   Johnson N, 2010, EXPERT OPIN THER TAR, V14, P1199, DOI 10.1517/14728222.2010.525221
   Kastan MB, 2004, NATURE, V432, P316, DOI 10.1038/nature03097
   Khalil HS, 2015, J BIOTECHNOL, V202, P40, DOI 10.1016/j.jbiotec.2015.02.032
   Lambert LA, 2008, CANCER RES, V68, P7966, DOI 10.1158/0008-5472.CAN-08-1333
   Lapenna S, 2009, NAT REV DRUG DISCOV, V8, P547, DOI 10.1038/nrd2907
   Le Tourneau C, 2010, EUR J CANCER, V46, P3243, DOI 10.1016/j.ejca.2010.08.001
   Lim SH, 2013, DEVELOPMENT, V140, P3079, DOI 10.1242/dev.091744
   Malumbres M, 2009, NAT REV CANCER, V9, P153, DOI 10.1038/nrc2602
   McInnes C, 2008, DRUG DISCOV TODAY, V13, P875, DOI 10.1016/j.drudis.2008.06.012
   Meijer L, 1997, EUR J BIOCHEM, V243, P527, DOI 10.1111/j.1432-1033.1997.t01-2-00527.x
   Messerschmitt PJ, 2008, CLIN ORTHOP RELAT R, V466, P2168, DOI 10.1007/s11999-008-0338-9
   Mohapatra S, 2005, CANCER RES, V65, P7717, DOI 10.1158/0008-5472.CAN-05-0347
   Mohapatra S, 2007, MOL CANCER RES, V5, P145, DOI 10.1158/1541-7786.MCR-06-0300
   Molenaar JJ, 2012, GENE CHROMOSOME CANC, V51, P10, DOI 10.1002/gcc.20926
   Olive PL, 2006, NAT PROTOC, V1, P23, DOI 10.1038/nprot.2006.5
   Ottaviano L, 2010, GENE CHROMOSOME CANC, V49, P40, DOI 10.1002/gcc.20717
   Pasello M, 2008, CANCER RES, V68, P6661, DOI 10.1158/0008-5472.CAN-07-5840
   Pepper C, 2003, CELL CYCLE, V2, P53, DOI 10.4161/cc.2.1.249
   Pitts TM, 2014, PHARMACOL THERAPEUT, V142, P258, DOI 10.1016/j.pharmthera.2013.12.010
   Raynaud FI, 2005, CLIN CANCER RES, V11, P4875, DOI 10.1158/1078-0432.CCR-04-2264
   Senderowicz AM, 2003, ONCOGENE, V22, P6609, DOI 10.1038/sj.onc.1206954
   Senderowicz AM, 2003, CANCER BIOL THER, V2, pS84
   Sero V, 2014, INVEST NEW DRUG, V32, P1167, DOI 10.1007/s10637-014-0158-6
   SERRA M, 1993, ANTICANCER RES, V13, P323
   Serra M, 2004, ANN ONCOL, V15, P151, DOI 10.1093/annonc/mdh004
   Siemeister G, 2012, MOL CANCER THER, V11, P2265, DOI 10.1158/1535-7163.MCT-12-0286
   Sorensen CS, 2012, NUCLEIC ACIDS RES, V40, P477, DOI 10.1093/nar/gkr697
   Tavanti E, 2013, BRIT J CANCER, V109, P2607, DOI 10.1038/bjc.2013.643
   Tice RR, 2000, ENVIRON MOL MUTAGEN, V35, P206, DOI 10.1002/(SICI)1098-2280(2000)35:3<206::AID-EM8>3.0.CO;2-J
   VANDENHEUVEL S, 1993, SCIENCE, V262, P2050, DOI 10.1126/science.8266103
   Wesierska-Gadek J, 2009, ANN NY ACAD SCI, V1171, P228, DOI 10.1111/j.1749-6632.2009.04726.x
   Yata K, 2009, DNA REPAIR, V8, P6, DOI 10.1016/j.dnarep.2008.09.002
NR 49
TC 19
Z9 19
U1 0
U2 6
PU PUBLIC LIBRARY SCIENCE
PI SAN FRANCISCO
PA 1160 BATTERY STREET, STE 100, SAN FRANCISCO, CA 94111 USA
SN 1932-6203
J9 PLOS ONE
JI PLoS One
PD NOV 29
PY 2016
VL 11
IS 11
AR e0166233
DI 10.1371/journal.pone.0166233
PG 20
WC Multidisciplinary Sciences
WE Science Citation Index Expanded (SCI-EXPANDED)
SC Science & Technology - Other Topics
GA EE3FU
UT WOS:000389474000006
PM 27898692
OA Green Submitted, Green Published, gold
DA 2023-12-20
ER

PT J
AU Feng, JY
   Lan, RL
   Cai, GX
   Lin, JL
   Wang, XW
   Lin, JH
   Han, DP
AF Feng, Jinyi
   Lan, Ruilong
   Cai, Guanxiong
   Lin, Jinluan
   Wang, Xinwen
   Lin, Jianhua
   Han, Deping
TI Verification of <i>TREX1</i> as a promising indicator of judging the
   prognosis of osteosarcoma
SO JOURNAL OF ORTHOPAEDIC SURGERY AND RESEARCH
LA English
DT Article
DE TREX1; Osteosarcoma; Tumor stem cells; CD133; Prognosis evaluation
ID CANCER STEM-CELLS; EXONUCLEASE TREX1; DNA; IDENTIFICATION; INHIBITION;
   EXPRESSION; METASTASES; COMPLEX; TUMORS
AB Background: The study aimed to explore the correlation between the expression of TREX1 and the metastasis and the survival time of patients with osteosarcoma as well as biological characteristics of osteosarcoma cells for the prognosis judgment of osteosarcoma.
   Method: The correlation between the expression of TREX1 protein and the occurrence of pulmonary metastasis in 45 cases of osteosarcoma was analyzed. The CD133(+) and CD133(-) cell subsets of osteosarcoma stem cells were sorted by the flow cytometry. The tumorsphere culture, clone formation, growth curve, osteogenic and adipogenic differentiation, tumor-formation ability in nude mice, sensitivity of chemotherapeutic drugs, and other cytobiology behaviors were compared between the cell subsets in two groups; the expressions of stem cell-related genes Nanog and Oct4 were compared; The expressions of TREX1 protein and mRNA were compared between the cell subsets in two groups. The data was statistically analyzed. The measurement data between the two groups were compared using t test. The count data between the two groups were compared using chi(2) test and Kaplan-Meier survival analysis. A P value <0.05 indicated that the difference was statistically significant.
   Results: The expression of TREX1 protein in patients with osteosarcoma in the metastasis group was significantly lower than that in the non-metastasis group. The difference was statistically significant (P < 0.05). Up to the last follow-up visit, the former average survival time was significantly lower than that of the latter, and the difference was statistically significant (P < 0.05). The expression of TREX1 in human osteosarcoma CD133(+) cell subsets was significantly lower than that in CD133(-) cell subsets. Stemness-related genes Nanog and Oct4 were highly expressed in human osteosarcoma CD133(+) cell subsets with lower expression of TREX1; the biological characteristics identification experiment showed that human CD133(+) cell subsets with low TREX1 expression could form tumorspheres, the number of colony forming was more, the cell proliferation ability was strong, the osteogenic and adipogenic differentiation potential was big, the tumor-forming ability in nude mice was strong, and the sensibility of chemotherapeutics drugs on cisplatin was low.
   Conclusions: The expression of TREX1 may be related to metastasis in patients with osteosarcoma. The expression of TREX1 was closely related to the cytobiology characteristics of osteosarcoma stem cell. TREX1 can play an important role in the occurrence and development processes. And, TREX1 is expected to become an effective new index for the evaluation of the prognosis.
C1 [Feng, Jinyi; Lan, Ruilong; Cai, Guanxiong; Wang, Xinwen; Lin, Jianhua; Han, Deping] Fujian Med Univ, Affiliated Hosp 1, Dept Cent Lab, Fuzhou, Fujian, Peoples R China.
   [Lan, Ruilong] Fujian Med Univ, Fujian Key Lab Radiat Biol, Fuzhou, Fujian, Peoples R China.
   [Lan, Ruilong] Fujian Med Univ, Fujian Key Lab Individualized Act Immunotherapy, Fuzhou, Fujian, Peoples R China.
   [Lin, Jinluan; Lin, Jianhua] Fujian Med Univ, Affiliated Hosp 1, Dept Orthopaed, Fuzhou, Fujian, Peoples R China.
C3 Fujian Medical University; Fujian Medical University; Fujian Medical
   University; Fujian Medical University
RP Lin, JH; Han, DP (通讯作者)，Fujian Med Univ, Affiliated Hosp 1, Dept Cent Lab, Fuzhou, Fujian, Peoples R China.; Lin, JH (通讯作者)，Fujian Med Univ, Affiliated Hosp 1, Dept Orthopaed, Fuzhou, Fujian, Peoples R China.
EM jhlin_fyyy@126.com; hdp20012004@163.com
RI wu, yunhui/JGD-6838-2023
FU National Natural Science Foundation of China [81241087]; Construction
   Project of Clinical Key Specialty of Fujian Province
FX This work is supported from the National Natural Science Foundation of
   China (81241087) and the Construction Project of Clinical Key Specialty
   of Fujian Province.
CR Adhikari AS, 2010, CANCER RES, V70, P4602, DOI 10.1158/0008-5472.CAN-09-3463
   Al-Hajj M, 2003, P NATL ACAD SCI USA, V100, P3983, DOI 10.1073/pnas.0530291100
   Aringer M, 2013, CLIN IMMUNOL, V147, P216, DOI 10.1016/j.clim.2012.11.012
   Bacci G, 2008, J SURG ONCOL, V98, P415, DOI 10.1002/jso.21140
   Bebenek K, 2001, J BIOL CHEM, V276, P2317, DOI 10.1074/jbc.C000690200
   Bielack SS, 2008, CURR TREAT OPTION ON, V9, P67, DOI 10.1007/s11864-008-0057-1
   Broadhead Matthew L., 2011, Sarcoma, V2011, P959248, DOI 10.1155/2011/959248
   Brucet M, 2007, J BIOL CHEM, V282, P14547, DOI 10.1074/jbc.M700236200
   Chowdhury D, 2006, MOL CELL, V23, P133, DOI 10.1016/j.molcel.2006.06.005
   Dong XQ, 2011, ONCOLOGIST, V16, P61, DOI 10.1634/theoncologist.2010-0127
   Dong XQ, 2009, J CLIN ONCOL, V27, P1592, DOI 10.1200/JCO.2008.20.1111
   Grieves JL, 2015, P NATL ACAD SCI USA, V112, P5117, DOI 10.1073/pnas.1423804112
   Hingorani P, 2009, CLIN CANCER RES, V15, P3416, DOI 10.1158/1078-0432.CCR-08-1657
   Höss M, 1999, EMBO J, V18, P3868, DOI 10.1093/emboj/18.13.3868
   Krishnan K, 2005, CANCER J, V11, P306, DOI 10.1097/00130404-200507000-00006
   Martins-Neves SR, 2012, BMC CANCER, V12, DOI 10.1186/1471-2407-12-139
   Mazur DJ, 1999, J BIOL CHEM, V274, P19655, DOI 10.1074/jbc.274.28.19655
   Mazur DJ, 2001, J BIOL CHEM, V276, P14718, DOI 10.1074/jbc.M010051200
   Miyazaki T, 2014, J BIOL CHEM, V289, DOI 10.1074/jbc.M114.547331
   Pulliero A, 2012, ONCOL REP, V27, P1689, DOI 10.3892/or.2012.1696
   Ren L, 2009, ONCOGENE, V28, P792, DOI 10.1038/onc.2008.437
   Reya T, 2001, NATURE, V414, P105, DOI 10.1038/35102167
   Tirino V, 2011, FASEB J, V25, P2022, DOI 10.1096/fj.10-179036
   Tirino V, 2008, PLOS ONE, V3, DOI 10.1371/journal.pone.0003469
   Tomicic MT, 2013, BBA-MOL CELL RES, V1833, P1832, DOI 10.1016/j.bbamcr.2013.03.029
   Yan GN, 2016, CANCER LETT, V370, P268, DOI 10.1016/j.canlet.2015.11.003
NR 26
TC 7
Z9 7
U1 1
U2 12
PU BIOMED CENTRAL LTD
PI LONDON
PA 236 GRAYS INN RD, FLOOR 6, LONDON WC1X 8HL, ENGLAND
SN 1749-799X
J9 J ORTHOP SURG RES
JI J. Orthop. Surg. Res.
PD NOV 24
PY 2016
VL 11
AR 150
DI 10.1186/s13018-016-0487-6
PG 13
WC Orthopedics
WE Science Citation Index Expanded (SCI-EXPANDED)
SC Orthopedics
GA EG8UT
UT WOS:000391333300001
PM 27881153
OA Green Published, gold
DA 2023-12-20
ER

PT J
AU Keenan, TJ
   Placek, LM
   Coughlan, A
   Bowers, GM
   Hall, MM
   Wren, AW
AF Keenan, T. J.
   Placek, L. M.
   Coughlan, A.
   Bowers, G. M.
   Hall, M. M.
   Wren, A. W.
TI Structural characterization and anti-cancerous potential of gallium
   bioactive glass/hydrogel composites
SO CARBOHYDRATE POLYMERS
LA English
DT Article
DE Hydrogel; Bioactive glass; Composites; Characterization; Anti-cancerous
ID CHEMICAL-MODIFICATION; MECHANICAL-PROPERTIES; CONTROLLED-RELEASE;
   NMR-SPECTROSCOPY; IRON-METABOLISM; PAGETS-DISEASE; BONE-FORMATION;
   HYDROGELS; CELLS; CELLULOSE
AB A bioactive glass series (0.42SiO(2)-0.10Na(2)O-0.08CaO-(0.40 X)Zno-(X)Ga2O3) was incorporated into carboxymethyl cellulose (CMC)/dextran (Dex) hydrogels in three different amounts (0.05, 0.10, and 0.25 m(2)), and the resulting composites were characterized using transmission electron microscopy (TEM), differential scanning calorimetry (DSC), and C-13 Cross Polarization Magic Angle Spinning Nuclear Magnetic Resonance (CP MAS-NMR). Composite extracts were also evaluated in vitro against MG-63 osteosarcoma cells. TEM confirmed glass distribution throughout the composites, although some particle agglomeration was observed. DSC revealed that glass composition and content did have small effects on both Tg and Tm. MAS-NMR revealed that both CMC and Dex were successfully functionalized, that cross-linking occurred, and that glass addition did slightly alter bonding environments. Cell viability analysis suggested that extracts of the glass and composites with the largest Ga-content significantly decreased MG-63 osteosarcoma viability after 30 days. This study successfully characterized this composite series, and demonstrated their potential for anti-cancerous applications. (C) 2016 Elsevier Ltd. All rights reserved.
C1 [Keenan, T. J.; Placek, L. M.; Bowers, G. M.; Hall, M. M.; Wren, A. W.] Alfred Univ, Inamori Sch Engn, Alfred, NY 14802 USA.
   [Bowers, G. M.] Alfred Univ, Dept Chem, Coll Liberal Arts & Sci, Alfred, NY 14802 USA.
   [Coughlan, A.] Univ Toledo, Dept Bioengn, 2801 W Bancroft St, Toledo, OH 43606 USA.
C3 State University of New York (SUNY) System; Alfred University; State
   University of New York (SUNY) System; Alfred University; University
   System of Ohio; University of Toledo
RP Keenan, TJ (通讯作者)，Alfred Univ, Inamori Sch Engn, Alfred, NY 14802 USA.
EM tjk2@alfred.edu
OI Wren, Anthony/0000-0003-0469-2262; Keenan, Timothy/0000-0002-2110-5667
CR [Anonymous], 1981, LIGNIN BIODEGRADATIO
   Bellantone M, 2002, ANTIMICROB AGENTS CH, V46, P1940, DOI 10.1128/AAC.46.6.1940-1945.2002
   Ber BS, 2007, J ENDODONT, V33, P1231, DOI 10.1016/j.joen.2007.06.012
   BOCKMAN RS, 1995, J CLIN ENDOCR METAB, V80, P595, DOI 10.1210/jc.80.2.595
   Boyd D, 2008, ACTA BIOMATER, V4, P425, DOI 10.1016/j.actbio.2007.07.010
   Boyd D, 2005, J MATER SCI-MATER M, V16, P843, DOI 10.1007/s10856-005-3578-1
   BRUNEEL D, 1993, POLYMER, V34, P2628, DOI 10.1016/0032-3861(93)90600-F
   Bulpitt P, 1999, J BIOMED MATER RES, V47, P152
   Calvert P, 2009, ADV MATER, V21, P743, DOI 10.1002/adma.200800534
   CARLISLE EM, 1981, CALCIFIED TISSUE INT, V33, P27, DOI 10.1007/BF02409409
   CARLISLE EM, 1970, SCIENCE, V167, P279, DOI 10.1126/science.167.3916.279
   Cavalieri F, 2006, MACROMOL BIOSCI, V6, P579, DOI 10.1002/mabi.200600077
   Chan AW, 2009, BIOMACROMOLECULES, V10, P609, DOI 10.1021/bm801316z
   Chang CY, 2010, CARBOHYD POLYM, V82, P122, DOI 10.1016/j.carbpol.2010.04.033
   Chang CY, 2010, EUR POLYM J, V46, P92, DOI 10.1016/j.eurpolymj.2009.04.033
   Chen FM, 2007, J CONTROL RELEASE, V121, P81, DOI 10.1016/j.jconrel.2007.05.023
   Cheng HN, 2012, POLYM REV, V52, P81, DOI 10.1080/15583724.2012.668154
   CHITAMBAR CR, 1986, J CLIN INVEST, V78, P1538, DOI 10.1172/JCI112746
   CHITAMBAR CR, 1987, CANCER RES, V47, P3929
   CHITAMBAR CR, 1988, BLOOD, V72, P1930
   de Nooy AEJ, 2000, BIOMACROMOLECULES, V1, P259, DOI 10.1021/bm005517h
   Deb S, 2010, J MATER SCI-MATER M, V21, P893, DOI 10.1007/s10856-009-3936-5
   Fang B, 2009, TISSUE ENG PT A, V15, P1091, DOI 10.1089/ten.tea.2008.0110
   GEKKO K, 1978, AGR BIOL CHEM TOKYO, V42, P1287, DOI 10.1080/00021369.1978.10863149
   HABESHAW JA, 1983, LANCET, V1, P498
   Handel M, 2013, TISSUE ENG PT A, V19, P2703, DOI [10.1089/ten.tea.2012.0707, 10.1089/ten.TEA.2012.0707]
   HART MM, 1971, P NATL ACAD SCI USA, V68, P1623, DOI 10.1073/pnas.68.7.1623
   Heinze T, 2005, MACROMOL SYMP, V223, P13, DOI 10.1002/masy.200550502
   HENCH LL, 1991, J AM CERAM SOC, V74, P1487, DOI 10.1111/j.1151-2916.1991.tb07132.x
   HENCH LL, 1973, J BIOMED MATER RES, V7, P25, DOI 10.1002/jbm.820070304
   Holloway WR, 1996, BONE, V19, P137, DOI 10.1016/8756-3282(96)00141-X
   Hu S, 2009, J MATER SCI-MATER M, V20, P281, DOI 10.1007/s10856-008-3564-5
   Hudson SP, 2010, BIOMATERIALS, V31, P1444, DOI 10.1016/j.biomaterials.2009.11.016
   Kaneko Y, 2007, J CLIN INVEST, V117, P877, DOI 10.1172/JCI30783
   Kawashita M, 2000, BIOMATERIALS, V21, P393, DOI 10.1016/S0142-9612(99)00201-X
   Keenan T. J., 2016, J BIOMATERIALS APPL
   Keenan T. J., 2016, J BIOMEDICAL MAT R B
   Keenan TJ, 2016, J MATER SCI, V51, P1107, DOI 10.1007/s10853-015-9442-x
   Killion JA, 2013, MAT SCI ENG C-MATER, V33, P4203, DOI 10.1016/j.msec.2013.06.013
   Klemm D, 2005, ANGEW CHEM INT EDIT, V44, P3358, DOI 10.1002/anie.200460587
   Kwak S, 2003, MACROMOLECULES, V36, P3189, DOI 10.1021/ma0213605
   LARSON SM, 1980, JNCI-J NATL CANCER I, V64, P41
   Liu YY, 2005, BIOMATERIALS, V26, P6367, DOI 10.1016/j.biomaterials.2005.04.011
   Luttropp CA, 1998, J NUCL MED, V39, P1405
   Marie PJ, 2010, BONE, V46, P571, DOI 10.1016/j.bone.2009.07.082
   MATKOVIC V, 1990, LANCET, V335, P72, DOI 10.1016/0140-6736(90)90540-L
   Moya JS, 2011, ADV ENG MATER, V13, pB256, DOI 10.1002/adem.201080133
   NARASIMHAN J, 1992, BIOCHEM PHARMACOL, V44, P2403, DOI 10.1016/0006-2952(92)90686-D
   Olakanmi O, 2000, INFECT IMMUN, V68, P5619, DOI 10.1128/IAI.68.10.5619-5627.2000
   Peters W J, 1972, Clin Orthop Relat Res, V88, P228, DOI 10.1097/00003086-197210000-00034
   Prabaharan M, 2006, MACROMOL BIOSCI, V6, P991, DOI 10.1002/mabi.200600164
   Pro B., 2004, BLOOD, V104, P2487, DOI DOI 10.1182/BLOOD.V104.11.2487.2487
   SELIGMAN PA, 1991, J NATL CANCER I, V83, P1582, DOI 10.1093/jnci/83.21.1582
   Shapiro YE, 2011, PROG POLYM SCI, V36, P1184, DOI 10.1016/j.progpolymsci.2011.04.002
   SHTERMAN N, 1991, PATHOBIOLOGY, V59, P19, DOI 10.1159/000163611
   Syntytsya A., 2014, ANN TRANSLATIONAL ME, V2
   UPDEGRAFF DM, 1969, ANAL BIOCHEM, V32, P420, DOI 10.1016/S0003-2697(69)80009-6
   Valiathan M. S., 1999, BIOMATERIALS OVERVIE
   WARRELL RP, 1983, CANCER, V51, P1982, DOI 10.1002/1097-0142(19830601)51:11<1982::AID-CNCR2820511104>3.0.CO;2-L
   WARRELL RP, 1987, J CLIN ONCOL, V5, P292, DOI 10.1200/JCO.1987.5.2.292
   Wren AW, 2012, J MATER SCI-MATER M, V23, P1823, DOI 10.1007/s10856-012-4624-4
   Wren A, 2008, J MATER SCI-MATER M, V19, P1737, DOI 10.1007/s10856-007-3287-z
   Xynos ID, 2001, J BIOMED MATER RES, V55, P151, DOI 10.1002/1097-4636(200105)55:2<151::AID-JBM1001>3.3.CO;2-4
   Yamamoto M, 2003, BIOMATERIALS, V24, P4375, DOI 10.1016/S0142-9612(03)00337-5
   Yu HQ, 2007, MACROMOL BIOSCI, V7, P1100, DOI 10.1002/mabi.200700035
   Zhai ML, 2002, CARBOHYD POLYM, V50, P295, DOI 10.1016/S0144-8617(02)00031-0
NR 66
TC 11
Z9 12
U1 3
U2 75
PU ELSEVIER SCI LTD
PI OXFORD
PA THE BOULEVARD, LANGFORD LANE, KIDLINGTON, OXFORD OX5 1GB, OXON, ENGLAND
SN 0144-8617
EI 1879-1344
J9 CARBOHYD POLYM
JI Carbohydr. Polym.
PD NOV 20
PY 2016
VL 153
BP 482
EP 491
DI 10.1016/j.carbpol.2016.07.100
PG 10
WC Chemistry, Applied; Chemistry, Organic; Polymer Science
WE Science Citation Index Expanded (SCI-EXPANDED)
SC Chemistry; Polymer Science
GA DU6IF
UT WOS:000382317200056
PM 27561520
DA 2023-12-20
ER

PT J
AU Zhang, D
   Zhao, Q
   Sun, H
   Yin, LJ
   Wu, JJ
   Xu, J
   He, TX
   Yang, CL
   Liang, CW
AF Zhang, Dong
   Zhao, Qing
   Sun, Hao
   Yin, Lijuan
   Wu, Jiajun
   Xu, Jun
   He, Tianxiang
   Yang, Chunlei
   Liang, Chengwei
TI Defective autophagy leads to the suppression of stem-like features of
   CD271<SUP>+</SUP> osteosarcoma cells
SO JOURNAL OF BIOMEDICAL SCIENCE
LA English
DT Article
DE Osteosarcoma; Autophagy; Cancer stem cells; CD271
ID TUMOR-INITIATING CELLS; MEDIATED AUTOPHAGY; CANCER; SURVIVAL;
   CONTRIBUTES; INHIBITION; RESISTANT; HYPOXIA; STRESS
AB Background: As an important stress-response mechanism, autophagy plays crucial role in the tumor formation and drug resistance of cancer cells including osteosarcoma (OS). OS cancer stem cells (CSCs) also are considered a key factor of tumorigenesis, drug resistance and tumor recurrence. However, the relationship between autophagy and OS CSCs still remains unclear.
   Methods: CD271+ OS CSCs and CD271- OS cells were isolated by magnetic activated cell sorting. The autophagy level was evaluated by the mRNA expression of autophagy genes, the protein level of LC3II and p62, and the mean number of GFP-LC3 dot per cell. Lentivirus-delivered specific shRNA was utilized to inhibit the corresponding gene expression. The cell viability was examined with CCK8 assay. The cell proliferation level was detected with BrdU staining assay. Cell death was determined by Annexin V/PI double staining of fluorescence activated cell sorting, lactate dehydrogenase release and caspase-3 activity. Tumorigenicity ability was evaluated by colony and sphere formation assay, the protein expression of stemness markers and tumor formation in nude mice.
   Results: Our data indicated that CD271+ OS CSCs had a similar basic autophagy level with CD271- OS cells. Autophagy deficiency had no observable effects on the levels of cell proliferation and death both in CD271+ and CD271- OS cells under normal condition. However, CD271+ OS cells showed a higher autophagy activity than CD271- OS cells under hypoxia and low nutrient (LH) condition. Moreover, autophagy-deficient CD271+ OS cells lost the advantage of tolerance to LH condition compared to CD271- OS cells. Meanwhile, autophagy deficiency enhanced the sensitivity to chemotherapeutics in the CD271+ cells to the comparable level in the CD271- cells. More importantly, deficient-autophagy decreased the protein expression of stemness markers and caused the disappearance of the superiority in tumorigenicity in vitro and vivo in CD271+ OS cells.
   Conclusion: The results above demonstrated that autophagy contributes to the stem-like features of CD271+ OS CSCs. Inhibition of autophagy is a promising strategy in the CSCs-targeting OS therapy.
C1 [Zhang, Dong; Zhao, Qing; Sun, Hao; Wu, Jiajun; Xu, Jun; He, Tianxiang; Yang, Chunlei] Shanghai Univ Tradit Chinese Med, Yueyang Hosp Integrated Tradit Chinese & Western, Dept Spinal Dis, Shanghai 200437, Peoples R China.
   [Yin, Lijuan] Second Mil Med Univ, Changhai Hosp, Dept Pathol, Shanghai, Peoples R China.
   [Liang, Chengwei] Fudan Univ, Dept Orthoped, Huadong Hosp, 221 West Yan An Rd, Shanghai 200040, Peoples R China.
C3 Shanghai University of Traditional Chinese Medicine; Naval Medical
   University; Fudan University
RP Yang, CL (通讯作者)，Shanghai Univ Tradit Chinese Med, Yueyang Hosp Integrated Tradit Chinese & Western, Dept Spinal Dis, Shanghai 200437, Peoples R China.; Liang, CW (通讯作者)，Fudan Univ, Dept Orthoped, Huadong Hosp, 221 West Yan An Rd, Shanghai 200040, Peoples R China.
EM yangcl_yy@yeah.net; liang333cn@aliyun.com
RI Wu, JiaJun/GQH-7885-2022
OI zhang, dong/0000-0002-0989-1271
FU Project of Shanghai Municipal Education Commission [2014YSN50]
FX This project was supported by Project of Shanghai Municipal Education
   Commission (Grant NO. 2014YSN50).
CR Abarrategi A, 2016, STEM CELLS INT, V2016, DOI 10.1155/2016/3631764
   Adhikari AS, 2010, CANCER RES, V70, P4602, DOI 10.1158/0008-5472.CAN-09-3463
   Akin D, 2014, AUTOPHAGY, V10, P2021, DOI 10.4161/auto.32229
   [Anonymous], 2012, J THEORY ORDERED SET
   [Anonymous], J DISPLAY TECHNOL
   Basu-Roy U, 2012, ONCOGENE, V31, P2270, DOI 10.1038/onc.2011.405
   Bielack SS, 2002, J CLIN ONCOL, V20, P776, DOI 10.1200/JCO.20.3.776
   Cufí S, 2011, CELL CYCLE, V10, P3871, DOI 10.4161/cc.10.22.17976
   Fu J, 2009, CHINESE MED J-PEKING, V122, P1255, DOI 10.3760/cma.j.issn.0366-6999.2009.11.004
   Fu YJ, 2014, PLOS ONE, V9, DOI 10.1371/journal.pone.0102535
   Gong C, 2013, ONCOGENE, V32, P2261, DOI 10.1038/onc.2012.252
   He AN, 2015, J CELL BIOCHEM, V116, P1719, DOI 10.1002/jcb.25131
   Hermes-Lima M, 2015, FREE RADICAL BIO MED, V89, P1122, DOI 10.1016/j.freeradbiomed.2015.07.156
   Ji GR, 2015, INT J BIOL SCI, V11, P803, DOI 10.7150/ijbs.11100
   Kuo TC, 2011, NAT CELL BIOL, V13, P1214, DOI 10.1038/ncb2332
   Li J, 2016, BMC CANCER, V16, DOI 10.1186/s12885-016-2050-6
   Liu Y, 2014, CELL DEATH DIS, V5, DOI 10.1038/cddis.2014.300
   Meschini S, 2008, AUTOPHAGY, V4, P1020, DOI 10.4161/auto.6952
   Ojha R, 2014, BBA-MOL BASIS DIS, V1842, P2073, DOI 10.1016/j.bbadis.2014.07.007
   Rausch V, 2012, J PATHOL, V227, P325, DOI 10.1002/path.3994
   Shaikh AB, 2016, INT J MOL SCI, V17, DOI 10.3390/ijms17040506
   Shimizu T, 2014, CANCER RES, V74, P6531, DOI 10.1158/0008-5472.CAN-14-0914
   Siegel RL, 2021, CA-CANCER J CLIN, V71, P7, DOI [10.3322/caac.21254, 10.3322/caac.20073, 10.3322/caac.20006, 10.3322/caac.21654, 10.3322/caac.21332, 10.3322/caac.21551, 10.3322/caac.21601, 10.3322/caac.21387]
   Song YJ, 2013, CANCER LETT, V339, P70, DOI 10.1016/j.canlet.2013.07.021
   Sun K, 2013, CELL BIOSCI, V3, DOI 10.1186/2045-3701-3-35
   Tian JG, 2014, PLOS ONE, V9, DOI 10.1371/journal.pone.0098549
   Tirino V, 2011, FASEB J, V25, P2022, DOI 10.1096/fj.10-179036
   Tsugawa H, 2012, CELL HOST MICROBE, V12, P764, DOI 10.1016/j.chom.2012.10.014
   Wilson H, 2008, VET J, V175, P69, DOI 10.1016/j.tvjl.2007.07.025
   Wu SB, 2013, BIOCHEM BIOPH RES CO, V434, P898, DOI 10.1016/j.bbrc.2013.04.053
   Yang HZ, 2015, CANCER LETT, V361, P128, DOI 10.1016/j.canlet.2015.02.045
   Ying M, 2013, ONCOGENE, V32, P4252, DOI 10.1038/onc.2012.438
   Yue W, 2013, AUTOPHAGY, V9, P714, DOI 10.4161/auto.23997
   Zhu HT, 2013, CANCER CELL INT, V13, DOI 10.1186/1475-2867-13-119
NR 34
TC 34
Z9 34
U1 1
U2 15
PU BMC
PI LONDON
PA CAMPUS, 4 CRINAN ST, LONDON N1 9XW, ENGLAND
SN 1021-7770
EI 1423-0127
J9 J BIOMED SCI
JI J. Biomed. Sci.
PD NOV 18
PY 2016
VL 23
AR 82
DI 10.1186/s12929-016-0297-5
PG 12
WC Cell Biology; Medicine, Research & Experimental
WE Science Citation Index Expanded (SCI-EXPANDED)
SC Cell Biology; Research & Experimental Medicine
GA EC3PH
UT WOS:000388037600002
PM 27863492
OA Green Published, gold
DA 2023-12-20
ER

PT J
AU Velez-Cruz, R
   Manickavinayaham, S
   Biswas, AK
   Clary, RW
   Premkumar, T
   Cole, F
   Johnson, DG
AF Velez-Cruz, Renier
   Manickavinayaham, Swarnalatha
   Biswas, Anup K.
   Clary, Regina Weaks
   Premkumar, Tolkappiyan
   Cole, Francesca
   Johnson, David G.
TI RB localizes to DNA double-strand breaks and promotes DNA end resection
   and homologous recombination through the recruitment of BRG1
SO GENES & DEVELOPMENT
LA English
DT Article
DE homologous recombination; DNA end resection; retinoblastoma; E2F1; BRG1;
   SWI/SNF
ID TUMOR-SUPPRESSOR; RETINOBLASTOMA PROTEIN; E2F1-INDUCED APOPTOSIS;
   TRANSCRIPTION FACTORS; NUCLEOSOME DYNAMICS; REPAIR; E2F1; DAMAGE; PRB;
   PHOSPHORYLATION
AB The retinoblastoma (RB) tumor suppressor is recognized as a master regulator that controls entry into the S phase of the cell cycle. Its loss leads to uncontrolled cell proliferation and is a hallmark of cancer. RB works by binding to members of the E2F family of transcription factors and recruiting chromatin modifiers to the promoters of E2F target genes. Here we show that RB also localizes to DNA double-strand breaks (DSBs) dependent on E2F1 and ATM kinase activity and promotes DSB repair through homologous recombination (HR), and its loss results in genome instability. RB is necessary for the recruitment of the BRG1 ATPase to DSBs, which stimulates DNA end resection and HR. A knock-in mutation of the ATM phosphorylation site on E2F1 (S29A) prevents the interaction between E2F1 and TopBP1 and recruitment of RB, E2F1, and BRG1 to DSBs. This knock-in mutation also impairs DNA repair, increases genomic instability, and renders mice hypersensitive to IR. Importantly, depletion of RB in osteosarcoma and breast cancer cell lines results in sensitivity to DNA-damaging drugs, which is further exacerbated by poly-ADP ribose polymerase (PARP) inhibitors. We uncovered a novel, nontranscriptional function for RB in HR, which could contribute to genome instability associated with RB loss.
C1 [Velez-Cruz, Renier; Manickavinayaham, Swarnalatha; Biswas, Anup K.; Clary, Regina Weaks; Premkumar, Tolkappiyan; Cole, Francesca; Johnson, David G.] Univ Texas MD Anderson Canc Ctr, Dept Epigenet & Mol Carcinogenesis, Smithville, TX 78957 USA.
   [Clary, Regina Weaks; Premkumar, Tolkappiyan; Cole, Francesca; Johnson, David G.] Univ Texas Houston, Grad Sch Biomed Sci Houston, Houston, TX 77225 USA.
   [Biswas, Anup K.] Columbia Univ, Herbert Irving Comprehens Canc Ctr, New York, NY 10032 USA.
C3 University of Texas System; UTMD Anderson Cancer Center; University of
   Texas System; University of Texas Health Science Center Houston;
   Columbia University
RP Johnson, DG (通讯作者)，Univ Texas MD Anderson Canc Ctr, Dept Epigenet & Mol Carcinogenesis, Smithville, TX 78957 USA.; Johnson, DG (通讯作者)，Univ Texas Houston, Grad Sch Biomed Sci Houston, Houston, TX 77225 USA.
EM djohnson@mdanderson.org
OI Cole, Francesca/0000-0001-6391-2363; Johnson, David/0000-0002-6223-1790;
   Velez-Cruz, Renier/0000-0003-1857-4312; Premkumar,
   Tolkappiyan/0000-0003-2540-5533
FU Cancer Prevention and Research Institute of Texas [R1213, RP140222];
   National Institute of Health [CA079648, DP2HD087943]; Jeanne F. Shelby
   Scholarship Fund; R. Lee Clark Fellowship; Cancer Core Support grant
   [CA016672]; Center for Cancer Epigenetics at University of Texas MD
   Anderson Cancer Center; American Legion Auxiliary Fellowship; Cancer
   Answers/Sylvan Rodriguez Scholarship
FX We thank J. Smith Orona, P. Blau, and C. Sagum for expert technical
   assistance, and P. Whitney, C. Deter, and the Science Park Flow
   Cytometry and Cell Imaging Facility. We also thank L. Coghlan, D. Weiss,
   and coworkers for animal care; F. Benavides and C. Perez for mouse
   genetic analysis; D. Kusewitt and N. Otto for histopathology; the
   University of Texas MD Anderson Cancer Center Cytogenetics Core Facility
   for metaphase chromosome analysis; and N. Owen (Oregon Health and
   Science University) for her expertise. We thank M. Jasin (Memorial Sloan
   Kettering Cancer Center) for providing us with the DR-U2OS cells, and K.
   Takata (MD Anderson Cancer Center) for the pCAB-ISceI plasmid. M.
   Bedford and S. Ray also provided helpful advice and input. This work was
   supported by the Cancer Prevention and Research Institute of Texas
   (R1213 to F.C., and RP140222 to D.G.J.), the National Institute of
   Health (grants CA079648 to D.G.J., and DP2HD087943 to F.C.), the Jeanne
   F. Shelby Scholarship Fund (RC.), the R. Lee Clark Fellowship (F.C.),
   and a Cancer Core Support grant (CA016672). S.M. was supported by a
   fellowship from the Center for Cancer Epigenetics at University of Texas
   MD Anderson Cancer Center, and R.W.C. was supported by an American
   Legion Auxiliary Fellowship and a Cancer Answers/Sylvan Rodriguez
   Scholarship.
CR Adkins NL, 2013, NAT STRUCT MOL BIOL, V20, P836, DOI 10.1038/nsmb.2585
   Alatwi HE, 2015, EMBO REP, V16, P986, DOI 10.15252/embr.201540330
   Aparicio T, 2014, DNA REPAIR, V19, P169, DOI 10.1016/j.dnarep.2014.03.014
   Beishline K, 2012, MOL CELL BIOL, V32, P3790, DOI 10.1128/MCB.00049-12
   Berkovich E, 2007, NAT CELL BIOL, V9, P683, DOI 10.1038/ncb1599
   Bhoumik A, 2005, MOL CELL, V18, P577, DOI 10.1016/j.molcel.2005.04.015
   Biswas AK, 2014, CANCER RES, V74, P3369, DOI 10.1158/0008-5472.CAN-13-3216
   Burrell RA, 2013, NATURE, V501, P338, DOI 10.1038/nature12625
   Campanero MR, 1997, P NATL ACAD SCI USA, V94, P2221, DOI 10.1073/pnas.94.6.2221
   Carey Michael F, 2009, Cold Spring Harb Protoc, V2009, DOI 10.1101/pdb.prot5279
   Cescutti R, 2010, EMBO J, V29, P3723, DOI 10.1038/emboj.2010.238
   Chen H, 2013, CELL RES, V23, P317, DOI 10.1038/cr.2012.148
   Chen J, 2011, CELL CYCLE, V10, P1287, DOI 10.4161/cc.10.8.15341
   Cole F, 2012, NAT CELL BIOL, V14, P424, DOI 10.1038/ncb2451
   Cook R, 2015, CELL REP, V10, P2006, DOI 10.1016/j.celrep.2015.02.059
   Coschi CH, 2010, GENE DEV, V24, P1351, DOI 10.1101/gad.1917610
   Costelloe T, 2012, NATURE, V489, P581, DOI 10.1038/nature11353
   DeGregori J, 2006, CURR MOL MED, V6, P739
   DeGregori J, 2011, CELL CYCLE, V10, P1716, DOI 10.4161/cc.10.11.15649
   Dick FA, 2003, MOL CELL, V12, P639, DOI 10.1016/S1097-2765(03)00344-7
   Dick FA, 2013, NAT REV MOL CELL BIO, V14, P297, DOI 10.1038/nrm3567
   DUNAIEF JL, 1994, CELL, V79, P119, DOI 10.1016/0092-8674(94)90405-7
   Dyer MA, 2016, TRENDS MOL MED, V22, P863, DOI 10.1016/j.molmed.2016.07.010
   Dyson NJ, 2016, GENE DEV, V30, P1492, DOI 10.1101/gad.282145.116
   Flowers S, 2013, CANCER RES, V73, P2150, DOI 10.1158/0008-5472.CAN-12-1745
   Forment JV, 2012, CYTOM PART A, V81A, P922, DOI 10.1002/cyto.a.22155
   Gong FD, 2015, GENE DEV, V29, P197, DOI 10.1101/gad.252189.114
   Gonzalo S, 2005, NAT CELL BIOL, V7, P420, DOI 10.1038/ncb1235
   Gospodinov A, 2011, MOL CELL BIOL, V31, P4735, DOI 10.1128/MCB.06182-11
   Guo RF, 2011, NUCLEIC ACIDS RES, V39, P1390, DOI 10.1093/nar/gkq983
   Guo RF, 2010, J BIOL CHEM, V285, P19308, DOI 10.1074/jbc.M110.121939
   Gursoy-Yuzugullu O, 2016, J MOL BIOL, V428, P1846, DOI 10.1016/j.jmb.2015.11.021
   Gursoy-Yuzugullu O, 2015, P NATL ACAD SCI USA, V112, P7507, DOI 10.1073/pnas.1504868112
   Hanahan D, 2011, CELL, V144, P646, DOI 10.1016/j.cell.2011.02.013
   Hilgendorf KI, 2013, GENE DEV, V27, P1003, DOI 10.1101/gad.211326.112
   Hofmann F, 1996, GENE DEV, V10, P2949, DOI 10.1101/gad.10.23.2949
   Huertas D, 2009, EPIGENETICS-US, V4, P31, DOI 10.4161/epi.4.1.7733
   Hunter N, 2015, CSH PERSPECT BIOL, V7, DOI 10.1101/cshperspect.a016618
   Ianari A, 2009, CANCER CELL, V15, P184, DOI 10.1016/j.ccr.2009.01.026
   Inoue Y, 2007, EMBO J, V26, P2083, DOI 10.1038/sj.emboj.7601652
   Jasin M, 2013, CSH PERSPECT BIOL, V5, DOI 10.1101/cshperspect.a012740
   Kakarougkas A, 2014, MOL CELL, V55, P723, DOI 10.1016/j.molcel.2014.06.028
   Kang H, 2004, MOL CELL BIOL, V24, P1188, DOI 10.1128/MCB.24.3.1188-1199.2004
   Knudsen ES, 2008, NAT REV CANCER, V8, P714, DOI 10.1038/nrc2401
   Liu K, 2004, GENE DEV, V18, P673, DOI 10.1101/gad.1180204
   Liu K, 2003, MOL CELL BIOL, V23, P3287, DOI 10.1128/MCB.23.9.3287-3304.2003
   Liu YL, 2002, BREAST CANCER RES, V4, P9, DOI 10.1186/bcr417
   Malewicz M, 2014, EXP CELL RES, V329, P94, DOI 10.1016/j.yexcr.2014.08.032
   Malewicz M, 2011, GENE DEV, V25, P2031, DOI 10.1101/gad.16872411
   Manning AL, 2010, GENE DEV, V24, P1364, DOI 10.1101/gad.1917310
   Mimitou EP, 2011, DNA REPAIR, V10, P344, DOI 10.1016/j.dnarep.2010.12.004
   Mimitou EP, 2009, TRENDS BIOCHEM SCI, V34, P264, DOI 10.1016/j.tibs.2009.01.010
   Mirzoeva OK, 2001, MOL CELL BIOL, V21, P281, DOI 10.1128/MCB.21.1.281-288.2001
   Nakanishi K, 2011, METHODS MOL BIOL, V745, P283, DOI 10.1007/978-1-61779-129-1_16
   Owen N, 2014, CYTOGENET GENOME RES, V144, P255, DOI 10.1159/000375247
   Paull TT, 2005, CELL CYCLE, V4, P737, DOI 10.4161/cc.4.6.1715
   Price BD, 2013, CELL, V152, P1344, DOI 10.1016/j.cell.2013.02.011
   Qi WJ, 2015, J CELL SCI, V128, P317, DOI 10.1242/jcs.159103
   Sartori AA, 2007, NATURE, V450, P509, DOI 10.1038/nature06337
   Strobeck MW, 2000, P NATL ACAD SCI USA, V97, P7748, DOI 10.1073/pnas.97.14.7748
   Thangavel C, 2014, CLIN CANCER RES, V20, P5468, DOI 10.1158/1078-0432.CCR-14-0326
   Tsai WB, 2008, NAT CELL BIOL, V10, P460, DOI 10.1038/ncb1709
   Vélez-Cruz R, 2012, INT J MOL SCI, V13, P13554, DOI 10.3390/ijms131013554
   Wang JD, 2011, J CELL BIOL, V193, P267, DOI 10.1083/jcb.201010026
   West SC, 2003, NAT REV MOL CELL BIO, V4, P435, DOI 10.1038/nrm1127
   Wilson BG, 2011, NAT REV CANCER, V11, P481, DOI 10.1038/nrc3068
   Witkiewicz AK, 2012, CLIN CANCER RES, V18, P5110, DOI 10.1158/1078-0432.CCR-12-0903
   Xu Y, 2010, J CELL BIOL, V191, P31, DOI 10.1083/jcb.201001160
   Yu VPCC, 2000, GENE DEV, V14, P1400
   Zhang B, 2014, J BIOL CHEM, V289, P34284, DOI 10.1074/jbc.M114.587113
   Zou L, 2003, SCIENCE, V300, P1542, DOI 10.1126/science.1083430
NR 71
TC 68
Z9 83
U1 1
U2 14
PU COLD SPRING HARBOR LAB PRESS, PUBLICATIONS DEPT
PI COLD SPRING HARBOR
PA 1 BUNGTOWN RD, COLD SPRING HARBOR, NY 11724 USA
SN 0890-9369
EI 1549-5477
J9 GENE DEV
JI Genes Dev.
PD NOV 15
PY 2016
VL 30
IS 22
BP 2500
EP 2512
DI 10.1101/gad.288282.116
PG 13
WC Cell Biology; Developmental Biology; Genetics & Heredity
WE Science Citation Index Expanded (SCI-EXPANDED)
SC Cell Biology; Developmental Biology; Genetics & Heredity
GA EF8XQ
UT WOS:000390615700004
PM 27940962
OA gold, Green Published
DA 2023-12-20
ER

PT J
AU Li, J
   Jiang, HK
   Ouyang, X
   Han, S
   Wang, J
   Xie, R
   Zhu, WT
   Ma, N
   Wei, H
   Jiang, ZY
AF Li, Jie
   Jiang, Hongkun
   Ouyang, Xiao
   Han, Shihui
   Wang, Jun
   Xie, Rui
   Zhu, Wenting
   Ma, Ning
   Wei, Hao
   Jiang, Zhongyi
TI CaCO<sub>3</sub>/Tetraethylenepentamine-Graphene Hollow Microspheres as
   Biocompatible Bone Drug Carriers for Controlled Release
SO ACS APPLIED MATERIALS & INTERFACES
LA English
DT Article
DE bone drug carriers; drug delivery; rGO-TEPA; CaCO3; doxorubicin
ID PH-RESPONSIVE DELIVERY; CALCIUM-CARBONATE; IN-VITRO; NANOPARTICLES;
   DESIGN; HYDROXYAPATITE; MINERALIZATION; DOXORUBICIN; HYDROGELS; MICELLES
AB CaCO3 is one, kind of important biological mineral, which widely exists in coral, shell, and other organisms. Since it is similar to bone tissue elements and has good biocompatibility, it was very suitable as a candidates for bone drug carriers. In this work, we used tetraethylenepentamine-graphene (rGO-TEPA) sheet matrices induction of CaCO3 mineralization and successfully constructed CaCO3/rGO-TEPA drug carriers with a hollow structure and rough surface. As potential drug carriers, doxorubicin (DOX) loading and release measurements were carried out. It showed that load efficiency was 94.7% and the, release efficiencies were 13.8% and 91.7% at values of pH 7.4 and 5.0. The as-prepared drug carriers showed some appealing advantages, such as the pH-sensitive release characteristics and mild storage-release behaviors. The excellent biocompatibility and nontoxicity of CaCO3/iGO-TEPA hybrid microspheres were tested by the cell viability of mouse preosteoblast cells (MC3T3-E1). And ytotoxicity with human osteosarcoma cells (MG-63) was carried out to demonstrate the drug release effect in the cells system. Therefore, the CaCO3/rGO-TEPA hybrid microspheres would be a competitive alternative in bone drug carriers.
C1 [Li, Jie; Jiang, Hongkun; Ouyang, Xiao; Han, Shihui; Wang, Jun; Ma, Ning; Wei, Hao] Harbin Engn Univ, Coll Mat Sci & Chem Engn, Key Lab Superlight Mat & Surface Technol, Minist Educ, Harbin 150001, Peoples R China.
   [Li, Jie; Jiang, Zhongyi] Tianjin Univ, Sch Chem Engn & Technol, Key Lab Green Chem Technol, Minist Educ, Tianjin 300072, Peoples R China.
   [Li, Jie; Jiang, Zhongyi] Collaborat Innovat Ctr Chem Sci & Engn Tianjin, Tianjin 300072, Peoples R China.
   [Xie, Rui; Zhu, Wenting] Harbin Med Univ, Tumor Hosp, Harbin 150081, Peoples R China.
C3 Harbin Engineering University; Tianjin University; Harbin Medical
   University
RP Ma, N; Wei, H (通讯作者)，Harbin Engn Univ, Coll Mat Sci & Chem Engn, Key Lab Superlight Mat & Surface Technol, Minist Educ, Harbin 150001, Peoples R China.
EM nma@hrbeu.edu.cn; weihao7512@126.com
RI Wang, Jun/ABE-9088-2020; Ma, Ning/W-4823-2019
FU National Natural Science Foundation of China [21374009]; Fundamental
   Research Funds of the Central University [HEUCFJ161003]
FX This work was supported by the National Natural Science Foundation of
   China (Grant No. 21374009) and the Fundamental Research Funds of the
   Central University (Grant No. HEUCFJ161003).
CR Brigger I, 2002, ADV DRUG DELIVER REV, V54, P631, DOI 10.1016/S0169-409X(02)00044-3
   Cheang TY, 2010, J MATER CHEM, V20, P8050, DOI 10.1039/c0jm00852d
   Chen JF, 2004, BIOMATERIALS, V25, P723, DOI 10.1016/S0142-9612(03)00566-0
   Coraça-Huber DC, 2015, J MATER SCI-MATER M, V26, DOI 10.1007/s10856-014-5344-8
   Dahl M, 2014, J CRANIO MAXILL SURG, V42, P41, DOI 10.1016/j.jcms.2013.01.047
   Discher DE, 2002, SCIENCE, V297, P967, DOI 10.1126/science.1074972
   Drury JL, 2003, BIOMATERIALS, V24, P4337, DOI 10.1016/S0142-9612(03)00340-5
   Farokhzad OC, 2006, P NATL ACAD SCI USA, V103, P6315, DOI 10.1073/pnas.0601755103
   Giannazzo F, 2011, NANOSCALE RES LETT, V6, DOI 10.1186/1556-276X-6-109
   Guo J, 2006, CHEM MATER, V18, P5554, DOI 10.1021/cm060976w
   Guo XJ, 2015, NEW J CHEM, V39, P7340, DOI 10.1039/c5nj01190f
   Gupta AK, 2005, BIOMATERIALS, V26, P3995, DOI 10.1016/j.biomaterials.2004.10.012
   Hanifi A, 2010, J MATER SCI-MATER M, V21, P2601, DOI 10.1007/s10856-010-4123-4
   Hynes NE, 2005, NAT REV CANCER, V5, P341, DOI 10.1038/nrc1609
   Kakizawa Y, 2002, LANGMUIR, V18, P4539, DOI 10.1021/la011736s
   Kamba SA, 2013, MOLECULES, V18, P10580, DOI 10.3390/molecules180910580
   Kataoka K, 2001, ADV DRUG DELIVER REV, V47, P113, DOI 10.1016/S0169-409X(00)00124-1
   Kim S, 2011, ADV MATER, V23, P2009, DOI 10.1002/adma.201100010
   Langer R, 2004, NATURE, V428, P487, DOI 10.1038/nature02388
   Li J, 2015, CRYSTENGCOMM, V17, P520, DOI 10.1039/c4ce01632g
   Li N, 2012, NANOSCALE, V4, P6205, DOI 10.1039/c2nr31750h
   Liu HY, 2014, ACS APPL MATER INTER, V6, P3132, DOI 10.1021/am4057826
   Lv RC, 2014, INORG CHEM, V53, P998, DOI 10.1021/ic402468k
   MANN S, 2001, BIOMINERALIZATION PR, P89
   Mas-Ballesté R, 2011, NANOSCALE, V3, P20, DOI 10.1039/c0nr00323a
   Nishimura T, 2008, ANGEW CHEM INT EDIT, V47, P2800, DOI 10.1002/anie.200705062
   Palazzo B, 2007, ADV FUNCT MATER, V17, P2180, DOI 10.1002/adfm.200600361
   Panyam J, 2003, ADV DRUG DELIVER REV, V55, P329, DOI 10.1016/S0169-409X(02)00228-4
   Peng CY, 2010, COLLOID SURFACE A, V353, P132, DOI 10.1016/j.colsurfa.2009.11.004
   Qiu Y, 2001, ADV DRUG DELIVER REV, V53, P321, DOI 10.1016/S0169-409X(01)00203-4
   Rapoport N, 2007, PROG POLYM SCI, V32, P962, DOI 10.1016/j.progpolymsci.2007.05.009
   Rubio-Retama J, 2007, LANGMUIR, V23, P10280, DOI 10.1021/la7009594
   Sakamoto T, 2009, CRYST GROWTH DES, V9, P622, DOI 10.1021/cg8009628
   Shafiu Kamba A., 2014, BIOMED RES INT, V2014
   Sharma S, 2015, COLLOID SURFACE B, V133, P120, DOI 10.1016/j.colsurfb.2015.05.014
   Soppimath KS, 2001, J CONTROL RELEASE, V70, P1, DOI 10.1016/S0168-3659(00)00339-4
   Stuart MAC, 2010, NAT MATER, V9, P101, DOI [10.1038/NMAT2614, 10.1038/nmat2614]
   Sugawara A, 2003, ANGEW CHEM INT EDIT, V42, P5299, DOI 10.1002/anie.200351541
   Sugawara A, 2006, ANGEW CHEM INT EDIT, V45, P2876, DOI 10.1002/anie.200503800
   Sun XM, 2008, NANO RES, V1, P203, DOI 10.1007/s12274-008-8021-8
   Suzuki M, 2009, SCIENCE, V325, P1388, DOI 10.1126/science.1173793
   Wang CY, 2006, INT J PHARMACEUT, V308, P160, DOI 10.1016/j.ijpharm.2005.11.004
   Wang XL, 2012, RSC ADV, V2, P2154, DOI 10.1039/c2ra00765g
   Wei H, 2005, J CRYST GROWTH, V279, P439, DOI 10.1016/j.jcrysgro.2005.02.064
   Wei H, 2007, CHEM MATER, V19, P1974, DOI 10.1021/cm062898i
   Yang GX, 2014, INORG CHEM, V53, P10917, DOI 10.1021/ic501121t
   Zhao D, 2012, MOL BIOSYST, V8, P753, DOI 10.1039/c1mb05337j
   Zhao QH, 2007, NANOMED-NANOTECHNOL, V3, P63, DOI 10.1016/j.nano.2006.11.007
   Zhao Y, 2015, ANGEW CHEM INT EDIT, V54, P919, DOI 10.1002/anie.201408510
NR 49
TC 35
Z9 36
U1 5
U2 160
PU AMER CHEMICAL SOC
PI WASHINGTON
PA 1155 16TH ST, NW, WASHINGTON, DC 20036 USA
SN 1944-8244
EI 1944-8252
J9 ACS APPL MATER INTER
JI ACS Appl. Mater. Interfaces
PD NOV 9
PY 2016
VL 8
IS 44
BP 30027
EP 30036
DI 10.1021/acsami.6b10697
PG 10
WC Nanoscience & Nanotechnology; Materials Science, Multidisciplinary
WE Science Citation Index Expanded (SCI-EXPANDED)
SC Science & Technology - Other Topics; Materials Science
GA EB9SK
UT WOS:000387737200022
PM 27753474
DA 2023-12-20
ER

PT J
AU Nguyen, TDT
   Pitchaimani, A
   Aryal, S
AF Tuyen Duong Thanh Nguyen
   Pitchaimani, Arunkumar
   Aryal, Santosh
TI Engineered Nanomedicine with Alendronic Acid Corona Improves Targeting
   to Osteosarcoma
SO SCIENTIFIC REPORTS
LA English
DT Article
ID ANTI-PEG ANTIBODIES; POLYMERIC NANOPARTICLES; BONE MICROENVIRONMENT;
   POLY(ETHYLENE GLYCOL); DRUG-DELIVERY; BISPHOSPHONATE; METASTASIS;
   DISPOSITION
AB We engineered nanomedicine with the stealth corona made up of densely packed bone seeking ligand, alendronic acid. In a typical nanoconstruct, alendronic acid is conjugated with hydrophilic head moiety of phospholipid that has an ability to self-assemble with hydrophobic polymeric core through its hydrophobic long carbon-chain. Proposed nanomedicine has three distinct compartments namely; poly(l-lactic-co-glycolic acid) polymeric core acting as a drug reservoir and skeleton of the nanoconstruct, phospholipid monolayer covers the core acting as a diffusion barrier, and a densely packed alendronic acid corona acting as a stabilizer and targeting moiety. Thus engineered nanomedicine attain spherical entity with similar to 90 +/- 6 nm having negative zeta potential, -37.7 +/- 2 mV, and has an ability to load 7 +/- 0.3 wt% of doxorubicin. In-vitro bone targeting efficiency of nanomedicine was studied using hydroxyapatite crystals as a bone model, and found significant accumulation of nanoparticle in the crystals. Moreover, cellular internalization studies with mouse osteosarcoma confirm the selectivity of nanomedicine when compared to its internalization in non-targeted mouse melanoma. This nanomedicine shows prolong stability in serum and deliver the drug into the cell exhibiting an IC50 of 3.7 mu M. Given the strong interacting property of alendronic acid with bone, the proposed nanomedicine hold promises in delivering drug to bone microenvironment.
C1 [Tuyen Duong Thanh Nguyen; Pitchaimani, Arunkumar; Aryal, Santosh] Kansas State Univ, Dept Chem, Manhattan, KS 66506 USA.
   [Tuyen Duong Thanh Nguyen; Pitchaimani, Arunkumar; Aryal, Santosh] Kansas State Univ, NICKS, Manhattan, KS 66506 USA.
   [Pitchaimani, Arunkumar] Kansas State Univ, Dept Anat & Physiol, Manhattan, KS 66506 USA.
C3 Kansas State University; Kansas State University; Kansas State
   University
RP Aryal, S (通讯作者)，Kansas State Univ, Dept Chem, Manhattan, KS 66506 USA.; Aryal, S (通讯作者)，Kansas State Univ, NICKS, Manhattan, KS 66506 USA.
EM saryal@ksu.edu
RI Aryal, Santosh/E-7310-2013; Pitchaimani, Arunkumar/AAH-8640-2019;
   Nguyen, Tuyen/U-5415-2019
OI Pitchaimani, Arunkumar/0000-0003-2664-7913; Nguyen,
   Tuyen/0000-0003-2036-5173; Aryal, Santosh/0000-0002-7807-6342
FU Johnson Cancer Research Center (JCRC), Kansas State University (KSU),
   Manhattan, Kansas
FX The authors acknowledge the support from Johnson Cancer Research Center
   (JCRC), Kansas State University (KSU), Manhattan, Kansas. The authors
   also thank the Confocal Core supported by CVM-KSU.
CR Akiyama T, 2008, MOL CANCER THER, V7, P3461, DOI 10.1158/1535-7163.MCT-08-0530
   Alanne AL, 2012, MOLECULES, V17, P10928, DOI 10.3390/molecules170910928
   Aryal S, 2013, NANOMEDICINE-UK, V8, P1271, DOI [10.2217/NNM.12.153, 10.2217/nnm.12.153]
   BOULENC X, 1993, BIOCHEM PHARMACOL, V46, P1591, DOI 10.1016/0006-2952(93)90328-T
   Toledo SRC, 2010, J ORTHOP RES, V28, P1142, DOI 10.1002/jor.21120
   Chen HY, 2012, BIOCONJUGATE CHEM, V23, P1915, DOI 10.1021/bc3003088
   Clementi C, 2011, MOL PHARMACEUT, V8, P1063, DOI 10.1021/mp2001445
   Coleman RE, 2006, CLIN CANCER RES, V12, p6243S, DOI 10.1158/1078-0432.CCR-06-0931
   Diel IJ, 2001, CANCER TREAT REV, V27, P153, DOI 10.1053/ctrv.2000.0209
   Ebetino FH, 2011, BONE, V49, P20, DOI 10.1016/j.bone.2011.03.774
   Garay RP, 2012, EXPERT OPIN DRUG DEL, V9, P1319, DOI 10.1517/17425247.2012.720969
   Henry CE, 2016, ACTA BIOMATER, V43, P61, DOI 10.1016/j.actbio.2016.07.019
   Hirabayashi H, 2003, CLIN PHARMACOKINET, V42, P1319, DOI 10.2165/00003088-200342150-00002
   Hu CMJ, 2011, P NATL ACAD SCI USA, V108, P10980, DOI 10.1073/pnas.1106634108
   LIN JH, 1991, DRUG METAB DISPOS, V19, P926
   LIN JH, 1992, DRUG METAB DISPOS, V20, P473
   Mathot L, 2012, CANCER SCI, V103, P626, DOI 10.1111/j.1349-7006.2011.02195.x
   Morelli S, 2011, ARCH BIOCHEM BIOPHYS, V507, P248, DOI 10.1016/j.abb.2010.12.013
   Mundy GR, 2002, NAT REV CANCER, V2, P584, DOI 10.1038/nrc867
   PAGET S, 1989, CANCER METAST REV, V8, P98
   Ryu TK, 2016, J CONTROL RELEASE, V232, P152, DOI 10.1016/j.jconrel.2016.04.025
   Siegel RL, 2016, CA-CANCER J CLIN, V66, P7, DOI 10.3322/caac.21332
   Swami A, 2014, P NATL ACAD SCI USA, V111, P10287, DOI 10.1073/pnas.1401337111
   Nguyen TDT, 2016, RSC ADV, V6, P33003, DOI 10.1039/c6ra02026g
   Uludag H, 2002, CURR PHARM DESIGN, V8, P1929, DOI 10.2174/1381612023393585
   Verhoef JJF, 2014, DRUG DISCOV TODAY, V19, P1945, DOI 10.1016/j.drudis.2014.08.015
   Weilbaecher KN, 2011, NAT REV CANCER, V11, P411, DOI 10.1038/nrc3055
   Yang D, 2016, LAB INVEST, V96, P1050, DOI 10.1038/labinvest.2016.82
   Yang Q, 2015, WIRES NANOMED NANOBI, V7, P655, DOI 10.1002/wnan.1339
   Ye WL, 2015, SCI REP-UK, V5, DOI 10.1038/srep14614
   Zhang P, 2016, J CONTROL RELEASE, V244, P184, DOI 10.1016/j.jconrel.2016.06.040
   Zhang SF, 2007, CHEM SOC REV, V36, P507, DOI 10.1039/b512310k
   Zheng Y, 2013, J BONE ONCOL, V2, P47, DOI 10.1016/j.jbo.2012.11.002
NR 33
TC 29
Z9 31
U1 2
U2 33
PU NATURE PORTFOLIO
PI BERLIN
PA HEIDELBERGER PLATZ 3, BERLIN, 14197, GERMANY
SN 2045-2322
J9 SCI REP-UK
JI Sci Rep
PD NOV 8
PY 2016
VL 6
AR 36707
DI 10.1038/srep36707
PG 10
WC Multidisciplinary Sciences
WE Science Citation Index Expanded (SCI-EXPANDED)
SC Science & Technology - Other Topics
GA EB4FE
UT WOS:000387324500001
PM 27824143
OA Green Published, gold
DA 2023-12-20
ER

PT J
AU Zhang, W
   Zhang, Q
   Zheng, TT
   Zhen, JC
   Niu, XH
AF Zhang, Wei
   Zhang, Qing
   Zheng, Ting-Ting
   Zhen, Jian-Cun
   Niu, Xiao-Hui
TI Delayed High-dose Methotrexate Excretion and Influencing Factors in
   Osteosarcoma Patients
SO CHINESE MEDICAL JOURNAL
LA English
DT Article
DE Delayed Excretion; Methotrexate; Osteosarcoma; Therapeutic Drug
   Monitoring
ID NEOADJUVANT CHEMOTHERAPY; PHARMACOKINETICS; CLEARANCE; PROGNOSIS; AGE
AB Background: High-dose methotrexate (HD-MTX) with folinic acid (leucovorin) rescue is "gold standard" therapy for osteosarcoma. Plasma concentrations of methotrexate (MTX) are closely related to its efficacy and toxicity. Delayed excretion of MTX can lead to serious adverse reactions that may result in treatment cessation, irreversible organ damage, and death. This study focused on the incidence of delayed excretion of MTX in Chinese osteosarcoma patients.
   Methods: A total of 1277 osteosarcoma patients were treated with HD-MTX chemotherapy (4291 cycles) from 2010 to 2015. Factors that could influence delayed excretion of MTX (gender, age, number of chemotherapy cycles, and serum concentration of MTX) were analyzed.
   Results: The incidence of delayed excretion of MTX (serum concentrations at 24 h [C-24 (h)] >5 mu mol/L) and severe delayed excretion of MTX (C-24 h > 2 0 mu mol/L) were 6.19% and 0.86% per patient, and 2.31% and 0.26% per cycle of treatment, respectively. The incidence of severe delayed excretion of MTX was associated with gender, age, and C-24 h.
   Conclusions: Precaution of delayed excretion of MTX is needed during osteosarcoma treatment using HD-MTX. An optimal individualized rescue strategy can be created with consideration of gender, age, and C-24 h.
C1 [Zhang, Wei; Zheng, Ting-Ting; Zhen, Jian-Cun] Beijing Jishuitan Hosp, Dept Clin Pharmacol, Beijing 100035, Peoples R China.
   [Zhang, Qing; Niu, Xiao-Hui] Beijing Jishuitan Hosp, Dept Orthopaed Oncol, Beijing 100035, Peoples R China.
RP Zhen, JC (通讯作者)，Beijing Jishuitan Hosp, Dept Clin Pharmacol, Beijing 100035, Peoples R China.
EM zhenjiancun@163.com
OI Zhang, Qing/0000-0002-7504-0555
FU Beijing Municipal Science and Technology Commission for Capital
   Characteristic Clinical Application Program [Z13110700220000,
   Z131107002213029]
FX This study was supported by the grants from the Beijing Municipal
   Science and Technology Commission for Capital Characteristic Clinical
   Application Program (No. Z13110700220000 and No. Z131107002213029).
CR Bacci G, 2003, ONCOL REP, V10, P851
   BLEYER WA, 1977, CANCER TREAT REV, V4, P87, DOI 10.1016/S0305-7372(77)80007-8
   Cavone JL, 2014, ANN PHARMACOTHER, V48, P897, DOI 10.1177/1060028014526159
   Cecyn KZ, 2003, AM J HEMATOL, V72, P209, DOI 10.1002/ajh.10271
   DELEPINE N, 1988, BIOMED PHARMACOTHER, V42, P257
   FLEISHER M, 1992, CLIN CHEM, V38, P609
   GRAF N, 1994, J CLIN ONCOL, V12, P1443, DOI 10.1200/JCO.1994.12.7.1443
   Holmboe L, 2012, BRIT J CLIN PHARMACO, V73, P106, DOI 10.1111/j.1365-2125.2011.04054.x
   JAFFE N, 1972, CANCER-AM CANCER SOC, V30, P1627, DOI 10.1002/1097-0142(197212)30:6<1627::AID-CNCR2820300631>3.0.CO;2-H
   Jaffe N, 2008, J CLIN ONCOL, V26, P4365, DOI 10.1200/JCO.2007.14.7793
   Lee KM, 2011, CANCER RES TREAT, V43, P67, DOI 10.4143/crt.2011.43.1.67
   Mir O, 2008, LANCET ONCOL, V9, P1198, DOI 10.1016/S1470-2045(08)70309-7
   WANG YM, 1979, CANCER TREAT REP, V63, P405
   Widemann BC, 2004, CANCER-AM CANCER SOC, V100, P2222, DOI 10.1002/cncr.20255
   [张威 Zhang Wei], 2014, [中国药房, China Pharmacy], V25, P151
   王雪, 2012, [中国医院药学杂志, Chinese Journal of Hospital Pharmacy], V32, P1835
NR 16
TC 9
Z9 14
U1 0
U2 3
PU MEDKNOW PUBLICATIONS & MEDIA PVT LTD
PI MUMBAI
PA B-9, KANARA BUSINESS CENTRE, OFF LINK RD, GHAKTOPAR-E, MUMBAI, 400075,
   INDIA
SN 0366-6999
J9 CHINESE MED J-PEKING
JI Chin. Med. J.
PD NOV 5
PY 2016
VL 129
IS 21
BP 2530
EP 2534
DI 10.4103/0366-6999.192781
PG 5
WC Medicine, General & Internal
WE Science Citation Index Expanded (SCI-EXPANDED)
SC General & Internal Medicine
GA EB0MH
UT WOS:000387037400003
PM 27779157
OA gold, Green Published
DA 2023-12-20
ER

PT J
AU Guan, J
   Yuan, ZC
   He, JL
   Wu, ZJ
   Liu, B
   Lin, X
   Mo, LG
   Mo, H
AF Guan, Jian
   Yuan, Zhenchao
   He, Juliang
   Wu, Zhenjie
   Liu, Bin
   Lin, Xiang
   Mo, Ligen
   Mo, Hao
TI Overexpression of caveolin-1 reduces Taxol resistance in human
   osteosarcoma cells by attenuating PI3K-Akt-JNK dependent autophagy
SO EXPERIMENTAL AND THERAPEUTIC MEDICINE
LA English
DT Article
DE caveolin-1; Taxol resistance; osteosarcoma cell; Janus kinase; autophagy
ID CANCER; EXPRESSION; PATHWAY; BIOLOGY
AB Caveolin-1 (CAV-1), which is an oncoprotein and a tumor suppressor, is highly expressed in normal osteoblasts. Although researchers have investigated its role in human osteosarcoma, the mechanism of caveolin-1 action in osteosarcoma remains unknown. In the present study, Saos-2 and U-2 OS cells were cultured with a continuous induction protocol of gradually increasing Taxol concentration for 6 months to establish drug-resistant cell lines. CAV-1 expression levels in osteosarcoma cells were detected via western blotting and quantitative polymerase chain reaction. CAV-1 knockdown was achieved using a short hair-pin RNA lentivirus vector, and cell viability was analyzed by MTT assay. The effect of caveolin-1 on autophagy was investigated, and the downregulation of caveolin-1 and increased autophagy was identified in Taxol-resistant osteosarcoma cells. In addition, the results of the present study demonstrated that downregulation of caveolin-1 promotes autophagy and induces osteosarcoma cell resistance to Taxol. Notably, overexpression of CAV-1 resensitized drug-resistant cells to Taxol via declined autophagy. In conclusion, CAV-1 was demonstrated to be downregulated in Taxol-resistant osteosarcoma cells, and overexpression of CAV-1 in human osteosarcoma cells suppressed Taxol resistance by attenuating PI3K-Akt-JNK-dependent autophagy. The present findings suggest that further investigation into CAV-1's role in Taxol resistance is warranted. In the future, detection of CAV-1 may be used as an indicator to evaluate the treatment and prognosis of patients with osteosarcoma.
C1 [Guan, Jian; Yuan, Zhenchao; He, Juliang; Wu, Zhenjie; Liu, Bin; Lin, Xiang; Mo, Ligen; Mo, Hao] Guangxi Med Univ, Affiliated Tumor Hosp, Dept Bone & Soft Tissue Neurosurg, 71 He Di Rd, Nanning 530021, Guangxi, Peoples R China.
C3 Guangxi Medical University
RP Mo, H (通讯作者)，Guangxi Med Univ, Affiliated Tumor Hosp, Dept Bone & Soft Tissue Neurosurg, 71 He Di Rd, Nanning 530021, Guangxi, Peoples R China.
EM mohaogxzlyy@sina.com
RI zhu, zhu/JDN-0159-2023; YUAN, ZG/JEF-2123-2023; Yuan, zhen/HLW-3443-2023
FU Science Computing and Intelligent Information processing of GuangXi
   Higher Education Key Laboratory [GXSCIIP201502]
FX This work was supported by Science Computing and Intelligent Information
   processing of GuangXi Higher Education Key Laboratory (grant no.
   GXSCIIP201502).
CR Axe EL, 2008, J CELL BIOL, V182, P685, DOI 10.1083/jcb.200803137
   Bao XH, 2010, INT J MOL MED, V25, P493, DOI 10.3892/ijmm_00000369
   Chen SN, 2016, TUMOR BIOL, V37, P2321, DOI 10.1007/s13277-015-3800-9
   Choi AMK, 2013, NEW ENGL J MED, V368, P1845, DOI [10.1056/NEJMra1205406, 10.1056/NEJMc1303158]
   Cicchini M, 2014, AUTOPHAGY, V10, P2036, DOI 10.4161/auto.34398
   Crystal AS, 2014, SCIENCE, V346, P1480, DOI 10.1126/science.1254721
   Galluzzi L, 2014, CELL, V159, P1263, DOI 10.1016/j.cell.2014.11.006
   Giuliano S, 2015, AUTOPHAGY, V11, P1891, DOI 10.1080/15548627.2015.1085742
   Isakoff MS, 2015, J CLIN ONCOL, V33, P3029, DOI 10.1200/JCO.2014.59.4895
   Klionsky DJ, 2000, SCIENCE, V290, P1717, DOI 10.1126/science.290.5497.1717
   Levine B, 2008, CELL, V132, P27, DOI 10.1016/j.cell.2007.12.018
   Levine B, 2007, NATURE, V446, P745, DOI 10.1038/446745a
   Li YT, 2011, ONCOL REP, V25, P303, DOI 10.3892/or.2010.1111
   Livak KJ, 2001, METHODS, V25, P402, DOI 10.1006/meth.2001.1262
   Pu J, 2015, DEV CELL, V33, P176, DOI 10.1016/j.devcel.2015.02.011
   Shi Y, 2015, AUTOPHAGY, V11, P769, DOI 10.1080/15548627.2015.1034411
   Shibutani ST, 2015, NAT IMMUNOL, V16, P1014, DOI 10.1038/ni.3273
   Shiroto T, 2014, PLOS ONE, V9, DOI 10.1371/journal.pone.0087871
   Siegel R, 2012, CA-CANCER J CLIN, V62, P10, DOI 10.3322/caac.20138
   Sun NK, 2015, ONCOTARGET, V6, P27065, DOI 10.18632/oncotarget.4824
   Wang L, 2015, ONCOL REP, V34, P2969, DOI 10.3892/or.2015.4278
   Wang ZY, 2014, CARCINOGENESIS, V35, P2346, DOI 10.1093/carcin/bgu155
   Wei YJ, 2008, MOL CELL, V30, P678, DOI 10.1016/j.molcel.2008.06.001
   Williams TM, 2005, AM J PHYSIOL-CELL PH, V288, pC494, DOI 10.1152/ajpcell.00458.2004
   Wu KN, 2011, CELL CYCLE, V10, P4250, DOI 10.4161/cc.10.24.18551
   Zhang F, 2014, NAT COMMUN, V5, DOI 10.1038/ncomms6775
   Zhao Z, 2015, WORLD J GASTROENTERO, V21, P1140, DOI 10.3748/wjg.v21.i4.1140
NR 27
TC 16
Z9 18
U1 1
U2 5
PU SPANDIDOS PUBL LTD
PI ATHENS
PA POB 18179, ATHENS, 116 10, GREECE
SN 1792-0981
EI 1792-1015
J9 EXP THER MED
JI Exp. Ther. Med.
PD NOV
PY 2016
VL 12
IS 5
BP 2815
EP 2822
DI 10.3892/etm.2016.3713
PG 8
WC Medicine, Research & Experimental
WE Science Citation Index Expanded (SCI-EXPANDED)
SC Research & Experimental Medicine
GA ED4ME
UT WOS:000388822000003
PM 27882079
OA gold, Green Published, Green Submitted
DA 2023-12-20
ER

PT J
AU Tesser-Gamba, F
   Lopes, LJD
   Petrilli, AS
   Toledo, SRC
AF Tesser-Gamba, Francine
   da Silva Lopes, Luana Joyce
   Petrilli, Antonio Sergio
   Caminada Toledo, Silvia Regina
TI <i>MAPK7</i> Gene Controls Proliferation, Migration and Cell Invasion in
   Osteosarcoma
SO MOLECULAR CARCINOGENESIS
LA English
DT Article
DE MAP kinase signaling system; osteosarcoma; therapeutic target;
   biological tumor marker; MAPK7
ID ACTIVATED PROTEIN-KINASE; SIGNALING PATHWAY; PROSTATE-CANCER;
   OSTEOGENIC-SARCOMA; ERK5; EXPRESSION; BMK1/ERK5; IDENTIFICATION;
   TRANSDUCTION; PROMOTES
AB Osteosarcomas (OS) are the most common malignant bone tumors, and the identification of useful tumor biomarkers and target proteins is required to predict the clinical outcome of patients and therapeutic response as well as to develop novel therapeutic strategies. In our previous study, MAPK7 has been identified as a candidate oncogene, and a promising prognostic marker for OS. Sequential activation of protein kinases within the mitogen-activated protein kinase (MAPK) cascades is a common mechanism of signal transduction in many cellular processes. In this study, we investigated the behavior of MAPK7 gene in OS cell lines. Technical viability, proliferation, migration, invasion, and apoptosis were used to evaluate the function of the MAPK7 gene. We evaluated the behavior of the OS cells with MAPK7 gene silenced, not silenced, and exposed to the main chemotherapy drugs used in OS treatment. We found that silenced MAPK7 gene is effective at suppressing cell proliferation, inhibiting cell migration, and invasion. Furthermore, MAPK7 is an important activator of transcription factors and is the main expression modulator of other key genes in the MAPK pathway. In summary, our study suggests that MAPK7 might be a promising therapeutic target for OS. (C) 2015 Wiley Periodicals, Inc.
C1 [Tesser-Gamba, Francine; Caminada Toledo, Silvia Regina] Univ Fed Sao Paulo, Pediat Oncol Inst IOP GRAACC, Genet Lab, Dept Pediat, Rua Botucatu 743,8th Floor, BR-04023062 Sao Paulo, SP, Brazil.
   [Tesser-Gamba, Francine; Caminada Toledo, Silvia Regina] Univ Fed Sao Paulo, Pediat Oncol Inst IOP GRAACC, Genet Lab, Dept Morphol & Genet, Sao Paulo, SP, Brazil.
   [da Silva Lopes, Luana Joyce; Caminada Toledo, Silvia Regina] Univ Fed Sao Paulo, Pediat Oncol Inst IOP GRAACC, Genet Lab, Dept Clin & Expt Oncol, Sao Paulo, SP, Brazil.
   [Petrilli, Antonio Sergio] Univ Fed Sao Paulo, Pediat Oncol Inst IOP GRAACC, Dept Pediat, Sao Paulo, SP, Brazil.
C3 Universidade Federal de Sao Paulo (UNIFESP); Universidade Federal de Sao
   Paulo (UNIFESP); Universidade Federal de Sao Paulo (UNIFESP);
   Universidade Federal de Sao Paulo (UNIFESP)
RP Toledo, SRC (通讯作者)，Univ Fed Sao Paulo, Pediat Oncol Inst IOP GRAACC, Genet Lab, Dept Pediat, Rua Botucatu 743,8th Floor, BR-04023062 Sao Paulo, SP, Brazil.
RI Gamba, Francine Tesser/E-2237-2015; Petrilli, Antonio S/B-7906-2012;
   Toledo, Silvia RC/C-2470-2012
OI Tesser Gamba, Francine/0000-0002-2959-8363
FU Fundacao de Amparo a Pesquisa do Estado de Sao Paulo (FAPESP)
   [2010/10782-8, 2011/10459-5]; Pediatric Oncology Institute
   IOP-GRAACC/UNIFESP; Fundacao de Amparo a Pesquisa do Estado de Sao Paulo
   (FAPESP) [GRANTS:16369124, 11/10459-5] Funding Source: FAPESP
FX Grant sponsor: Fundacao de Amparo a Pesquisa do Estado de Sao Paulo
   (FAPESP); Grant numbers: 2010/10782-8; 2011/10459-5; Grant sponsor:
   Pediatric Oncology Institute IOP-GRAACC/UNIFESP
CR Barros JC, 2005, J CELL SCI, V118, P1663, DOI 10.1242/jcs.02308
   Buschbeck M, 2005, J BIOL CHEM, V280, P2659, DOI 10.1074/jbc.M412599200
   Cargnello M, 2011, MICROBIOL MOL BIOL R, V75, P50, DOI 10.1128/MMBR.00031-10
   Montero JC, 2009, PLOS ONE, V4, DOI 10.1371/journal.pone.0005565
   Carvajal-Vergara X, 2005, BLOOD, V105, P4492, DOI 10.1182/blood-2004-08-2985
   Chang LF, 2001, NATURE, V410, P37, DOI 10.1038/35065000
   Clapé C, 2009, PLOS ONE, V4, DOI 10.1371/journal.pone.0007542
   Davis RJ, 2000, CELL, V103, P239, DOI 10.1016/S0092-8674(00)00116-1
   Fukuhara S, 2000, J BIOL CHEM, V275, P21730, DOI 10.1074/jbc.M002410200
   Gee JMW, 2005, ENDOCR-RELAT CANCER, V12, pS1, DOI 10.1677/erc.1.01054
   Gorlick R, 2003, CLIN CANCER RES, V9, P5442
   Hayashi M, 2005, CANCER RES, V65, P7699, DOI 10.1158/0008-5472.CAN-04-4540
   Hayashi M, 2004, J MOL MED, V82, P800, DOI 10.1007/s00109-004-0602-8
   Huvos AG, 1991, CANC TREAT RES, V62, P375
   Kamakura S, 1999, J BIOL CHEM, V274, P26563, DOI 10.1074/jbc.274.37.26563
   Kato Y, 1997, EMBO J, V16, P7054, DOI 10.1093/emboj/16.23.7054
   Kato Y, 1998, NATURE, V395, P713, DOI 10.1038/27234
   Kim SM, 2012, J ORTHOP RES, V30, P1040, DOI 10.1002/jor.22025
   Kyriakis JM, 2001, PHYSIOL REV, V81, P807, DOI 10.1152/physrev.2001.81.2.807
   LEE JD, 1995, BIOCHEM BIOPH RES CO, V213, P715, DOI 10.1006/bbrc.1995.2189
   Lennartsson J, 2010, CELL SIGNAL, V22, P955, DOI 10.1016/j.cellsig.2010.01.020
   Lochhead JJ, 2012, AM J PHYSIOL-HEART C, V302, pH582, DOI 10.1152/ajpheart.00889.2011
   Mehta PB, 2003, ONCOGENE, V22, P1381, DOI 10.1038/sj.onc.1206154
   Mulloy R, 2003, ONCOGENE, V22, P5387, DOI 10.1038/sj.onc.1206839
   Noguchi S, 2011, CANCER LETT, V307, P211, DOI 10.1016/j.canlet.2011.04.005
   Obara Y, 2010, MOL PHARMACOL, V77, P10, DOI 10.1124/mol.109.060236
   Pearson G, 2001, ENDOCR REV, V22, P153, DOI 10.1210/er.22.2.153
   Ramsay AK, 2011, BRIT J CANCER, V104, P664, DOI 10.1038/sj.bjc.6606062
   Roberts OL, 2009, BIOCHEM SOC T, V37, P1254, DOI 10.1042/BST0371254
   Salinas-Souza C, 2013, CYTOTECHNOLOGY, V65, P347, DOI 10.1007/s10616-012-9487-5
   Sawhney RS, 2009, J CELL PHYSIOL, V219, P152, DOI 10.1002/jcp.21662
   Schramp M, 2008, J CELL BIOL, V181, P1195, DOI 10.1083/jcb.200801078
   Scotlandi K, 1996, CANCER RES, V56, P2434
   Tesser-Gamba F, 2015, TUMOR BIOL UNPUB
   Tesser-Gamba F, 2012, HUM PATHOL, V43, P994, DOI 10.1016/j.humpath.2011.08.003
   Trieb K, 2000, BRIT J CANCER, V82, P85, DOI 10.1054/bjoc.1999.0881
   Wang LL, 2005, CANCER J, V11, P294, DOI 10.1097/00130404-200507000-00005
   Wang X, 2006, CELL SIGNAL, V18, P753, DOI 10.1016/j.cellsig.2005.11.003
   Weldon CB, 2002, SURGERY, V132, P293, DOI 10.1067/msy.2002.125389
   Whitmarsh AJ, 1998, TRENDS BIOCHEM SCI, V23, P481, DOI 10.1016/S0968-0004(98)01309-7
   Widmann C, 1999, PHYSIOL REV, V79, P143, DOI 10.1152/physrev.1999.79.1.143
   Wu GS, 2007, CANCER METAST REV, V26, P579, DOI 10.1007/s10555-007-9079-6
NR 42
TC 23
Z9 25
U1 0
U2 4
PU WILEY-BLACKWELL
PI HOBOKEN
PA 111 RIVER ST, HOBOKEN 07030-5774, NJ USA
SN 0899-1987
EI 1098-2744
J9 MOL CARCINOGEN
JI Mol. Carcinog.
PD NOV
PY 2016
VL 55
IS 11
BP 1700
EP 1713
DI 10.1002/mc.22420
PG 14
WC Biochemistry & Molecular Biology; Oncology
WE Science Citation Index Expanded (SCI-EXPANDED)
SC Biochemistry & Molecular Biology; Oncology
GA EC1GP
UT WOS:000387853200018
PM 26460937
DA 2023-12-20
ER

PT J
AU Li, YS
   Jiang, W
   Hu, YL
   Da, ZX
   Zeng, C
   Tu, M
   Deng, ZH
   Xiao, WF
AF Li, Yusheng
   Jiang, Wei
   Hu, Yuling
   Da, Zixun
   Zeng, Chao
   Tu, Min
   Deng, Zhenhan
   Xiao, Wenfeng
TI MicroRNA-199a-5p inhibits cisplatin-induced drug resistance via
   inhibition of autophagy in osteosarcoma cells
SO ONCOLOGY LETTERS
LA English
DT Article
DE osteosarcoma; cisplatin; autophagy; chemotherapy resistance;
   microRNA-199a-5p
ID DOWN-REGULATION; MESENCHYMAL TRANSITION; INDUCED APOPTOSIS;
   GASTRIC-CANCER; BREAST-CANCER; LUNG-CANCER; MIR-199A-5P; EXPRESSION;
   METASTASIS; TARGET
AB Osteosarcoma (OS) is the most common cancer of the bone. Chemotherapy is commonly used for the clinical treatment of OS. However, chemoresistance to cisplatin [also known as diamminedichloridoplatinum (II) (DDP)] is a major obstacle for OS therapy, the underlying mechanism of which is not fully understood. The present study aimed to investigate the role of microRNA (miR)-199a-5p in the regulation of chemoresistance to DDP in OS cells. Reverse transcription-quantitative polymerase chain reaction demonstrated that the expression level of miR-199a-5p was significantly reduced in human OS MG63 cells. In addition, DDP treatment also upregulated the protein levels of light chain 3 (LC3)-II and Beclin1 as well as the ratio of LC3-II vs. LC3-I in MG63 cells, indicating that autophagy was activated. Restoration of miR-199a-5p expression promoted DDP-induced inhibition of MG63 cell proliferation and inhibited DDP-induced autophagy, as indicated by the reduced protein levels of LC3-II and Beclin1 and the ratio of LC3-II vs. LC3-I. Finally, luciferase reporter assay data revealed that miR-199a-5p directly targeted Beclin1 and negatively mediated Beclin1 expression at a post-transcriptional level in MG63 cells. In conclusion, our study suggests that miR-199a-5p promotes the cytotoxicity of DDP in OS cells via inhibition of autophagy. Therefore, miR-199a-5p/autophagy signaling is involved in chemoresistance and may become a potential target for the treatment of DDP-resistant OS.
C1 [Li, Yusheng; Zeng, Chao; Deng, Zhenhan; Xiao, Wenfeng] Cent S Univ, Dept Orthoped, Xiangya Hosp, 87 Xiangya Rd, Changsha 410008, Hunan, Peoples R China.
   [Jiang, Wei] Jinan Univ, Shenzhen Peoples Hosp, Dept Bone & Joint, Clin Med Coll 2, Shenzhen 518020, Guangdong, Peoples R China.
   [Hu, Yuling] Cent S Univ, Dept Clin Med, Xiangya Sch Med, Changsha 410013, Hunan, Peoples R China.
   [Da, Zixun] Cent S Univ, Affiliated Canc Hosp, Xiangya Sch Med, Dept Orthopaed, Changsha 410013, Hunan, Peoples R China.
   [Tu, Min] Second Peoples Hosp Jingmen, Dept Orthoped, Jingmen 448000, Hubei, Peoples R China.
C3 Central South University; Jinan University; Central South University;
   Central South University
RP Xiao, WF (通讯作者)，Cent S Univ, Dept Orthoped, Xiangya Hosp, 87 Xiangya Rd, Changsha 410008, Hunan, Peoples R China.
EM doctorxiaowenfeng@163.com
RI Deng, Zhenhan/AAR-2420-2021; Deng, Zhenhan/AAB-4968-2021
OI Deng, Zhenhan/0000-0003-0522-8269; Deng, Zhenhan/0000-0003-0522-8269
FU National Natural Science Foundation of China (Beijing, China)
   [81402224]; Provincial Science Foundation of Hunan (Changsha, China)
   [2015JJ3139]; Scientific Research Project of the Development and Reform
   Commission of Hunan Province [Changsha, China] [(2014)658-8]; Scientific
   Research Project of Science and Technology Bureau of Hunan Province
   (Changsha, China) [2012FJ6001]; Scientific Research Project of Science
   and Technology Office of Changsha City (Changsha, China) [K1203040-31];
   Scientific Research Project of Health and Family Planning Commission of
   Hunan Province (Changsha, China) [B2014-12]; College Student's
   Innovation and Entrepreneurship Project of Central South University
   (Changsha, China) [DL14505]
FX The present study was supported by the National Natural Science
   Foundation of China (Beijing, China; grant no. 81402224), the Provincial
   Science Foundation of Hunan (Changsha, China; grant no. 2015JJ3139), the
   Scientific Research Project of the Development and Reform Commission of
   Hunan Province [Changsha, China; grant no. (2014)658-8], the Scientific
   Research Project of Science and Technology Bureau of Hunan Province
   (Changsha, China; grant no. 2012FJ6001), the Scientific Research Project
   of Science and Technology Office of Changsha City (Changsha, China;
   grant no. K1203040-31), the Scientific Research Project of Health and
   Family Planning Commission of Hunan Province (Changsha, China; grant no.
   B2014-12) and the College Student's Innovation and Entrepreneurship
   Project of Central South University (Changsha, China; grant no.
   DL14505).
CR Esquela-Kerscher A, 2006, NAT REV CANCER, V6, P259, DOI 10.1038/nrc1840
   Fang Y, 2012, MED SCI MONITOR, V18, pRA22, DOI 10.12659/MSM.882509
   He XJ, 2014, BMC CANCER, V14, DOI 10.1186/1471-2407-14-218
   Hu YB, 2014, DIGEST DIS SCI, V59, P2163, DOI 10.1007/s10620-014-3136-0
   Kotsopoulos J, 2014, BRIT J CANCER, V111, P1269, DOI 10.1038/bjc.2014.391
   Lee JM, 2015, ONCOTARGET, V6, P3918, DOI 10.18632/oncotarget.2928
   Li Z, 2017, CELL DEATH DIFFER, V24, P1205, DOI 10.1038/cdd.2015.95
   Liu XZ, 2011, J ORTHOP RES, V29, P1259, DOI 10.1002/jor.21403
   Pan BZ, 2015, ONCOTARGET, V6, P317, DOI 10.18632/oncotarget.2787
   Rebecca VW, 2016, ONCOGENE, V35, P1, DOI 10.1038/onc.2015.99
   Ren XF, 2015, EUR REV MED PHARMACO, V19, P1182
   Shen CC, 2013, INT J MOL MED, V32, P448, DOI 10.3892/ijmm.2013.1399
   Shin VY, 2015, BRIT J CANCER, V112, P1751, DOI 10.1038/bjc.2015.143
   Su ZY, 2015, ONCOTARGET, V6, P8474, DOI 10.18632/oncotarget.3523
   Sun Yang, 2015, Asian Pac J Cancer Prev, V16, P2785
   Sun Y, 2013, ONCOL RES, V21, P261, DOI 10.3727/096504014X13946388748992
   Tang Y, 2015, AM J CANCER RES, V5, P498
   Thompson LDR, 2013, ENT-EAR NOSE THROAT, V92, P288
   Wang F, 2014, GENOMICS, V104, P504, DOI 10.1016/j.ygeno.2014.09.004
   Xu N, 2012, BIOCHEM BIOPH RES CO, V423, P826, DOI 10.1016/j.bbrc.2012.06.048
   Yang Q, 2015, ONCOL REP, V33, P2537, DOI 10.3892/or.2015.3832
   Yates LA, 2013, CELL, V153, P516, DOI 10.1016/j.cell.2013.04.003
   Yi HQ, 2013, FEBS LETT, V587, P436, DOI 10.1016/j.febslet.2012.12.027
   Zhang C, 2015, CELL CYCLE, V14, P2100, DOI 10.1080/15384101.2015.1041693
   Zhang RJ, 2015, MOL MED REP, V12, P1727, DOI 10.3892/mmr.2015.3588
   Zhang ZC, 2009, J HUAZHONG U SCI-MED, V29, P737, DOI 10.1007/s11596-009-0613-3
   Zhao X, 2014, CELL DEATH DIFFER, V21, P1900, DOI 10.1038/cdd.2014.109
   Zhou JD, 2014, INT J CLIN EXP PATHO, V7, P7182
   Zhu JJ, 2016, LIFE SCI, V151, P115, DOI 10.1016/j.lfs.2016.02.014
NR 29
TC 39
Z9 44
U1 0
U2 8
PU SPANDIDOS PUBL LTD
PI ATHENS
PA POB 18179, ATHENS, 116 10, GREECE
SN 1792-1074
EI 1792-1082
J9 ONCOL LETT
JI Oncol. Lett.
PD NOV
PY 2016
VL 12
IS 5
BP 4203
EP 4208
DI 10.3892/ol.2016.5172
PG 6
WC Oncology
WE Science Citation Index Expanded (SCI-EXPANDED)
SC Oncology
GA ED4RR
UT WOS:000388838900171
PM 27895792
OA Green Published, gold
DA 2023-12-20
ER

PT J
AU Gümbel, D
   Gelbrich, N
   Weiss, M
   Napp, M
   Daeschlein, G
   Sckell, A
   Ender, SA
   Kramer, A
   Burchardt, M
   Ekkernkamp, A
   Stope, MB
AF Guembel, Denis
   Gelbrich, Nadine
   Weiss, Martin
   Napp, Matthias
   Daeschlein, Georg
   Sckell, Axel
   Ender, Stephan A.
   Kramer, Axel
   Burchardt, Martin
   Ekkernkamp, Axel
   Stope, Matthias B.
TI New Treatment Options for Osteosarcoma - Inactivation of Osteosarcoma
   Cells by Cold Atmospheric Plasma
SO ANTICANCER RESEARCH
LA English
DT Article
DE Osteosarcoma cell culture; cold atmospheric plasma; antitumor efficacy;
   activation of p53 gene; apoptosis
ID INDUCED APOPTOSIS; CANCER CELLS; INHIBITION; CISPLATIN; MEDICINE; LINE
AB Background/Aim: Cold atmospheric plasma has been shown to inhibit tumor cell growth and induce tumor cell death. The aim of the study was to investigate the effects of cold atmospheric plasma treatment on proliferation of human osteosarcoma cells and to characterize the underlying cellular mechanisms. Materials and Methods: Human osteosarcoma cells (U2-OS and MNNG/HOS) were treated with cold atmospheric plasma and seeded in culture plates. Cell proliferation, p53 and phospho-p53 protein expression and nuclear morphology were assessed. Results: The treated human osteosarcoma cell lines exhibited attenuated proliferation rates by up to 66%. The cells revealed an induction of p53, as well as phospho-p53 expression, by 2.3-fold and 4.5-fold, respectively, compared to controls. 4',6-diamidino-2-phenylindole staining demonstrated apoptotic nuclear condensation following cold atmospheric plasma treatment. Conclusion: Cold atmospheric plasma treatment significantly attenuated cell proliferation in a preclinical in vitro osteosarcoma model. The resulting increase in p53 expression and phospho-activation in combination with characteristic nuclear changes indicate this was through induction of apoptosis.
C1 [Guembel, Denis; Gelbrich, Nadine; Napp, Matthias; Sckell, Axel; Ekkernkamp, Axel] Univ Med Greifswald, Dept Trauma Reconstruct Surg & Rehabil Med, Ferdinand Sauerbruch Str, D-17475 Greifswald, Germany.
   [Weiss, Martin; Burchardt, Martin; Stope, Matthias B.] Univ Med Greifswald, Dept Urol, Greifswald, Germany.
   [Daeschlein, Georg] Univ Med Greifswald, Dept Dermatol, Greifswald, Germany.
   [Ender, Stephan A.] Univ Med Greifswald, Dept Orthopaed & Orthopaed Surg, Greifswald, Germany.
   [Kramer, Axel] Univ Med Greifswald, Dept Hyg & Environm Med, Greifswald, Germany.
   [Guembel, Denis; Ekkernkamp, Axel] BG Klinikum Unfallkrankenhaus Berlin gGmbH, Dept Trauma & Orthopaed Surg, Berlin, Germany.
C3 Greifswald Medical School; Greifswald Medical School; Greifswald Medical
   School; Greifswald Medical School; Greifswald Medical School
RP Gümbel, D (通讯作者)，Univ Med Greifswald, Dept Trauma Reconstruct Surg & Rehabil Med, Ferdinand Sauerbruch Str, D-17475 Greifswald, Germany.
EM denis.guembel@uni-greifswald.de
RI Weiss, Martin/AAY-2993-2021
CR Arjunan KP, 2012, J R SOC INTERFACE, V9, P147, DOI 10.1098/rsif.2011.0220
   BARRY MA, 1990, BIOCHEM PHARMACOL, V40, P2353, DOI 10.1016/0006-2952(90)90733-2
   Bekeschus S, 2014, FREE RADICAL RES, V48, P542, DOI 10.3109/10715762.2014.892937
   Chen Y, 2016, MOL MED REP, V13, P817, DOI 10.3892/mmr.2015.4583
   Fridman G, 2008, PLASMA PROCESS POLYM, V5, P503, DOI 10.1002/ppap.200700154
   Grossebrummel H, 2016, INT J ONCOL, V48, P793, DOI 10.3892/ijo.2015.3274
   Haertel B, 2014, BIOMOL THER, V22, P477, DOI 10.4062/biomolther.2014.105
   Heinlin J, 2011, J EUR ACAD DERMATOL, V25, P1, DOI 10.1111/j.1468-3083.2010.03702.x
   Hu J, 2015, ONCOL LETT, V10, P2378, DOI 10.3892/ol.2015.3499
   Kalghatgi S, 2011, PLOS ONE, V6, DOI 10.1371/journal.pone.0016270
   Kalghatgi S, 2010, ANN BIOMED ENG, V38, P748, DOI 10.1007/s10439-009-9868-x
   Keidar M, 2011, BRIT J CANCER, V105, P1295, DOI 10.1038/bjc.2011.386
   Kluge S BS, INVESTIGATING UNPUB
   Köritzer J, 2013, PLOS ONE, V8, DOI 10.1371/journal.pone.0064498
   Kramer A, 2013, CLIN PLASMA MED, V1, P11, DOI 10.1016/j.cpme.2013.03.002
   Kramer A, 2015, PLASMA PROCESS POLYM, V12, P1410, DOI 10.1002/ppap.201500170
   Luetke A, 2014, CANCER TREAT REV, V40, P523, DOI 10.1016/j.ctrv.2013.11.006
   Partecke LI, 2012, BMC CANCER, V12, DOI 10.1186/1471-2407-12-473
   Pilz M, 2012, J ORTHOP RES, V30, P2046, DOI 10.1002/jor.22161
   Ren JG, 2001, FEBS LETT, V488, P133, DOI 10.1016/S0014-5793(00)02397-8
   Schlegel J, 2013, CLIN PLASMA MED, V1, P2, DOI 10.1016/j.cpme.2013.08.001
   Stope MB, 2013, ANTICANCER RES, V33, P4921
   Weiss M, 2015, IN VIVO, V29, P611
   Weiss M, 2015, PLOS ONE, V10, DOI 10.1371/journal.pone.0130350
   Yano S, 2016, J ORTHOP RES, V34, P836, DOI 10.1002/jor.23073
   Zhang ZC, 2015, ONCOL LETT, V10, P2941, DOI 10.3892/ol.2015.3692
NR 26
TC 36
Z9 36
U1 2
U2 14
PU INT INST ANTICANCER RESEARCH
PI ATHENS
PA EDITORIAL OFFICE 1ST KM KAPANDRITIOU-KALAMOU RD KAPANDRITI, PO BOX 22,
   ATHENS 19014, GREECE
SN 0250-7005
EI 1791-7530
J9 ANTICANCER RES
JI Anticancer Res.
PD NOV
PY 2016
VL 36
IS 11
SI SI
BP 5915
EP 5922
DI 10.21873/anticanres.11178
PG 8
WC Oncology
WE Science Citation Index Expanded (SCI-EXPANDED)
SC Oncology
GA EC9TI
UT WOS:000388486700037
PM 27793916
OA Bronze
DA 2023-12-20
ER

PT J
AU Heymann, MF
   Brown, HK
   Heymann, D
AF Heymann, Marie-Francoise
   Brown, Hannah K.
   Heymann, Dominique
TI Drugs in early clinical development for the treatment of osteosarcoma
SO EXPERT OPINION ON INVESTIGATIONAL DRUGS
LA English
DT Review
DE Clinical trials; immunotherapy; macrophages; microenvironment;
   osteosarcoma; immunomodulation; cancer-initiating cells
ID HIGH-GRADE OSTEOSARCOMA; LIPOSOMAL MURAMYL TRIPEPTIDE; CHILDRENS
   ONCOLOGY GROUP; CIRCULATING TUMOR-CELLS; PRECLINICAL TESTING PROGRAM;
   GROWTH-FACTOR RECEPTOR; FACTOR-KAPPA-B; PHASE-I TRIAL; ZOLEDRONIC ACID;
   METASTATIC OSTEOSARCOMA
AB Introduction: Osteosarcomas are the main malignant primary bone tumours found in children and young adults. Conventional treatment is based on diagnosis and resection surgery, combined with polychemotherapy. This is a protocol that was established in the 1970s. Unfortunately, this therapeutic approach has reached a plateau of efficacy and the patient survival rate has not improved in the last four decades. New therapeutic approaches are thus required to improve the prognosis for osteosarcoma patients.Areas covered: From the databases available and published scientific literature, the present review gives an overview of the drugs currently in early clinical development for the treatment of osteosarcoma. For each drug, a short description is given of the relevant scientific data supporting its development.Expert opinion: Multidrug targeted approaches are set to emerge, given the heterogeneity of osteosarcoma subtypes and the multitude of therapeutic responses. The key role played by the microenvironment in the disease increases the number of therapeutic targets (such as macrophages or osteoclasts), as well as the master proteins that control cell proliferation or cell death. Ongoing phase I/II trials are important steps, not only for identifying new therapies with greater safety and efficacy, but also for better defining the role played by the microenvironment in the pathogenesis of osteosarcoma.
C1 [Heymann, Marie-Francoise; Brown, Hannah K.; Heymann, Dominique] Univ Sheffield, Sch Med, Dept Oncol & Metab, Sheffield, S Yorkshire, England.
   [Heymann, Marie-Francoise; Heymann, Dominique] Univ Nantes, Pathophysiol Bone Resorpt & Therapy Primary Bone, Equipe Ligue 2012, Fac Med,INSERM,UMR 957, Nantes, France.
   [Heymann, Marie-Francoise; Heymann, Dominique] Nantes Univ Hosp, Nantes, France.
   [Heymann, Marie-Francoise; Brown, Hannah K.; Heymann, Dominique] INSERM Univ Sheffield, Sch Med, European Associated Lab, Sarcoma Res Unit, Sheffield, S Yorkshire, England.
C3 University of Sheffield; Institut National de la Sante et de la
   Recherche Medicale (Inserm); Nantes Universite; Nantes Universite; CHU
   de Nantes
RP Heymann, D (通讯作者)，Sch Med, Dept Oncol & Metab, Beech Hill Rd, Sheffield S10 2RX, S Yorkshire, England.
EM dominique.heymann@sheffield.ac.uk
RI Heymann, Dominique/AAC-6014-2019
OI Heymann, Dominique/0000-0001-7777-0669; Heymann,
   Marie-Francoise/0000-0002-5585-8261
FU Ligue Contre le Cancer, FR; Bone Cancer Research Trust, UK [144681]
FX This study was supported by the Ligue Contre le Cancer, FR (research
   project: Equipe LIGUE 2012) and the Bone Cancer Research Trust, UK
   (research project number 144681).
CR Allen Bj, 2013, J Biomed Phys Eng, V3, P67
   Allison Daniel C., 2012, Sarcoma, V2012, P704872, DOI 10.1155/2012/704872
   Anderson PM, 2014, ADV EXP MED BIOL, V804, P291, DOI 10.1007/978-3-319-04843-7_16
   Ando Kosei, 2013, Cancers (Basel), V5, P591, DOI 10.3390/cancers5020591
   Ando K, 2011, EXPERT OPIN PHARMACO, V12, P285, DOI 10.1517/14656566.2011.543129
   [Anonymous], 2011, Prescrire Int, V20, P89
   [Anonymous], 2013, WHO CLASSIFICATION T
   Aplenc R, 2011, J CLIN ONCOL, V29, P839, DOI 10.1200/JCO.2010.30.7231
   Avnet S, 2009, CANCER RES, V69, P2443, DOI 10.1158/0008-5472.CAN-08-2645
   Avril P, 2016, PLAST RECONSTR SURG, V137, P865, DOI 10.1097/01.prs.0000479989.88114.8b
   Bacci G, 2005, EUR J CANCER, V41, P2836, DOI 10.1016/j.ejca.2005.08.026
   Bagatell R, 2011, CLIN CANCER RES, V17, P611, DOI 10.1158/1078-0432.CCR-10-1731
   Bago-Horvath Z, 2014, PATHOLOGY, V46, P411, DOI 10.1097/PAT.0000000000000116
   Barouch-Bentov R, 2011, EXPERT OPIN INV DRUG, V20, P153, DOI 10.1517/13543784.2011.546344
   Benassi MS, 2007, CANCER LETT, V250, P194, DOI 10.1016/j.canlet.2006.10.004
   Berman SD, 2008, P NATL ACAD SCI USA, V105, P11851, DOI 10.1073/pnas.0805462105
   Bertrand N, 2014, ADV DRUG DELIVER REV, V66, P2, DOI 10.1016/j.addr.2013.11.009
   Bertrand TE, 2016, CLIN ORTHOP RELAT R, V474, P677, DOI 10.1007/s11999-015-4359-x
   Bielack S, 2013, MINERVA PEDIATR, V65, P125
   Bielack SS, 2015, J CLIN ONCOL, V33, P2279, DOI 10.1200/JCO.2014.60.0734
   Bolognesi C, 2016, SCI REP-UK, V6, DOI 10.1038/srep20944
   Bond M, 2008, PEDIATR BLOOD CANCER, V50, P254, DOI 10.1002/pbc.21132
   Borovski T, 2011, CANCER RES, V71, P634, DOI 10.1158/0008-5472.CAN-10-3220
   Bousquet M, 2016, ANN ONCOL, V27, P738, DOI 10.1093/annonc/mdw009
   Branstetter D, 2015, J BONE ONCOL, V4, P59, DOI 10.1016/j.jbo.2015.06.002
   Buddingh EP, 2011, CLIN CANCER RES, V17, P2110, DOI 10.1158/1078-0432.CCR-10-2047
   Burrow S, 1998, J SURG ONCOL, V69, P21, DOI 10.1002/(SICI)1096-9098(199809)69:1<21::AID-JSO5>3.0.CO;2-M
   Carrle D, 2006, INT ORTHOP, V30, P445, DOI 10.1007/s00264-006-0192-x
   Cathonnas R, 2015, ONCOLOGY-BASEL, V88, P257, DOI 10.1159/000369975
   Chang L, 2015, MED ONCOL, V32, DOI 10.1007/s12032-014-0430-9
   Chauvin C, 2008, CANCER RES, V68, P9433, DOI 10.1158/0008-5472.CAN-08-0104
   Chen Y, 2015, SCI TRANSL MED, V7, DOI 10.1126/scitranslmed.aad0295
   Chou AJ, 2009, CANCER-AM CANCER SOC, V115, P5339, DOI 10.1002/cncr.24566
   Chugh R, 2009, J CLIN ONCOL, V27, P3148, DOI 10.1200/JCO.2008.20.5054
   Clark JCM, 2008, J CANCER RES CLIN, V134, P281, DOI 10.1007/s00432-007-0330-x
   Constantino J, 2016, TRANSL RES, V168, P74, DOI 10.1016/j.trsl.2015.07.008
   Cook J, 2013, CURR OPIN PHARMACOL, V13, P595, DOI 10.1016/j.coph.2013.05.017
   COOPER CS, 1984, NATURE, V311, P29, DOI 10.1038/311029a0
   Dass CR, 2007, MOL CANCER THER, V6, P3263, DOI 10.1158/1535-7163.MCT-07-0546
   DeLaney TF, 2005, INT J RADIAT ONCOL, V61, P492, DOI 10.1016/j.ijrobp.2004.05.051
   DeRenzo C, 2014, ADV EXP MED BIOL, V804, P323, DOI 10.1007/978-3-319-04843-7_18
   Dieli F, 2003, BLOOD, V102, P2310, DOI 10.1182/blood-2003-05-1655
   DuBois SG, 2011, CLIN CANCER RES, V17, P5113, DOI 10.1158/1078-0432.CCR-11-0237
   Endo-Munoz L, 2012, BBA-REV CANCER, V1826, P434, DOI 10.1016/j.bbcan.2012.07.003
   Endo-Munoz L, 2010, CANCER RES, V70, P7063, DOI 10.1158/0008-5472.CAN-09-4291
   Errani C, 2011, EXPERT REV ANTICANC, V11, P217, DOI [10.1586/era.10.172, 10.1586/ERA.10.172]
   Ferracini R, 2000, J ORTHOPAED RES, V18, P253, DOI 10.1002/jor.1100180213
   Festino L, 2016, DRUGS, V76, P925, DOI 10.1007/s40265-016-0588-x
   Gabriel MT, 2016, CLIN CHEM, V62, P571, DOI 10.1373/clinchem.2015.249706
   Gobin B., 2012, MONOCLONAL ANTIBODIE, P42
   Goodwin JF, 2014, CANCER DISCOV, V4, P1126, DOI 10.1158/2159-8290.CD-14-0358
   Goorin AM, 2003, J CLIN ONCOL, V21, P1574, DOI 10.1200/JCO.2003.08.165
   Gouin F, 2015, BONE CANCER: PRIMARY BONE CANCER AND BONE METASTASES, 2ND EDITION, P287, DOI 10.1016/B978-0-12-416721-6.00025-X
   Grignani G, 2012, ANN ONCOL, V23, P508, DOI 10.1093/annonc/mdr151
   Grignani G, 2015, LANCET ONCOL, V16, P98, DOI 10.1016/S1470-2045(14)71136-2
   Hattinger CM, 2015, EXPERT OPIN EMERG DR, V20, P495, DOI 10.1517/14728214.2015.1051965
   Hauben EI, 2015, BONE CANCER: PRIMARY BONE CANCER AND BONE METASTASES, 2ND EDITION, P5, DOI 10.1016/B978-0-12-416721-6.00001-7
   HEINER JP, 1987, CANCER RES, V47, P5377
   Henriksen G, 2003, J NUCL MED, V44, P252
   Heymann D, 2005, BONE, V37, P74, DOI 10.1016/j.bone.2005.02.020
   Heymann D, 2004, TRENDS MOL MED, V10, P337, DOI 10.1016/j.molmed.2004.05.007
   Heymann D, 2011, IBMS BONEKEY, V8, P402, DOI DOI 10.1138/20110531
   Heymann Dominique, 2013, Bonekey Rep, V2, P378, DOI 10.1038/bonekey.2013.112
   Himoudi N, 2012, CLIN TRANSL ONCOL, V14, P271, DOI 10.1007/s12094-012-0795-1
   Huvos AG, 1991, BONE TUMORS DIAGNOSI, P85
   Inwards C, 2013, WHO CLASSIFICATION T
   Jentzsch T, 2014, ANTICANCER RES, V34, P3881
   Kager L, 2010, THER CLIN RISK MANAG, V6, P279
   Kang MH, 2015, CLIN CANCER RES, V21, P1139, DOI 10.1158/1078-0432.CCR-14-1882
   Keir ST, 2012, PEDIATR BLOOD CANCER, V59, P586, DOI 10.1002/pbc.24016
   KLEINERMAN ES, 1995, AM J CLIN ONCOL-CANC, V18, P93, DOI 10.1097/00000421-199504000-00001
   KLEINERMAN ES, 1992, CANCER IMMUNOL IMMUN, V34, P211, DOI 10.1007/BF01741788
   Koto K, 2009, CANCER LETT, V274, P271, DOI 10.1016/j.canlet.2008.09.026
   Kovac M, 2015, NAT COMMUN, V6, DOI 10.1038/ncomms9940
   Krishnadas DK, 2015, CANCER IMMUNOL IMMUN, V64, P1251, DOI 10.1007/s00262-015-1731-3
   KURZMAN ID, 1994, CANCER BIOTHERAPY, V9, P113, DOI 10.1089/cbr.1994.9.113
   Kurzman ID, 1999, CANCER BIOTHER RADIO, V14, P121, DOI 10.1089/cbr.1999.14.121
   Kurzman ID, 1995, CLIN CANCER RES, V1, P1595
   Lamoureux F, 2008, MOL CANCER THER, V7, P3389, DOI 10.1158/1535-7163.MCT-08-0497
   Lazar A, 2013, WHO CLASSIFICATION T, P92
   Lee JA, 2011, PEDIATR BLOOD CANCER, V56, P738, DOI 10.1002/pbc.22720
   Li X, 2015, TUMOR BIOL, V36, P9365, DOI 10.1007/s13277-015-3642-5
   Li ZX, 2013, MOL BIOL REP, V40, P427, DOI 10.1007/s11033-012-2077-y
   Li ZX, 2012, J ORTHOP RES, V30, P824, DOI 10.1002/jor.21579
   Lin PP, 2009, CARCINOGENESIS, V30, P1789, DOI 10.1093/carcin/bgp180
   LINK MP, 1986, NEW ENGL J MED, V314, P1600, DOI 10.1056/NEJM198606193142502
   Liu B, 2014, PLOS ONE, V9, DOI 10.1371/journal.pone.0093576
   MACEWEN EG, 1977, VET CLIN N AM, V7, P65, DOI 10.1016/S0091-0279(77)50006-8
   MACEWEN EG, 1994, J DRUG TARGET, V2, P391, DOI 10.3109/10611869408996814
   MACEWEN EG, 1989, JNCI-J NATL CANCER I, V81, P935, DOI 10.1093/jnci/81.12.935
   Mandai M, 2016, INT J CLIN ONCOL, V21, P456, DOI 10.1007/s10147-016-0968-y
   Mandai M, 2016, CLIN CANCER RES, V22, P2329, DOI 10.1158/1078-0432.CCR-16-0224
   Maris JM, 2008, PEDIATR BLOOD CANCER, V51, P42, DOI 10.1002/pbc.21535
   Martins-Neves SR, 2016, J CELL PHYSIOL, V231, P876, DOI 10.1002/jcp.25179
   Matsunobu A, 2012, CANCER-AM CANCER SOC, V118, P4555, DOI 10.1002/cncr.27451
   McGovern SL, 2012, CURR ONCOL REP, V14, P320, DOI 10.1007/s11912-012-0235-y
   McTiernan A, 2012, EUR J CANCER, V48, P703, DOI 10.1016/j.ejca.2011.09.012
   Merchant MS, 2016, CLIN CANCER RES, V22, P1364, DOI 10.1158/1078-0432.CCR-15-0491
   Mertens F., 2013, WHO CLASSIFICATION T, P282
   Meyers PA, 2005, J CLIN ONCOL, V23, P2004, DOI 10.1200/JCO.2005.06.031
   Meyers PA, 2008, J CLIN ONCOL, V26, P633, DOI 10.1200/JCO.2008.14.0095
   Mirabello L, 2009, INT J CANCER, V125, P229, DOI 10.1002/ijc.24320
   Mirabello L, 2009, CANCER-AM CANCER SOC, V115, P1531, DOI 10.1002/cncr.24121
   Mohseny AB, 2011, STEM CELLS, V29, P397, DOI 10.1002/stem.596
   Montag A, 2013, WHO CLASSIFICATION T, P294
   Mori K, 2007, J PATHOL, V211, P555, DOI 10.1002/path.2140
   Mori K, 2008, EXPERT REV ANTICANC, V8, P151, DOI 10.1586/14737140.8.2.151
   Moriceau G, 2010, CURR PHARM DESIGN, V16, P2981, DOI 10.2174/138161210793563554
   Mortensen DS, 2015, J MED CHEM, V58, P5599, DOI 10.1021/acs.jmedchem.5b00627
   Mortensen DS, 2014, EJC SUPPL, V50, P50
   Mross K, 2012, CLIN CANCER RES, V18, P2658, DOI 10.1158/1078-0432.CCR-11-1900
   Muraro M, 2007, CELL IMMUNOL, V249, P63, DOI 10.1016/j.cellimm.2007.11.005
   Mutsaers AJ, 2014, BONE, V62, P56, DOI 10.1016/j.bone.2014.02.003
   Mutsaers AJ, 2013, BONE, V55, P166, DOI 10.1016/j.bone.2013.02.016
   Navid F, 2013, CLIN CANCER RES, V19, P236, DOI 10.1158/1078-0432.CCR-12-1897
   Nilsson S, 2005, CLIN CANCER RES, V11, P4451, DOI 10.1158/1078-0432.CCR-04-2244
   Nowicki TS, 2016, PEDIATR RES, V79, P371, DOI 10.1038/pr.2015.246
   Oda Y, 2000, HUM PATHOL, V31, P709, DOI 10.1053/hupa.2000.8230
   Ohba T, 2014, BONE, V63, P110, DOI 10.1016/j.bone.2014.03.005
   Oliveira AM, 2013, WHO CLASSIFICATION T, P289
   Ory B, 2008, J CELL MOL MED, V12, P928, DOI 10.1111/j.1582-4934.2008.00141.x
   Ory B, 2007, MOL PHARMACOL, V71, P333, DOI 10.1124/mol.106.028837
   Ory B, 2005, CANCER-AM CANCER SOC, V104, P2522, DOI 10.1002/cncr.21530
   Ozaki T, 2003, J CLIN ONCOL, V21, P334, DOI 10.1200/JCO.2003.01.142
   Pahl JHW, 2014, J EXP CLIN CANC RES, V33, DOI 10.1186/1756-9966-33-27
   Penel-Page M, 2015, BMC CANCER, V15, DOI 10.1186/s12885-015-1894-5
   Perrot P, 2010, PLOS ONE, V5, DOI 10.1371/journal.pone.0010999
   Piperno-Neumann S, 2014, ANN ONCOL, V25, DOI 10.1093/annonc/mdu354.2
   Poon VI, 2015, CLIN SARCOMA RES, V5, DOI 10.1186/s13569-014-0020-9
   Qiao B, 2015, DRUG DES DEV THER, V9, P969, DOI 10.2147/DDDT.S77116
   Rahn DA, 2015, PRACT RADIAT ONCOL, V5, P183, DOI 10.1016/j.prro.2014.08.015
   ROSEN G, 1975, CANCER-AM CANCER SOC, V35, P936, DOI 10.1002/1097-0142(197503)35:3+<936::AID-CNCR2820350714>3.0.CO;2-B
   Roth M, 2016, PEDIATR BLOOD CANCER, V63, P32, DOI 10.1002/pbc.25688
   Roth M, 2014, CANCER-AM CANCER SOC, V120, P548, DOI 10.1002/cncr.28461
   Safwat A, 2014, ACTA ONCOL, V53, P1451, DOI 10.3109/0284186X.2014.948062
   Sampson ER, 2011, J BONE MINER RES, V26, P1283, DOI 10.1002/jbmr.336
   Sartor O, 2014, LANCET ONCOL, V15, P738, DOI 10.1016/S1470-2045(14)70183-4
   Satelli A, 2014, CANCER RES, V74, P1645, DOI 10.1158/0008-5472.CAN-13-1739
   Schwartz GK, 2013, LANCET ONCOL, V14, P371, DOI 10.1016/S1470-2045(13)70049-4
   Schwarz R, 2009, CANCER TREAT RES, V152, P147, DOI 10.1007/978-1-4419-0284-9_7
   Scotlandi K, 1996, AM J PATHOL, V149, P1209
   Ségaliny AI, 2015, J BONE ONCOL, V4, P1, DOI 10.1016/j.jbo.2015.01.001
   Ségaliny AI, 2015, INT J CANCER, V137, P73, DOI 10.1002/ijc.29376
   Serra M, 2006, INT J ONCOL, V29, P1459
   Shen JK, 2014, CANCER IMMUNOL RES, V2, P690, DOI 10.1158/2326-6066.CIR-13-0224
   Sherr CJ, 2016, CANCER DISCOV, V6, P353, DOI 10.1158/2159-8290.CD-15-0894
   Shibuya H, 2012, CANCER SCI, V103, P1656, DOI 10.1111/j.1349-7006.2012.02344.x
   Skoda J, 2016, TUMOR BIOL, V37, P9535, DOI 10.1007/s13277-016-4837-0
   SMITH BW, 1993, CANCER BIOTHERAPY, V8, P137, DOI 10.1089/cbr.1993.8.137
   Tan W, 2011, NATURE, V470, P548, DOI 10.1038/nature09707
   Tarek N, 2014, ADV EXP MED BIOL, V804, P341, DOI 10.1007/978-3-319-04843-7_19
   Theoleyre S, 2004, CYTOKINE GROWTH F R, V15, P457, DOI 10.1016/j.cytogfr.2004.06.004
   Trieb K, 2015, ONCOL LETT, V10, P1813, DOI 10.3892/ol.2015.3489
   Tsukahara T, 2016, EXPERT OPIN BIOL TH, V27, P1
   Wagner LM, 2014, PEDIATR BLOOD CANCER, V61, P2096, DOI 10.1002/pbc.25062
   Walkley CR, 2008, GENE DEV, V22, P1662, DOI 10.1101/gad.1656808
   Wan X, 2007, ONCOGENE, V26, P1932, DOI 10.1038/sj.onc.1209990
   Wang KL, 2012, ARCH BIOCHEM BIOPHYS, V526, P38, DOI 10.1016/j.abb.2012.07.003
   Whelan JS, 2015, ANN ONCOL, V26, P407, DOI 10.1093/annonc/mdu526
   Whelan JS, 2012, ANN ONCOL, V23, P1607, DOI 10.1093/annonc/mdr491
   Wittrant Y, 2004, BBA-REV CANCER, V1704, P49, DOI 10.1016/j.bbcan.2004.05.002
   Wold LE, 2013, WHO CLASSIFICATION T, P295
   Yan GN, 2016, CANCER LETT, V370, P268, DOI 10.1016/j.canlet.2015.11.003
   Yoshiyama A, 2016, ANTICANCER RES, V36, P625
   Yu AL, 1998, J CLIN ONCOL, V16, P2169, DOI 10.1200/JCO.1998.16.6.2169
   Zhang W, 2016, EUR SPINE J, V25, pS113, DOI 10.1007/s00586-015-4202-9
   Zhou LT, 2012, NEOPLASMA, V59, P1, DOI 10.4149/neo_2012_001
NR 167
TC 42
Z9 47
U1 2
U2 21
PU TAYLOR & FRANCIS LTD
PI ABINGDON
PA 2-4 PARK SQUARE, MILTON PARK, ABINGDON OR14 4RN, OXON, ENGLAND
SN 1354-3784
EI 1744-7658
J9 EXPERT OPIN INV DRUG
JI Expert Opin. Investig. Drugs
PD NOV
PY 2016
VL 25
IS 11
BP 1265
EP 1280
DI 10.1080/13543784.2016.1237503
PG 16
WC Pharmacology & Pharmacy
WE Science Citation Index Expanded (SCI-EXPANDED)
SC Pharmacology & Pharmacy
GA EA7BQ
UT WOS:000386783500003
PM 27633385
OA Green Submitted, Green Accepted
DA 2023-12-20
ER

PT J
AU Pettke, A
   Hotfilder, M
   Clemens, D
   Klco-Brosius, S
   Schaefer, C
   Potratz, J
   Dirksen, U
AF Pettke, Aleksandra
   Hotfilder, Marc
   Clemens, Dagmar
   Klco-Brosius, Stephanie
   Schaefer, Christiane
   Potratz, Jenny
   Dirksen, Uta
TI Suberanilohydroxamic acid (vorinostat) synergistically enhances the
   cytotoxicity of doxorubicin and cisplatin in osteosarcoma cell lines
SO ANTI-CANCER DRUGS
LA English
DT Article
DE combination therapy; epigenetic drugs; osteosarcoma;
   suberanilohydroxamic acid
ID HISTONE DEACETYLASE INHIBITORS; ISTITUTO-ORTOPEDICO-RIZZOLI; HIGH-GRADE
   OSTEOSARCOMA; METASTATIC OSTEOSARCOMA; PHASE-II; PROGNOSTIC-FACTORS;
   GENE-EXPRESSION; UP-REGULATION; CANCER-CELLS; SOLID TUMORS
AB Osteosarcoma is the most common primary bone cancer in children and is a highly malignant disease, in which 25% of patients present with metastasis at diagnosis. Considerable advances in the treatment of localized disease have been achieved since the introduction of combined modality treatment, increasing the prognosis of overall survival to 70%. Yet, established therapies have only limited success in treating both metastatic disease and nonresponders to primary chemotherapy. Therefore, new therapeutic approaches are required, particularly for the control of osteosarcoma in these patient groups. Epigenetically modifying substances are a class of emerging drugs that have shown therapeutic potential in various hematological and solid cancers. We examined the cytotoxic effects of 5-azacitidine, 3-deazaneplanocin A, and suberanilohydroxamic acid (SAHA) on osteosarcoma cell lines HOS, MG-63, MNNG, and ZK-58. SAHA was the only chemical agent that exerted a strong, growth-limiting effect in all cell lines tested. The growth-limiting effect of SAHA was accompanied by features characteristic of apoptotic death. We found that cotreatment with SAHA and cisplatin showed strong synergism in all cell lines. The effect of cotreatment with SAHA and doxorubicin was cell line dependent. In the cell lines HOS, MG-63, and MNNG, the combined effect was synergistic, whereas in the cell line ZK-58, SAHA antagonized doxorubicin. The strong synergism of SAHA indicated that in combination with cisplatin, it might enable a promising add-on to current therapy regimens. However, considering the cell line-dependent effect that was found when SAHA was combined with doxorubicin, further experimentation is needed.
C1 [Pettke, Aleksandra; Hotfilder, Marc; Clemens, Dagmar; Klco-Brosius, Stephanie; Schaefer, Christiane; Dirksen, Uta] Univ Hosp Munster, Dept Pediat Hematol & Oncol, Albert Schweitzer Campus 1, D-48149 Munster, Germany.
   [Potratz, Jenny] Univ Hosp Munster, Dept General Pediat, D-48149 Munster, Germany.
C3 University of Munster; University of Munster
RP Dirksen, U (通讯作者)，Univ Hosp Munster, Dept Pediat Hematol & Oncol, Albert Schweitzer Campus 1, D-48149 Munster, Germany.
EM uta.dirksen@ukmuenster.de
RI Dirksen, Uta/AGX-8472-2022
OI , Uta/0000-0002-5435-7860
FU Federal Ministry of Education and Research Germany BMBF (TranSaRNet);
   Deutsches Zentrum fur Luft- und Raumfahrt e.V. [01GM0869]; PROVABES
   ERA-Net-TRANSCAN [01KT1310]; EEC [602856-2]; Kind-Philipp-Stiftung fur
   Leukamieforschung
FX This work was supported by grants from the Federal Ministry of Education
   and Research Germany BMBF (TranSaRNet), Deutsches Zentrum fur Luft- und
   Raumfahrt e.V. (01GM0869 to U.D. and M.H.), PROVABES ERA-Net-TRANSCAN
   (01KT1310 to U.D.), EEC (602856-2, EU FP7 to U.D.), and
   Kind-Philipp-Stiftung fur Leukamieforschung (to A.P.).
CR Bacci G, 2000, J CLIN ONCOL, V18, P4016, DOI 10.1200/JCO.2000.18.24.4016
   Bayani J, 2007, SEMIN CANCER BIOL, V17, P5, DOI 10.1016/j.semcancer.2006.10.006
   Bielack SS, 2002, J CLIN ONCOL, V20, P776, DOI 10.1200/JCO.20.3.776
   Bielack SS, 2015, J CLIN ONCOL, V33, P2279, DOI 10.1200/JCO.2014.60.0734
   Blattmann C, 2013, STRAHLENTHER ONKOL, V189, P957, DOI 10.1007/s00066-013-0372-8
   Blattmann C, 2015, RADIAT ONCOL, V10, DOI 10.1186/s13014-015-0455-z
   Blattmann C, 2010, INT J RADIAT ONCOL, V78, P237, DOI 10.1016/j.ijrobp.2010.03.010
   Bond M, 2008, PEDIATR BLOOD CANCER, V50, P254, DOI 10.1002/pbc.21132
   CAMPANACCI M, 1981, CANCER, V48, P1569, DOI 10.1002/1097-0142(19811001)48:7<1569::AID-CNCR2820480717>3.0.CO;2-X
   Chang R, 2014, INT J NANOMED, V9, P461, DOI 10.2147/IJN.S55505
   Chen J, 2014, TUMOR BIOL, V35, P1383, DOI 10.1007/s13277-013-1189-x
   Chen R, 2015, HAEMATOLOGICA, V100, P357, DOI 10.3324/haematol.2014.117473
   CHOU TC, 1984, ADV ENZYME REGUL, V22, P27, DOI 10.1016/0065-2571(84)90007-4
   Chu QSC, 2015, ANN ONCOL, V26, P973, DOI 10.1093/annonc/mdv033
   Eot-Houllier G, 2009, CANCER LETT, V274, P169, DOI 10.1016/j.canlet.2008.06.005
   Fellenberg J, 2000, J ORTHOPAED RES, V18, P10, DOI 10.1002/jor.1100180103
   Giaginis C, 2014, TUMOR BIOL, V35, P61, DOI 10.1007/s13277-013-1007-5
   Graham JS, 2009, EUR J CANCER, V45, P1129, DOI 10.1016/j.ejca.2009.01.003
   Jain N, 2009, INT J BIOCHEM CELL B, V41, P72, DOI 10.1016/j.biocel.2008.10.006
   Jiang X, 2015, PLOS ONE, V10, DOI 10.1371/journal.pone.0122983
   Kaminskas E, 2005, ONCOLOGIST, V10, P176, DOI 10.1634/theoncologist.10-3-176
   Karagiannis TC, 2006, EPIGENETICS-US, V1, P121, DOI 10.4161/epi.1.3.3328
   Kim MS, 2003, CANCER RES, V63, P7291
   Komatsu S, 2013, BIOCHEM BIOPH RES CO, V437, P41, DOI 10.1016/j.bbrc.2013.06.032
   Kresse SH, 2012, PLOS ONE, V7, DOI 10.1371/journal.pone.0048262
   Kristensen LS, 2009, EUR J PHARMACOL, V625, P131, DOI 10.1016/j.ejphar.2009.10.011
   Longhi A, 2006, CANCER TREAT REV, V32, P423, DOI 10.1016/j.ctrv.2006.05.005
   Mann BS, 2007, ONCOLOGIST, V12, P1247, DOI 10.1634/theoncologist.12-10-1247
   Martin Jeff W., 2012, Sarcoma, V2012, P627254, DOI 10.1155/2012/627254
   Martin MJ, 2006, MOL CELL BIOL, V26, P1754, DOI 10.1128/MCB.26.5.1754-1769.2006
   Matulonis U, 2015, CANCER CHEMOTH PHARM, V76, P417, DOI 10.1007/s00280-015-2813-9
   Mejia-Guerrero S, 2010, GENE CHROMOSOME CANC, V49, P518, DOI 10.1002/gcc.20761
   Meyers PA, 2005, J CLIN ONCOL, V23, P2004, DOI 10.1200/JCO.2005.06.031
   Mialou V, 2005, CANCER-AM CANCER SOC, V104, P1100, DOI 10.1002/cncr.21263
   Mirabello L, 2009, CANCER-AM CANCER SOC, V115, P1531, DOI 10.1002/cncr.24121
   Nitz A, 2013, ONCOL LETT, V5, P311, DOI 10.3892/ol.2012.997
   Ottaviano L, 2010, GENE CHROMOSOME CANC, V49, P40, DOI 10.1002/gcc.20717
   Pasic I, 2010, CANCER RES, V70, P160, DOI 10.1158/0008-5472.CAN-09-1902
   Rosenblum JM, 2015, EPIGENETICS-US, V10, P31, DOI 10.4161/15592294.2014.989084
   Rothe J, 2015, BMC COMPLEM ALTERN M, V15, DOI 10.1186/s12906-015-0734-0
   Sadikovic B, 2009, HUM MOL GENET, V18, P1962, DOI 10.1093/hmg/ddp117
   Salinas-Souza C, 2013, HUM PATHOL, V44, P2188, DOI 10.1016/j.humpath.2013.04.013
   Seibel NL, 2007, CANCER, V109, P1646, DOI 10.1002/cncr.22553
   Sharma NL, 2013, BJU INT, V111, P537, DOI 10.1111/j.1464-410X.2012.11647.x
   Shi WY, 2014, J NEURO-ONCOL, V118, P313, DOI 10.1007/s11060-014-1433-2
   Song HJ, 2015, TUMOR BIOL, V36, P6773, DOI 10.1007/s13277-015-3405-3
   Thayanithy V, 2012, PLOS ONE, V7, DOI 10.1371/journal.pone.0043720
   Unland R, 2015, ANTI-CANCER DRUG, V26, P843, DOI 10.1097/CAD.0000000000000256
   Van AS, 2014, COCHRANE DB SYST REV, V7
   Whelan JS, 2015, ANN ONCOL, V26, P407, DOI 10.1093/annonc/mdu526
   Whelan J, 2012, INT J CANCER, V131, pE508, DOI 10.1002/ijc.26426
   Wittenburg LA, 2012, J CELL BIOCHEM, V113, P773, DOI 10.1002/jcb.23403
   YAMAGUCHI T, 1992, CANCER RES, V52, P2419
   Yancey A, 2012, PEDIATR BLOOD CANCER, V59, P144, DOI 10.1002/pbc.24138
   Yang JL, 2014, CHIN J CANCER, V33, P575, DOI 10.5732/cjc.014.10209
   Zhao YX, 2015, INT J CLIN EXP MED, V8, P11818
NR 56
TC 13
Z9 14
U1 0
U2 10
PU LIPPINCOTT WILLIAMS & WILKINS
PI PHILADELPHIA
PA TWO COMMERCE SQ, 2001 MARKET ST, PHILADELPHIA, PA 19103 USA
SN 0959-4973
EI 1473-5741
J9 ANTI-CANCER DRUG
JI Anti-Cancer Drugs
PD NOV
PY 2016
VL 27
IS 10
BP 1001
EP 1010
DI 10.1097/CAD.0000000000000418
PG 10
WC Oncology; Pharmacology & Pharmacy
WE Science Citation Index Expanded (SCI-EXPANDED)
SC Oncology; Pharmacology & Pharmacy
GA DZ6VG
UT WOS:000386000100008
PM 27487911
DA 2023-12-20
ER

PT J
AU Wang, L
   Wang, WG
   Rui, Z
   Zhou, DS
AF Wang, Lin
   Wang, WeiGuo
   Rui, Ze
   Zhou, DongSheng
TI The effective combination therapy against human osteosarcoma:
   doxorubicin plus curcumin co-encapsulated lipid-coated polymeric
   nanoparticulate drug delivery system
SO DRUG DELIVERY
LA English
DT Article
DE Co-encapsulated; combination therapy; drug delivery system; human
   osteosarcoma; lipid-coated polymeric nanoparticle
ID LIPOSOMAL NANOPARTICLES; CHITOSAN NANOPARTICLES; CANCER-CELLS;
   COLON-CANCER; RESISTANCE; CYTOTOXICITY; NANOSPHERES; INHIBITION;
   REVERSAL; VEHICLES
AB Objective: To overcome both the dose-limiting side effects of conventional chemotherapeutic agents and the therapeutic failure incurred from multidrug resistant (MDR) in osteosarcoma (OS), biodegradable lipid-coated polymeric nanoparticles (LPNs) were explored for the loading of doxorubicin (DOX) and curcumin (CUR).Methods: DOX plus CUR co-encapsulated LPNs (DOX+CUR LPNs) of mixed lipid monolayer shell and biodegradable polymer core were prepared. The cytotoxicity effect of DOX+CUR LPNs, single drug loaded LPNs, and free drug solutions were evaluated on human OS cell line KHOS cells and mice KHOS cells xenograft in vivo.Results: DOX+CUR LPNs displayed a curative effect on OS cell lines than the free drug counterparts. Also, best anti-OS effects were observed on the animal model compared with other groups tested.Conclusion: This promising dual drugs co-encapsulated lipid-coated polymeric nanoparticulate drug delivery system enhanced the cell delivery and activity of drugs against human OS cancer cell lines and in cancer bearing mice. This research may offer new options for the treatment of OS.
C1 [Wang, Lin; Zhou, DongSheng] Shandong Univ, Shandong Prov Hosp, Dept Orthopaed, 324 Jing Wu Rd, Jinan 250021, Peoples R China.
   [Wang, Lin; Rui, Ze] Taishan Med Univ, Affiliated Hosp, Dept Orthopaed, Tai An, Shandong, Peoples R China.
   [Wang, WeiGuo] Jinan Mil Command, Gen Hosp, Dept Orthopaed, Jinan, Peoples R China.
C3 Shandong First Medical University & Shandong Academy of Medical
   Sciences; Shandong University; Shandong First Medical University &
   Shandong Academy of Medical Sciences
RP Zhou, DS (通讯作者)，Shandong Univ, Shandong Prov Hosp, Dept Orthopaed, 324 Jing Wu Rd, Jinan 250021, Peoples R China.
EM sdzhouds@163.com
CR Ahangari A, 2013, DRUG DELIV, V20, P34, DOI 10.3109/10717544.2012.746402
   [Anonymous], DRUG DELIVERY
   Brennan P, 1998, BIOCHEM PHARMACOL, V55, P965, DOI 10.1016/S0006-2952(97)00535-2
   Chang R, 2015, INT J NANOMED, V10, P3351, DOI 10.2147/IJN.S78756
   Chang R, 2014, INT J NANOMED, V9, P461, DOI 10.2147/IJN.S55505
   Collins HM, 2013, BMC CANCER, V13, DOI 10.1186/1471-2407-13-37
   Desandes E, 2007, CANCER TREAT REV, V33, P609, DOI 10.1016/j.ctrv.2006.12.007
   Dhule SS, 2014, MOL PHARMACEUT, V11, P417, DOI 10.1021/mp400366r
   Dhule SS, 2012, NANOMED-NANOTECHNOL, V8, P440, DOI 10.1016/j.nano.2011.07.011
   Dubey N, 2012, DRUG DELIV, V19, P132, DOI 10.3109/10717544.2012.657718
   Gao X, 2013, INT J NANOMED, V8, P971, DOI 10.2147/IJN.S39532
   Gaudin A, 2015, J CONTROL RELEASE, V212, P50, DOI 10.1016/j.jconrel.2015.06.016
   Li SY, 2015, TUMOR BIOL, V36, P1329, DOI 10.1007/s13277-015-3181-0
   Li YH, 2015, DRUG DELIV, V22, P627, DOI 10.3109/10717544.2014.880756
   Liu YT, 2010, BIOMATERIALS, V31, P330, DOI 10.1016/j.biomaterials.2009.09.036
   Longhi A, 2006, CANCER TREAT REV, V32, P423, DOI 10.1016/j.ctrv.2006.05.005
   Miao J, 2013, COLLOID SURFACE B, V110, P74, DOI 10.1016/j.colsurfb.2013.03.037
   Nedelcu T, 2008, J CANCER RES CLIN, V134, P237, DOI 10.1007/s00432-007-0276-z
   Parajó Y, 2010, DRUG DELIV, V17, P596, DOI 10.3109/10717544.2010.509357
   Rahman HS, 2013, INT J NANOMED, V8, DOI 10.2147/IJN.S45313
   Rajkumar T, 2008, ANTI-CANCER DRUG, V19, P257, DOI 10.1097/CAD.0b013e3282f435b6
   Saini D, 2015, DRUG DELIV, V22, P823, DOI 10.3109/10717544.2014.900153
   Schwartz CL, 2007, J CLIN ONCOL, V25, P2057, DOI 10.1200/JCO.2006.07.7776
   Shao ZY, 2015, INT J NANOMED, V10, DOI 10.2147/IJN.S77837
   Siegel R, 2013, CA-CANCER J CLIN, V63, P11, DOI 10.3322/caac.21166
   Susa M, 2010, PLOS ONE, V5, DOI 10.1371/journal.pone.0010764
   Susa M, 2009, BMC CANCER, V9, DOI 10.1186/1471-2407-9-399
   Troselj KG, 2014, CURR PHARM DESIGN, V20, P6682, DOI 10.2174/1381612820666140826154601
   Wang YF, 2013, BIOMATERIALS, V34, P4068, DOI 10.1016/j.biomaterials.2012.12.033
   Wu X, 2012, CANCER EPIDEMIOL, V36, P212, DOI 10.1016/j.canep.2011.08.002
   Ye YJ, 2015, INT J NANOMED, V10, P4309, DOI 10.2147/IJN.S83508
   Zaki NM, 2014, DRUG DELIV, V21, P265, DOI 10.3109/10717544.2013.838808
   Zhao M, 2013, DRUG DELIV, V20, P95, DOI 10.3109/10717544.2013.779328
NR 33
TC 35
Z9 35
U1 4
U2 46
PU TAYLOR & FRANCIS LTD
PI ABINGDON
PA 2-4 PARK SQUARE, MILTON PARK, ABINGDON OR14 4RN, OXON, ENGLAND
SN 1071-7544
EI 1521-0464
J9 DRUG DELIV
JI Drug Deliv.
PD NOV
PY 2016
VL 23
IS 9
BP 3200
EP 3208
DI 10.3109/10717544.2016.1162875
PG 9
WC Pharmacology & Pharmacy
WE Science Citation Index Expanded (SCI-EXPANDED)
SC Pharmacology & Pharmacy
GA EF1TU
UT WOS:000390108500003
PM 26987435
OA Bronze
DA 2023-12-20
ER

PT J
AU Vos, HI
   Coenen, MJH
   Guchelaar, HJ
   te Loo, DMWM
AF Vos, Hanneke I.
   Coenen, Marieke J. H.
   Guchelaar, Henk-Jan
   te Loo, Dunja Maroeska W. M.
TI The role of pharmacogenetics in the treatment of osteosarcoma
SO DRUG DISCOVERY TODAY
LA English
DT Review
ID ANTHRACYCLINE-INDUCED CARDIOTOXICITY; CISPLATIN-INDUCED OTOTOXICITY;
   HIGH-GRADE OSTEOSARCOMA; S-TRANSFERASE POLYMORPHISMS; ERCC2 GENE
   POLYMORPHISMS; INDUCED HEARING-LOSS; DRUG-METABOLIZING-ENZYMES; INDUCED
   LIVER TOXICITY; BONE-TUMOR; INDIVIDUAL SENSITIVITY
AB In osteosarcoma, large variation is observed in the efficacy and toxicity of chemotherapeutic drugs among similarly treated patients. Treatment optimization using predictive factors or algorithms is of importance, because there has been a lack of improvement of treatment outcome and survival for decades. The outcome of cancer treatment is influenced by the genome, thus studying genetic variants involved in the efficacy and toxicity of the chemotherapeutic drugs used in the treatment of osteosarcoma could be an opportunity to optimize current treatments and improve our understanding of the individual's drug response in osteosarcoma patients. This review discusses the current insights in the pharmacogenetics of the treatment response of osteosarcoma patients regarding efficacy and toxicity, and implications for future research and treatment.
C1 [Vos, Hanneke I.] Radboud Univ Nijmegen, Med Ctr, Dept Pediat, Lab Pediat Oncol, POB 9101, NL-6500 HB Nijmegen, Netherlands.
   [Coenen, Marieke J. H.] Radboud Univ Nijmegen, Med Ctr, Radboud Inst Hlth Sci, Dept Human Genet, POB 9101, NL-6500 HB Nijmegen, Netherlands.
   [Guchelaar, Henk-Jan] Leiden Univ, Med Ctr, Dept Clin Pharm & Toxicol, POB 9600, NL-2300 RC Leiden, Netherlands.
   [te Loo, Dunja Maroeska W. M.] Radboud Univ Nijmegen, Med Ctr, Dept Pediat, Dept Pediat Hematol & Oncol, POB 9101, NL-6500 HB Nijmegen, Netherlands.
C3 Radboud University Nijmegen; Radboud University Nijmegen; Leiden
   University; Leiden University Medical Center (LUMC); Leiden University -
   Excl LUMC; Radboud University Nijmegen
RP Guchelaar, HJ (通讯作者)，Leiden Univ, Med Ctr, Dept Clin Pharm & Toxicol, POB 9600, NL-2300 RC Leiden, Netherlands.
EM h.j.guchelaar@lumc.nl
RI Loo, Maroeska te/P-6048-2015; guchelaar, henk-jan/AAP-1381-2021; Coenen,
   Marieke/A-2159-2010
OI Loo, Maroeska te/0000-0001-6308-4801; Coenen,
   Marieke/0000-0001-8796-2031; Guchelaar, Henk-Jan/0000-0002-7085-1383
CR Aminkeng F, 2015, NAT GENET, V47, P1079, DOI 10.1038/ng.3374
   Anninga JK, 2011, EUR J CANCER, V47, P2431, DOI 10.1016/j.ejca.2011.05.030
   Bai SB, 2013, ASIAN PAC J CANCER P, V14, P3677, DOI 10.7314/APJCP.2013.14.6.3677
   BALDINI N, 1995, NEW ENGL J MED, V333, P1380, DOI 10.1056/NEJM199511233332103
   Biason P, 2012, PHARMACOGENOMICS J, V12, P476, DOI 10.1038/tpj.2011.33
   Bielack SS, 2002, J CLIN ONCOL, V20, P776, DOI 10.1200/JCO.20.3.776
   Bielack SS, 2015, J CLIN ONCOL, V33, P2279, DOI 10.1200/JCO.2014.60.0734
   Blanco JG, 2012, J CLIN ONCOL, V30, P1415, DOI 10.1200/JCO.2011.34.8987
   Boddy AV, 2013, CLIN PHARMACOL THER, V94, P198, DOI 10.1038/clpt.2013.116
   Cao ZH, 2015, GENET MOL RES, V14, P10145, DOI 10.4238/2015.August.21.21
   Caronia D, 2009, PHARMACOGENOMICS J, V9, P347, DOI 10.1038/tpj.2009.19
   Caronia D, 2011, PLOS ONE, V6, DOI 10.1371/journal.pone.0026091
   Chen Xu, 2015, Asian Pac J Cancer Prev, V16, P4659
   Dehne N, 2001, TOXICOL APPL PHARM, V174, P27, DOI 10.1006/taap.2001.9171
   Dogan M, 2012, ASIAN PAC J CANCER P, V13, P1553, DOI 10.7314/APJCP.2012.13.4.1553
   Goldsby RE, 2013, EUR J CANCER, V49, P2384, DOI 10.1016/j.ejca.2013.03.018
   Goricar K, 2015, CANCER EPIDEMIOL, V39, P182, DOI 10.1016/j.canep.2014.12.009
   Goricar K, 2015, OMICS, V19, P180, DOI 10.1089/omi.2014.0159
   Goricar K, 2014, PHARMACOGENET GENOM, V24, P514, DOI 10.1097/FPC.0000000000000083
   Grignani G, 2015, LANCET ONCOL, V16, P98, DOI 10.1016/S1470-2045(14)71136-2
   Hagleitner MM, 2014, PHARMACOGENOMICS J, V14, P115, DOI 10.1038/tpj.2013.19
   Hagleitner MM, 2015, CLIN CANCER RES, V21, P3436, DOI 10.1158/1078-0432.CCR-14-2638
   Hagleitner MM, 2014, PLOS ONE, V9, DOI 10.1371/journal.pone.0115869
   Hao T, 2012, ASIAN PAC J CANCER P, V13, P3821, DOI 10.7314/APJCP.2012.13.8.3821
   Hattinger CM, 2015, EXPERT OPIN EMERG DR, V20, P495, DOI 10.1517/14728214.2015.1051965
   Hattinger CM, 2015, EXPERT OPIN DRUG MET, V11, P1449, DOI 10.1517/17425255.2015.1060220
   Hertz DL, 2015, ANNU REV MED, V66, P65, DOI 10.1146/annurev-med-053013-053944
   Heymann Dominique, 2013, Bonekey Rep, V2, P378, DOI 10.1038/bonekey.2013.112
   Jabeen S, 2015, PHARMACOGENOMICS J, V15, P385, DOI 10.1038/tpj.2015.11
   Janeway KA, 2010, LANCET ONCOL, V11, P670, DOI 10.1016/S1470-2045(10)70062-0
   Jawad MU, 2011, J CANCER RES CLIN, V137, P597, DOI 10.1007/s00432-010-0923-7
   Ji WP, 2015, INT J CLIN EXP PATHO, V8, P894
   Kansara M, 2014, NAT REV CANCER, V14, P722, DOI 10.1038/nrc3838
   Knight KRG, 2005, J CLIN ONCOL, V23, P8588, DOI 10.1200/JCO.2004.00.5355
   Kuijjer ML, 2013, INT J CANCER, V133, P2512, DOI 10.1002/ijc.28124
   Lanvers-Kaminsky C, 2014, CLIN PHARMACOL THER, V96, P156, DOI 10.1038/clpt.2014.67
   Lanvers-Kaminsky C, 2015, PHARMACOGENOMICS, V16, P323, DOI [10.2217/PGS.14.182, 10.2217/pgs.14.182]
   Li JZ, 2014, GENET MOL RES, V13, P3186, DOI 10.4238/2014.April.25.3
   Li Y, 2004, EUR J CANCER, V40, P2445, DOI 10.1016/j.ejca.2003.08.009
   Liu SZ, 2014, TUMOR BIOL, V35, P9897, DOI 10.1007/s13277-014-1917-x
   Liu SY, 2014, ADV MECH ENG, DOI 10.1155/2014/868041
   Liu ZF, 2015, GENET MOL RES, V14, P12967, DOI 10.4238/2015.October.21.17
   Mirabello L, 2009, CANCER-AM CANCER SOC, V115, P1531, DOI 10.1002/cncr.24121
   Okada Y, 2014, NATURE, V506, P376, DOI 10.1038/nature12873
   Pan CC, 2005, INT J RADIAT ONCOL, V61, P1393, DOI 10.1016/j.ijrobp.2004.08.019
   Pander J, 2010, PHARMACOGENOMICS, V11, P1011, DOI [10.2217/pgs.10.87, 10.2217/PGS.10.87]
   Park JA, 2016, BLOOD RES, V51, P50, DOI 10.5045/br.2016.51.1.50
   Patiño-García A, 2009, J PEDIATR-US, V154, P688, DOI 10.1016/j.jpeds.2008.11.030
   Peters U, 2000, ANTI-CANCER DRUG, V11, P639, DOI 10.1097/00001813-200009000-00007
   PosthumaDeBoer J, 2011, CLIN EXP METASTAS, V28, P493, DOI 10.1007/s10585-011-9384-x
   Pu FF, 2015, ONCOTARGETS THER, V8, P1835, DOI 10.2147/OTT.S81115
   Pussegoda K, 2013, CLIN PHARMACOL THER, V94, P243, DOI 10.1038/clpt.2013.80
   Ramsey LB, 2013, BLOOD, V121, P898, DOI 10.1182/blood-2012-08-452839
   Ratain MJ, 2013, CLIN PHARMACOL THER, V94, P631, DOI 10.1038/clpt.2013.178
   Riedemann L, 2008, PHARMACOGENOMICS J, V8, P23, DOI 10.1038/sj.tpj.6500455
   Ross CJD, 2009, NAT GENET, V41, P1345, DOI 10.1038/ng.478
   Salinas-Souza C, 2010, PHARMACOGENET GENOM, V20, P507, DOI 10.1097/FPC.0b013e32833caa45
   Schimmel KJM, 2004, CANCER TREAT REV, V30, P181, DOI 10.1016/j.ctrv.2003.07.003
   Smida J, 2010, CLIN CANCER RES, V16, P4256, DOI 10.1158/1078-0432.CCR-10-0284
   Spracklen TF, 2014, PHARMACOGENOMICS, V15, P1667, DOI [10.2217/PGS.14.112, 10.2217/pgs.14.112]
   Sun XH, 2013, ASIAN PAC J CANCER P, V14, P2049, DOI 10.7314/APJCP.2013.14.3.2049
   Sun XH, 2014, PAK J MED SCI, V30, P886
   Sun YJ, 2015, INT J CLIN EXP PATHO, V8, P7905
   te Loo DMWM, 2014, PHARMACOGENOMICS, V15, P1401, DOI [10.2217/PGS.14.82, 10.2217/pgs.14.82]
   Teng JW, 2013, PAK J MED SCI, V29, P1182
   Trevin LR, 2009, J CLIN ONCOL, V27, P5972, DOI 10.1200/JCO.2008.20.4156
   van Huis-Tanja L, 2013, PHARMACOGENOMICS, V14, P2005, DOI [10.2217/PGS.13.169, 10.2217/pgs.13.169]
   Visscher H, 2013, PEDIATR BLOOD CANCER, V60, P1375, DOI 10.1002/pbc.24505
   Visscher H, 2015, PHARMACOGENOMICS, V16, P1065, DOI [10.2217/PGS.15.61, 10.2217/pgs.15.61]
   Visscher H, 2012, J CLIN ONCOL, V30, P1422, DOI 10.1200/JCO.2010.34.3467
   Vos HI, 2016, PHARMACOGENET GENOM, V26, P243, DOI 10.1097/FPC.0000000000000212
   Vos HI, 2015, J MOL DIAGN, V17, P4, DOI 10.1016/j.jmoldx.2014.08.003
   Wang MJ, 2015, GENET MOL RES, V14, P11652, DOI 10.4238/2015.September.28.17
   Wang XX, 2014, J CLIN ONCOL, V32, P647, DOI 10.1200/JCO.2013.50.3557
   Wang Z, 2015, EUR J CANCER CARE, V24, P417, DOI 10.1111/ecc.12197
   Whelan JS, 2015, ANN ONCOL, V26, P407, DOI 10.1093/annonc/mdu526
   Windsor RE, 2012, CANCER-AM CANCER SOC, V118, P1856, DOI 10.1002/cncr.26472
   Xu H, 2015, NAT GENET, V47, P263, DOI 10.1038/ng.3217
   Yancey A, 2012, PEDIATR BLOOD CANCER, V59, P144, DOI 10.1002/pbc.24138
   Yang JJ, 2013, CLIN PHARMACOL THER, V94, P252, DOI 10.1038/clpt.2013.121
   Yang J, 2013, ASIAN PAC J CANCER P, V14, P4595, DOI 10.7314/APJCP.2013.14.8.4595
   Yang LM, 2012, ASIAN PAC J CANCER P, V13, P5883, DOI 10.7314/APJCP.2012.13.11.5883
   Zhang Q, 2015, GENET MOL RES, V14, P11235, DOI 10.4238/2015.September.22.17
   Zhang SL, 2012, ASIAN PAC J CANCER P, V13, P2705, DOI 10.7314/APJCP.2012.13.6.2705
   Zhao YL, 2013, PAK J MED SCI, V29, P1225
   Zhuo XL, 2008, TOXICOLOGY, V248, P33, DOI 10.1016/j.tox.2008.03.004
NR 86
TC 50
Z9 52
U1 0
U2 14
PU ELSEVIER SCI LTD
PI OXFORD
PA THE BOULEVARD, LANGFORD LANE, KIDLINGTON, OXFORD OX5 1GB, OXON, ENGLAND
SN 1359-6446
EI 1878-5832
J9 DRUG DISCOV TODAY
JI Drug Discov. Today
PD NOV
PY 2016
VL 21
IS 11
BP 1775
EP 1786
DI 10.1016/j.drudis.2016.06.022
PG 12
WC Pharmacology & Pharmacy
WE Science Citation Index Expanded (SCI-EXPANDED)
SC Pharmacology & Pharmacy
GA ED2DP
UT WOS:000388654100006
PM 27352631
DA 2023-12-20
ER

PT J
AU Buondonno, I
   Gazzano, E
   Jean, SR
   Audrito, V
   Kopecka, J
   Fanelli, M
   Salaroglio, IC
   Costamagna, C
   Roato, I
   Mungo, E
   Hattinger, CM
   Deaglio, S
   Kelley, SO
   Serra, M
   Riganti, C
AF Buondonno, Ilaria
   Gazzano, Elena
   Jean, Sae Rin
   Audrito, Valentina
   Kopecka, Joanna
   Fanelli, Marilu
   Salaroglio, Iris C.
   Costamagna, Costanzo
   Roato, Ilaria
   Mungo, Eleonora
   Hattinger, Claudia M.
   Deaglio, Silvia
   Kelley, Shana O.
   Serra, Massimo
   Riganti, Chiara
TI Mitochondria-Targeted Doxorubicin: A New Therapeutic Strategy against
   Doxorubicin-Resistant Osteosarcoma
SO MOLECULAR CANCER THERAPEUTICS
LA English
DT Article
ID HIGH-GRADE OSTEOSARCOMA; COLON-CANCER CELLS; P-GLYCOPROTEIN;
   MULTIDRUG-RESISTANCE; OXIDATIVE STRESS; STEM-CELLS; METABOLISM;
   EXPRESSION; CARDIOTOXICITY; IMMUNOGENICITY
AB Doxorubicin is one of the leading drugs for osteosarcoma standard chemotherapy. A total of 40% to 45% of high-grade osteosarcoma patients are unresponsive, or only partially responsive, to doxorubicin (Dox), due to the overexpression of the drug efflux transporter ABCB1/P-glycoprotein (Pgp). The aim of this work is to improve Dox-based regimens in resistant osteosarcomas. We used a chemically modified mitochondria-targeted Dox (mtDox) against Pgp-overexpressing osteosarcomas with increased resistance to Dox. Unlike Dox, mtDox accumulated at significant levels intracellularly, exerted cytotoxic activity, and induced necrotic and immunogenic cell death in Dox-resistant/ Pgp-overexpressing cells, fully reproducing the activities exerted by anthracyclines in drug-sensitive tumors. mtDox reduced tumor growth and cell proliferation, increased apoptosis, primed tumor cells for recognition by the host immune system, and was less cardiotoxic than Dox in preclinical models of drug-resistant osteosarcoma. The increase in Dox resistance was paralleled by a progressive upregulation of mitochondrial metabolism. By widely modulating the expression of mitochondria-related genes, mtDox decreased mitochondrial biogenesis, the import of proteins and metabolites within mitochondria, mitochondrial metabolism, and the synthesis of ATP. These events were paralleled by increased reactive oxygen species production, mitochondrial depolarization, and mitochondria-dependent apoptosis in resistant osteosarcoma cells, where Dox was completely ineffective. We propose mtDox as a new effective agent with a safer toxicity profile compared with Dox that may be effective for the treatment of Dox-resistant/Pgp-positive osteosarcoma patients, who strongly need alternative and innovative treatment strategies. (C) 2016 AACR.
C1 [Buondonno, Ilaria; Gazzano, Elena; Kopecka, Joanna; Salaroglio, Iris C.; Costamagna, Costanzo; Mungo, Eleonora; Riganti, Chiara] Univ Torino, Dept Oncol, Turin, Italy.
   [Jean, Sae Rin; Kelley, Shana O.] Univ Toronto, Leslie Dan Fac Pharm, Dept Pharmaceut Sci, Toronto, ON, Canada.
   [Jean, Sae Rin; Kelley, Shana O.] Univ Toronto, Fac Arts & Sci, Dept Chem, Toronto, ON, Canada.
   [Audrito, Valentina; Deaglio, Silvia] Human Genet Fdn HuGeF, Turin, Italy.
   [Audrito, Valentina; Deaglio, Silvia] Univ Torino, Dept Med Sci, Turin, Italy.
   [Fanelli, Marilu; Hattinger, Claudia M.; Serra, Massimo] Orthopaed Rizzoli Inst, Pharmacogen & Pharmacogenet Res Unit, Expt Oncol Lab, Bologna, Italy.
   [Roato, Ilaria] San Giovanni Battista Hosp, Ctr Res & Expt Med CeRMS, Turin, Italy.
C3 University of Turin; University of Toronto; University of Toronto;
   University of Turin; A.O.U. Citta della Salute e della Scienza di
   Torino; AOU San Giovanni Battista-Molinette
RP Riganti, C (通讯作者)，Univ Torino, Via Santena 5 Bis, I-10126 Turin, Italy.
EM chiara.riganti@unito.it
RI Salaroglio, Iris Chiara/JED-3636-2023; Serra, Massimo/J-4878-2016;
   Kelley, Shana/H-5856-2015; Audrito, Valentina/AAB-8778-2019; Kelley,
   Shana/ABA-7403-2021; Hattinger, Claudia/Q-1212-2016
OI Serra, Massimo/0000-0003-0742-1177; Kelley, Shana/0000-0003-3360-5359;
   Audrito, Valentina/0000-0002-5660-4175; SALAROGLIO, IRIS
   CHIARA/0000-0002-6043-3794; Roato, Ilaria/0000-0003-3029-4743;
   Hattinger, Claudia/0000-0002-9316-5095; KOPECKA,
   JOANNA/0000-0003-3612-3953
FU Italian Association for Cancer Research [IG15232]; Italian Ministry of
   University and Research (FIRB) [RBFR12SOQ1]; Canadian Institutes for
   Health Research Operating Grant; Italian Institute for Social Security
   (INPS); Italian Ministry of University and Research; Italian Association
   for Cancer Research/Italian Foundation for Cancer Research (FIRC)
   [15047]; Fondazione Umberto Veronesi
FX This work was supported with funds from Italian Association for Cancer
   Research (IG15232 to C. Riganti) and Italian Ministry of University and
   Research (FIRB 2012, grant RBFR12SOQ1 to C. Riganti); Canadian
   Institutes for Health Research Operating Grant (to S.O. Kelley); 5%
   contributions to Rizzoli Institute (to M. Serra). I. Buondonno and I.C.
   Salaroglio are recipients of PhD scholarships from the Italian Institute
   for Social Security (INPS). E. Gazzano is recipient of a postdoctoral
   fellowship from the Italian Ministry of University and Research. V.
   Audrito is recipient of the # 15047 fellowship from the Italian
   Association for Cancer Research/Italian Foundation for Cancer Research
   (FIRC). J. Kopecka is recipient of a fellowship from "Fondazione Umberto
   Veronesi."
CR Apetoh L, 2008, TRENDS MOL MED, V14, P141, DOI 10.1016/j.molmed.2008.02.002
   Armstrong J, 2015, CURR DRUG TARGETS
   BALDINI N, 1995, NEW ENGL J MED, V333, P1380, DOI 10.1056/NEJM199511233332103
   Biswas G, 2005, GENE, V354, P132, DOI 10.1016/j.gene.2005.03.028
   Bramer JAM, 2009, EJSO-EUR J SURG ONC, V35, P1030, DOI 10.1016/j.ejso.2009.01.011
   Brunetti G, 2014, ONCOTARGET, V5, P12950, DOI 10.18632/oncotarget.2633
   Callaghan R, 2014, DRUG METAB DISPOS, V42, P623, DOI 10.1124/dmd.113.056176
   Campia I, 2009, BRIT J PHARMACOL, V158, P1777, DOI 10.1111/j.1476-5381.2009.00465.x
   Chamberlain GR, 2013, ACS CHEM BIOL, V8, P1389, DOI 10.1021/cb400095v
   Condello M, 2014, J NAT PROD, V77, P855, DOI 10.1021/np400950h
   De Boo S, 2009, MOL CANCER, V8, DOI 10.1186/1476-4598-8-108
   Duan ZF, 2014, BMC CANCER, V14, DOI 10.1186/1471-2407-14-681
   Esen E, 2013, CELL METAB, V17, P745, DOI 10.1016/j.cmet.2013.03.017
   Gaster M, 2004, DIABETES, V53, P542, DOI 10.2337/diabetes.53.3.542
   Gelsomino G, 2013, MOL CANCER, V12, DOI 10.1186/1476-4598-12-137
   Gottesman MM, 2002, NAT REV CANCER, V2, P48, DOI 10.1038/nrc706
   Gronthos S, 2003, J CELL SCI, V116, P1827, DOI 10.1242/jcs.00369
   Hattinger CM, 2015, EXPERT OPIN EMERG DR, V20, P495, DOI 10.1517/14728214.2015.1051965
   Horton KL, 2008, CHEM BIOL, V15, P375, DOI 10.1016/j.chembiol.2008.03.015
   Jean SR, 2015, ACS CHEM BIOL, V10, P2007, DOI 10.1021/acschembio.5b00268
   Kepp O, 2014, ONCOIMMUNOLOGY, V3, DOI 10.4161/21624011.2014.955691
   LeBleu VS, 2014, NAT CELL BIOL, V16, P992, DOI 10.1038/ncb3039
   Lipshultz SE, 2014, CURR OPIN CARDIOL, V29, P103, DOI 10.1097/HCO.0000000000000034
   Mailloux RJ, 2012, TRENDS ENDOCRIN MET, V23, P451, DOI 10.1016/j.tem.2012.04.004
   MARCILLAT O, 1989, BIOCHEM J, V259, P181, DOI 10.1042/bj2590181
   Martinez-Outschoorn UE, 2011, CELL CYCLE, V10, P4208, DOI 10.4161/cc.10.24.18487
   Obeid M, 2007, NAT MED, V13, P54, DOI 10.1038/nm1523
   Pluchino KM, 2012, DRUG RESIST UPDATE, V15, P98, DOI 10.1016/j.drup.2012.03.002
   Poston CN, 2013, J PROTEOMICS, V79, P219, DOI 10.1016/j.jprot.2012.12.018
   Regan JN, 2014, P NATL ACAD SCI USA, V111, P8673, DOI 10.1073/pnas.1324290111
   Riganti C, 2005, CANCER RES, V65, P516
   Riganti C, 2004, J BIOL CHEM, V279, P47726, DOI 10.1074/jbc.M406314200
   Riganti C, 2015, CANCER LETT, V360, P219, DOI 10.1016/j.canlet.2015.02.008
   Riganti C, 2013, NEURO-ONCOLOGY, V15, P1502, DOI 10.1093/neuonc/not104
   Riganti C, 2013, PLOS ONE, V8, DOI 10.1371/journal.pone.0060975
   Riganti C, 2013, MOL PHARMACEUT, V10, P161, DOI 10.1021/mp300311b
   Rivera-Valentin RK, 2015, PEDIATR DRUGS, V17, P257, DOI 10.1007/s40272-015-0134-4
   Roncuzzi L, 2014, ONCOL REP, V32, P389, DOI 10.3892/or.2014.3181
   Sero V, 2014, INVEST NEW DRUG, V32, P1167, DOI 10.1007/s10637-014-0158-6
   SERRA M, 1993, ANTICANCER RES, V13, P323
   Serra M, 2003, J CLIN ONCOL, V21, P536, DOI 10.1200/JCO.2003.03.144
   Serra M, 2006, INT J ONCOL, V29, P1459
   Simunek T, 2009, PHARMACOL REP, V61, P154
   Strigun A, 2012, TOXICOL SCI, V125, P595, DOI 10.1093/toxsci/kfr298
   Susa M, 2010, PLOS ONE, V5, DOI 10.1371/journal.pone.0010764
   Xia YZ, 2015, PHYTOMEDICINE, V22, P344, DOI 10.1016/j.phymed.2014.12.011
   Yang X, 2014, BRIT J CANCER, V110, P2896, DOI 10.1038/bjc.2014.254
   Zhang YJ, 2014, J INVEST DERMATOL, V134, P183, DOI 10.1038/jid.2013.268
NR 48
TC 70
Z9 78
U1 1
U2 46
PU AMER ASSOC CANCER RESEARCH
PI PHILADELPHIA
PA 615 CHESTNUT ST, 17TH FLOOR, PHILADELPHIA, PA 19106-4404 USA
SN 1535-7163
EI 1538-8514
J9 MOL CANCER THER
JI Mol. Cancer Ther.
PD NOV 1
PY 2016
VL 15
IS 11
BP 2640
EP 2652
DI 10.1158/1535-7163.MCT-16-0048
PG 13
WC Oncology
WE Science Citation Index Expanded (SCI-EXPANDED)
SC Oncology
GA EB7DN
UT WOS:000387546300009
PM 27466354
OA Green Submitted, Bronze
DA 2023-12-20
ER

PT J
AU Zhang, R
   Lu, M
   Zhang, Z
   Tian, XL
   Wang, SY
   Lv, DC
AF Zhang, Rui
   Lu, Ming
   Zhang, Zhen
   Tian, Xiliang
   Wang, Shouyu
   Lv, Decheng
TI Resveratrol reverses P-glycoprotein-mediated multidrug resistance of
   U2OS/ADR cells by suppressing the activation of the NF-B and p38 MAPK
   signaling pathways
SO ONCOLOGY LETTERS
LA English
DT Article
DE resveratrol; transporter; P-glycoprotein; multidrug resistance; natural
   product
ID OXIDATIVE STRESS; DRUG-RESISTANCE; KAPPA-B; EXPRESSION;
   CYCLOOXYGENASE-2; OSTEOSARCOMA; CARCINOMA; PROTEIN; CANCER; DERIVATIVES
AB The present study aimed to investigate the reversal effect of resveratrol on the phenomenon of multidrug resistance in U2OS/adriamycin (ADR) cells and to clarify the molecular mechanisms. To examine the cell survival and half-inhibitory concentration (IC50) of ADR in U2OS and U2OS/ADR cells, 3-(4,5-dimethylthiazol-2-yl)-2,5-diphenyltetrazolium bromide assay was used. The accumulation of ADR in U2OS and U2OS/ADR cells was investigated by flow cytometry. Reverse transcription-quantitative polymerase chain reaction and western blot analysis were used to detect the expression of multidrug resistance protein 1 (MDR1), P-glycoprotein (P-gp), p65 and p38. Compared with U2OS cells, the IC50 value of ADR was significantly increased in U2OS/ADR cells, which exhibited high levels of MDR1/P-gp. However, resveratrol could drastically reduce the IC50 value of ADR and the expression of MDR1/P-gp, and increased the accumulation of ADR in U2OS/ADR cells. In addition, the expression levels of p38 (phosphorylated) and p65 (acetylated and total) in U2OS/ADR cells were also significantly suppressed by resveratrol. These results suggested that the nuclear factor (NF)-B and p38 mitogen-activated protein kinase (MAPK) signaling pathways are correlated with ADR-induced drug resistance in U2OS/ADR cells. Furthermore, resveratrol could downregulate the expression of MDR1/P-gp and reverse the drug resistance phenomenon in U2OS/ADR cells partly at least by suppressing the activation of the NF-B and p38 MAPK signaling pathways.
C1 [Zhang, Rui; Lu, Ming; Zhang, Zhen; Tian, Xiliang; Wang, Shouyu; Lv, Decheng] Dalian Med Univ, Dept Orthoped, Affiliated Hosp 1, 222 Zhongshan Rd, Dalian 116011, Liaoning, Peoples R China.
C3 Dalian Medical University
RP Wang, SY; Lv, DC (通讯作者)，Dalian Med Univ, Dept Orthoped, Affiliated Hosp 1, 222 Zhongshan Rd, Dalian 116011, Liaoning, Peoples R China.
EM wangshouyu666.student@sina.com; lvdecheng@outlook.com
FU National Natural Science Foundation of China (Beijing, China)
   [81270052]; Liaoning Natural Science Foundation (Liaoning, China)
   [L2015159]
FX The present study was supported by a grant from the National Natural
   Science Foundation of China (Beijing, China; grant no. 81270052) and and
   the Liaoning Natural Science Foundation (Liaoning, China; grant no.
   L2015159).
CR Bae CH, 2011, BIOCHEM BIOPH RES CO, V409, P669, DOI 10.1016/j.bbrc.2011.05.062
   Barancík M, 2001, EUR J PHARM SCI, V14, P29, DOI 10.1016/S0928-0987(01)00139-7
   Bentires-Alj M, 2003, ONCOGENE, V22, P90, DOI 10.1038/sj.onc.1206056
   Berghe WV, 1998, J BIOL CHEM, V273, P3285, DOI DOI 10.1074/JBC.273.6.3285
   Bishayee A, 2010, CANCER PREV RES, V3, P753, DOI 10.1158/1940-6207.CAPR-09-0171
   Chen YH, 2012, MED SCI MONITOR, V18, pBR383, DOI 10.12659/MSM.883477
   Choi BH, 2008, CANCER LETT, V259, P111, DOI 10.1016/j.canlet.2007.10.003
   Du JP, 2005, INT J CANCER, V113, P213, DOI 10.1002/ijc.20570
   El-Mowafy AM, 1999, FEBS LETT, V451, P63, DOI 10.1016/S0014-5793(99)00541-4
   Fung KL, 2014, CANCER RES, V74, P598, DOI 10.1158/0008-5472.CAN-13-2064
   Gromnicova R, 2012, PLOS ONE, V7, DOI 10.1371/journal.pone.0048189
   Gupta YK, 2002, PHARMACOL BIOCHEM BE, V71, P245, DOI 10.1016/S0091-3057(01)00663-3
   Huang ZQ, 2008, BIOCHEM BIOPH RES CO, V374, P517, DOI 10.1016/j.bbrc.2008.07.058
   Huo XK, 2013, EUR J PHARM SCI, V50, P420, DOI 10.1016/j.ejps.2013.08.010
   Johnson WW, 2002, METHOD FIND EXP CLIN, V24, P501, DOI 10.1358/mf.2002.24.8.705071
   Kim K, 2010, FEBS LETT, V584, P707, DOI 10.1016/j.febslet.2009.12.019
   Lamoureux F, 2007, EXPERT REV ANTICANC, V7, P169, DOI 10.1586/14737140.7.2.169
   Lee JY, 2007, RES VET SCI, V83, P210, DOI 10.1016/j.rvsc.2006.12.012
   LEE JSY, 1995, CANCER, V76, P2253, DOI 10.1002/1097-0142(19951201)76:11<2253::AID-CNCR2820761112>3.0.CO;2-8
   Mulakayala C, 2013, J MOL GRAPH MODEL, V41, P43, DOI 10.1016/j.jmgm.2013.01.005
   Patel VA, 2002, J BIOL CHEM, V277, P38915, DOI 10.1074/jbc.M206855200
   Quan F, 2008, BIOMED PHARMACOTHER, V62, P622, DOI 10.1016/j.biopha.2008.07.089
   Ritter J, 2010, ANN ONCOL, V21, P320, DOI 10.1093/annonc/mdq276
   Ronaldson PT, 2010, MOL PHARMACOL, V77, P644, DOI 10.1124/mol.109.059410
   Sinha K, 2002, LIFE SCI, V71, P655, DOI 10.1016/S0024-3205(02)01691-0
   Sorokin A, 2004, CURR PHARM DESIGN, V10, P647, DOI 10.2174/1381612043453117
   Sun CY, 2006, CANCER GENET CYTOGEN, V165, P9, DOI 10.1016/j.cancergencyto.2005.06.016
   Thomas Hilary, 2003, Cancer Control, V10, P159
   Torres P, 2010, J AGR FOOD CHEM, V58, P807, DOI 10.1021/jf903210q
   Young G, 2000, AM FAM PHYSICIAN, V61, P2144
   Yu HB, 2008, BIOMED PHARMACOTHER, V62, P366, DOI 10.1016/j.biopha.2007.09.006
   Zhu LT, 2013, TOXICOL LETT, V219, P107, DOI 10.1016/j.toxlet.2013.01.019
NR 32
TC 20
Z9 24
U1 0
U2 16
PU SPANDIDOS PUBL LTD
PI ATHENS
PA POB 18179, ATHENS, 116 10, GREECE
SN 1792-1074
EI 1792-1082
J9 ONCOL LETT
JI Oncol. Lett.
PD NOV
PY 2016
VL 12
IS 5
BP 4147
EP 4154
DI 10.3892/ol.2016.5136
PG 8
WC Oncology
WE Science Citation Index Expanded (SCI-EXPANDED)
SC Oncology
GA ED4RR
UT WOS:000388838900163
PM 27895784
OA Green Published, gold
DA 2023-12-20
ER

PT J
AU Kim, Y
   Kobayashi, E
   Kubota, D
   Suehara, Y
   Mukaihara, K
   Akaike, K
   Ito, A
   Kaneko, K
   Chuman, H
   Kawai, A
   Kitano, S
AF Kim, Youngji
   Kobayashi, Eisuke
   Kubota, Daisuke
   Suehara, Yoshiyuki
   Mukaihara, Kenta
   Akaike, Keisuke
   Ito, Ayumu
   Kaneko, Kazuo
   Chuman, Hirokazu
   Kawai, Akira
   Kitano, Shigehisa
TI Reduced argininosuccinate synthetase expression in refractory sarcomas:
   Impacts on therapeutic potential and drug resistance
SO ONCOTARGET
LA English
DT Article
DE argininosuccinate synthetase; bone and soft-tissue sarcoma;
   drug-resistance; metabolic error; P-glycoprotein
ID PEGYLATED ARGININE DEIMINASE; SOFT PART SARCOMA; ADJUVANT CHEMOTHERAPY;
   EPITHELIOID SARCOMA; CELL-DEATH; CANCER; OSTEOSARCOMA; DEPRIVATION;
   AUTOPHAGY; IFOSFAMIDE
AB Background: Treating drug-resistant sarcomas remains a major challenge. The present study aimed to identify a novel therapy for drug-resistant sarcomas based on metabolic errors involving argininosuccinate synthetase1 (ASS1).
   Results: ASS1 expression was reduced in Dox-resistant sarcoma cells. Immunohistochemistry and real-time PCR showed an inverse correlation between ASS1 and P-gp expressions. The inhibition of cellular proliferation with G1-arrest was shown to lead to autophagy with arginine deprivation. In addition, the combination of an autophagy inhibitor plus arginine deprivation was more effective than arginine deprivation alone. In cells with suppressed ASS1 expression, P-gp expression was upregulated as compared to that in negative controls.
   Discussion: These results indicate that the reduced ASS1 expression in Dox-resistant sarcomas may contribute to drug resistance in association with the expression of P-gp. ASS1 deficiency is a potential target for novel drug therapies. The combination of arginine-deprivation therapy and an autophagy inhibitor may have anti-tumor effects in refractory sarcomas.
   Methods: We assessed the expressions of ASS1 and P-glycoprotein (P-gp) in clinical specimens and cell lines of osteosarcoma (KHOS), doxorubicin (Dox)-resistant osteosarcoma (KHOSR2), epithelioid sarcomas (ES-X and VAESBJ) and alveolar soft part sarcoma (ASPS-KY). Each cell line was cultured in arginine-containing and arginine-free media. Cell growth was assessed using an XTT assay and flow cytometry. We analyzed the induction of autophagy in arginine-free medium. Moreover, we assessed the expression of P-gp after suppressing ASS1 in Dox-sensitive cells (MCF-7 and KHOS) and after transfecting ASS1 into Dox-resistant cells (ES-X, VAESBJ, ASPS-KY and KHOSR2).
C1 [Kim, Youngji; Kobayashi, Eisuke; Kubota, Daisuke; Chuman, Hirokazu; Kawai, Akira] Natl Canc Ctr, Div Musculoskeletal Oncol, Tokyo, Japan.
   [Kim, Youngji; Kitano, Shigehisa] Natl Canc Ctr, Dept Expt Therapeut, Tokyo, Japan.
   [Kim, Youngji; Kubota, Daisuke; Suehara, Yoshiyuki; Mukaihara, Kenta; Akaike, Keisuke; Kaneko, Kazuo] Juntendo Univ, Sch Med, Dept Orthopaed Surg, Tokyo, Japan.
   [Ito, Ayumu] Natl Canc Ctr, Dept Hematopoiet Stem Cell Transplantat, Tokyo, Japan.
   [Kim, Youngji; Ito, Ayumu; Kitano, Shigehisa] Natl Canc Ctr, Exploratory Oncol Res & Clin Trial Ctr, Tokyo, Japan.
C3 National Cancer Center - Japan; National Cancer Center - Japan; Juntendo
   University; National Cancer Center - Japan; National Cancer Center -
   Japan
RP Kobayashi, E (通讯作者)，Natl Canc Ctr, Div Musculoskeletal Oncol, Tokyo, Japan.
EM ekobayas@ncc.go.jp
OI Kim, Youngji/0000-0001-5021-2659
FU JSPS KAKENHI [26861218]; Takeda Science Foundation; Grants-in-Aid for
   Scientific Research [16K15670, GRANTS:14665337, GRANTS:14523593,
   15KK0353, GRANTS:14420166, 26293342, GRANTS:14418104, 26861218] Funding
   Source: KAKEN
FX The present study was supported by JSPS KAKENHI Grant Number 26861218
   (Grant-in Aid for Young Scientists B) and the Takeda Science Foundation.
CR Anderson ME, 2005, CLIN ORTHOP RELAT R, P144, DOI 10.1097/01.blo.000180049.50832.4a
   BRAMWELL VHC, 1987, EUR J CANCER CLIN ON, V23, P311, DOI 10.1016/0277-5379(87)90075-7
   CHASE DR, 1985, AM J SURG PATHOL, V9, P241, DOI 10.1097/00000478-198504000-00001
   Chou AJ, 2006, EXPERT REV ANTICANC, V6, P1075, DOI 10.1586/14737140.6.7.1075
   CHRISTOPHERSON WM, 1952, CANCER, V5, P100, DOI 10.1002/1097-0142(195201)5:1<100::AID-CNCR2820050112>3.0.CO;2-K
   Delage B, 2012, CELL DEATH DIS, V3, DOI 10.1038/cddis.2012.83
   Dillon BJ, 2004, CANCER-AM CANCER SOC, V100, P826, DOI 10.1002/cncr.20057
   EILBER FR, 1988, AM J CLIN ONCOL-CANC, V11, P39, DOI 10.1097/00000421-198802000-00009
   ENZINGER FM, 1970, CANCER-AM CANCER SOC, V26, P1029, DOI 10.1002/1097-0142(197011)26:5<1029::AID-CNCR2820260510>3.0.CO;2-R
   Feun Lynn, 2006, Expert Opin Investig Drugs, V15, P815, DOI 10.1517/13543784.15.7.815
   Fletcher JI, 2010, NAT REV CANCER, V10, P147, DOI 10.1038/nrc2789
   Goorin AM, 2003, J CLIN ONCOL, V21, P1574, DOI 10.1200/JCO.2003.08.165
   Gottesman MM, 2002, NAT REV CANCER, V2, P48, DOI 10.1038/nrc706
   Haines Ricci J, 2011, Int J Biochem Mol Biol, V2, P8
   Hasegawa T, 2001, MODERN PATHOL, V14, P655, DOI 10.1038/modpathol.3880368
   Hornicek FJ, 2000, CLIN ORTHOP RELAT R, P11, DOI 10.1097/00003086-200004000-00003
   Huang HT, 2013, ABSTR APPL ANAL, DOI 10.1155/2013/927873
   Isakoff MS, 2015, J CLIN ONCOL, V33, P3029, DOI 10.1200/JCO.2014.59.4895
   Judson I, 2014, LANCET ONCOL, V15, P415, DOI 10.1016/S1470-2045(14)70063-4
   Kelly MP, 2012, BRIT J CANCER, V106, P324, DOI 10.1038/bjc.2011.524
   Kobayashi E, 2010, MOL CANCER THER, V9, P535, DOI 10.1158/1535-7163.MCT-09-0774
   Kondo Y, 2005, NAT REV CANCER, V5, P726, DOI 10.1038/nrc1692
   Kroemer G, 2008, CANCER CELL, V13, P472, DOI 10.1016/j.ccr.2008.05.005
   Lan J, 2014, TUMOR BIOL, V35, P161, DOI 10.1007/s13277-013-1020-8
   Levine B, 2004, DEV CELL, V6, P463, DOI 10.1016/S1534-5807(04)00099-1
   Liu JB, 2014, BMC CANCER, V14, DOI 10.1186/1471-2407-14-686
   Miraki-Moud F, 2015, BLOOD
   Morris SM, 2007, J NUTR, V137, p1602S, DOI 10.1093/jn/137.6.1602S
   Nicholson LJ, 2009, INT J CANCER, V125, P1454, DOI 10.1002/ijc.24546
   Oda Y, 2005, INT J CANCER, V114, P854, DOI 10.1002/ijc.20589
   Ogura Koichi, 2012, Sarcoma, V2012, P907179, DOI 10.1155/2012/907179
   Ott PA, 2013, INVEST NEW DRUG, V31, P425, DOI 10.1007/s10637-012-9862-2
   Pennacchioli E, 2010, ANN SURG ONCOL, V17, P3229, DOI 10.1245/s10434-010-1186-x
   Pervaiz N, 2008, CANCER-AM CANCER SOC, V113, P573, DOI 10.1002/cncr.23592
   Qiu FM, 2014, SCI SIGNAL, V7, DOI 10.1126/scisignal.2004761
   Reichardt P, 2003, EUR J CANCER, V39, P1511, DOI 10.1016/S0959-8049(03)00264-8
   ROSEN G, 1983, J CANCER RES CLIN, V106, P55, DOI 10.1007/BF00625054
   Savaraj N, 2010, CURR MOL MED, V10, P405, DOI 10.2174/156652410791316995
   Shan YS, 2015, SCI REP-UK, V5, DOI 10.1038/srep09783
   Solomon VR, 2009, EUR J PHARMACOL, V625, P220, DOI 10.1016/j.ejphar.2009.06.063
   Steiger-Barraissoul S, 2009, APOPTOSIS, V14, P1274, DOI 10.1007/s10495-009-0396-9
   Syed N, 2013, CELL DEATH DIS, V4, DOI 10.1038/cddis.2012.197
   Szlosarek PW, 2013, J CLIN ONCOL, V31, pE111, DOI 10.1200/JCO.2012.42.1784
   Szlosarek PW, 2014, P NATL ACAD SCI USA, V111, P14015, DOI 10.1073/pnas.1416560111
   Walts AE, 2015, J CANCER RES CLIN, V141, P1363, DOI 10.1007/s00432-014-1904-z
   Wu LN, 2013, J GASTROEN HEPATOL, V28, P365, DOI 10.1111/jgh.12043
   Yoon CY, 2007, INT J CANCER, V120, P897, DOI 10.1002/ijc.22322
NR 47
TC 10
Z9 11
U1 1
U2 4
PU IMPACT JOURNALS LLC
PI ORCHARD PARK
PA 6666 E QUAKER ST, STE 1, ORCHARD PARK, NY 14127 USA
EI 1949-2553
J9 ONCOTARGET
JI Oncotarget
PD OCT 25
PY 2016
VL 7
IS 43
BP 70832
EP 70844
DI 10.18632/oncotarget.12225
PG 13
WC Oncology; Cell Biology
WE Science Citation Index Expanded (SCI-EXPANDED)
SC Oncology; Cell Biology
GA EB5VI
UT WOS:000387448300132
PM 27683125
OA gold, Green Submitted, Green Published
DA 2023-12-20
ER

PT J
AU Westrom, S
   Bonsdorff, TB
   Abbas, N
   Bruland, OS
   Jonasdottir, TJ
   Mælandsmo, GM
   Larsen, RH
AF Westrom, Sara
   Bonsdorff, Tina B.
   Abbas, Nasir
   Bruland, Oyvind S.
   Jonasdottir, Thora J.
   Maelandsmo, Gunhild M.
   Larsen, Roy H.
TI Evaluation of CD146 as Target for Radioimmunotherapy against
   Osteosarcoma
SO PLoS One
LA English
DT Article
ID CELL-ADHESION MOLECULE; FULLY HUMAN-ANTIBODIES; GROWTH-FACTOR RECEPTOR;
   MONOCLONAL-ANTIBODY; POOR-PROGNOSIS; HUMAN-MELANOMA; HUMAN SARCOMA;
   TUMOR-GROWTH; IN-VITRO; EXPRESSION
AB Background
   Osteosarcoma is a rare form of cancer but with a substantial need for new active drugs. There is a particular need for targeted therapies to combat metastatic disease. One possible approach is to use an antibody drug conjugate or an antibody radionuclide conjugate to target the osteosarcoma metastases and circulating tumor cells. Herein we have evaluated a radiolabeled monoclonal antibody targeting CD146 both in vitro and in vivo.
   Methods and Results
   A murine monoclonal anti-CD146 IgG1 isotype antibody, named OI-3, was developed along with recombinant chimeric versions with human IgG1 or human IgG3 Fc sequences. Using flow cytometry, selective binding of OI-3 to human osteosarcoma cell lines OHS, KPDX and Saos-2 was confirmed. The results confirm a higher expression level of CD146 on human osteosarcoma cells than HER2 and EGFR; antigens targeted by commercially available therapeutic antibodies. The biodistribution of I-125-labeled OI-3 antibody variants was compared with I-125-labeled chimeric anti-EGFR antibody cetuximab in nude mice with subcutaneous OHS osteosarcoma xenografts. OI-3 was able to target CD146 expressing tumors in vivo and showed improved tumor to tissue targeting ratios compared with cetuximab. Subsequently, the three OI-3 variants were conjugated with p-SCN-Bn-DOTA and labeled with a more therapeutically relevant radionuclide, Lu-177, and their biodistributions were studied in the nude mouse model. The Lu-177-labeled OI-3 variants were stable and had therapeutically relevant biodistribution profiles. Dosimetry estimates showed higher absorbed radiation dose to tumor than all other tissues after administration of the chimeric IgG1 OI-3 variant.
   Conclusion
   Our results indicate that CD146 can be targeted in vivo by the radiolabeled OI-3 antibodies.
C1 [Westrom, Sara; Bonsdorff, Tina B.; Abbas, Nasir; Jonasdottir, Thora J.] Oncoinvent AS, Oslo, Norway.
   [Westrom, Sara; Maelandsmo, Gunhild M.] Oslo Univ Hosp, Norwegian Radium Hosp, Inst Canc Res, Dept Tumor Biol, Oslo, Norway.
   [Westrom, Sara; Bruland, Oyvind S.] Univ Oslo, Inst Clin Med, Oslo, Norway.
   [Bruland, Oyvind S.] Oslo Univ Hosp, Norwegian Radium Hosp, Dept Oncol, Oslo, Norway.
   [Larsen, Roy H.] Sciencons AS, Oslo, Norway.
C3 University of Oslo; University of Oslo; University of Oslo
RP Larsen, RH (通讯作者)，Sciencons AS, Oslo, Norway.
EM royhlars1@yahoo.no
RI Mælandsmo, Gunhild Mari/AFV-4446-2022
OI Mælandsmo, Gunhild Mari/0000-0002-4797-1600; Westrom,
   Sara/0000-0001-9556-3807; Bruland, Oyvind Sverre/0000-0003-1631-3733
FU Innovation Norway [OLBOR-2012/109827]; Norwegian Research Council
   [235531, 237661]; Oncoinvent AS
FX This study was funded by: Innovation Norway (www.innovasionnorge.no,
   OLBOR-2012/109827, Recipient: TBB), the Norwegian Research Council
   (www.forskningsradet.no, grant numbers 235531 and 237661, Recipients:
   TJJ and SW, respectively) and Oncoinvent AS (www.oncoinvent.com). The
   funder provided support in the form of salaries for authors [SW, TBB,
   NA, OSB, TJJ, RHL], but did not have any additional role in the study
   design, data collection and analysis, decision to publish, or
   preparation of the manuscript. The specific roles of these authors are
   articulated in the 'author contributions' section.
CR Abgenix Inc, 2005, ANN REP 2004 ABG INC
   Aldovini D, 2006, INT J CANCER, V119, P1920, DOI 10.1002/ijc.22082
   ANDERSON PM, 1995, CANCER RES, V55, P1321
   Bacci G, 2005, ACTA ONCOL, V44, P748, DOI 10.1080/02841860500327503
   Bidlingmaier S, 2009, CANCER RES, V69, P1570, DOI 10.1158/0008-5472.CAN-08-1363
   Bonsdorff TB, 2015, PCTEP2014070395, Patent No. PCT/EP2014/070395
   Bruiand OS, 2005, CLIN CANCER RES, V11, P4666, DOI [10.1158/1078-0432.CCR-05-0165, DOI 10.1158/1078-0432.CCR-05-0165]
   BRULAND O, 1987, BRIT J CANCER, V56, P21, DOI 10.1038/bjc.1987.146
   BRULAND OS, 1988, CANCER RES, V48, P5302
   Bruland OS, 2009, CANCER TREAT RES, V152, P509, DOI 10.1007/978-1-4419-0284-9_30
   Council of Europe, 1986, COUNC EUR TREAT SER, V123
   Dahle J, 2013, ANTICANCER RES, V33, P85
   Davies CD, 2001, BRIT J CANCER, V85, P1968, DOI 10.1054/bjoc.2001.2180
   De Barros Ana, 2015, MICROCONSTANTS CHINA
   Dumars C, 2015, ECTS IBMS
   Ebb D, 2012, J CLIN ONCOL, V30, P2545, DOI 10.1200/JCO.2011.37.4546
   Ferrari S, 2003, J CLIN ONCOL, V21, P710, DOI 10.1200/JCO.2003.03.141
   Hattinger CM, 2015, EXPERT OPIN EMERG DR, V20, P495, DOI 10.1517/14728214.2015.1051965
   Kempf-Bielack B, 2005, J CLIN ONCOL, V23, P559, DOI 10.1200/JCO.2005.04.063
   Kristiansen G, 2003, ANAL CELL PATHOL, V25, P77, DOI 10.1155/2003/574829
   LARSEN RH, 1994, RADIAT RES, V139, P178, DOI 10.2307/3578662
   LARSEN RH, 1994, J LABELLED COMPD RAD, V34, P773, DOI 10.1002/jlcr.2580340811
   Lee JA, 2012, CANCER RES TREAT, V44, P202, DOI 10.4143/crt.2012.44.3.202
   LUCA M, 1993, MELANOMA RES, V3, P35, DOI 10.1097/00008390-199304000-00006
   Ma Q, 2012, ONCOL LETT, V3, P797, DOI 10.3892/ol.2012.558
   McGary EC, 2003, CLIN CANCER RES, V9, P6560
   Melnikova VO, 2006, PIGM CELL RES, V19, P395, DOI 10.1111/j.1600-0749.2006.00331.x
   Miller WH, 2005, CANCER BIOTHER RADIO, V20, P436, DOI 10.1089/cbr.2005.20.436
   Mills L, 2002, CANCER RES, V62, P5106
   Mohseny AB, 2011, LAB INVEST, V91, P1195, DOI 10.1038/labinvest.2011.72
   Ottaviani G, 2009, CANCER TREAT RES, V152, P3, DOI 10.1007/978-1-4419-0284-9_1
   Pahl JHW, 2012, CLIN CANCER RES, V18, P432, DOI 10.1158/1078-0432.CCR-11-2277
   Pihl A., 1985, INT J CANCER, V35, P793
   Repetto Llamazares AH, 2013, CURR RADIOPHARM, V6, P20, DOI [10.2174/1874471011306010004, DOI 10.2174/1874471011306010004]
   Repetto-Llamazares A, 2014, ANTICANCER RES, V34, P3263
   Roberts SS, 2015, FRONT ONCOL, V5, DOI 10.3389/fonc.2015.00181
   Satelli A, 2014, CANCER RES, V74, P1645, DOI 10.1158/0008-5472.CAN-13-1739
   Schiano C, 2012, MED ONCOL, V29, P2998, DOI 10.1007/s12032-012-0158-3
   SERS C, 1994, CANCER RES, V54, P5689
   Shih IM, 1998, MODERN PATHOL, V11, P1098
   SMELAND E, 1985, SCAND J IMMUNOL, V21, P205, DOI 10.1111/j.1365-3083.1985.tb01422.x
   Solheim OP, 1986, INT J CANCER, V38, P33
   Thomann S, 2014, ONCOTARGET, V5, P8614, DOI 10.18632/oncotarget.2345
   Trippett TM, 2009, J CLIN ONCOL, V27, P5102, DOI 10.1200/JCO.2008.20.8975
   Tu T, 2015, CELL RES, V25, P275, DOI 10.1038/cr.2015.15
   Wang ZQ, 2013, CANCER LETT, V330, P150, DOI 10.1016/j.canlet.2012.11.049
   Wei QX, 2015, ONCOTARGET, V6, P40283, DOI 10.18632/oncotarget.5375
   Wu GJ, 2001, PROSTATE, V48, P305, DOI 10.1002/pros.1111
   Wu Z, 2012, TUMOR BIOL, V33, P1619, DOI 10.1007/s13277-012-0417-0
   Yan XY, 2003, BLOOD, V102, P184, DOI 10.1182/blood-2002-04-1004
   YUAN JH, 1993, J PHARM SCI, V82, P761, DOI 10.1002/jps.2600820718
   Zabouo G, 2009, BREAST CANCER RES, V11, DOI 10.1186/bcr2215
   Zigler M, 2008, AM J CLIN DERMATOL, V9, P307, DOI 10.2165/00128071-200809050-00004
NR 53
TC 16
Z9 17
U1 0
U2 5
PU PUBLIC LIBRARY SCIENCE
PI SAN FRANCISCO
PA 1160 BATTERY STREET, STE 100, SAN FRANCISCO, CA 94111 USA
SN 1932-6203
J9 PLOS ONE
JI PLoS One
PD OCT 24
PY 2016
VL 11
IS 10
AR e0165382
DI 10.1371/journal.pone.0165382
PG 16
WC Multidisciplinary Sciences
WE Science Citation Index Expanded (SCI-EXPANDED)
SC Science & Technology - Other Topics
GA ED7AX
UT WOS:000389009200060
PM 27776176
OA Green Published, Green Submitted, gold
DA 2023-12-20
ER

PT J
AU Koca, I
   Özgür, A
   Er, M
   Gümüs, M
   Coskun, KA
   Tutar, Y
AF Koca, Irfan
   Ozgur, Aykut
   Er, Muhammet
   Gumus, Mehmet
   Coskun, Kubra Acikalin
   Tutar, Yusuf
TI Design and synthesis of pyrimidinyl acyl thioureas as novel Hsp90
   inhibitors in invasive ductal breast cancer and its bone metastasis
SO EUROPEAN JOURNAL OF MEDICINAL CHEMISTRY
LA English
DT Article
DE Pyrimidine; Thiourea Breast cancer; Bone cancer; Hsp90; Client proteins
ID CARCINOMA IN-SITU; DERIVATIVES; GELDANAMYCIN; DENOSUMAB; KINASES;
   COMPLEX; TARGETS; DCIS
AB Invasive ductal carcinoma is the most common breast malignancies tumors and has tendency to bone metastases. Many oncogenic client proteins involved in formation of metastatic pathways. Stabilization, regulation, and maintenance of these oncogenic client proteins are provided with Heat Shock Protein 90 (Hsp90). Hsp90 perform these processes through its ATP binding and subsequent hydrolysis energy. Therefore, designing Hsp90 inhibitors is a novel cancer treatment method. However, many Hsp90 inhibitors have solubility problems and showed adverse effects in clinical trials. Thus, we designed and synthesized novel pyrimidinyl acyl thiourea derivatives to selectively inhibit Hsp90 alpha in human invasive ductal breast (MCF-7) and human bone osteosarcoma (Saos-2) cell lines. In vitro experiments showed that the compounds inhibited cell proliferation, ATP hydrolysis, and exhibited cytotoxic effect on these cancer cell lines. Further, gene expression was analyzed by microarray studies on MCF-7 cell lines. Several genes that play vital roles in breast cancer pathogenesis displayed altered gene expression in the presence of a selected pyrimidinyl acyl thiourea compound. Molecular docking studies were also performed to determine interaction between Hsp90 ATPase domain and pyrimidinyl acyl thiourea derivatives. The results indicated that the compounds are able to interact with Hsp90 ATP binding pocket and inhibit ATPase function. The designed compounds powerfully inhibit Hsp90 by an average of 1 mu M inhibition constant. And further, the compounds perturb Hsp90 N terminal domain proper orientation and ATP may not provide required conformational change for Hsp90 function as evidenced by in silico experiments. Therefore, the designed compounds effectively inhibited both invasive ductal breast carcinoma and bone metastasis. Pyrimidinyl acyl thiourea derivatives may provide a drug template for effective treatment of invasive ductal breast carcinoma and its bone metastasis as well as new therapeutic perspective for drug design. (C) 2016 Elsevier Masson SAS. All rights reserved.
C1 [Koca, Irfan; Er, Muhammet; Gumus, Mehmet] Bozok Univ, Fac Arts & Sci, Dept Chem, Yozgat, Turkey.
   [Ozgur, Aykut; Coskun, Kubra Acikalin] Gaziosmanpasa Univ, Fac Nat Sci & Engn, Dept Bioengn, Tokat, Turkey.
   [Tutar, Yusuf] Cumhuriyet Univ, Div Biochem, Dept Basic Sci, Fac Pharm, Sivas, Turkey.
C3 Bozok University; Gaziosmanpasa University; Cumhuriyet University
RP Koca, I (通讯作者)，Bozok Univ, Fac Arts & Sci, Dept Chem, Yozgat, Turkey.; Tutar, Y (通讯作者)，Cumhuriyet Univ, Div Biochem, Dept Basic Sci, Fac Pharm, Sivas, Turkey.
EM i_koca@yahoo.com; ytutar@cumhuriyet.edu.tr
RI Özgür, Aykut/AAE-4823-2022; TUTAR, Yusuf/X-4336-2019; KOCA,
   İrfan/AAT-9013-2021; Gümüş, Mehmet/Y-7359-2018
OI TUTAR, Yusuf/0000-0003-2613-9644; Gümüş, Mehmet/0000-0001-9262-7940;
   Gumus, Mehmet/0000-0003-3643-5703; KOCA, IRFAN/0000-0001-7873-159X
FU Bozok University [FBE/T127]; Scientific and Technological Research
   Council of Turkey [TUBITAK 114Z365]
FX This work was funded through a seed grand from Bozok University (Project
   No:FBE/T127) and through The Scientific and Technological Research
   Council of Turkey (TUBITAK 114Z365).
CR Agrawal R, 2012, MINI-REV MED CHEM, V12, P87, DOI 10.2174/138955712798995048
   Bartsch R, 2009, EXPERT OPIN BIOL TH, V9, P1225, DOI 10.1517/14712590903146877
   Body J J, 1995, Can J Oncol, V5 Suppl 1, P16
   Carter NJ, 2010, AM J CARDIOVASC DRUG, V10, P383, DOI 10.2165/11204600-000000000-00000
   Cheng Shinta, 2003, Cancer Treat Res, V115, P293
   Coskun KA, 2013, PROTEIN PEPTIDE LETT, V20, P1294
   Czaykowski P M, 1997, Clin Oncol (R Coll Radiol), V9, P181, DOI 10.1016/S0936-6555(97)80077-5
   Diaz-Moralli S, 2013, PHARMACOL THERAPEUT, V138, P255, DOI 10.1016/j.pharmthera.2013.01.011
   Dürr HR, 2002, CLIN ORTHOP RELAT R, P191
   El-Serag HB, 2001, AM J GASTROENTEROL, V96, P979
   Esteves-Souza A, 2006, BIOORGAN MED CHEM, V14, P492, DOI 10.1016/j.bmc.2005.08.031
   Fukuyo Y, 2010, CANCER LETT, V290, P24, DOI 10.1016/j.canlet.2009.07.010
   Holla BS, 2006, BIOORGAN MED CHEM, V14, P2040, DOI 10.1016/j.bmc.2005.10.053
   Kaminskyy VO, 2014, ANTIOXID REDOX SIGN, V21, P86, DOI 10.1089/ars.2013.5746
   Koca I, 2015, ANTI-CANCER AGENT ME, V15, P916
   Koca I, 2013, BIOORGAN MED CHEM, V21, P3859, DOI 10.1016/j.bmc.2013.04.021
   Kohno N, 2008, INT J CLIN ONCOL, V13, P18, DOI 10.1007/s10147-007-0726-2
   Li ZY, 2014, EUR J MED CHEM, V87, P346, DOI 10.1016/j.ejmech.2014.09.078
   Liu RY, 2012, ANESTH ANALG, V114, P947, DOI 10.1213/ANE.0b013e31824c4def
   Lok ASF, 2003, GASTROENTEROLOGY, V125, P1714, DOI 10.1053/j.gastro.2003.09.033
   Longley DB, 2003, NAT REV CANCER, V3, P330, DOI 10.1038/nrc1074
   Lu YX, 2012, EXPERT OPIN DRUG DIS, V7, P375, DOI 10.1517/17460441.2012.678829
   Neckers Len, 2003, Current Opinion in Oncology, V15, P419, DOI 10.1097/00001622-200311000-00003
   Ochel HJ, 2001, CELL STRESS CHAPERON, V6, P105, DOI 10.1379/1466-1268(2001)006<0105:GTPOAC>2.0.CO;2
   Ozgur A., 2015, ANTI-CANCER AGENT ME, V15, P1
   Özgür A, 2015, LETT DRUG DES DISCOV, V12, P180
   Özgür A, 2014, CURR PROTEOMICS, V11, P2, DOI 10.2174/1570164611666140415224635
   Petrut B, 2008, CURR ONCOL, V15, pS50, DOI 10.3747/co.2008.176
   Rodig SJ, 2010, CURR OPIN INVEST DR, V11, P1477
   Rollas S., 2003, CURR TOP MED CHEM, V3, P121
   Sakorafas GH, 2008, CANCER TREAT REV, V34, P483, DOI 10.1016/j.ctrv.2008.03.001
   Sakorafas GH, 2000, CANCER TREAT REV, V26, P103, DOI 10.1053/ctrv.1999.0149
   Sandler Alan, 2003, Oncology (Williston Park), V17, P17
   Sener A, 2004, TURK J CHEM, V28, P659
   Sohn W, 2014, BRIT J CLIN PHARMACO, V78, P477, DOI 10.1111/bcp.12355
   Stebbins CE, 1997, CELL, V89, P239, DOI 10.1016/S0092-8674(00)80203-2
   Steger Guenther G, 2011, Ther Adv Med Oncol, V3, P233, DOI 10.1177/1758834011412656
   Traxler P, 2003, EXPERT OPIN THER TAR, V7, P215, DOI 10.1517/14728222.7.2.215
   Trepel J, 2010, NAT REV CANCER, V10, P537, DOI 10.1038/nrc2887
   Tutar L, 2010, CURR PHARM BIOTECHNO, V11, P216, DOI 10.2174/138920110790909632
   Virnig BA, 2010, J NATL CANCER I, V102, P170, DOI 10.1093/jnci/djp482
   Zagouri F, 2013, BREAST, V22, P569, DOI 10.1016/j.breast.2013.06.003
   Zhao HP, 2015, EUR J MED CHEM, V89, P442, DOI 10.1016/j.ejmech.2014.10.034
   Zhou WQ, 2005, J MOL STRUC-THEOCHEM, V730, P133, DOI 10.1016/j.theochem.2005.06.012
NR 44
TC 34
Z9 35
U1 2
U2 53
PU ELSEVIER FRANCE-EDITIONS SCIENTIFIQUES MEDICALES ELSEVIER
PI ISSY-LES-MOULINEAUX
PA 65 RUE CAMILLE DESMOULINS, CS50083, 92442 ISSY-LES-MOULINEAUX, FRANCE
SN 0223-5234
EI 1768-3254
J9 EUR J MED CHEM
JI Eur. J. Med. Chem.
PD OCT 21
PY 2016
VL 122
BP 280
EP 290
DI 10.1016/j.ejmech.2016.06.032
PG 11
WC Chemistry, Medicinal
WE Science Citation Index Expanded (SCI-EXPANDED); Index Chemicus (IC)
SC Pharmacology & Pharmacy
GA DV5XL
UT WOS:000383003900024
PM 27376491
DA 2023-12-20
ER

PT J
AU Gozo, MC
   Jia, DY
   Aspuria, PJ
   Cheon, DJ
   Miura, N
   Walts, AE
   Karlan, BY
   Orsulic, S
AF Gozo, Maricel C.
   Jia, Dongyu
   Aspuria, Paul-Joseph
   Cheon, Dong-Joo
   Miura, Naoyuki
   Walts, Ann E.
   Karlan, Beth Y.
   Orsulic, Sandra
TI FOXC2 augments tumor propagation and metastasis in osteosarcoma
SO ONCOTARGET
LA English
DT Article
DE anoikis; forkhead box C2; osteosarcoma; metastasis; invasion
ID EPITHELIAL-MESENCHYMAL TRANSITION; CANCER STEM-CELLS; CD133(+) CELLS;
   EXPRESSION; DIFFERENTIATION; INHIBITION; PATHWAY; GROWTH; CXCR4
AB Osteosarcoma is a highly malignant tumor that contains a small subpopulation of tumor-propagating cells (also known as tumor-initiating cells) characterized by drug resistance and high metastatic potential. The molecular mechanism by which tumor-propagating cells promote tumor growth is poorly understood. Here, we report that the transcription factor forkhead box C2 (FOXC2) is frequently expressed in human osteosarcomas and is important in maintaining osteosarcoma cells in a stem-like state. In osteosarcoma cell lines, we show that anoikis conditions stimulate FOXC2 expression. Downregulation of FOXC2 decreases anchorage-independent growth and invasion in vitro and lung metastasis in vivo, while overexpression of FOXC2 increases tumor propagation in vivo. In osteosarcoma cell lines, we demonstrate that high levels of FOXC2 are associated with and required for the expression of osteosarcoma tumor-propagating cell markers. In FOXC2 knockdown cell lines, we show that CXCR4, a downstream target of FOXC2, can restore osteosarcoma cell invasiveness and metastasis to the lung.
C1 [Gozo, Maricel C.; Jia, Dongyu; Aspuria, Paul-Joseph; Cheon, Dong-Joo; Karlan, Beth Y.; Orsulic, Sandra] Cedars Sinai Med Ctr, Womens Canc Program, Samuel Oschin Comprehens Canc Inst, Los Angeles, CA 90048 USA.
   [Gozo, Maricel C.] Cedars Sinai Med Ctr, Grad Program Biomed Sci & Translat Med, Los Angeles, CA 90048 USA.
   [Miura, Naoyuki] Hamamatsu Univ, Sch Med, Dept Biochem, Hamamatsu, Shizuoka, Japan.
   [Walts, Ann E.] Cedars Sinai Med Ctr, Dept Pathol & Lab Med, Los Angeles, CA 90048 USA.
   [Karlan, Beth Y.; Orsulic, Sandra] Univ Calif Los Angeles, David Geffen Sch Med, Dept Obstet & Gynecol, Los Angeles, CA 90095 USA.
C3 Cedars Sinai Medical Center; Cedars Sinai Medical Center; Hamamatsu
   University School of Medicine; Cedars Sinai Medical Center; University
   of California System; University of California Los Angeles; University
   of California Los Angeles Medical Center; David Geffen School of
   Medicine at UCLA
RP Orsulic, S (通讯作者)，Cedars Sinai Med Ctr, Womens Canc Program, Samuel Oschin Comprehens Canc Inst, Los Angeles, CA 90048 USA.; Orsulic, S (通讯作者)，Univ Calif Los Angeles, David Geffen Sch Med, Dept Obstet & Gynecol, Los Angeles, CA 90095 USA.
EM orsulics@cshs.org
FU Sarcoma Foundation of America
FX This project was supported by grants from the Sarcoma Foundation of
   America to S.O.
CR Adhikari AS, 2010, CANCER RES, V70, P4602, DOI 10.1158/0008-5472.CAN-09-3463
   Alfranca A, 2015, CELL MOL LIFE SCI, V72, P3097, DOI 10.1007/s00018-015-1918-y
   Aspuria PJP, 2014, CANCER METAB, V2, DOI 10.1186/2049-3002-2-21
   Basu-Roy U, 2012, ONCOGENE, V31, P2270, DOI 10.1038/onc.2011.405
   Basu-Roy U, 2013, CANCER LETT, V338, P158, DOI 10.1016/j.canlet.2012.05.028
   Cheon DJ, 2015, CARCINOGENESIS, V36, P739, DOI 10.1093/carcin/bgv059
   Cui YM, 2015, ONCOGENE, V34, P4379, DOI 10.1038/onc.2014.368
   Cui YM, 2014, CANCER LETT, V353, P87, DOI 10.1016/j.canlet.2014.07.008
   Gozo MC, 2013, CELL DEATH DIFFER, V20, P1031, DOI 10.1038/cdd.2013.34
   Hayashi H, 2008, BIOCHEM BIOPH RES CO, V367, P584, DOI 10.1016/j.bbrc.2007.12.183
   Hollier BG, 2013, CANCER RES, V73, P1981, DOI 10.1158/0008-5472.CAN-12-2962
   Isakoff MS, 2015, J CLIN ONCOL, V33, P3029, DOI 10.1200/JCO.2014.59.4895
   Kalluri R, 2009, J CLIN INVEST, V119, P1417, DOI 10.1172/JCI39675
   Kim SH, 2009, BIOCHEM BIOPH RES CO, V386, P532, DOI 10.1016/j.bbrc.2009.06.071
   Laverdiere C, 2005, CLIN CANCER RES, V11, P2561, DOI 10.1158/1078-0432.CCR-04-1089
   Li J, 2013, MOL MED REP, V7, P577, DOI 10.3892/mmr.2012.1231
   Li QG, 2015, AM J CANCER RES, V5, P2022
   Liu B, 2011, ACTA ONCOL, V50, P1142, DOI 10.3109/0284186X.2011.584553
   Luu HH, 2005, CLIN EXP METASTAS, V22, P319, DOI 10.1007/s10585-005-0365-9
   Mani SA, 2007, P NATL ACAD SCI USA, V104, P10069, DOI 10.1073/pnas.0703900104
   Nifuji A, 2001, J BONE MINER RES, V16, P1765, DOI 10.1359/jbmr.2001.16.10.1765
   Nishida N, 2011, ANN SURG ONCOL, V18, P535, DOI 10.1245/s10434-010-1274-y
   Park SJ, 2011, BONE, V49, P428, DOI 10.1016/j.bone.2011.05.012
   Penfornis P, 2014, CANCER MED-US, V3, P796, DOI 10.1002/cam4.249
   Reya T, 2001, NATURE, V414, P105, DOI 10.1038/35102167
   Savage Sharon A., 2011, Sarcoma, V2011, P548151, DOI 10.1155/2011/548151
   Tanaka M, 2009, BRIT J CANCER, V100, P1957, DOI 10.1038/sj.bjc.6605060
   Tang N, 2008, CLIN ORTHOP RELAT R, V466, P2114, DOI 10.1007/s11999-008-0335-z
   Valent P, 2013, CANCER RES, V73, P1037, DOI 10.1158/0008-5472.CAN-12-3678
   Walkley CR, 2008, GENE DEV, V22, P1662, DOI 10.1101/gad.1656808
   Watanabe T, 2011, INT SURG, V96, P207, DOI 10.9738/1399.1
   Ying M, 2013, ONCOGENE, V32, P4252, DOI 10.1038/onc.2012.438
   You WL, 2014, MOL CELL BIOCHEM, V386, P125, DOI 10.1007/s11010-013-1851-z
   Zhou BBS, 2009, NAT REV DRUG DISCOV, V8, P806, DOI 10.1038/nrd2137
   Zhou ZJ, 2015, CANCER LETT, V363, P137, DOI 10.1016/j.canlet.2015.04.008
NR 35
TC 14
Z9 16
U1 0
U2 2
PU IMPACT JOURNALS LLC
PI ORCHARD PARK
PA 6666 E QUAKER ST, STE 1, ORCHARD PARK, NY 14127 USA
EI 1949-2553
J9 ONCOTARGET
JI Oncotarget
PD OCT 18
PY 2016
VL 7
IS 42
BP 68792
EP 68802
DI 10.18632/oncotarget.11990
PG 11
WC Oncology; Cell Biology
WE Science Citation Index Expanded (SCI-EXPANDED)
SC Oncology; Cell Biology
GA EB5UT
UT WOS:000387446800084
PM 27634875
OA Green Published, Green Submitted, gold
DA 2023-12-20
ER

PT J
AU Li, YC
   Zhao, CH
   Yu, ZB
   Chen, JR
   She, XL
   Li, PY
   Liu, CH
   Zhang, Y
   Feng, JB
   Fu, HJ
   Wang, B
   Kuang, L
   Li, L
   Lv, GH
   Wu, MH
AF Li, Yunchao
   Zhao, Chunhua
   Yu, Zhibin
   Chen, Jiarui
   She, Xiaoling
   Li, Peiyao
   Liu, Changhong
   Zhang, Yan
   Feng, Jianbo
   Fu, Haijuan
   Wang, Bing
   Kuang, Lei
   Li, Lei
   Lv, Guohua
   Wu, Minghua
TI Low expression of miR-381 is a favorite prognosis factor and enhances
   the chemosensitivity of osteosarcoma
SO ONCOTARGET
LA English
DT Article
DE miR-381; osteosarcoma; LRRC4; chemosensitivity
ID CANCER STEM-CELLS; MULTIDRUG-RESISTANCE; CD133 EXPRESSION;
   BREAST-CANCER; UP-REGULATION; COLON-CANCER; CHEMOTHERAPY; MTOR; GROWTH;
   TRANSPORTERS
AB Osteosarcoma (OS) is the most common primary bone malignancy with a poor prognosis for all races and both sexes. In this study, we found that miR-381 is a positive prognosis factor for OS patients that OS patients with a low expression of miR-381 had a longer survival time after surgical intervention, and miR-381 expression promotes MG-63 cell proliferation and cell invasion ability. Our results also showed a strong negative correlation between the expression of miR-381 and LRRC4 (brain relative specific expression gene) in OS tissues. This demonstrated that LRRC4 is a direct target gene of miR-381, and suppressing the expression of miR-381 increases the sensitivity of OS cells to chemotherapeutic drugs through the LRRC4-mediated mTOR pathway. In summary, miR-381 is an important biomarker in directing therapeutic intervention and predicting prognosis in OS patients.
C1 [Li, Yunchao; Wang, Bing; Kuang, Lei; Li, Lei; Lv, Guohua] Cent S Univ, Dept Spinal Surg, Xiangya Hosp 2, Changsha, Hunan, Peoples R China.
   [Zhao, Chunhua; Yu, Zhibin; Li, Peiyao; Liu, Changhong; Zhang, Yan; Feng, Jianbo; Fu, Haijuan; Wu, Minghua] Cent S Univ, Key Lab Carcinogenesis & Canc Invas, Key Lab Carcinogenesis, Sch Basic Med Sci,Minist Educ,Minist Hlth,Canc Re, Changsha, Hunan, Peoples R China.
   [Chen, Jiarui] Cent S Univ, Xiangya Nursing Sch, Changsha, Hunan, Peoples R China.
   [She, Xiaoling] Cent S Univ, Dept Pathol, Xiangya Hosp 2, Changsha, Hunan, Peoples R China.
C3 Central South University; Central South University; Central South
   University; Central South University
RP Lv, GH (通讯作者)，Cent S Univ, Dept Spinal Surg, Xiangya Hosp 2, Changsha, Hunan, Peoples R China.; Wu, MH (通讯作者)，Cent S Univ, Key Lab Carcinogenesis & Canc Invas, Key Lab Carcinogenesis, Sch Basic Med Sci,Minist Educ,Minist Hlth,Canc Re, Changsha, Hunan, Peoples R China.
EM spinelv@163.com; wuminghua554@aliyun.com
RI Wang, Bing/IAP-6059-2023; wang, qi/IAN-4150-2023; Wang,
   Bingcheng/HOC-4407-2023; Kuang, Lei/AAX-2989-2021; L, G/JOK-3625-2023;
   LI, Xiang/JBJ-8387-2023; Wang, Bing/IAQ-0291-2023; Liu,
   Chang/HOC-0971-2023; Liu, Chang/ISV-3950-2023
OI wang, qi/0000-0002-2794-6897; Wang, Bingcheng/0000-0002-3258-9812;
   Kuang, Lei/0000-0003-0370-4954; 
CR Ambros V, 2001, CELL, V107, P823, DOI 10.1016/S0092-8674(01)00616-X
   [Anonymous], 2012, CELL, V149, P955, DOI [10.1016/j.cell.2012.05.011, DOI 10.1016/J.CELL.2012.05.011]
   Beier D, 2007, CANCER RES, V67, P4010, DOI 10.1158/0008-5472.CAN-06-4180
   Chen Binghai, 2015, Zhong Nan Da Xue Xue Bao Yi Xue Ban, V40, P1053, DOI 10.11817/j.issn.1672-7347.2015.10.001
   Chen BH, 2013, J CHEMOTHERAPY, V25, P229, DOI 10.1179/1973947813Y.0000000092
   Chiang GG, 2007, TRENDS MOL MED, V13, P433, DOI 10.1016/j.molmed.2007.08.001
   Chiarini F, 2015, TRENDS PHARMACOL SCI, V36, P124, DOI 10.1016/j.tips.2014.11.004
   Clarke Michael F, 2006, Cancer Res, V66, P9339, DOI 10.1158/0008-5472.CAN-06-3126
   Eckford PDW, 2009, CHEM REV, V109, P2989, DOI 10.1021/cr9000226
   Favoni RE, 2011, TRENDS PHARMACOL SCI, V32, P463, DOI 10.1016/j.tips.2011.03.011
   Gottesman MM, 2002, NAT REV CANCER, V2, P48, DOI 10.1038/nrc706
   Gromicho M, 2011, LEUKEMIA LYMPHOMA, V52, P1980, DOI 10.3109/10428194.2011.584005
   Guertin DA, 2007, CANCER CELL, V12, P9, DOI 10.1016/j.ccr.2007.05.008
   Haller F, 2010, J PATHOL, V220, P71, DOI 10.1002/path.2610
   He AN, 2012, EXP THER MED, V4, P435, DOI 10.3892/etm.2012.603
   Ischenko I, 2008, CURR MED CHEM, V15, P3171, DOI 10.2174/092986708786848541
   Koch U, 2010, SEMIN CANCER BIOL, V20, P116, DOI 10.1016/j.semcancer.2010.02.003
   Laplante M, 2012, CELL, V149, P274, DOI 10.1016/j.cell.2012.03.017
   Li P, 2014, MOL CANCER, V13, DOI 10.1186/1476-4598-13-55
   Liang HQ, 2015, ONCOTARGET, V6, P29413, DOI 10.18632/oncotarget.5003
   Liang Y, 2015, BIOMED PHARMACOTHER, V75, P137, DOI 10.1016/j.biopha.2015.07.020
   Liu L, 2014, TUMOR BIOL, V35, P7713, DOI 10.1007/s13277-014-1970-5
   Luetke A, 2014, CANCER TREAT REV, V40, P523, DOI 10.1016/j.ctrv.2013.11.006
   Nadal R, 2013, INT J CANCER, V133, P2398, DOI 10.1002/ijc.28263
   PosthumaDeBoer J, 2011, CLIN EXP METASTAS, V28, P493, DOI 10.1007/s10585-011-9384-x
   REMMELE W, 1987, PATHOLOGE, V8, P138
   Reyes M, 2001, BLOOD, V98, P2615, DOI 10.1182/blood.V98.9.2615
   Rothschild SI, 2012, J THORAC ONCOL, V7, P1069, DOI 10.1097/JTO.0b013e31824fe976
   Shmelkov SV, 2008, J CLIN INVEST, V118, P2111, DOI 10.1172/JCI34401
   Sosnik A, 2013, ADV DRUG DELIVER REV, V65, P1828, DOI 10.1016/j.addr.2013.09.002
   Tang C, 2007, FASEB J, V21, P3777, DOI 10.1096/fj.07-8560rev
   Tang HL, 2014, PLOS ONE, V9, DOI 10.1371/journal.pone.0084146
   Tang HL, 2011, BRAIN RES, V1390, P21, DOI 10.1016/j.brainres.2011.03.034
   Walters DK, 2008, ANTICANCER RES, V28, P673
   Wang ZY, 2015, ONCOTARGET, V6, P3147, DOI 10.18632/oncotarget.3061
   Xia B, 2016, TUMOUR BIOL
NR 36
TC 39
Z9 42
U1 0
U2 4
PU IMPACT JOURNALS LLC
PI ORCHARD PARK
PA 6666 E QUAKER ST, STE 1, ORCHARD PARK, NY 14127 USA
EI 1949-2553
J9 ONCOTARGET
JI Oncotarget
PD OCT 18
PY 2016
VL 7
IS 42
BP 68585
EP 68596
DI 10.18632/oncotarget.11861
PG 12
WC Oncology; Cell Biology
WE Science Citation Index Expanded (SCI-EXPANDED)
SC Oncology; Cell Biology
GA EB5UT
UT WOS:000387446800069
PM 27612424
OA Green Published, gold, Green Submitted
DA 2023-12-20
ER

PT J
AU Keizer, MP
   Kamp, AM
   Aarts, C
   Geisler, J
   Caron, HN
   van de Wetering, MD
   Wouters, D
   Kuijpers, TW
AF Keizer, Mischa P.
   Kamp, Angela M.
   Aarts, Cathelijn
   Geisler, Judy
   Caron, Huib N.
   van de Wetering, Marianne D.
   Wouters, Diana
   Kuijpers, Taco W.
TI The High Prevalence of Functional Complement Defects Induced by
   Chemotherapy
SO FRONTIERS IN IMMUNOLOGY
LA English
DT Article
DE complement system; transient defects; oncology; therapeutic effect;
   methotrexate
ID MANNOSE-BINDING LECTIN; PEDIATRIC ONCOLOGY PATIENTS; GERM-CELL TUMORS;
   PATHWAY ACTIVATION; SERUM-LEVELS; SYSTEM; CANCER; DEFICIENCY; CHILDREN;
   MBL
AB Introduction: To date, oncology patients are more dependent on non-cellular host defense against pathogens due to intensive (chemo)therapy-related bone marrow suppression. Since data on complement functionality in oncology patients are limited, we aimed to investigate the innate complement function in relation to the type of malignancy and therapy in a longitudinal cohort of patients.
   Methods: A large single-center, prospective non-intervention study was conducted, in which blood samples were taken from patients before, during, and after treatment with chemotherapy and/or subsequent admittance for (febrile) neutropenia.
   Results/findings: Analysis of 48 patients showed a high percentage of defects in complement activity of the alternative pathway (19.1%), the classical pathway (4.3%), or both (42.6%). Post hoc analysis of six different treatment protocols with more than three patients each showed distinct effects of specific therapies. Whereas patients treated according to the Ewing, EpSSG-rhabdomyosarcoma, or STOP CNS germ cell tumor protocol showed no defects, patients treated according to the ALL-11 (leukemia), the EURAMOS I (osteosarcoma), or the ACNS (medulloblastoma) protocols showed an almost universal reduction in complement function. Although we could not explain the reduced complement functionality under all conditions, a strong effect was observed following high-dose methotrexate or ifosfamide.
   Conclusion: Acquired complement defects were commonly observed in more than 50% of oncology patients, some of which associated with certain chemotherapeutic drugs. Additional studies are needed to determine the clinical and therapeutic context of complement defects and their possible effect on treatment outcome or the increased risk of infection.
C1 [Keizer, Mischa P.; Kamp, Angela M.; Aarts, Cathelijn; Wouters, Diana] Univ Amsterdam, Dept Immunopathol, Sanquin Res & Landsteiner Lab AMC, Amsterdam, Netherlands.
   [Keizer, Mischa P.; Caron, Huib N.; van de Wetering, Marianne D.; Kuijpers, Taco W.] Univ Amsterdam, Emma Childrens Hosp, AMC, Amsterdam, Netherlands.
   [Geisler, Judy; Kuijpers, Taco W.] Univ Amsterdam, Dept Blood Cell Res, Sanquin Res & Landsteiner Lab AMC, Amsterdam, Netherlands.
C3 University of Amsterdam; Emma Children's Hospital; University of
   Amsterdam; Academic Medical Center Amsterdam; University of Amsterdam
RP Keizer, MP (通讯作者)，Univ Amsterdam, Dept Immunopathol, Sanquin Res & Landsteiner Lab AMC, Amsterdam, Netherlands.; Keizer, MP (通讯作者)，Univ Amsterdam, Emma Childrens Hosp, AMC, Amsterdam, Netherlands.
EM m.keizer@sanquin.nl
OI van de Wetering, marianne/0000-0003-4127-3032
FU KiKa (stichting Kinderen Kankervrij) [41]
FX This study was supported by a grant from KiKa (stichting Kinderen
   Kankervrij) (project 41).
CR Agarwal S, 2010, J IMMUNOL, V185, P507, DOI 10.4049/jimmunol.0903598
   Alexander S, 2012, PEDIATR BLOOD CANCER, V59, P16, DOI 10.1002/pbc.23416
   Bally I, 2009, J BIOL CHEM, V284, P19340, DOI 10.1074/jbc.M109.004473
   Bartels U, 2015, CENTRAL NERVOUS SYST
   Bergeron C, 2008, EUR J CANCER, V44, P427, DOI 10.1016/j.ejca.2007.12.007
   Bielack SS, 2008, CURR TREAT OPTION ON, V9, P67, DOI 10.1007/s11864-008-0057-1
   Bjorge L, 2005, BRIT J CANCER, V92, P895, DOI 10.1038/sj.bjc.6602334
   Brouwer N, 2009, J IMMUNOL, V183, P3496, DOI 10.4049/jimmunol.0900445
   Bultink IEM, 2006, ARTHRITIS RES THER, V8, DOI 10.1186/ar2095
   Casanova M, 2011, EXPERT OPIN PHARMACO, V12, P517, DOI 10.1517/14656566.2011.524926
   Cole DS, 2003, CLIN SCI, V104, P455, DOI 10.1042/CS20020362
   Corrales L, 2012, J IMMUNOL, V189, P4674, DOI 10.4049/jimmunol.1201654
   Degn SE, 2007, IMMUNOBIOLOGY, V212, P301, DOI 10.1016/j.imbio.2006.12.004
   DELAGE JM, 1971, NATURE, V233, P485, DOI 10.1038/233485a0
   Dommett R, 2013, J PEDIAT HEMATOL ONC, V35, P69, DOI 10.1097/MPH.0b013e31827076e5
   Dufour C, 2014, CURR OPIN ONCOL, V26, P622, DOI 10.1097/CCO.0000000000000140
   Firth Matthew A., 2005, Animal Health Research Reviews, V6, P143, DOI 10.1079/AHR2005107
   Forneris F, 2012, CURR OPIN STRUC BIOL, V22, P333, DOI 10.1016/j.sbi.2012.04.001
   Frakking FNJ, 2006, EUR J CANCER, V42, P909, DOI 10.1016/j.ejca.2005.10.027
   Gaspar N, 2015, J CLIN ONCOL, V33, P3036, DOI 10.1200/JCO.2014.59.5256
   Ghazi M, 2012, J PEDIAT HEMATOL ONC, V34, P128, DOI 10.1097/MPH.0b013e31822bf7d3
   Harboe M, 2008, J CELL MOL MED, V12, P1074, DOI 10.1111/j.1582-4934.2008.00350.x
   Jurianz K, 1999, MOL IMMUNOL, V36, P929, DOI 10.1016/S0161-5890(99)00115-7
   Keizer MP, 2014, MOL IMMUNOL, V61, P174, DOI 10.1016/j.molimm.2014.06.005
   Kempshall E, 2012, IMMUNOL CELL BIOL, V90, P869, DOI 10.1038/icb.2012.30
   Klastersky JA, 2016, INTENS CARE MED, V42, P268, DOI 10.1007/s00134-015-3965-0
   Kolev M, 2011, ARCH IMMUNOL THER EX, V59, P407, DOI 10.1007/s00005-011-0146-x
   Lachmann PJ, 2010, J IMMUNOL METHODS, V352, P195, DOI 10.1016/j.jim.2009.11.003
   Markiewski MM, 2008, NAT IMMUNOL, V9, P1225, DOI 10.1038/ni.1655
   Markiewski MM, 2009, CANCER RES, V69, P6367, DOI 10.1158/0008-5472.CAN-09-1918
   Markiewski MM, 2009, TRENDS IMMUNOL, V30, P286, DOI 10.1016/j.it.2009.04.002
   Michlmayr A, 2010, BRIT J CANCER, V103, P1201, DOI 10.1038/sj.bjc.6605909
   Neth O, 2001, LANCET, V358, P614, DOI 10.1016/S0140-6736(01)05776-2
   Palarasah Y, 2011, CLIN EXP IMMUNOL, V164, P388, DOI 10.1111/j.1365-2249.2011.04322.x
   Pana ZD, 2014, PEDIATR BLOOD CANCER, V61, P1017, DOI 10.1002/pbc.24951
   Peterslund NA, 2001, LANCET, V358, P637, DOI 10.1016/S0140-6736(01)05785-3
   PLATTSMI.TA, 1974, J IMMUNOL, V113, P348
   Potratz J, 2012, PEDIATR HEMAT ONCOL, V29, P1, DOI 10.3109/08880018.2011.622034
   Ristau T, 2014, PLOS ONE, V9, DOI 10.1371/journal.pone.0093459
   Rutkowski MJ, 2010, MOL CANCER RES, V8, P1453, DOI 10.1158/1541-7786.MCR-10-0225
   Santolaya ME, 2007, PEDIATR INFECT DIS J, V26, P794, DOI 10.1097/INF.0b013e318124aa44
   Seelen MA, 2005, J IMMUNOL METHODS, V296, P187, DOI 10.1016/j.jim.2004.11.016
   Souweidane MM, 2010, J NEUROSURG-PEDIATR, V6, P125, DOI 10.3171/2010.5.PEDS09112
   Sprong T, 2006, BLOOD, V107, P4865, DOI 10.1182/blood-2005-07-2820
   Steffensen R, 2000, J IMMUNOL METHODS, V241, P33, DOI 10.1016/S0022-1759(00)00198-8
   Steliarova-Foucher E, 2005, CANCER-AM CANCER SOC, V103, P1457, DOI 10.1002/cncr.20910
   Walport MJ, 2001, NEW ENGL J MED, V344, P1058, DOI 10.1056/NEJM200104053441406
   White L, 2014, EMERG MED CLIN N AM, V32, P549, DOI 10.1016/j.emc.2014.04.002
   Ygberg S, 2012, ACTA PAEDIATR, V101, P120, DOI 10.1111/j.1651-2227.2011.02494.x
NR 49
TC 5
Z9 6
U1 0
U2 1
PU FRONTIERS MEDIA SA
PI LAUSANNE
PA PO BOX 110, EPFL INNOVATION PARK, BUILDING I, LAUSANNE, 1015,
   SWITZERLAND
SN 1664-3224
J9 FRONT IMMUNOL
JI Front. Immunol.
PD OCT 17
PY 2016
VL 7
AR 420
DI 10.3389/fimmu.2016.00420
PG 14
WC Immunology
WE Science Citation Index Expanded (SCI-EXPANDED)
SC Immunology
GA DY8XX
UT WOS:000385416800001
PM 27799929
OA Green Published, gold
DA 2023-12-20
ER

PT J
AU Heske, CM
   Mendoza, A
   Edessa, LD
   Baumgart, JT
   Lee, SM
   Trepel, J
   Proia, DA
   Neckers, L
   Helman, LJ
AF Heske, Christine M.
   Mendoza, Arnulfo
   Edessa, Leah D.
   Baumgart, Joshua T.
   Lee, Sunmin
   Trepel, Jane
   Proia, David A.
   Neckers, Len
   Helman, Lee J.
TI STA-8666, a novel HSP90 inhibitor/SN-38 drug conjugate, causes complete
   tumor regression in preclinical mouse models of pediatric sarcoma
SO ONCOTARGET
LA English
DT Article
DE sarcoma; SN-38; drug conjugate; topoisomerase 1 inhibitor; pediatric
ID REFRACTORY SOLID TUMORS; PROTRACTED IRINOTECAN SCHEDULE; TOPOISOMERASE-I
   INHIBITOR; CHILDRENS ONCOLOGY GROUP; PHASE-I; EWING SARCOMA; SIGNALING
   PATHWAY; SN38 CONJUGATE; BREAST-CANCER; PHARMACOKINETICS
AB Long-term survival in patients with metastatic, relapsed, or recurrent Ewing sarcoma and rhabdomyosarcoma is dismal. Irinotecan, a topoisomerase 1 inhibitor, has activity in these sarcomas, but due to poor bioavailability of its active metabolite (SN-38) has had limited clinical efficacy. In this study we have evaluated the efficacy and toxicity of STA-8666, a novel drug conjugate which uses an HSP90 inhibitor to facilitate intracellular, tumor-targeted delivery of the topoisomerase 1 inhibitor SN-38, thus preferentially delivering and concentrating SN-38 within tumor tissue. We present in vivo evidence from mouse xenograft models that STA-8666 results in more persistent inhibition of topoisomerase 1 and prolonged DNA damage compared to irinotecan. This translates into superior antitumor efficacy and survival in multiple aggressive models of both diseases in mouse xenografts, as well as in an irinotecan-resistant model of pediatric osteosarcoma, demonstrated by dramatic tumor shrinkage, durable remission and prolonged complete regressions following short-term treatment, compared to conventional irinotecan. Gene expression analysis performed on xenograft tumors treated with either irinotecan or STA-8666 showed that STA-8666 affected expression of DNA damage and repair genes more robustly than irinotecan. These results suggest that STA-8666 may be a promising new agent for patients with pediatric-type sarcoma.
C1 [Heske, Christine M.; Mendoza, Arnulfo; Edessa, Leah D.; Baumgart, Joshua T.; Helman, Lee J.] NCI, Pediat Oncol Branch, NIH, Bethesda, MD 20892 USA.
   [Lee, Sunmin; Trepel, Jane] NCI, Dev Therapeut Branch, NIH, Bethesda, MD 20892 USA.
   [Proia, David A.] Synta Pharmaceut, Lexington, MA USA.
   [Neckers, Len] NCI, Urol Oncol Branch, NIH, Bethesda, MD 20892 USA.
C3 National Institutes of Health (NIH) - USA; NIH National Cancer Institute
   (NCI); National Institutes of Health (NIH) - USA; NIH National Cancer
   Institute (NCI); Synta Pharmaceuticals; National Institutes of Health
   (NIH) - USA; NIH National Cancer Institute (NCI)
RP Heske, CM (通讯作者)，NCI, Pediat Oncol Branch, NIH, Bethesda, MD 20892 USA.
EM christine.heske@nih.gov
OI Heske, Christine/0000-0003-0956-6249
FU Intramural Research Program of NIH; National Cancer Institute; Center
   for Cancer Research
FX This work was supported by grants from the Intramural Research Program
   of NIH, the National Cancer Institute, and the Center for Cancer
   Research.
CR [Anonymous], CLIN CANC RES
   [Anonymous], CLIN CANC RES
   Bala V, 2013, J CONTROL RELEASE, V172, P48, DOI 10.1016/j.jconrel.2013.07.022
   Bisogno G, 2006, CANCER, V106, P703, DOI 10.1002/cncr.21629
   Blaney S, 2001, CLIN CANCER RES, V7, P32
   Bomgaars LR, 2007, J CLIN ONCOL, V25, P4622, DOI 10.1200/JCO.2007.11.6103
   Chang TC, 2015, CANCER CHEMOTH PHARM, V75, P579, DOI 10.1007/s00280-014-2671-x
   Chiosis G, 2006, ACS CHEM BIOL, V1, P279, DOI 10.1021/cb600224w
   Cizkova M, 2013, BMC CANCER, V13, DOI 10.1186/1471-2407-13-545
   Cosetti M, 2002, J PEDIAT HEMATOL ONC, V24, P101, DOI 10.1097/00043426-200202000-00009
   Dagher R, 1999, Oncologist, V4, P34
   Drummond DC, 2006, CANCER RES, V66, P3271, DOI 10.1158/0008-5472.CAN-05-4007
   Eiseman JL, 2005, CANCER CHEMOTH PHARM, V55, P21, DOI 10.1007/s00280-004-0865-3
   Esiashvili N, 2008, J PEDIAT HEMATOL ONC, V30, P425, DOI 10.1097/MPH.0b013e31816e22f3
   Fujita K, 2015, WORLD J GASTROENTERO, V21, P12234, DOI 10.3748/wjg.v21.i43.12234
   Furman WL, 1999, J CLIN ONCOL, V17, P1815, DOI 10.1200/JCO.1999.17.6.1815
   Gaponova AV, 2016, CLIN CANC RES
   Grohar PJ, 2014, CLIN CANCER RES, V20, P1190, DOI 10.1158/1078-0432.CCR-13-0901
   Grohar PJ, 2013, PHARMACOL THERAPEUT, V137, P216, DOI 10.1016/j.pharmthera.2012.10.004
   HaDuong JH, 2015, PEDIATR CLIN N AM, V62, P179, DOI 10.1016/j.pcl.2014.09.012
   Hamaguchi T, 2010, CLIN CANCER RES, V16, P5058, DOI 10.1158/1078-0432.CCR-10-0387
   Iyer R, 2015, CANCER LETT, V360, P205, DOI 10.1016/j.canlet.2015.02.011
   KANEDA N, 1990, CANCER RES, V50, P1715
   Kinders RJ, 2010, CLIN CANCER RES, V16, P5447, DOI 10.1158/1078-0432.CCR-09-3076
   KUNIMOTO T, 1987, CANCER RES, V47, P5944
   Levy B, 2013, J NATL COMPR CANC NE, V11, P780, DOI 10.6004/jnccn.2013.0100
   Lin YC, 2015, SCI REP-UK, V5, DOI 10.1038/srep08997
   Mahipal A, 2015, J NATL COMPR CANC NE, V13, P1281, DOI 10.6004/jnccn.2015.0154
   Mathijssen RHJ, 2001, CLIN CANCER RES, V7, P2182
   McGregor LM, 2012, PEDIATR BLOOD CANCER, V58, P372, DOI 10.1002/pbc.23075
   Neckers L, 2007, J BIOSCIENCES, V32, P517, DOI 10.1007/s12038-007-0051-y
   Pappo AS, 2007, J CLIN ONCOL, V25, P362, DOI 10.1200/JCO.2006.07.1720
   Pommier Y, 2006, NAT REV CANCER, V6, P789, DOI 10.1038/nrc1977
   Proia DA, 2015, MOL CANCER THER, V14, P2422, DOI 10.1158/1535-7163.MCT-15-0455
   Ren L, 2015, ONCOTARGET, V6, P29469, DOI 10.18632/oncotarget.5177
   Roy AC, 2013, ANN ONCOL, V24, P1567, DOI 10.1093/annonc/mdt002
   Rubinson DA, 2015, HEMATOL ONCOL CLIN N, V29, P761, DOI 10.1016/j.hoc.2015.04.012
   Sharp S, 2006, ADV CANCER RES, V95, P323, DOI 10.1016/S0065-230X(06)95009-X
   Svenson S, 2011, J CONTROL RELEASE, V153, P49, DOI 10.1016/j.jconrel.2011.03.007
   Taniguchi CM, 2010, CANCER RES, V70, P5305, DOI 10.1158/0008-5472.CAN-09-3399
   Trepel J, 2010, NAT REV CANCER, V10, P537, DOI 10.1038/nrc2887
   Vassal G, 2007, J CLIN ONCOL, V25, P356, DOI 10.1200/JCO.2006.06.1960
   Vilenchik M, 2004, CHEM BIOL, V11, P787, DOI 10.1016/j.chembiol.2004.04.008
   Wagner LM, 2015, CLIN SARCOMA RES, V5, DOI 10.1186/s13569-015-0035-x
   Wagner LM, 2004, CLIN CANCER RES, V10, P840, DOI 10.1158/1078-0432.CCR-03-0175
   Wan XL, 2012, CANCER RES, V72, P5889, DOI 10.1158/0008-5472.CAN-12-1991
   Wang HC, 2014, BIOCHEM BIOPH RES CO, V446, P1204, DOI 10.1016/j.bbrc.2014.03.086
   Williams J, 2003, J CONTROL RELEASE, V91, P167, DOI 10.1016/S0168-3659(03)00241-4
   WONG JM, 1993, CANCER RES, V53, P1916
   Woodford MR, 2016, CELL REP, V14, P872, DOI 10.1016/j.celrep.2015.12.084
   Xu L, 2003, J PHARMACOKINET PHAR, V30, P185, DOI 10.1023/A:1025542026488
   Zhang HF, 2013, J CONTROL RELEASE, V166, P147, DOI 10.1016/j.jconrel.2012.12.019
NR 52
TC 22
Z9 24
U1 0
U2 13
PU IMPACT JOURNALS LLC
PI ORCHARD PARK
PA 6666 E QUAKER ST, STE 1, ORCHARD PARK, NY 14127 USA
EI 1949-2553
J9 ONCOTARGET
JI Oncotarget
PD OCT 4
PY 2016
VL 7
IS 40
BP 65540
EP 65552
DI 10.18632/oncotarget.11869
PG 13
WC Oncology; Cell Biology
WE Science Citation Index Expanded (SCI-EXPANDED)
SC Oncology; Cell Biology
GA EB3QQ
UT WOS:000387281000077
PM 27608846
OA gold, Green Submitted, Green Published
DA 2023-12-20
ER

PT J
AU Qi, BC
   Yu, TC
   Wang, CX
   Wang, TJ
   Yao, JH
   Zhang, XM
   Deng, PF
   Xia, YN
   Junger, WG
   Sun, DH
AF Qi, Baochang
   Yu, Tiecheng
   Wang, Chengxue
   Wang, Tiejun
   Yao, Jihang
   Zhang, Xiaomeng
   Deng, Pengfei
   Xia, Yongning
   Junger, Wolfgang G.
   Sun, Dahui
TI Shock wave-induced ATP release from osteosarcoma U2OS cells promotes
   cellular uptake and cytotoxicity of methotrexate
SO JOURNAL OF EXPERIMENTAL & CLINICAL CANCER RESEARCH
LA English
DT Article
DE Membrane permeabilization; Human osteosarcoma; Extracorporeal shock
   waves; Methotrexate; P2X7 purinergic receptors
ID EFFICIENT; THERAPY
AB Background: Osteosarcoma is the most prevalent primary malignant bone tumor, but treatment is difficult and prognosis remains poor. Recently, large-dose chemotherapy has been shown to improve outcome but this approach can cause many side effects. Minimizing the dose of chemotherapeutic drugs and optimizing their curative effects is a current goal in the management of osteosarcoma patients.
   Methods: In our study, trypan blue dye exclusion assay was performed to investigate the optimal conditions for the sensitization of osteosarcoma U2OS cells. Cellular uptake of the fluorophores Lucifer Yellow CH dilithium salt and Calcein was measured by qualitative and quantitative methods. Human MTX ELISA Kit and MTT assay were used to assess the outcome for osteosarcoma U2OS cells in the present of shock wave and methotrexate. To explore the mechanism, P2X7 receptor in U2OS cells was detected by immunofluorescence and the extracellular ATP levels was detected by ATP assay kit. All data were analyzed using SPSS17.0 statistical software. Comparisons were made with t test between two groups.
   Results: Treatment of human osteosarcoma U2OS cells with up to 450 shock wave pulses at 7 kV or up to 200 shock wave pulses at 14 kV had little effect on cell viability. However, this shock wave treatment significantly promoted the uptake of Calcein and Lucifer Yellow CH by osteosarcoma U2OS cells. Importantly, shock wave treatment also significantly enhanced the uptake of the chemotherapy drug methotrexate and increased the rate of methotrexate-induced apoptosis. We found that shock wave treatment increased the extracellular concentration of ATP and that KN62, an inhibitor of P2X7 receptor reduced the capacity methotrexate-induced apoptosis.
   Conclusions: Our results suggest that shock wave treatment promotes methotrexate-induced apoptosis by altering cell membrane permeability in a P2X7 receptor-dependent manner. Shock wave treatment may thus represent a possible adjuvant therapy for osteosarcoma.
C1 [Qi, Baochang; Yu, Tiecheng; Wang, Chengxue; Wang, Tiejun; Yao, Jihang; Zhang, Xiaomeng; Deng, Pengfei; Xia, Yongning; Sun, Dahui] Jilin Univ, Hosp 1, Div Orthoped Traumatol, 71 Xinmin St, Changchun 130021, Peoples R China.
   [Junger, Wolfgang G.] Harvard Med Sch, Beth Israel Deaconess Med Ctr, Dept Surg, Boston, MA USA.
   [Junger, Wolfgang G.] Ludwig Boltzmann Inst Traumatol, A-1200 Vienna, Austria.
C3 Jilin University; Harvard University; Beth Israel Deaconess Medical
   Center; Harvard Medical School; Ludwig Boltzmann Institute
RP Yu, TC; Sun, DH (通讯作者)，Jilin Univ, Hosp 1, Div Orthoped Traumatol, 71 Xinmin St, Changchun 130021, Peoples R China.
EM yutiecheng123@163.com; qibaochang1@163.com
RI Junger, Wolfgang G/I-1932-2013
OI Junger, Wolfgang G/0000-0003-3350-8452
FU Youth Development Fund of The First Hospital of Jilin University
   [JDYY52015019]; National Natural Science Foundation of China [81172183];
   AO Trauma Asia Pacific [AOTAP15-01]; National Institutes of Health
   [GM-51477, GM-60475, AI-080582, T32GM103702]
FX This study was supported by a grant from the Youth Development Fund of
   The First Hospital of Jilin University (JDYY52015019) to Baochang Qi and
   the National Natural Science Foundation of China (Grant No. 81172183) to
   Tiecheng Yu. This project was also supported by AO Trauma Asia Pacific
   (Ref: AOTAP15-01) to Baochang Qi and in part by National Institutes of
   Health grants GM-51477, GM-60475, AI-080582, and T32GM103702 (to
   W.G.J.). The funding bodies did not have any role in the design of the
   study and collection, analysis, and interpretation of data and in
   writing the manuscript.
CR Bramer JAM, 2009, EJSO-EUR J SURG ONC, V35, P1030, DOI 10.1016/j.ejso.2009.01.011
   Catalano MG, 2007, THYROID, V17, P91, DOI 10.1089/thy.2006.0142
   DELIUS M, 1994, ULTRASOUND MED BIOL, V20, P251, DOI 10.1016/0301-5629(94)90065-5
   Egan Marie E, 2002, Methods Mol Med, V70, P395
   Ferraro GA, 2012, AESTHET PLAST SURG, V36, P666, DOI 10.1007/s00266-011-9832-7
   GAMBIHLER S, 1994, J MEMBRANE BIOL, V141, P267
   Goertz O, 2012, BURNS, V38, P1010, DOI 10.1016/j.burns.2012.02.018
   GRANZ B, 1992, J STONE DIS, V4, P123
   Haupt G, 1997, J UROLOGY, V158, P4, DOI 10.1097/00005392-199707000-00003
   Ko JY, 2001, CLIN ORTHOP RELAT R, P60
   Locovei S, 2006, P NATL ACAD SCI USA, V103, P7655, DOI 10.1073/pnas.0601037103
   Maroto R, 2001, J BIOL CHEM, V276, P23867, DOI 10.1074/jbc.M101500200
   MIR LM, 1988, EXP CELL RES, V175, P15, DOI 10.1016/0014-4827(88)90251-0
   Mirabello L, 2009, CANCER-AM CANCER SOC, V115, P1531, DOI 10.1002/cncr.24121
   Morrow James J., 2015, Critical Reviews in Oncogenesis, V20, P173, DOI 10.1615/CritRevOncog.2015013713
   Ogden JA, 2001, CLIN ORTHOP RELAT R, P22
   Ottaviani G, 2009, CANCER TREAT RES, V152, P3, DOI 10.1007/978-1-4419-0284-9_1
   Palmero A, 2006, ONCOL REP, V15, P267
   Reigada D, 2008, NEUROSCIENCE, V157, P396, DOI 10.1016/j.neuroscience.2008.08.036
   Sprague RS, 1998, AM J PHYSIOL-HEART C, V275, pH1726, DOI 10.1152/ajpheart.1998.275.5.H1726
   Taniguchi M, 2014, FEBS OPEN BIO, V4, P328, DOI 10.1016/j.fob.2014.03.004
   Wang Y, 2015, ACTA BIOMATER, V17, P115, DOI 10.1016/j.actbio.2015.01.007
   Zhang J, 2015, CLIN CHIM ACTA, V444, P9, DOI 10.1016/j.cca.2015.01.025
NR 23
TC 11
Z9 12
U1 0
U2 6
PU BMC
PI LONDON
PA CAMPUS, 4 CRINAN ST, LONDON N1 9XW, ENGLAND
EI 1756-9966
J9 J EXP CLIN CANC RES
JI J. Exp. Clin. Cancer Res.
PD OCT 3
PY 2016
VL 35
AR 161
DI 10.1186/s13046-016-0437-5
PG 9
WC Oncology
WE Science Citation Index Expanded (SCI-EXPANDED)
SC Oncology
GA DY6ZC
UT WOS:000385277700002
PM 27716441
OA gold, Green Published
DA 2023-12-20
ER

PT J
AU Xu, HQ
AF Xu, Huiqing
TI (<i>Z</i>)-3,4,3',5'-tetramethoxystilbene, a natural product, induces
   apoptosis and reduces viability of paclitaxel-and cisplatin-resistant
   osteosarcoma cells
SO JOURNAL OF CANCER RESEARCH AND THERAPEUTICS
LA English
DT Article
DE Apoptosis; osteosarcoma; resistance; viability;
   (Z)-3,4,3',5'-tetramethoxystilbene
AB Aim of Study: Osteosarcoma is a common bone tumor and the development of drug resistance in therapy of osteosarcoma is a general rule. The natural compounds isolated from medicinal plants represent a valuable resource for anticancer therapeutics. (Z)-3,4,3', '-tetramethoxystilbene is one of them. In this work, we investigated the potential anti-cancer activities of (Z)-3,4,3' ,'5-tetramethoxystilbene in paclitaxel- and cisplatin-resistant osteosarcoma cells. Materials and Methods: ATP assay was used to examine cell viability. Cell nuclei staining assays with Hoechst or propidium iodide (PI) were used to evaluate cell apoptosis. Xenograft tumor model was used to evaluate the in vivo anti-cancer activities of (Z )-3,4,3',5'-tetramethoxystilbene. TUNEL staining assay was used to evaluate the apoptosis of tumor cells. Results: We found that (Z)-3,4,3',5'-tetramethoxystilbene could effectively reduce viability of both paclitaxel-and cisplatin-resistant osteosarcoma cells. Moreover, (Z)-3,4,3',5'-tetramethoxystilbene induced dramatic apoptosis in resistant cells. Importantly, (Z)-3,4,3',5'-tetramethoxystilbene significantly suppressed in vivo tumor growth of cisplatin-resistant osteosarcoma. Conclusion: This is the first report on anti-cancer activity of (Z)-3,4,3','5- tetramethoxystilbene in resistant osteosarcoma cells. Our studies suggest that (Z)-3,4,3',5'-tetramethoxystilbene is a promising therapeutic drug for overcoming drug resistance in osteosarcoma.
C1 [Xu, Huiqing] Chinese Med Hosp Jiangshan City, Dept Pharm, Jiangshan, Zhejiang, Peoples R China.
RP Xu, HQ (通讯作者)，Dept Pharm, 38 Riverside Rd, Jiangshan 324100, Zhejiang, Peoples R China.
EM drhuiqingxu@163.com
CR Hasei J, 2013, MOL CANCER THER, V12, P314, DOI 10.1158/1535-7163.MCT-12-0869
   He HT, 2014, ONCOL LETT, V7, P1352, DOI 10.3892/ol.2014.1935
   Konkimalla VB, 2008, COMB CHEM HIGH T SCR, V11, P7, DOI 10.2174/138620708783398368
   Miao JL, 2013, TUMOR BIOL, V34, P2093, DOI 10.1007/s13277-013-0940-7
   Tavanti E, 2013, BRIT J CANCER, V109, P2607, DOI 10.1038/bjc.2013.643
   Tsai HC, 2014, BBA-MOL CELL RES, V1843, P846, DOI 10.1016/j.bbamcr.2014.01.007
   Yang X, 2014, BRIT J CANCER, V110, P2896, DOI 10.1038/bjc.2014.254
   Yuan J, 2012, J INT MED RES, V40, P2090, DOI 10.1177/030006051204000606
   Zaki MA, 2013, J NAT PROD, V76, P679, DOI 10.1021/np300893n
   Zhao GY, 2013, PLOS ONE, V8, DOI 10.1371/journal.pone.0053906
   Zhou WY, 2014, DISCOV MED, V17, P301
NR 11
TC 5
Z9 5
U1 0
U2 4
PU MEDKNOW PUBLICATIONS & MEDIA PVT LTD
PI MUMBAI
PA B-9, KANARA BUSINESS CENTRE, OFF LINK RD, GHAKTOPAR-E, MUMBAI, 400075,
   INDIA
SN 0973-1482
EI 1998-4138
J9 J CANCER RES THER
JI J. Canc. Res. Ther.
PD OCT-DEC
PY 2016
VL 12
IS 4
BP 1261
EP 1265
DI 10.4103/0973-1482.158035
PG 5
WC Oncology
WE Science Citation Index Expanded (SCI-EXPANDED)
SC Oncology
GA EM9UM
UT WOS:000395656700009
PM 28169237
OA gold
DA 2023-12-20
ER

PT J
AU Liu, L
   Qi, XJ
   Zhong, ZK
   Zhang, EN
AF Liu, Lei
   Qi, Xiao-Jun
   Zhong, Zhao-Kun
   Zhang, En-Ning
TI Nanomedicine-based combination of gambogic acid and retinoic acid
   chlorochalcone for enhanced anticancer efficacy in osteosarcoma
SO BIOMEDICINE & PHARMACOTHERAPY
LA English
DT Article
DE Osteosarcoma; Gambogic acid; Retinoic acid chlorochalcone;
   Nanoparticles; Apoptosis
ID CANCER; CHEMOTHERAPY; APOPTOSIS; MICELLES; DELIVERY
AB In this study, gambogic acid (GA) and retinoic acid chlorochalcone (RACC) co-loaded glycol chitosan nanoparticle was successfully developed and studied for its therapeutic efficacy against osteosarcoma cancer cells. The GA/RACC loaded glycol chitosan nanoparticles (RGNP) was nanosized and exhibited a controlled release of drug in either pH 7.4 and pH 5.0. Owing to the strong positive charge on the RGNP surface, efficiency cellular uptake was observed in cancer cells. Moreover, a synergistic combination of GA and RACC were effectively suppressed the tumor growth progression. The half maximal inhibitory concentration (IC50) values in MG63 cells were 0.89 mg/ml and 0.35 mg/ml for GA and RGNP after 24 h. The results clearly suggest the synergist effect of GA and RACC in effectively inhibiting the cancer cell proliferation. The RGNP as expected induced a remarkably higher apoptosis of cancer cells with similar to 28%. Overall, combination of GA and RACC encapsulated in a nanocarrier could be an effective strategy to treat osteosarcoma. Future studies will focus on the in vivo evaluation of GA/RACC-loaded polymeric nanoparticles. (C) 2016 Elsevier Masson SAS. All rights reserved.
C1 [Liu, Lei; Zhong, Zhao-Kun; Zhang, En-Ning] Yantaishan Hosp, Dept Med Oncol, 91 Jiefang Rd, Yantai 264000, Shandong, Peoples R China.
   [Qi, Xiao-Jun] Yuhuangding Hosp, Dept Orthoped, Yantai, Shandong, Peoples R China.
RP Liu, L (通讯作者)，Yantaishan Hosp, Dept Med Oncol, 91 Jiefang Rd, Yantai 264000, Shandong, Peoples R China.
EM liulei2108@hotmail.com
FU Yantaishan Hospital, China
FX The study was partially supported from the funding grant of Yantaishan
   Hospital, China. Authors would like to acknowledge the assistance of Dr.
   Joseph Maddy for his help in proof reading the manuscript.
CR AUTERHOFF H, 1962, ARCHIV PHARM BERICHT, V295, P833, DOI 10.1002/ardp.19622951106
   Broadhead Matthew L., 2011, Sarcoma, V2011, P959248, DOI 10.1155/2011/959248
   Chandraratna R A, 1998, Cutis, V61, P40
   Cotterill SJ, 2004, PEDIATR BLOOD CANCER, V42, P59, DOI 10.1002/pbc.10437
   Ferrari S, 2005, J CLIN ONCOL, V23, P8845, DOI 10.1200/JCO.2004.00.5785
   Gaucher G, 2005, J CONTROL RELEASE, V109, P169, DOI 10.1016/j.jconrel.2005.09.034
   Geller David S, 2010, Clin Adv Hematol Oncol, V8, P705
   He JP, 2014, ASIAN PAC J CANCER P, V15, P5967, DOI 10.7314/APJCP.2014.15.15.5967
   Hou L, 2011, CARBOHYD POLYM, V86, P1157, DOI 10.1016/j.carbpol.2011.06.008
   Kaba SE, 1997, J NEURO-ONCOL, V34, P145, DOI 10.1023/A:1005743707803
   Kim DW, 2014, INT J NANOMED, V9, P3815, DOI 10.2147/IJN.S64794
   Kwon GS, 1996, ADV DRUG DELIVER REV, V21, P107, DOI 10.1016/S0169-409X(96)00401-2
   Liang JY, 1999, PROSTATE, V38, P228
   Ramasamy T, 2012, MACROMOL RES, V20, P682, DOI 10.1007/s13233-012-0107-1
   Uma Devi B. S. K., 2010, BIOPHARM DRUG DISPOS, V31, P407
   Wang JX, 2010, EUR J MED CHEM, V45, P4343, DOI 10.1016/j.ejmech.2010.04.037
   Wang J, 2009, TOXICOLOGY, V256, P135, DOI 10.1016/j.tox.2008.11.014
   Wang X, 2013, BASIC CLIN PHARMACOL, V112, P25, DOI 10.1111/j.1742-7843.2012.00921.x
   Yao J, 2014, INT J NANOMED, V9, P3313, DOI 10.2147/IJN.S62793
   Zheng Y, 1999, CARCINOGENESIS, V20, P255, DOI 10.1093/carcin/20.2.255
NR 20
TC 26
Z9 28
U1 0
U2 26
PU ELSEVIER FRANCE-EDITIONS SCIENTIFIQUES MEDICALES ELSEVIER
PI PARIS
PA 23 RUE LINOIS, 75724 PARIS, FRANCE
SN 0753-3322
EI 1950-6007
J9 BIOMED PHARMACOTHER
JI Biomed. Pharmacother.
PD OCT
PY 2016
VL 83
BP 79
EP 84
DI 10.1016/j.biopha.2016.06.001
PG 6
WC Medicine, Research & Experimental; Pharmacology & Pharmacy
WE Science Citation Index Expanded (SCI-EXPANDED)
SC Research & Experimental Medicine; Pharmacology & Pharmacy
GA EF6IC
UT WOS:000390433400011
PM 27470553
DA 2023-12-20
ER

PT J
AU Wei, RX
   Cao, G
   Deng, ZM
   Su, JJ
   Cai, L
AF Wei, Renxiong
   Cao, Gang
   Deng, Zhouming
   Su, Jiajia
   Cai, Lin
TI <i>miR</i>-<i>140</i>-<i>5p</i> attenuates chemotherapeutic drug-induced
   cell death by regulating autophagy through inositol 1,4,5-trisphosphate
   kinase 2 (IP3k2) in human osteosarcoma cells
SO BIOSCIENCE REPORTS
LA English
DT Article
DE autophagy; drug resistance; miRNA-140; osteosarcoma cells;
   1,4,5-trisphosphate (IP3) signalling
ID CANCER-THERAPY; NONMETASTATIC OSTEOSARCOMA; HEPATOCELLULAR-CARCINOMA;
   TRISPHOSPHATE RECEPTOR; MICRORNA; PROTEIN; CHEMORESISTANCE; RESISTANCE;
   STRESS; TUMORIGENESIS
AB Acquisition of drug-resistant phenotypes is often associated with chemotherapy in osteosarcoma. A number of studies have demonstrated a critical role for autophagy in osteosarcoma development, therapy and drug resistance. However, the molecular mechanisms underlying the autophagy-mediated chemotherapy resistance of osteosarcoma cells remain largely unknown. In the present study, we determined the autophagy and microRNA-140 (miR-140-5p, miRBase ID: MIMAT0000431) expression induced by chemotherapeutic drugs in osteosarcoma cells. Then we determined the promotory role of miR-140-5p to the chemotherapy-induced autophagy. Our results demonstrated that miR-140-5p expression was highly induced during chemotherapy of osteosarcoma cells, and this was accompanied by up-regulated autophagy. The increased miR-140-5p expression levels up-regulated anticancer drug-induced autophagy in osteosarcoma cells and ameliorated the anticancer drug-induced cell proliferation and viability decrease. Importantly, miR-140-5p regulates this context-specific autophagy through its target, inositol 1,4,5-trisphosphate kinase 2 (IP3k2). Therefore, the results of the present study demonstrated that miR-140-5p mediated drug-resistance in osteosarcoma cells by inducing autophagy. The present study provides evidence of miRNA regulation of autophagy through modulation of IP3 signalling. The present study recognized a novel mechanism of chemoresistance in osteosarcoma cancers.
C1 [Wei, Renxiong; Deng, Zhouming; Cai, Lin] Wuhan Univ, Zhongnan Hosp, Dept Orthopaed, Wuhan 430071, Peoples R China.
   [Cao, Gang] Hubei Univ Med, Taihe Hosp, Dept Neurosurg, Shiyan 442000, Peoples R China.
   [Su, Jiajia] Hubei Canc Hosp, Dept Radiol, Wuhan 430079, Peoples R China.
C3 Wuhan University; Hubei University of Medicine
RP Cai, L (通讯作者)，Wuhan Univ, Zhongnan Hosp, Dept Orthopaed, Wuhan 430071, Peoples R China.
EM cailin333@sina.com
FU Natural Science Foundation of Hubei Province [2014CFA063]
FX This work is supported by the Key Project of Natural Science Foundation
   of Hubei Province [grant number 2014CFA063].
CR Alers S, 2012, MOL CELL BIOL, V32, P2, DOI 10.1128/MCB.06159-11
   AMARAVADI R, 2009, CANCER BIOL THER, V8, P130, DOI DOI 10.4161/CBT.8.21.10416
   Ambros V, 2003, CELL, V113, P673, DOI 10.1016/S0092-8674(03)00428-8
   Bhavsar SK, 2013, CELL PHYSIOL BIOCHEM, V32, P687, DOI 10.1159/000354472
   Brennecke J, 2003, CELL, V113, P25, DOI 10.1016/S0092-8674(03)00231-9
   Brest P, 2011, NAT GENET, V43, P242, DOI 10.1038/ng.762
   Criollo A, 2007, CELL DEATH DIFFER, V14, P1029, DOI 10.1038/sj.cdd.4402099
   Criollo A, 2007, AUTOPHAGY, V3, P350, DOI 10.4161/auto.4077
   Dai Y, 2015, AUTOPHAGY, V11, P416, DOI 10.1080/15548627.2014.998892
   Degenhardt K, 2006, CANCER CELL, V10, P51, DOI 10.1016/j.ccr.2006.06.001
   Demarchi F, 2006, J CELL BIOL, V175, P595, DOI 10.1083/jcb.200601024
   Ding ZB, 2008, CANCER RES, V68, P9167, DOI 10.1158/0008-5472.CAN-08-1573
   Frankel LB, 2012, CARCINOGENESIS, V33, P2018, DOI 10.1093/carcin/bgs266
   Fu LL, 2012, INT J BIOCHEM CELL B, V44, P733, DOI 10.1016/j.biocel.2012.02.004
   Fujii S, 2008, CANCER SCI, V99, P1813, DOI 10.1111/j.1349-7006.2008.00893.x
   Fujita Y, 2007, J BIOL CHEM, V282, P21392, DOI 10.1074/jbc.M703699200
   Gavande NS, 2016, PHARMACOL THERAPEUT, V160, P65, DOI 10.1016/j.pharmthera.2016.02.003
   Goorin AM, 2003, J CLIN ONCOL, V21, P1574, DOI 10.1200/JCO.2003.08.165
   He CC, 2009, ANNU REV GENET, V43, P67, DOI 10.1146/annurev-genet-102808-114910
   Hoyer-Hansen M, 2008, AUTOPHAGY, V4, P574, DOI 10.4161/auto.5921
   Huang J, 2012, CANCER RES, V72, P230, DOI 10.1158/0008-5472.CAN-11-2001
   Huang Z, 2016, INT J CANCER, V139, P23, DOI 10.1002/ijc.29990
   Iwamaru A, 2007, ONCOGENE, V26, P1840, DOI 10.1038/sj.onc.1209992
   Jeffries TR, 2004, MOL BIOL CELL, V15, P2652, DOI 10.1091/mbc.E03-10-0732
   Kachalaki S, 2016, EUR J PHARM SCI, V89, P20, DOI 10.1016/j.ejps.2016.03.025
   Karantza-Wadsworth V, 2007, GENE DEV, V21, P1621, DOI 10.1101/gad.1565707
   Kim SW, 2010, NUCLEIC ACIDS RES, V38, DOI 10.1093/nar/gkp1235
   Kumar A, 2015, FUTURE MED CHEM, V7, P1535, DOI 10.4155/fmc.15.88
   Kung CP, 2011, CRIT REV EUKAR GENE, V21, P71, DOI 10.1615/CritRevEukarGeneExpr.v21.i1.50
   Li M, 2011, J BIOL CHEM, V286, P7327, DOI 10.1074/jbc.M110.199059
   Mathew R, 2007, GENE DEV, V21, P1367, DOI 10.1101/gad.1545107
   Meijer Alfred J., 2006, Molecular Aspects of Medicine, V27, P411, DOI 10.1016/j.mam.2006.08.002
   MORTIMORE GE, 1989, DIABETES METAB REV, V5, P49, DOI 10.1002/dmr.5610050105
   Mukhopadhyay P, 2011, ANN NY ACAD SCI, V1215, P109, DOI 10.1111/j.1749-6632.2010.05866.x
   Nakatogawa H, 2007, CELL, V130, P165, DOI 10.1016/j.cell.2007.05.021
   Ottaviani G, 2009, CANCER TREAT RES, V152, P3, DOI 10.1007/978-1-4419-0284-9_1
   Patterson RL, 2004, ANNU REV BIOCHEM, V73, P437, DOI 10.1146/annurev.biochem.73.071403.161303
   Proikas-Cezanne T, 2004, ONCOGENE, V23, P9314, DOI 10.1038/sj.onc.1208331
   Provisor AJ, 1997, J CLIN ONCOL, V15, P76, DOI 10.1200/JCO.1997.15.1.76
   ROSEN G, 1984, CANCER INVEST, V2, P181, DOI 10.3109/07357908409104370
   Shi DB, 2015, CANCER LETT, V369, P376, DOI 10.1016/j.canlet.2015.08.029
   Singh R, 2009, NATURE, V458, P1131, DOI 10.1038/nature07976
   Song B, 2009, ONCOGENE, V28, P4065, DOI 10.1038/onc.2009.274
   Song JR, 2009, AUTOPHAGY, V5, P1131, DOI 10.4161/auto.5.8.9996
   Tanida I, 2004, J BIOL CHEM, V279, P36268, DOI 10.1074/jbc.M401461200
   Wittig JC, 2002, AM FAM PHYSICIAN, V65, P1123
   Yang ZNJ, 2011, MOL CANCER THER, V10, P1533, DOI 10.1158/1535-7163.MCT-11-0047
   Yoshioka A, 2008, INT J ONCOL, V33, P461, DOI 10.3892/ijo_00000028
   Zeng X, 2015, AUTOPHAGY, V11, P355, DOI 10.4161/15548627.2014.994368
   Zhao H, 2013, MED ONCOL, V30, DOI 10.1007/s12032-013-0475-1
   Zhu H, 2009, AUTOPHAGY, V5, P816, DOI 10.4161/auto.9064
   Zou ZY, 2012, J BIOL CHEM, V287, P4148, DOI 10.1074/jbc.M111.307405
   Zugazagoitia J, 2016, CLIN THER, V38, P1551, DOI 10.1016/j.clinthera.2016.03.026
NR 53
TC 47
Z9 49
U1 0
U2 6
PU PORTLAND PRESS LTD
PI LONDON
PA CHARLES DARWIN HOUSE, 12 ROGER STREET, LONDON WC1N 2JU, ENGLAND
SN 0144-8463
EI 1573-4935
J9 BIOSCIENCE REP
JI Biosci. Rep.
PD OCT 1
PY 2016
VL 36
AR e00392
DI 10.1042/BSR20160238
PN 5
PG 11
WC Biochemistry & Molecular Biology; Cell Biology
WE Science Citation Index Expanded (SCI-EXPANDED)
SC Biochemistry & Molecular Biology; Cell Biology
GA EC8BL
UT WOS:000388364900016
PM 27582507
OA Green Published, Green Submitted, gold
DA 2023-12-20
ER

PT J
AU Stine, KC
   Wahl, EC
   Liu, LC
   Skinner, RA
   VanderSchilden, J
   Bunn, RC
   Montgomery, CO
   Aronson, J
   Becton, DL
   Nicholas, RW
   Swearingen, CJ
   Suva, LJ
   Lumpkin, CK
AF Stine, Kimo C.
   Wahl, Elizabeth C.
   Liu, Lichu
   Skinner, Robert A.
   VanderSchilden, Jaclyn
   Bunn, Robert C.
   Montgomery, Corey O.
   Aronson, James
   Becton, David L.
   Nicholas, Richard W.
   Swearingen, Christopher J.
   Suva, Larry J.
   Lumpkin, Charles K.
TI Nutlin-3 treatment spares cisplatin-induced inhibition of bone healing
   while maintaining osteosarcoma toxicity
SO JOURNAL OF ORTHOPAEDIC RESEARCH
LA English
DT Article
DE cisplatin; nutlin-3; distraction osteogenesis; chemotherapy; limb
   salvage
ID DISTRACTION OSTEOGENESIS; MOLECULAR-MECHANISMS; ANTAGONIST RG7112; MDM2
   INHIBITOR; P53 PATHWAY; DNA-DAMAGE; CELLS; ACTIVATION; THERAPY;
   MANAGEMENT
AB The majority of Osteosarcoma (OS) patients are treated with a combination of chemotherapy, resection, and limb salvage protocols. These protocols include distraction osteogenesis (DO), which is characterized by direct new bone formation. Cisplatin (CDP) is extensively used for OS chemotherapy and recent studies, using a mouse DO model, have demonstrated that CDP has profound negative effects on bone repair. Recent oncological therapeutic strategies are based on the use of standard cytotoxic drugs plus an assortment of biologic agents. Here we demonstrate that the previously reported CDP-associated inhibition of bone repair can be modulated by the administration of a small molecule p53 inducer (nutlin-3). The effects of nutlin-3 on CDP osteotoxicity were studied using both pre- and post-operative treatment models. In both cases the addition of nutlin-3, bracketing CDP exposure, demonstrated robust and significant bone sparing activity (p<0.01-0.001). In addition the combination of nutlin-3 and CDP induced equivalent OS tumor killing in a xenograft model. Collectively, these results demonstrate that the induction of p53 peri-operatively protects bone healing from the toxic effects of CDP, while maintaining OS toxicity. (c) 2016 Orthopaedic Research Society. Published by Wiley Periodicals, Inc. J Orthop Res 34:1716-1724, 2016.
C1 [Stine, Kimo C.; Bunn, Robert C.; Aronson, James; Becton, David L.; Swearingen, Christopher J.; Lumpkin, Charles K.] Univ Arkansas Med Sci, Dept Pediat, Little Rock, AR 72205 USA.
   [Wahl, Elizabeth C.; Liu, Lichu; Aronson, James; Lumpkin, Charles K.] Arkansas Childrens Hosp, Res Inst, Lab Limb Regenerat Res, Little Rock, AR 72202 USA.
   [Skinner, Robert A.; VanderSchilden, Jaclyn; Montgomery, Corey O.; Aronson, James; Nicholas, Richard W.; Suva, Larry J.] Univ Arkansas Med Sci, Dept Orthopaed Surg, Ctr Orthopaed Res, Little Rock, AR 72205 USA.
   [Swearingen, Christopher J.] Arkansas Childrens Hosp, Res Inst, Pediat Biostat, Little Rock, AR 72202 USA.
   [Suva, Larry J.] Texas A&M Univ, Dept Vet Physiol & Pharmacol, Coll Vet Med & Biomed Sci, College Stn, TX 77843 USA.
C3 University of Arkansas System; University of Arkansas Medical Sciences;
   Arkansas Children's Hospital; University of Arkansas System; University
   of Arkansas Medical Sciences; Arkansas Children's Hospital; Texas A&M
   University System; Texas A&M University College Station
RP Lumpkin, CK (通讯作者)，Univ Arkansas Med Sci, Dept Pediat, Little Rock, AR 72205 USA.; Lumpkin, CK (通讯作者)，Arkansas Childrens Hosp, Res Inst, Lab Limb Regenerat Res, Little Rock, AR 72202 USA.
EM lumpkincharlesk@uams.edu
OI Suva, Larry/0000-0002-2892-9757
FU Children's University Medical Group Fund Grant Program; Arkansas
   Biosciences Institute; UAMS Pediatric Hematology/Oncology Division;
   National Institutes of Health National Center for Research Resources
   [UL1 RR029884]; NIH National Center for Research Resources
   [1CORR16517-01]; National Institutes of Health [R01 CA166060]
FX Grant sponsor: Children's University Medical Group Fund Grant Program;
   Grant sponsor: Arkansas Biosciences Institute; Grant sponsor: UAMS
   Pediatric Hematology/Oncology Division; Grant sponsor: National
   Institutes of Health National Center for Research Resources; Grant
   number: UL1 RR029884; Grant sponsor: NIH National Center for Research
   Resources; Grant number: #1CORR16517-01; Grant sponsor: National
   Institutes of Health R01 CA166060.
CR Apontes P, 2011, ONCOTARGET, V2, P222, DOI 10.18632/oncotarget.248
   ARONSON J, 2002, J REGENERATIVE MED, V3, P7
   Barth E, 1986, Int J Oral Maxillofac Implants, V1, P123
   Bertoldo F, 2010, EXPERT OPIN EMERG DR, V15, P323, DOI 10.1517/14728211003631385
   Betz M, 2012, CLIN ORTHOP RELAT R, V470, P1749, DOI 10.1007/s11999-011-2224-0
   Bilariki K, 2010, HORM RES PAEDIAT, V74, P319, DOI 10.1159/000313378
   Carrillo AM, 2015, MOL CANC RES
   Carvajal D, 2005, CANCER RES, V65, P1918, DOI 10.1158/0008-5472.CAN-04-3576
   Chang LJ, 2012, CANCER BIOL THER, V13, P1047, DOI 10.4161/cbt.21047
   Chen L, 2014, BRIT J CANCER, V111, P716, DOI 10.1038/bjc.2014.325
   Cheok CF, 2010, CELL DEATH DIFFER, V17, P1486, DOI 10.1038/cdd.2010.18
   Ciolli S, 2013, CLIN CASES MINER BON, V10, P183, DOI 10.11138/ccmbm/2013.10.3.183
   Ding QJ, 2013, J MED CHEM, V56, P5979, DOI 10.1021/jm400487c
   Ehrhart N, 2002, AM J VET RES, V63, P703, DOI 10.2460/ajvr.2002.63.703
   Evdokiou A, 2002, INT J CANCER, V99, P491, DOI 10.1002/ijc.10376
   Fan C, 2011, CURR MOL MED, V11, P140, DOI 10.2174/156652411794859223
   Fowlkes JL, 2008, ENDOCRINOLOGY, V149, P1697, DOI 10.1210/en.2007-1408
   Haaland I, 2014, MOL CANCER, V13, DOI 10.1186/1476-4598-13-116
   Hauer-Jensen M, 2014, NAT REV GASTRO HEPAT, V11, P470, DOI 10.1038/nrgastro.2014.46
   Jarka DE, 1998, CLIN ORTHOP RELAT R, V20, P9
   Jiang M, 2007, J BIOL CHEM, V282, P2636, DOI 10.1074/jbc.M606928200
   Korotchkina LG, 2009, CELL CYCLE, V8, P3777, DOI 10.4161/cc.8.22.10121
   Ma BY, 2015, J CANCER RES CLIN, V141, P419, DOI 10.1007/s00432-014-1835-8
   McCoy TH, 2013, J SURG ONCOL, V107, P343, DOI 10.1002/jso.23217
   Messerschmitt PJ, 2009, J AM ACAD ORTHOP SUR, V17, P515, DOI 10.5435/00124635-200908000-00005
   Mondal J, 2014, J INTEGR MED-JIM, V12, P425, DOI 10.1016/S2095-4964(14)60045-5
   Monsell FP, 2013, STRATEG TRAUMA LIMB, V8, P173, DOI 10.1007/s11751-013-0179-2
   Ohnstad HO, 2011, BMC CANCER, V11, DOI 10.1186/1471-2407-11-211
   Perrien DS, 2012, J ORTHOP RES, V30, P288, DOI 10.1002/jor.21501
   Pishas KI, 2014, CANCER RES, V74, P921, DOI 10.1158/0008-5472.CAN-13-2424
   Rao B, 2013, BRIT J CANCER, V109, P2954, DOI 10.1038/bjc.2013.702
   Ray-Coquard I, 2012, LANCET ONCOL, V13, P1133, DOI 10.1016/S1470-2045(12)70474-6
   Ren ZH, 2014, PLOS ONE, V9, DOI 10.1371/journal.pone.0107823
   Sabharwal S, 2013, J BONE JOINT SURG AM, V95A, P1527, DOI 10.2106/JBJS.M.00599
   Saha MN, 2010, CANCER BIOL THER, V10, P567, DOI 10.4161/cbt.10.6.12535
   Secchiero P, 2011, CURR PHARM DESIGN, V17, P569, DOI 10.2174/138161211795222586
   Sherif IO, 2014, J BIOCHEM MOL TOXIC, V28, P515, DOI 10.1002/jbt.21593
   Skinner RA, 1997, J HISTOTECHNOL, V20, P267, DOI 10.1179/his.1997.20.3.267
   Stine KC, 2014, J ORTHOP RES, V32, P464, DOI 10.1002/jor.22527
   Swearingen CJ, 2011, NEUROEPIDEMIOLOGY, V37, P73, DOI 10.1159/000330375
   Thrailkill KM, 2005, DIABETES, V54, P2875, DOI 10.2337/diabetes.54.10.2875
   Tovar C, 2013, CANCER RES, V73, P2587, DOI 10.1158/0008-5472.CAN-12-2807
   Valentine JM, 2011, BMC CANCER, V11, DOI 10.1186/1471-2407-11-79
   Vassilev LT, 2004, SCIENCE, V303, P844, DOI 10.1126/science.1092472
   Vu BT, 2011, CURR TOP MICROBIOL, V348, P151, DOI 10.1007/82_2010_110
   Wahl EC, 2010, J BONE MINER RES, V25, P114, DOI 10.1359/jbmr.090708
   Watanabe K, 2013, J ORTHOP SCI, V18, P101, DOI 10.1007/s00776-012-0327-4
   Yang C, 2010, CARCINOGENESIS, V31, P552, DOI 10.1093/carcin/bgp330
   Zhang F, 2011, DRUG METAB DISPOS, V39, P15, DOI 10.1124/dmd.110.035915
   Zhang ZM, 2014, BIOORGAN MED CHEM, V22, P4001, DOI 10.1016/j.bmc.2014.05.072
   Zhang ZM, 2014, ACS MED CHEM LETT, V5, P124, DOI 10.1021/ml400359z
NR 51
TC 6
Z9 6
U1 0
U2 3
PU WILEY-BLACKWELL
PI HOBOKEN
PA 111 RIVER ST, HOBOKEN 07030-5774, NJ USA
SN 0736-0266
EI 1554-527X
J9 J ORTHOP RES
JI J. Orthop. Res.
PD OCT
PY 2016
VL 34
IS 10
BP 1716
EP 1724
DI 10.1002/jor.23192
PG 9
WC Orthopedics
WE Science Citation Index Expanded (SCI-EXPANDED)
SC Orthopedics
GA DZ3KM
UT WOS:000385745500006
PM 26867804
OA Green Accepted, Bronze
DA 2023-12-20
ER

PT J
AU Zhuo, H
   Zhou, LT
AF Zhuo, Hui
   Zhou, Letian
TI Gpnmb/osteoactivin: an indicator and therapeutic target in tumor and
   non-tumorous lesions
SO PHARMAZIE
LA English
DT Review
ID MELANOMA PROTEIN-B; GLYCOPROTEIN NONMETASTATIC B; ANTIBODY-DRUG
   CONJUGATE; GLEMBATUMUMAB VEDOTIN CDX-011; GENE-EXPRESSION; UVEAL
   MELANOMA; UP-REGULATION; OSTEOBLAST DIFFERENTIATION; OSTEOCLAST
   DIFFERENTIATION; NEUROPROTECTIVE FACTOR
AB Non-metastatic melanoma glycoprotein B (Gpnmb), a type I transmembrane glycoprotein, was first cloned and described in low-metastatic human melanoma and xenografts in 1995. Up to now a growing number of studies have confirmed that Gpnmb is expressed not only in numerous normal tissues but also at pathological sites and malignant tissues and often connected with the invasive and metastatic phenotypes, including breast cancer. Nowadays, immunotherapeutic approaches for cancer therapy, by which monoclonal antibodies (Mabs) target tumor specific antigens, have shown great potential. Glembatumumabvedotin, also called CR011-vcMMAE, is a Mab-drug conjugate which was developed for the treatment of Gpnmb-expressing cancers. Several phase I/II studies have confirmed the safety and activity of glembatumumabvedotin in patients with advanced/metastatic breast cancer and unresectable cutaneous melanoma. Moreover, increasing numbers of studies have supported the potential roles of targeting Gpnmb with glembatumumabvedotin in patients with recurrent osteosarcoma, uveal melanoma, ALS, Gaucher disease, pancreatic ductal adenocarcinoma etc. This review will summarize the latest understanding of Gpnmb in the aspects of diagnosis, progression and prognosis of pathological disorders and neoplasms, emphasizing the clinical advances in targeting Gpnmb-expressing malignancies.
C1 [Zhuo, Hui; Zhou, Letian] Cent South Univ, Xiangya Hosp 2, Dept Nephrol, Changsha, Hunan, Peoples R China.
C3 Central South University
RP Zhou, LT (通讯作者)，139 Ren Min Zhong Rd, Changsha 410011, Hunan, Peoples R China.
EM letiansmile@163.com
FU National Science Foundation [81300567]
FX This work was supported by the National Science Foundation (81300567).
CR Abdelmagid SM, 2008, EXP CELL RES, V314, P2334, DOI 10.1016/j.yexcr.2008.02.006
   Abdelmagid SM, 2007, J CELL PHYSIOL, V210, P26, DOI 10.1002/jcp.20841
   Abdelmagid SM, 2015, J BIOL CHEM, V290, P20128, DOI 10.1074/jbc.M114.624270
   Abdelmagid SM, 2010, J CELL BIOCHEM, V111, P295, DOI 10.1002/jcb.22702
   Ahn JH, 2002, BLOOD, V100, P1742, DOI 10.1182/blood.V100.5.1742.h81702001742_1742_1754
   Anderson MG, 2002, NAT GENET, V30, P81, DOI 10.1038/ng794
   Arosarena OA, 2011, J CELL PHYSIOL, V226, P2943, DOI 10.1002/jcp.22639
   Bachner Dietmar, 2002, Brain Res Gene Expr Patterns, V1, P159
   Bendell J, 2014, J CLIN ONCOL, V32, P3619, DOI 10.1200/JCO.2013.52.5683
   Carter PJ, 2008, CANCER J, V14, P154, DOI 10.1097/PPO.0b013e318172d704
   Chung JS, 2007, BLOOD, V109, P4320, DOI 10.1182/blood-2006-11-053769
   Fadare O, 2008, NAT CLIN PRACT ONCOL, V5, P149, DOI 10.1038/ncponc1038
   Fiorentini C, 2014, EXP CELL RES, V323, P100, DOI 10.1016/j.yexcr.2014.02.025
   Furuya M, 2015, CANCER SCI, V106, P315, DOI 10.1111/cas.12601
   Gabriel TL, 2014, DIABETES, V63, P3310, DOI 10.2337/db13-1720
   Gabrusiewicz K, 2011, PLOS ONE, V6, DOI 10.1371/journal.pone.0023902
   Gill J, 2013, PHARMACOL THERAPEUT, V137, P89, DOI 10.1016/j.pharmthera.2012.09.003
   Haralanova-Ilieva B, 2005, J HEPATOL, V42, P565, DOI 10.1016/j.jhep.2004.12.021
   Hoashi T, 2010, FASEB J, V24, P1616, DOI 10.1096/fj.09-151019
   Hong SB, 2010, PLOS ONE, V5, DOI 10.1371/journal.pone.0015793
   Hu XF, 2013, J CELL BIOCHEM, V114, P2729, DOI 10.1002/jcb.24621
   Huang JJ, 2012, BRAIN BEHAV, V2, P85, DOI 10.1002/brb3.39
   Kanematsu M, 2015, CANCER MED-US, V4, P1344, DOI 10.1002/cam4.480
   Katayama A, 2015, SCI REP-UK, V5, DOI 10.1038/srep16920
   Keir CH, 2012, EXPERT OPIN BIOL TH, V12, P259, DOI 10.1517/14712598.2012.642357
   Kolb EA, 2014, PEDIATR BLOOD CANCER, V61, P1816, DOI 10.1002/pbc.25099
   Kubista B, 2011, INT ORTHOP, V35, P401, DOI 10.1007/s00264-010-0996-6
   Kumagai K, 2015, PLOS ONE, V10, DOI 10.1371/journal.pone.0143413
   Li W, 2012, NEURO-ONCOLOGY, V14, P958, DOI 10.1093/neuonc/nos116
   Li YN, 2014, APMIS, V122, P140, DOI 10.1111/apm.12107
   Lynch S, 2002, MOL VIS, V8, P127
   Maric G, 2015, ONCOGENE, V34, P5494, DOI 10.1038/onc.2015.8
   Moulder S, 2008, CLIN PHARMACOL THER, V83, P26, DOI 10.1038/sj.clpt.6100449
   Moussa FM, 2014, J CELL BIOCHEM, V115, P1243, DOI 10.1002/jcb.24760
   Murata K, 2015, J NEUROCHEM, V132, P583, DOI 10.1111/jnc.13010
   Nagahara Y, 2015, J NEUROSCI RES, V93, P1552, DOI 10.1002/jnr.23619
   Nakano Y, 2014, NEUROSCIENCE, V277, P123, DOI 10.1016/j.neuroscience.2014.06.065
   Nikawa T, 2004, FASEB J, V18, P522, DOI 10.1096/fj.03-0419fje
   Onaga M, 2003, J HEPATOL, V39, P779, DOI 10.1016/S0168-8278(03)00361-1
   Ott PA, 2014, J CLIN ONCOL, V32, P3659, DOI 10.1200/JCO.2013.54.8115
   Owen TA, 2003, CRIT REV EUKAR GENE, V13, P205
   Pahl MV, 2010, CLIN J AM SOC NEPHRO, V5, P56, DOI 10.2215/CJN.03390509
   Perou CM, 2000, NATURE, V406, P747, DOI 10.1038/35021093
   Pollack VA, 2007, CANCER CHEMOTH PHARM, V60, P423, DOI 10.1007/s00280-007-0490-z
   Qian XZ, 2008, MOL ONCOL, V2, P81, DOI 10.1016/j.molonc.2008.02.002
   Qin Cai-peng, 2013, Beijing Da Xue Xue Bao Yi Xue Ban, V45, P448
   Qin CP, 2014, MOL MED REP, V9, P851, DOI 10.3892/mmr.2014.1896
   Ripoll VM, 2007, J IMMUNOL, V178, P6557, DOI 10.4049/jimmunol.178.10.6557
   Rodwell GEJ, 2004, PLOS BIOL, V2, P2191, DOI 10.1371/journal.pbio.0020427
   Rose AAN, 2007, MOL CANCER RES, V5, P1001, DOI 10.1158/1541-7786.MCR-07-0119
   Rose AAN, 2010, PLOS ONE, V5, DOI 10.1371/journal.pone.0012093
   Rose AAN, 2010, CLIN CANCER RES, V16, P2147, DOI 10.1158/1078-0432.CCR-09-1611
   Roth M, 2016, PEDIATR BLOOD CANCER, V63, P32, DOI 10.1002/pbc.25688
   Safadi FF, 2002, J CELL BIOCHEM, V84, P12, DOI 10.1002/jcb.1259
   Sasaki F, 2015, MOL MED REP, V12, P7503, DOI 10.3892/mmr.2015.4408
   Schmid H, 2006, DIABETES, V55, P2993, DOI 10.2337/db06-0477
   Selim AA, 2003, CRIT REV EUKAR GENE, V13, P265
   Selim AA, 2009, MED SCI MONITOR, V15, pMT19
   Sheng MHC, 2008, FEBS LETT, V582, P1451, DOI 10.1016/j.febslet.2008.03.030
   Shi FY, 2014, J MOL NEUROSCI, V54, P234, DOI 10.1007/s12031-014-0280-0
   Shikano S, 2001, J BIOL CHEM, V276, P8125, DOI 10.1074/jbc.M008539200
   Siegel R, 2014, CA-CANCER J CLIN, V64, P9, DOI 10.3322/caac.21208
   Singh AD, 2003, OPHTHALMOLOGY, V110, P962, DOI 10.1016/S0161-6420(03)00077-0
   Singh AD, 1996, SEMIN ONCOL, V23, P768
   Sondag GR, 2014, J CELL PHYSIOL, V229, P955, DOI 10.1002/jcp.24512
   Sorlie T, 2003, P NATL ACAD SCI USA, V100, P8418, DOI 10.1073/pnas.0932692100
   Szulzewsky F, 2015, PLOS ONE, V10, DOI 10.1371/journal.pone.0116644
   Tanaka H, 2012, SCI REP-UK, V2, DOI 10.1038/srep00573
   Tian F, 2012, ONCOL RES, V20, P341, DOI 10.3727/096504013X13657689382851
   Tomihari M, 2010, CANCER RES, V70, P5778, DOI 10.1158/0008-5472.CAN-09-2538
   Torres C, 2015, PANCREAS, V44, P302, DOI 10.1097/MPA.0000000000000250
   Trantow CM, 2011, INVEST OPHTH VIS SCI, V52, P237, DOI 10.1167/iovs.10-5479
   Triozzi PL, 2008, CANCER TREAT REV, V34, P247, DOI 10.1016/j.ctrv.2007.12.002
   Tse KF, 2006, CLIN CANCER RES, V12, P1373, DOI 10.1158/1078-0432.CCR-05-2018
   Tsui KH, 2012, PROSTATE, V72, P1431, DOI 10.1002/pros.22494
   Wen PY, 2008, NEW ENGL J MED, V359, P492, DOI 10.1056/NEJMra0708126
   WETERMAN MAJ, 1995, INT J CANCER, V60, P73, DOI 10.1002/ijc.2910600111
   Williams MD, 2010, MELANOMA RES, V20, P184, DOI 10.1097/CMR.0b013e3283364a08
   Xiao Yun-bei, 2011, Beijing Da Xue Xue Bao Yi Xue Ban, V43, P496
   Yardley DA, 2015, J CLIN ONCOL, V33, P1609, DOI 10.1200/JCO.2014.56.2959
   Ye Mingji, 2011, Zhong Nan Da Xue Xue Bao Yi Xue Ban, V36, P881, DOI 10.3969/j.issn.1672-7347.2011.09.012
   Zhang P, 2013, BMB REP, V46, P364, DOI 10.5483/BMBRep.2013.46.7.250
   Zhao Y, 2012, CHINESE MED J-PEKING, V125, P3279, DOI 10.3760/cma.j.issn.0366-6999.2012.18.015
   Zhou LT, 2012, NEOPLASMA, V59, P1, DOI 10.4149/neo_2012_001
   Zigdon H, 2015, PLOS ONE, V10, DOI 10.1371/journal.pone.0120194
NR 85
TC 12
Z9 12
U1 0
U2 22
PU AVOXA-MEDIENGRUPPE DEUTSCHER APOTHEKER GMBH
PI ESCHBORN
PA CARL-MANNICH-STR 26, ESCHBORN, GERMANY
SN 0031-7144
J9 PHARMAZIE
JI Pharmazie
PD OCT
PY 2016
VL 71
IS 10
BP 555
EP 561
DI 10.1691/ph.2016.6683
PG 7
WC Chemistry, Medicinal; Chemistry, Multidisciplinary; Pharmacology &
   Pharmacy
WE Science Citation Index Expanded (SCI-EXPANDED)
SC Pharmacology & Pharmacy; Chemistry
GA EA9SO
UT WOS:000386985200001
PM 29441921
DA 2023-12-20
ER

PT J
AU Zhou, CS
   Tan, W
   Lv, H
   Gao, F
   Sun, J
AF Zhou, Chusong
   Tan, Wei
   Lv, Hai
   Gao, Fei
   Sun, Jin
TI Hypoxia-inducible microRNA-488 regulates apoptosis by targeting Bim in
   osteosarcoma
SO CELLULAR ONCOLOGY
LA English
DT Article
DE microRNA-488; Bim; Drug resistance; Apoptosis; Osteosarcoma
ID CANCER; EXPRESSION; CHEMOTHERAPY; RESISTANCE
AB Osteosarcoma is a malignant bone cancer of which the survival rate is still low. One reason for this low survival rate is drug resistance. In the past, it has been shown that microRNAs may play critical roles in osteosarcoma development and drug resistance. The mechanisms by which osteosarcoma cells acquire this resistance have, however, remained largely unknown. Here, we aimed at assessing the role of microRNA-488 in the acquisition of drug resistance by osteosarcoma cells.
   Quantitative RT-PCR was used to measure the expression of microRNA-488 in primary osteosarcoma samples and in osteosarcoma-derived cells, whereas microRNA-488 mimics and inhibitors were used to modify its expression in these cells. Luciferase reporter, Western blotting, cell viability, apoptosis and ChIP assays were used to assess the various effects of modified microRNA-488 expression in osteosarcoma-derived cells.
   We found that microRNA-488 is over-expressed in primary osteosarcoma tissues and osteosarcoma-derived cells and that hypoxia can induce microRNA-488 expression via binding to the hypoxia response element (HRE) in its promoter. We also found that exogenous over-expression of microRNA-488 promotes the proliferation, reduces the apoptosis and decreases the sensitivity to chemotherapy (doxorubicin) of osteosarcoma cells via direct targeting of the tumor suppressor Bim, which is a mediator of apoptosis. In contrast, we found that transfection of a microRNA-488 inhibitor resulted in an increase in both apoptosis and drug sensitivity, and a decrease in proliferation.
   Our data suggest that miRNA-488 may serve as a predictor of response to chemotherapy and as a therapeutic target in human osteosarcomas.
C1 [Zhou, Chusong; Lv, Hai] Southern Med Univ, Dept Bone, Zhujiang Hosp, Guangzhou, Guangdong, Peoples R China.
   [Tan, Wei; Sun, Jin] Third People Hosp, Dept Bone, Huizhou, Guangdong, Peoples R China.
   [Gao, Fei] Donghua Hosp, Dept Bone, Dongguan, Guangdong, Peoples R China.
C3 Southern Medical University - China
RP Sun, J (通讯作者)，Third People Hosp, Dept Bone, Huizhou, Guangdong, Peoples R China.
EM jinsun365@163.com
OI Tan, Wei/0000-0002-5739-2258
FU National Science Foundation of China [81,372,869]
FX This study was supported by grants from the National Science Foundation
   of China (81,372,869).
CR Chou AJ, 2006, EXPERT REV ANTICANC, V6, P1075, DOI 10.1586/14737140.6.7.1075
   Ferguson WS, 2001, CANCER INVEST, V19, P292, DOI 10.1081/CNV-100102557
   Fiori ME, 2014, CELL DEATH DIFFER, V21, P774, DOI 10.1038/cdd.2014.6
   Geller David S, 2010, Clin Adv Hematol Oncol, V8, P705
   Jain K, 2014, CANCERS, V6, P860, DOI 10.3390/cancers6020860
   Lee YS, 2009, ANNU REV PATHOL-MECH, V4, P199, DOI 10.1146/annurev.pathol.4.110807.092222
   Li Q, 2013, SCI REP-UK, V3, DOI 10.1038/srep02038
   Lowe SW, 2000, CARCINOGENESIS, V21, P485, DOI 10.1093/carcin/21.3.485
   Luetke A, 2014, CANCER TREAT REV, V40, P523, DOI 10.1016/j.ctrv.2013.11.006
   M'hamed IF, 2015, CELL ONCOL, V38, P433, DOI 10.1007/s13402-015-0239-3
   Mitra R, 2015, INT J CANCER, V137, P1516, DOI 10.1002/ijc.29512
   Muiños-Gimeno M, 2011, BIOL PSYCHIAT, V69, P526, DOI 10.1016/j.biopsych.2010.10.010
   Prodromaki E, 2015, CELL ONCOL, V38, P307, DOI 10.1007/s13402-015-0231-y
   Rask L, 2014, CELL ONCOL, V37, P215, DOI 10.1007/s13402-014-0176-6
   Salazar C, 2014, CELL ONCOL, V37, P331, DOI 10.1007/s13402-014-0188-2
   Sikand K, 2011, INT J CANCER, V129, P810, DOI 10.1002/ijc.25753
   Song J, 2013, J BIOMED SCI, V20, DOI 10.1186/1423-0127-20-31
   Wang Y, 2009, J CELL MOL MED, V13, P12, DOI 10.1111/j.1582-4934.2008.00510.x
   Wei ZH, 2014, FEBS LETT, V588, P1773, DOI 10.1016/j.febslet.2014.03.037
   Yu C, 2015, CELL ONCOL, V38, P173, DOI 10.1007/s13402-014-0200-x
   Zhang D, 2014, CELL DEATH DIS, V5, DOI 10.1038/cddis.2014.240
   Zhang DX, 2015, CELL REP, V10, P1335, DOI 10.1016/j.celrep.2015.02.006
   Zhang JG, 2011, J THORAC ONCOL, V6, P671, DOI 10.1097/JTO.0b013e318208eb35
   Zhang Y, 2015, CELL DEATH DIS, V6, DOI 10.1038/cddis.2015.200
NR 24
TC 36
Z9 38
U1 0
U2 10
PU SPRINGER
PI DORDRECHT
PA VAN GODEWIJCKSTRAAT 30, 3311 GZ DORDRECHT, NETHERLANDS
SN 2211-3428
EI 2211-3436
J9 CELL ONCOL
JI Cell. Oncol.
PD OCT
PY 2016
VL 39
IS 5
BP 463
EP 471
DI 10.1007/s13402-016-0288-2
PG 9
WC Oncology; Cell Biology; Pathology
WE Science Citation Index Expanded (SCI-EXPANDED)
SC Oncology; Cell Biology; Pathology
GA DY8PN
UT WOS:000385392400005
PM 27376839
DA 2023-12-20
ER

PT J
AU Cheng, G
   Gao, FG
   Sun, XJ
   Bi, HY
   Zhu, YL
AF Cheng, Gong
   Gao, Fengguang
   Sun, Xiujiang
   Bi, Haiyong
   Zhu, Yonglin
TI Paris saponin VII suppresses osteosarcoma cell migration and invasion by
   inhibiting MMP-2/9 production via the p38 MAPK signaling pathway
SO MOLECULAR MEDICINE REPORTS
LA English
DT Article
DE Paris saponin VII; migration; invasion; osteosarcoma cells; p38
ID METALLOPROTEINASE 2 EXPRESSION; COLORECTAL-CANCER CELLS; MATRIX
   METALLOPROTEINASES; ERK; SURVIVAL; AKT; EPIDEMIOLOGY; PROGRESSION;
   MODELS; GROWTH
AB Metastasis is the primary cause of mortality in osteosarcoma. Targeting metastasis is a major strategy in osteosarcoma treatment. As a traditional Chinese medicine, Trillium tschonoskii Maxim has been widely used in the therapy of various diseases, including cancer. However, currently there is no evidence regarding the anti-metastasic effect of Paris saponin VII (PS VII), which is extracted from Trillium tschonoskii Maxim, on osteosarcoma cells and its underling mechanisms. The present study aimed to examine the effect of PS VII on the migration and invasion of osteosarcoma cells. Viability and proliferation of osteosarcoma cells were examined by MTT assay. Migration and invasion of osteosarcoma cells was then detected using scratch wound healing assays and Transwell assays, respectively. Additionally, the expression of matrix metalloproteinase (MMP)-2 and -9 was determined at the mRNA and protein level following treatment with PS VII. Mitogen-activated protein kinase (MAPK) expression was also detected by western blot analysis. Finally, an inhibitor of p38 MAPK was used to verify the effect of PS VII on the expression of MMP-2 and -9, as well as the migration and invasion osteosarcoma cells. This demonstrated that the proliferation, migration and invasion of the osteosarcoma cells were suppressed following treatment with PS VII. PS VII downregulated the expression of MMP-2 and -9 in a dose- and time-dependent manner. PS VII also exerted its ability to downregulate the phosphorylation of p38 MAPKs. Furthermore, by using a p38 inhibitor, SB203580, the role of PS VII in MMP-2 and -9 expression and osteosarcoma cell invasion was revealed. Taken together, these results demonstrated that PS VII suppresses the migration and invasion of osteosarcoma cells via the p38 MAPK signaling pathway.
C1 [Cheng, Gong; Sun, Xiujiang; Bi, Haiyong] Yantaishan Hosp, Dept Sports Med, Yantai 264100, Shandong, Peoples R China.
   [Gao, Fengguang; Zhu, Yonglin] Binzhou Med Univ, Yantai Affiliated Hosp, Dept Orthoped, 717 Jin Bu St, Yantai 264100, Shandong, Peoples R China.
C3 Binzhou Medical University
RP Zhu, YL (通讯作者)，Binzhou Med Univ, Yantai Affiliated Hosp, Dept Orthoped, 717 Jin Bu St, Yantai 264100, Shandong, Peoples R China.
EM yonglinzhusubmit@qq.com
CR Fan L, 2015, PHYTOTHER RES, DOI [10.1002/ptr.538926109558, DOI 10.1002/PTR.538926109558]
   Fan L, 2015, MOL MED REP, V11, P705, DOI 10.3892/mmr.2014.2728
   Gialeli C, 2011, FEBS J, V278, P16, DOI 10.1111/j.1742-4658.2010.07919.x
   Gordaliza M, 2007, CLIN TRANSL ONCOL, V9, P767, DOI 10.1007/s12094-007-0138-9
   Gupta J, 2015, FEBS J, V282, P1841, DOI 10.1111/febs.13250
   HIMELSTEIN BP, 1994, INVAS METAST, V14, P246
   Hsieh YS, 2007, CARCINOGENESIS, V28, P977, DOI 10.1093/carcin/bgl221
   Huh WW, 2012, HEAD NECK-J SCI SPEC, V34, P981, DOI 10.1002/hed.21850
   Jin YJ, 2011, CELL SIGNAL, V23, P125, DOI 10.1016/j.cellsig.2010.08.012
   Kallakury BVS, 2001, CLIN CANCER RES, V7, P3113
   Kessenbrock K, 2010, CELL, V141, P52, DOI 10.1016/j.cell.2010.03.015
   Kim BS, 2014, BIOCHEM BIOPH RES CO, V450, P1333, DOI 10.1016/j.bbrc.2014.06.137
   Li Q, 2005, BIOCHEM GENET, V43, P445, DOI 10.1007/s10528-005-6782-2
   Li YH, 2015, J ETHNOPHARMACOL, V168, P136, DOI 10.1016/j.jep.2015.03.063
   Li YH, 2014, J ETHNOPHARMACOL, V154, P728, DOI 10.1016/j.jep.2014.04.049
   Li YH, 2014, BIOCHEM PHARMACOL, V88, P150, DOI 10.1016/j.bcp.2014.01.018
   Liotta L A, 1990, Semin Cancer Biol, V1, P99
   Liu FX, 2015, TUMOR BIOL, V36, P557, DOI 10.1007/s13277-015-3173-0
   Livak KJ, 2001, METHODS, V25, P402, DOI 10.1006/meth.2001.1262
   Lu KH, 2013, FOOD CHEM TOXICOL, V52, P193, DOI 10.1016/j.fct.2012.11.019
   Mirabello L, 2009, CANCER-AM CANCER SOC, V115, P1531, DOI 10.1002/cncr.24121
   Mohseny AB, 2011, LAB INVEST, V91, P1195, DOI 10.1038/labinvest.2011.72
   Ottaviani G, 2009, CANCER TREAT RES, V152, P3, DOI 10.1007/978-1-4419-0284-9_1
   Poudel B, 2014, ONCOL LETT, V7, P215, DOI 10.3892/ol.2013.1655
   Rajoria S, 2011, ONCOL REP, V25, P491, DOI 10.3892/or.2010.1076
   Stallings-Mann M, 2007, CELLS TISSUES ORGANS, V185, P104, DOI 10.1159/000101310
   Surh YJ, 2003, NAT REV CANCER, V3, P768, DOI 10.1038/nrc1189
   Thomasset SC, 2007, INT J CANCER, V120, P451, DOI 10.1002/ijc.22419
   Thompson N, 2005, CURR OPIN PHARMACOL, V5, P350, DOI 10.1016/j.coph.2005.04.007
   Wang P, 2015, EVID-BASED COMPL ALT, V2015, DOI 10.1155/2015/767136
   Wen XY, 2014, TUMOR BIOL, V35, P845, DOI 10.1007/s13277-013-1116-1
   Xia PY, 2015, J CELL BIOCHEM, V116, P2766, DOI 10.1002/jcb.25219
   Zhang WJ, 2014, EUR J MED RES, V19, DOI 10.1186/2047-783X-19-41
   Zhang XY, 2015, SCI REP-UK, V5, DOI 10.1038/srep12579
NR 34
TC 35
Z9 41
U1 0
U2 13
PU SPANDIDOS PUBL LTD
PI ATHENS
PA POB 18179, ATHENS, 116 10, GREECE
SN 1791-2997
EI 1791-3004
J9 MOL MED REP
JI Mol. Med. Rep.
PD OCT
PY 2016
VL 14
IS 4
BP 3199
EP 3205
DI 10.3892/mmr.2016.5663
PG 7
WC Oncology; Medicine, Research & Experimental
WE Science Citation Index Expanded (SCI-EXPANDED)
SC Oncology; Research & Experimental Medicine
GA DZ1ED
UT WOS:000385580800039
PM 27572907
OA Green Submitted, Green Published, hybrid
DA 2023-12-20
ER

PT J
AU Yang, JZ
   Ma, SR
   Rong, XL
   Zhu, MJ
   Ji, QY
   Meng, LJ
   Gao, YY
   Yang, YD
   Wang, Y
AF Yang, Jian-Zeng
   Ma, Shu-Rong
   Rong, Xiao-Li
   Zhu, Mei-Ju
   Ji, Qiu-Ye
   Meng, Ling-Jie
   Gao, Yi-Yao
   Yang, Yu-Dan
   Wang, Yan
TI Characterization of multidrug-resistant osteosarcoma sublines and the
   molecular mechanisms of resistance
SO MOLECULAR MEDICINE REPORTS
LA English
DT Article
DE osteosarcoma; chemotherapy; multidrug resistance; vincristine; tumor
   heterogeneity
ID CARCINOMA-CELL-LINE; OF-THE-ART; INTRATUMOR HETEROGENEITY; INDUCED
   APOPTOSIS; CANCER EVOLUTION; DRUG-RESISTANCE; ESTABLISHMENT; EXPRESSION;
   CHEMOTHERAPY; PACLITAXEL
AB Multidrug resistance (MDR) is a challenge for the treatment of cancer and the underlying molecular mechanisms remain elusive. The current study exposed MG63 osteosarcoma cells to increasing concentrations of vincristine (VCR) to establish four VCR-resistant MG63/VCR cell sublines (MG63/VCR1, 2, 3 and 4). The drug resistance indices (RI) of these sublines was detected with the CCK-8 assay and determined to be163, 476, 1,247, and 2,707-fold higher than that of parental cells, respectively. These sublines also exhibited cross-resistance to doxorubicin, paclitaxel and pirarubicin. With increased RI, the proliferative capacity of these sublines was gradually reduced and cell morphology was also altered, characterized by increased formation of pseudopodia and long cytoplasmic processes at opposite poles. However, the migration capacity and expression of certain drug resistance-associated genes were not in accordance with the increased RI; multidrug resistance protein 1 (MDR1) expression was significantly increased in these sublines compared with parental cells. However, in the highly resistant MG63/VCR3 and MG63/VCR4 cells, MDR-associated protein 1, topoisomerase II and LIM domain kinase 1 levels were significantly reduced compared with the moderately resistant MG63/VCR2 cells. Expression of glutathione S-transferase- mRNA was determined using reverse transcription-quantitative polymerase chain reaction and determined that it was not changed between MG63 and MG63/VCR cells. The data of the present study demonstrated that the molecular alterations of drug resistance may change with the degree of drug resistance. Taking cell morphology into consideration, the intratumor clonal and phenotypic heterogeneity may be responsible for drug resistance. These MG63/VCR sublines may be a valuable tool to assess drug resistance and the underlying mechanisms, and to identify novel drug resistance-associated genes or strategies to overcome MDR in human osteosarcoma.
C1 [Yang, Jian-Zeng; Rong, Xiao-Li; Ji, Qiu-Ye; Meng, Ling-Jie; Gao, Yi-Yao; Yang, Yu-Dan; Wang, Yan] Jilin Univ, China Japan Union Hosp, Sci Res Ctr, 126 Xiantai St, Changchun 130033, Jilin, Peoples R China.
   [Ma, Shu-Rong] Jilin Univ, China Japan Union Hosp, Endoscopy Ctr, Changchun 130033, Jilin, Peoples R China.
   [Zhu, Mei-Ju] Zhengzhou Univ, Dept Gastroenterol & Hypothyroid Surg, Affiliated Hosp 5, Zhengzhou 450000, Henan, Peoples R China.
C3 Jilin University; Jilin University; Zhengzhou University
RP Wang, Y (通讯作者)，Jilin Univ, China Japan Union Hosp, Sci Res Ctr, 126 Xiantai St, Changchun 130033, Jilin, Peoples R China.
EM wangy01@jlu.edu.cn
RI yan, wang/JRW-9981-2023
OI Rong, Xiaoli/0000-0002-1030-509X
FU Projects of International Cooperation of Jilin Provincial Science &
   Technology Department [20150101175JC]; National Natural Science
   Foundation of China [81172000, 30772488]
FX This study was supported by Projects of International Cooperation of
   Jilin Provincial Science & Technology Department (grant no.
   20150101175JC) and the National Natural Science Foundation of China
   (grant nos. 81172000 and 30772488).
CR Almendro V, 2013, ANNU REV PATHOL-MECH, V8, P277, DOI 10.1146/annurev-pathol-020712-163923
   Barteneva NS, 2013, BBA-REV CANCER, V1836, P105, DOI 10.1016/j.bbcan.2013.02.004
   Burrell RA, 2013, NATURE, V501, P338, DOI 10.1038/nature12625
   Cerezo D, 2015, EXP CELL RES, V331, P11, DOI 10.1016/j.yexcr.2014.11.017
   Chen QY, 2012, ONCOL RES, V20, P491, DOI 10.3727/096504013X13657689382699
   Ferrari S, 2007, CURR OPIN ONCOL, V19, P341, DOI 10.1097/CCO.0b013e328122d73f
   Gerlinger M, 2010, BRIT J CANCER, V103, P1139, DOI 10.1038/sj.bjc.6605912
   Greaves M, 2012, NATURE, V481, P306, DOI 10.1038/nature10762
   Holohan C, 2013, NAT REV CANCER, V13, P714, DOI 10.1038/nrc3599
   KANZAWA F, 1990, CANCER RES, V50, P5919
   Kars MD, 2011, EUR J PHARMACOL, V657, P4, DOI 10.1016/j.ejphar.2011.02.001
   Li L, 2004, INT J MOL MED, V14, P257
   Livak KJ, 2001, METHODS, V25, P402, DOI 10.1006/meth.2001.1262
   Luetke A, 2014, CANCER TREAT REV, V40, P523, DOI 10.1016/j.ctrv.2013.11.006
   McGranahan N, 2015, CANCER CELL, V27, P15, DOI 10.1016/j.ccell.2014.12.001
   Negoro K, 2007, INT J ONCOL, V30, P1325
   Niu BH, 2010, MED SCI MONITOR, V16, pBR184
   Okugawa K, 2004, J CANCER RES CLIN, V130, P178, DOI 10.1007/s00432-003-0516-9
   Ottaviani G, 2009, CANCER TREAT RES, V152, P3, DOI 10.1007/978-1-4419-0284-9_1
   Panda S, 2014, J ORAL MAX SURG MED, V26, P198, DOI 10.1016/j.ajoms.2013.11.007
   Park J, 2014, BMB REP, V47, P274, DOI 10.5483/BMBRep.2014.47.5.134
   Picci P, 2007, ORPHANET J RARE DIS, V2, DOI 10.1186/1750-1172-2-6
   Rosen G, 1986, Recent Results Cancer Res, V103, P148
   Souhami RL, 1997, LANCET, V350, P911, DOI 10.1016/S0140-6736(97)02307-6
   Swanton C, 2012, CANCER RES, V72, P4875, DOI 10.1158/0008-5472.CAN-12-2217
   Ta H, 2009, CANCER METAST REV, V28, P247, DOI 10.1007/s10555-009-9186-7
   Takeshita H, 2000, J BONE JOINT SURG AM, V82A, P963, DOI 10.2106/00004623-200007000-00008
   Thomas Hilary, 2003, Cancer Control, V10, P159
   Wen J, 2009, ONCOL REP, V22, P65, DOI 10.3892/or_00000407
   Yan XD, 2007, ONCOL REP, V17, P1163
   Zhang HS, 2014, MOL MED REP, V9, P103, DOI 10.3892/mmr.2013.1798
   Zhang HY, 2011, ONCOL RES, V19, P501, DOI 10.3727/096504012X13286534482511
   Zhang XG, 2011, CANCER LETT, V307, P174, DOI 10.1016/j.canlet.2011.04.001
   Zhou Y, 2013, J OPTIMIZ THEORY APP, V156, P1, DOI 10.1007/s10957-013-0271-2
NR 34
TC 14
Z9 16
U1 1
U2 14
PU SPANDIDOS PUBL LTD
PI ATHENS
PA POB 18179, ATHENS, 116 10, GREECE
SN 1791-2997
EI 1791-3004
J9 MOL MED REP
JI Mol. Med. Rep.
PD OCT
PY 2016
VL 14
IS 4
BP 3269
EP 3276
DI 10.3892/mmr.2016.5590
PG 8
WC Oncology; Medicine, Research & Experimental
WE Science Citation Index Expanded (SCI-EXPANDED)
SC Oncology; Research & Experimental Medicine
GA DZ1ED
UT WOS:000385580800049
PM 27498972
OA Bronze
DA 2023-12-20
ER

PT J
AU Yang, J
   Guo, WC
   Wang, L
   Yu, L
   Mei, HJ
   Fang, S
   Ji, P
   Liu, Y
   Liu, GW
   Song, Q
AF Yang, Jian
   Guo, Weichun
   Wang, Lu
   Yu, Ling
   Mei, Hongjun
   Fang, Shuo
   Ji, Peng
   Liu, Yang
   Liu, Gaiwei
   Song, Qi
TI Cisplatin-resistant osteosarcoma cells possess cancer stem cell
   properties in a mouse model
SO ONCOLOGY LETTERS
LA English
DT Article
DE osteosarcoma; cisplatin; cancer stem cells; resistant
ID P-GLYCOPROTEIN EXPRESSION; ACUTE MYELOID-LEUKEMIA; SOFT-TISSUE SARCOMAS;
   THERAPY; PROTEIN; GENE; TC-99M-MIBI; METASTASIS; MARKERS
AB Osteosarcoma is the most common malignancy of the bones, and although advances in chemotherapy and surgery had been achieved in recent years, the long-term survival rate has reached a plateau. The main reason for this is the aggressive malignant potential and poor response of the disease to chemotherapy. However, several studies have found that tumor resistance is associated with cancer stem cells (CSCs). To address this issue, in the present study, osteosarcoma cells were treated with specially designated concentrations of cisplatin (CDDP) in a mouse model. Hematoxylin and eosin staining analyses were performed to assess tissue structure, in vivo passaging and CDDP treatment. Drug resistance genes and well-established stemness genes were detected by quantitative polymerase chain reaction. A serum-starved sphere formation assay was adopted to evaluate the ability to generate spherical clones and flow cytometry as used to test the expression of the cluster of differentiation 117 and Stro-1 surface markers, known as markers of CSCs. It was found that CDDP could induce an effect of resistance in the osteosarcoma cells, which possessed cancer stem CSC properties, as shown by the elevated expression of CSC marker genes and the higher expression of the cluster of differentiation 117 and Stro-1 surface markers. Moreover, the cells that dissociated from the tumor tissues exhibited an increased ability to form sarcospheres. The results of this study provided a significant correlation between resistance and CSCs, and revealed a clue indicating that osteosarcoma recurrence is likely to be associated with CSCs.
C1 [Yang, Jian; Guo, Weichun; Yu, Ling; Fang, Shuo; Ji, Peng; Liu, Yang; Liu, Gaiwei; Song, Qi] Wuhan Univ, Dept Orthoped, Renmin Hosp, 238 Jiefang Rd, Wuhan 430060, Hubei, Peoples R China.
   [Wang, Lu] Wuhan Univ, Dept Gynecol, Renmin Hosp, Wuhan 430060, Hubei, Peoples R China.
   [Mei, Hongjun] Wuhan 5 Hosp, Dept Orthoped, Wuhan 430050, Hubei, Peoples R China.
C3 Wuhan University; Wuhan University
RP Guo, WC (通讯作者)，Wuhan Univ, Dept Orthoped, Renmin Hosp, 238 Jiefang Rd, Wuhan 430060, Hubei, Peoples R China.
EM guoweichun@aliyun.com
RI 叶, 佳/HGE-3966-2022
FU Wuhan science and Technology Council of Hubei Province
   [2014062801011264]
FX The study was supported by a grant from the Wuhan science and Technology
   Council of Hubei Province (no. 2014062801011264).
CR Adhikari AS, 2010, CANCER RES, V70, P4602, DOI 10.1158/0008-5472.CAN-09-3463
   Beachy PA, 2004, NATURE, V432, P324, DOI 10.1038/nature03100
   Bielack SS, 2002, J CLIN ONCOL, V20, P776, DOI 10.1200/JCO.20.3.776
   Bonnet D, 1997, NAT MED, V3, P730, DOI 10.1038/nm0797-730
   Boyer LA, 2005, CELL, V122, P947, DOI 10.1016/j.cell.2005.08.020
   Burak Z, 2003, J NUCL MED, V44, P1394
   Chan HSL, 1997, J NATL CANCER I, V89, P1706, DOI 10.1093/jnci/89.22.1706
   Chen XZ, 1998, HUM GENE THER, V9, P729, DOI 10.1089/hum.1998.9.5-729
   Cormier JN, 2004, CA-CANCER J CLIN, V54, P94, DOI 10.3322/canjclin.54.2.94
   Crnalic S, 1997, CLIN EXP METASTAS, V15, P164, DOI 10.1023/A:1018456911823
   Dean M, 2005, NAT REV CANCER, V5, P275, DOI 10.1038/nrc1590
   Dutour A, 2007, ANTICANCER RES, V27, P4171
   Ek ETH, 2006, CRIT REV ONCOL HEMAT, V60, P1, DOI 10.1016/j.critrevonc.2006.03.006
   Gorlick R, 2003, CLIN CANCER RES, V9, P5442
   Hay DC, 2004, STEM CELLS, V22, P225, DOI 10.1634/stemcells.22-2-225
   Janeway KA, 2010, LANCET ONCOL, V11, P670, DOI 10.1016/S1470-2045(10)70062-0
   Korkaya H, 2007, BIODRUGS, V21, P299, DOI 10.2165/00063030-200721050-00002
   Livak KJ, 2001, METHODS, V25, P402, DOI 10.1006/meth.2001.1262
   Luetke A, 2014, CANCER TREAT REV, V40, P523, DOI 10.1016/j.ctrv.2013.11.006
   Luu HH, 2005, CLIN EXP METASTAS, V22, P319, DOI 10.1007/s10585-005-0365-9
   Ma S, 2008, ONCOGENE, V27, P1749, DOI 10.1038/sj.onc.1210811
   Meyers PA, 2009, EXPERT REV ANTICANC, V9, P1035, DOI 10.1586/ERA.09.69
   Park CY, 2009, MOL THER, V17, P219, DOI 10.1038/mt.2008.254
   PICCI P, 1994, DRUGS, V47, P82, DOI 10.2165/00003495-199447010-00006
   Ravandi F, 2007, CANCER-AM CANCER SOC, V110, P1900, DOI 10.1002/cncr.23000
   Savage Sharon A., 2011, Sarcoma, V2011, P548151, DOI 10.1155/2011/548151
   Suto R, 1998, INT J ONCOL, V12, P287
   Vergote J, 1998, EUR J BIOCHEM, V252, P140, DOI 10.1046/j.1432-1327.1998.2520140.x
   Wei H, 2008, J INT MED RES, V36, P1008, DOI 10.1177/147323000803600518
   Woodward WA, 2008, CANCER METAST REV, V27, P459, DOI 10.1007/s10555-008-9130-2
NR 30
TC 18
Z9 20
U1 0
U2 5
PU SPANDIDOS PUBL LTD
PI ATHENS
PA POB 18179, ATHENS, 116 10, GREECE
SN 1792-1074
EI 1792-1082
J9 ONCOL LETT
JI Oncol. Lett.
PD OCT
PY 2016
VL 12
IS 4
BP 2599
EP 2605
DI 10.3892/ol.2016.4956
PG 7
WC Oncology
WE Science Citation Index Expanded (SCI-EXPANDED)
SC Oncology
GA DZ1DN
UT WOS:000385579200053
PM 27698833
OA Green Published, gold
DA 2023-12-20
ER

PT J
AU Mercado, SA
   Slater, NKH
AF Mercado, S. A.
   Slater, N. K. H.
TI Increased cryosurvival of osteosarcoma cells using an amphipathic
   pH-responsive polymer for trehalose uptake
SO CRYOBIOLOGY
LA English
DT Article
DE Amphipathic polymer; Trehalose; Cryopreservation; Drug delivery;
   Colocalisation
ID INTRACELLULAR TREHALOSE; DIMETHYL-SULFOXIDE; MAMMALIAN-CELLS; MEMBRANE;
   PROTEINS; CRYOPRESERVATION; POLYELECTROLYTE; COLOCALIZATION; BIOPOLYMER;
   VIABILITY
AB Amphipathic pH-responsive polymers have shown to increase the permeability of cell membranes to trehalose hence improving the cryopreservation of mammalian cells. However, the trafficking of both the polymer and trehalose across the cell membrane has not yet been thoroughly analysed. The objective of this study was to investigate the effect on cryopreservation of the trafficking of the disaccharide trehalose along PP-50, an amphipathic polymer, through an osteosarcoma cell line (SAOS-2). Confocal microscopy analysis confirmed the presence of intracellular labelled trehalose only when incubated in the presence of PP-50. Further analysis confirmed that both trehalose and PP-50 localised in the cytoplasm, accumulated mainly in the perinuclear area. Quantitative analysis of the colocalisation between trehalose and PP-50 showed Pearson and Manders coefficients of 0.862 +/- 0.008 and 0.766 +/- 0.033, respectively, suggesting a high degree of intracellular colocalisation between these molecules. Cryopreserved cells pre-incubated with trehalose and PP-50 showed increased cryosurvival when compared with cells pre-incubated in the absence of the polymer. PP-50 showed to be directly involved in the uptake of trehalose, a critical characteristic towards use in cryopreservation and biomedical applications. (C) 2016 Elsevier Inc. All rights reserved.
C1 [Mercado, S. A.; Slater, N. K. H.] Univ Cambridge, Dept Chem Engn & Biotechnol, Pembroke St, Cambridge CB2 3RA, England.
C3 University of Cambridge
RP Slater, NKH (通讯作者)，Univ Cambridge, Dept Chem Engn & Biotechnol, Pembroke St, Cambridge CB2 3RA, England.
EM nkhs2@cam.ac.uk
OI Mercado, Sergio A/0000-0002-4246-3842
FU Agency for Science and Technology Research, CONICYT (Chile); BBSRC
   [GRANTS:15356873, BB/I016961/1] Funding Source: UKRI
FX Mercado S. A. wishes to thank the Agency for Science and Technology
   Research, CONICYT (Chile), for the provision of a studentship during the
   tenure of which this work was conducted. The authors would like to thank
   Radu Lazar, Department of Chemical Engineering and Biotechnology,
   University of Cambridge.
CR Acker J. T, 2006, ADV BIOPRESERVATION, P299
   Acker JP, 2003, BIOTECHNOL BIOENG, V82, P525, DOI 10.1002/bit.10599
   Adinolfi Elena, 2005, Purinergic Signal, V1, P219, DOI 10.1007/s11302-005-6322-x
   Avelar-Freitas BA, 2014, BRAZ J MED BIOL RES, V47, P307, DOI 10.1590/1414-431X20143437
   Backus KM, 2011, NAT CHEM BIOL, V7, P228, DOI 10.1038/NCHEMBIO.539
   Berz D, 2007, AM J HEMATOL, V82, P463, DOI 10.1002/ajh.20707
   Boyapalle S, 2012, PLOS ONE, V7, DOI 10.1371/journal.pone.0029386
   Buchanan SS, 2004, STEM CELLS DEV, V13, P295, DOI 10.1089/154732804323099226
   Chen T, 2001, CRYOBIOLOGY, V43, P168, DOI 10.1006/cryo.2001.2360
   Chung JC, 1996, MACROMOLECULES, V29, P4636, DOI 10.1021/ma9600522
   de Castro AG, 2000, NAT BIOTECHNOL, V18, P473, DOI 10.1038/75237
   Dunn KW, 2011, AM J PHYSIOL-CELL PH, V300, pC723, DOI 10.1152/ajpcell.00462.2010
   Elliott GD, 2006, CRYOBIOLOGY, V52, P114, DOI 10.1016/j.cryobiol.2005.10.009
   Eroglu A, 2000, NAT BIOTECHNOL, V18, P163, DOI 10.1038/72608
   FRIED J, 1976, J CELL BIOL, V71, P172, DOI 10.1083/jcb.71.1.172
   Goyal K, 2005, BIOCHEM J, V388, P151, DOI 10.1042/BJ20041931
   GRABAREK Z, 1990, ANAL BIOCHEM, V185, P131, DOI 10.1016/0003-2697(90)90267-D
   Halme DG, 2006, NEW ENGL J MED, V355, P1730, DOI 10.1056/NEJMhpr063086
   Katsares V, 2009, LABMEDICINE, V40, P557, DOI 10.1309/LMLE8BVHYWCT82CL
   Kaushik JK, 2003, J BIOL CHEM, V278, P26458, DOI 10.1074/jbc.M300815200
   Kilbride P., 2016, CRYOBIOLOGY, P1
   Liebermann Juergen, 2003, Reprod Biomed Online, V7, P623
   Liseth K, 2005, CYTOTHERAPY, V7, P328, DOI 10.1080/14653240500238251
   Lynch AL, 2011, CRYOBIOLOGY, V63, P26, DOI 10.1016/j.cryobiol.2011.04.005
   Lynch AL, 2011, BIOMATERIALS, V32, P4443, DOI 10.1016/j.biomaterials.2011.02.062
   Lynch AL, 2010, BIOMATERIALS, V31, P6096, DOI 10.1016/j.biomaterials.2010.04.020
   Malich G, 1997, TOXICOLOGY, V124, P179, DOI 10.1016/S0300-483X(97)00151-0
   MANDERS EMM, 1993, J MICROSC-OXFORD, V169, P375, DOI 10.1111/j.1365-2818.1993.tb03313.x
   Mercado SA, 2016, EUR POLYM J, V74, P158, DOI 10.1016/j.eurpolymj.2015.11.026
   Meyer H, 2011, J CELL SCI, V124, P1984, DOI 10.1242/jcs.082024
   Odintsova NA, 2015, CRYOBIOLOGY, V71, P54, DOI 10.1016/j.cryobiol.2015.06.002
   PEGG DE, 1991, CRYOBIOLOGY, V28, P18, DOI 10.1016/0011-2240(91)90004-8
   Rejman J, 2005, MOL THER, V12, P468, DOI 10.1016/j.ymthe.2005.03.038
   Rieger AM, 2011, JOVE-J VIS EXP, DOI 10.3791/2597
   Shaiken TE, 2014, SCI REP-UK, V4, DOI 10.1038/srep04923
   Sharp DMC, 2013, CRYOBIOLOGY, V67, P305, DOI 10.1016/j.cryobiol.2013.09.002
   Stayton PS, 2000, J CONTROL RELEASE, V65, P203, DOI 10.1016/S0168-3659(99)00236-9
   Strohl WR, 2009, CURR OPIN BIOTECH, V20, P668, DOI 10.1016/j.copbio.2009.10.012
   Suh J, 2003, P NATL ACAD SCI USA, V100, P3878, DOI 10.1073/pnas.0636277100
   Szurek EA, 2011, PLOS ONE, V6, DOI 10.1371/journal.pone.0027604
   TATHAM PER, 1990, J GEN PHYSIOL, V95, P459, DOI 10.1085/jgp.95.3.459
   Thirumala S, 2010, STEM CELLS DEV, V19, P513, DOI 10.1089/scd.2009.0173
   THOMAS JL, 1994, BIOPHYS J, V67, P1101, DOI 10.1016/S0006-3495(94)80575-2
   Tunnacliffe A, 2001, CRYOBIOLOGY, V43, P124, DOI 10.1006/cryo.2001.2356
   van der Valk J, 2004, TOXICOL IN VITRO, V18, P1, DOI 10.1016/j.tiv.2003.08.009
   Xiao PJ, 2012, J VIROL, V86, P10462, DOI 10.1128/JVI.00935-12
   Zambelli A, 1998, ANTICANCER RES, V18, P4705
   Zenhäusern R, 2000, ANN HEMATOL, V79, P523, DOI 10.1007/s002770000186
   Zhang SZ, 2010, J ZHEJIANG UNIV-SC B, V11, P889, DOI 10.1631/jzus.B1000184
NR 49
TC 8
Z9 9
U1 3
U2 26
PU ACADEMIC PRESS INC ELSEVIER SCIENCE
PI SAN DIEGO
PA 525 B ST, STE 1900, SAN DIEGO, CA 92101-4495 USA
SN 0011-2240
EI 1090-2392
J9 CRYOBIOLOGY
JI Cryobiology
PD OCT
PY 2016
VL 73
IS 2
BP 175
EP 180
DI 10.1016/j.cryobiol.2016.08.002
PG 6
WC Biology; Physiology
WE Science Citation Index Expanded (SCI-EXPANDED)
SC Life Sciences & Biomedicine - Other Topics; Physiology
GA DX4ZC
UT WOS:000384388600011
PM 27497662
OA Green Accepted
DA 2023-12-20
ER

PT J
AU Lettieri, CK
   Appel, N
   Labban, N
   Lussier, DM
   Blattman, JN
   Hingorani, P
AF Lettieri, Christina K.
   Appel, Nicole
   Labban, Nicole
   Lussier, Danielle M.
   Blattman, Joseph N.
   Hingorani, Pooja
TI Progress and opportunities for immune therapeutics in osteosarcoma
SO IMMUNOTHERAPY
LA English
DT Review
DE clinical trials; immune checkpoint inhibitors; immune tolerance;
   immunotherapy; osteosarcoma
ID MODIFIED T-CELLS; CONJUGATE GLEMBATUMUMAB VEDOTIN; NATURAL-KILLER-CELLS;
   FACTOR RECEPTOR 2; MHC CLASS-I; ANTITUMOR-ACTIVITY; DENDRITIC CELLS;
   ESTABLISHED OSTEOSARCOMA; ADOPTIVE IMMUNOTHERAPY; ADAPTIVE IMMUNITY
AB Survival outcomes for osteosarcoma have plateaued since the 1980s, and patients with relapsed or refractory disease have a particularly dismal outcome. Treatment options for these patients are limited primarily due to the paucity of effective therapeutics. Immune therapies such as tumor vaccines and traditional antigen-targeted monoclonal antibodies have had limited success in solid tumors. The recent discovery of novel immune checkpoint blockade strategies and their success in adult cancers has revitalized the use of immunotherapy strategies for the treatment of solid tumors. This paper summarizes existing data supporting the use of immune therapies in osteosarcoma and the progress of this class of drugs in osteosarcoma therapy.
C1 [Lettieri, Christina K.] Childrens Hosp & Med Ctr, Omaha, NE 68198 USA.
   [Appel, Nicole; Labban, Nicole; Lussier, Danielle M.; Blattman, Joseph N.] Arizona State Univ, Sch Life Sci, Tempe, AZ 85281 USA.
   [Hingorani, Pooja] Phoenix Childrens Hosp, Ctr Canc & Blood Disorders, Phoenix, AZ 85016 USA.
C3 Arizona State University; Arizona State University-Tempe; Phoenix
   Children's Hospital
RP Lettieri, CK (通讯作者)，Childrens Hosp & Med Ctr, Omaha, NE 68198 USA.
EM phingorani@phoenixchildrens.com
OI Lussier, Danielle/0000-0002-5717-8913
CR Adeegbe DO, 2015, IMMUNOTHERAPY-UK, V7, P843, DOI 10.2217/imt.15.52
   Ahmed M, 2015, ONCOIMMUNOLOGY, V4, DOI 10.4161/2162402X.2014.989776
   Ahmed N, 2015, J CLIN ONCOL, V33, P1688, DOI 10.1200/JCO.2014.58.0225
   Ahmed N, 2009, MOL THER, V17, P1779, DOI 10.1038/mt.2009.133
   Ando K, 2011, EXPERT OPIN PHARMACO, V12, P285, DOI 10.1517/14656566.2011.543129
   [Anonymous], 2015, ONCOLOGY TIMES
   Bacci G, 2000, ONCOL REP, V7, P339
   Bargou R, 2008, SCIENCE, V321, P974, DOI 10.1126/science.1158545
   Beatty GL, 2014, ONCOIMMUNOLOGY, V3, DOI 10.4161/21624011.2014.970027
   Bendell J, 2014, J CLIN ONCOL, V32, P3619, DOI 10.1200/JCO.2013.52.5683
   Bielack SS, 2002, J CLIN ONCOL, V20, P776, DOI 10.1200/JCO.20.3.776
   Brahmer JR, 2012, NEW ENGL J MED, V366, P2455, DOI 10.1056/NEJMoa1200694
   Brentjens RJ, 2011, BLOOD, V118, P4817, DOI 10.1182/blood-2011-04-348540
   BURNET M, 1957, BMJ-BRIT MED J, V1, P841, DOI 10.1136/bmj.1.5023.841
   Carvajal RD, 2013, J CLIN ONCOL, V31
   Champiat S, 2014, ONCOIMMUNOLOGY, V3, DOI 10.4161/onci.27817
   Chauvin C, 2008, CANCER RES, V68, P9433, DOI 10.1158/0008-5472.CAN-08-0104
   Chen X, 2014, CELL REP, V7, P104, DOI 10.1016/j.celrep.2014.03.003
   Cho D, 2010, CLIN CANCER RES, V16, P3901, DOI 10.1158/1078-0432.CCR-10-0735
   Clinical Trials Database, 2016, CLIN TRIALS DATABASE
   Dudley ME, 2013, J CLIN ONCOL, V31, P2152, DOI 10.1200/JCO.2012.46.6441
   Dudley ME, 2003, J IMMUNOTHER, V26, P332, DOI 10.1097/00002371-200307000-00005
   Fernández L, 2015, CANCER LETT, V368, P54, DOI 10.1016/j.canlet.2015.07.042
   Ferrari S, 2004, CANCER, V100, P1936, DOI 10.1002/cncr.20151
   Fletcher C, 2013, WHO CLASSIFICATION T, V5
   Freeman GJ, 2000, J EXP MED, V192, P1027, DOI 10.1084/jem.192.7.1027
   Gabrilovich DI, 2012, NAT REV IMMUNOL, V12, P253, DOI 10.1038/nri3175
   Garcia-Lora A, 2003, J CELL PHYSIOL, V195, P346, DOI 10.1002/jcp.10290
   Gorlick R, 1999, J CLIN ONCOL, V17, P2781, DOI 10.1200/JCO.1999.17.9.2781
   Grupp SA, 2013, NEW ENGL J MED, V368, P1509, DOI 10.1056/NEJMoa1215134
   Hamid O, 2013, NEW ENGL J MED, V369, P134, DOI 10.1056/NEJMoa1305133
   Haworth KB, 2015, PEDIATR BLOOD CANCER, V62, P571, DOI 10.1002/pbc.25359
   Highfill SL, 2014, SCI TRANSL MED, V6, DOI 10.1126/scitranslmed.3007974
   Hingorani P, 2015, J IMMUNOTHER CANCER, V3, DOI 10.1186/s40425-015-0082-0
   Huang GX, 2012, CANCER RES, V72, P271, DOI 10.1158/0008-5472.CAN-11-2778
   Huang X, 2015, PLOS ONE, V10, DOI 10.1371/journal.pone.0133152
   Huehls AM, 2015, IMMUNOL CELL BIOL, V93, P290, DOI 10.1038/icb.2014.93
   Iwai Y, 2005, INT IMMUNOL, V17, P133, DOI 10.1093/intimm/dxh194
   Iwai Y, 2002, P NATL ACAD SCI USA, V99, P12293, DOI 10.1073/pnas.192461099
   Kager L, 2003, J CLIN ONCOL, V21, P2011, DOI 10.1200/JCO.2003.08.132
   Kager L, 2010, THER CLIN RISK MANAG, V6, P279
   Kakarla S, 2014, CANCER J, V20, P151, DOI 10.1097/PPO.0000000000000032
   Kansara M, 2014, NAT REV CANCER, V14, P722, DOI 10.1038/nrc3838
   Kawano M, 2013, ONCOL REP, V29, P1001, DOI 10.3892/or.2013.2224
   Keir ME, 2008, ANNU REV IMMUNOL, V26, P677, DOI 10.1146/annurev.immunol.26.021607.090331
   Kim JR, 2013, PLOS ONE, V8, DOI 10.1371/journal.pone.0082870
   Kochenderfer JN, 2012, BLOOD, V119, P2709, DOI 10.1182/blood-2011-10-384388
   Koebel CM, 2007, NATURE, V450, P903, DOI 10.1038/nature06309
   Kolb EA, 2014, PEDIATR BLOOD CANCER, V61, P1816, DOI 10.1002/pbc.25099
   Krishnadas DK, 2013, PEDIATRICS, V131, pE336, DOI 10.1542/peds.2012-0376
   Kuçi S, 2010, HAEMATOL-HEMATOL J, V95, P1579, DOI 10.3324/haematol.2009.019885
   Laborde RR, 2014, FRONT IMMUNOL, V5, DOI 10.3389/fimmu.2014.00147
   Latchman Y, 2001, NAT IMMUNOL, V2, P261, DOI 10.1038/85330
   Lettieri CK, 2012, EXPERT REV ANTICANC, V12, P229, DOI [10.1586/ERA.11.205, 10.1586/era.11.205]
   Leuci V, 2014, CURR GENE THER, V14, P52, DOI 10.2174/1566523213666131223130353
   Lewis IJ, 2007, JNCI-J NATL CANCER I, V99, P112, DOI 10.1093/jnci/djk015
   Long EO, 2008, IMMUNOL REV, V224, P70, DOI 10.1111/j.1600-065X.2008.00660.x
   Louis CU, 2011, BLOOD, V118, P6050, DOI 10.1182/blood-2011-05-354449
   Lussier DM, 2015, J IMMUNOTHER CANCER, V3, DOI 10.1186/s40425-015-0067-z
   Lussier DM, 2015, J IMMUNOTHER, V38, P96, DOI 10.1097/CJI.0000000000000065
   Markowitz LE, 2016, PEDIATRICS, V137, DOI 10.1542/peds.2015-1968
   McCarthy Edward F, 2006, Iowa Orthop J, V26, P154
   MEYERS PA, 1993, J CLIN ONCOL, V11, P449, DOI 10.1200/JCO.1993.11.3.449
   Meyers PA, 2008, J CLIN ONCOL, V26, P633, DOI 10.1200/JCO.2008.14.0095
   Miest TS, 2014, NAT REV MICROBIOL, V12, P23, DOI 10.1038/nrmicro3140
   Mirabello L, 2009, INT J CANCER, V125, P229, DOI 10.1002/ijc.24320
   Morris CD, 2001, CLIN ORTHOP RELAT R, P59
   Okazaki T, 2013, NAT IMMUNOL, V14, P1212, DOI 10.1038/ni.2762
   Ott PA, 2014, J CLIN ONCOL, V32, P3659, DOI 10.1200/JCO.2013.54.8115
   Paget C, 2012, ONCOIMMUNOLOGY, V1, P1313, DOI 10.4161/onci.21680
   Pardoll DM, 2012, NAT REV CANCER, V12, P252, DOI 10.1038/nrc3239
   Parikh F, 2014, CANCER RES, V74, P7205, DOI 10.1158/0008-5472.CAN-14-1913
   Park JR, 2007, MOL THER, V15, P825, DOI 10.1038/sj.mt.6300104
   Pérez-Martínez A, 2009, PEDIATR BLOOD CANCER, V53, P120, DOI 10.1002/pbc.21955
   Pritchard-Jones K, 2005, BRIT J CANCER, V92, P1358, DOI 10.1038/sj.bjc.6602500
   Pule MA, 2008, NAT MED, V14, P1264, DOI 10.1038/nm.1882
   Robbins PF, 2011, J CLIN ONCOL, V29, P917, DOI 10.1200/JCO.2010.32.2537
   Rosenberg SA, 2004, NAT MED, V10, P909, DOI 10.1038/nm1100
   ROSENBERG SA, 1986, SCIENCE, V233, P1318, DOI 10.1126/science.3489291
   Rosenberg SA, 2015, SCIENCE, V348, P62, DOI 10.1126/science.aaa4967
   Roth M, 2016, PEDIATR BLOOD CANCER, V63, P32, DOI 10.1002/pbc.25688
   Roth M, 2014, CANCER-AM CANCER SOC, V120, P548, DOI 10.1002/cncr.28461
   Saudemont A, 2004, BLOOD, V104, P2124, DOI 10.1182/blood-2004-01-0064
   Schreiber RD, 2011, SCIENCE, V331, P1565, DOI 10.1126/science.1203486
   Shen JK, 2014, CANCER IMMUNOL RES, V2, P690, DOI 10.1158/2326-6066.CIR-13-0224
   Shi L, 2013, J HEMATOL ONCOL, V6, DOI 10.1186/1756-8722-6-74
   Singh M, 2010, CRIT REV EUKAR GENE, V20, P341, DOI 10.1615/CritRevEukarGeneExpr.v20.i4.50
   Tadmor T, 2011, BRIT J HAEMATOL, V153, P557, DOI 10.1111/j.1365-2141.2011.08678.x
   Théoleyre S, 2005, BMC CANCER, V5, DOI 10.1186/1471-2407-5-123
   Thomas L, 1959, CELLULAR HUMORAL ASP, P52932
   Topalian SL, 2012, NEW ENGL J MED, V366, P2443, DOI 10.1056/NEJMoa1200690
   Topp MS, 2011, J CLIN ONCOL, V29, P2493, DOI 10.1200/JCO.2010.32.7270
   van Dam LS, 2015, PEDIATR BLOOD CANCER, V62, P190, DOI 10.1002/pbc.25284
   von Stackelberd A, 2013, BLOOD, V122, DOI 10.1182/blood.V122.21.70.70
   Wang W, 2011, GENET TEST MOL BIOMA, V15, P503, DOI 10.1089/gtmb.2010.0264
   Wölfl M, 2005, CANCER IMMUNOL IMMUN, V54, P400, DOI 10.1007/s00262-004-0603-z
   Yu Z, 2007, CANCER INVEST, V25, P535, DOI 10.1080/07357900701508918
   Zhao ZG, 2015, CANCER CELL, V28, P415, DOI 10.1016/j.ccell.2015.09.004
   Zitvogel L, 2008, J CLIN INVEST, V118, P1991, DOI 10.1172/JCI35180
NR 99
TC 40
Z9 44
U1 1
U2 22
PU FUTURE MEDICINE LTD
PI LONDON
PA UNITEC HOUSE, 3RD FLOOR, 2 ALBERT PLACE, FINCHLEY CENTRAL, LONDON, N3
   1QB, ENGLAND
SN 1750-743X
EI 1750-7448
J9 IMMUNOTHERAPY-UK
JI Immunotherapy
PD OCT
PY 2016
VL 8
IS 10
BP 1233
EP 1244
DI 10.2217/imt-2016-0048
PG 12
WC Immunology
WE Science Citation Index Expanded (SCI-EXPANDED)
SC Immunology
GA DW5EA
UT WOS:000383663800010
PM 27605071
DA 2023-12-20
ER

PT J
AU Yang, D
   Okamura, H
   Morimoto, H
   Teramachi, J
   Haneji, T
AF Yang, Di
   Okamura, Hirohiko
   Morimoto, Hiroyuki
   Teramachi, Jumpei
   Haneji, Tatsuji
TI Protein phosphatase 2A Cα regulates proliferation, migration, and
   metastasis of osteosarcoma cells
SO LABORATORY INVESTIGATION
LA English
DT Article
ID OKADAIC ACID; MURINE OSTEOSARCOMA; PANCREATIC-CANCER; KAPPA-B;
   OSTEOBLAST DIFFERENTIATION; MITOCHONDRIAL METABOLISM; CHEMOTHERAPEUTIC
   DRUGS; PULMONARY METASTASIS; TRANSCRIPTION FACTOR; TUMOR-SUPPRESSOR
AB Osteosarcoma is the most frequent primary bone tumor. Serine/threonine protein phosphatase 2A (PP2A) participates in regulating many important physiological processes, such as cell cycle, growth, apoptosis, and signal transduction. In this study, we examined the expression and function of PP2A C alpha in osteosarcoma cells. PP2A C alpha expression was expected to be higher in malignant osteosarcoma tissues. PP2A C alpha expression level and PP2A activity was higher in malignant osteosarcoma LM8 cells compared with that in primary osteoblasts and in the osteoblast-like cell line MC3T3-E1. Okadaic acid, an inhibitor of PP2A, reduced cell viability and induced apoptosis in LM8 cells. PP2A C alpha-knockdown LM8 cells (shPP2A) exhibited less striking filopodial and lamellipodial structures than that in original LM8 cells. Focal adhesion kinase phosphorylation and NF-kappa B activity decreased in shPP2A-treated cells. Sensitivity to serum deprivation-induced apoptosis increased in shPP2A-treated cells, accompanied by a lower expression level of anti-apoptotic BCL-2 in these cells. Reduction of PP2A C alpha resulted in a decrease in the migration ability of LM8 cells in vitro. Reduction in PP2A C alpha levels in vivo suppressed proliferation and metastasis in LM8 cells. PP2A C alpha expression was also higher in human osteosarcoma MG63 and SaOS-2 cells than that in primary osteoblasts and MC3T3-E1 cells, and reduction in PP2A C alpha levels suppressed the cell proliferation rate and migration ability of MG63 cells. These results indicate that PP2A C alpha has a critical role in the proliferation and metastasis of osteosarcoma cells; therefore, its inhibition could potentially suppress the malignancy of osteosarcoma cells.
C1 [Yang, Di] China Med Univ, Sch Stomatol, Dept Endodont, Shenyang, Peoples R China.
   [Okamura, Hirohiko; Teramachi, Jumpei; Haneji, Tatsuji] Univ Tokushima, Grad Sch, Inst Biomed Sci, Dept Histol & Oral Histol, Tokushima, Japan.
   [Morimoto, Hiroyuki] Univ Occupat & Environm Hlth, Sch Med, Dept Anat, Kitakyushu, Fukuoka, Japan.
C3 China Medical University; Tokushima University; University of
   Occupational & Environmental Health - Japan
RP Yang, D (通讯作者)，China Med Univ, Sch Stomatol, Dept Endodont, Shenyang, Peoples R China.; Okamura, H (通讯作者)，Inst Biomed Sci, Dept Histol & Oral Histol, Tokushima 7708504, Japan.
EM missyangdi@hotmail.com; okamura@tokushima-u.ac.jp
RI Okamura, Hirohiko/I-5917-2019
OI Okamura, Hirohiko/0000-0002-3254-5238
FU Ministry of Education, Science, Sports, and Culture of Japan [23592703];
   Ichiro Kanehara Foundation for the Promotion of Medical Sciences and
   Medical Care; Takeda Science Foundation; Nakatomi Foundation;
   Grants-in-Aid for Scientific Research [GRANTS:14675501, 16K11504,
   GRANTS:14641142, 23592703, GRANTS:14570071, 26462786] Funding Source:
   KAKEN
FX We would like to thank Dr Omar MM Rodis for help in the preparation of
   this manuscript. We also thank Drs Hideaki Horikawa and Shigeo Misawa in
   the Support Center for Advanced Medical Sciences, Institute of Health
   Biosciences, Tokushima University Graduate School, for technical
   support. This study was supported by grants from the Grant-in-Aid for
   Scientific Research from the Ministry of Education, Science, Sports, and
   Culture of Japan (23592703, HO), the Ichiro Kanehara Foundation for the
   Promotion of Medical Sciences and Medical Care, Takeda Science
   Foundation, and the Nakatomi Foundation.
CR [Anonymous], 2009, FRONT BIOSCI ELITE E
   Arroyo JD, 2005, ONCOGENE, V24, P7746, DOI 10.1038/sj.onc.1209038
   Asai T, 1998, INT J CANCER, V76, P418, DOI 10.1002/(SICI)1097-0215(19980504)76:3<418::AID-IJC21>3.0.CO;2-5
   Bacci G, 2006, CANCER-AM CANCER SOC, V106, P1154, DOI 10.1002/cncr.21724
   Bai XL, 2014, MOL CANCER THER, V13, P2062, DOI 10.1158/1535-7163.MCT-13-0800
   Bai XL, 2014, CANCER LETT, V355, P281, DOI 10.1016/j.canlet.2014.09.048
   Botter SM, 2014, CURR OPIN PHARMACOL, V16, P15, DOI 10.1016/j.coph.2014.02.002
   Dedinszki D, 2015, CELL SIGNAL, V27, P363, DOI 10.1016/j.cellsig.2014.11.021
   Dome J S, 1997, Cancer Treat Res, V92, P215
   Eichhorn PJA, 2009, BBA-REV CANCER, V1795, P1, DOI 10.1016/j.bbcan.2008.05.005
   Ferguson WS, 2001, CANCER INVEST, V19, P292, DOI 10.1081/CNV-100102557
   Götz J, 2000, MECH DEVELOP, V93, P83, DOI 10.1016/S0925-4773(00)00267-7
   Gotz J, 1998, P NATL ACAD SCI USA, V95, P12370, DOI 10.1073/pnas.95.21.12370
   Haneji T, 2013, INT J ONCOL, V42, P1904, DOI 10.3892/ijo.2013.1911
   Hotchkiss RS, 1999, J IMMUNOL, V162, P4148
   ISHIMI Y, 1990, J IMMUNOL, V145, P3297
   Janssens V, 2001, BIOCHEM J, V353, P417, DOI 10.1042/0264-6021:3530417
   Janssens V, 2008, TRENDS BIOCHEM SCI, V33, P113, DOI 10.1016/j.tibs.2007.12.004
   Jose C, 2011, BBA-BIOENERGETICS, V1807, P552, DOI 10.1016/j.bbabio.2010.10.012
   Kim JW, 2006, CANCER RES, V66, P8927, DOI 10.1158/0008-5472.CAN-06-1501
   Knudson CM, 1997, NAT GENET, V16, P358, DOI 10.1038/ng0897-358
   Krishna S, 2011, BIOCHEM J, V435, P545, DOI 10.1042/BJ20101996
   Kvansakul M, 2015, APOPTOSIS, V20, P136, DOI 10.1007/s10495-014-1051-7
   Li W, 2011, EUR J CANCER, V47, P2654, DOI 10.1016/j.ejca.2011.08.014
   MORI S, 1995, INT J CANCER, V61, P148, DOI 10.1002/ijc.2910610125
   Morimoto H, 2005, MOL CELL BIOCHEM, V276, P211, DOI 10.1007/s11010-005-4440-y
   Mumby M, 2007, CELL, V130, P21, DOI 10.1016/j.cell.2007.06.034
   Nakamura A, 2012, BMC CELL BIOL, V13, DOI 10.1186/1471-2121-13-24
   Nishimura A, 2011, CANCER GENE THER, V18, P250, DOI 10.1038/cgt.2010.75
   Okamura H, 2013, J CELL PHYSIOL, V228, P1031, DOI 10.1002/jcp.24250
   Okamura H, 2013, FEBS LETT, V587, P48, DOI 10.1016/j.febslet.2012.10.041
   Okamura H, 2011, BONE, V49, P368, DOI 10.1016/j.bone.2011.06.004
   Ozaki A, 2006, J CELL BIOCHEM, V99, P1275, DOI 10.1002/jcb.20873
   Raimundo N, 2011, TRENDS MOL MED, V17, P641, DOI 10.1016/j.molmed.2011.06.001
   Ren L, 2012, CANCER RES, V72, P1001, DOI 10.1158/0008-5472.CAN-11-0210
   Sablina AA, 2008, CANCER METAST REV, V27, P137, DOI 10.1007/s10555-008-9116-0
   Schapira AHV, 2012, LANCET, V379, P1825, DOI 10.1016/S0140-6736(11)61305-6
   Schoenthal Axel H., 1998, Frontiers in Bioscience, V3, pD1262
   Seshacharyulu P, 2013, CANCER LETT, V335, P9, DOI 10.1016/j.canlet.2013.02.036
   Shi YG, 2009, CELL, V139, P468, DOI 10.1016/j.cell.2009.10.006
   Shi YG, 2009, SCI CHINA SER C, V52, P135, DOI 10.1007/s11427-009-0018-3
   Shou LM, 2013, ONCOL REP, V30, P1059, DOI 10.3892/or.2013.2601
   Sæter G, 1999, ACTA ORTHOP SCAND, V70, P74, DOI 10.1080/17453674.1999.11744828
   SUGANUMA M, 1990, CANCER RES, V50, P3521
   SUGANUMA M, 1988, P NATL ACAD SCI USA, V85, P1768, DOI 10.1073/pnas.85.6.1768
   Tomonaga M, 2012, INT J ONCOL, V40, P409, DOI 10.3892/ijo.2011.1209
   Wen X, 2012, CELL PROLIFERAT, V45, P217, DOI 10.1111/j.1365-2184.2012.00814.x
   Westermarck J, 2008, TRENDS MOL MED, V14, P152, DOI 10.1016/j.molmed.2008.02.001
   Wiren KM, 2006, OSTEOBLAST OSTEOCYTE, P637
   Wu MY, 2014, ONCOL REP, V32, P513, DOI 10.3892/or.2014.3266
   Xiong SB, 2014, PROTEIN CELL, V5, P737, DOI 10.1007/s13238-014-0089-1
   Yui Y, 2010, CLIN EXP METASTAS, V27, P619, DOI 10.1007/s10585-010-9352-x
   Zeren T, 2014, ACTA HISTOCHEM, V116, P1251, DOI 10.1016/j.acthis.2014.07.007
   Zheng H, 2013, J BIOL CHEM, V288, P25727, DOI 10.1074/jbc.M113.462291
NR 54
TC 13
Z9 17
U1 0
U2 12
PU NATURE PUBLISHING GROUP
PI NEW YORK
PA 75 VARICK ST, 9TH FLR, NEW YORK, NY 10013-1917 USA
SN 0023-6837
EI 1530-0307
J9 LAB INVEST
JI Lab. Invest.
PD OCT
PY 2016
VL 96
IS 10
BP 1050
EP 1062
DI 10.1038/labinvest.2016.82
PG 13
WC Medicine, Research & Experimental; Pathology
WE Science Citation Index Expanded (SCI-EXPANDED)
SC Research & Experimental Medicine; Pathology
GA DX0EV
UT WOS:000384035500002
PM 27617401
OA Bronze
DA 2023-12-20
ER

PT J
AU Ma, K
   Zhang, C
   Huang, MY
   Guo, YX
   Hu, GQ
AF Ma, Kun
   Zhang, Chuan
   Huang, Man-Yu
   Guo, Yan-Xing
   Hu, Guo-Qiang
TI Crosstalk between Beclin-1-dependent autophagy and caspase-dependent
   apoptosis induced by tanshinone IIA in human osteosarcoma MG-63 cells
SO ONCOLOGY REPORTS
LA English
DT Article
DE osteosarcoma; tanshinone IIA; apoptosis; autophagy; ROS
ID PROSTATE-CANCER CELLS; BREAST-CANCER; IN-VITRO; HYDROGEN-PEROXIDE;
   DEATH; CHEMOTHERAPY; MECHANISMS; PATHWAYS; TALK; VIVO
AB The aim of the present study was to ascertain whether or not autophagy is induced by tanshinone IIA (TanIIA), and to explore the crosstalk between autophagy and apoptosis in regards to the antitumor effects of TanIIA on MG-63 cells and the potential mechanism. MG-63 cells were cultured in vitro with various concentrations of TanIIA (0, 2.5, 5, 10 and 20 mg/l) for 0, 24, 48 and 72 h, respectively. 3-(4,5-Dimethylthiazol-2-yl)-2,5-diphenyltetrazolium bromide MTT assay was used to evaluate the inhibition of the proliferation of osteosarcoma MG-63 cells by TanIIA or in the presence/absence of chloroquine (CQ). Autophagic vacuoles and characteristic autophagosomes were observed by transmission electron microscopy (TEM). TanIIA-induced autophagy in MG-63 cells was confirmed by GFP-LC3 punctate fluorescence. The expression levels of apoptosis-related proteins caspase-3, caspase-8, caspase-9 and cleaved-PARP and autophagy-related proteins LC3II/LC3I and Beclin-1 were detected by western blotting. FITC-Annexin V/propidium iodide (PI) staining, flow cytometry and Hoechst 33258 staining were used to analyze the apoptotic rate. Fluorescence intensity of reactive oxygen species (ROS) was examined under a fluorescence microscope using an analysis software system. Cell proliferation was obviously inhibited by TanIIA in a dose- and time-dependent manner. Generation of autophagy was triggered by TanIIA (0-20 mg/l) treatment, and in a Beclin-1-dependent manner. Compared with the control group, the apoptosis ratio following treatment with 2.5 mg/l TanIIA failed to achieve statistical significance. Expression of caspase-3,-8 and -9, and cleaved-PARP in the other groups was gradually enhanced in dose-dependent manner. Our analysis also suggested that the influence of autophagy on TanIIA cytotoxicity had a phase effect; with low-dose drugs and shorter treatment periods, autophagy functioned as a damage repair mechanism. In conrast, when the cells were treated with higher doses of TanIIA for longer treatment periods, autophagic cell death contributed to apoptosis. Furthermore, generation of ROS occurred in a dose-dependent manner and pretreatment with NAC, a selective ROS scavenger, blocked the coexistence of Beclin-1 autophagy and caspase-dependent apoptosis. In conclusion, our findings provide strong evidence that TanIIA may be a potential therapeutic drug against osteosarcoma. Moreover, its cytotoxity can be enhanced with ROS agonists.
C1 [Ma, Kun; Zhang, Chuan; Huang, Man-Yu; Guo, Yan-Xing] Luoyang Orthopaed Traumatol Hosp, 82 QiMing Rd, Luoyang 471002, Henan, Peoples R China.
   [Ma, Kun; Zhang, Chuan; Huang, Man-Yu; Guo, Yan-Xing] Henan Orthopaed Hosp, 82 QiMing Rd, Luoyang 471002, Henan, Peoples R China.
   [Hu, Guo-Qiang] Henan Univ, Coll Pharm, Kaifeng 475000, Henan, Peoples R China.
C3 Henan University
RP Guo, YX (通讯作者)，Luoyang Orthopaed Traumatol Hosp, 82 QiMing Rd, Luoyang 471002, Henan, Peoples R China.; Guo, YX (通讯作者)，Henan Orthopaed Hosp, 82 QiMing Rd, Luoyang 471002, Henan, Peoples R China.
EM lyzg090915@163.com
CR Al Dhaheri Y, 2014, PLOS ONE, V9, DOI 10.1371/journal.pone.0109630
   Apel A, 2009, INT J CANCER, V125, P991, DOI 10.1002/ijc.24500
   Cao Y, 2007, CELL RES, V17, P839, DOI 10.1038/cr.2007.78
   Carew JS, 2010, J CELL MOL MED, V14, P2448, DOI 10.1111/j.1582-4934.2009.00832.x
   Chen J, 2012, ONCOL REP, V27, P523, DOI 10.3892/or.2011.1524
   Chen N, 2009, BBA-MOL CELL RES, V1793, P1516, DOI 10.1016/j.bbamcr.2008.12.013
   Chiu SC, 2014, INT J MOL SCI, V15, P15622, DOI 10.3390/ijms150915622
   CROSS CE, 1987, ANN INTERN MED, V107, P526, DOI 10.7326/0003-4819-107-4-526
   D'Autréaux B, 2007, NAT REV MOL CELL BIO, V8, P813, DOI 10.1038/nrm2256
   Dewaele M, 2010, AUTOPHAGY, V6, P838, DOI 10.4161/auto.6.7.12113
   Edinger AL, 2004, CURR OPIN CELL BIOL, V16, P663, DOI 10.1016/j.ceb.2004.09.011
   Fu JJ, 2007, EUR J PHARMACOL, V568, P213, DOI 10.1016/j.ejphar.2007.04.031
   Fu PF, 2014, ONCOL REP, V31, P2561, DOI 10.3892/or.2014.3140
   Fulda S, 2006, ONCOGENE, V25, P4798, DOI 10.1038/sj.onc.1209608
   Gao HW, 2015, AM J CHINESE MED, V43, P1265, DOI 10.1142/S0192415X1550072X
   Gong K, 2012, J BIOL CHEM, V287, P35576, DOI 10.1074/jbc.M112.370585
   Gough DR, 2011, CELL DEATH DIS, V2, DOI 10.1038/cddis.2011.96
   Hale AN, 2013, AUTOPHAGY, V9, P951, DOI 10.4161/auto.24273
   Kongara S, 2012, FRONT ONCOL, V2, DOI 10.3389/fonc.2012.00171
   Li CL, 2016, TUMOR BIOL, V37, P7667, DOI 10.1007/s13277-015-4602-9
   Li FQ, 2015, INT J CLIN EXP MED, V8, P5279
   Li XX, 2012, PLOS ONE, V7, DOI 10.1371/journal.pone.0043918
   Li YI, 2008, LIFE SCI, V83, P557, DOI 10.1016/j.lfs.2008.08.003
   Lin CY, 2013, J CELL BIOCHEM, V114, P2061, DOI 10.1002/jcb.24553
   Ling LU, 2011, CELL DEATH DIS, V2, DOI 10.1038/cddis.2011.12
   Liu F, 2012, PLOS ONE, V7, DOI 10.1371/journal.pone.0042138
   Oral O, 2016, HISTOL HISTOPATHOL, V31, P479, DOI 10.14670/HH-11-714
   Ottaviani G, 2009, CANCER TREAT RES, V152, P3, DOI 10.1007/978-1-4419-0284-9_1
   Panda PK, 2015, SEMIN CELL DEV BIOL, V39, P43, DOI 10.1016/j.semcdb.2015.02.013
   PosthumaDeBoer J, 2011, CLIN EXP METASTAS, V28, P493, DOI 10.1007/s10585-011-9384-x
   Shrivastava A, 2011, MOL CANCER THER, V10, P1161, DOI 10.1158/1535-7163.MCT-10-1100
   Tait SWG, 2013, CSH PERSPECT BIOL, V5, DOI 10.1101/cshperspect.a008706
   Wang L, 2014, AAPS J, V16, P1214, DOI 10.1208/s12248-014-9666-8
   Wang XJ, 2005, INT J CANCER, V116, P799, DOI 10.1002/ijc.20880
   Xu DF, 2012, PROSTATE, V72, P803, DOI 10.1002/pros.21474
   Yorimitsu T, 2005, CELL DEATH DIFFER, V12, P1542, DOI 10.1038/sj.cdd.4401765
   Yun SM, 2014, PHYTOTHER RES, V28, P458, DOI 10.1002/ptr.5015
   Zhang Y, 2012, ANTI-CANCER DRUG, V23, P212, DOI 10.1097/CAD.0b013e32834e5592
NR 38
TC 26
Z9 29
U1 0
U2 36
PU SPANDIDOS PUBL LTD
PI ATHENS
PA POB 18179, ATHENS, 116 10, GREECE
SN 1021-335X
EI 1791-2431
J9 ONCOL REP
JI Oncol. Rep.
PD OCT
PY 2016
VL 36
IS 4
BP 1807
EP 1818
DI 10.3892/or.2016.5003
PG 12
WC Oncology
WE Science Citation Index Expanded (SCI-EXPANDED)
SC Oncology
GA DW6BY
UT WOS:000383732600005
PM 27499329
OA Green Published, Green Submitted, hybrid
DA 2023-12-20
ER

PT J
AU Li, K
   Li, X
   Tian, JG
   Wang, HL
   Pan, JB
   Li, JM
AF Li, Ka
   Li, Xin
   Tian, Jiguang
   Wang, Hongliang
   Pan, Jingbo
   Li, Jianmin
TI Downregulation of DNA-PKcs suppresses P-gp expression via inhibition of
   the Akt/NF-κB pathway in CD133-positive osteosarcoma MG-63 cells
SO ONCOLOGY REPORTS
LA English
DT Article
DE osteosarcoma; DNA-dependent protein kinase catalytic subunit;
   P-glycoprotein; cancer stem cells; Akt/NF-kappa B pathway; drug
   resistance
ID MULTIDRUG-RESISTANCE MDR; DEPENDENT-PROTEIN-KINASE; DRUG-RESISTANCE;
   CANCER-CELLS; STEM-CELLS; CD133; 5-FLUOROURACIL; GLYCOPROTEIN;
   DOXORUBICIN; MODULATION
AB The development of chemoresistance is closely linked to the plateau of the survival rate in osteosarcoma (OS) patients. CD133-positive (CD133(+)) OS cells are known as cancer stem cells (CSCs) in OS and exhibit the characteristic of chemoresistance. In this study, CD133(+) and CD133-negative (CD133(-)) MG-63 cells were isolated by magnetic activated cell sorting (MACS). We verified that CD133(+) MG-63 cells were more resistant to cisplatin (CDDP) than CD133(-) MG-63 cells. DNA-dependent protein kinase catalytic subunit (DNA-PKcs) and P-glycoprotein (P-gp) were expressed at higher levels in the CD133(+) MG-63 cells compared with those levels in the CD133(-) MG-63 cells, whereas downregulation of DNA-PKcs by small interfering RNA (siRNA) decreased chemoresistance to CDDP and P-gp expression at the mRNA and protein levels in these cells. This indicated that DNA-PKcs was correlated with P-gp expression in the CD133(+) MG-63 cells. The Akt/NF-kappa B pathway was hyperactivated in the CD133(+) MG-63 cells, whereas inhibition of the Akt/NF-kappa B pathway downregulated P-gp expression. In addition, downregulation of DNA-PKcs suppressed the activity of the Akt/NF-kappa B pathway. These results revealed that downregulation of DNA-PKcs could decrease P-gp expression via suppression of the Akt/NF-kappa B pathway in CD133(+) MG-63 cells. Therefore, inhibition of DNA-PKcs decreases P-gp expression and sensitizes OS CSCs to chemotherapeutic agents in vitro, which needs to be further validated in vivo.
C1 [Li, Ka; Li, Xin; Wang, Hongliang; Pan, Jingbo; Li, Jianmin] Shandong Univ, Dept Orthoped Surg, Qilu Hosp, 107 Wenhua Xi Rd, Jinan 250014, Shandong, Peoples R China.
   [Tian, Jiguang] Shandong Univ, Dept Emergency Surg, Qilu Hosp, Jinan 250014, Shandong, Peoples R China.
C3 Shandong University; Shandong University
RP Li, JM (通讯作者)，Shandong Univ, Dept Orthoped Surg, Qilu Hosp, 107 Wenhua Xi Rd, Jinan 250014, Shandong, Peoples R China.
EM qlgkjmli@163.com
RI LI, JIAN/JAX-3092-2023; l, j/HNC-5728-2023; li, jian/GSE-0245-2022; LI,
   JIAN/GRY-2197-2022
FU National Natural Science Foundation of China [81172551]; Natural Science
   Foundation of Shandong Province of China [ZR2011HM037]
FX This study was funded by the National Natural Science Foundation of
   China (81172551) and the Natural Science Foundation of Shandong Province
   of China (ZR2011HM037).
CR Allison Daniel C., 2012, Sarcoma, V2012, P704872, DOI 10.1155/2012/704872
   Choi BH, 2008, CANCER LETT, V259, P111, DOI 10.1016/j.canlet.2007.10.003
   Chou AJ, 2006, EXPERT REV ANTICANC, V6, P1075, DOI 10.1586/14737140.6.7.1075
   Ciszewski WM, 2014, BREAST CANCER RES TR, V143, P47, DOI 10.1007/s10549-013-2785-6
   Cooke SL, 2010, ONCOGENE, V29, P4905, DOI 10.1038/onc.2010.245
   Facchino S, 2010, J NEUROSCI, V30, P10096, DOI 10.1523/JNEUROSCI.1634-10.2010
   Fanelli M, 2016, CURR CANCER DRUG TAR, V16, P261, DOI 10.2174/1568009616666151106120434
   Fang Y, 2015, MOL CELL BIOCHEM, V399, P269, DOI 10.1007/s11010-014-2253-6
   Feng JH, 2004, J BIOL CHEM, V279, P41189, DOI 10.1074/jbc.M406731200
   Gonçalves C, 2015, LIFE SCI, V130, P47, DOI 10.1016/j.lfs.2015.03.009
   Hanahan D, 2011, CELL, V144, P646, DOI 10.1016/j.cell.2011.02.013
   Kuo MT, 2002, ONCOGENE, V21, P1945, DOI 10.1038/sj.onc.1205117
   Leslie NR, 2001, CHEM REV, V101, P2365, DOI 10.1021/cr000091i
   Li J, 2013, MOL MED REP, V7, P577, DOI 10.3892/mmr.2012.1231
   Li X, 2015, TUMOR BIOL, V36, P9365, DOI 10.1007/s13277-015-3642-5
   Martins-Neves SR, 2012, BMC CANCER, V12, DOI 10.1186/1471-2407-12-139
   Miller Benjamin J, 2013, J Bone Joint Surg Am, V95, pe89, DOI 10.2106/JBJS.L.01189
   Mimeault M, 2008, CLIN PHARMACOL THER, V83, P673, DOI 10.1038/sj.clpt.6100296
   Molina JR, 2010, NEOPLASIA, V12, P453, DOI 10.1593/neo.10126
   Nomura A, 2015, ONCOTARGET, V6, P8313, DOI 10.18632/oncotarget.3228
   Qiu H, 2015, CELL MOL LIFE SCI, V72, P3411, DOI 10.1007/s00018-015-1920-4
   Rajagopalan S, 2010, SCI SIGNAL, V3, DOI 10.1126/scisignal.2000467
   Sakamoto A, 2008, REV RECENT CLIN TRIA, V3, P228, DOI 10.2174/157488708785700267
   Stronach EA, 2011, NEOPLASIA, V13, P1069, DOI 10.1593/neo.111032
   Sun JG, 2012, PLOS ONE, V7, DOI 10.1371/journal.pone.0040720
   Tian JG, 2014, PLOS ONE, V9, DOI 10.1371/journal.pone.0098549
   Tirino V, 2011, FASEB J, V25, P2022, DOI 10.1096/fj.10-179036
   Tirino V, 2008, PLOS ONE, V3, DOI 10.1371/journal.pone.0003469
   Whelan J, 2012, INT J CANCER, V131, pE508, DOI 10.1002/ijc.26426
   Willmore E, 2008, CLIN CANCER RES, V14, P3984, DOI 10.1158/1078-0432.CCR-07-5158
   Wittig-Blaich SM, 2011, NEOPLASIA, V13, P579, DOI 10.1593/neo.11294
   Xi G, 2016, ONCOGENE, V35, P241, DOI 10.1038/onc.2015.78
   Xia YZ, 2015, PHYTOMEDICINE, V22, P344, DOI 10.1016/j.phymed.2014.12.011
   Xing JL, 2008, CANCER-AM CANCER SOC, V112, P2756, DOI 10.1002/cncr.23533
   Yang X, 2014, BRIT J CANCER, V110, P2896, DOI 10.1038/bjc.2014.254
   Yang XK, 2006, CANCER RES, V66, P3126, DOI 10.1158/0008-5472.CAN-05-0425
   Ye SA, 2016, BRIT J PHARMACOL, V173, P613, DOI 10.1111/bph.13395
   Zhao BX, 2013, PLOS ONE, V8, DOI 10.1371/journal.pone.0071071
   Zhou G, 1997, J BIOL CHEM, V272, P15174, DOI 10.1074/jbc.272.24.15174
   Zhu YL, 2014, ONCOL REP, V32, P2437, DOI 10.3892/or.2014.3488
NR 40
TC 19
Z9 20
U1 0
U2 3
PU SPANDIDOS PUBL LTD
PI ATHENS
PA POB 18179, ATHENS, 116 10, GREECE
SN 1021-335X
EI 1791-2431
J9 ONCOL REP
JI Oncol. Rep.
PD OCT
PY 2016
VL 36
IS 4
BP 1973
EP 1980
DI 10.3892/or.2016.4991
PG 8
WC Oncology
WE Science Citation Index Expanded (SCI-EXPANDED)
SC Oncology
GA DW6BY
UT WOS:000383732600024
PM 27499034
OA Bronze
DA 2023-12-20
ER

PT J
AU Kang, MH
   Reynolds, CP
   Kolb, EA
   Gorlick, R
   Carol, H
   Lock, R
   Keir, ST
   Maris, JM
   Wu, JR
   Lyalin, D
   Kurmasheva, RT
   Houghton, PJ
   Smith, MA
AF Kang, Min H.
   Reynolds, C. Patrick
   Kolb, E. Anders
   Gorlick, Richard
   Carol, Hernan
   Lock, Richard
   Keir, Stephen T.
   Maris, John M.
   Wu, Jianwrong
   Lyalin, Dmitry
   Kurmasheva, Raushan T.
   Houghton, Peter J.
   Smith, Malcolm A.
TI Initial Testing (Stage 1) of MK-8242A Novel MDM2 Inhibitorby the
   Pediatric Preclinical Testing Program
SO PEDIATRIC BLOOD & CANCER
LA English
DT Article
DE developmental therapeutics; pi3k inhibitor; preclinical testing
ID PHASE-I TRIAL; P53 PATHWAY; ANTAGONIST RG7112; XENOGRAFT MODELS; TP53
   MUTATIONS; CANCER; GENE; LIPOSARCOMA; ACTIVATION; EXPRESSION
AB BackgroundMK-8242 is an inhibitor of MDM2 that stabilizes the tumor suppressor TP53 and induces growth arrest or apoptosis downstream of TP53 induction.
   ProceduresMK-8242 was tested against the Pediatric Preclinical Testing Program (PPTP) in vitro cell line panel at concentrations from 1.0 nM to 10.0 M and against the PPTP in vivo xenograft panels using oral gavage on Days 1-5 and Day 15-19 at a dose of 125 mg/kg (solid tumors) or 75 mg/kg (acute lymphoblastic leukemia [ALL] models).
[truncated: 1,281,769 more chars]
