# Supplementary material for: A 10-year bibliometric analysis in the field of osteosarcoma treatment from 2014 to 2023
Source: Discov Oncol. 2025 Feb 28;16:255. doi: 10.1007/s12672-025-02007-2 (PMC11871176; doi:10.1007/s12672-025-02007-2)
Supplement: Supplementary file 1 — Additional file1 [file 12672_2025_2007_MOESM1_ESM.zip › original data/download_2017.txt]

FN Clarivate Analytics Web of Science
VR 1.0
PT J
AU Xie, D
   Zheng, GZ
   Xie, P
   Zhang, QH
   Lin, FX
   Chang, B
   Hu, QX
   Du, SX
   Li, XD
AF Xie, Da
   Zheng, Gui-Zhou
   Xie, Peng
   Zhang, Qi-Hao
   Lin, Fei-Xiang
   Chang, Bo
   Hu, Qin-Xiao
   Du, Shi-Xin
   Li, Xue-Dong
TI Antitumor activity of resveratrol against human osteosarcoma cells: a
   key role of Cx43 and Wnt/β-catenin signaling pathway
SO ONCOTARGET
LA English
DT Article
DE osteosarcoma; resveratrol; connexin 43; Wnt/beta-catenin signaling;
   antitumor activity
ID JUNCTIONAL INTERCELLULAR COMMUNICATION; NF-KAPPA-B; CANCER-CELLS;
   MOLECULAR-MECHANISMS; BETA-CATENIN; E-CADHERIN; EXPRESSION; BONE;
   INVASION; DIFFERENTIATION
AB Osteosarcoma is a high-grade bone sarcoma with strong invasive ability. However, treatment with traditional chemotherapeutic drugs is limited by low tolerability and side effects. Resveratrol has been reported previously to have selective antitumor effect on various tumor cells while little is known about its effects and underlying mechanism in osteosarcoma biology. In this study, we found that resveratrol inhibits proliferation and glycolysis, induces apoptosis and reduces the invasiveness of U2OS cells in vitro. After treatment with resveratrol, the expression of related Wnt/beta-catenin signaling pathway target genes, such as beta-catenin, c-myc, cyclin D1, MMP-2 and MMP-9, was downregulated and an increased E-cadherin level was observed as well. Additionally, the dual luciferase assay results also indicated that resveratrol suppressed the activity of Wnt/beta-catenin signaling pathway. Interestingly, we noticed that the expression of connexin 43 (Cx43) increased with the prolongation of resveratrol treatment time. To further investigate the relationship between Cx43 and the Wnt/beta-catenin signaling pathway in osteosarcoma, we used lentiviral-mediated shRNA to knockdown the expression of Cx43. Knockdown of Cx43 activated the Wnt/beta-catenin signaling pathway, promoted proliferation and invasion, and inhibited apoptosis of U2-OS cells. Taken together, our results demonstrate that the antitumor activity of resveratrol against U2-OS cells in vitro occurs through up-regulating Cx43 and E-cadherin, and suppressing the Wnt/beta-catenin signaling pathway. Moreover, Cx43 expression is negatively related to the activity of the Wnt/beta-catenin pathway in U2-OS cells.
C1 [Xie, Da; Zheng, Gui-Zhou; Xie, Peng; Zhang, Qi-Hao; Lin, Fei-Xiang; Chang, Bo; Hu, Qin-Xiao; Du, Shi-Xin; Li, Xue-Dong] Shenzhen Univ, Dept Orthoped, Affiliated Hosp 3, Affiliated Luohu Hosp, Shenzhen 518000, Guangdong, Peoples R China.
C3 Shenzhen University
RP Du, SX; Li, XD (通讯作者)，Shenzhen Univ, Dept Orthoped, Affiliated Hosp 3, Affiliated Luohu Hosp, Shenzhen 518000, Guangdong, Peoples R China.
EM dsx1232013@sina.com; xdl622@sina.com
FU National Natural Science Foundation of China [81341103, 81271947,
   81702110]; Administration of Traditional Chinese Medicine of Guangdong
   Province, China [20131248, 20142084]; Department of Education, Guangdong
   Government, under the Top-Tier University Development Scheme for
   Research and Control of Infectious Diseases [2015092, 2016011]; Natural
   Science Foundation of Guangdong Province, China [2014A030313467]
FX The study is supported by National Natural Science Foundation of China
   (81341103, 81271947, 81702110), Administration of Traditional Chinese
   Medicine of Guangdong Province, China (20131248, 20142084), The
   Department of Education, Guangdong Government, under the Top-Tier
   University Development Scheme for Research and Control of Infectious
   Diseases (2015092, 2016011), and the Natural Science Foundation of
   Guangdong Province, China (2014A030313467).
CR Anninga JK, 2011, EUR J CANCER, V47, P2431, DOI 10.1016/j.ejca.2011.05.030
   Basu-Roy U, 2013, CANCER LETT, V338, P158, DOI 10.1016/j.canlet.2012.05.028
   Batra N, 2012, BBA-BIOMEMBRANES, V1818, P1909, DOI 10.1016/j.bbamem.2011.09.018
   Benitez DA, 2009, PROSTATE, V69, P1045, DOI 10.1002/pros.20953
   Benjamin RS, 2015, LANCET ONCOL, V16, P12, DOI 10.1016/S1470-2045(14)71186-6
   Bienz M, 2002, NAT REV MOL CELL BIO, V3, P328, DOI 10.1038/nrm806
   Cai Y, 2014, J CELL BIOCHEM, V115, P625, DOI 10.1002/jcb.24708
   Carroll PA, 2015, CELL, V160, P365, DOI 10.1016/j.cell.2015.01.018
   Collett NP, 2010, SEMIN ONCOL, V37, P258, DOI 10.1053/j.seminoncol.2010.06.014
   Cong F, 2004, P NATL ACAD SCI USA, V101, P2882, DOI 10.1073/pnas.0307344101
   Fan S, 2017, ONCOTARGET, V8, P56443, DOI 10.18632/oncotarget.16992
   Felx M, 2006, CLIN SCI, V110, P645, DOI 10.1042/CS20050286
   Izaguirre MF, 2016, CELL COMMUN SIGNAL, V14, DOI 10.1186/s12964-016-0150-1
   Friedl P, 2010, J CELL BIOL, V188, P11, DOI 10.1083/jcb.200909003
   Gao Z, 2009, ANTICANCER RES, V29, P2025
   García-Conesa MT, 2017, CRIT REV FOOD SCI, V57, P1769, DOI 10.1080/10408398.2014.980499
   Geng S, 2007, CELL BIOL INT, V31, P1420, DOI 10.1016/j.cellbi.2007.06.008
   Gomez LS, 2013, BIOCHIMIE, V95, P1336, DOI 10.1016/j.biochi.2013.02.013
   Grek CL, 2016, CANCER LETT, V374, P117, DOI 10.1016/j.canlet.2016.02.008
   Gutowski CJ, 2016, SURG CLIN N AM, V96, P1077, DOI 10.1016/j.suc.2016.06.002
   Gwak H, 2015, MOL CARCINOGEN, V54, P1529, DOI 10.1002/mc.22227
   Inbal B, 2002, J CELL BIOL, V157, P455, DOI 10.1083/jcb.200109094
   Ko YC, 2011, CANCER LETT, V309, P46, DOI 10.1016/j.canlet.2011.05.014
   Kraft TE, 2009, CRIT REV FOOD SCI, V49, P782, DOI 10.1080/10408390802248627
   Lamoureux F, 2007, EXPERT REV ANTICANC, V7, P169, DOI 10.1586/14737140.7.2.169
   Leon D, MOLECULES
   Li CJ, 2016, ORTHOP SURG, V8, P105, DOI 10.1111/os.12238
   Liu CM, 2002, CELL, V108, P837, DOI 10.1016/S0092-8674(02)00685-2
   Lu MH, 2017, EUR REV MED PHARMACO, V21, P928
   MacDonald BT, 2009, DEV CELL, V17, P9, DOI 10.1016/j.devcel.2009.06.016
   Momtaz S, 2017, BIOFACTORS, V43, P347, DOI 10.1002/biof.1345
   Moore Drew D, 2014, Cancer Treat Res, V162, P65, DOI 10.1007/978-3-319-07323-1_4
   Paller CJ, 2015, PROSTATE, V75, P1518, DOI 10.1002/pros.23024
   Persad Amit, 2016, Genes Cancer, V7, P368, DOI 10.18632/genesandcancer.128
   Qin H, 2002, J BIOL CHEM, V277, P29132, DOI 10.1074/jbc.M200797200
   Rubin EM, 2010, MOL CANCER THER, V9, P731, DOI 10.1158/1535-7163.MCT-09-0147
   Sáez JC, 2003, PHYSIOL REV, V83, P1359, DOI 10.1152/physrev.00007.2003
   Sexton É, 2006, MOL CANCER, V5, DOI 10.1186/1476-4598-5-45
   Shen YQ, 2007, J BIOL CHEM, V282, P18914, DOI 10.1074/jbc.M608980200
   Shi HJ, 2016, CANCER LETT, V380, P184, DOI 10.1016/j.canlet.2016.06.015
   Sirnes S, 2012, INT J CANCER, V131, P570, DOI 10.1002/ijc.26392
   Su D, 2013, PLOS ONE, V8, DOI 10.1371/journal.pone.0054505
   Su YJ, 2015, ONCOGENESIS, V4, DOI 10.1038/oncsis.2015.17
   Tan ML, 2009, CANCER BIOL THER, V8, P106, DOI 10.4161/cbt.8.2.7385
   Tang N, 2008, CLIN ORTHOP RELAT R, V466, P2114, DOI 10.1007/s11999-008-0335-z
   Tian J, 2014, TUMOR BIOL, V35, P9439, DOI 10.1007/s13277-014-2433-8
   Wang W, 2017, ONCOL RES
   Wu CH, 2007, P NATL ACAD SCI USA, V104, P13028, DOI 10.1073/pnas.0701953104
   Xu DM, 2010, CANCER RES, V70, P6988, DOI 10.1158/0008-5472.CAN-10-0242
   Yang YT, 2009, MOL NUTR FOOD RES, V53, P407, DOI 10.1002/mnfr.200800123
   Zhang Y, 2016, CANCER RES, V76, P4535, DOI 10.1158/0008-5472.CAN-15-2927
NR 51
TC 29
Z9 31
U1 0
U2 14
PU IMPACT JOURNALS LLC
PI ORCHARD PARK
PA 6666 E QUAKER ST, STE 1, ORCHARD PARK, NY 14127 USA
EI 1949-2553
J9 ONCOTARGET
JI Oncotarget
PD DEC 19
PY 2017
VL 8
IS 67
BP 111419
EP 111432
DI 10.18632/oncotarget.22810
PG 14
WC Oncology; Cell Biology
WE Science Citation Index Expanded (SCI-EXPANDED)
SC Oncology; Cell Biology
GA FS1VO
UT WOS:000419567000057
PM 29340064
OA Green Published, gold, Green Submitted
DA 2023-12-20
ER

PT J
AU Groisberg, R
   Hong, DS
   Behrang, A
   Hess, K
   Janku, F
   Piha-Paul, S
   Naing, A
   Fu, SQ
   Benjamin, R
   Patel, S
   Somaiah, N
   Conley, A
   Meric-Bernstam, F
   Subbiah, V
AF Groisberg, Roman
   Hong, David S.
   Behrang, Amini
   Hess, Kenneth
   Janku, Filip
   Piha-Paul, Sarina
   Naing, Aung
   Fu, Siqing
   Benjamin, Robert
   Patel, Shreyaskumar
   Somaiah, Neeta
   Conley, Anthony
   Meric-Bernstam, Funda
   Subbiah, Vivek
TI Characteristics and outcomes of patients with advanced sarcoma enrolled
   in early phase immunotherapy trials
SO JOURNAL FOR IMMUNOTHERAPY OF CANCER
LA English
DT Article
DE Sarcoma; Immunotherapy; Checkpoint inhibitor; Phase 1; Anti-PD-1;
   Anti-PD-L1; Alveolar soft part sarcoma
ID SOFT-PART SARCOMA; CLINICAL-TRIALS; TUMOR; IMATINIB; LYMPHOCYTES
AB Background: Immunotherapies, specifically those based on immune checkpoint inhibitors, have shown promising activity in multiple tumor types. Other than mifamurtide (MEPACT (R)) for osteosarcoma approved by European Medicines Agency, there are no approved immunotherapies for sarcomas.
   Methods: We analyzed medical records of patients with advanced sarcoma who were referred to Phase 1 clinic at MD Anderson and received an immunotherapy (checkpoint inhibitors, vaccines, or cytokine based therapies). Clinical parameters including demographics, clinical history, toxicity, and response were abstracted.
   Results: Among 50 patients enrolled in immunotherapy trials (Bone 10; Soft-tissue 40) we found 14 different subtypes of sarcomas. Royal Marsden Hospital (RMH) prognostic score was <2 (86%). Performance status (PS) was 0-1 in 48 patients (96%); median number of prior therapies was 3 (0-12). Immunotherapy consisted of checkpoint inhibitors (82%: PD1 = 7, PD-L1 = 11, CTLA4 = 22, other = 1) of which 42% were combinations, as well as vaccines (14%), and cytokines (4%). Median overall survival (OS) was 13.4 months (11.2 months: not reached). Median progression free survival (PFS) was 2.4 months (95% CI = 1.9-3.2 months). Best response was partial response (PR) in 2 patients with alveolar soft part sarcoma (ASPS) and stable disease (SD) in 11 patients (3 GIST, 3 liposarcomas (2 DDLS, 1 WDLS), 2 ASPS, 2 leiomyo, 1 osteo). PFS was 34% (23%, at 50%) at 3 months, 16% (8%, 30%) at 6 months, and 6% (2%, 20%) at 1 year. Pseudo-progression followed by stable disease was observed in 2 patients (4%). Grade 3/4 adverse events included rash (10%), fever (6%), fatigue (6%), and nausea/vomiting (6%).
   Conclusion: Immunotherapies were well tolerated in advanced sarcoma patients enrolled in trials. All four ASPS patients had clinical benefit with checkpoint inhibitors and this was the only subtype experiencing partial response. Further evaluation of checkpoint inhibitors in ASPS is warranted.
C1 [Groisberg, Roman; Hong, David S.; Janku, Filip; Piha-Paul, Sarina; Naing, Aung; Fu, Siqing; Meric-Bernstam, Funda; Subbiah, Vivek] Univ Texas Houston, MD Anderson Canc Ctr, Dept Invest Canc Therapeut, Div Canc Med,Phase Clinical Trials Program,Unit 4, Houston, TX 77030 USA.
   [Groisberg, Roman] Univ Texas Houston, MD Anderson Canc Ctr, Div Canc Med, Houston, TX 77030 USA.
   [Benjamin, Robert; Patel, Shreyaskumar; Somaiah, Neeta; Conley, Anthony] Univ Texas Houston, MD Anderson Canc Ctr, Dept Sarcoma Med Oncol, Div Canc Med, Houston, TX 77030 USA.
   [Behrang, Amini] Univ Texas Houston, MD Anderson Canc Ctr, Dept Diagnost Radiol, Houston, TX 77030 USA.
   [Hess, Kenneth] Univ Texas Houston, MD Anderson Canc Ctr, Dept Biostat, Houston, TX 77030 USA.
C3 University of Texas System; University of Texas Health Science Center
   Houston; UTMD Anderson Cancer Center; University of Texas System; UTMD
   Anderson Cancer Center; University of Texas Health Science Center
   Houston; University of Texas System; UTMD Anderson Cancer Center;
   University of Texas Health Science Center Houston; University of Texas
   System; UTMD Anderson Cancer Center; University of Texas Health Science
   Center Houston; University of Texas System; UTMD Anderson Cancer Center;
   University of Texas Health Science Center Houston
RP Subbiah, V (通讯作者)，Univ Texas Houston, MD Anderson Canc Ctr, Dept Invest Canc Therapeut, Div Canc Med,Phase Clinical Trials Program,Unit 4, Houston, TX 77030 USA.
EM VSubbiah@mdanderson.org
RI Subbiah, Vivek/O-3347-2019; Conley, Anthony/HMD-6059-2023; Groisberg,
   Roman/X-2743-2019; Janku, Filip/ABB-9136-2020; Hess, Kenneth/K-6546-2019
OI Subbiah, Vivek/0000-0002-6064-6837; Groisberg,
   Roman/0000-0001-8970-7675; Hess, Kenneth/0000-0003-1377-6070; Piha-Paul,
   Sarina/0000-0001-9455-1660; Fu, Siqing/0000-0002-1933-0419; Naing,
   Aung/0000-0002-4803-8513; Conley, Anthony/0000-0002-6232-1163
FU National Institutes of Health Cancer Center [CA016672]; Shannon Wilkes
   Sarcoma Research funds; Cancer Prevention Research Institute of Texas
   [RP110584]; National Center for Advancing Translational Sciences [UL1
   TR000371]
FX We thank the patients and their families for enrolling on clinical
   trials. The University of Texas MD Anderson Cancer Center is supported
   by the National Institutes of Health Cancer Center Support Grant
   CA016672. VS acknowledges the Shannon Wilkes Sarcoma Research funds.
   This work was supported in part by Cancer Prevention Research Institute
   of Texas Grant RP110584 and National Center for Advancing Translational
   Sciences Grant UL1 TR000371 (Center for Clinical and Translational
   Sciences). The funding sources had no input into the design and conduct
   of the study; collection, management, analysis, and interpretation of
   the data; preparation, review, or approval of the manuscript; and
   decision to submit the manuscript for publication.
CR Balachandran VP, 2011, NAT MED, V17, P1094, DOI 10.1038/nm.2438
   Burgess MA, 2017, ASCO 2017
   Champiat S, 2017, CLIN CANCER RES, V23, P1920, DOI 10.1158/1078-0432.CCR-16-1741
   Conley AP, 2017, JGO
   D'Angelo SP, 2015, HUM PATHOL, V46, P357, DOI 10.1016/j.humpath.2014.11.001
   Duvic M, 2015, BLOOD, V125, P1883, DOI 10.1182/blood-2014-09-600924
   Folpe AL, 2006, J CLIN PATHOL, V59, P1127, DOI 10.1136/jcp.2005.031120
   Frampton James E, 2010, Paediatr Drugs, V12, P141, DOI 10.2165/11204910-000000000-00000
   Fujii H, 2014, INT J CANCER, V134, P2393, DOI 10.1002/ijc.28581
   Garrido-Laguna I, 2012, CANCER-AM CANCER SOC, V118, P1422, DOI 10.1002/cncr.26413
   George S, 2016, J CLIN ONCOL, V34, DOI 10.1200/JCO.2016.34.15_suppl.11007
   Ghisoli M, 2016, MOL THER, V24, P1478, DOI 10.1038/mt.2016.86
   Groisberg R, 2017, ONCOTARGET, V8, P39254, DOI 10.18632/oncotarget.16845
   Kato S, 2017, CLIN CANCER RES, V23, P4242, DOI 10.1158/1078-0432.CCR-16-3133
   Kim C, 2016, BMC CANCER, V16, DOI 10.1186/s12885-016-2451-6
   Kim ES, 2011, CANCER DISCOV, V1, P44, DOI 10.1158/2159-8274.CD-10-0010
   Kim JR, 2013, PLOS ONE, V8, DOI 10.1371/journal.pone.0082870
   KLEINERMAN ES, 1992, J CLIN ONCOL, V10, P1310, DOI 10.1200/JCO.1992.10.8.1310
   Kostine M, 2016, MOD PATHOL, V29
   Livingston JA, 2016, ONCOTARGET, V7, P64421, DOI 10.18632/oncotarget.10910
   McCarthy Edward F, 2006, Iowa Orthop J, V26, P154
   McCaughan GJB, 2016, J HEMATOL ONCOL, V9, DOI 10.1186/s13045-016-0278-x
   Miwa S, 2017, CANCER
   Paoluzzi L, 2016, CLIN SARCOMA RES, V6, DOI 10.1186/s13569-016-0064-0
   Raj S, 2014, IMPACT PDL1 EXPRESSI
   Reck M, 2016, NEW ENGL J MED, V375, P1823, DOI 10.1056/NEJMoa1606774
   Reilley MJ, 2017, J IMMUNOTHER CANCER, V5, DOI 10.1186/s40425-017-0238-1
   Roozendaal KJ, 2003, BRIT J CANCER, V89, P243, DOI 10.1038/sj.bjc.6601074
   Rusakiewicz S, 2013, CANCER RES, V73, P3499, DOI 10.1158/0008-5472.CAN-13-0371
   Salah S, 2017, J CLIN ONCOL, V35, DOI 10.1200/JCO.2017.35.15_suppl.11059
   Seifert AM, 2017, CLIN CANCER RES, V23, P454, DOI 10.1158/1078-0432.CCR-16-1163
   Sorbye SW, 2011, PLOS ONE, V6, DOI 10.1371/journal.pone.0014611
   Subbiah V, 2017, CLIN CANCER RES, V17
   Subbiah V, 2016, ONCOLOGY-BASEL, V91, P348, DOI 10.1159/000449204
   Subbiah V, 2016, SCI REP-UK, V6, DOI 10.1038/srep35448
   Subbiah V, 2011, CURR OPIN ONCOL, V23, P352, DOI 10.1097/CCO.0b013e3283477a94
   Tanaka M, 2017, CANCER RES, V77, P897, DOI 10.1158/0008-5472.CAN-16-2486
   Tawbi HAH, 2016, J CLIN ONCOL, V34, DOI 10.1200/JCO.2016.34.15_suppl.11006
   Toulmonde M, 2017, JAMA ONCOL
   Wilky B, 2015, AXITINIB PEMBROLIZUM
   Yoshie O, 2015, INT IMMUNOL, V27, P11, DOI 10.1093/intimm/dxu079
NR 41
TC 96
Z9 105
U1 0
U2 8
PU BMJ PUBLISHING GROUP
PI LONDON
PA BRITISH MED ASSOC HOUSE, TAVISTOCK SQUARE, LONDON WC1H 9JR, ENGLAND
EI 2051-1426
J9 J IMMUNOTHER CANCER
JI J. Immunother. Cancer
PD DEC 19
PY 2017
VL 5
AR 100
DI 10.1186/s40425-017-0301-y
PG 8
WC Oncology; Immunology
WE Science Citation Index Expanded (SCI-EXPANDED)
SC Oncology; Immunology
GA FQ3LV
UT WOS:000418259600005
PM 29254498
OA gold, Green Published
DA 2023-12-20
ER

PT J
AU Xiao, YZ
   Sun, LQ
   Fu, YM
   Huang, Y
   Zhou, RR
   Hu, XW
   Zhou, PC
   Quan, J
   Li, N
   Fan, XG
AF Xiao, Yinzong
   Sun, Lunquan
   Fu, Yongming
   Huang, Yan
   Zhou, Rongrong
   Hu, Xingwang
   Zhou, Pengcheng
   Quan, Jun
   Li, Ning
   Fan, Xue-Gong
TI High mobility group box 1 promotes sorafenib resistance in HepG2 cells
   and in vivo
SO BMC CANCER
LA English
DT Article
DE HCC; HMGB1; Sorafenib resistance; Mitochondria
ID HEPATOCELLULAR-CARCINOMA; HMGB1-MEDIATED AUTOPHAGY; CANCER CELLS; HMGB1;
   APOPTOSIS; EXPRESSION; INVASION; PROTEIN; PROLIFERATION; CHEMOTHERAPY
AB Background: Primary liver cancer is a lethal malignancy with a high mortality worldwide. Currently, sorafenib is the most effective molecular-targeted drug against hepatocellular carcinoma (HCC). However, the sorafenib resistance rate is high. The molecular mechanism of this resistance has not been fully elucidated. High mobility group box 1 (HMGB1) is a multifaceted protein that plays a key role in the proliferation, apoptosis, metastasis and angiogenesis of HCC cells. In addition, HMGB1 has been suggested to contribute to chemotherapy resistance in tumours, including lung cancer, osteosarcoma, neuroblastoma, leukaemia, and colorectal cancer. This study investigated the association between HMGB1 and sorafenib resistance in HCC.
   Methods: HepG2 cells with HMGB1 knockdown or overexpression were generated. The efficacy of sorafenib in these cells was tested using flow cytometry and a cell counting assay. The subcellular localization of HMGB1 in HepG2 cells following sorafenib treatment was measured by western blotting and confocal microscopy. A murine subcutaneous HCC model was generated to examine the association between HMGB1 and the sensitivity of sorafenib treatment.
   Results: The HMGB1 knockdown cells exhibited a significantly higher apoptotic level and lower cell viability than the normal HMGB1 expressing cells following the sorafenib treatment. In addition, the cell viability observed in the HMGB1 overexpressing cells was higher than that observed in the control cells following the sorafenib intervention. Sorafenib had a better tumour inhibition effect in the HMGB1 knockdown group in vivo. The amount of mitochondrial HMGB1 decreased, while the amount of cytosolic HMGB1 increased following the exposure to sorafenib. Altogether, HMGB1 translocated from the mitochondria to the cytoplasm outside the mitochondria following the exposure of HepG2 cells to sorafenib.
   Conclusions: A novel potential role of HMGB1 in the regulation of sorafenib therapy resistance in HCC was observed. The knockdown of HMGB1 restores sensitivity to sorafenib and enhances HepG2 cell death, while HMGB1 overexpression blunts these effects. The translocation of HMGB1 from the mitochondria to the cytosol following sorafenib treatment provides new insight into sorafenib resistance in HCC.
C1 [Xiao, Yinzong; Fu, Yongming; Huang, Yan; Zhou, Rongrong; Hu, Xingwang; Zhou, Pengcheng; Quan, Jun; Fan, Xue-Gong] Cent South Univ, Dept Infect Dis, Hunan Key Lab Viral Hepatitis, Xiangya Hosp, Changsha 410008, Hunan, Peoples R China.
   [Sun, Lunquan] Cent South Univ, Ctr Mol Med, Key Lab Mol Radiat Oncol Hunan Prov, Xiangya Hosp, Changsha 410008, Hunan, Peoples R China.
   [Li, Ning] Cent South Univ, Dept Blood Transfus, Xiangya Hosp, Changsha 410008, Hunan, Peoples R China.
C3 Central South University; Central South University; Central South
   University
RP Fan, XG (通讯作者)，Cent South Univ, Dept Infect Dis, Hunan Key Lab Viral Hepatitis, Xiangya Hosp, Changsha 410008, Hunan, Peoples R China.; Li, N (通讯作者)，Cent South Univ, Dept Blood Transfus, Xiangya Hosp, Changsha 410008, Hunan, Peoples R China.
EM nxli@hotmail.com
RI Fu, Yongming/X-9152-2018; Hu, Xingwang/ABG-6400-2021
OI Hu, Xingwang/0000-0002-2320-3279; Xiao, Yinzong/0000-0001-8360-5352
FU Special National International Technology Cooperation of China
   [2015DFA31490]; National Natural Science Foundation of China [81272253,
   81670538]; National Major Sciences Research Program of China (973
   Program) [2013CB910502]
FX This study was supported by grants from the Special National
   International Technology Cooperation of China (2015DFA31490), the
   National Natural Science Foundation of China (No. 81272253) and the
   National Major Sciences Research Program of China (973 Program) (No.
   2013CB910502) received by XGF. XGF supervised the design of the study
   and critically revised the manuscript. This study was supported by a
   grant from the National Natural Science Foundation of China (No.
   81670538) received by NL; NL was involved in the study design and
   drafting the manuscript.
CR Amaravadi RK, 2007, CLIN CANCER RES, V13, P7271, DOI 10.1158/1078-0432.CCR-07-1595
   [Anonymous], ANN SURG ONCOL, DOI DOI 10.1111/JCMM.12331)
   [Anonymous], INT J DIGITAL MULTIM
   [Anonymous], NAT COMMUN
   [Anonymous], INT J MOL MED
   [Anonymous], EVID BASED COMPLEMEN
   Apetoh L, 2007, NAT MED, V13, P1050, DOI 10.1038/nm1622
   Brezniceanu ML, 2003, FASEB J, V17, P1295, DOI 10.1096/fj.02-0621fje
   Chen J, 2015, CANCER LETT, V367, P1, DOI 10.1016/j.canlet.2015.06.019
   Chen KF, 2011, J PHARMACOL EXP THER, V337, P155, DOI 10.1124/jpet.110.175786
   Chen RC, 2014, MOL CELL BIOCHEM, V390, P271, DOI 10.1007/s11010-014-1978-6
   Chen RC, 2013, MOL MED, V19, P357, DOI 10.2119/molmed.2013.00099
   Cheng AL, 2009, LANCET ONCOL, V10, P25, DOI 10.1016/S1470-2045(08)70285-7
   Cheng P, 2014, BIOCHEM BIOPH RES CO, V443, P1162, DOI 10.1016/j.bbrc.2013.12.064
   Cui XS, 2008, MOL REPROD DEV, V75, P1290, DOI 10.1002/mrd.20694
   Feng XJ, 2016, TISSUE CELL, V48, P121, DOI 10.1016/j.tice.2015.12.007
   Gauthier A, 2013, HEPATOL RES, V43, P147, DOI 10.1111/j.1872-034X.2012.01113.x
   Gores GJ, 2014, NAT REV GASTRO HEPAT, V11, P645, DOI 10.1038/nrgastro.2014.157
   Guérin R, 2008, MOL BIOL CELL, V19, P4404, DOI 10.1091/mbc.E08-02-0188
   Huang J, 2016, CANCER SCI, V107, P242, DOI 10.1111/cas.12864
   Huang J, 2012, AUTOPHAGY, V8, P275, DOI 10.4161/auto.8.2.18940
   Huang J, 2012, CANCER RES, V72, P230, DOI 10.1158/0008-5472.CAN-11-2001
   Jiang W, 2012, PATHOL ONCOL RES, V18, P293, DOI 10.1007/s12253-011-9442-3
   Kang R, 2014, ONCOGENE, V33, P567, DOI 10.1038/onc.2012.631
   Kang R, 2011, CELL DEATH DIFFER, V18, P571, DOI 10.1038/cdd.2010.191
   Kang R, 2014, MOL ASPECTS MED, V40, P1, DOI 10.1016/j.mam.2014.05.001
   Kang R, 2013, CLIN CANCER RES, V19, P4046, DOI 10.1158/1078-0432.CCR-13-0495
   Kong Q, 2015, INT J ONCOL, V47, P161, DOI 10.3892/ijo.2015.2985
   Liu FR, 2012, J TRANSL MED, V10, DOI 10.1186/1479-5876-10-135
   Liu WJ, 2015, CANCER BIOL THER, V16, P511, DOI 10.1080/15384047.2015.1017691
   Llovet JM, 2015, NAT REV CLIN ONCOL, V12, P408, DOI [10.1038/nrclinonc.2015.103, 10.1038/nrclinonc.2015.121]
   Meng QB, 2014, TUMOR BIOL, V35, P12265, DOI 10.1007/s13277-014-2535-3
   Narumi T, 2015, J MOL CELL CARDIOL, V82, P1, DOI 10.1016/j.yjmcc.2015.02.018
   Newell P, 2009, J HEPATOL, V51, P725, DOI 10.1016/j.jhep.2009.03.028
   Pang XA, 2014, INT J MOL SCI, V15, P8699, DOI 10.3390/ijms15058699
   Personeni N, 2013, J CANCER RES CLIN, V139, P1179, DOI 10.1007/s00432-013-1429-x
   Rudalska R, 2014, NAT MED, V20, P1138, DOI 10.1038/nm.3679
   Shi YH, 2011, AUTOPHAGY, V7, P1159, DOI 10.4161/auto.7.10.16818
   Shimizu S, 2012, INT J CANCER, V131, P548, DOI 10.1002/ijc.26374
   Shimizu S, 2010, J HEPATOL, V52, P698, DOI 10.1016/j.jhep.2009.12.024
   Sieghart W, 2012, J HEPATOL, V57, P592, DOI 10.1016/j.jhep.2012.04.034
   Sims GP, 2010, ANNU REV IMMUNOL, V28, P367, DOI 10.1146/annurev.immunol.021908.132603
   Singal AG, 2014, PLOS MED, V11, DOI 10.1371/journal.pmed.1001624
   Stumbo AC, 2008, CELL BIOL INT, V32, P235, DOI 10.1016/j.cellbi.2007.08.031
   Sun XF, 2014, AUTOPHAGY, V10, P1873, DOI 10.4161/auto.32184
   Sun Y, 2016, ONCOL LETT, V11, P59, DOI 10.3892/ol.2015.3843
   Tang DL, 2011, CELL METAB, V13, P701, DOI 10.1016/j.cmet.2011.04.008
   Tang DL, 2011, ANTIOXID REDOX SIGN, V15, P2185, DOI 10.1089/ars.2010.3666
   Tang DL, 2010, J CELL BIOL, V190, P881, DOI 10.1083/jcb.200911078
   Torre LA, 2015, CA-CANCER J CLIN, V65, P87, DOI 10.3322/caac.21262
   van Malenstein H, 2013, CANCER LETT, V329, P74, DOI 10.1016/j.canlet.2012.10.021
   Wang Y, 2010, J HEPATOL, V53, P132, DOI 10.1016/j.jhep.2010.02.027
   Wu TY, 2016, ONCOTARGET, V7, P50417, DOI 10.18632/oncotarget.10413
   Xiao JQ, 2014, PLOS ONE, V9, DOI [10.1371/journal.pone.0090396, 10.1371/journal.pone.0095214]
   Yang H, 2013, J LEUKOCYTE BIOL, V93, P865, DOI 10.1189/jlb.1212662
   Zheng H, 2016, DNA CELL BIOL, V35, P622, DOI 10.1089/dna.2016.3360
   Zhou JR, 2013, J NEUROIMMUNOL, V260, P55, DOI 10.1016/j.jneuroim.2013.04.005
NR 57
TC 9
Z9 9
U1 0
U2 13
PU BMC
PI LONDON
PA CAMPUS, 4 CRINAN ST, LONDON N1 9XW, ENGLAND
EI 1471-2407
J9 BMC CANCER
JI BMC Cancer
PD DEC 15
PY 2017
VL 17
AR 857
DI 10.1186/s12885-017-3868-2
PG 11
WC Oncology
WE Science Citation Index Expanded (SCI-EXPANDED)
SC Oncology
GA FQ0MU
UT WOS:000418052200004
PM 29246127
OA Green Published, gold
DA 2023-12-20
ER

PT J
AU Tirca, I
   Mitran, V
   Marascu, V
   Brajnicov, S
   Ion, V
   Stokker-Cheregi, F
   Popovic, IA
   Cimpean, A
   Dinca, V
   Dinescu, M
AF Tirca, I.
   Mitran, V.
   Marascu, V.
   Brajnicov, S.
   Ion, V.
   Stokker-Cheregi, F.
   Popovic, I. A.
   Cimpean, A.
   Dinca, V.
   Dinescu, M.
TI <i>In vitro</i> testing of curcumin based composites coatings as
   antitumoral systems against osteosarcoma cells
SO APPLIED SURFACE SCIENCE
LA English
DT Article
DE MAPLE; Laser; Curcumin; Osteosarcoma
ID PULSED-LASER EVAPORATION; DRUG-DELIVERY SYSTEM; POLYMERIC THIN-FILMS;
   POLY(ETHYLENE GLYCOL); DEPOSITION; MATRIX; NANOPARTICLES; CANCER;
   HYDROGELS; MAPLE
AB In this work, we propose a new design for biodegradable composite coatings obtained by laser methods, which are aimed at evaluating the effects of active antitumoral elements on osteosarcoma cells. Our approach relies on embedding curcumin, which is a natural polyphenol having antitumoral properties, within biodegradable copolymer coatings (i.e. polyvinyl alcohol-polyethylene glycol - PVA-PEG) by using matrix assisted pulsed laser evaporation (MAPLE). The structural and morphological characteristics of the coatings were tailored by using different solvents (water, ethanol, benzene, dimethylsufoxide) as deposition matrix. The morphological characteristics of the resulting films were investigated by atomic force microscopy (AFM), whereas their chemical composition was characterized by Fourier transform infrared spectroscopy (FTIR). These characteristics were correlated with the degradation behavior by using ellipsometry (SE) and AFM measurements data. The in vitro study of the MG-63 osteosarcoma cell behavior indicates that the developed hybrid coatings significantly decreased osteosarcoma cell viability and proliferation potential. The physico-chemical characteristics of the thin films, along with the preliminary in vitro analyses, suggest that our developed polymeric hybrid coatings represent an efficient way to tackle the design of antitumoral surfaces, with applications in biomedicine. (C) 2017 Elsevier B.V. All rights reserved.
C1 [Tirca, I.; Marascu, V.; Brajnicov, S.; Ion, V.; Stokker-Cheregi, F.; Dinca, V.; Dinescu, M.] Natl Inst Lasers Plasma & Radiat Phys, Lasers Dept, Bucharest, Romania.
   [Tirca, I.; Brajnicov, S.] Univ Craiova, Fac Math & Nat Sci, Craiova 200585, Romania.
   [Mitran, V.; Cimpean, A.] Univ Bucharest, Dept Biochem & Mol Biol, Bucharest, Romania.
   [Marascu, V.] Univ Bucharest, Fac Phys, Bucharest, Romania.
   [Popovic, I. A.] Univ Med & Pharm Carol Davila, Bucharest, Romania.
C3 National Institute for Laser, Plasma & Radiation Physics - Romania;
   University of Craiova; University of Bucharest; University of Bucharest;
   Carol Davila University of Medicine & Pharmacy
RP Dinca, V; Dinescu, M (通讯作者)，Natl Inst Lasers Plasma & Radiat Phys, Lasers Dept, Bucharest, Romania.
EM valentina.dinca@inflpr.ro; maria.dinescu@inflpr.ro
RI Ion, valentin/AAB-2356-2019; Brajnicov, Simona/AAS-8708-2021; Dinca,
   Valentina/O-7420-2014; Marascu, Valentina/I-6457-2016; Ion,
   valentin/AAZ-7480-2021; Brajnicov, Simona I/I-6348-2016; Ion,
   valentin/A-5375-2008; Cimpean, Anisoara/C-2101-2011
OI Ion, valentin/0000-0002-4501-8365; Brajnicov,
   Simona/0000-0003-1106-8425; Dinca, Valentina/0000-0002-3641-5342;
   Marascu, Valentina/0000-0002-5170-1398; Brajnicov, Simona
   I/0000-0003-1106-8425; Ion, valentin/0000-0002-4501-8365; Cimpean,
   Anisoara/0000-0002-5833-3110
FU Romanian National Authority for Scientific Research (CNCS-UEFISCDI)
   [PNII-PT-PCCA-2013-4-199, PN-II-PT-PCCA-2013-4-1643,
   PN-II-RU-TE-2014-4-2434]; Nucleus program [4N/2016]
FX This work was supported by Romanian National Authority for Scientific
   Research (CNCS-UEFISCDI), under the projects PNII-PT-PCCA-2013-4-199,
   PN-II-PT-PCCA-2013-4-1643, PN-II-RU-TE-2014-4-2434 and Nucleus program-
   contract 4N/2016.
CR Aggarwal B.B., 2007, CURCUMIN INDIAN SOLI, P1
   Aggarwal BB, 2003, ANTICANCER RES, V23, P363
   Ali MS, 2014, J ADV PHARM TECHNOL, V5, P48, DOI 10.4103/2231-4040.126996
   Anand P, 2007, MOL PHARMACEUT, V4, P807, DOI 10.1021/mp700113r
   Anirudhan TS, 2016, CHEM ENG J, V284, P1259, DOI 10.1016/j.cej.2015.09.057
   Anseth KS, 1996, BIOMATERIALS, V17, P1647, DOI 10.1016/0142-9612(96)87644-7
   Bansal SS, 2011, PHARM RES-DORDR, V28, P1121, DOI 10.1007/s11095-011-0375-z
   Basnet P, 2011, MOLECULES, V16, P4567, DOI 10.3390/molecules16064567
   Bernabé-Pineda M, 2004, SPECTROCHIM ACTA A, V60, P1091, DOI 10.1016/S1386-1425(03)00342-1
   Bhawana, 2011, J AGR FOOD CHEM, V59, P2056, DOI 10.1021/jf104402t
   Biederman H, 2000, J VAC SCI TECHNOL A, V18, P1642, DOI 10.1116/1.582399
   Bubb DM, 2002, J APPL PHYS, V91, P2055, DOI 10.1063/1.1427138
   Chang R, 2014, INT J NANOMED, V9, P461, DOI 10.2147/IJN.S55505
   Cruise GM, 1998, BIOMATERIALS, V19, P1287, DOI 10.1016/S0142-9612(98)00025-8
   Cui XY, 2001, SENSOR ACTUAT A-PHYS, V93, P8, DOI 10.1016/S0924-4247(01)00637-9
   D'Almeida K, 2001, J APPL POLYM SCI, V82, P2042, DOI 10.1002/app.2050
   di Cagno M, 2011, J LIPOSOME RES, V21, P272, DOI 10.3109/08982104.2010.550265
   Dinca V, 2014, BIOMED MICRODEVICES, V16, P11, DOI 10.1007/s10544-013-9801-9
   Duvoix A, 2005, CANCER LETT, V223, P181, DOI 10.1016/j.canlet.2004.09.041
   Favia P, 1998, SURF COAT TECH, V98, P1102, DOI 10.1016/S0257-8972(97)00285-5
   Goel A, 2008, BIOCHEM PHARMACOL, V75, P787, DOI 10.1016/j.bcp.2007.08.016
   Gupta S.C., 2010, CANCER METAST REV, V29, P405
   Hamaguchi T, 2010, CNS NEUROSCI THER, V16, P285, DOI 10.1111/j.1755-5949.2010.00147.x
   Jardim KV, 2015, MAT SCI ENG C-MATER, V56, P294, DOI 10.1016/j.msec.2015.06.036
   Kadam P.V., 2013, Pharmaceutical Methods, V4, P43, DOI [DOI 10.1016/J.PHME.2013.08.002, 10.1016/j.phme.2013.08.002]
   Kakkar D, 2015, MEDCHEMCOMM, V6, P1452, DOI 10.1039/c5md00104h
   Kaur G, 2006, CLIN EXP IMMUNOL, V145, P313, DOI 10.1111/j.1365-2249.2006.03108.x
   Kempaiah RK, 2004, ANN NUTR METAB, V48, P314, DOI 10.1159/000081198
   López-Lázaro M, 2008, MOL NUTR FOOD RES, V52, pS103, DOI 10.1002/mnfr.200700238
   Ma ZS, 2008, J BIOMED MATER RES A, V86A, P300, DOI 10.1002/jbm.a.31584
   Maheshwari RK, 2006, LIFE SCI, V78, P2081, DOI 10.1016/j.lfs.2005.12.007
   Manjili HK, 2016, RSC ADV, V6, P14403, DOI 10.1039/c5ra24942b
   Martens PJ, 2003, BIOMACROMOLECULES, V4, P283, DOI 10.1021/bm025666v
   Masamune A, 2006, J CELL BIOCHEM, V97, P1080, DOI 10.1002/jcb.20698
   Mercado AL, 2005, APPL PHYS A-MATER, V81, P591, DOI 10.1007/s00339-004-2994-2
   Mitran V, 2015, BIOMED RES INT, V2015, DOI 10.1155/2015/261802
   Mitran V, 2015, PROG NAT SCI-MATER, V25, P122, DOI 10.1016/j.pnsc.2015.03.008
   Moran JM, 2012, INT J MOL SCI, V13, P16104, DOI 10.3390/ijms131216104
   Mudduluru G, 2011, BIOSCIENCE REP, V31, P185, DOI 10.1042/BSR20100065
   Negi PS, 1999, J AGR FOOD CHEM, V47, P4297, DOI 10.1021/jf990308d
   Ni MZ, 2015, INT J NANOMED, V10, P2537, DOI 10.2147/IJN.S78498
   Nishiyama T, 2005, J AGR FOOD CHEM, V53, P959, DOI 10.1021/jf0483873
   Piqué A, 1998, MATER RES SOC SYMP P, V526, P375, DOI 10.1557/PROC-526-375
   Priyadarsini KI, 2014, MOLECULES, V19, P20091, DOI 10.3390/molecules191220091
   Purice A, 2006, CHEM PHYS LETT, V427, P251, DOI 10.1016/j.cplett.2006.06.118
   Rachmawati H, 2016, SCI PHARM, V84, P191, DOI 10.3797/scipharm.ISP.2015.10
   Ravindran J, 2009, AAPS J, V11, P495, DOI 10.1208/s12248-009-9128-x
   Rusen L, 2014, APPL SURF SCI, V302, P134, DOI 10.1016/j.apsusc.2013.09.122
   Rusen L, 2016, APPL SURF SCI, V374, P23, DOI 10.1016/j.apsusc.2015.08.214
   Sakurai S, 2002, POLYMER, V43, P3359, DOI 10.1016/S0032-3861(02)00156-8
   Sarman H, 2016, EUR REV MED PHARMACO, V20, P1263
   SHARMA OP, 1976, BIOCHEM PHARMACOL, V25, P1811, DOI 10.1016/0006-2952(76)90421-4
   Sharma S, 2006, CLIN EXP PHARMACOL P, V33, P940, DOI 10.1111/j.1440-1681.2006.04468.x
   Shi FF, 1996, SURF COAT TECH, V82, P1, DOI 10.1016/0257-8972(95)02621-5
   Sidhu Gurmel S., 1998, Wound Repair and Regeneration, V6, P167, DOI 10.1046/j.1524-475X.1998.60211.x
   Sowa MJ, 2000, J VAC SCI TECHNOL A, V18, P2122, DOI 10.1116/1.1286396
   Thapliyal R, 2001, FOOD CHEM TOXICOL, V39, P541, DOI 10.1016/S0278-6915(00)00165-4
   Ting CY, 2015, ANTICANCER RES, V35, P3867
   Wanninger S, 2015, CHEM SOC REV, V44, P4986, DOI 10.1039/c5cs00088b
   Wu PK, 2001, THIN SOLID FILMS, V398, P607, DOI 10.1016/S0040-6090(01)01347-5
   Wu WT, 2011, BIOMATERIALS, V32, P598, DOI 10.1016/j.biomaterials.2010.08.112
   Zeighamian V, 2016, ARTIF CELL NANOMED B, V44, P735, DOI 10.3109/21691401.2014.982803
   Zhu GH, 2016, PHARM BIOL, V54, P1303, DOI 10.3109/13880209.2015.1060508
NR 63
TC 10
Z9 10
U1 5
U2 104
PU ELSEVIER SCIENCE BV
PI AMSTERDAM
PA PO BOX 211, 1000 AE AMSTERDAM, NETHERLANDS
SN 0169-4332
EI 1873-5584
J9 APPL SURF SCI
JI Appl. Surf. Sci.
PD DEC 15
PY 2017
VL 425
BP 1040
EP 1051
DI 10.1016/j.apsusc.2017.07.090
PG 12
WC Chemistry, Physical; Materials Science, Coatings & Films; Physics,
   Applied; Physics, Condensed Matter
WE Science Citation Index Expanded (SCI-EXPANDED)
SC Chemistry; Materials Science; Physics
GA FG7OZ
UT WOS:000410609400127
DA 2023-12-20
ER

PT J
AU Lee, HP
   Liu, YC
   Chen, PC
   Tai, HC
   Li, TM
   Fong, YC
   Chang, CS
   Wu, MH
   Chiu, LP
   Wang, CJ
   Chen, YH
   Wu, YJ
   Tang, CH
   Wang, SW
AF Lee, Hsiang-Ping
   Liu, Yueh-Ching
   Chen, Po-Chun
   Tai, Huai-Ching
   Li, Te-Mao
   Fong, Yi-Chin
   Chang, Chih-Shiang
   Wu, Min-Huan
   Chiu, Li-Pin
   Wang, Chia-Jung
   Chen, Yi-Hsuan
   Wu, Yih-Jer
   Tang, Chih-Hsin
   Wang, Shih-Wei
TI Tanshinone IIA inhibits angiogenesis in human endothelial progenitor
   cells <i>in vitro</i> and <i>in vivo</i>
SO ONCOTARGET
LA English
DT Article
DE endothelial progenitor cells; angiogenesis; tanshinone IIA; VEGF-A
ID HUMAN CHONDROSARCOMA CELLS; GROWTH-FACTOR; RHEUMATOID-ARTHRITIS;
   MITOCHONDRIAL DYSFUNCTION; PROMOTES ANGIOGENESIS; OSTEOSARCOMA CELLS;
   TUMOR ANGIOGENESIS; CANCER-THERAPY; EXPRESSION; PHARMACOKINETICS
AB Accumulating evidence reports that bone marrow-derived endothelial progenitor cells (EPCs) regulate angiogenesis, postnatal neovascularization and tumor metastasis. It has been suggested that understanding the molecular targets and pharmacological functions of natural products is important for novel drug discovery. Tanshinone IIA is a major diterpene quinone compound isolated from Danshen (Salvia miltiorrhiza) and is widely used in traditional Chinese medicine (TCM). Evidence indicates that tanshinone IIA modulates angiogenic functions in human umbilical vein endothelial cells. However, the anti-angiogenic activity of tanshinone IIA in human EPCs has not been addressed. Here, we report that tanshinone IIA dramatically suppresses vascular endothelial growth factor (VEGF)-promoted migration and tube formation of human EPCs, without cytotoxic effects. We also show that tanshinone IIA markedly inhibits VEGF-induced angiogenesis in the chick embryo chorioallantoic membrane (CAM) model. Importantly, tanshinone IIA significantly attenuated microvessel formation and the expression of EPC-specific markers in the in vivo Matrigel plug assay in mice. Further, we found that tanshinone IIA inhibits EPC angiogenesis through the PLC, Akt and JNK signaling pathways. Our report is the first to reveal that tanshinone IIA reduces EPC angiogenesis both in vitro and in vivo. Tanshinone IIA is a promising natural product worthy of further development for the treatment of cancer and other angiogenesis-related pathologies.
C1 [Lee, Hsiang-Ping; Li, Te-Mao] China Med Univ, Grad Inst Chinese Med, Taichung, Taiwan.
   [Lee, Hsiang-Ping] China Med Univ Hosp, Dept Chinese Med, Taichung, Taiwan.
   [Liu, Yueh-Ching] Mackay Mem Hosp, Dept Orthopaed, Taipei, Taiwan.
   [Chen, Po-Chun; Tang, Chih-Hsin] China Med Univ, Grad Inst Biomed Sci, Taichung, Taiwan.
   [Tai, Huai-Ching] Fu Jen Catholic Univ, Sch Med, New Taipei, Taiwan.
   [Tai, Huai-Ching] Fu Jen Catholic Univ Hosp, Dept Urol, New Taipei, Taiwan.
   [Tai, Huai-Ching] Natl Taiwan Univ Hosp, Dept Urol, Taipei, Taiwan.
   [Fong, Yi-Chin] China Med Univ, Dept Sports Med, Coll Hlth Care, Taichung, Taiwan.
   [Fong, Yi-Chin] China Med Univ, Beigang Hosp, Dept Orthoped Surg, Beigang Township, Yunlin, Taiwan.
   [Chang, Chih-Shiang] China Med Univ, Grad Inst Pharmaceut Chem, Taichung, Taiwan.
   [Wu, Min-Huan] Tunghai Univ, Phys Educ Off, Taichung, Taiwan.
   [Wu, Min-Huan] Tunghai Univ, Sports Recreat & Hlth Management Continuing Studi, Taichung, Taiwan.
   [Chiu, Li-Pin] Taipei City Hosp, Dept Nursing, Taipei, Taiwan.
   [Chiu, Li-Pin] Univ Taipei, Gen Educ Ctr, Taipei, Taiwan.
   [Wang, Chia-Jung; Chen, Yi-Hsuan; Wu, Yih-Jer; Wang, Shih-Wei] Mackay Med Coll, Dept Med, New Taipei, Taiwan.
   [Tang, Chih-Hsin] China Med Univ, Sch Med, Dept Pharmacol, Taichung, Taiwan.
   [Tang, Chih-Hsin] Asia Univ, Coll Hlth Sci, Dept Biotechnol, Taichung, Taiwan.
   [Wang, Shih-Wei] Kaohsiung Med Univ, Grad Inst Nat Prod, Coll Pharm, Kaohsiung, Taiwan.
C3 China Medical University Taiwan; China Medical University Taiwan; China
   Medical University Hospital - Taiwan; Mackay Memorial Hospital; China
   Medical University Taiwan; Fu Jen Catholic University; Fu Jen Catholic
   University; Fu Jen Catholic University Hospital; National Taiwan
   University; National Taiwan University Hospital; China Medical
   University Taiwan; China Medical University Taiwan; China Medical
   University Taiwan; Tunghai University; Tunghai University; Taipei City
   Hospital; University of Taipei; Mackay Medical College; China Medical
   University Taiwan; Asia University Taiwan; Kaohsiung Medical University
RP Tang, CH (通讯作者)，China Med Univ, Grad Inst Biomed Sci, Taichung, Taiwan.; Wang, SW (通讯作者)，Mackay Med Coll, Dept Med, New Taipei, Taiwan.; Tang, CH (通讯作者)，China Med Univ, Sch Med, Dept Pharmacol, Taichung, Taiwan.; Tang, CH (通讯作者)，Asia Univ, Coll Hlth Sci, Dept Biotechnol, Taichung, Taiwan.; Wang, SW (通讯作者)，Kaohsiung Med Univ, Grad Inst Nat Prod, Coll Pharm, Kaohsiung, Taiwan.
EM chtang@mail.cmu.edu.tw; shihwei@mmc.edu.tw
RI Wang, Shih-Wei/AAH-1967-2020; 吳, 旻寰/ABG-2574-2020
OI Wang, Shih-Wei/0000-0001-7522-6352; 吳, 旻寰/0000-0002-6579-1515; TAI,
   HUAI-CHING/0000-0002-2728-8126
FU Ministry of Science and Technology of Taiwan
   [MOST-102-2632-B-715-001-MY3, MOST-103-2320-B-075A-001-MY3,
   MOST-103-2628-B-039-002, MOST 105-2632-B-715-001, MOST 106-2320-B-715
   -001-MY3]; Mackay Medical College [MMC-1051B13]; China Medical
   University Beigang Hospital [CMUBH R105-006]
FX This work was supported by grants from the Ministry of Science and
   Technology of Taiwan (MOST-102-2632-B-715-001-MY3;
   MOST-103-2320-B-075A-001-MY3; MOST-103-2628-B-039-002; MOST
   105-2632-B-715-001; MOST 106-2320-B-715 -001-MY3); Mackay Medical
   College (MMC-1051B13) and China Medical University Beigang Hospital
   (CMUBH R105-006).
CR Ammendola M, 2015, CURR STEM CELL RES T, V10, P181, DOI 10.2174/1574888X10666141126113622
   Asahara T, 1999, CIRC RES, V85, P221, DOI 10.1161/01.RES.85.3.221
   Bertacchini J, 2015, CELL MOL LIFE SCI, V72, P2337, DOI 10.1007/s00018-015-1867-5
   Bhat TA, 2013, CANC PREV RES PHILA
   Carmeliet P, 2000, NATURE, V407, P249, DOI 10.1038/35025220
   Chang CC, 2014, PHYTOMEDICINE, V21, P207, DOI 10.1016/j.phymed.2013.09.012
   Chen CY, 2017, J BONE MINER RES, V32, P34, DOI 10.1002/jbmr.2926
   Chen YJ, 2014, ACTA PHARMACOL SIN, V35, P937, DOI 10.1038/aps.2014.37
   Chung AS, 2010, NAT REV CANCER, V10, P505, DOI 10.1038/nrc2868
   Cook KM, 2010, CA-CANCER J CLIN, V60, P222, DOI 10.3322/caac.20075
   Dong YZ, 2011, NAT PROD REP, V28, P529, DOI 10.1039/c0np00035c
   Fan GW, 2009, J STEROID BIOCHEM, V113, P275, DOI 10.1016/j.jsbmb.2009.01.011
   Folkman J, 2006, ANNU REV MED, V57, P1, DOI 10.1146/annurev.med.57.121304.131306
   Hsieh JY, 2013, NUCL ACIDS RES
   Huang CY, 2012, ARTHRITIS RHEUM-US, V64, P3344, DOI 10.1002/art.34557
   Huang ST, 2017, SCI REP-UK, V7, DOI 10.1038/srep40382
   Jain RK, 2014, CANCER CELL, V26, P605, DOI 10.1016/j.ccell.2014.10.006
   Jain RK, 2012, CELL, V149, P1408, DOI 10.1016/j.cell.2012.05.025
   Li TM, 2017, INT J MOL SCI, P18
   Liao YY, 2016, ONCOTARGET, V7, P4310, DOI 10.18632/oncotarget.6708
   Lii CK, 2016, ONCOTARGET, V7, P25162, DOI 10.18632/oncotarget.7301
   Ling N, 2013, ONCOLOGY REPORTS
   Liu JF, 2016, INT J MOL SCI, V17, DOI 10.3390/ijms17091491
   Miao ZH, 2012, ACTA PHARMACOL SIN, V33, P1103, DOI 10.1038/aps.2012.97
   Padma VV, 2015, BIOMEDICINE-TAIWAN, V5, P1, DOI 10.7603/s40681-015-0019-4
   PASSANITI A, 1992, LAB INVEST, V67, P519
   Peters BA, 2005, NAT MED, V11, P261, DOI 10.1038/nm1200
   Petrovic N, 2016, J PHARM PHARM SCI, V19, P226, DOI 10.18433/jpps.v19i2.27608
   Seandel M, 2008, CANCER CELL, V13, P181, DOI 10.1016/j.ccr.2008.02.016
   Shaked Y, 2006, SCIENCE, V313, P1785, DOI 10.1126/science.1127592
   Simone V, 2017, INT J MOL SCI, P18
   Su CM, 2016, BIOMARK MED, V10, P651, DOI 10.2217/bmm.15.125
   Su CM, 2015, STEM CELLS, V33, P2243, DOI 10.1002/stem.2024
   Su CM, 2013, TOXICOL APPL PHARM, V272, P335, DOI 10.1016/j.taap.2013.06.010
   Urbich C, 2004, CIRC RES, V95, P343, DOI 10.1161/01.RES.0000137877.89448.78
   Varinska L, 2015, INT J MOL SCI, V16, P11728, DOI 10.3390/ijms160511728
   Wang LH, 2017, CANCER LETT, V391, P28, DOI 10.1016/j.canlet.2017.01.013
   Wang Y, 2015, ONCOTARGET, V6, P16031, DOI 10.18632/oncotarget.3648
   Wang YQ, 2013, MAR DRUGS, V11, P903, DOI 10.3390/md11030903
   Wang YQ, 2014, PHARMACOGN MAG, V10, P285, DOI 10.4103/0973-1296.137369
   Wu MH, 2014, ONCOGENE, V33, P1725, DOI 10.1038/onc.2013.109
   Wu WY, 2012, ACTA PHARMACOL SIN, V33, P1119, DOI 10.1038/aps.2012.126
   Xing YY, 2015, ONCOL REP, V33, P163, DOI 10.3892/or.2014.3592
   Yoder MC, 2012, CSH PERSPECT MED, V2, DOI 10.1101/cshperspect.a006692
   Yu HS, 2014, BIOCHEM PHARMACOL, V87, P243, DOI 10.1016/j.bcp.2013.10.016
   Zhang WL, 2013, BIOMATERIALS, V34, P306, DOI 10.1016/j.biomaterials.2012.09.058
   Zhang Y, 2012, INT J MOL SCI, V13, P13621, DOI 10.3390/ijms131013621
NR 47
TC 27
Z9 28
U1 2
U2 13
PU IMPACT JOURNALS LLC
PI ORCHARD PARK
PA 6666 E QUAKER ST, STE 1, ORCHARD PARK, NY 14127 USA
SN 1949-2553
J9 ONCOTARGET
JI Oncotarget
PD DEC 12
PY 2017
VL 8
IS 65
BP 109217
EP 109227
DI 10.18632/oncotarget.22649
PG 11
WC Oncology; Cell Biology
WE Science Citation Index Expanded (SCI-EXPANDED)
SC Oncology; Cell Biology
GA FS1UY
UT WOS:000419565400074
PM 29312602
OA Green Submitted, gold, Green Published
DA 2023-12-20
ER

PT J
AU Sengupta, P
   Raman, S
   Chowdhury, R
   Lohitesh, K
   Saini, H
   Mukherjee, S
   Paul, A
AF Sengupta, Pracheta
   Raman, Sukanya
   Chowdhury, Rajdeep
   Lohitesh, K.
   Saini, Heena
   Mukherjee, Sudeshna
   Paul, Atish
TI Evaluation of Apoptosis and Autophagy Inducing Potential of <i>Berberis
   aristata</i>, <i>Azadirachta indica</i>, and Their Synergistic
   Combinations in Parental and Resistant Human Osteosarcoma Cells
SO FRONTIERS IN ONCOLOGY
LA English
DT Article
DE extraction techniques; human osteosarcoma cell lines; synergism; HCR
   cell lines; reactive oxygen species; autophagy; caspase-mediated
   apoptosis; high performance thin layer chromatography
ID CANCER DRUG-RESISTANCE; NATURAL-PRODUCT; ROS; NIMBOLIDE
AB Cancer is a multifactorial disease and hence can be effectively overcome by a multi-constituently therapeutic strategy. Medicinal plant extracts represent a perfect example of such stratagem. However, minimal studies have been done till date that portray the effect of extraction techniques on the phyto-constituent profile of plant extracts and its impact on anticancer activity. In the present study, we have evaluated the anticancer potential of methanolic extracts of Berberis aristata root and Azadirachta indica seeds prepared by various extraction techniques in human osteosarcoma (HOS) cells. Soxhlation extract of B. aristata (BAM-SX) and sonication extract of A. indica (AIM-SO) were most effective in inducing apoptosis in parental drug sensitive, as well as resistant cell type developed by repeated drug exposure. Generation of reactive oxygen species and cell cycle arrest preceded caspase-mediated apoptosis in HOS cells. Interestingly, inhibition of autophagy enhanced cell death suggesting the cytoprotective role of autophagy. Combination studies of different methanolic extracts of BAM and AIM were performed, among which, the combination of BAM-SO and AIM-SO (BAAISO) was found to show synergism (IC50 10.27 mu g/ml) followed by combination of BAM-MC and AIM-MC (BAAIMC) with respect to other combinations in the ratio of 1:1. BAAISO also showed synergism when it was added to cisplatin-resistant HOS cells (HCR). Chromatographic profiling of BAM-SX and AIM-SO by high performance thin layer chromatography resulted in identification of berberine (R-f 0.55), palmitine (R-f 0.50) in BAM-SX and azadirachtin A (R-f 0.36), azadirachtin B (R-f 0.56), nimbin (R-f 0.80), and nimbolide (R-f 0.43) in AIM-SO. The cytotoxic sensitivity obtained can be attributed to the above compounds. Our results highlight the importance of extraction technique and subsequent mechanism of action of multi-constituential B. aristata and A. indica against both sensitive and drug refractory HOS cells.
C1 [Sengupta, Pracheta; Paul, Atish] Birla Inst Technol & Sci, Dept Pharm, Pilani, Rajasthan, India.
   [Raman, Sukanya; Chowdhury, Rajdeep; Lohitesh, K.; Saini, Heena; Mukherjee, Sudeshna] Birla Inst Technol & Sci, Dept Biol Sci, Pilani, Rajasthan, India.
C3 Birla Institute of Technology & Science Pilani (BITS Pilani); Birla
   Institute of Technology & Science Pilani (BITS Pilani)
RP Paul, A (通讯作者)，Birla Inst Technol & Sci, Dept Pharm, Pilani, Rajasthan, India.; Mukherjee, S (通讯作者)，Birla Inst Technol & Sci, Dept Biol Sci, Pilani, Rajasthan, India.
EM sudeshna@pilani.bits-pilani.ac.in; atish.paul@pilani.bits-pilani.ac.in
RI saini, heena/AAR-3118-2021
OI Saini, Heena/0009-0004-2443-6586; Sengupta, PhD,
   Pracheta/0000-0002-7487-7580
FU DST-SERB [SB/FT/LS-233/2012, SB/YS/LS-97/2013]
FX We thank DST-SERB of RC (SB/FT/LS-233/2012) and DST-SERB of SM
   (SB/YS/LS-97/2013) (dated 04 October 2013) for providing funding support
   for conducting the experiments. We acknowledge BITS-Pilani for providing
   us infrastructural support.
CR Agrawal H, 2005, CHROMATOGRAPHIA, V62, P183, DOI 10.1365/s10337-005-0588-6
   Alzohairy MA, 2016, EVID-BASED COMPL ALT, V2016, DOI 10.1155/2016/7382506
   Bielack SS, 2008, CURR TREAT OPTION ON, V9, P67, DOI 10.1007/s11864-008-0057-1
   Bodduluru LN, 2014, TOXICOL IN VITRO, V28, P1026, DOI 10.1016/j.tiv.2014.04.011
   Chowdhury R, 2009, APOPTOSIS, V14, P108, DOI 10.1007/s10495-008-0284-8
   Demain AL, 2011, MICROB BIOTECHNOL, V4, P687, DOI 10.1111/j.1751-7915.2010.00221.x
   Desai AG, 2008, CURR DRUG METAB, V9, P581, DOI 10.2174/138920008785821657
   Foucquier J, 2015, PHARMACOL RES PERSPE, V3, DOI 10.1002/prp2.149
   Hao F, 2014, BBA-REV CANCER, V1846, P247, DOI 10.1016/j.bbcan.2014.07.002
   Himesh Soni, 2012, Journal of Pharmacy Research, V5, P199
   Holohan C, 2013, NAT REV CANCER, V13, P714, DOI 10.1038/nrc3599
   Hughes DPM, 2009, EXPERT OPIN DRUG DEL, V6, P1311, DOI 10.1517/17425240903280422
   Kubista B, 2017, J EXP CLIN CANC RES, V36, DOI 10.1186/s13046-017-0527-z
   Liou GY, 2010, FREE RADICAL RES, V44, P479, DOI 10.3109/10715761003667554
   Liu JF, 2015, INT J MOL SCI, V16, P23405, DOI 10.3390/ijms161023405
   Mantena SK, 2006, MOL CANCER THER, V5, P296, DOI 10.1158/1535-7163.MCT-05-0448
   MISHRA SK, 2013, J CHROMATOGR SCI, V52, P1
   Mizushima N, 2004, INT J BIOCHEM CELL B, V36, P2491, DOI 10.1016/j.biocel.2004.02.005
   MOHAMMADREZA S, 2009, RAPID COMMUN MASS SP, V29, P3655
   Munafó DB, 2001, J CELL SCI, V114, P3619
   Nielsen NH, 1996, BRIT J CANCER, V74, P874, DOI 10.1038/bjc.1996.451
   NISHINO H, 1986, ONCOLOGY, V43, P131, DOI 10.1159/000226349
   Nn A., 2015, MED AROMAT PLANTS, V04, P3, DOI [10.4172/2167-0412.1000196, DOI 10.4172/2167-0412.1000196]
   Okon IS, 2015, PHARMACOL RES, V100, P170, DOI 10.1016/j.phrs.2015.06.013
   Palvai S, 2014, RSC ADV, V4, P57271, DOI 10.1039/c4ra06475e
   PARSURAM S, 2014, PHARMACOGN REV, V8, P73
   PATEL MC, 2013, INT J PHARM PHARM SC, V5, P129
   PAUL R, 2013, CANCER BIOL THER, V12, P467
   Potdar D, 2012, FITOTERAPIA, V83, P817, DOI 10.1016/j.fitote.2012.04.012
   Sanders MM, 1998, BIOCHEM PHARMACOL, V56, P1157, DOI 10.1016/S0006-2952(98)00243-3
   Siegel RL, 2021, CA-CANCER J CLIN, V71, P7, DOI [10.3322/caac.21254, 10.3322/caac.20073, 10.3322/caac.20006, 10.3322/caac.21654, 10.3322/caac.21332, 10.3322/caac.21551, 10.3322/caac.21601, 10.3322/caac.21387]
   Subramani R, 2016, SCI REP-UK, V6, DOI 10.1038/srep19819
   Sui X, 2013, CELL DEATH DIS, V4, DOI 10.1038/cddis.2013.350
   Sun YY, 2009, ANTI-CANCER DRUG, V20, P757, DOI 10.1097/CAD.0b013e328330d95b
   Wang JW, 2016, ONCOTARGET, V7, P66944, DOI 10.18632/oncotarget.11396
   Wang N, 2010, J CELL BIOCHEM, V111, P1426, DOI 10.1002/jcb.22869
   Wu J, 2016, PHOTODIAGN PHOTODYN, V15, P133, DOI 10.1016/j.pdpdt.2016.07.006
   Yang ZNJ, 2011, MOL CANCER THER, V10, P1533, DOI 10.1158/1535-7163.MCT-11-0047
   Zlotek U, 2016, SAUDI J BIOL SCI, V23, P628, DOI 10.1016/j.sjbs.2015.08.002
NR 39
TC 14
Z9 16
U1 0
U2 10
PU FRONTIERS MEDIA SA
PI LAUSANNE
PA AVENUE DU TRIBUNAL FEDERAL 34, LAUSANNE, CH-1015, SWITZERLAND
SN 2234-943X
J9 FRONT ONCOL
JI Front. Oncol.
PD DEC 11
PY 2017
VL 7
AR 296
DI 10.3389/fonc.2017.00296
PG 17
WC Oncology
WE Science Citation Index Expanded (SCI-EXPANDED)
SC Oncology
GA FP9EH
UT WOS:000417949800001
PM 29312880
OA Green Published, gold
DA 2023-12-20
ER

PT J
AU Nichols, JW
   Sakurai, Y
   Harashima, H
   Bae, YH
AF Nichols, Joseph W.
   Sakurai, Yu
   Harashima, Hideyoshi
   Bae, You Han
TI Nano-sized drug carriers: Extravasation, intratumoral distribution, and
   their modeling
SO JOURNAL OF CONTROLLED RELEASE
LA English
DT Article; Proceedings Paper
CT 28th KAST International Symposium on Young Scientists in Drug Delivery -
   Redirecting the Research Field
CY DEC 07-08, 2016
CL Seoul, SOUTH KOREA
SP Korean Acad Sci & Technol
DE Nanoparticle delivery; Solid tumors; Extravasation; Intratumoral
   distribution; Tumor models; Predictive power
ID HUMAN OSTEOSARCOMA XENOGRAFTS; TRANSCAPILLARY PRESSURE-GRADIENT;
   INCREASED TUMOR UPTAKE; SOLID TUMORS; IN-VITRO; LIPOSOMAL DOXORUBICIN;
   POLYMERIC MICELLES; INTERSTITIAL HYPERTENSION; VASCULAR-PERMEABILITY;
   NANOPARTICLE DELIVERY
AB Navigating intratumoral drug distribution has proven to be one of the most challenging aspects of drug delivery. The barriers are significant and varied; increased diffusional distances, elevated interstitial fluid pressure, regions of dense extracellular matrix and high cell density, and overall heterogeneity. Such a long list imposes significant requirements on nano-sized carriers. Unfortunately, other capabilities are eclipsed by the distribution requirements. A drug can do no good until it reaches its target. Numerous strategies to improve drug distribution have been developed, taking account of various unique characteristics of solid tumors, including some mechanisms that are still not fully understood. Most of these strategies were from small animal tumor models which are our primary tool for understanding cancer physiology. The small animal tumor model is the most versatile and effective means of understanding tumor transport, but its prevalence belies some of its weaknesses. Tumors grown under lab conditions are developed much more quickly than naturally developed cancers, potentially impacting tumor heterogeneity, blood vessel development, extracellular matrix organization, cell diversity, and many other features of structure and physiology that may impact transport. These problems come in addition to the difficulties of making precise measurements within a living tumor. Resolving these problems is best done by improving our analysis methods, and by finding complementary models that can clarify and expound the details. In this review, we will first discuss some of the strategies employed to improve transport and then highlight some of the new models that have recently been developed in the Bae lab and how they may aid in the study of tumor transport in the future.
C1 [Nichols, Joseph W.] Univ Utah, Coll Engn, Dept Bioengn, 30 S 2000 E, Salt Lake City, UT 84112 USA.
   [Sakurai, Yu; Harashima, Hideyoshi] Hokkaido Univ, Fac Pharmaceut Sci, Kita Ku, Kita 12,Nishi 6, Sapporo, Hokkaido 0600812, Japan.
   [Bae, You Han] Univ Utah, Coll Pharm, Dept Pharmaceut & Pharmaceut Chem, 30 S 2000 E, Salt Lake City, UT 84112 USA.
C3 Utah System of Higher Education; University of Utah; Hokkaido
   University; Utah System of Higher Education; University of Utah
RP Bae, YH (通讯作者)，Univ Utah, Coll Pharm, Dept Pharmaceut & Pharmaceut Chem, 30 S 2000 E, Salt Lake City, UT 84112 USA.
EM you.bae@utah.edu
RI Sakurai, Yu/AAV-1243-2021
OI Sakurai, Yu/0000-0001-6584-8350
FU National Institutes of Health [CA101850, CA122356]
FX This work was funded in part by the National Institutes of Health
   [grants CA101850 and CA122356]. We would also like to thank Darren L.
   Stirland for editing and feedback work.
CR Adams GP, 2001, CANCER RES, V61, P4750
   Ahn J, 2015, BIOMATERIALS, V39, P23, DOI 10.1016/j.biomaterials.2014.10.069
   Akashi Y, 2014, BRIT J CANCER, V110, P1481, DOI 10.1038/bjc.2014.49
   Bernal GM, 2014, NANOMED-NANOTECHNOL, V10, P149, DOI 10.1016/j.nano.2013.07.003
   Bersini S, 2014, BIOMATERIALS, V35, P2454, DOI 10.1016/j.biomaterials.2013.11.050
   Blanco E, 2009, EXP BIOL MED, V234, P123, DOI 10.3181/0808-MR-250
   Bonnans C, 2014, NAT REV MOL CELL BIO, V15, P786, DOI 10.1038/nrm3904
   BOUCHER Y, 1990, CANCER RES, V50, P4478
   BOUCHER Y, 1992, CANCER RES, V52, P5110
   Boucher Y, 1996, CANCER RES, V56, P4264
   Box G.E., 1987, EMPIRICAL MODEL BUIL
   Brannon-Peppas L, 2004, ADV DRUG DELIVER REV, V56, P1649, DOI 10.1016/j.addr.2004.02.014
   Cabral H, 2011, NAT NANOTECHNOL, V6, P815, DOI [10.1038/nnano.2011.166, 10.1038/NNANO.2011.166]
   Cardozo ER, 2012, AM J OBSTET GYNECOL, V206, DOI [10.1016/j.ajog.2011.12.002, 10.1016/j.ajog.2012.08.020]
   Chauhan VP, 2013, NAT COMMUN, V4, DOI 10.1038/ncomms3516
   Chauhan VP, 2012, NAT NANOTECHNOL, V7, P383, DOI [10.1038/nnano.2012.45, 10.1038/NNANO.2012.45]
   Chen WH, 2015, CANCER LETT, V359, P65, DOI 10.1016/j.canlet.2014.12.052
   Cheon DJ, 2011, ANNU REV PATHOL-MECH, V6, P95, DOI 10.1146/annurev.pathol.3.121806.154244
   Church DM, 2009, PLOS BIOL, V7, DOI 10.1371/journal.pbio.1000112
   Davies CDL, 2004, CANCER RES, V64, P547, DOI 10.1158/0008-5472.CAN-03-0576
   Dejana E, 2008, J CELL SCI, V121, P2115, DOI 10.1242/jcs.017897
   Diop-Frimpong B, 2011, P NATL ACAD SCI USA, V108, P2909, DOI 10.1073/pnas.1018892108
   Eckes J, 2011, BMC CANCER, V11, DOI 10.1186/1471-2407-11-337
   Eikenes L, 2005, BRIT J CANCER, V93, P81, DOI 10.1038/sj.bjc.6602626
   Eikenes L, 2004, CANCER RES, V64, P4768, DOI 10.1158/0008-5472.CAN-03-1472
   Fang C, 2006, EUR J PHARM SCI, V27, P27, DOI 10.1016/j.ejps.2005.08.002
   Garay RP, 2012, EXPERT OPIN DRUG DEL, V9, P1319, DOI 10.1517/17425247.2012.720969
   Gaucher G, 2009, BIOMACROMOLECULES, V10, P408, DOI 10.1021/bm801178f
   Godugu C, 2013, J CONTROL RELEASE, V172, P86, DOI 10.1016/j.jconrel.2013.06.036
   Godugu C, 2013, PLOS ONE, V8, DOI 10.1371/journal.pone.0053708
   Goren D, 1996, BRIT J CANCER, V74, P1749, DOI 10.1038/bjc.1996.625
   Gunter C, 2002, NATURE, V420, P509, DOI 10.1038/420509a
   Hamilton KL, 2011, FRONT PHYSIOL, V2, DOI 10.3389/fphys.2011.00006
   Harrington KJ, 2000, CLIN CANCER RES, V6, P2528
   Hatakeyama H, 2013, BIOL PHARM BULL, V36, P892, DOI 10.1248/bpb.b13-00059
   Helmlinger G, 1997, NAT MED, V3, P177, DOI 10.1038/nm0297-177
   Hida K, 2004, CANCER RES, V64, P8249, DOI 10.1158/0008-5472.CAN-04-1567
   Hoang B, 2013, MOL PHARMACEUT, V10, P4229, DOI 10.1021/mp400315p
   Horsman MR, 2012, NAT REV CLIN ONCOL, V9, P674, DOI 10.1038/nrclinonc.2012.171
   HUANG SK, 1994, CANCER RES, V54, P2186
   Ishida T, 2009, J CONTROL RELEASE, V134, P194, DOI 10.1016/j.jconrel.2008.11.019
   Jain RK, 2005, SCIENCE, V307, P58, DOI 10.1126/science.1104819
   JAIN RK, 1987, CANCER RES, V47, P3039
   Jenkins SJ, 2014, TRENDS IMMUNOL, V35, P358, DOI 10.1016/j.it.2014.06.006
   Johnstone SA, 2001, BBA-BIOMEMBRANES, V1513, P25, DOI 10.1016/S0005-2736(01)00292-9
   Joyce JA, 2009, NAT REV CANCER, V9, P239, DOI 10.1038/nrc2618
   JUWEID M, 1992, CANCER RES, V52, P5144
   Kano MR, 2007, P NATL ACAD SCI USA, V104, P3460, DOI 10.1073/pnas.0611660104
   Kano MR, 2009, CANCER SCI, V100, P173, DOI 10.1111/j.1349-7006.2008.01003.x
   KARINO T, 1988, JPN J SURG, V18, P276, DOI 10.1007/BF02471444
   Kerbel RS, 2004, NAT REV CANCER, V4, P423, DOI 10.1038/nrc1369
   Kirpotin DB, 2006, CANCER RES, V66, P6732, DOI 10.1158/0008-5472.CAN-05-4199
   Kohli AG, 2014, J CONTROL RELEASE, V191, P105, DOI 10.1016/j.jconrel.2014.05.019
   Kong G, 2000, CANCER RES, V60, P6950
   Kong G., 2000, CANC RES, V60
   Kwon IK, 2012, J CONTROL RELEASE, V164, P108, DOI 10.1016/j.jconrel.2012.07.010
   Larsen EH, 2002, BBA-BIOMEMBRANES, V1566, P2, DOI 10.1016/S0005-2736(02)00592-8
   Lee H, 2010, MOL PHARMACEUT, V7, P1195, DOI 10.1021/mp100038h
   Lee H, 2010, PHARM RES-DORDR, V27, P2343, DOI 10.1007/s11095-010-0068-z
   LESS JR, 1992, CANCER RES, V52, P6371
   Li L, 2013, J CONTROL RELEASE, V167, P130, DOI 10.1016/j.jconrel.2013.01.026
   Liu G, 2017, THERANOSTICS, V7, P1192, DOI 10.7150/thno.17881
   Longmire M, 2008, NANOMEDICINE-UK, V3, P703, DOI 10.2217/17435889.3.5.703
   Lu W, 2012, J CONTROL RELEASE, V161, P959, DOI 10.1016/j.jconrel.2012.05.014
   Maeda N, 2006, BIOL PHARM BULL, V29, P1936, DOI 10.1248/bpb.29.1936
   Mahoney BP, 2003, BIOCHEM PHARMACOL, V66, P1207, DOI 10.1016/S0006-2952(03)00467-2
   Matsumoto Y, 2016, NAT NANOTECHNOL, V11, P533, DOI [10.1038/NNANO.2015.342, 10.1038/nnano.2015.342]
   McAtee CO, 2014, ADV CANCER RES, V123, P1, DOI 10.1016/B978-0-12-800092-2.00001-0
   Metran-Nascente C, 2016, J NUCL MED, V57, P361, DOI 10.2967/jnumed.115.167650
   Mikhail AS, 2014, INT J PHARMACEUT, V464, P168, DOI 10.1016/j.ijpharm.2014.01.010
   Mishra D, 2013, J BIOMED MATER RES A, V101, P3646, DOI 10.1002/jbm.a.34642
   Miura S, 2014, NANO TODAY, V9, P695, DOI 10.1016/j.nantod.2014.10.003
   Mollica F, 2003, MICROVASC RES, V65, P56, DOI 10.1016/S0026-2862(02)00012-2
   NEDERMAN T, 1981, IN VITRO CELL DEV B, V17, P290
   Noble GT, 2014, TRENDS BIOTECHNOL, V32, P32, DOI 10.1016/j.tibtech.2013.09.007
   O'Brien MER, 2004, ANN ONCOL, V15, P440, DOI 10.1093/annonc/mdh097
   Owens DE, 2006, INT J PHARMACEUT, V307, P93, DOI 10.1016/j.ijpharm.2005.10.010
   Oyewumi MO, 2004, J CONTROL RELEASE, V95, P613, DOI 10.1016/j.jconrel.2004.01.002
   Ozcelikkale A., 2017, REV NANOMED NANOBIOT, pe1460
   Ozcelikkale A, 2013, MOL PHARMACEUT, V10, P2111, DOI 10.1021/mp3005947
   Padera TP, 2004, NATURE, V427, P695, DOI 10.1038/427695a
   Peddada SD, 2008, P NATL ACAD SCI USA, V105, P19887, DOI 10.1073/pnas.0808188105
   Perrault SD, 2009, NANO LETT, V9, P1909, DOI 10.1021/nl900031y
   Plein A, 2014, MICROCIRCULATION, V21, P315, DOI 10.1111/micc.12124
   Polyak K, 2009, TRENDS GENET, V25, P30, DOI 10.1016/j.tig.2008.10.012
   Pozzi D, 2014, NANOSCALE, V6, P2782, DOI 10.1039/c3nr05559k
   Prud'homme GJ, 2012, ONCOTARGET, V3, P921, DOI 10.18632/oncotarget.626
   Riviere K, 2011, J DRUG TARGET, V19, P14, DOI 10.3109/10611861003733953
   Rohan RM, 2000, FASEB J, V14, P871, DOI 10.1096/fasebj.14.7.871
   Roose T, 2003, MICROVASC RES, V66, P204, DOI 10.1016/S0026-2862(03)00057-8
   Ross, 1998, Oncologist, V3, P237
   SANDS H, 1988, CANCER RES, V48, P188
   Santo VE, 2016, J BIOTECHNOL, V221, P118, DOI 10.1016/j.jbiotec.2016.01.031
   Sarin H, 2009, J TRANSL MED, V7, DOI 10.1186/1479-5876-7-51
   Schneider CA, 2012, NAT METHODS, V9, P671, DOI 10.1038/nmeth.2089
   Shiah JG, 2001, EUR J CANCER, V37, P131, DOI 10.1016/S0959-8049(00)00374-9
   Shin CS, 2013, MOL PHARMACEUT, V10, P2167, DOI 10.1021/mp300595a
   Sparreboom A, 2005, CLIN CANCER RES, V11, P4136, DOI 10.1158/1078-0432.CCR-04-2291
   Spies JB, 2010, OBSTET GYNECOL, V116, P641, DOI 10.1097/AOG.0b013e3181ed36b3
   St Croix B, 2000, SCIENCE, V289, P1197
   Stirland D. L., 2013, PREVENTION THERAPY E, P530
   Stirland DL, 2016, J CONTROL RELEASE, V227, P38, DOI 10.1016/j.jconrel.2016.02.016
   Stirland DL, 2015, J CONTROL RELEASE, V214, P85, DOI 10.1016/j.jconrel.2015.07.006
   Stirland DL, 2013, J CONTROL RELEASE, V172, P1045, DOI 10.1016/j.jconrel.2013.09.026
   Sugahara KN, 2010, SCIENCE, V328, P1031, DOI 10.1126/science.1183057
   Sugahara KN, 2009, CANCER CELL, V16, P510, DOI 10.1016/j.ccr.2009.10.013
   Suzuki H, 2016, BIOMATERIALS, V98, P120, DOI 10.1016/j.biomaterials.2016.04.037
   Suzuki R, 2014, ANTICANCER RES, V34, P4747
   SWABB EA, 1974, CANCER RES, V34, P2814
   Tagami T, 2012, DRUG DELIV TRANSL RE, V2, P77, DOI 10.1007/s13346-012-0059-1
   Taratula O, 2009, J CONTROL RELEASE, V140, P284, DOI 10.1016/j.jconrel.2009.06.019
   Timbie K.F., 2017, J CONTROL RELEASE
   Tong RT, 2004, CANCER RES, V64, P3731, DOI 10.1158/0008-5472.CAN-04-0074
   Tsutsui H, 2014, INT J MOL SCI, V15, P7711, DOI 10.3390/ijms15057711
   Uchino H, 2005, BRIT J CANCER, V93, P678, DOI 10.1038/sj.bjc.6602772
   Vaage J., 1994, CANCER, V73
   Vonarbourg A, 2006, J BIOMED MATER RES A, V78A, P620, DOI 10.1002/jbm.a.30711
   Walker CL, 2005, SCIENCE, V308, P1589, DOI 10.1126/science.1112063
   Wong C, 2011, P NATL ACAD SCI USA, V108, P2426, DOI 10.1073/pnas.1018382108
   Yoshizawa Y., 2012, DEEPER PENETRATION T
   Zhang C., 2017, J CONTROL RELEASE
   Zhang LL, 2016, NANO RES, V9, P2424, DOI 10.1007/s12274-016-1128-4
   Zhang Q., PLOS ONE, V10
   Zhao J, 2015, ACTA BIOMATER, V16, P94, DOI 10.1016/j.actbio.2015.01.019
   Zheng XP, 2011, CANCER CHEMOTH PHARM, V67, P173, DOI 10.1007/s00280-010-1305-1
   Zhu ZS, 2011, BIOMATERIALS, V32, P9525, DOI 10.1016/j.biomaterials.2011.08.072
   Znati CA, 1996, CANCER RES, V56, P964
NR 127
TC 30
Z9 30
U1 0
U2 31
PU ELSEVIER SCIENCE BV
PI AMSTERDAM
PA PO BOX 211, 1000 AE AMSTERDAM, NETHERLANDS
SN 0168-3659
EI 1873-4995
J9 J CONTROL RELEASE
JI J. Control. Release
PD DEC 10
PY 2017
VL 267
SI SI
BP 31
EP 46
DI 10.1016/j.jconrel.2017.08.003
PG 16
WC Chemistry, Multidisciplinary; Pharmacology & Pharmacy
WE Science Citation Index Expanded (SCI-EXPANDED); Conference Proceedings Citation Index - Science (CPCI-S)
SC Chemistry; Pharmacology & Pharmacy
GA FP0WI
UT WOS:000417328600004
PM 28807683
DA 2023-12-20
ER

PT J
AU Rahmanian, M
   Naghib, SM
   Seyfoori, A
   Zare, AA
   Majidzadeh-A, K
   Farahmand, L
AF Rahmanian, M.
   Naghib, S. M.
   Seyfoori, A.
   Zare, A. A.
   Majidzadeh-A, K.
   Farahmand, L.
TI Tricalcium Phosphate Nanostructures Loaded with Bisphosphonate as
   Potential Anticancer Agents
SO JOURNAL OF CERAMIC SCIENCE AND TECHNOLOGY
LA English
DT Article
DE MCF-7; G-292; tricalcium phosphate; nanomedicine; inhibitory effect
ID BREAST-CANCER; ZOLEDRONIC ACID; BETA-TCP; BONE; NANOPARTICLES;
   HYDROXYAPATITE; METASTASIS; CELLS; COMPOSITE
AB Nanostructured calcium phosphate carriers are emerging as a bisphosphonate delivery system that has demonstrated inhibitory effects in preventing bone metastasis, thereby improving the treatment of breast cancer. In this research, the inhibitory effect of loaded zoledronic acid (ZA) in tricalcium phosphate nanostructures (TCPNs) synthesized with the co-precipitation method was investigated. The results of microstructural analysis indicated that the sintering temperature has a slight influence on the synthesized crystallite size. The sintered crystallite size of tricalcium phosphate (TCP) at 800 degrees C (b-TCP) and 1450 degrees C (a-TCP) was calculated to be in the nanoscale range. The inhibitory effect of TCPNs (with different phases) on cancer cell lines including MCF-7 (breast cancer) and G-292 (osteosarcoma cancer) was investigated. In vitro results confirmed that theTCPNswere able to inhibit the proliferation of breast cancer cells. Experimental results of MCF-7 cell culture after two days proved that the growth of the cancer cells was inhibited by about 61% and 83% after treatment with b-TCP and a-TCP, respectively. Bisphosphonate-loaded TCPNs had no toxicity according toMTTassay results, but did have an inhibitory effect on MCF-7 cancer cells. The time dependence of ZA drug release from a and b-TCP and its effect on MCF-7 and G-292 cell treatment was investigated. The results suggested that TCPNs are promising materials that could be developed for treating local bone and breast cancers.
C1 [Rahmanian, M.; Seyfoori, A.; Zare, A. A.; Majidzadeh-A, K.; Farahmand, L.] ACECR, Breast Canc Res Ctr, Motamed Canc Inst, Biomat & Tissue Engn Dept, Tehran, Iran.
   [Naghib, S. M.] Iran Univ Sci & Technol, Sch New Technol, Nanotechnol Dept, Nanobioengn Div, POB 16846, Tehran 13114, Iran.
   [Zare, A. A.; Farahmand, L.] ACECR, Breast Canc Res Ctr, Motamed Canc Inst, Recombinant Proteins Dept, Tehran, Iran.
   [Majidzadeh-A, K.] ACECR, Breast Canc Res Ctr, Motamed Canc Inst, Genet Dept, Tehran, Iran.
C3 Academic Center for Education, Culture & Research (ACECR); Iran
   University Science & Technology; Academic Center for Education, Culture
   & Research (ACECR); Academic Center for Education, Culture & Research
   (ACECR)
RP Naghib, SM (通讯作者)，Iran Univ Sci & Technol, Sch New Technol, Nanotechnol Dept, Nanobioengn Div, POB 16846, Tehran 13114, Iran.
EM naghib@iust.ac.ir
RI Zare, Ali-Akbar/Y-9932-2019; Farahmand, Leila/Y-3671-2019; Seyfoori,
   Amir/AAH-6657-2019; Naghib, Seyed Morteza/S-8817-2018
OI Zare, Ali-Akbar/0000-0003-3598-1390; Farahmand,
   Leila/0000-0003-4548-3424; Majidzadeh-A, Keivan/0000-0002-8811-0997;
   Naghib, Seyed Morteza/0000-0003-4612-030X
CR Barrère F, 2006, INT J NANOMED, V1, P317
   Bose S, 2012, ACTA BIOMATER, V8, P1401, DOI 10.1016/j.actbio.2011.11.017
   Brufsky AM, 2009, CLIN BREAST CANCER, V9, P77, DOI 10.3816/CBC.2009.n.015
   Chen T, 2011, ACS NANO, V5, P7866, DOI 10.1021/nn202073m
   Choi D, 2007, MAT SCI ENG C-BIO S, V27, P377, DOI 10.1016/j.msec.2006.05.035
   Clemons M, 2012, CURR ONCOL, V19, P259, DOI 10.3747/co.19.1011
   Erisken C, 2008, BIOMATERIALS, V29, P4065, DOI 10.1016/j.biomaterials.2008.06.022
   Frede A, 2016, J CONTROL RELEASE, V222, P86, DOI 10.1016/j.jconrel.2015.12.021
   Gallinetti S, 2014, J AM CERAM SOC, V97, P1065, DOI 10.1111/jace.12861
   Gao Xukang, 2016, Mater Sci Eng C Mater Biol Appl, V61, P174, DOI 10.1016/j.msec.2015.12.033
   Gu WY, 2013, INT J NANOMED, V8, DOI 10.2147/IJN.S44393
   Han YC, 2014, SCI REP-UK, V4, DOI 10.1038/srep07134
   Heymann D., 2011, ENCY CANC
   Huang KC, 2015, BMC MUSCULOSKEL DIS, V16, DOI 10.1186/s12891-015-0818-5
   Joyce JA, 2009, NAT REV CANCER, V9, P239, DOI 10.1038/nrc2618
   Karimi M, 2016, CERAM INT, V42, P2780, DOI 10.1016/j.ceramint.2015.11.010
   Koshkaki MR, 2013, IRAN POLYM J, V22, P653, DOI 10.1007/s13726-013-0164-0
   Kwon SH, 2003, J EUR CERAM SOC, V23, P1039, DOI 10.1016/S0955-2219(02)00263-7
   Li JJ, 2008, MATER LETT, V62, P3220, DOI 10.1016/j.matlet.2008.02.072
   Liu JZ, 2015, AM J TRANSL RES, V7, P1588
   Meena R, 2012, J NANOPART RES, V14, DOI 10.1007/s11051-011-0712-5
   Mi P, 2014, J CONTROL RELEASE, V174, P63, DOI 10.1016/j.jconrel.2013.10.038
   Mitri Z, 2016, CLIN CANCER RES, V22, P5706, DOI 10.1158/1078-0432.CCR-15-2845
   Ottewell PD, 2008, JNCI-J NATL CANCER I, V100, P1167, DOI 10.1093/jnci/djn240
   Qian J, 2016, EUR POLYM J, V75, P291, DOI 10.1016/j.eurpolymj.2015.12.026
   Rahmanian M., 2016, MULTIDISCIP CANC INV, V1, P11, DOI [10.21859/mci-010112., DOI 10.21859/MCI-010112]
   Rahmanian M., 2016, IRAN J BREAST DIS, V9, P7
   Tadic D, 2004, BIOMATERIALS, V25, P987, DOI 10.1016/S0142-9612(03)00621-5
   Tang W, 2014, NANOMEDICINE-UK, V9, P397, DOI [10.2217/NNM.12.217, 10.2217/nnm.12.217]
   Venkatesan P, 2011, BIOMATERIALS, V32, P3794, DOI 10.1016/j.biomaterials.2011.01.027
   Weigelt B, 2005, NAT REV CANCER, V5, P591, DOI 10.1038/nrc1670
   Xu ZL, 2012, J APPL TOXICOL, V32, P429, DOI 10.1002/jat.1745
   Yuan Y, 2010, BIOMATERIALS, V31, P730, DOI 10.1016/j.biomaterials.2009.09.088
   Zekri J, 2014, J BONE ONCOL, V3, P25, DOI 10.1016/j.jbo.2013.12.001
   Zhang JJ, 2015, J DRUG DELIV SCI TEC, V30, P1, DOI 10.1016/j.jddst.2015.09.005
NR 35
TC 10
Z9 10
U1 0
U2 13
PU GOLLER VERLAG GMBH
PI BADEN BADEN
PA ASCHMATTSTRASSE 8, D-76532 BADEN BADEN, GERMANY
SN 2190-9385
J9 J CERAM SCI TECHNOL
JI J. Ceram. Sci. Technol.
PD DEC
PY 2017
VL 8
IS 4
BP 505
EP 512
DI 10.4416/JCST2017-00029
PG 8
WC Materials Science, Ceramics
WE Science Citation Index Expanded (SCI-EXPANDED)
SC Materials Science
GA FS0MB
UT WOS:000419467100008
DA 2023-12-20
ER

PT J
AU Mondal, S
   Manivasagan, P
   Bharathiraja, S
   Moorthy, MS
   Nguyen, VT
   Kim, HH
   Nam, SY
   Lee, KD
   Oh, J
AF Mondal, Sudip
   Manivasagan, Panchanathan
   Bharathiraja, Subramaniyan
   Moorthy, Madhappan Santha
   Van Tu Nguyen
   Kim, Hye Hyun
   Nam, Seung Yun
   Lee, Kang Dae
   Oh, Junghwan
TI Hydroxyapatite Coated Iron Oxide Nanoparticles: A Promising Nanomaterial
   for Magnetic Hyperthermia Cancer Treatment
SO NANOMATERIALS
LA English
DT Article
DE hydroxyapatite; iron oxide; hydroxyapatite coated iron oxide; magnetic
   hyperthermia; cancer therapy
ID IN-VITRO; SPECTROSCOPIC CHARACTERIZATION; INTERVENTIONAL RADIOLOGY;
   MACROPHAGE ENDOCYTOSIS; CALCIUM HYDROXYAPATITE; ADSORPTION; PARTICLES;
   RELEASE; INJURY; SIZE
AB Targeting cancer cells without injuring normal cells is the prime objective in treatment of cancer. In this present study, solvothermal and wet chemical precipitation techniques were employed to synthesize iron oxide (IO), hydroxyapatite (HAp), and hydroxyapatite coated iron oxide (IO-HAp) nanoparticles for magnetic hyperthermia mediated cancer therapy. The synthesized well dispersed spherical IO-HAp nanoparticles, magnetite, and apatite phases were confirmed by X-ray diffraction (XRD), Fourier-transform infrared spectroscopy (FTIR) and Field emission transmission electron microscopy (FETEM) with Energy Dispersive X-ray spectroscopy (EDS). The non-toxic behavior of synthesized IO-HAp nanoparticles was confirmed by cytotoxicity assay (Trypan blue and MTT assay). The synthesized nanoparticles revealed a remarkable magnetic saturation of 83.2 emu/g for IO and 40.6 emu/g for IO-HAp nanoparticles in presence of 15,000 Oe (1.5 T) magnetic field at room temperature (300 K). The magnetic hyperthermia study that was performed with IO-HAp nanoparticles showed an excellent hyperthermia effect (SAR value 85 W/g) over MG-63 osteosarcoma cells. The in vitro hyperthermia temperature (similar to 45 degrees C) was reached within 3 min, which shows a very high efficiency and kills nearly all of the experimental MG-63 osteosarcoma cells within 30 min exposure. These results could potentially open new perceptions for biomaterials that are aimed for anti-cancer therapies based on magnetic hyperthermia.
C1 [Mondal, Sudip; Manivasagan, Panchanathan; Bharathiraja, Subramaniyan; Moorthy, Madhappan Santha; Kim, Hye Hyun; Nam, Seung Yun; Oh, Junghwan] Pukyong Natl Univ, Marine Integrated Bion Res Ctr, Busan 48513, South Korea.
   [Van Tu Nguyen; Nam, Seung Yun; Oh, Junghwan] Pukyong Natl Univ, Interdisciplinary Program Biomed Mech & Elect Eng, Busan 48513, South Korea.
   [Nam, Seung Yun; Oh, Junghwan] Pukyong Natl Univ, Dept Biomed Engn, Busan 48513, South Korea.
   [Nam, Seung Yun; Oh, Junghwan] Pukyong Natl Univ, Ctr Marine Integrated Biotechnol Plus BK21, Busan 48513, South Korea.
   [Lee, Kang Dae] Kosin Univ, Coll Med, Dept Otolaryngol Head & Neck Surg, Busan 602702, South Korea.
C3 Pukyong National University; Pukyong National University; Pukyong
   National University; Pukyong National University
RP Oh, J (通讯作者)，Pukyong Natl Univ, Marine Integrated Bion Res Ctr, Busan 48513, South Korea.; Oh, J (通讯作者)，Pukyong Natl Univ, Interdisciplinary Program Biomed Mech & Elect Eng, Busan 48513, South Korea.; Oh, J (通讯作者)，Pukyong Natl Univ, Dept Biomed Engn, Busan 48513, South Korea.
EM mailsudipmondal@gmail.com; manimaribtech@gmail.com; sbrbtc@gmail.com;
   santham83@gmail.com; nguyen.vantu91@gmail.com; Hye.H.Kim@colorado.edu;
   synam@pknu.ac.kr; kdlee59@gmail.com; jungoh@pknu.ac.kr
RI Subramaniyan, Bharathiraja/AAZ-9558-2020; Manivasagan,
   Panchanathan/O-2669-2013; Nam, Seung Yun/AGO-0393-2022; Mondal,
   Sudip/AAH-8136-2020; Madhappan, Santhamoorthy/GVT-3051-2022; Oh,
   Junghwan/G-1473-2015
OI Subramaniyan, Bharathiraja/0000-0002-2140-9345; Manivasagan,
   Panchanathan/0000-0002-9548-0451; Nam, Seung Yun/0000-0002-9758-9442;
   Madhappan, Santhamoorthy/0000-0002-7718-1319; Oh,
   Junghwan/0000-0002-5837-0958; Mondal, Sudip/0000-0002-0638-9657
FU Marine Biotechnology Program - Ministry of Oceans and Fisheries,
   Republic of Korea [20150220]
FX This research is supported by a grant from Marine Biotechnology Program
   (20150220) funded by the Ministry of Oceans and Fisheries, Republic of
   Korea.
CR Ajeesh M, 2010, J MATER SCI-MATER M, V21, P1427, DOI 10.1007/s10856-010-4005-9
   Ansar EB, 2012, J AM CERAM SOC, V95, P2695, DOI 10.1111/j.1551-2916.2011.05033.x
   Bharath G, 2014, RSC ADV, V4, P50510, DOI 10.1039/c4ra07318e
   Bretcanu O, 2017, MAT SCI ENG C-MATER, V73, P778, DOI 10.1016/j.msec.2016.12.105
   Chandra VS, 2015, CERAM INT, V41, P13153, DOI 10.1016/j.ceramint.2015.07.088
   Chen F, 2013, BIOMATER SCI-UK, V1, P1074, DOI 10.1039/c3bm60086f
   Cheng ZH, 1998, J CHEM SOC FARADAY T, V94, P1501
   Cho MJ, 2017, NANOMATERIALS-BASEL, V7, DOI 10.3390/nano7040072
   Di Corato R, 2014, BIOMATERIALS, V35, P6400, DOI 10.1016/j.biomaterials.2014.04.036
   Donadel K, 2009, AN ACAD BRAS CIENC, V81, P179, DOI 10.1590/S0001-37652009000200004
   Gambardella A, 2016, MAT SCI ENG C-MATER, V62, P444, DOI 10.1016/j.msec.2016.01.071
   GILCHRIST RK, 1957, ANN SURG, V146, P596, DOI 10.1097/00000658-195710000-00007
   Gopi D, 2012, SPECTROCHIM ACTA A, V87, P245, DOI 10.1016/j.saa.2011.11.047
   Gu ZT, 2014, SCI REP-UK, V4, DOI 10.1038/srep04469
   Hilger I, 2002, ACAD RADIOL, V9, P198, DOI 10.1016/S1076-6332(03)80171-X
   Hilger I, 2001, RADIOLOGY, V218, P570, DOI 10.1148/radiology.218.2.r01fe19570
   Hou CH, 2009, BIOMATERIALS, V30, P3956, DOI 10.1016/j.biomaterials.2009.04.020
   Jordan A, 1996, INT J HYPERTHER, V12, P705, DOI 10.3109/02656739609027678
   Lübbe AS, 2001, J SURG RES, V95, P200, DOI 10.1006/jsre.2000.6030
   Corchero J, 2009, TRENDS BIOTECHNOL, V27, P468, DOI 10.1016/j.tibtech.2009.04.003
   Mondal S, 2010, ADV APPL CERAM, V109, P234, DOI 10.1179/174367509X12581069052090
   Mondal S., 2012, J. Miner. Mater. Charact. Eng., V11, P55, DOI [10.4236/jmmce.2012.111005, DOI 10.4236/JMMCE.2012.111005]
   Mondal S, 2016, CERAM INT, V42, P18338, DOI 10.1016/j.ceramint.2016.08.165
   Moorthy MS, 2016, RSC ADV, V6, P110444, DOI 10.1039/c6ra23470d
   Moreno EM, 2002, LANGMUIR, V18, P4972, DOI 10.1021/la020037s
   Murakami S, 2008, J CERAM SOC JPN, V116, P950, DOI 10.2109/jcersj2.116.950
   Nhiem T, 2011, ACTA BIOMATER, V7, P1298, DOI 10.1016/j.actbio.2010.10.004
   Nussbaum G. H., 1982, PHYS ASPECTS HYPERTH, V656
   Oh Y, 2017, BIOCHIMIE, V133, P7, DOI 10.1016/j.biochi.2016.11.012
   Ramya JR, 2014, CERAM INT, V40, P16707, DOI 10.1016/j.ceramint.2014.08.035
   Raynal I, 2004, INVEST RADIOL, V39, P56, DOI 10.1097/01.rli.0000101027.57021.28
   Rogers WJ, 2005, ATHEROSCLEROSIS, V178, P67, DOI 10.1016/j.atherosclerosis.2004.08.017
   Singh RK, 2012, MATER LETT, V75, P130, DOI 10.1016/j.matlet.2012.01.129
   SKIBBA JL, 1991, INT J HYPERTHER, V7, P749, DOI 10.3109/02656739109056444
   Sneha Murugesan, 2015, Int J Nanomedicine, V10 Suppl 1, P99, DOI 10.2147/IJN.S79985
   Tampieri A, 2012, ACTA BIOMATER, V8, P843, DOI 10.1016/j.actbio.2011.09.032
   Torchilin VP, 2000, EUR J PHARM SCI, V11, pS81, DOI 10.1016/S0928-0987(00)00166-4
   Madrid SIU, 2014, ADV NANO RES, V2, P187, DOI 10.12989/anr.2014.2.4.187
   Willis AL, 2005, CHEM MATER, V17, P5970, DOI 10.1021/cm051370v
   Wu HC, 2007, NANOTECHNOLOGY, V18, DOI 10.1088/0957-4484/18/16/165601
   Xu YJ, 2016, NANOSCALE, V8, P1684, DOI 10.1039/c5nr07023f
   Zakharov NA, 2004, INORG MATER+, V40, P641, DOI 10.1023/B:INMA.0000032000.83171.9f
NR 42
TC 88
Z9 92
U1 5
U2 47
PU MDPI AG
PI BASEL
PA ST ALBAN-ANLAGE 66, CH-4052 BASEL, SWITZERLAND
SN 2079-4991
J9 NANOMATERIALS-BASEL
JI Nanomaterials
PD DEC
PY 2017
VL 7
IS 12
AR 426
DI 10.3390/nano7120426
PG 15
WC Chemistry, Multidisciplinary; Nanoscience & Nanotechnology; Materials
   Science, Multidisciplinary; Physics, Applied
WE Science Citation Index Expanded (SCI-EXPANDED)
SC Chemistry; Science & Technology - Other Topics; Materials Science;
   Physics
GA FR6PA
UT WOS:000419186800021
PM 29207552
OA gold, Green Published, Green Submitted
DA 2023-12-20
ER

PT J
AU Lin, XB
   Wang, LJ
   Wang, FM
AF Lin, Xiangbo
   Wang, Lijun
   Wang, Faming
TI Chondromodulin-I suppresses tumorigenesis of human osteosarcoma cells
SO MOLECULAR MEDICINE REPORTS
LA English
DT Article
DE chondromodulin-1; human osteosarcoma cells; invasion; migration; growth;
   proliferation; anti-vascularization; antitumor
ID NEOADJUVANT CHEMOTHERAPY; TUMOR ANGIOGENESIS; GENE; EXPRESSION;
   APOPTOSIS; THERAPY; ASSAY
AB Osteosarcoma is the most common type of bone cancer, and accounts for similar to 3% of cancers that occurring in children. Chondromodulin-I (ChM-I) is a 25 kDa glycoprotein that is expressed mainly in cartilage. ChM-I demonstrates anti-angiogenic activity and has been suggested to inhibit endothelial cells from invading cartilage, and then has been shown to be an inhibitor of tumorigenesis. However, it remains unclear if ChM-I has any direct anti-tumorigenesis role on osteosarcoma. Therefore, the present study aimed to identify whether ChM-I has any direct inhibit effect on human osteosarcoma cells. A bromodeoxyuridine incorporation assay was performed on the Saos-2 human osteosarcoma cell line treated with or without recombinant human ChM-I, to evaluate its impact on DNA synthesis. An adenovirus carrier for the expression of ChM-I was constructed and transfected into tumor cells in vitro to evaluate the effect of ChM-I on tumor cells. Additionally, ChM-I was knocked down by using small interfering RNA to downregulate the expression of ChM-I. Cell invasion, migration and cell-colony formation assays, and xenograft tumor experiments were performed to evaluate the effects of ChM-I on tumor cells in vitro and in vivo. The results demonstrated that ChM-I could suppress DNA synthesis of human osteosarcoma cells, and it also exerted an inhibitory effect on the proliferation and colony formation abilities of human osteosarcoma cells. In addition, ChM-I inhibited cell invasion and migration in vitro and suppressed osteosarcoma cell growth significantly in vivo. In conclusion, ChM-I directly suppressed the proliferation and growth of osteosarcoma cells in an anchorage-independent manner, and may therefore be a promising drug for the treatment of osteosarcoma.
C1 [Lin, Xiangbo] Rizhao Peoples Hosp, Dept Orthoped, Rizhao 276826, Shandong, Peoples R China.
   [Lin, Xiangbo] Second Mil Med Univ, Shanghai Changzheng Hosp, Dept Orthoped, Shanghai 200003, Peoples R China.
   [Wang, Lijun] Rizhao Peoples Hosp, Dept Neurosurg, 126 Tai An Rd, Rizhao 276826, Shandong, Peoples R China.
   [Wang, Faming] Wulian Peoples Hosp, Dept Orthoped, Rizhao 262300, Shandong, Peoples R China.
C3 Naval Medical University
RP Wang, LJ (通讯作者)，Rizhao Peoples Hosp, Dept Neurosurg, 126 Tai An Rd, Rizhao 276826, Shandong, Peoples R China.
EM wanglijunrizhao@126.com
FU Rizhao Committee of Science and Technology of Shandong, China [201539]
FX The present study was supported by the Rizhao Committee of Science and
   Technology of Shandong, China (grant no. 201539).
CR Abarrategi A, 2016, STEM CELLS INT, V2016, DOI 10.1155/2016/3631764
   [Anonymous], PDQ CANC INF SUMM IN
   Aoyama T, 2010, J BIOL CHEM, V285, P29842, DOI 10.1074/jbc.M110.116319
   Bielack S, 2013, MINERVA PEDIATR, V65, P125
   Clark JCM, 2008, J CANCER RES CLIN, V134, P281, DOI 10.1007/s00432-007-0330-x
   Dass CR, 2008, J PHARM PHARMACOL, V60, P405, DOI 10.1211/jpp.60.4.0001
   Dossi R, 2015, INT J CANCER, V136, P721, DOI 10.1002/ijc.29023
   Fan ZF, 2015, CLIN ORTHOP RELAT R, V473, P3604, DOI 10.1007/s11999-015-4463-y
   Franken NAP, 2006, NAT PROTOC, V1, P2315, DOI 10.1038/nprot.2006.339
   Friebele Jill C, 2015, Am J Orthop (Belle Mead NJ), V44, P547
   Hiraki Y, 1997, J BIOL CHEM, V272, P32419, DOI 10.1074/jbc.272.51.32419
   Hiraki Y, 2000, PEDIATR NEPHROL, V14, P602, DOI 10.1007/s004670000339
   Hsu SC, 2009, J ORTHOP RES, V27, P1637, DOI 10.1002/jor.20937
   Isakoff MS, 2015, J CLIN ONCOL, V33, P3029, DOI 10.1200/JCO.2014.59.4895
   Jones KB, 2012, J BONE JOINT SURG AM, V94A, P1399, DOI 10.2106/JBJS.K.00971
   Kansara M, 2014, NAT REV CANCER, V14, P722, DOI 10.1038/nrc3838
   Kerbel RS, 2000, CARCINOGENESIS, V21, P505, DOI 10.1093/carcin/21.3.505
   Klinger P, 2011, ARTHRITIS RHEUM-US, V63, P2721, DOI 10.1002/art.30335
   Kubota Yoshiaki, 2012, Keio Journal of Medicine, V61, P47
   Li CJ, 2016, ORTHOP SURG, V8, P105, DOI 10.1111/os.12238
   Li P, 2013, PLOS ONE, V8, DOI 10.1371/journal.pone.0066782
   Li SY, 2015, TUMOR BIOL, V36, P1329, DOI 10.1007/s13277-015-3181-0
   Liang CC, 2007, NAT PROTOC, V2, P329, DOI 10.1038/nprot.2007.30
   Livak KJ, 2001, METHODS, V25, P402, DOI 10.1006/meth.2001.1262
   Maione Federica, 2015, Methods Mol Biol, V1267, P349, DOI 10.1007/978-1-4939-2297-0_17
   Miura S, 2014, PLOS ONE, V9, DOI 10.1371/journal.pone.0094239
   Miura S, 2012, CANCER SCI, V103, P1311, DOI 10.1111/j.1349-7006.2012.02276.x
   Moore Drew D, 2014, Cancer Treat Res, V162, P65, DOI 10.1007/978-3-319-07323-1_4
   Oshima Y, 2004, J CELL SCI, V117, P2731, DOI 10.1242/jcs.01112
   Ottaviani G, 2009, CANCER TREAT RES, V152, P3, DOI 10.1007/978-1-4419-0284-9_1
   Parkin DM, 1999, CA-CANCER J CLIN, V49, P33, DOI 10.3322/canjclin.49.1.33
   Peng NN, 2016, AM J TRANSL RES, V8, P1005
   Roloff F, 2013, BMC NEUROSCI, V14, DOI 10.1186/1471-2202-14-141
   Shao J, 2016, MOL MED REP, V13, P4303, DOI 10.3892/mmr.2016.5079
   Shingu T, 2016, J TRANSL MED, V14, DOI 10.1186/s12967-016-0803-2
   Tsai AC, 2010, J BIOL CHEM, V285, P5497, DOI 10.1074/jbc.M109.036277
   Yang ZZ, 2016, CELL DEATH DIS, V7, DOI 10.1038/cddis.2016.272
   Yukata K, 2010, TISSUE CELL, V42, P116, DOI 10.1016/j.tice.2010.02.002
   Zhang PF, 2015, INT J ONCOL, V47, P941, DOI 10.3892/ijo.2015.3081
NR 39
TC 2
Z9 2
U1 0
U2 4
PU SPANDIDOS PUBL LTD
PI ATHENS
PA POB 18179, ATHENS, 116 10, GREECE
SN 1791-2997
EI 1791-3004
J9 MOL MED REP
JI Mol. Med. Rep.
PD DEC
PY 2017
VL 16
IS 6
BP 8542
EP 8548
DI 10.3892/mmr.2017.7629
PG 7
WC Oncology; Medicine, Research & Experimental
WE Science Citation Index Expanded (SCI-EXPANDED)
SC Oncology; Research & Experimental Medicine
GA FQ3AM
UT WOS:000418229200087
PM 28983591
OA Bronze
DA 2023-12-20
ER

PT J
AU Sun, YY
   Zhao, J
   Ji, ZL
AF Sun, Yanyan
   Zhao, Jian
   Ji, Zhongling
TI Bifunctional Platinum(II) Complexes with Bisphosphonates Substituted
   Diamine Derivatives: Synthesis and <i>In vitro</i> Cytotoxicity
SO CHEMISTRY & BIODIVERSITY
LA English
DT Article
DE Bisphosphonates; Platinum(II) complexes; Cytotoxicity; Hydroxyapatite
   affinity; Apoptosis
ID BIOLOGICAL EVALUATION; ANTICANCER AGENTS; HIGH-AFFINITY; HYDROXYAPATITE;
   DRUGS; LIGANDS; BLOCKS; MATRIX; ESTERS; CELLS
AB A series of N,N-dibisphosphonate-containing 1,3-propanediamine derivatives (L1 - L6) and their corresponding dichloridoplatinum(II) complexes (1 - 6) have been synthesized and characterized by elemental analysis, H-1-NMR, C-13-NMR, P-31-NMR and HR-MS spectra. The in vitro antitumor activities of compounds L1 - L6 and 1 - 6 were tested by WST-8 assay with Cell Counting Kit-8, indicating that platinum-based complexes 1 - 6 showed higher cytotoxicity than corresponding ligands L1 - L6 against A549 and MG-63, especially complex 2 which displayed comparable cytotoxicity to those of cisplatin and zoledronate after 48 h incubation. In addition, complexes 1 - 6 were more active in vitro on osteosarcoma cell line MG-63 than normal osteoblast cell line hFOB 1.19. The structure-activity relationship has been summarized based on the in vitro cytotoxicity of three series of platinum complexes from this and our previous studies. The in vitro bone affinity of platinum complexes was also tested by hydroxyapatite (HAP) chromatography in terms of capacity factor K. Besides, in this paper, representative complex 2, which has been proved to be a promising antitumor agent with high cytotoxicity and bone HAP binding property, was investigated for its mechanism of action producing cell death against MG-63.
C1 [Sun, Yanyan; Ji, Zhongling] Suzhou Univ Sci & Technol, Sch Chem Biol & Mat Engn, Suzhou 215009, Peoples R China.
   [Zhao, Jian] Southeast Univ, Sch Chem & Chem Engn, Nanjing 211189, Jiangsu, Peoples R China.
C3 Suzhou University of Science & Technology; Southeast University - China
RP Sun, YY (通讯作者)，Suzhou Univ Sci & Technol, Sch Chem Biol & Mat Engn, Suzhou 215009, Peoples R China.; Zhao, J (通讯作者)，Southeast Univ, Sch Chem & Chem Engn, Nanjing 211189, Jiangsu, Peoples R China.
EM sunyy0628@163.com; zhaojianzhaokuan@163.com
OI Zhao, Jian/0000-0002-9365-7727
FU National Natural Science Foundation of China [21401137, 21601034];
   Science and Technology Project of Suzhou (Agriculture), China
   [SYN201415]; College and Institute's High-level Elite Project of Suzhou,
   China
FX This study is supported by National Natural Science Foundation of China
   (No. 21401137, No. 21601034) and Science and Technology Project of
   Suzhou (Agriculture) (SYN201415), China. Sun also appreciates very much
   the financial support from the College and Institute's High-level Elite
   Project of Suzhou, China.
CR Bohacek RS, 2001, J MED CHEM, V44, P660, DOI 10.1021/jm0002681
   Bortolini O, 2012, EUR J MED CHEM, V52, P221, DOI 10.1016/j.ejmech.2012.03.020
   Bose RN, 2008, P NATL ACAD SCI USA, V105, P18314, DOI 10.1073/pnas.0803094105
   Galanski M, 2003, J MED CHEM, V46, P4946, DOI 10.1021/jm0308040
   Gao CZ, 2016, MINI-REV MED CHEM, V16, P872, DOI 10.2174/1389557516666151120115947
   Guo ZJ, 1999, ANGEW CHEM INT EDIT, V38, P1513
   Hochdörffer K, 2012, J MED CHEM, V55, P7502, DOI 10.1021/jm300493m
   Hoechst F., 1967, FR, Patent No. [1554236, 1967, 1554236]
   Huang KB, 2013, EUR J MED CHEM, V64, P554, DOI 10.1016/j.ejmech.2013.04.024
   Jakupec MA, 2008, DALTON T, P183, DOI 10.1039/b712656p
   Kelland L, 2007, NAT REV CANCER, V7, P573, DOI 10.1038/nrc2167
   KLENNER T, 1990, CANCER TREAT REV, V17, P253, DOI 10.1016/0305-7372(90)90056-L
   Luetke A, 2014, CANCER TREAT REV, V40, P523, DOI 10.1016/j.ctrv.2013.11.006
   Mao JF, 2009, CHEM COMMUN, P908, DOI 10.1039/b817968a
   Margiotta N, 2007, DALTON T, P3131, DOI 10.1039/b705239a
   Margiotta N, 2011, J INORG BIOCHEM, V105, P548, DOI 10.1016/j.jinorgbio.2010.12.011
   Margiotta N, 2009, DALTON T, P10904, DOI 10.1039/b919721d
   Margiotta N, 2008, J INORG BIOCHEM, V102, P2078, DOI 10.1016/j.jinorgbio.2008.07.008
   Papapoulos SE, 2006, BONE, V38, P613, DOI 10.1016/j.bone.2006.01.141
   Piccinonna S, 2012, DALTON T, V41, P9689, DOI 10.1039/c2dt30712j
   Qiu L, 2016, MOLECULES, V21, DOI 10.3390/molecules21030255
   Qiu L, 2015, J BIOL INORG CHEM, V20, P1263, DOI 10.1007/s00775-015-1305-z
   Rogers MJ, 2011, BONE, V49, P34, DOI 10.1016/j.bone.2010.11.008
   Sasanelli R, 2007, J MED CHEM, V50, P3434, DOI 10.1021/jm061435l
   Shen CC, 2013, INT J MOL MED, V32, P448, DOI 10.3892/ijmm.2013.1399
   Stresing V, 2007, CANCER LETT, V257, P16, DOI 10.1016/j.canlet.2007.07.007
   Sun YY, 2017, BIOORG MED CHEM LETT, V27, P1070, DOI 10.1016/j.bmcl.2016.12.050
   Sun YY, 2017, INORG CHIM ACTA, V457, P46, DOI 10.1016/j.ica.2016.12.006
   van Zutphen S, 2005, COORDIN CHEM REV, V249, P2845, DOI 10.1016/j.ccr.2005.03.005
   Wild A, 2012, CHEM COMMUN, V48, P6357, DOI 10.1039/c2cc31275a
   Wilson JJ, 2012, J MED CHEM, V55, P5326, DOI 10.1021/jm3002857
   Xing RM, 2009, DALTON T, P1710, DOI 10.1039/b900256c
   Xue ZQ, 2010, CHEM COMMUN, V46, P1212, DOI 10.1039/b922222g
   Yang H, 2016, TUMOR BIOL, V37, P10981, DOI 10.1007/s13277-016-4977-2
   Yang Z, 2007, CHEM COMMUN, P3453, DOI 10.1039/b705326f
   Zhang SF, 2007, CHEM SOC REV, V36, P507, DOI 10.1039/b512310k
   Zhao YM, 2006, DALTON T, P2617, DOI 10.1039/b601739h
NR 37
TC 12
Z9 12
U1 0
U2 17
PU WILEY-V C H VERLAG GMBH
PI WEINHEIM
PA POSTFACH 101161, 69451 WEINHEIM, GERMANY
SN 1612-1872
EI 1612-1880
J9 CHEM BIODIVERS
JI Chem. Biodivers.
PD DEC
PY 2017
VL 14
IS 12
AR e1700348
DI 10.1002/cbdv.201700348
PG 10
WC Biochemistry & Molecular Biology; Chemistry, Multidisciplinary
WE Science Citation Index Expanded (SCI-EXPANDED)
SC Biochemistry & Molecular Biology; Chemistry
GA FQ5SR
UT WOS:000418421800014
PM 28975737
DA 2023-12-20
ER

PT J
AU Haghiralsadat, F
   Amoabediny, G
   Naderinezhad, S
   Nazmi, K
   De Boer, JP
   Zandieh-Doulabi, B
   Forouzanfar, T
   Helder, MN
AF Haghiralsadat, Fateme
   Amoabediny, Ghasem
   Naderinezhad, Samira
   Nazmi, Kamran
   De Boer, Jantine Posthuma
   Zandieh-Doulabi, Behrouz
   Forouzanfar, Tymour
   Helder, Marco N.
TI EphA2 Targeted Doxorubicin-Nanoliposomes for Osteosarcoma Treatment
SO PHARMACEUTICAL RESEARCH
LA English
DT Article
DE liposome; osteosarcoma targeting; YSA peptide
ID PROTEIN-TYROSINE KINASE; DRUG-DELIVERY; CO-DELIVERY; IN-VIVO; RECEPTOR;
   LIPOSOMES; RELEASE; CANCER; NANOPARTICLES; CHEMOTHERAPY
AB To employ Doxorubicin-loaded liposomes, modified with YSA-peptide to target EphA2, to reduce adverse effects against primary bone cells and maximize toxicity against Saos-2 osteosarcoma cells.
   PEGylated liposomes were prepared by thin film method using Dipalmitoylphosphatidylcholine (DPPC), cholesterol and distearylphosphatidylethanolamine-polyethyleneglycol conjugate (DSPE-mPEG) in 67.9:29.1:3 M ratios, and loaded with DOX (L-DOX) by pH-gradient method. Targeted liposomes (YSA-L-DOX), were prepared by conjugating YSA-peptide to DSPE-mPEG. Liposomes were physicochemically characterized and tested in cellular toxicity assays.
   YSA conjugation efficiency was > 98%. Size and polydispersity index of both L-DOX and YSA-L-DOX were around 88 nm and 0.188, respectively. Both had similar zeta potential, and 85% DOX loading efficiencies. DOX release kinetics followed the Korsmeyer-Peppa model, and showed comparable release for both formulations from 1-8 h, and a plateau of 29% after 48 h. Both formulations could be stably stored for >= 6 months at 4A degrees C in the dark. Toxicity assays showed a significant 1.91-fold higher cytotoxicity compared to free DOX in the Saos-2 cells, and 2-fold lesser toxicity in primary bone cells compared to the Saos-2 cells. Cellular uptake studies showed higher and more nuclear uptake in YSA-L-DOX compared to L-DOX treated cells.
   YSA-L-DOX vesicles might be effective for targeted treatment of osteosarcoma.
C1 [Haghiralsadat, Fateme] Univ Tehran, Fac New Sci & Technol, Dept Life Sci Engn, Tehran, Iran.
   [Haghiralsadat, Fateme; Forouzanfar, Tymour; Helder, Marco N.] Vrije Univ Amsterdam, MOVE Res Inst Amsterdam, Dept Oral & Maxillofacial Surg, Med Ctr, Amsterdam, Netherlands.
   [Amoabediny, Ghasem; Naderinezhad, Samira] Univ Tehran, Sch Engn, Dept Biotechnol & Pharmaceut Engn, Fac Chem Engn, Tehran, Iran.
   [Nazmi, Kamran] Univ Amsterdam, Acad Ctr Dent Amsterdam ACTA, Dept Oral Biochem, Amsterdam, Netherlands.
   [Nazmi, Kamran] Vrije Univ Amsterdam, Amsterdam Movement Sci, Amsterdam, Netherlands.
   [De Boer, Jantine Posthuma] Vrije Univ Amsterdam, Dept Orthoped Surg, Med Ctr, Amsterdam Movement Sci, Amsterdam, Netherlands.
   [Zandieh-Doulabi, Behrouz] Univ Amsterdam, Acad Ctr Dent Amsterdam ACTA, Oral Cell Biol & Funct Anat, Amsterdam, Netherlands.
   [Zandieh-Doulabi, Behrouz] Vrije Univ Amsterdam, Amsterdam, Netherlands.
C3 University of Tehran; Vrije Universiteit Amsterdam; University of
   Tehran; Vrije Universiteit Amsterdam; University of Amsterdam; Academic
   Center for Dentistry Amsterdam; Vrije Universiteit Amsterdam; Vrije
   Universiteit Amsterdam; Vrije Universiteit Amsterdam; University of
   Amsterdam; Academic Center for Dentistry Amsterdam; Vrije Universiteit
   Amsterdam
RP Amoabediny, G (通讯作者)，Univ Tehran, Sch Engn, Dept Biotechnol & Pharmaceut Engn, Fac Chem Engn, Tehran, Iran.
EM amoabedini@ut.ac.ir
OI Amoabediny, Ghassem/0000-0002-9540-7326; Naderinezhad,
   Samira/0000-0002-0703-2334; Zandieh Doulabi, Behrouz/0000-0002-0290-3241
CR Ahmed M, 2012, CHEM PHYS LIPIDS, V165, P424, DOI 10.1016/j.chemphyslip.2011.12.002
   [Anonymous], 2017, ARTIF CELLS NANOMED
   BARTLEY TD, 1994, NATURE, V368, P558, DOI 10.1038/368558a0
   Barzegar-Jalali M, 2008, J PHARM PHARM SCI, V11, P167, DOI 10.18433/J3D59T
   Bourne D. W., 2002, PHARMACOKINETICS MOD
   De Boer JP, 2014, TARGETED TREATMENT O
   Du CL, 2013, BIOMATERIALS, V34, P3087, DOI 10.1016/j.biomaterials.2013.01.041
   Elbialy NS, 2015, INT J PHARMACEUT, V490, P190, DOI 10.1016/j.ijpharm.2015.05.032
   Haghiralsadat F., 2017, CHEM BIOL DRUG DES
   Haghiralsadat F, 2017, CELL J, V19, P55, DOI 10.22074/cellj.2017.4502
   HIGUCHI T, 1961, J PHARM SCI, V50, P874, DOI 10.1002/jps.2600501018
   HIGUCHI T, 1963, J PHARM SCI, V52, P1145, DOI 10.1002/jps.2600521210
   Hixson AW, 1931, IND ENG CHEM, V23, P1160, DOI 10.1021/ie50262a025
   Kibria G, 2011, J CONTROL RELEASE, V153, P141, DOI 10.1016/j.jconrel.2011.03.012
   LINDBERG RA, 1990, MOL CELL BIOL, V10, P6316, DOI 10.1128/MCB.10.12.6316
   Machak GN, 2003, MAYO CLIN PROC, V78, P147, DOI 10.4065/78.2.147
   Mourtas S, 2007, COLLOID SURFACE B, V55, P212, DOI 10.1016/j.colsurfb.2006.12.005
   Naderinezhad S, 2017, RSC ADV, V7, P30008, DOI 10.1039/c7ra01736g
   Narasimhan B., 1999, Encyclopedia of Controlled Drug Delivery, V2, P921
   Pasquale EB, 2010, NAT REV CANCER, V10, P165, DOI 10.1038/nrc2806
   Phaechamud T, 2000, INT J PHARM, V198, P97, DOI 10.1016/S0378-5173(99)00460-3
   PosthumaDeBoer J, 2013, BRIT J CANCER, V109, P2142, DOI 10.1038/bjc.2013.578
   RITGER P L, 1987, Journal of Controlled Release, V5, P37, DOI 10.1016/0168-3659(87)90035-6
   Sanson C, 2010, J CONTROL RELEASE, V147, P428, DOI 10.1016/j.jconrel.2010.07.123
   Shahin M, 2013, CANCER LETT, V334, P284, DOI 10.1016/j.canlet.2012.10.007
   Smeland S, 2004, ACTA ORTHOP SCAND, V75, P92, DOI 10.1080/00016470410001708380
   Szakács G, 2006, NAT REV DRUG DISCOV, V5, P219, DOI 10.1038/nrd1984
   Ta H, 2009, CANCER METAST REV, V28, P247, DOI 10.1007/s10555-009-9186-7
   Tacar O, 2013, J PHARM PHARMACOL, V65, P157, DOI 10.1111/j.2042-7158.2012.01567.x
   Varelias A, 2002, CANCER, V95, P862, DOI 10.1002/cncr.10749
   Wang JL, 2012, INVEST OPHTH VIS SCI, V53, P7348, DOI 10.1167/iovs.12-9955
   Yang T, 2014, THERANOSTICS, V4, P1096, DOI 10.7150/thno.9423
NR 32
TC 33
Z9 34
U1 1
U2 29
PU SPRINGER/PLENUM PUBLISHERS
PI NEW YORK
PA 233 SPRING ST, NEW YORK, NY 10013 USA
SN 0724-8741
EI 1573-904X
J9 PHARM RES-DORDR
JI Pharm. Res.
PD DEC
PY 2017
VL 34
IS 12
BP 2891
EP 2900
DI 10.1007/s11095-017-2272-6
PG 10
WC Chemistry, Multidisciplinary; Pharmacology & Pharmacy
WE Science Citation Index Expanded (SCI-EXPANDED)
SC Chemistry; Pharmacology & Pharmacy
GA FQ5HR
UT WOS:000418390000036
PM 29110283
OA Bronze
DA 2023-12-20
ER

PT J
AU Hu, TZ
   Fei, ZH
   Wei, N
AF Hu, Tongzhou
   Fei, Zhenghua
   Wei, Nan
TI Chemosensitive effects of Astragaloside IV in osteosarcoma cells
   <i>via</i> induction of apoptosis and regulation of caspase-dependent
   Fas/FasL signaling
SO PHARMACOLOGICAL REPORTS
LA English
DT Article
DE Astragaloside IV; Osteosarcoma; Apoptosis; Caspase; Fas
ID PARIS SAPONIN I; ENHANCES CISPLATIN CHEMOSENSITIVITY; LUNG-CANCER;
   GINSENOSIDE RG3; EXPRESSION; GEFITINIB; ACTIVATION; PATHWAY;
   PROLIFERATION; INHIBITION
AB Background: The response of conventional chemotherapy for osteosarcoma treatment is usually poor, and chemotherapy-related severe side effects and drug resistance remain a problem. Abundant evidence has shown that Astragaloside IV, extracted from Astragalus membranaceus Bunge, strongly inhibits the growth of many carcinomas. We aimed to investigate the chemosensitive effects of Astragaloside IV in osteosarcoma in vitro and in vivo.
   Methods: Human osteosarcoma cell lines MG-63 and 143B, and BALB/c nu/nu mice xenograft were used. MTT, Clonogenic assay, Annexin V/PI assay and Western bloting analysis were carried out.
   Results: Our present study found that Astragaloside IV was a critical chemosensitizing agent for osteosarcoma treatment. Astragaloside IV suppressed cell proliferation and enhanced chemosensitivity in osteosarcoma cell lines and xenograft. Caspase-dependent Fas/FasL signaling was involved in cisplatin-induced apoptosis which was enhanced by Astragaloside IV.
   Conclusion: It indicated that Astragaloside IV might be a promising therapeutic agent for osteosarcoma treatment. (c) 2017 Institute of Pharmacology, Polish Academy of Sciences. Published by Elsevier Sp. z o.o. All rights reserved.
C1 [Hu, Tongzhou] Ningbo Fourth Hosp, Dept Orthoped, Ningbo, Zhejiang, Peoples R China.
   [Fei, Zhenghua] Wenzhou Med Univ, Affiliated Hosp 1, Dept Radiotherapy & Chemotherapy, Wenzhou, Zhejiang, Peoples R China.
   [Wei, Nan] Zhejiang Hosp, Dept Oncol, Hangzhou, Zhejiang, Peoples R China.
C3 Wenzhou Medical University
RP Wei, N (通讯作者)，Zhejiang Hosp, Dept Oncol, Hangzhou, Zhejiang, Peoples R China.
EM zjhown@163.com
FU Major Disease Control Science and Technology Action Plan - Trauma Repair
   Special [ZX-01-C2015041]; Ningbo Natural Science Foundation
   [2015A610317]; Xiangshan Science and Technology Project [2015C6003];
   Natural Science Foundation of Zhejiang [Y15H280043]
FX The present study was supported by grants from the Major Disease Control
   Science and Technology Action Plan - Trauma Repair Special
   (ZX-01-C2015041), Ningbo Natural Science Foundation (2015A610317),
   Xiangshan Science and Technology Project (2015C6003) and Natural Science
   Foundation of Zhejiang (grant no. Y15H280043).
CR Ashkenazi A, 1998, SCIENCE, V281, P1305, DOI 10.1126/science.281.5381.1305
   Cheng XD, 2014, INT IMMUNOPHARMACOL, V23, P304, DOI 10.1016/j.intimp.2014.08.027
   Fanelli M, 2016, CURR CANCER DRUG TAR, V16, P261, DOI 10.2174/1568009616666151106120434
   Hattinger CM, 2016, PHARMACOGENOMICS, V17, P2097, DOI 10.2217/pgs-2016-0116
   He CS, 2016, CELL PHYSIOL BIOCHEM, V40, P1221, DOI 10.1159/000453175
   Jiang H, 2014, ONCOL LETT, V7, P2059, DOI 10.3892/ol.2014.2020
   Jiang H, 2014, MOL MED REP, V9, P2265, DOI 10.3892/mmr.2014.2108
   Jiang K, 2017, INT IMMUNOPHARMACOL, V42, P195, DOI 10.1016/j.intimp.2016.10.001
   Li L, 2017, FUND CLIN PHARMACOL, V31, P17, DOI 10.1111/fcp.12232
   Li M, 2013, ASIAN PAC J CANCER P, V14, P5805, DOI 10.7314/APJCP.2013.14.10.5805
   Liao Z, 2015, CURR CANCER DRUG TAR, V15, P726, DOI 10.2174/1568009615666150629132157
   OuYang Y, 2014, AFR HEALTH SCI, V14, P22, DOI 10.4314/ahs.v14i1.5
   Qin CD, 2017, ONCOL REP, V37, P1725, DOI 10.3892/or.2017.5389
   Siegel R, 2014, CA-CANCER J CLIN, V64, P9, DOI 10.3322/caac.21208
   Song SC, 2016, MED SCI MONITOR, V22, P3798, DOI 10.12659/MSM.898232
   Thorburn A, 2004, CELL SIGNAL, V16, P139, DOI 10.1016/j.cellsig.2003.08.007
   Wang H, 2016, BIOCHEM BIOPH RES CO, V473, P377, DOI 10.1016/j.bbrc.2016.02.085
   Wang PP, 2014, MOL MED REP, V9, P2131, DOI 10.3892/mmr.2014.2074
   Wang XJ, 2017, J ORTHOP SURG RES, V12, DOI 10.1186/s13018-017-0544-9
   Wang X, 2016, BIOMED PHARMACOTHER, V79, P23, DOI 10.1016/j.biopha.2015.10.013
   Wu HY, 2012, EVID-BASED COMPL ALT, V2012, DOI 10.1155/2012/925824
   Xie T, 2016, ONCOL RES, V24, P447, DOI 10.3727/096504016X14685034103590
   Yang JZ, 2016, MOL MED REP, V14, P3269, DOI 10.3892/mmr.2016.5590
   Yang Z, 2015, BIOMED PHARMACOTHER, V75, P153, DOI 10.1016/j.biopha.2015.07.018
   Yuan ZG, 2017, BIOMED PHARMACOTHER, V89, P227, DOI 10.1016/j.biopha.2017.02.038
   Zhang AL, 2014, J CANCER RES CLIN, V140, P1883, DOI 10.1007/s00432-014-1744-x
   Zhang S, 2017, ANTICANCER RES, V37, P464, DOI 10.21873/anticanres.11338
   Zhang Y, 2015, BIOCHEM BIOPH RES CO, V463, P1144, DOI 10.1016/j.bbrc.2015.06.074
   Zhao PJ, 2016, MOL MED REP, V13, P2878, DOI 10.3892/mmr.2016.4865
   Zhao PJ, 2015, MOL MED REP, V11, P327, DOI 10.3892/mmr.2014.2655
   Zheng RZ, 2017, CURR CANCER DRUG TAR, V17, P376, DOI 10.2174/1568009616666161213141608
   Zheng RZ, 2016, TRANSL CANCER RES, V5, P464, DOI 10.21037/tcr.2016.07.17
   Zhu XH, 2016, MED SCI MONITOR, V22, P1435, DOI 10.12659/MSM.898558
NR 33
TC 20
Z9 23
U1 2
U2 17
PU SPRINGER HEIDELBERG
PI HEIDELBERG
PA TIERGARTENSTRASSE 17, D-69121 HEIDELBERG, GERMANY
SN 1734-1140
EI 2299-5684
J9 PHARMACOL REP
JI Pharmacol. Rep.
PD DEC
PY 2017
VL 69
IS 6
BP 1159
EP 1164
DI 10.1016/j.pharep.2017.07.001
PG 6
WC Pharmacology & Pharmacy
WE Science Citation Index Expanded (SCI-EXPANDED)
SC Pharmacology & Pharmacy
GA FQ6UB
UT WOS:000418498400007
PM 29128795
DA 2023-12-20
ER

PT J
AU Zhang, LH
   Peng, Y
   Uray, IP
   Shen, JF
   Wang, LL
   Peng, XD
   Brown, PH
   Tu, W
   Peng, G
AF Zhang, Lihong
   Peng, Yang
   Uray, Ivan P.
   Shen, Jianfeng
   Wang, Lulu
   Peng, Xiangdong
   Brown, Powel H.
   Tu, Wei
   Peng, Guang
TI Natural product β-thujaplicin inhibits homologous recombination repair
   and sensitizes cancer cells to radiation therapy
SO DNA REPAIR
LA English
DT Article
DE beta-thujaplicin; Radiosensitizer; Homologous recombination; DNA repair;
   PARP inhibitor
ID PERFORMANCE LIQUID-CHROMATOGRAPHY; DNA-DAMAGE; ULTRAVIOLET DETECTION;
   PROTEASOME INHIBITOR; HINOKITIOL; KINASE; OSTEOSARCOMA; RADIOTHERAPY;
   CHECKPOINT; APOPTOSIS
AB Investigation of natural products is an attractive strategy to identify novel compounds for cancer prevention and treatment. Numerous studies have shown the efficacy and safety of natural products, and they have been widely used as alternative treatments for a wide range of illnesses, including cancers. However, it remains unknown whether natural products affect homologous recombination (HR)-mediated DNA repair and whether these compounds can be used as sensitizers with minimal toxicity to improve patients' responses to radiation therapy, a mainstay of treatment for many human cancers. In this study, in order to systematically identify natural products with an inhibitory effect on HR repair, we developed a high-throughput image-based HR repair screening assay and screened a chemical library containing natural products. Among the most interesting of the candidate compounds identified from the screen was beta-thujaplicin, a bioactive compound isolated from the heart wood of plants in the Cupressaceae family, can significantly inhibit HR repair. We further demonstrated that beta-thujaplicin inhibits HR repair by reducing the recruitment of a key HR repair protein, Rad51, to DNA double strand breaks. More importantly, our results showed that beta-thujaplicin can radiosensitize cancer cells. Additionally, P-thujaplicin sensitizes cancer cells to PARP inhibitor in different cancer cell lines. Collectively, our findings for the first time identify natural compound beta-thujaplicin, which has a good biosafety profile, as a novel HR repair inhibitor with great potential to be translated into clinical applications as a sensitizer to DNA-damage inducing treatment such as radiation and PARP inhibitor. In addition, our study provides proof of the principle that our robust high-throughput functional HR repair assay can be used for a large-scale screening system to identify novel natural products that regulate DNA repair and cellular responses to DNA damage-inducing treatments such as radiation therapy.
C1 [Zhang, Lihong] Huazhong Univ Sci & Technol, Tongji Med Coll, Tongji Hosp, Dept Oncol, Wuhan 430030, Hubei, Peoples R China.
   [Peng, Yang; Uray, Ivan P.; Shen, Jianfeng; Wang, Lulu; Brown, Powel H.; Peng, Guang] Univ Texas MD Anderson Canc Ctr, Dept Clin Canc Prevent, Houston, TX 77030 USA.
   [Uray, Ivan P.] Univ Debrecen, Dept Clin Oncol, Fac Med, Debrecen, Hungary.
   [Peng, Xiangdong] Cent S Univ, Xiangya Hosp 3, Dept Pharm, Changsha, Hunan, Peoples R China.
   [Tu, Wei] Huazhong Univ Sci & Technol, Tongji Med Coll, Tongji Hosp, Dept Rheumatol & Immunol, Wuhan 430030, Hubei, Peoples R China.
C3 Huazhong University of Science & Technology; University of Texas System;
   UTMD Anderson Cancer Center; University of Debrecen; Central South
   University; Huazhong University of Science & Technology
RP Peng, G (通讯作者)，Univ Texas MD Anderson Canc Ctr, Dept Clin Canc Prevent, Houston, TX 77030 USA.; Tu, W (通讯作者)，Huazhong Univ Sci & Technol, Tongji Med Coll, Tongji Hosp, Dept Rheumatol & Immunol, Wuhan 430030, Hubei, Peoples R China.
EM hustzlh@126.com; ypeng2@mdanderson.org; ivanpeteruray@gmail.com;
   jshen4@mdanderson.org; lwang14@mdanderson.org;
   xiangdongpeng@foxmail.com; phbrown@mdanderson.org; hotapple2000@163.com;
   gpeng@mdanderson.org
RI Tu, Wei/E-5961-2016
OI Peng, Xiangdong/0000-0002-6744-8809; Brown, Powel/0000-0002-3398-163X;
   Uray, Ivan Peter/0000-0002-3702-7608
FU National Science Foundation of China [81372852, 81572961]; Cancer Center
   Support Grant to The University of Texas MD Anderson Cancer Center
   [CA016672]; Landon Foundation-American Association for Cancer Research
   (AACR) Innovator Award for Cancer Prevention Research [989258]
FX We acknowledge the National Cancer Institute Developmental Therapeutics
   Program for providing the chemical screening compound plates. This work
   was supported in part by grants from the National Science Foundation of
   China (No. 81372852 and No. 81572961). This work was also supported by
   Cancer Center Support Grant CA016672 to The University of Texas MD
   Anderson Cancer Center and by Landon Foundation-American Association for
   Cancer Research (AACR) Innovator Award for Cancer Prevention Research
   989258.
CR Adamson B, 2012, NAT CELL BIOL, V14, P318, DOI 10.1038/ncb2426
   Beucher A, 2009, EMBO J, V28, P3413, DOI 10.1038/emboj.2009.276
   Bhalla Y, 2013, J SCI FOOD AGR, V93, P3643, DOI 10.1002/jsfa.6267
   Bhute VJ, 2016, SCI REP-UK, V6, DOI 10.1038/srep36061
   Bielack Stefan S, 2016, F1000Res, V5, P2767
   Blattmann C, 2015, RADIAT ONCOL, V10, DOI 10.1186/s13014-015-0455-z
   Bonner JA, 2010, LANCET ONCOL, V11, P21, DOI 10.1016/S1470-2045(09)70311-0
   Cacan E, 2015, INT J MOL SCI, V16, P30405, DOI 10.3390/ijms161226238
   Chabot P, 2017, J NEURO-ONCOL, V131, P105, DOI 10.1007/s11060-016-2275-x
   Chiu HW, 2015, CANCER LETT, V365, P229, DOI 10.1016/j.canlet.2015.05.025
   Cho YM, 2011, FOOD CHEM TOXICOL, V49, P1782, DOI 10.1016/j.fct.2011.04.027
   Connell PP, 2009, CANCER RES, V69, P383, DOI 10.1158/0008-5472.CAN-07-6871
   Daud AI, 2015, J CLIN ONCOL, V33, P1060, DOI 10.1200/JCO.2014.57.5027
   Do K, 2013, CELL CYCLE, V12, P3159, DOI 10.4161/cc.26062
   ERDTMAN H, 1948, NATURE, V161, P719, DOI 10.1038/161719a0
   Feng HL, 2016, J BONE ONCOL, V5, P67, DOI 10.1016/j.jbo.2016.03.001
   Godin SK, 2016, BIOCHEM CELL BIOL, V94, P407, DOI 10.1139/bcb-2016-0012
   Hanahan D, 2011, CELL, V144, P646, DOI 10.1016/j.cell.2011.02.013
   Helleday T, 2010, CARCINOGENESIS, V31, P955, DOI 10.1093/carcin/bgq064
   Higashi Y, 2013, J COSMET SCI, V64, P381
   Higashi Y, 2009, J COSMET SCI, V60, P519
   Iha K, 2013, OR SURG OR MED OR PA, V116, P433, DOI 10.1016/j.oooo.2013.05.021
   Karanam K, 2012, MOL CELL, V47, P320, DOI 10.1016/j.molcel.2012.05.052
   Ko J, 2015, BIOSCI BIOTECH BIOCH, V79, P1011, DOI 10.1080/09168451.2015.1008978
   Kumar S, 2017, ONCOGENESIS, V6, DOI 10.1038/oncsis.2017.15
   Kwon S, 2008, ACTA BIOL HUNG, V59, P347, DOI 10.1556/ABiol.59.2008.3.8
   Lee YS, 2013, J NAT PROD, V76, P2195, DOI 10.1021/np4005135
   Li LH, 2014, PLOS ONE, V9, DOI 10.1371/journal.pone.0104203
   Linam J, 2015, ANTICANCER RES, V35, P2479
   Liu SC, 2009, CANCER LETT, V286, P240, DOI 10.1016/j.canlet.2009.05.038
   Liu ZG, 2016, INT J ONCOL, V49, P1039, DOI 10.3892/ijo.2016.3604
   Lord CJ, 2012, NATURE, V481, P287, DOI 10.1038/nature10760
   Luetke A, 2014, CANCER TREAT REV, V40, P523, DOI 10.1016/j.ctrv.2013.11.006
   Morgan MA, 2010, CANCER RES, V70, P4972, DOI 10.1158/0008-5472.CAN-09-3573
   Morita Y, 2004, BIOL PHARM BULL, V27, P1666, DOI 10.1248/bpb.27.1666
   Nakano H, 2006, BIOL PHARM BULL, V29, P55, DOI 10.1248/bpb.29.55
   Ononye SN, 2013, ACS MED CHEM LETT, V4, P757, DOI 10.1021/ml400158k
   Pan MR, 2012, J BIOL CHEM, V287, P6764, DOI 10.1074/jbc.M111.287037
   Peng G, 2014, NAT COMMUN, V5, DOI 10.1038/ncomms4361
   Peng G, 2009, NAT CELL BIOL, V11, P865, DOI 10.1038/ncb1895
   Pierce AJ, 1999, GENE DEV, V13, P2633, DOI 10.1101/gad.13.20.2633
   Pitts TM, 2014, PHARMACOL THERAPEUT, V142, P258, DOI 10.1016/j.pharmthera.2013.12.010
   Prado F, 2014, MOL CELL ONCOL, V1, DOI 10.4161/23723548.2014.957039
   Schwarz R, 2009, CANCER TREAT RES, V152, P147, DOI 10.1007/978-1-4419-0284-9_7
   Seo JS, 2017, BMC CELL BIOL, V18, DOI 10.1186/s12860-017-0130-3
   Shen JF, 2015, CANCER DISCOV, V5, P752, DOI 10.1158/2159-8290.CD-14-0849
   Shih YH, 2013, MICROBIOL RES, V168, P254, DOI 10.1016/j.micres.2012.12.007
   Suzuki H, 2000, BIOCHEM BIOPH RES CO, V275, P885, DOI 10.1006/bbrc.2000.3390
   Tang XY, 2014, MOL CELL BIOCHEM, V390, P51, DOI 10.1007/s11010-013-1955-5
   Tomoda K, 2017, MACROMOL BIOSCI, V17, DOI 10.1002/mabi.201600194
   Wang D, 2016, J X-RAY SCI TECHNOL, V24, P639, DOI 10.3233/XST-160571
   Ward E, 2014, CA-CANCER J CLIN, V64, P83, DOI 10.3322/caac.21219
   Zhang LH, 2017, SLAS DISCOV, V22, P813, DOI 10.1177/2472555217698942
NR 53
TC 7
Z9 8
U1 0
U2 13
PU ELSEVIER SCIENCE BV
PI AMSTERDAM
PA PO BOX 211, 1000 AE AMSTERDAM, NETHERLANDS
SN 1568-7864
EI 1568-7856
J9 DNA REPAIR
JI DNA Repair
PD DEC
PY 2017
VL 60
BP 89
EP 101
DI 10.1016/j.dnarep.2017.10.009
PG 13
WC Genetics & Heredity; Toxicology
WE Science Citation Index Expanded (SCI-EXPANDED)
SC Genetics & Heredity; Toxicology
GA FQ2UT
UT WOS:000418214200011
PM 29112893
OA Green Accepted, Green Submitted
DA 2023-12-20
ER

PT J
AU Zhang, C
   Wang, LM
AF Zhang, Chuan
   Wang, Li-Min
TI Inhibition of autophagy attenuated curcumol-induced apoptosis in MG-63
   human osteosarcoma cells via Janus kinase signaling pathway
SO ONCOLOGY LETTERS
LA English
DT Article
DE curcumol; osteosarcoma MG-63 cells; apoptosis; autophagic cell death;
   Janus kinase signaling pathway
ID BETA-ELEMENE; DEATH; CANCER; CARCINOMA; CASPASES; ONCOLOGY; DRUG
AB The present study aimed to investigate whether autophagy was triggered by curcumol and to explore the association between autophagy and apoptosis of MG-63 cells and the underlying mechanism. MG-63 cells were cultured in vitro. An MTT assay was performed to evaluate the proliferation inhibition of the MG-63 osteosarcoma cell line by curcumol. Fluorescein isothiocyanate-Annexin V/propidium iodide staining flow cytometry was performed to analyze the apoptotic rate of cells. The morphological alterations of cell nuclei were evaluated by Hoechst 33258 viable cell staining. The effects of autophagy in cells was investigated by green fluorescent protein (GFP)-light chain 3 (LC3) transfection and using a fluorescence microscope. The expression levels of LC3II, LC3I and cleaved caspase-3 and Janus kinase (JNK) signaling pathway activation were determined by western blot analysis. Cell proliferation was inhibited by curcumol in a dose-and time-dependent manner. Curcumol induced apoptosis by the caspase-dependent signaling pathway in MG-63 cells. The present study demonstrated that curcumol could induce autophagy of MG-63 cells, which was evaluated by transmission electron microscopy. Compared with the curcumol treatment alone group, the GFP-LC3-transfected green fluorescence plasmids and the LC3II/LC3I levels in cells of the curcumol and chloroquine (CQ) treatment group were upregulated, and the apoptotic ratio was downregulated following pretreatment with autophagy inhibitor CQ for 1 h. Furthermore, curcumol treatment induced phosphorylation of the JNK signaling pathway. Of note, pretreatment with the JNK inhibitor, SP600125, decreased the rates of autophagy and apoptosis, suggesting a crucial role served by the JNK signaling pathway in the activation of autophagy by curcumol. Taken together, the results of the present study suggested that activation of the JNK signaling pathway was involved in curcumol-induced autophagy. Curcumol is a novel drug for chemotherapeutic combination therapy. Curcumol demonstrated potential antitumor activities in MG-63 cells and may be used as a novel effective reagent in the treatment of osteosarcoma.
C1 [Zhang, Chuan] Luoyang Orthoped Hosp, Upper Limb Injury Dept, 82 Qiming Rd, Luoyang 471002, Henan, Peoples R China.
   [Zhang, Chuan] Orthoped Hosp Henan, 82 Qiming Rd, Luoyang 471002, Henan, Peoples R China.
   [Wang, Li-Min] Zhengzhou Univ, Affiliated Hosp 1, Dept Orthoped Surg, Zhengzhou 450003, Henan, Peoples R China.
C3 Zhengzhou University
RP Zhang, C (通讯作者)，Luoyang Orthoped Hosp, Upper Limb Injury Dept, 82 Qiming Rd, Luoyang 471002, Henan, Peoples R China.; Zhang, C (通讯作者)，Orthoped Hosp Henan, 82 Qiming Rd, Luoyang 471002, Henan, Peoples R China.
EM 1614519832@qq.com
CR Anderer U, 1998, KLIN PADIATR, V210, P1, DOI 10.1055/s-2008-1043840
   Apel A, 2009, INT J CANCER, V125, P991, DOI 10.1002/ijc.24500
   Barr RK, 2001, INT J BIOCHEM CELL B, V33, P1047, DOI 10.1016/S1357-2725(01)00093-0
   Bursch W, 2000, ANN NY ACAD SCI, V926, P1, DOI 10.1111/j.1749-6632.2000.tb05594.x
   Byun JY, 2009, CARCINOGENESIS, V30, P1880, DOI 10.1093/carcin/bgp235
   Chen G, 2014, EUR J PHARM SCI, V65, P21, DOI 10.1016/j.ejps.2014.09.001
   Chen LX, 2013, NAT PROD COMMUN, V8, P149
   Chen X, 2014, EUR J PHARMACOL, V723, P339, DOI 10.1016/j.ejphar.2013.11.007
   Durfee RA, 2016, RHEUMATOL THER, V3, P221, DOI 10.1007/s40744-016-0046-y
   Ferrari S, 2007, CURR OPIN ONCOL, V19, P341, DOI 10.1097/CCO.0b013e328122d73f
   Li JC, 2014, J PHARMACEUT BIOMED, V95, P146, DOI 10.1016/j.jpba.2014.02.025
   Li X, 2005, CELL MOL LIFE SCI, V62, P894, DOI 10.1007/s00018-005-5027-1
   Lin Y, 2014, EVID-BASED COMPL ALT, V2014, DOI 10.1155/2014/637528
   Liu Hong-Yan, 2009, Zhonghua Gan Zang Bing Za Zhi, V17, P790
   Liu J, 2012, J PHARM PHARMACOL, V64, P146, DOI 10.1111/j.2042-7158.2011.01371.x
   Liu J, 2011, BMC CANCER, V11, DOI 10.1186/1471-2407-11-183
   Lockshin RA, 2004, INT J BIOCHEM CELL B, V36, P2405, DOI 10.1016/j.biocel.2004.04.011
   Morgan-Bathke M, 2015, J DENT RES, V94, P1035, DOI 10.1177/0022034515590796
   Mu L, 2016, INT J ONCOL, V49, P1427, DOI 10.3892/ijo.2016.3626
   Nicholson DW, 1999, CELL DEATH DIFFER, V6, P1028, DOI 10.1038/sj.cdd.4400598
   NILSSON JR, 1992, J PROTOZOOL, V39, P9, DOI 10.1111/j.1550-7408.1992.tb01278.x
   Ogier-Denis E, 2003, BBA-REV CANCER, V1603, P113, DOI 10.1016/S0304-419X(03)00004-0
   POOLE B, 1981, J CELL BIOL, V90, P665, DOI 10.1083/jcb.90.3.665
   RAFF MC, 1994, PHILOS T ROY SOC B, V345, P265, DOI 10.1098/rstb.1994.0104
   Rami A, 2008, AUTOPHAGY, V4, P422, DOI 10.4161/auto.5778
   Shi HL, 2013, CHIN MED-UK, V8, DOI 10.1186/1749-8546-8-13
   Su ZY, 2015, MOL CANCER, V14, DOI 10.1186/s12943-015-0321-5
   Sui XB, 2014, CANCER LETT, V344, P174, DOI 10.1016/j.canlet.2013.11.019
   Thornberry NA, 1998, CHEM BIOL, V5, pR97, DOI 10.1016/S1074-5521(98)90615-9
   [徐立春 XU Lichun], 2005, [肿瘤, Tumor], V25, P570
   Wang J, 2015, INT J MOL SCI, V16, P19851, DOI 10.3390/ijms160819851
   Wang Juan, 2011, Xi Bao Yu Fen Zi Mian Yi Xue Za Zhi, V27, P790
   Wei YJ, 2008, MOL CELL, V30, P678, DOI 10.1016/j.molcel.2008.06.001
   Whelan Jeremy, 2006, Curr Treat Options Oncol, V7, P444, DOI 10.1007/s11864-006-0020-y
   Xiong SB, 2014, PROTEIN CELL, V5, P737, DOI 10.1007/s13238-014-0089-1
   Zhang WW, 2011, MED ONCOL, V28, P307, DOI 10.1007/s12032-010-9431-5
   Zhao J, 2007, INT J ONCOL, V31, P241
   Zhou Hong-yu, 2006, Zhonghua Zhongliu Zazhi, V28, P270
   Zhou K, 2017, ONCOL RES, DOI 10.3727/096504017X14954936991990
   Zhou YY, 2015, BIOSCIENCE REP, V35, DOI 10.1042/BSR20140141
   Zou Lijuan, 2001, Zhonghua Zhongliu Zazhi, V23, P196
NR 41
TC 15
Z9 18
U1 1
U2 8
PU SPANDIDOS PUBL LTD
PI ATHENS
PA POB 18179, ATHENS, 116 10, GREECE
SN 1792-1074
EI 1792-1082
J9 ONCOL LETT
JI Oncol. Lett.
PD DEC
PY 2017
VL 14
IS 6
BP 6387
EP 6394
DI 10.3892/ol.2017.7010
PG 8
WC Oncology
WE Science Citation Index Expanded (SCI-EXPANDED)
SC Oncology
GA FP0LV
UT WOS:000417293400009
PM 29151904
OA Green Submitted, gold, Green Published
DA 2023-12-20
ER

PT J
AU Reedijk, AMJ
   van der Heiden-van der Loo, M
   Visser, O
   Karim-Kos, HE
   Lieverst, JA
   de Ridder-Sluiter, JG
   Coebergh, JWW
   Kremer, LC
   Pieters, R
AF Reedijk, A. M. J.
   van der Heiden-van der Loo, M.
   Visser, O.
   Karim-Kos, H. E.
   Lieverst, J. A.
   de Ridder-Sluiter, J. G.
   Coebergh, J. W. W.
   Kremer, L. C.
   Pieters, R.
TI Site of childhood cancer care in the Netherlands
SO EUROPEAN JOURNAL OF CANCER
LA English
DT Article
DE Paediatric oncology centre; Childhood cancer; Adolescents; Site of
   primary treatment
ID ACUTE LYMPHOBLASTIC-LEUKEMIA; PEDIATRIC-ONCOLOGY; YOUNG-ADULTS;
   ADOLESCENT PATIENTS; WILMS-TUMOR; PROGRESS; CHILDREN; PROTOCOLS;
   OUTCOMES; CENTERS
AB Background: Due to the complexity of diagnosis and treatment, care for children and young adolescents with cancer preferably occurs in specialised paediatric oncology centres with potentially better cure rates and minimal late effects. This study assessed where children with cancer in the Netherlands were treated since 2004.
   Methods: All patients aged under 18 diagnosed with cancer between 2004 and 2013 were selected from the Netherlands Cancer Registry (NCR) and linked with the Dutch Childhood Oncology Group (DCOG) database. Associations between patient and tumour characteristics and site of care were tested statistically with logistic regression analyses.
   Results: This population-based study of 6021 children diagnosed with cancer showed that 82% of them were treated in a paediatric oncology centre. Ninety-four percent of the patients under 10 years of age, 85% of the patients aged 10-14 and 48% of the patients aged 15-17 were treated in a paediatric oncology centre. All International Classification of Childhood Cancers (ICCC), 3rd edition, ICCC-3 categories, except embryonal tumours, were associated with a higher risk of treatment outside a paediatric oncology centre compared to leukaemia. Multivariable analyses by ICCC-3 category revealed that specific tumour types such as chronic myelogenous leukaemia (CML), embryonal carcinomas, bone tumours other type than osteosarcoma, non-rhabdomyosarcomas, thyroid carcinomas, melanomas and skin carcinomas as well as lower-staged tumours were associated with treatment outside a paediatric oncology centre.
   Conclusion: The site of childhood cancer care in the Netherlands depends on the age of the cancer patient, type of tumour and stage at diagnosis. Collaboration between paediatric oncology centre(s), other academic units is needed to ensure most up-to-date paediatric cancer care for childhood cancer patients at the short and long term. (C) 2017 Elsevier Ltd. All rights reserved.
C1 [Reedijk, A. M. J.; van der Heiden-van der Loo, M.; Kremer, L. C.; Pieters, R.] Princess Maxima Ctr Pediat Oncol, Uppsalalaan 8, NL-3584 CT Utrecht, Netherlands.
   [Reedijk, A. M. J.; van der Heiden-van der Loo, M.; Lieverst, J. A.; de Ridder-Sluiter, J. G.; Kremer, L. C.] Dutch Childhood Oncol Grp, Zinkwerf 5-7, NL-2544 EC The Hague, Netherlands.
   [Visser, O.] Comprehens Canc Org Netherlands, Godebaldkwartier 419, NL-3511 DT Utrecht, Netherlands.
   [Karim-Kos, H. E.; Coebergh, J. W. W.] Erasmus MC Univ, Med Ctr, Dept Publ Hlth, POB 2040, NL-3000 CA Rotterdam, Netherlands.
   [Kremer, L. C.] Emma Childrens Hosp, Acad Med Ctr, Dept Pediat Oncol, Meibergdreef 9, NL-1105 AZ Amsterdam, Netherlands.
C3 Dutch Childhood Oncology Group; Erasmus University Rotterdam; Erasmus
   MC; Emma Children's Hospital; University of Amsterdam; Academic Medical
   Center Amsterdam
RP Reedijk, AMJ (通讯作者)，POB 113, NL-3720 AC Bilthoven, Netherlands.
EM a.m.j.reedijk@prinsesmaximacentrum.nl
RI Karim-Kos, Henrike E./HKM-8411-2023; Karim-Kos, Henrike/AAG-8031-2019
OI Lieverst, Jan/0000-0001-7171-1588; Kremer, Leontien/0000-0001-7422-3248;
   Coebergh, Jan Willem/0000-0002-2419-3930; kremer,
   leontien/0000-0002-7619-7845
FU Stichting Kinderen Kankervrij (KiKa) [207]
FX The current work is funded by Stichting Kinderen Kankervrij (KiKa)
   [project number 207].
CR Adam M, 2010, PEDIATR BLOOD CANCER, V54, P721, DOI 10.1002/pbc.22426
   Albritton KH, 2007, J CLIN ONCOL, V25, P4616, DOI 10.1200/JCO.2006.08.4103
   Berkow RL, 2004, PEDIATRICS, V113, P1833
   Birch JM, 2002, BRIT J CANCER, V87, P1267, DOI 10.1038/sj.bjc.6600647
   Boissel N, 2003, J CLIN ONCOL, V21, P774, DOI 10.1200/JCO.2003.02.053
   de Bont J M, 2005, Ned Tijdschr Geneeskd, V149, P400
   Desandes E, 2017, PEDIATR BLOOD CANCER, V64, DOI 10.1002/pbc.26326
   Dome JS, 2015, J CLIN ONCOL, V33, P2999, DOI 10.1200/JCO.2015.62.1888
   Ferrari A, 2015, ANN ONCOL, V26, P567, DOI 10.1093/annonc/mdu562
   Ferrari A, 2012, PEDIATR HEMAT ONCOL, V29, P55, DOI 10.3109/08880018.2011.572963
   Gaspar N, 2015, J CLIN ONCOL, V33, P3036, DOI 10.1200/JCO.2014.59.5256
   Howell DL, 2007, J CLIN ONCOL, V25, P4610, DOI 10.1200/JCO.2006.07.6992
   Hudson MM, 2015, J CLIN ONCOL, V33, P2935, DOI 10.1200/JCO.2015.63.4535
   Isakoff MS, 2015, J CLIN ONCOL, V33, P3029, DOI 10.1200/JCO.2014.59.4895
   Klein-Geltink J, 2005, EUR J CANCER, V41, P404, DOI 10.1016/j.ejca.2004.10.023
   Knops RRG, 2013, ANN ONCOL, V24, P1749, DOI 10.1093/annonc/mds656
   LEONARD RCF, 1995, BRIT MED J, V311, P387, DOI 10.1136/bmj.311.7001.387a
   Mauz-Körholz C, 2015, J CLIN ONCOL, V33, P2975, DOI 10.1200/JCO.2014.59.4853
   Minard-Colin V, 2015, J CLIN ONCOL, V33, P2963, DOI 10.1200/JCO.2014.59.5827
   Pui CH, 2015, J CLIN ONCOL, V33, P2938, DOI 10.1200/JCO.2014.59.1636
   Reinhard H, 2004, J CLIN ONCOL, V22, P4500, DOI 10.1200/JCO.2004.12.099
   Schouten LJ, 1997, EUR J CANCER, V33, P891, DOI 10.1016/S0959-8049(96)00524-2
   Segers H, 2011, EXPERT REV ANTICANC, V11, P1105, DOI [10.1586/ERA.11.76, 10.1586/era.11.76]
   Steliarova-Foucher E, 2005, CANCER-AM CANCER SOC, V103, P1457, DOI 10.1002/cncr.20910
   STILLER CA, 1988, ARCH DIS CHILD, V63, P23, DOI 10.1136/adc.63.1.23
   Stock W, 2008, BLOOD, V112, P1646, DOI 10.1182/blood-2008-01-130237
   VANDERSANDEN GAC, 1995, EUR J CANCER, V31A, P1822, DOI 10.1016/0959-8049(95)00355-M
   Ward E, 2014, CA-CANCER J CLIN, V64, P83, DOI 10.3322/caac.21219
   Whelan J, 2007, J PUBLIC HEALTH-UK, V29, P178, DOI 10.1093/pubmed/fdm006
   Zwaan CM, 2015, J CLIN ONCOL, V33, P2949, DOI 10.1200/JCO.2015.62.8289
NR 30
TC 15
Z9 15
U1 0
U2 3
PU ELSEVIER SCI LTD
PI OXFORD
PA THE BOULEVARD, LANGFORD LANE, KIDLINGTON, OXFORD OX5 1GB, OXON, ENGLAND
SN 0959-8049
EI 1879-0852
J9 EUR J CANCER
JI Eur. J. Cancer
PD DEC
PY 2017
VL 87
BP 38
EP 46
DI 10.1016/j.ejca.2017.09.030
PG 9
WC Oncology
WE Science Citation Index Expanded (SCI-EXPANDED)
SC Oncology
GA FO7XM
UT WOS:000417092400005
PM 29107860
DA 2023-12-20
ER

PT J
AU Miwa, S
   Nishida, H
   Tsuchiya, H
AF Miwa, Shinji
   Nishida, Hideji
   Tsuchiya, Hiroyuki
TI Current status of immunotherapy for sarcomas
SO IMMUNOTHERAPY
LA English
DT Article
DE clinical trial; immunotherapy; sarcoma
ID SOFT-TISSUE SARCOMA; AUTOLOGOUS TUMOR LYSATE; HIGH-GRADE OSTEOSARCOMA;
   DENDRITIC CELLS; T-CELLS; LOCAL RECURRENCE; PHASE-II; RELAPSED
   OSTEOSARCOMA; HISTOLOGIC RESPONSE; PEPTIDE VACCINATION
AB Although the development of anticancer drugs has improved the outcomes of bone and soft tissue sarcomas, the clinical outcome of patients with relapsed sarcomas remains unsatisfactory due to therapeutic toxicities and resistance to anticancer drugs. Therefore, novel therapeutic modalities are needed to improve the outcome of patients with bone and soft tissue sarcomas. Dendritic cells present tumor antigens and stimulate immune responses, and immune cells, such as cytotoxic T lymphocytes, kill tumor cells by recognizing tumor antigens. However, immune-suppressive conditions by immune regulator PD-1, CTLA-4 and regulatory T cells help tumor growth and progression. In this report, current immunotherapies including cellular immunotherapy and checkpoint inhibitors are introduced, and the advantages and disadvantages of the treatments are discussed.
C1 [Miwa, Shinji; Nishida, Hideji; Tsuchiya, Hiroyuki] Kanazawa Univ, Dept Orthoped Surg, Sch Med, Kanazawa, Ishikawa, Japan.
C3 Kanazawa University
RP Miwa, S (通讯作者)，Kanazawa Univ, Dept Orthoped Surg, Sch Med, Kanazawa, Ishikawa, Japan.
EM smiwa001@yahoo.co.jp
RI Miwa, Shinji/AAI-9309-2020
OI Miwa, Shinji/0000-0002-5962-8287
FU [16K20042]; Grants-in-Aid for Scientific Research [16K20042,
   GRANTS:14587365, GRANTS:14816386, 16K15658] Funding Source: KAKEN
FX This work was supported by Grant-in-Aid for Young Japanese Scientists
   (B) 16K20042. The authors have no other relevant affiliations or
   financial involvement with any organization or entity with a financial
   interest in or financial conflict with the subject matter or materials
   discussed in the manuscript apart from those disclosed.
CR Ahmed N, 2015, J CLIN ONCOL, V33, P1688, DOI 10.1200/JCO.2014.58.0225
   Anderson PM, 2016, PEDIATR BLOOD CANCER, V63, P1761, DOI 10.1002/pbc.26087
   Andreou D, 2011, ANN ONCOL, V22, P1228, DOI 10.1093/annonc/mdq589
   Aoun F, 2017, IMMUNOTHERAPY-UK, V9, P451, DOI 10.2217/imt-2017-0007
   Bacci G, 2003, CANCER, V97, P3068, DOI 10.1002/cncr.11456
   Banchereau J, 2000, ANNU REV IMMUNOL, V18, P767, DOI 10.1146/annurev.immunol.18.1.767
   Ben-Ami E, 2017, CANCER-AM CANCER SOC, V123, P3285, DOI 10.1002/cncr.30738
   Bielack SS, 2002, J CLIN ONCOL, V20, P776, DOI 10.1200/JCO.20.3.776
   Bielack SS, 2015, J CLIN ONCOL, V33, P2279, DOI 10.1200/JCO.2014.60.0734
   Billingsley KG, 1999, CANCER, V85, P389, DOI 10.1002/(SICI)1097-0142(19990115)85:2<389::AID-CNCR17>3.3.CO;2-A
   Brahmer JR, 2012, NEW ENGL J MED, V366, P2455, DOI 10.1056/NEJMoa1200694
   Crews KR, 2004, CANCER-AM CANCER SOC, V100, P1724, DOI 10.1002/cncr.20152
   Dagher R, 2002, MED PEDIATR ONCOL, V38, P158, DOI 10.1002/mpo.1303
   Dalerba P, 2001, INT J CANCER, V93, P85, DOI 10.1002/ijc.1307
   Dimitriadis E, 2009, CANCER GENET CYTOGEN, V195, P54, DOI 10.1016/j.cancergencyto.2009.06.012
   Dohnal AM, 2007, CYTOTHERAPY, V9, P755, DOI 10.1080/14653240701589221
   Driessens G, 2009, IMMUNOL REV, V229, P126, DOI 10.1111/j.1600-065X.2009.00771.x
   Evans CH, 2012, CLIN CANCER RES, V18, P5341, DOI 10.1158/1078-0432.CCR-12-1985
   Folkert MR, 2014, J CLIN ONCOL, V32, P3236, DOI 10.1200/JCO.2013.53.9452
   Geiger JD, 2001, CANCER RES, V61, P8513
   Goorin AM, 2003, J CLIN ONCOL, V21, P1574, DOI 10.1200/JCO.2003.08.165
   Himoudi N, 2012, CLIN TRANSL ONCOL, V14, P271, DOI 10.1007/s12094-012-0795-1
   ITO H, 1980, CANCER, V46, P1562, DOI 10.1002/1097-0142(19801001)46:7<1562::AID-CNCR2820460711>3.0.CO;2-9
   Jungbluth AA, 2001, INT J CANCER, V94, P252, DOI 10.1002/ijc.1451
   Kawaguchi S, 2012, CANCER SCI, V103, P1625, DOI 10.1111/j.1349-7006.2012.02370.x
   Kawai A, 2015, LANCET ONCOL, V16, P406, DOI 10.1016/S1470-2045(15)70098-7
   Kim JR, 2013, PLOS ONE, V8, DOI 10.1371/journal.pone.0082870
   Klebanoff CA, 2005, P NATL ACAD SCI USA, V102, P9571, DOI 10.1073/pnas.0503726102
   Kuroki H, 2003, CANCER IMMUNOL IMMUN, V52, P561, DOI 10.1007/s00262-003-0394-7
   Lai JP, 2012, MODERN PATHOL, V25, P854, DOI 10.1038/modpathol.2012.31
   Leary SES, 2013, CANCER-AM CANCER SOC, V119, P2645, DOI 10.1002/cncr.28111
   Maki RG, 2001, CURR OPIN ONCOL, V13, P270, DOI 10.1097/00001622-200107000-00010
   Maki Robert G., 2013, Sarcoma, V2013, P168145, DOI 10.1155/2013/168145
   Marcove R C, 1973, CA Cancer J Clin, V23, P74, DOI 10.3322/canjclin.23.2.74
   Mata M, 2015, IMMUNOTHERAPY-UK, V7, P21, DOI [10.2217/IMT.14.98, 10.2217/imt.14.98]
   McCarthy Edward F, 2006, Iowa Orthop J, V26, P154
   McCoy KD, 1999, IMMUNOL CELL BIOL, V77, P1, DOI 10.1046/j.1440-1711.1999.00795.x
   Merchant MS, 2016, CLIN CANCER RES, V22, P3182, DOI 10.1158/1078-0432.CCR-15-2550
   Meyers PA, 2005, J CLIN ONCOL, V23, P2004, DOI 10.1200/JCO.2005.06.031
   Miwa S, 2017, CANCER-AM CANCER SOC, V123, P1576, DOI 10.1002/cncr.30606
   Murata K, 2016, ONCOIMMUNOLOGY, V5, DOI 10.1080/2162402X.2016.1165376
   Nakamura T, 2016, CANCER-AM CANCER SOC, V122, P1408, DOI 10.1002/cncr.29961
   Nowicki TS, 2017, CANCER IMMUNOL RES, V5, P118, DOI 10.1158/2326-6066.CIR-16-0148
   Omer N, 2017, EUR J CANCER, V75, P98, DOI 10.1016/j.ejca.2017.01.005
   Paoluzzi L, 2016, CLIN SARCOMA RES, V6, DOI 10.1186/s13569-016-0064-0
   PAYDAS S, 2016, MED ONCOL, V33
   Pollack SM, 2017, CANCER-AM CANCER SOC, V123, P3291, DOI 10.1002/cncr.30726
   PRESANT CA, 1981, CANCER, V47, P457, DOI 10.1002/1097-0142(19810201)47:3<457::AID-CNCR2820470306>3.0.CO;2-G
   Puri A, 2018, J SURG ONCOL, V117, P299, DOI 10.1002/jso.24809
   Rabinovich GA, 2007, ANNU REV IMMUNOL, V25, P267, DOI 10.1146/annurev.immunol.25.022106.141609
   Robbins PF, 2015, CLIN CANCER RES, V21, P1019, DOI 10.1158/1078-0432.CCR-14-2708
   Rodriguez-Galindo C, 2004, CANCER-AM CANCER SOC, V100, P1928, DOI 10.1002/cncr.20214
   Sakuishi K, 2010, J EXP MED, V207, P2187, DOI 10.1084/jem.20100643
   Schwinger W, 2005, ANN ONCOL, V16, P1199, DOI 10.1093/annonc/mdi226
   Sudo T, 1997, J ORTHOPAED RES, V15, P128, DOI 10.1002/jor.1100150119
   Suminoe A, 2009, PEDIATR TRANSPLANT, V13, P746, DOI 10.1111/j.1399-3046.2008.01066.x
   Takahashi R, 2013, CANCER SCI, V104, P1285, DOI 10.1111/cas.12226
   Uehara T, 2015, BIOMED RES INT-UK, V2015, DOI 10.1155/2015/820813
   van der Graaf WTA, 2012, LANCET, V379, P1879, DOI 10.1016/S0140-6736(12)60651-5
   Zheng WJ, 2015, APMIS, V123, P102, DOI 10.1111/apm.12311
   Zhong XM, 2007, EUR J IMMUNOL, V37, P2405, DOI 10.1002/eji.200737461
NR 61
TC 13
Z9 13
U1 0
U2 20
PU FUTURE MEDICINE LTD
PI LONDON
PA UNITEC HOUSE, 3RD FLOOR, 2 ALBERT PLACE, FINCHLEY CENTRAL, LONDON, N3
   1QB, ENGLAND
SN 1750-743X
EI 1750-7448
J9 IMMUNOTHERAPY-UK
JI Immunotherapy
PD DEC
PY 2017
VL 9
IS 16
BP 1331
EP 1338
DI 10.2217/imt-2017-0101
PG 8
WC Immunology
WE Science Citation Index Expanded (SCI-EXPANDED)
SC Immunology
GA FO7EU
UT WOS:000417035400004
PM 29185391
OA Green Submitted
DA 2023-12-20
ER

PT J
AU Cifaldi, L
   Locatelli, F
   Marasco, E
   Moretta, L
   Pistoia, V
AF Cifaldi, Loredana
   Locatelli, Franco
   Marasco, Emiliano
   Moretta, Lorenzo
   Pistoia, Vito
TI Boosting Natural Killer Cell-Based Immunotherapy with Anticancer Drugs:
   a Perspective
SO TRENDS IN MOLECULAR MEDICINE
LA English
DT Review
ID HISTONE DEACETYLASE INHIBITOR; NKG2D LIGAND EXPRESSION; DNA-DAMAGE
   RESPONSE; I-RELATED CHAIN; HUMAN NK CELLS; HUMAN OSTEOSARCOMA CELLS;
   INNATE IMMUNE-RESPONSE; MULTIPLE-MYELOMA CELLS; VIRUS-INFECTED CELLS;
   LUNG-CANCER CELLS
AB Natural killer (NK) cells efficiently recognize and kill tumor cells through several mechanisms including the expression of ligands for NK cell-activating receptors on target cells. Different clinical trials indicate that NK cell-based immunotherapy represents a promising antitumor treatment. However, tumors develop immune-evasion strategies, including downregulation of ligands for NK cell-activating receptors, that can negatively affect antitumor activity of NK cells, which either reside endogenously, or are adoptively transferred. Thus, restoration of the expression of NK cell-activating ligands on tumor cells represents a strategic therapeutic goal. As discussed here, various anticancer drugs can fulfill this task via different mechanisms. We envision that the combination of selected chemotherapeutic agents with NK cell adoptive transfer may represent a novel strategy for cancer immunotherapy.
C1 [Cifaldi, Loredana; Locatelli, Franco] Osped Pediat Bambino Gesu, IRCCS, Dept Pediat Haematol Oncol, Rome, Italy.
   [Locatelli, Franco] Univ Pavia, Dept Pediat Sci, Pavia, Italy.
   [Marasco, Emiliano] Osped Pediat Bambino Gesu, IRCCS, Dept Rheumatol, Rome, Italy.
   [Moretta, Lorenzo; Pistoia, Vito] Osped Pediat Bambino Gesu, IRCCS, Immunol Res Area, Rome, Italy.
C3 IRCCS Bambino Gesu; University of Pavia; IRCCS Bambino Gesu; IRCCS
   Bambino Gesu
RP Cifaldi, L (通讯作者)，Osped Pediat Bambino Gesu, IRCCS, Dept Pediat Haematol Oncol, Rome, Italy.
EM loredana.cifaldi@opbg.net
RI Cifaldi, Loredana/AAI-1972-2019; Moretta, Lorenzo/AAA-7239-2020;
   Marasco, Emiliano/J-3627-2016
OI Cifaldi, Loredana/0000-0001-5014-430X; Moretta,
   Lorenzo/0000-0003-4658-1747; Marasco, Emiliano/0000-0001-5346-3357
FU Italian Ministry of Health (Rome, Italy) [GR-2011-02352151];
   Associazione Italiana Ricerca sul Cancro (IG) [17200, 17273, 15283];
   Associazione Italiana Ricerca sul Cancro [9962]
FX Work in Pediatric Hospital Bambino Gesu is supported by grants from the
   Italian Ministry of Health (Rome, Italy) Grant GR-2011-02352151 to L.C.,
   and from Associazione Italiana Ricerca sul Cancro (IG 2015 project n.
   17200 to F.L., IG 2015 project n. 17273 to V.P., IG 2014 project n.
   15283 to L.M., and "Special Program Molecular Clinical Oncology 5x1000"
   project n. 9962 to F.L. and L.M.).
CR Acebes-Huerta A, 2016, ONCOIMMUNOLOGY, V5, DOI 10.1080/2162402X.2015.1074378
   Aketa H, 2013, INT J CANCER, V133, P1126, DOI 10.1002/ijc.28118
   Alici E, 2008, BLOOD, V111, P3155, DOI 10.1182/blood-2007-09-110312
   Amin PJ, 2015, LIFE SCI, V126, P19, DOI 10.1016/j.lfs.2015.01.026
   [Anonymous], 2013, CANC SCI
   Antonangeli F, 2016, ONCOIMMUNOLOGY, V5, DOI 10.1080/2162402X.2016.1218105
   Armeanu S, 2005, CANCER RES, V65, P6321, DOI 10.1158/0008-5472.CAN-04-4252
   Armeanu S, 2008, CLIN CANCER RES, V14, P3520, DOI 10.1158/1078-0432.CCR-07-4744
   Arnon TI, 2004, BLOOD, V103, P664, DOI 10.1182/blood-2003-05-1716
   Ashkenazi A, 1998, SCIENCE, V281, P1305, DOI 10.1126/science.281.5381.1305
   BAHRAM S, 1994, P NATL ACAD SCI USA, V91, P6259, DOI 10.1073/pnas.91.14.6259
   Balsamo M, 2009, P NATL ACAD SCI USA, V106, P20847, DOI 10.1073/pnas.0906481106
   Bartek J, 2003, CANCER CELL, V3, P421, DOI 10.1016/S1535-6108(03)00110-7
   Bartkova J, 2006, NATURE, V444, P633, DOI 10.1038/nature05268
   Baychelier F, 2013, BLOOD, V122, P2935, DOI 10.1182/blood-2013-03-489054
   Bellora F, 2017, J IMMUNOL, V199, P1516, DOI 10.4049/jimmunol.1601695
   Böhm S, 2016, CLIN CANCER RES, V22, P3025, DOI 10.1158/1078-0432.CCR-15-2657
   Bottino C, 2003, J EXP MED, V198, P557, DOI 10.1084/jem.20030788
   Boyette-Davis JA, 2015, PAIN MANAG, V5, P285, DOI [10.2217/pmt.15.19, 10.2217/PMT.15.19]
   Brandt CS, 2009, J EXP MED, V206, P1495, DOI 10.1084/jem.20090681
   Bressan A, 2010, ONCOL REP, V24, P1249, DOI 10.3892/or_00000979
   Butler JE, 2009, J IMMUNOL, V182, P6600, DOI 10.4049/jimmunol.0801214
   Cao GS, 2015, J BIOL CHEM, V290, P29964, DOI 10.1074/jbc.M115.674010
   Carotta S, 2016, FRONT IMMUNOL, V7, DOI 10.3389/fimmu.2016.00152
   Cerbonil C, 2014, FRONT IMMUNOL, V4, DOI 10.3389/fimmu.2013.00508
   Chan CJ, 2014, CELL DEATH DIFFER, V21, P5, DOI 10.1038/cdd.2013.26
   Chávez-Blanco A, 2011, INT J ONCOL, V39, P1491, DOI 10.3892/ijo.2011.1144
   Chen LH, 2005, EMBO J, V24, P3411, DOI 10.1038/sj.emboj.7600812
   Chew V, 2012, GUT, V61, P427, DOI 10.1136/gutjnl-2011-300509
   Costello RT, 2002, BLOOD, V99, P3661, DOI 10.1182/blood.V99.10.3661
   De Souza C, 2015, RECENT PAT ANTI-CANC, V10, P145
   Du XZ, 2013, J BIOCHEM MOL TOXIC, V27, P492, DOI 10.1002/jbt.21513
   El-Sherbiny YM, 2007, CANCER RES, V67, P8444, DOI 10.1158/0008-5472.CAN-06-4230
   Fauriat C, 2006, LEUKEMIA, V20, P732, DOI 10.1038/sj.leu.2404096
   Feng H, 2016, AM J TRANSL RES, V8, P473
   Fernández L, 2015, CANCER LETT, V368, P54, DOI 10.1016/j.canlet.2015.07.042
   Fionda C, 2015, BMC CANCER, V15, DOI 10.1186/s12885-015-1023-5
   Fionda C, 2009, J IMMUNOL, V183, P4385, DOI 10.4049/jimmunol.0901797
   Friesen C, 1996, NAT MED, V2, P574, DOI 10.1038/nm0596-574
   Galluzzi L, 2017, NAT REV IMMUNOL, V17, P97, DOI 10.1038/nri.2016.107
   Gasser S, 2005, NATURE, V436, P1186, DOI 10.1038/nature03884
   Goldberg Z, 2002, EMBO J, V21, P3715, DOI 10.1093/emboj/cdf384
   Granzin M, 2017, FRONT IMMUNOL, V8, DOI 10.3389/fimmu.2017.00458
   Guillerey C, 2016, NAT IMMUNOL, V17, P1025, DOI 10.1038/ni.3518
   He SS, 2013, J TRANSL MED, V11, DOI 10.1186/1479-5876-11-186
   Hervieu A, 2013, J INVEST DERMATOL, V133, P499, DOI 10.1038/jid.2012.273
   Höring E, 2013, ANTICANCER RES, V33, P1351
   Hong M, 2012, ONCOIMMUNOLOGY, V1, P382, DOI 10.4161/onci.18805
   Hong M, 2011, CANCER RES, V71, P6997, DOI 10.1158/0008-5472.CAN-11-1466
   Iannello A, 2013, J EXP MED, V210, P2057, DOI 10.1084/jem.20130783
   Iliopoulou EG, 2010, CANCER IMMUNOL IMMUN, V59, P1781, DOI 10.1007/s00262-010-0904-3
   Jensen H, 2013, MOL IMMUNOL, V53, P255, DOI 10.1016/j.molimm.2012.08.011
   Jinushi M, 2003, INT J CANCER, V104, P354, DOI 10.1002/ijc.10966
   Ke MY, 2016, ONCOTARGET, V7, P49509, DOI 10.18632/oncotarget.10375
   Kim SJ, 2015, EXP CELL RES, V330, P451, DOI 10.1016/j.yexcr.2014.09.008
   Klein JM, 2013, PLOS ONE, V8, DOI 10.1371/journal.pone.0079502
   Kohga K, 2010, HEPATOLOGY, V51, P1264, DOI 10.1002/hep.23456
   Kohga K, 2009, CANCER RES, V69, P8050, DOI 10.1158/0008-5472.CAN-09-0789
   Konjevic G, 2007, CLIN EXP METASTAS, V24, P1, DOI 10.1007/s10585-006-9043-9
   Kopp LM, 2013, MOL IMMUNOL, V54, P296, DOI 10.1016/j.molimm.2012.12.012
   Lanier LL, 1998, ANNU REV IMMUNOL, V16, P359, DOI 10.1146/annurev.immunol.16.1.359
   Leung WH, 2013, J EXP MED, V210, P2675, DOI 10.1084/jem.20122292
   Leung W, 2014, CLIN CANCER RES, V20, P3390, DOI 10.1158/1078-0432.CCR-13-1766
   Levine AJ, 2009, NAT REV CANCER, V9, P749, DOI 10.1038/nrc2723
   Li H, 2011, CELL CYCLE, V10, P3346, DOI 10.4161/cc.10.19.17630
   Long EO, 2008, IMMUNOL REV, V224, P70, DOI 10.1111/j.1600-065X.2008.00660.x
   Lu XZ, 2010, CANCER SCI, V101, P609, DOI 10.1111/j.1349-7006.2009.01439.x
   Manasanch EE, 2017, NAT REV CLIN ONCOL, V14, P417, DOI [10.1007/s12079-011-0121-7, 10.1038/nrclinonc.2016.206]
   Mandelboim O, 2001, NATURE, V409, P1055, DOI 10.1038/35059110
   Marcus A, 2014, ADV IMMUNOL, V122, P91, DOI 10.1016/B978-0-12-800267-4.00003-1
   Markasz L, 2007, MOL CANCER THER, V6, P644, DOI 10.1158/1535-7163.MCT-06-0358
   Mei JZ, 2015, GENET MOL RES, V14, P3082, DOI 10.4238/2015.April.10.18
   Micheau O, 1997, J NATL CANCER I, V89, P783, DOI 10.1093/jnci/89.11.783
   Miller JS, 2005, BLOOD, V105, P3051, DOI 10.1182/blood-2004-07-2974
   Miyashita T, 2017, CLIN EXP MED, V17, P19, DOI 10.1007/s10238-015-0394-x
   Morelli MB, 2015, ONCOTARGET, V6, P36245, DOI 10.18632/oncotarget.5768
   Moretta A, 2001, ANNU REV IMMUNOL, V19, P197, DOI 10.1146/annurev.immunol.19.1.197
   Moretta A, 1996, ANNU REV IMMUNOL, V14, P619, DOI 10.1146/annurev.immunol.14.1.619
   Moretta L, 2011, BLOOD, V117, P764, DOI 10.1182/blood-2010-08-264085
   Morisaki T, 2011, ANTICANCER RES, V31, P2505
   Narni-Mancinelli E, 2017, SCI IMMUNOL, V2, DOI 10.1126/sciimmunol.aam9628
   Ogbomo H, 2008, NEOPLASIA, V10, P1402, DOI 10.1593/neo.08972
   Okamoto K, 2005, MOL CELL BIOL, V25, P9608, DOI 10.1128/MCB.25.21.9608-9620.2005
   Okita R, 2016, CANCER IMMUNOL IMMUN, V65, P499, DOI 10.1007/s00262-016-1814-9
   Okita R, 2015, PLOS ONE, V10, DOI 10.1371/journal.pone.0139809
   OLINER JD, 1993, NATURE, V362, P857, DOI 10.1038/362857a0
   Pereg Y, 2006, MOL CELL BIOL, V26, P6819, DOI 10.1128/MCB.00562-06
   Pietra G, 2012, CANCER RES, V72, P1407, DOI 10.1158/0008-5472.CAN-11-2544
   Poggi A, 2009, LEUKEMIA, V23, P641, DOI 10.1038/leu.2008.354
   Radosavljevic M, 2002, GENOMICS, V79, P114, DOI 10.1006/geno.2001.6673
   Raffaghello L, 2004, NEOPLASIA, V6, P558, DOI 10.1593/neo.04316
   Raulet DH, 2013, ANNU REV IMMUNOL, V31, P413, DOI 10.1146/annurev-immunol-032712-095951
   Raulet DH, 2009, NAT REV IMMUNOL, V9, P568, DOI 10.1038/nri2604
   Raulet DH, 2003, NAT REV IMMUNOL, V3, P781, DOI 10.1038/nri1199
   Rohner A, 2007, LEUKEMIA RES, V31, P1393, DOI 10.1016/j.leukres.2007.02.020
   Ruggeri L, 2002, SCIENCE, V295, P2097, DOI 10.1126/science.1068440
   Sagiv A, 2013, ONCOGENE, V32, P1971, DOI 10.1038/onc.2012.206
   Sagiv A, 2016, AGING-US, V8, P328, DOI 10.18632/aging.100897
   Sakamoto N, 2015, J TRANSL MED, V13, DOI 10.1186/s12967-015-0632-8
   Salih HR, 2002, J IMMUNOL, V169, P4098, DOI 10.4049/jimmunol.169.8.4098
   Salih J, 2010, INT J CANCER, V127, P2119, DOI 10.1002/ijc.25233
   Salihoglu A, 2015, EXPERT REV HEMATOL, V8, P765, DOI 10.1586/17474086.2015.1091301
   Satwani P, 2014, CYTOTHERAPY, V16, P1431, DOI 10.1016/j.jcyt.2014.03.008
   Schmiedel BJ, 2011, INT J CANCER, V128, P2911, DOI 10.1002/ijc.25635
   Shi PF, 2014, BMC CANCER, V14, DOI 10.1186/1471-2407-14-370
   Shiloh Y, 2003, NAT REV CANCER, V3, P155, DOI 10.1038/nrc1011
   Siena L, 2014, IMMUNOLOGY, V141, P242, DOI 10.1111/imm.12190
   Siew YY, 2015, INT IMMUNOL, V27, P621, DOI 10.1093/intimm/dxv041
   SINGER B, 1979, J NATL CANCER I, V62, P1329
   Sivori S, 2011, BLOOD, V117, P4284, DOI 10.1182/blood-2010-10-316125
   Skov S, 2005, CANCER RES, V65, P11136, DOI 10.1158/0008-5472.CAN-05-0599
   Song DG, 2013, HUM GENE THER, V24, P295, DOI 10.1089/hum.2012.143
   Sorensen CS, 2003, CANCER CELL, V3, P247, DOI 10.1016/S1535-6108(03)00048-5
   Soriani A, 2017, ONCOIMMUNOLOGY, V6, DOI 10.1080/2162402X.2016.1264564
   Soriani A, 2014, J IMMUNOL, V193, P950, DOI 10.4049/jimmunol.1400271
   Soriani A, 2009, BLOOD, V113, P3503, DOI 10.1182/blood-2008-08-173914
   Stommel JM, 2005, CELL CYCLE, V4, P411, DOI 10.4161/cc.4.3.1522
   Sutlu T, 2010, CYTOTHERAPY, V12, P1044, DOI 10.3109/14653249.2010.504770
   Takai H, 2002, EMBO J, V21, P5195, DOI 10.1093/emboj/cdf506
   Textor S, 2011, CANCER RES, V71, P5998, DOI 10.1158/0008-5472.CAN-10-3211
   TRINCHIERI G, 1989, ADV IMMUNOL, V47, P187, DOI 10.1016/S0065-2776(08)60664-1
   Valés-Gómez M, 2008, CANCER RES, V68, P1546, DOI 10.1158/0008-5472.CAN-07-2973
   Vilches C, 2002, ANNU REV IMMUNOL, V20, P217, DOI 10.1146/annurev.immunol.20.092501.134942
   Vitale M, 2014, EUR J IMMUNOL, V44, P1582, DOI 10.1002/eji.201344272
   Vogelstein B, 2000, NATURE, V408, P307, DOI 10.1038/35042675
   Wang Wei, 2011, Zhongguo Shi Yan Xue Ye Xue Za Zhi, V19, P1357
   Wu L, 2011, CANCER IMMUNOL IMMUN, V60, P61, DOI 10.1007/s00262-010-0919-9
   Wu XS, 2012, NEOPLASIA, V14, P1178, DOI 10.1593/neo.121236
   Xu X, 2016, ONCOTARGET, V7
   Xu XL, 2011, BMC CANCER, V11, DOI 10.1186/1471-2407-11-194
   Xue W, 2007, NATURE, V445, P656, DOI 10.1038/nature05529
   Yamanegi K, 2012, INT J ONCOL, V41, P83, DOI 10.3892/ijo.2012.1438
   Yamanegi K, 2010, ONCOL REP, V24, P1621, DOI 10.3892/or_00001026
   Yang H, 2015, BRIT J CANCER, V112, P112, DOI 10.1038/bjc.2014.547
   Zamai L, 1998, J EXP MED, V188, P2375, DOI 10.1084/jem.188.12.2375
   Zhao L, 2014, ASIAN PAC J CANCER P, V15, P4039, DOI 10.7314/APJCP.2014.15.9.4039
   Zocchi MR, 2012, BLOOD, V119, P1479, DOI 10.1182/blood-2011-07-370841
   Zuckerman V, 2009, J BIOL CHEM, V284, P4031, DOI 10.1074/jbc.M809211200
NR 138
TC 36
Z9 41
U1 0
U2 12
PU ELSEVIER SCI LTD
PI OXFORD
PA THE BOULEVARD, LANGFORD LANE, KIDLINGTON, OXFORD OX5 1GB, OXON, ENGLAND
SN 1471-4914
EI 1471-499X
J9 TRENDS MOL MED
JI Trends Mol. Med
PD DEC
PY 2017
VL 23
IS 12
BP 1156
EP 1175
DI 10.1016/j.molmed.2017.10.002
PG 20
WC Biochemistry & Molecular Biology; Cell Biology; Medicine, Research &
   Experimental
WE Science Citation Index Expanded (SCI-EXPANDED)
SC Biochemistry & Molecular Biology; Cell Biology; Research & Experimental
   Medicine
GA FO3AX
UT WOS:000416683200009
PM 29133133
DA 2023-12-20
ER

PT J
AU Iram, S
   Zahera, M
   Khan, S
   Khan, I
   Syed, A
   Ansary, AA
   Ameen, F
   Shair, OHM
   Khan, MS
AF Iram, Sana
   Zahera, Manaal
   Khan, Salman
   Khan, Imran
   Syed, Asad
   Ansary, Abu Ayoobul
   Ameen, Fuad
   Shair, Omar H. M.
   Khan, Mohd Sajid
TI Gold nanoconjugates reinforce the potency of conjugated cisplatin and
   doxorubicin
SO COLLOIDS AND SURFACES B-BIOINTERFACES
LA English
DT Article
DE B-AuNPs; B-AuNPs conjugated CIS and DOX; Cisplatin; Doxorubicin;
   Cytotoxicity; Osteosarcoma
ID NONVIRAL GENE DELIVERY; INTRACELLULAR FATE; OSTEOSARCOMA CELLS;
   TOPOISOMERASE-II; DRUG-DELIVERY; GROWTH-FACTOR; NANOPARTICLES;
   BROMELAIN; THERAPY; CANCER
AB Osteosarcoma or osteogenic sarcoma is the most common and prevalent cancerous tumor of bone and occurs especially in children and teens. Recent treatment strategy includes a combination of both chemotherapy and surgeries. Although, the use of single drug-based chemotherapy treatment remains unsatisfactory. Therefore, combinatorial therapy has emerged as a potential strategy for treatment with limited side- effects. Here, we evaluated the combinatorial anticancerous effect of cisplatin (CIS) and doxorubicin (DOX) bioconjugated bromelain encapsulated gold nanoparticles (B-AuNPs conjugated CIS and DOX) in the treatment of osteosarcoma. The synthesized B-AuNPs conjugated CIS and DOX were characterized by various characterization techniques like UV-vis spectroscopy, TEM, DLS and zeta potential to ensure the synthesis, size, shape, size distribution and stability. Drug loading efficiency bioconjugation of CIS and DOX was ensured by UV-vis spectroscopy. Bioconjugation of CIS and DOX was further confirmed using UV-vis spectroscopy, TEM, DLS, Zeta potential and FT-IR analysis. The combinatorial effect of CIS and DOX in B-AuNPs conjugated CIS and DOX showed highly improved potency against MG-63 and Saos-2 cells at a very low concentration where primary osteoblasts didn't show any cytotoxic effect. The apoptotic effect of B-AuNPs conjugated CIS and DOX on osteosarcoma and primary osteoblasts cells were analyzed by increased permeability of the cell membrane, condensed chromatin and deep blue fluorescent condensed nucleus. The results clearly showed that B-AuNPs conjugated CIS and DOX significantly improved the potency of both the chemotherapeutic drugs by delivering them specifically into the nucleus of cancer cells through caveolae-dependent endocytosis. Thus, the greater inhibitory effect of combinatorial drugs (B-AuNPs conjugated CIS and DOX) over single drug based chemotherapy would be of great advantage during osteosarcoma treatment. (C) 2017 Published by Elsevier B.V.
C1 [Iram, Sana; Zahera, Manaal; Khan, Salman; Khan, Imran; Khan, Mohd Sajid] Integral Univ, Dept Biosci, Nanomed & Nanobiotechnol Lab, Lucknow 226026, Uttar Pradesh, India.
   [Syed, Asad; Ameen, Fuad; Shair, Omar H. M.] King Saud Univ, Coll Sci, Dept Bot & Microbiol, Riyadh 11451, Saudi Arabia.
   [Ansary, Abu Ayoobul] Natl Chem Lab, CSIR, Biochem Sci Div, Pune 411008, Maharashtra, India.
C3 Integral University; King Saud University; Council of Scientific &
   Industrial Research (CSIR) - India; CSIR - National Chemical Laboratory
   (NCL)
RP Khan, MS (通讯作者)，Integral Univ, Dept Biosci, Nanomed & Nanobiotechnol Lab, Lucknow 226026, Uttar Pradesh, India.
EM research.sajid@gmail.com
RI Syed, Asad/A-7828-2012; Zahera, Manaal/ITT-3263-2023; Ameen,
   Fuad/N-8881-2017; Khan, Salman/AAR-7269-2021; KHAN, IMRAN/ABA-2002-2020
OI Syed, Asad/0000-0002-2824-7721; Ameen, Fuad/0000-0002-5185-022X; Khan,
   Salman/0000-0001-5981-2562; KHAN, IMRAN/0000-0002-4999-8743; Khan, Mohd
   Sajid/0000-0002-0883-5200; Khan, Imran/0000-0002-6031-9465; Zahera,
   Manaal/0009-0007-0092-1415
FU University Grant commission (UGC), New Delhi; UPCST; Integral
   University; Department of Biosciences; King Saud University
   [RG-1438-078]
FX The author SI thanks University Grant commission (UGC), New Delhi, for
   Maulana Azad National Fellowship and MZ thanks UPCST for the
   scholarship. The authors also acknowledge Integral University and
   Department of Biosciences for providing facilities and support for the
   research. The authors extend their appreciation to the Deanship of
   Scientific Research at King Saud University for funding this work
   through research group No (RG-1438-078).
CR Andronescu E, 2013, TECHNOL CANCER RES T, V12, P275, DOI 10.7785/tcrt.2012.500331
   Anninga JK, 2011, EUR J CANCER, V47, P2431, DOI 10.1016/j.ejca.2011.05.030
   Benmerah A, 2007, TRAFFIC, V8, P970, DOI 10.1111/j.1600-0854.2007.00585.x
   Berne B.J., 2000, DYNAMIC LIGHT SCATTE
   Chang M, 2011, ACS NANO, V5, P6156, DOI 10.1021/nn200693a
   Cheng YD, 2013, EUR J PHARMACOL, V715, P219, DOI 10.1016/j.ejphar.2013.05.017
   Chithrani BD, 2006, NANO LETT, V6, P662, DOI 10.1021/nl052396o
   Cutts SM, 2005, IUBMB LIFE, V57, P73, DOI 10.1080/15216540500079093
   Dieudonné FX, 2010, CANCER RES, V70, P5399, DOI 10.1158/0008-5472.CAN-10-0090
   Dykman LA, 2011, ACTA NATURAE, V3, P34, DOI 10.32607/20758251-2011-3-2-34-56
   El-Far Ali H, 2016, Curr Drug Discov Technol, V13, P123
   FEINSTEIN E, 1993, BIOCHEMISTRY-US, V32, P13156, DOI 10.1021/bi00211a026
   GREEN LS, 1995, CHEM BIOL, V2, P683, DOI 10.1016/1074-5521(95)90032-2
   Hale LP, 2002, CLIN IMMUNOL, V104, P183, DOI 10.1006/clim.2002.5254
   Hande KR, 1998, BBA-GENE STRUCT EXPR, V1400, P173, DOI 10.1016/S0167-4781(98)00134-1
   Hermanson G.T., 1996, DEFINITIVE SOURCE IN
   Hong S, 2009, BIOCONJUGATE CHEM, V20, P1503, DOI 10.1021/bc900029k
   Hu CMJ, 2010, THER DELIV, V1, P323, DOI 10.4155/TDE.10.13
   Iram S, 2016, SPECTROCHIM ACTA A, V168, P123, DOI 10.1016/j.saa.2016.05.053
   Iwaya K, 2003, CLIN EXP METASTAS, V20, P525, DOI 10.1023/A:1025821229013
   Joshi P, 2011, J COLLOID INTERF SCI, V355, P402, DOI 10.1016/j.jcis.2010.12.032
   Juhasz B, 2008, AM J PHYSIOL-HEART C, V294, pH1365, DOI 10.1152/ajpheart.01005.2007
   Kalra N, 2008, TOXICOL APPL PHARM, V226, P30, DOI 10.1016/j.taap.2007.08.012
   Kasamatsu H, 1998, ANNU REV MICROBIOL, V52, P627, DOI 10.1146/annurev.micro.52.1.627
   Kayal S, 2010, J NANOSCI NANOTECHNO, V10, P5527, DOI 10.1166/jnn.2010.2461
   Keefe SM, 2016, ANN ONCOL, V27, P1579, DOI 10.1093/annonc/mdw188
   Khalil IA, 2006, PHARMACOL REV, V58, P32, DOI 10.1124/pr.58.1.8
   Khan S, 2015, MATER LETT, V159, P373, DOI 10.1016/j.matlet.2015.06.118
   Kolishetti N, 2010, P NATL ACAD SCI USA, V107, P17939, DOI 10.1073/pnas.1011368107
   Kou LF, 2013, ASIAN J PHARM SCI, V8, P1, DOI 10.1016/j.ajps.2013.07.001
   Kumar KS, 2011, IRAN J PHARM RES, V10, P415
   Kumari A, 2011, EXPERT OPIN DRUG DEL, V8, P141, DOI 10.1517/17425247.2011.547934
   Lane D, 2006, NAT BIOTECHNOL, V24, P163, DOI 10.1038/nbt0206-163
   Lehár J, 2009, NAT BIOTECHNOL, V27, P659, DOI 10.1038/nbt.1549
   Liu Y, 2012, EXPERT OPIN DRUG DEL, V9, P671, DOI 10.1517/17425247.2012.682726
   Luo XJ, 2008, LAB INVEST, V88, P1264, DOI 10.1038/labinvest.2008.98
   Mailänder V, 2009, BIOMACROMOLECULES, V10, P2379, DOI 10.1021/bm900266r
   Massagué J, 2008, CELL, V134, P215, DOI 10.1016/j.cell.2008.07.001
   Mayor S, 2007, NAT REV MOL CELL BIO, V8, P603, DOI 10.1038/nrm2216
   Mercer J, 2009, NAT CELL BIOL, V11, P510, DOI 10.1038/ncb0509-510
   Mukherjee P, 2005, CLIN CANCER RES, V11, P3530, DOI 10.1158/1078-0432.CCR-04-2482
   Mukherjee Priyabrata, 2007, Journal of Nanobiotechnology, V5, P4, DOI 10.1186/1477-3155-5-4
   Nativo P, 2008, ACS NANO, V2, P1639, DOI 10.1021/nn800330a
   Nicol JR, 2015, NANOMEDICINE-UK, V10, P1315, DOI 10.2217/nnm.14.219
   Nishida T, 2009, BONE, V44, P24, DOI 10.1016/j.bone.2008.08.125
   Pautke C, 2004, ANTICANCER RES, V24, P3743
   Pelkmans L, 2002, SCIENCE, V296, P535, DOI 10.1126/science.1069784
   Pérez-Callejo D, 2015, CANCER TREAT REV, V41, P680, DOI 10.1016/j.ctrv.2015.05.007
   Petrushev B, 2016, INT J NANOMED, V11, P641, DOI 10.2147/IJN.S94064
   Rabinovich-Guilatt L., 2004, J CHEM PHYS LIPIDS, V13, P11
   Rudnick- Glick S., 2014, JSM NANOTECHNOL NANO, V2, P1022
   Siclari VA, 2010, J ORTHOP SURG RES, V5, DOI 10.1186/1749-799X-5-78
   Sumer B, 2008, NANOMEDICINE-UK, V3, P137, DOI 10.2217/17435889.3.2.137
   Sun TM, 2011, ACS NANO, V5, P1483, DOI 10.1021/nn103349h
   Tang N, 2008, CLIN ORTHOP RELAT R, V466, P2114, DOI 10.1007/s11999-008-0335-z
   TAUSSIG SJ, 1975, HIROSHIMA J MED SCI, V24, P185
   TEWEY KM, 1984, SCIENCE, V226, P466, DOI 10.1126/science.6093249
   Tomuleasa C, 2012, J GASTROINTEST LIVER, V21, P187
   Tsang RY, 2009, DRUG SAFETY, V32, P1109, DOI 10.2165/11316640-000000000-00000
   Verma A, 2010, SMALL, V6, P12, DOI 10.1002/smll.200901158
   Wang B, 2015, J NANOBIOTECHNOL, V13, DOI 10.1186/s12951-015-0086-4
   Wang B, 2008, P NATL ACAD SCI USA, V105, P18171, DOI 10.1073/pnas.0807296105
   Woodcock J, 2011, NEW ENGL J MED, V364, P985, DOI 10.1056/NEJMp1101548
   Xiang SN, 2012, J CONTROL RELEASE, V158, P371, DOI 10.1016/j.jconrel.2011.09.093
   Xin ZF, 2013, INT J MOL MED, V31, P105, DOI 10.3892/ijmm.2012.1192
   Xiong HJ, 2015, BIOMACROMOLECULES, V16, P3980, DOI 10.1021/acs.biomac.5b01311
   Xu J, 2017, SCI REP-UK, V7, DOI 10.1038/s41598-017-05184-5
   Zhang YM, 2016, SCI REP-UK, V6, DOI 10.1038/srep21225
NR 68
TC 49
Z9 49
U1 0
U2 33
PU ELSEVIER SCIENCE BV
PI AMSTERDAM
PA PO BOX 211, 1000 AE AMSTERDAM, NETHERLANDS
SN 0927-7765
EI 1873-4367
J9 COLLOID SURFACE B
JI Colloid Surf. B-Biointerfaces
PD DEC 1
PY 2017
VL 160
BP 254
EP 264
DI 10.1016/j.colsurfb.2017.09.017
PG 11
WC Biophysics; Chemistry, Physical; Materials Science, Biomaterials
WE Science Citation Index Expanded (SCI-EXPANDED)
SC Biophysics; Chemistry; Materials Science
GA FR3PL
UT WOS:000418978500031
PM 28942160
DA 2023-12-20
ER

PT J
AU Yang, IH
   Shin, JA
   Lee, KE
   Kim, J
   Cho, NP
   Cho, SD
AF Yang, In-Hyoung
   Shin, Ji-Ae
   Lee, Kyung-Eun
   Kim, Junghyun
   Cho, Nam-Pyo
   Cho, Sung-Dae
TI Oridonin induces apoptosis in human oral cancer cells via
   phosphorylation of histone H2AX
SO EUROPEAN JOURNAL OF ORAL SCIENCES
LA English
DT Article
DE apoptotic cell death; DNA damage; oral cancer; oridonin; phosphorylation
   of H2AX
ID DNA-DAMAGE RESPONSE; HUMAN OSTEOSARCOMA CELLS; CYCLE ARREST; BREAST;
   GROWTH; INDUCTION; DEATH; MCF-7; ACTIVATION; EXPRESSION
AB Oridonin, a natural diterpenoid purified from Rabdosia rubescens, has displayed beneficial biological activities, including anti-proliferation and anti-angiogenesis effects, in various types of cancers. However, the anti-cancer potential of oridonin and its mechanism in oral cancer have never previously been studied. In this study, we assessed the role of oridonin as an inducer of apoptosis in HSC-3 and HSC-4 human oral cancer cells. Our results showed that oridonin reduces the viability of human oral cancer cells and significantly increases the expression of H2AX, a well-known marker of DNA damage. 4,6-Diamidino-2-phenylindole (DAPI) staining and western blotting showed that oridonin causes nuclear condensation and fragmentation, and induces cleavage of poly(ADP-ribose) polymerase (PARP). Moreover, oridonin-induced H2AX accumulation was partially abrogated by Z-VAD, a pan-caspase inhibitor. Taken together, our results suggest that oridonin can effectively induce apoptosis by augmenting the expression of H2AX in response to DNA damage and might be a promising anti-cancer drug candidate for the treatment of oral cancer.
C1 [Yang, In-Hyoung; Kim, Junghyun; Cho, Nam-Pyo] Chonbuk Natl Univ, Inst Oral Biosci, Sch Dent, Dept Oral Pathol, Jeonju, South Korea.
   [Shin, Ji-Ae; Cho, Sung-Dae] Seoul Natl Univ, Res Inst, Sch Dent & Dent, Dept Oral Pathol, Seoul 03080, South Korea.
   [Lee, Kyung-Eun] Chonbuk Natl Univ, Sch Dent, Dept Oral Med, Jeonju, South Korea.
C3 Jeonbuk National University; Seoul National University (SNU); Jeonbuk
   National University
RP Cho, SD (通讯作者)，Seoul Natl Univ, Res Inst, Sch Dent & Dent, Dept Oral Pathol, Seoul 03080, South Korea.
EM efiwdsc@snu.ac.kr
OI Cho, Nam-Pyo/0000-0002-3772-4630
FU Basic Science Research Program through the National Research Foundation
   of Korea (NRF) - Ministry of Science ICT & Future Planning
   [2016R1A2B4006794, 2017R1D1A1B03029124]; National Research Foundation of
   Korea [2017R1D1A1B03029124, 2016R1A2B4006794] Funding Source: Korea
   Institute of Science & Technology Information (KISTI), National Science
   & Technology Information Service (NTIS)
FX Authors In-Hyoung Yang and Ji-Ae Shin contributed equally to this work.
   This work was supported by the Basic Science Research Program through
   the National Research Foundation of Korea (NRF) funded by the Ministry
   of Science ICT & Future Planning [2016R1A2B4006794 and
   2017R1D1A1B03029124].
CR Bao RF, 2014, BMC CANCER, V14, DOI 10.1186/1471-2407-14-217
   Bu HQ, 2014, ONCOL REP, V31, P975, DOI 10.3892/or.2013.2888
   El-Awady RA, 2016, DNA REPAIR, V37, P1, DOI 10.1016/j.dnarep.2015.10.004
   Gao SY, 2014, ASIAN PAC J CANCER P, V15, P6437, DOI 10.7314/APJCP.2014.15.15.6437
   Harper JW, 2007, MOL CELL, V28, P739, DOI 10.1016/j.molcel.2007.11.015
   Hsieh TC, 2005, BIOCHEM BIOPH RES CO, V337, P224, DOI 10.1016/j.bbrc.2005.09.040
   Hu HZ, 2007, ACTA PHARMACOL SIN, V28, P1819, DOI 10.1111/j.1745-7254.2007.00667.x
   Jin S, 2007, CANCER BIOL THER, V6, P261, DOI 10.4161/cbt.6.2.3621
   Kobayashi J, 2008, J RADIAT RES, V49, P93, DOI 10.1269/jrr.07130
   Liu JJ, 2005, LEUKEMIA LYMPHOMA, V46, P593, DOI 10.1080/10428190400019800
   Liu Z, 2012, CELL PROLIFERAT, V45, P499, DOI 10.1111/j.1365-2184.2012.00849.x
   Lu CR, 2006, MOL CELL, V23, P121, DOI 10.1016/j.molcel.2006.05.023
   Mah LJ, 2010, LEUKEMIA, V24, P679, DOI 10.1038/leu.2010.6
   Majidinia M, 2017, J PINEAL RES, V63, DOI 10.1111/jpi.12416
   Qing K, 2016, J HEMATOL ONCOL, V9, DOI 10.1186/s13045-016-0303-0
   Redon C, 2002, CURR OPIN GENET DEV, V12, P162, DOI 10.1016/S0959-437X(02)00282-4
   Ren GW, 2015, J NAT MED-TOKYO, V69, P522, DOI 10.1007/s11418-015-0918-4
   Srivastava N, 2009, MUTAT RES-REV MUTAT, V681, P180, DOI 10.1016/j.mrrev.2008.08.003
   Tian L, 2017, BMC COMPLEM ALTERN M, V17, DOI 10.1186/s12906-017-1706-3
   Wang SP, 2013, AM J CHINESE MED, V41, P177, DOI 10.1142/S0192415X13500134
   Wu J, 2016, CANCER LETT, V380, P393, DOI 10.1016/j.canlet.2016.06.024
   Xia Rong, 2016, Asian Pac J Cancer Prev, V17, P667
   Xu B, 2015, ACTA BIOCH BIOPH SIN, V47, P164, DOI 10.1093/abbs/gmu134
   Xu ZZ, 2016, LEUKEMIA LYMPHOMA, V57, P888, DOI 10.3109/10428194.2015.1061127
   Yang J, 2017, ONCOTARGET, V8, P23492, DOI 10.18632/oncotarget.15626
   Zhang CL, 2004, BIOL PHARM BULL, V27, P1527, DOI 10.1248/bpb.27.1527
   Zhang T, 2013, WSPOLCZESNA ONKOL, V17, P38, DOI 10.5114/wo.2013.33772
   Zhu Y, 2014, MOL MED REP, V10, P1734, DOI 10.3892/mmr.2014.2405
NR 28
TC 23
Z9 24
U1 0
U2 24
PU WILEY
PI HOBOKEN
PA 111 RIVER ST, HOBOKEN 07030-5774, NJ USA
SN 0909-8836
EI 1600-0722
J9 EUR J ORAL SCI
JI Eur. J. Oral Sci.
PD DEC
PY 2017
VL 125
IS 6
BP 438
EP 443
DI 10.1111/eos.12387
PG 6
WC Dentistry, Oral Surgery & Medicine
WE Science Citation Index Expanded (SCI-EXPANDED)
SC Dentistry, Oral Surgery & Medicine
GA FM5ER
UT WOS:000415054200004
PM 29083074
DA 2023-12-20
ER

PT J
AU Zabielska-Koczywas, K
   Lechowski, R
AF Zabielska-Koczywas, Katarzyna
   Lechowski, Roman
TI The Use of Liposomes and Nanoparticles as Drug Delivery Systems to
   Improve Cancer Treatment in Dogs and Cats
SO MOLECULES
LA English
DT Review
DE cancer; chemotherapy; drug delivery; liposomes; nanoparticles;
   veterinary medicine
ID ENCAPSULATED MURAMYL TRIPEPTIDE; CANINE MAMMARY-TUMORS; DOXORUBICIN TLC
   D-99; ADJUVANT THERAPY; PHASE-I; CLINICAL-TRIALS; MULTIDRUG-RESISTANCE;
   ANTITUMOR-ACTIVITY; GOLD-DOXORUBICIN; OSTEOSARCOMA
AB Background: Cancer remains a leading cause of death in companion animals. In human medicine, liposomes and nanoparticles have been extensively investigated as drug delivery systems (DDS) for anticancer agents due to their ability to target cancerous cells and reduce the negative side effects of free cytostatic drugs. In this review, the authors discuss the results of clinical trials using liposomes and polymer-based nanoparticles as DDS to improve cancer treatment in dogs and cats, indicating which ones seem worth further evaluation. The authors then overview ongoing animal cancer clinical trials, evaluating nano-DDS registered on the American Veterinary Medical Association Animal Health Studies Database. Finally, the authors indicate the nano-drugs that require further in vivo evaluation based on the encouraging results obtained from in vitro studies. Conclusions: Liposomes have been the most investigated nano-DDS in veterinary medicine. The lack of cardiotoxicity of the commercially available liposomal doxorubicin (Doxil/Caelyx) suggests it should be used in dogs with cardiac disorders, rather than using free doxorubicin. Cisplatin-incorporated hyaluronic acid nanoparticles, nanocrystals of cisplatin, and paclitaxel are the most promising nano-drugs for potent applications in treating various canine cancers (e.g. oral melanoma, oral sarcoma, and anal gland adenocarcinoma) and their translation into the treatment of human diseases.
C1 [Zabielska-Koczywas, Katarzyna; Lechowski, Roman] Warsaw Univ Life Sci, Dept Small Anim Dis Clin, Fac Vet Med, Nowoursynowska 159c, PL-02776 Warsaw, Poland.
C3 Warsaw University of Life Sciences
RP Zabielska-Koczywas, K (通讯作者)，Warsaw Univ Life Sci, Dept Small Anim Dis Clin, Fac Vet Med, Nowoursynowska 159c, PL-02776 Warsaw, Poland.
EM katarzyna_zabielska@sggw.pl; roman_lechowski@sggw.pl
RI Zabielska-Koczywąs, Katarzyna Agnieszka/AAS-8153-2021;
   Zabielska-Koczywąs, Katarzyna/AFU-6510-2022
OI Zabielska-Koczywąs, Katarzyna Agnieszka/0000-0003-1691-3982; Lechowski,
   Roman/0000-0002-1121-4288
FU National Science Centre [2015/17/D/NZ5/04241]
FX The authors acknowledge the National Science Centre grant no.
   2015/17/D/NZ5/04241, Mauro Ferrari, President and CEO of the Houston
   Methodist Research Institute (USA) for critically revising the article
   for important intellectual content and Patricia Akinfenwa, Senior Editor
   at the Houston Methodist Research Institute (USA) for the English
   language support.
CR Akbarzadeh A, 2013, NANOSCALE RES LETT, V8, DOI 10.1186/1556-276X-8-102
   Aniola J, 2003, INT J MOL MED, V11, P287
   Axiak SM, 2011, INT J NANOMED, V6, P2205, DOI 10.2147/IJN.S24823
   Axiak-Bechtel SM, 2013, INVEST NEW DRUG, V31, P1609, DOI 10.1007/s10637-013-0006-0
   Biller B, 2016, J AM ANIM HOSP ASSOC, V52, P181, DOI 10.5326/JAAHA-MS-6570
   Bobo D, 2016, PHARM RES-DORDR, V33, P2373, DOI 10.1007/s11095-016-1958-5
   Brigger I, 2002, ADV DRUG DELIVER REV, V54, P631, DOI 10.1016/S0169-409X(02)00044-3
   Cai S, 2016, AM J VET RES, V77, P1005, DOI 10.2460/ajvr.77.9.1005
   Cai SA, 2010, J PHARM SCI-US, V99, P2664, DOI 10.1002/jps.22016
   Chou AJ, 2009, CANCER-AM CANCER SOC, V115, P5339, DOI 10.1002/cncr.24566
   Davis BW, 2014, ILAR J, V55, P59, DOI 10.1093/ilar/ilu017
   Dow S, 2005, HUM GENE THER, V16, P937, DOI 10.1089/hum.2005.16.937
   Farokhzad OC, 2009, ACS NANO, V3, P16, DOI 10.1021/nn900002m
   Feldhaeusser B, 2015, NANOSCALE, V7, P13822, DOI 10.1039/c5nr03447g
   Fenger JM, 2014, ILAR J, V55, P69, DOI 10.1093/ilar/ilu009
   Ferrari M, 2005, NAT REV CANCER, V5, P161, DOI 10.1038/nrc1566
   FOX LE, 1995, CANCER BIOTHERAPY, V10, P125, DOI 10.1089/cbr.1995.10.125
   Gu YJ, 2012, NANOMED-NANOTECHNOL, V8, P204, DOI 10.1016/j.nano.2011.06.005
   Hafeman S, 2010, CANCER IMMUNOL IMMUN, V59, P441, DOI 10.1007/s00262-009-0763-y
   Harisa GI, 2014, SAUDI PHARM J, V22, P504, DOI 10.1016/j.jsps.2013.12.015
   Hauck ML, 2006, CLIN CANCER RES, V12, P4004, DOI 10.1158/1078-0432.CCR-06-0226
   Kamstock D, 2006, CANCER GENE THER, V13, P306, DOI 10.1038/sj.cgt.7700895
   Kanter P M, 1994, In Vivo, V8, P975
   Kanter P M, 1993, In Vivo, V7, P17
   Kanter P M, 1993, In Vivo, V7, P85
   Khanna C, 1997, CANCER-AM CANCER SOC, V79, P1409, DOI 10.1002/(SICI)1097-0142(19970401)79:7<1409::AID-CNCR19>3.0.CO;2-3
   Khanna C, 1996, CLIN CANCER RES, V2, P721
   KISSEBERTH WC, 1995, J VET INTERN MED, V9, P425, DOI 10.1111/j.1939-1676.1995.tb03304.x
   Kleiter M, 2010, VET RADIOL ULTRASOUN, V51, P349, DOI 10.1111/j.1740-8261.2009.01661.x
   Kurzman ID, 1995, CLIN CANCER RES, V1, P1595
   Lucas SRR, 2015, VET COMP ONCOL, V13, P184, DOI 10.1111/vco.12033
   MACEWEN EG, 1989, JNCI-J NATL CANCER I, V81, P935, DOI 10.1093/jnci/81.12.935
   MacEwen EG, 1999, CLIN CANCER RES, V5, P4249
   Marrache S, 2014, P NATL ACAD SCI USA, V111, P10444, DOI 10.1073/pnas.1405244111
   Marrache S, 2012, P NATL ACAD SCI USA, V109, P16288, DOI 10.1073/pnas.1210096109
   Mealey KL, 2015, J VET INTERN MED, V29, P1, DOI [10.1111/jvim.12525, 10.1111/jvim.12482]
   Meyers PA, 2008, J CLIN ONCOL, V26, P633, DOI 10.1200/JCO.2008.14.0095
   Meyers PA, 2009, EXPERT REV ANTICANC, V9, P1035, DOI 10.1586/ERA.09.69
   Mueller F, 2007, ANTICANCER RES, V27, P155
   Paciotti GF, 2004, DRUG DELIV, V11, P169, DOI 10.1080/10717540490433895
   Pan LM, 2013, BIOMATERIALS, V34, P2719, DOI 10.1016/j.biomaterials.2012.12.040
   Paoloni M, 2008, NAT REV CANCER, V8, P147, DOI 10.1038/nrc2273
   Queiroga FL, 2011, IN VIVO, V25, P455
   Rafiyath SM, 2012, EXP HEMATOL ONCOL, V1, DOI 10.1186/2162-3619-1-10
   Raposo LR, 2017, VET COMP ONCOL, V15, P1537, DOI 10.1111/vco.12298
   Rivera P, 2011, VET PATHOL, V48, P132, DOI 10.1177/0300985810387939
   ROSENBERG SA, 1994, JAMA-J AM MED ASSOC, V271, P907, DOI 10.1001/jama.271.12.907
   Schroeder A, 2012, NAT REV CANCER, V12, P39, DOI 10.1038/nrc3180
   Sena ES, 2010, PLOS BIOL, V8, DOI 10.1371/journal.pbio.1000344
   Soremno K, 2007, J VET INTERN MED, V21, P1347, DOI 10.1892/06-214.1
   Stolik S, 2000, J PHOTOCH PHOTOBIO B, V57, P90, DOI 10.1016/S1011-1344(00)00082-8
   Susa M, 2009, BMC CANCER, V9, DOI 10.1186/1471-2407-9-399
   Teske E, 2011, VET COMP ONCOL, V9, P283, DOI 10.1111/j.1476-5829.2011.00266.x
   Tomuleasa C, 2012, J GASTROINTEST LIVER, V21, P187
   Vail DM, 1997, CANCER CHEMOTH PHARM, V39, P410, DOI 10.1007/s002800050591
   Vail DM, 2002, CANCER CHEMOTH PHARM, V50, P131, DOI 10.1007/s00280-002-0469-8
   Vail DM, 1995, CLIN CANCER RES, V1, P1165
   Venable RO, 2012, AM J VET RES, V73, P1969, DOI 10.2460/ajvr.73.12.1969
   Wójcik M, 2015, PLOS ONE, V10, DOI 10.1371/journal.pone.0124955
   Wurm Y, 2009, BMC GENOMICS, V10, DOI 10.1186/1471-2164-10-5
   Xue X, 2012, CHIN J CANCER, V31, P100, DOI 10.5732/cjc.011.10326
   Zabielska-Koczywas K, 2017, ACTA VET SCAND, V59, DOI 10.1186/s13028-017-0315-y
   Zabielska-Koczywas K, 2017, MOLECULES, V22, DOI 10.3390/molecules22020253
   Zeisberger SM, 2006, BRIT J CANCER, V95, P272, DOI 10.1038/sj.bjc.6603240
   Zhang X, 2015, NANOMED-NANOTECHNOL, V11, P1365, DOI 10.1016/j.nano.2015.04.001
   Zhao L, 2011, J PHARM PHARMACOL, V63, P80, DOI 10.1111/j.2042-7158.2010.01184.x
   Zhong J, 2014, CANCER CHEMOTH PHARM, V73, P459, DOI 10.1007/s00280-013-2369-5
NR 67
TC 23
Z9 25
U1 4
U2 32
PU MDPI
PI BASEL
PA ST ALBAN-ANLAGE 66, CH-4052 BASEL, SWITZERLAND
EI 1420-3049
J9 MOLECULES
JI Molecules
PD DEC
PY 2017
VL 22
IS 12
AR 2167
DI 10.3390/molecules22122167
PG 14
WC Biochemistry & Molecular Biology; Chemistry, Multidisciplinary
WE Science Citation Index Expanded (SCI-EXPANDED)
SC Biochemistry & Molecular Biology; Chemistry
GA FR7IW
UT WOS:000419242400132
PM 29215573
OA Green Published, gold, Green Submitted
DA 2023-12-20
ER

PT J
AU Tao, YL
   Xin, MY
   Cheng, HC
   Huang, ZX
   Hu, TT
   Zhang, T
   Wang, JL
AF Tao, Yanling
   Xin, Meiyun
   Cheng, Huanchen
   Huang, Zongxuan
   Hu, Tiantian
   Zhang, Teng
   Wang, Jianlong
TI TRIM37 promotes tumor cell proliferation and drug resistance in
   pediatric osteosarcoma
SO ONCOLOGY LETTERS
LA English
DT Article
DE tripartite motif containing 37; osteosarcoma; chemoresistance; gene set
   enrichment analysis
ID MULIBREY NANISM; BETA-CATENIN; EXPRESSION; CHEMORESISTANCE; ACTIVATION;
   MUTATION; PATHWAY
AB Osteosarcoma (OS) is among the most frequently occurring bone tumors, particularly in children. Clinical treatment of OS is limited due to several factors including resistance to chemotherapy drugs and metastasis, and the underlying molecular mechanisms remain unclear. In the present study, tripartite motif containing 37 (TRIM37) expression levels were upregulated in tumor samples and associated with the development of drug resistance in OS. Furthermore, chemotherapy drug treatment (doxorubicin, cisplatin and methotrexate) induced TRIM37 expression in OS cells in vitro. TRIM37 mRNA and protein were upregulated in 41 pediatric osteosarcoma clinical specimens. To further elucidate the effect of TRIM37, gain and loss-of-function analysis was performed. Overexpression of TRIM37 induced cell proliferation and drug resistance ability of OS cells, whilst TRIM37 knockdown suppressed cell growth rate and restored chemosensitivity. TRIM37-regulated genes were subsequently analyzed by expression microarray and gene set enrichment analysis. Using the Wnt/beta-catenin inhibitor XAV-939, the present study demonstrated that TRIM37-induced chemoresistance is partially dependent on the activation of the Wnt/beta-catenin signaling pathway. Collectively, the results of the present study suggest that TRIM37 may have a key role in the development of OS and in the ability for the cells to acquire drug resistance, thus it may be a novel target for the treatment of OS.
C1 [Tao, Yanling; Xin, Meiyun; Huang, Zongxuan; Hu, Tiantian; Zhang, Teng] Jining Med Univ, Affiliated Hosp, Dept Pediat, Jining 272000, Shandong, Peoples R China.
   [Cheng, Huanchen] Harbin Res Inst Hematol & Oncol, Harbin 150001, Heilongjiang, Peoples R China.
   [Wang, Jianlong] Jining First Peoples Hosp, Dept Pediat, 6 Jiankang Rd, Jining 272000, Shandong, Peoples R China.
C3 Jining Medical University
RP Wang, JL (通讯作者)，Jining First Peoples Hosp, Dept Pediat, 6 Jiankang Rd, Jining 272000, Shandong, Peoples R China.
EM markwang_11@sina.com
CR Anastas JN, 2013, NAT REV CANCER, V13, P11, DOI 10.1038/nrc3419
   Bhatnagar S, 2014, NATURE, V516, P116, DOI 10.1038/nature13955
   Cai Y, 2014, J CELL BIOCHEM, V115, P625, DOI 10.1002/jcb.24708
   Flahaut M, 2009, ONCOGENE, V28, P2245, DOI 10.1038/onc.2009.80
   Hämäläinen RH, 2006, CLIN GENET, V70, P473, DOI 10.1111/j.1399-0004.2006.00700.x
   Hamalainen Riikka H, 2004, Hum Mutat, V23, P522, DOI 10.1002/humu.9233
   Hsieh IS, 2013, CARCINOGENESIS, V34, P530, DOI 10.1093/carcin/bgs371
   Jagiello P, 2003, HUM MUTAT, V21, P630, DOI 10.1002/humu.10220
   Jiang JX, 2016, TUMOR BIOL, V37, P2629, DOI 10.1007/s13277-015-4078-7
   Jiang JX, 2015, BIOCHEM BIOPH RES CO, V464, P1120, DOI 10.1016/j.bbrc.2015.07.089
   Kallijärvi J, 2005, EXP CELL RES, V308, P146, DOI 10.1016/j.yexcr.2005.04.001
   Kallijärvi J, 2002, AM J HUM GENET, V70, P1215, DOI 10.1086/340256
   Kansara M, 2014, NAT REV CANCER, V14, P722, DOI 10.1038/nrc3838
   Kumpf M, 2013, EUR J PEDIATR, V172, P1415, DOI 10.1007/s00431-013-1962-2
   Li YJ, 2005, WORLD J GASTROENTERO, V11, P2117, DOI 10.3748/wjg.v11.i14.2117
   Luetke A, 2014, CANCER TREAT REV, V40, P523, DOI 10.1016/j.ctrv.2013.11.006
   Ma YM, 2013, BIOCHEM BIOPH RES CO, V431, P274, DOI 10.1016/j.bbrc.2012.12.118
   Mootha VK, 2003, NAT GENET, V34, P267, DOI 10.1038/ng1180
   Mora-Blanco EL, 2014, ONCOGENE, V33, P933, DOI 10.1038/onc.2013.37
   Noda T, 2009, BRIT J CANCER, V100, P1647, DOI 10.1038/sj.bjc.6605064
   Ottaviani G, 2009, CANCER TREAT RES, V152, P3, DOI 10.1007/978-1-4419-0284-9_1
   Salah S, 2014, MOL CLIN ONCOL, V2, P811, DOI 10.3892/mco.2014.325
   Subbiah V, 2011, CURR OPIN ONCOL, V23, P352, DOI 10.1097/CCO.0b013e3283477a94
   Subramanian A, 2005, P NATL ACAD SCI USA, V102, P15545, DOI 10.1073/pnas.0506580102
   Tetsu O, 1999, NATURE, V398, P422, DOI 10.1038/18884
   Trierweiler C, 2012, PLOS ONE, V7, DOI 10.1371/journal.pone.0040638
   Wang Y, 2014, ONCOL LETT, V8, P1947, DOI 10.3892/ol.2014.2487
   Wickström M, 2015, NAT COMMUN, V6, DOI 10.1038/ncomms9904
   Yang JL, 2013, CURR OPIN ONCOL, V25, P398, DOI 10.1097/CCO.0b013e3283622c1b
NR 29
TC 18
Z9 18
U1 0
U2 5
PU SPANDIDOS PUBL LTD
PI ATHENS
PA POB 18179, ATHENS, 116 10, GREECE
SN 1792-1074
EI 1792-1082
J9 ONCOL LETT
JI Oncol. Lett.
PD DEC
PY 2017
VL 14
IS 6
BP 6365
EP 6372
DI 10.3892/ol.2017.7059
PG 8
WC Oncology
WE Science Citation Index Expanded (SCI-EXPANDED)
SC Oncology
GA FP0LV
UT WOS:000417293400006
PM 29163677
OA Green Submitted, Green Published, gold
DA 2023-12-20
ER

PT J
AU Groisberg, R
   Roszik, J
   Conley, A
   Patel, SR
   Subbiah, V
AF Groisberg, Roman
   Roszik, Jason
   Conley, Anthony
   Patel, Shreyaskumar R.
   Subbiah, Vivek
TI The Role of Next-Generation Sequencing in Sarcomas: Evolution From Light
   Microscope to Molecular Microscope
SO CURRENT ONCOLOGY REPORTS
LA English
DT Review
DE Sarcoma; Bone sarcoma; Soft tissue sarcoma; Next-generation sequencing;
   Targeted therapy; Precision oncology; Mutation; Fusion; Driver
   aberration
ID SOFT-TISSUE SARCOMAS; RAPAMYCIN INHIBITOR RIDAFOROLIMUS; ENDOMETRIAL
   STROMAL SARCOMA; MAMMALIAN TARGET; MUTATIONS; FUSION; TUMOR;
   LEIOMYOSARCOMA; OSTEOSARCOMA; THERAPY
AB Purpose of Review Sarcomas are rare, heterogeneous group of soft tissue and bone tumors. Precise diagnosis of specific subtypes is challenging using conventional methods. Herein, we review the role of next-generation sequencing (NGS) technology that is used for rapid sequencing of DNA and RNA.
   Recent Findings Recent sarcoma specific studies recommend that molecular genetic testing should be added at diagnosis for appropriate clinical management in addition to diagnosis by expert pathologists. NGS has already been used to identify potentially actionable mutations, copy number alterations, and gene fusions. Rationally, choosing a drug based on an individual patient profile aka: "precision oncology" has been so far limited to few case reports in sarcomas.
   Summary As we improve our ability to deliver personalized medicine using all modalities including conventional therapy, more patients may eventually benefit. As the cost and capacity of NGS outpace Moore's law, so does the probability of success.
C1 [Groisberg, Roman] Univ Texas MD Anderson Canc Ctr, Div Canc Med, Houston, TX 77030 USA.
   [Roszik, Jason] Univ Texas MD Anderson Canc Ctr, Dept Melanoma Med Oncol, Houston, TX 77030 USA.
   [Roszik, Jason] Univ Texas MD Anderson Canc Ctr, Dept Genom Med, Houston, TX 77030 USA.
   [Conley, Anthony; Patel, Shreyaskumar R.] Univ Texas MD Anderson Canc Ctr, Dept Sarcoma Med Oncol, Houston, TX 77030 USA.
   [Subbiah, Vivek] Univ Texas MD Anderson Canc Ctr, Dept Invest Canc Therapeut, Div Canc Med, Phase Clin Trials Program 1,Unit 455, 1515 Holcombe Blvd, Houston, TX 77030 USA.
C3 University of Texas System; UTMD Anderson Cancer Center; University of
   Texas System; UTMD Anderson Cancer Center; University of Texas System;
   UTMD Anderson Cancer Center; University of Texas System; UTMD Anderson
   Cancer Center; University of Texas System; UTMD Anderson Cancer Center
RP Subbiah, V (通讯作者)，Univ Texas MD Anderson Canc Ctr, Dept Invest Canc Therapeut, Div Canc Med, Phase Clin Trials Program 1,Unit 455, 1515 Holcombe Blvd, Houston, TX 77030 USA.
EM vsubbiah@mdanderson.org
RI Groisberg, Roman/X-2743-2019; Conley, Anthony/HMD-6059-2023; Subbiah,
   Vivek/O-3347-2019
OI Groisberg, Roman/0000-0001-8970-7675; Subbiah,
   Vivek/0000-0002-6064-6837; Conley, Anthony/0000-0002-6232-1163; Roszik,
   Janos/0000-0002-4561-6170
FU Janssen; Eisai; Morphotek; EMD-Serono; CytRx; Bayer; Eli Lilly; Epizyme;
   Novartis; Roche/Genentech; GlaxoSmithKline; PharmaMar; FUJIFILM
   Pharmaceuticals; AbbVie; NanoCarrier
FX Shreyaskumar R. Patel has received research funding through grants from
   Janssen, Eisai, and Morphotek, and has received compensation from
   Janssen, Eisai, Morphotek, EMD-Serono, CytRx, Bayer, Eli Lilly, Epizyme,
   and Novartis for service as a consultant.; Vivek Subbiah has received
   research funding through grants from Roche/Genentech, Novartis, Bayer,
   GlaxoSmithKline, PharmaMar, FUJIFILM Pharmaceuticals, AbbVie, and
   NanoCarrier.
CR Andersson C, 2016, CANCER GENET-NY, V209, P154, DOI 10.1016/j.cancergen.2016.02.004
   [Anonymous], SNAPSH SARC
   [Anonymous], COST SEQ HUM GEN
   Arbiser ZK, 2001, AM J CLIN PATHOL, V116, P473
   Asano N, 2017, ONCOTARGET, V8, P12941, DOI 10.18632/oncotarget.14652
   AURIAS A, 1984, CANCER GENET CYTOGEN, V12, P21, DOI 10.1016/0165-4608(84)90003-7
   Behjati S, 2014, NAT GENET, V46, P376, DOI 10.1038/ng.2921
   Brenca M, 2015, EXPERT REV ANTICANC, V15, P1473, DOI 10.1586/14737140.2015.1108192
   Chawla SP, 2012, J CLIN ONCOL, V30, P78, DOI 10.1200/JCO.2011.35.6329
   De La Vega LL, 2016, HUM PATHOL, V58, P161, DOI 10.1016/j.humpath.2016.09.004
   Demetri GD, 2013, J CLIN ONCOL, V31, P2485, DOI 10.1200/JCO.2012.45.5766
   Doebele RC, 2015, CANCER DISCOV, V5, P1049, DOI 10.1158/2159-8290.CD-15-0443
   Doyle LA, 2014, CANCER GENET-NY, V207, P335, DOI 10.1016/j.cancergen.2014.08.004
   George S, 2017, IMMUNITY, V46, P197, DOI 10.1016/j.immuni.2017.02.001
   Groisberg R, 2017, ONCOTARGET, V5
   Guseva NV, 2016, CANCER GENET-NY, V209, P303, DOI 10.1016/j.cancergen.2016.05.071
   Hoang LN, 2017, AM J SURG PATHOL, V41, P12, DOI 10.1097/PAS.0000000000000721
   Hong JY, 2013, PLOS ONE, V8, DOI 10.1371/journal.pone.0069752
   Hyman DM, 2015, NEW ENGL J MED, V373, P726, DOI 10.1056/NEJMoa1502309
   Italiano A, 2016, LANCET ONCOL
   Jiang YY, 2014, PLOS ONE, V9, DOI 10.1371/journal.pone.0093676
   Jour G, 2014, HUM PATHOL, V45, P1563, DOI 10.1016/j.humpath.2014.04.012
   Kohsaka S, 2014, NAT GENET, V46, P595, DOI 10.1038/ng.2969
   Lee PJ, 2017, EXP MOL PATHOL, V102, P156, DOI 10.1016/j.yexmp.2017.01.012
   Lesluyes T, 2016, EUR J CANCER, V57, P104, DOI 10.1016/j.ejca.2015.12.027
   Li XD, 2016, HISTOPATHOLOGY, V69, P551, DOI 10.1111/his.12966
   Mathias MD, 2016, J PEDIAT HEMATOL ONC, V38, pE166, DOI 10.1097/MPH.0000000000000553
   Missiaglia E, 2017, CANCER LETT, V385, P251, DOI 10.1016/j.canlet.2016.10.011
   Murali R, 2015, ONCOTARGET, V6, P36041, DOI 10.18632/oncotarget.5936
   Perry JA, 2014, P NATL ACAD SCI USA, V111, pE5564, DOI 10.1073/pnas.1419260111
   Subbiah V, 2017, CLIN CANC RES
   Subbiah V, 2016, ONCOLOGY-BASEL, V91, P348, DOI 10.1159/000449204
   Subbiah V, 2016, SCI REP-UK, V6, DOI 10.1038/srep35448
   Subbiah V, 2016, JAMA ONCOL, V2, P719, DOI 10.1001/jamaoncol.2016.0078
   Subbiah V, 2015, ONCOTARGET, V6, P40642, DOI 10.18632/oncotarget.5841
   Subbiah V, 2015, J HEMATOL ONCOL, V8, DOI 10.1186/s13045-015-0160-2
   Subbiah V, 2014, J HEMATOL ONCOL, V7, DOI 10.1186/1756-8722-7-8
   Subbiah V, 2011, PLOS ONE, V6, DOI 10.1371/journal.pone.0018424
   Vlenterie M, 2015, ONCOTARGET, V6, P34680, DOI 10.18632/oncotarget.5786
   Yang CY, 2015, AM J TRANSL RES, V7, P2072
   Zhang NN, 2016, PLOS ONE, V11, DOI 10.1371/journal.pone.0153546
NR 41
TC 27
Z9 29
U1 0
U2 14
PU SPRINGER
PI NEW YORK
PA 233 SPRING ST, NEW YORK, NY 10013 USA
SN 1523-3790
EI 1534-6269
J9 CURR ONCOL REP
JI Curr. Oncol. Rep.
PD DEC
PY 2017
VL 19
IS 12
AR 78
DI 10.1007/s11912-017-0641-2
PG 8
WC Oncology
WE Science Citation Index Expanded (SCI-EXPANDED)
SC Oncology
GA FK6AY
UT WOS:000413586600003
PM 29030741
DA 2023-12-20
ER

PT J
AU Giner, F
   López-Guerrero, JA
   Machado, I
   García-Casado, Z
   Fernández-Serra, A
   Peydró-Olaya, A
   Llombart-Bosch, A
AF Giner, Francisco
   Antonio Lopez-Guerrero, Jose
   Machado, Isidro
   Garcia-Casado, Zaida
   Fernandez-Serra, Antonio
   Peydro-Olaya, Amando
   Llombart-Bosch, Antonio
TI Expression profiles of angiogenesis in two high grade chondrosarcomas: A
   xenotransplant experience in nude mice
SO HISTOLOGY AND HISTOPATHOLOGY
LA English
DT Article
DE Chondrosarcoma; Angiogenesis; Nude mice xenograft; Chemokines
ID ENDOTHELIAL GROWTH-FACTOR; VEGF EXPRESSION; MALIGNANT BONE; CELL-LINE;
   TUMOR; OSTEOSARCOMA; PATHOLOGY
AB Background. Chondrosarcomas (Chs) are malignant cartilage-forming tumors that represent the third most common malignant solid tumor of bone in adults. Angiogenesis is a major factor for tumor growth and metastasis. Our aim was to make a histological, immunohistochemical, ultrastructural and molecular characterization of the neovascularization established between xenotransplanted Chs and the host during the initial phases of growth in nude transfer, in order to find potential markers for distinguishing between high grades II and III Chs. Methods. two xenotransplanted high grade human Chs were evaluated. Tumor pieces were implanted subcutaneously on the backs of 14 athymic Balb-c nude mice. The animals were sacrificed 24, 48, and 96 hours; and 7, 14, 21 and 28 days after implantation. Two grade I Chs were also transferred in nude but did not grow. Results. Morphological differences were apparent between these two Chs during the early stages of neoplastic growth. Immunohistochemistry demonstrated overexpression of pro-angiogenic factors 24h-48h after tumor implantation. Additionally, neoplastic cells co-expressed chemokines (CXCL9, CXCL10 and GRO) and their receptors. Molecular studies showed two expression profiles, revealing an early and a late phase in the angiogenic process. Conclusion. High grade Chs demonstrated two different stages of induced angiogenesis, with an intimate association between structural and molecular events that might explain the different aggressive biological behavior of grade II and III Chs. The present model may be useful for testing the effect of anti-angiogenic drugs.
C1 [Giner, Francisco; Machado, Isidro; Peydro-Olaya, Amando; Llombart-Bosch, Antonio] UVEG, Dept Pathol, Valencia, Spain.
   [Antonio Lopez-Guerrero, Jose; Garcia-Casado, Zaida; Fernandez-Serra, Antonio] FIVO, Lab Mol Biol, Valencia, Spain.
   [Machado, Isidro] FIVO, Dept Pathol, Valencia, Spain.
RP Llombart-Bosch, A (通讯作者)，Univ Valencia, Dept Pathol, Avda Blasco Ibanez 15, Valencia 46010, Spain.
EM antonio.llombart@uv.es
RI Garcia-Casado, Zaida/Z-2125-2019; Fernandez-Serra,
   Antonio/HTQ-8665-2023; Lopez-Guerrero, Jose Antonio/Z-2413-2019
OI Fernandez-Serra, Antonio/0000-0003-0851-5239; Lopez-Guerrero, Jose
   Antonio/0000-0002-7369-8388; Giner, Francisco/0000-0003-0765-7120;
   GARCIA-CASADO, ZAIDA/0000-0001-6592-6099
FU EC [503036]; EuroBoNeT Network [018814]; Fundacion Instituto Valenciano
   de Oncologia (FIVO), Valencia, Spain
FX The authors thank David Harrison for the English review and editing of
   the manuscript. This study was supported by grants of the 6th FP of the
   EC: Prognosis and Therapeutic Targets in the Ewing Family of Tumors
   (PROTHETS), Contract number: 503036; and EuroBoNeT Network, contract
   number: 018814, and from the Fundacion Instituto Valenciano de Oncologia
   (FIVO), Valencia, Spain.
CR Berghuis D, 2011, J PATHOL, V223, P347, DOI 10.1002/path.2819
   Boeuf S, 2010, HISTOPATHOLOGY, V56, P641, DOI 10.1111/j.1365-2559.2010.03528.x
   Bovée JVMG, 2010, NAT REV CANCER, V10, P481, DOI 10.1038/nrc2869
   Calabuig-Fariñas S, 2012, PATHOL ONCOL RES, V18, P793, DOI 10.1007/s12253-012-9505-0
   Carmeliet P, 2011, NATURE, V473, P298, DOI 10.1038/nature10144
   Chen CB, 2011, J ORTHOP RES, V29, P143, DOI 10.1002/jor.21193
   DuBois S, 2007, CANCER-AM CANCER SOC, V109, P813, DOI 10.1002/cncr.22455
   Gil-Benso R, 2003, LAB INVEST, V83, P877, DOI 10.1097/01.LAB.0000073131.34648.EA
   Giner F, 2015, VIRCHOWS ARCH, V467, P193, DOI 10.1007/s00428-015-1791-y
   Hanahan D, 2011, CELL, V144, P646, DOI 10.1016/j.cell.2011.02.013
   Hogendoorn P.C., 2013, WHO CLASSIFICATION T, V1, P264
   Kaya M, 2009, J BONE JOINT SURG BR, V91B, P784, DOI 10.1302/0301-620X.91B6.21853
   Kim S, 2014, ONCOTARGETS THER, V7, P719, DOI 10.2147/OTT.S61388
   Kreuter M, 2004, CLIN CANCER RES, V10, P8531, DOI 10.1158/1078-0432.CCR-04-0969
   Kubo T, 2013, MOL CLIN ONCOL, V1, P131, DOI 10.3892/mco.2012.11
   Lin CZ, 2004, J ORTHOP RES, V22, P1175, DOI 10.1016/j.orthres.2004.03.002
   LINK MP, 1986, NEW ENGL J MED, V314, P1600, DOI 10.1056/NEJM198606193142502
   Livak KJ, 2001, METHODS, V25, P402, DOI 10.1006/meth.2001.1262
   Llombart-Bosch A, 2003, ADV EXP MED BIOL, V532, P69
   Machado I, 2008, DIAGN PATHOL, V3, DOI 10.1186/1746-1596-3-S1-S25
   Mantadakis E, 2001, J PEDIAT HEMATOL ONC, V23, P286, DOI 10.1097/00043426-200106000-00010
   Ohba T, 2014, MOL CANCER RES, V12, P1100, DOI 10.1158/1541-7786.MCR-14-0037
   Pinto S, 2014, BMC CANCER, V14, DOI 10.1186/1471-2407-14-118
   Rozeman LB, 2006, INT ORTHOP, V30, P437, DOI 10.1007/s00264-006-0212-x
   Sun XJ, 2013, MOL CANCER THER, V12, P1163, DOI 10.1158/1535-7163.MCT-12-1092
   van der Schaft DWJ, 2005, CANCER RES, V65, P11520, DOI 10.1158/0008-5472.CAN-05-2468
   van der Schaft DWJ, 2004, JNCI-J NATL CANCER I, V96, P1473, DOI 10.1093/jnci/djh267
   van Oosterwijk JG, 2013, HEMATOL ONCOL CLIN N, V27, P1021, DOI 10.1016/j.hoc.2013.07.012
   Wu MH, 2014, ONCOGENE, V33, P1725, DOI 10.1038/onc.2013.109
NR 29
TC 1
Z9 2
U1 0
U2 4
PU F HERNANDEZ
PI MURCIA
PA PLAZA FUENSANTA 2-7 C, 30008 MURCIA, SPAIN
SN 0213-3911
EI 1699-5848
J9 HISTOL HISTOPATHOL
JI Histol. Histopath.
PD DEC
PY 2017
VL 32
IS 12
BP 1281
EP 1291
DI 10.14670/HH-11-880
PG 11
WC Cell Biology; Pathology
WE Science Citation Index Expanded (SCI-EXPANDED)
SC Cell Biology; Pathology
GA FM0DC
UT WOS:000414628100004
PM 28155218
DA 2023-12-20
ER

PT J
AU Gamie, Z
   Kapriniotis, K
   Papanikolaou, D
   Haagensen, E
   Ribeiro, RD
   Dalgarno, K
   Krippner-Heidenreich, A
   Gerrand, C
   Tsiridis, E
   Rankin, KS
AF Gamie, Zakareya
   Kapriniotis, Konstantinos
   Papanikolaou, Dimitra
   Haagensen, Emma
   Ribeiro, Ricardo Da Conceicao
   Dalgarno, Kenneth
   Krippner-Heidenreich, Anja
   Gerrand, Craig
   Tsiridis, Eleftherios
   Rankin, Kenneth Samora
TI TNF-related apoptosis-inducing ligand (TRAIL) for bone sarcoma
   treatment: Pre-clinical and clinical data
SO CANCER LETTERS
LA English
DT Review
DE Bone; Sarcoma; TRAIL; Apoptosis; Receptor
ID MESENCHYMAL STEM-CELLS; EWINGS-SARCOMA; OSTEOSARCOMA CELLS; DEATH
   RECEPTORS; CHEMOTHERAPEUTIC-AGENTS; EXPRESSING TRAIL; FUSION PROTEIN;
   STROMAL CELLS; UP-REGULATION; TUMOR-GROWTH
AB Bone sarcomas are rare, highly malignant mesenchymal tumours that affect teenagers and young adults, as well as older patients. Despite intensive, multimodal therapy, patients with bone sarcomas have poor 5-year survival, close to 50%, with lack of improvement over recent decades. TNF-related apoptosis-inducing ligand (TRAIL), a member of the tumour necrosis factor (TNF) ligand superfamily (TNFLSF), has been found to induce apoptosis in cancer cells while sparing nontransformed cells, and may therefore offer a promising new approach to treatment. We cover the existing preclinical and clinical evidence about the use of TRAIL and other death receptor agonists in bone sarcoma treatment. In vitro studies indicate that TRAIL and other death receptor agonists are generally potent against bone sarcoma cell lines. Ewing's sarcoma cell lines present the highest sensitivity, whereas osteosarcoma and chondrosarcoma cell lines are considered less sensitive. In vivo studies also demonstrate satisfactory results, especially in Ewing's sarcoma xenograft models. However, the few clinical trials in the literature show only low or moderate efficacy of TRAIL in treating bone sarcoma. Potential strategies to overcome the in vivo resistance reported include co-administration with other drugs and the potential to deliver TRAIL on the surface of primed mesenchymal or immune cells and the use of targeted single chain antibodies such as scFv-scTRAIL. (C) 2017 Elsevier B.V. All rights reserved.
C1 [Gamie, Zakareya; Haagensen, Emma; Krippner-Heidenreich, Anja; Rankin, Kenneth Samora] Newcastle Univ, Med Sch, Northern Inst Canc Res, Paul OGorman Bldg,Framlington Pl, Newcastle Upon Tyne NE2 4HH, Tyne & Wear, England.
   [Kapriniotis, Konstantinos; Papanikolaou, Dimitra; Tsiridis, Eleftherios] PapaGeorgiou Gen Hosp, Acad Orthoped Dept, Thessaloniki, Greece.
   [Kapriniotis, Konstantinos; Papanikolaou, Dimitra; Tsiridis, Eleftherios] Aristotle Univ Thessaloniki, Med Sch, CIRI AUTh, CORE Ctr Orthoped Res, Thessaloniki, Hellas, Greece.
   [Ribeiro, Ricardo Da Conceicao; Dalgarno, Kenneth] Sch Mech & Syst Engn, Stephenson Bldg,Claremont Rd, Newcastle Upon Tyne NE1 7RU, Tyne & Wear, England.
   [Gerrand, Craig] Freeman Rd Hosp, North England Bone & Soft Tissue Tumour Serv, Freeman Rd, Newcastle Upon Tyne NE7 7DN, Tyne & Wear, England.
   [Tsiridis, Eleftherios] European Hip Soc, Innsbruck, Austria.
C3 Newcastle University - UK; Papageorgiou Hospital; Aristotle University
   of Thessaloniki; Newcastle Freeman Hospital; Newcastle University - UK
RP Rankin, KS (通讯作者)，Newcastle Univ, Med Sch, Northern Inst Canc Res, Paul OGorman Bldg,Framlington Pl, Newcastle Upon Tyne NE2 4HH, Tyne & Wear, England.
EM zakareya.gamie@ncl.ac.uk; kaprinkn@auth.gr; papanidp@auth.gr;
   Emma.Haagensen@newcastle.ac.uk; R.Da-Conceicao-Ribeirol@newcastle.ac.uk;
   kenny.dalgarno@newcastle.ac.uk;
   anja.krippner-heidenreich@newcastle.ac.uk; Craig.gerrand@nuth.nhs.uk;
   etsiridis@doctors.org.uk; kenneth.rankin@newcastle.ac.uk
RI Ribeiro, Ricardo/E-6724-2016
OI Ribeiro, Ricardo/0000-0003-1591-0499; Rankin,
   Kenneth/0000-0001-6302-0269; Tsiridis, Eleftherios/0000-0001-8278-1653;
   Haagensen, Emma/0000-0001-7420-9809
CR Adida C, 1998, LANCET, V351, P882, DOI 10.1016/S0140-6736(05)70294-4
   Amankwah Ernest K, 2013, Clin Epidemiol, V5, P147, DOI 10.2147/CLEP.S28390
   Amary MF, 2011, J PATHOL, V224, P334, DOI 10.1002/path.2913
   Ashkenazi A, 1999, J CLIN INVEST, V104, P155, DOI 10.1172/JCI6926
   Ashkenazi A, 2002, NAT REV CANCER, V2, P420, DOI 10.1038/nrc821
   Ashkenazi A, 2008, J CLIN ONCOL, V26, P3621, DOI 10.1200/JCO.2007.15.7198
   Ashkenazi A, 2008, J CLIN INVEST, V118, P1979, DOI 10.1172/JCI34359
   Barti-Juhasz H, 2011, HAEMATOL-HEMATOL J, V96, DOI 10.3324/haematol.2010.036822
   Belch A., 2010, BLOOD, V116, P5031, DOI [10.1182/blood.V116.21.5031.5031, DOI 10.1182/BLOOD.V116.21.5031.5031]
   Belz K, 2014, BLOOD, V124, P240, DOI 10.1182/blood-2013-05-500918
   Bernstein M, 2006, ONCOLOGIST, V11, P503, DOI 10.1634/theoncologist.11-5-503
   Bos PD, 2009, NATURE, V459, P1005, DOI 10.1038/nature08021
   Bosman MCJ, 2014, J BIOL CHEM, V289, P1071, DOI 10.1074/jbc.M113.491589
   Bouralexis S, 2003, BRIT J CANCER, V89, P206, DOI 10.1038/sj.bjc.6601021
   Bovée JVMG, 1999, GENE CHROMOSOME CANC, V26, P237
   Bremer E, 2005, CANCER RES, V65, P3380, DOI 10.1158/0008-5472.CAN-04-2756
   Bremer E, 2004, NEOPLASIA, V6, P636, DOI 10.1593/neo.04229
   Bremer E, 2008, J MOL MED, V86, P909, DOI 10.1007/s00109-008-0348-9
   Burningham Z, 2012, CLIN SARCOMA RES, V2, DOI 10.1186/2045-3329-2-14
   Camidge DR, 2010, CLIN CANCER RES, V16, P1256, DOI 10.1158/1078-0432.CCR-09-1267
   Chang DW, 2002, EMBO J, V21, P3704, DOI 10.1093/emboj/cdf356
   Cheong HJ, 2011, CANCER RES TREAT, V43, P124, DOI 10.4143/crt.2011.43.2.124
   Chou AJ, 2006, EXPERT REV ANTICANC, V6, P1075, DOI 10.1586/14737140.6.7.1075
   Ciavarella S, 2012, BRIT J HAEMATOL, V157, P586, DOI 10.1111/j.1365-2141.2012.09082.x
   Cretney E, 2003, J EXP MED, V198, P491, DOI 10.1084/jem.20030634
   Dai Y, 2009, BMC CANCER, V9, DOI 10.1186/1471-2407-9-392
   de Bruyn M, 2013, CANCER LETT, V332, P175, DOI 10.1016/j.canlet.2010.11.006
   de Bruyn M, 2010, MOL CANCER, V9, DOI 10.1186/1476-4598-9-301
   Debatin KM, 2002, ONCOGENE, V21, P8786, DOI 10.1038/sj.onc.1206039
   Debatin KM, 2004, ONCOGENE, V23, P2950, DOI 10.1038/sj.onc.1207558
   Demetri GD, 2012, EUR J CANCER, V48, P547, DOI 10.1016/j.ejca.2011.12.008
   Deng C., 2009, J NANJING MED U, V23, P251
   Dufour F, 2017, CELL DEATH DIFFER, V24, P500, DOI 10.1038/cdd.2016.150
   El-Zawahry A, 2005, BMC CANCER, V5, DOI 10.1186/1471-2407-5-2
   Evdokiou A, 2002, INT J CANCER, V99, P491, DOI 10.1002/ijc.10376
   Fesik SW, 2005, NAT REV CANCER, V5, P876, DOI 10.1038/nrc1736
   Fridman JS, 2003, ONCOGENE, V22, P9030, DOI 10.1038/sj.onc.1207116
   Fulda S, 2015, EUR J CLIN PHARMACOL, V71, P525, DOI 10.1007/s00228-015-1823-1
   Gonzalvez F, 2010, ONCOGENE, V29, P4752, DOI 10.1038/onc.2010.221
   Grisendi G, 2015, STEM CELLS, V33, P859, DOI 10.1002/stem.1903
   Guiho R, 2016, INT J CANCER, V139, P2802, DOI 10.1002/ijc.30402
   Guo F, 2002, BLOOD, V99, P3419, DOI 10.1182/blood.V99.9.3419
   Hanikoglu F, 2015, ANTI-CANCER AGENT ME, V15, P527, DOI 10.2174/1871520615666150209111650
   Hao CH, 2004, CANCER RES, V64, P8502, DOI 10.1158/0008-5472.CAN-04-2599
   Harper N, 2003, J BIOL CHEM, V278, P44338, DOI 10.1074/jbc.M307376200
   He Y, 2016, J INVEST DERMATOL, V136, P541, DOI 10.1016/j.jid.2015.11.009
   Hendriks D, 2016, ONCOIMMUNOLOGY, V5, DOI 10.1080/2162402X.2016.1202390
   Herbst RS, 2010, J CLIN ONCOL, V28, P2839, DOI 10.1200/JCO.2009.25.1991
   Hilliard B, 2001, J IMMUNOL, V166, P1314, DOI 10.4049/jimmunol.166.2.1314
   Holland PM, 2013, CANCER LETT, V332, P156, DOI 10.1016/j.canlet.2010.11.001
   Hotta T, 2003, J ORTHOPAED RES, V21, P949, DOI 10.1016/S0736-0266(03)00062-7
   Hui JYC, 2016, SURG CLIN N AM, V96, P901, DOI 10.1016/j.suc.2016.05.005
   Jamil NSM, 2016, INT J EXP PATHOL, V97, P178, DOI 10.1111/iep.12189
   Javazon EH, 2004, EXP HEMATOL, V32, P414, DOI 10.1016/j.exphem.2004.02.004
   Jiang HH, 2011, BIOMATERIALS, V32, P8529, DOI 10.1016/j.biomaterials.2011.07.051
   Kelley RF, 2005, J BIOL CHEM, V280, P2205, DOI 10.1074/jbc.M410660200
   Kelley SK, 2001, J PHARMACOL EXP THER, V299, P31
   Kelley SK, 2004, CURR OPIN PHARMACOL, V4, P333, DOI 10.1016/j.coph.2004.02.006
   Kim M.J., 2011, SARCOMA, V2011, P405
   Kim TH, 2012, J CONTROL RELEASE, V162, P422, DOI 10.1016/j.jconrel.2012.07.021
   Kim TH, 2011, BIOCONJUGATE CHEM, V22, P1631, DOI 10.1021/bc200187k
   Kim TH, 2011, J CONTROL RELEASE, V150, P63, DOI 10.1016/j.jconrel.2010.10.037
   Knappskog S, 2015, MOL ONCOL, V9, P1553, DOI 10.1016/j.molonc.2015.04.008
   Koksal IT, 2010, UROL INT, V84, P445, DOI 10.1159/000304510
   Kontny HU, 2001, CELL DEATH DIFFER, V8, P506, DOI 10.1038/sj.cdd.4400836
   Koschny R, 2007, J MOL MED, V85, P923, DOI 10.1007/s00109-007-0194-1
   Koschny R, 2007, HEPATOLOGY, V45, P649, DOI 10.1002/hep.21555
   Kucerova L, 2007, CANCER RES, V67, P6304, DOI 10.1158/0008-5472.CAN-06-4024
   Kumar A, 2001, ONCOGENE, V20, P1010, DOI 10.1038/sj.onc.1204154
   Lamhamedi-Cherradi SE, 2003, NAT IMMUNOL, V4, P255, DOI 10.1038/ni894
   Lawrence D, 2001, NAT MED, V7, P383, DOI 10.1038/86397
   Lee HJ, 2013, ANN SURG, V257, P952, DOI 10.1097/SLA.0b013e3182710401
   Lee K, 2001, MOL THER, V3, P857, DOI 10.1006/mthe.2001.0327
   Lessnick SL, 2012, ANNU REV PATHOL-MECH, V7, P145, DOI 10.1146/annurev-pathol-011110-130237
   Liang XH, 2007, J IMMUNOL, V178, P503, DOI 10.4049/jimmunol.178.1.503
   Lim SM, 2011, BIOMATERIALS, V32, P3538, DOI 10.1016/j.biomaterials.2011.01.054
   Lissat A, 2007, AM J PATHOL, V170, P1917, DOI 10.2353/ajpath.2007.060993
   Liu G, 2014, MOL MED REP, V10, P2198, DOI 10.3892/mmr.2014.2409
   Locklin RM, 2007, MOL CANCER THER, V6, P3219, DOI 10.1158/1535-7163.MCT-07-0275
   Loebinger MR, 2009, CANCER RES, V69, P4134, DOI 10.1158/0008-5472.CAN-08-4698
   Lu GR, 2008, CANCER BIOL THER, V7, P603, DOI 10.4161/cbt.7.4.5564
   Lub-de Hooge MN, 2005, ANN RHEUM DIS, V64, P854, DOI 10.1136/ard.2004.029058
   Maduro JH, 2008, INT J RADIAT ONCOL, V72, P543, DOI 10.1016/j.ijrobp.2008.06.1902
   Mahalingam D, 2009, CANCER TREAT REV, V35, P280, DOI 10.1016/j.ctrv.2008.11.006
   Majumdar MK, 2003, J BIOMED SCI, V10, P228, DOI 10.1159/000068710
   Martínez-Lorenzo MJ, 1998, EUR J IMMUNOL, V28, P2714, DOI 10.1002/(SICI)1521-4141(199809)28:09<2714::AID-IMMU2714>3.0.CO;2-9
   Martins-Neves SR, 2016, CANCER LETT, V370, P286, DOI 10.1016/j.canlet.2015.11.013
   Merchant MS, 2012, J CLIN ONCOL, V30, P4141, DOI 10.1200/JCO.2012.44.1055
   Merchant MS, 2004, CANCER RES, V64, P8349, DOI 10.1158/0008-5472.CAN-04-1705
   Micheau O, 2013, BRIT J PHARMACOL, V169, P1723, DOI 10.1111/bph.12238
   Mitsiades N, 2001, CANCER RES, V61, P2704
   Mohr A, 2010, STEM CELLS, V28, P2109, DOI 10.1002/stem.533
   Mohr A, 2008, J CELL MOL MED, V12, P2628, DOI 10.1111/j.1582-4934.2008.00317.x
   Moon MH, 2011, EXP MOL MED, V43, P138, DOI 10.3858/emm.2011.43.3.016
   Morrow James J., 2015, Critical Reviews in Oncogenesis, V20, P173, DOI 10.1615/CritRevOncog.2015013713
   Müller N, 2010, BIOCHEM BIOPH RES CO, V396, P793, DOI 10.1016/j.bbrc.2010.04.134
   Mundt B, 2005, GUT, V54, P1590, DOI 10.1136/gut.2004.056929
   Naing A, 2012, CLIN CANCER RES, V18, P2625, DOI 10.1158/1078-0432.CCR-12-0061
   Nimmanapalli R, 2001, CANCER RES, V61, P759
   Oh Y, 2015, J CONTROL RELEASE, V220, P671, DOI 10.1016/j.jconrel.2015.09.014
   Oikonomou E, 2013, BIOFACTORS, V39, P343, DOI 10.1002/biof.1112
   Picarda G., 2010, MOL CANCER RES, V10, P336
   Picarda G, 2012, AM J CANCER RES, V2, P45
   Picarda G, 2010, CLIN CANCER RES, V16, P2363, DOI 10.1158/1078-0432.CCR-09-1779
   Poulaki V, 2001, CANCER RES, V61, P4864
   Ravi R, 2001, NAT CELL BIOL, V3, P409, DOI 10.1038/35070096
   Ray S, 2005, APOPTOSIS, V10, P1411, DOI 10.1007/s10495-005-2490-y
   Rickel K, 2017, BONE, V102, P69, DOI 10.1016/j.bone.2016.10.017
   Robertson NM, 2002, J IMMUNOL, V169, P5986, DOI 10.4049/jimmunol.169.10.5986
   Sandberg AA, 2004, CURR OPIN ONCOL, V16, P342, DOI 10.1097/01.cco.0000129678.72521.e5
   Schneider B, 2010, CELL DEATH DIS, V1, DOI 10.1038/cddis.2010.45
   Schwarz R, 2009, CANCER TREAT RES, V152, P147, DOI 10.1007/978-1-4419-0284-9_7
   Seibel NL, 2007, CANCER, V109, P1646, DOI 10.1002/cncr.22553
   Shipman CM, 2003, CANCER RES, V63, P912
   Simon AK, 2001, P NATL ACAD SCI USA, V98, P5158, DOI 10.1073/pnas.091100398
   Slee EA, 2004, ONCOGENE, V23, P2809, DOI 10.1038/sj.onc.1207516
   Song KM, 2000, J EXP MED, V191, P1095, DOI 10.1084/jem.191.7.1095
   Sonnemann J, 2007, J CANCER RES CLIN, V133, P847, DOI 10.1007/s00432-007-0227-8
   Spierings D, 2005, SCIENCE, V310, P66, DOI 10.1126/science.1117105
   Studeny M, 2004, JNCI-J NATL CANCER I, V96, P1593, DOI 10.1093/jnci/djh299
   Subbiah V, 2012, MOL CANCER THER, V11, P2541, DOI 10.1158/1535-7163.MCT-12-0358
   Subbiah V, 2009, CURR TREAT OPTION ON, V10, P126, DOI 10.1007/s11864-009-0104-6
   Sun J, 2007, CHINESE MED J-PEKING, V120, P400, DOI 10.1097/00029330-200703010-00010
   Surget S, 2012, CANCER RES, V72, P4562, DOI 10.1158/0008-5472.CAN-12-0487
   Suzuki K, 2011, MOL MED, V17, P579, DOI 10.2119/molmed.2010.00157
   Tabernero J, 2015, TARGET ONCOL, V10, P65, DOI 10.1007/s11523-014-0315-z
   Takeda S, 2007, ANTICANCER RES, V27, P761
   Tomek S, 2003, EUR J CANCER, V39, P1318, DOI 10.1016/S0959-8049(03)00227-2
   Toomey EC, 2010, ONCOGENE, V29, P4504, DOI 10.1038/onc.2010.205
   Tschopp J, 1998, CURR OPIN IMMUNOL, V10, P552, DOI 10.1016/S0952-7915(98)80223-9
   Tse WT, 2003, TRANSPLANTATION, V75, P389, DOI 10.1097/01.TP.0000045055.63901.A9
   Van Damme A, 2006, STEM CELLS, V24, P896, DOI 10.1634/stemcells.2003-0106
   Van Valen F, 2000, INT J CANCER, V88, P252, DOI 10.1002/1097-0215(20001015)88:2<252::AID-IJC17>3.0.CO;2-U
   von Karstedt S, 2017, NAT REV CANCER, V17, P352, DOI 10.1038/nrc.2017.28
   Wagner KW, 2007, NAT MED, V13, P1070, DOI 10.1038/nm1627
   Walczak H, 2013, CSH PERSPECT BIOL, V5, DOI 10.1101/cshperspect.a008698
   Wang SL, 2003, ONCOGENE, V22, P8628, DOI 10.1038/sj.onc.1207232
   Wang XD, 2001, GENE DEV, V15, P2922
   Waterman RS, 2012, PLOS ONE, V7, DOI 10.1371/journal.pone.0045590
   Wen JH, 2000, BLOOD, V96, P3900, DOI 10.1182/blood.V96.12.3900.h8003900_3900_3906
   Whelan J, 2012, INT J CANCER, V131, pE508, DOI 10.1002/ijc.26426
   Yabe H, 2002, BIOCHEM BIOPH RES CO, V293, P61, DOI 10.1016/S0006-291X(02)00129-8
   Yang JZ, 2016, MOL MED REP, V14, P3269, DOI 10.3892/mmr.2016.5590
   Yuan ZQ, 2014, THORAX, V69, pA58, DOI 10.1136/thoraxjnl-2014-206260.115
   Yuan ZQ, 2017, J EXTRACELL VESICLES, V6, DOI 10.1080/20013078.2017.1265291
   Yuan ZQ, 2016, CYTOTHERAPY, V18, P860, DOI 10.1016/j.jcyt.2016.04.005
   Yuan ZQ, 2015, CYTOTHERAPY, V17, P885, DOI 10.1016/j.jcyt.2015.03.603
   Zhang SJ, 2013, STEM CELL RES THER, V4, DOI 10.1186/scrt161
   Zhao KP, 2012, ONCOL LETT, V4, P1301, DOI 10.3892/ol.2012.908
   Zhao XD, 2017, NEOPLASMA, V64, P182, DOI 10.4149/neo_2017_203
   Zhu Y, 2009, LEUKEMIA, V23, P925, DOI 10.1038/leu.2008.384
NR 151
TC 29
Z9 34
U1 1
U2 16
PU ELSEVIER IRELAND LTD
PI CLARE
PA ELSEVIER HOUSE, BROOKVALE PLAZA, EAST PARK SHANNON, CO, CLARE, 00000,
   IRELAND
SN 0304-3835
EI 1872-7980
J9 CANCER LETT
JI Cancer Lett.
PD NOV 28
PY 2017
VL 409
BP 66
EP 80
DI 10.1016/j.canlet.2017.08.036
PG 15
WC Oncology
WE Science Citation Index Expanded (SCI-EXPANDED)
SC Oncology
GA FK7TF
UT WOS:000413709400008
PM 28888998
DA 2023-12-20
ER

PT J
AU Raimondi, L
   De Luca, A
   Costa, V
   Amodio, N
   Carina, V
   Bellavia, D
   Tassone, P
   Pagani, S
   Fini, M
   Alessandro, R
   Giavaresi, G
AF Raimondi, Lavinia
   De Luca, Angela
   Costa, Viviana
   Amodio, Nicola
   Carina, Valeria
   Bellavia, Daniele
   Tassone, Pierfrancesco
   Pagani, Stefania
   Fini, Milena
   Alessandro, Riccardo
   Giavaresi, Gianluca
TI Circulating biomarkers in osteosarcoma: new translational tools for
   diagnosis and treatment
SO ONCOTARGET
LA English
DT Review
DE biomarkers; osteosarcoma; personalized medicine; liquid biopsy; blood
   serum
ID LONG NONCODING RNAS; BREAST-CANCER; MULTIPLE-MYELOMA; TUMOR-CELLS;
   PROGNOSTIC BIOMARKER; ONCOGENIC MICRORNA-27A; CLINICAL-SIGNIFICANCE;
   EXPRESSION PROFILE; BONE TURNOVER; SARCOMA-GROUP
AB Osteosarcoma (OS) is a rare primary malignant bone tumour arising from primitive bone-forming mesenchymal cells, with high incidence in children and young adults, accounting for approximately 60% of all malignant bone tumours. Currently, long-term disease-free survival can be achieved by surgical treatment plus chemotherapy in approximately 60% of patients with localized extremity disease, and in 20-30% of patients with metastatic lung or bone disease. Diagnosis of primary lesions and recurrences is achieved by using radiological investigations and standard tissue biopsy, the latter being costly, painful and hardly repeatable for patients. Therefore, despite some recent advances, novel biomarkers for OS diagnosis, prediction of response to therapy, disease progression and chemoresistance, are urgently needed. Biological fluids such as blood represent a rich source of non-invasive cancer biomarkers, which allow to understand what is really happening inside the tumour, either at diagnosis or during disease progression. In this regard, liquid biopsy potentially represents an alternative and non-invasive method to detect tumour onset, progression and response to therapy. In this review, we will summarize the state of the art in this novel area, illustrating recent studies on OS. Although the data reported in literature seem preliminary, liquid biopsy represents a promising tool with the potential to be rapidly translated in the clinical practice.
C1 [Raimondi, Lavinia; De Luca, Angela; Costa, Viviana; Carina, Valeria; Bellavia, Daniele] Rizzoli Orthoped Inst, Bologna, Italy.
   [Raimondi, Lavinia; De Luca, Angela; Costa, Viviana; Carina, Valeria; Bellavia, Daniele; Giavaresi, Gianluca] Rizzoli Orthoped Inst, Innovat Technol Platforms Tissue Engn Theranost &, Palermo, Italy.
   [Amodio, Nicola; Tassone, Pierfrancesco] Magna Graecia Univ Catanzaro, Dept Expt & Clin Med, Catanzaro, Italy.
   [Alessandro, Riccardo] Univ Palermo, Dept Biopathol & Med Biotechnol, Biol & Genet Unit, Palermo, Italy.
   [Pagani, Stefania; Fini, Milena; Giavaresi, Gianluca] Rizzoli Orthoped Inst, Lab Preclin & Surg Studies, Bologna, Italy.
   [Alessandro, Riccardo] CNR, Inst Biomed & Mol Immunol IBIM, Palermo, Italy.
C3 IRCCS Istituto Ortopedico Rizzoli; IRCCS Istituto Ortopedico Rizzoli;
   Magna Graecia University of Catanzaro; University of Palermo; IRCCS
   Istituto Ortopedico Rizzoli; Consiglio Nazionale delle Ricerche (CNR);
   Istituto di Biomedicina e di Immunologia Molecolare "Alberto Monroy"
   (IBIM-CNR)
RP Raimondi, L (通讯作者)，Rizzoli Orthoped Inst, Innovat Technol Platforms Tissue Engn Theranost &, Palermo, Italy.
EM lavinia.raimondi@ior.it
RI Bellavia, Daniele/H-9774-2019; Raimondi, Lavinia/K-4085-2016; Pagani,
   Stefania/C-7151-2019; carina, valeria/K-2001-2016; Fini,
   Milena/J-4808-2016; COSTA, VIVIANA/K-4084-2016; De Luca,
   Angela/ABD-3384-2020; Tassone, Pierfrancesco/AIA-5373-2022; Giavaresi,
   Gianluca/J-5583-2016
OI Bellavia, Daniele/0000-0003-3308-9112; Raimondi,
   Lavinia/0000-0001-9394-2002; Pagani, Stefania/0000-0002-4055-3828;
   carina, valeria/0000-0002-7323-8023; Fini, Milena/0000-0002-3732-3570;
   COSTA, VIVIANA/0000-0002-2425-6460; De Luca, Angela/0000-0001-5493-9441;
   Tassone, Pierfrancesco/0000-0002-8298-6787; Giavaresi,
   Gianluca/0000-0001-7843-5969
CR Al-Romaih K, 2007, CANCER CELL INT, V7, DOI 10.1186/1475-2867-7-14
   Alegre E, 2016, CLIN CHIM ACTA, V454, P28, DOI 10.1016/j.cca.2015.12.031
   Alix-Panabières C, 2012, ANNU REV MED, V63, P199, DOI 10.1146/annurev-med-062310-094219
   Amodio N, 2015, ONCOTARGET, V6, P12837, DOI 10.18632/oncotarget.3805
   An TX, 2015, J EXTRACELL VESICLES, V4, DOI 10.3402/jev.v4.27522
   Badrnya S, 2014, THROMB HAEMOSTASIS, V112, P128, DOI 10.1160/TH13-11-0977
   Baglio S. R., 2017, CLIN CANC RES
   Bao YP, 2013, ASIAN PAC J CANCER P, V14, P3751, DOI 10.7314/APJCP.2013.14.6.3751
   Bayani J, 2003, GENE CHROMOSOME CANC, V36, P7, DOI 10.1002/gcc.10132
   Bettegowda C, 2014, SCI TRANSL MED, V6, DOI 10.1126/scitranslmed.3007094
   Bielack SS, 2002, J CLIN ONCOL, V20, P776, DOI 10.1200/JCO.20.3.776
   Both J, 2012, PLOS ONE, V7, DOI 10.1371/journal.pone.0030907
   Cai HK, 2015, J SURG RES, V194, P505, DOI 10.1016/j.jss.2014.11.025
   Cao L, 2016, BIOMED PHARMACOTHER, V84, P828, DOI 10.1016/j.biopha.2016.10.008
   Chaudhry AA, 2016, WORLD J RADIOL, V8, P268, DOI 10.4329/wjr.v8.i3.268
   Chintharlapalli S, 2009, INT J CANCER, V125, P1965, DOI 10.1002/ijc.24530
   Corrado C, 2013, INT J MOL SCI, V14, P5338, DOI 10.3390/ijms14035338
   Costelloe CM, 2009, J NUCL MED, V50, P340, DOI 10.2967/jnumed.108.058461
   D'Angelo S. P., 2015, Sarcoma, V2015, P259817, DOI 10.1155/2015/259817
   Damron TA, 2007, CLIN ORTHOP RELAT R, P40, DOI 10.1097/BLO.0b013e318059b8c9
   de Boer HC, 2013, EUR HEART J, V34, P3451, DOI 10.1093/eurheartj/eht007
   De Mattos-Arruda L, 2014, ANN ONCOL, V25, P1729, DOI 10.1093/annonc/mdu239
   Denli AM, 2004, NATURE, V432, P231, DOI 10.1038/nature03049
   Di Fiore R, 2013, J CELL PHYSIOL, V228, P1189, DOI 10.1002/jcp.24272
   Di Martino MT, 2016, METHODS MOL BIOL, V1375, P181, DOI 10.1007/7651_2015_250
   Di Martino MT, 2014, PLOS ONE, V9, DOI 10.1371/journal.pone.0089659
   Diamandis EP, 2012, BMC MED, V10, DOI 10.1186/1741-7015-10-87
   Diaz LA, 2014, J CLIN ONCOL, V32, P579, DOI 10.1200/JCO.2012.45.2011
   Chinen LTD, 2014, ONCOTARGETS THER, V7, P1609, DOI 10.2147/OTT.S62349
   Dong JB, 2016, J BONE ONCOL, V5, P74, DOI 10.1016/j.jbo.2016.05.001
   Dong YQ, 2015, TUMOR BIOL, V36, P1477, DOI 10.1007/s13277-014-2631-4
   DORFMAN HD, 1995, CANCER, V75, P203, DOI 10.1002/1097-0142(19950101)75:1+<203::AID-CNCR2820751308>3.0.CO;2-V
   Dorrestijn Oscar, 2011, J Med Case Rep, V5, P198, DOI 10.1186/1752-1947-5-198
   Drucker E, 2013, EPMA J, V4, DOI 10.1186/1878-5085-4-7
   Duttagupta R, 2011, PLOS ONE, V6, DOI 10.1371/journal.pone.0020769
   El-Khoury V, 2016, SCI REP-UK, V6, DOI 10.1038/srep19529
   ENNEKING WF, 1980, CLIN ORTHOP RELAT R, P106
   Eulalio A, 2009, RNA, V15, P21, DOI 10.1261/rna.1399509
   Fenizia F, 2015, FUTURE ONCOL, V11, P1611, DOI 10.2217/fon.15.23
   Ferrari S, 2005, J CLIN ONCOL, V23, P8845, DOI 10.1200/JCO.2004.00.5785
   Fujiwara T, 2017, ONCOTARGET, V8, P33375, DOI 10.18632/oncotarget.16498
   Gao KT, 2016, EUR REV MED PHARMACO, V20, P3561
   Gao Y, 2014, BIOCHEM BIOPH RES CO, V444, P230, DOI 10.1016/j.bbrc.2014.01.061
   Gougelet A, 2011, INT J CANCER, V129, P680, DOI 10.1002/ijc.25715
   Gullà A, 2016, CLIN CANCER RES, V22, P1222, DOI 10.1158/1078-0432.CCR-15-0489
   Guma SR, 2014, PEDIATR BLOOD CANCER, V61, P618, DOI 10.1002/pbc.24801
   Guttilla IK, 2009, J BIOL CHEM, V284, P23204, DOI 10.1074/jbc.M109.031427
   Han F, 2017, AM J CANCER RES, V7, P770
   Hansen MF, 2006, J BONE MINER RES, V21, pP58, DOI 10.1359/JBMR.06S211
   Hardikar AA, 2014, J AM HEART ASSOC, V3, DOI 10.1161/JAHA.113.000792
   Hatano H, 2001, J Orthop Sci, V6, P269, DOI 10.1007/s007760100046
   He HT, 2014, ONCOL LETT, V7, P1352, DOI 10.3892/ol.2014.1935
   He JP, 2014, ASIAN PAC J CANCER P, V15, P5967, DOI 10.7314/APJCP.2014.15.15.5967
   Hicks MJ, 2007, J CLIN ONCOL, V25, P370, DOI 10.1200/JCO.2006.08.4558
   Hofman P, 2016, VIRCHOWS ARCH, V469, P601, DOI 10.1007/s00428-016-2004-z
   Hong QN, 2014, MED ONCOL, V31, DOI 10.1007/s12032-014-0037-1
   Hu T, 2015, INT J CLIN EXP MED, V8, P890
   Huang RS, 2011, RNA BIOL, V8, P692, DOI 10.4161/rna.8.4.16029
   Huo YQ, 2017, ONCOTARGET, V8, P46993, DOI 10.18632/oncotarget.16551
   Hurley C, 2016, PEDIATR BLOOD CANCER, V63, P1381, DOI 10.1002/pbc.26014
   Ignatiadis M, 2014, ANN ONCOL, V25, P2304, DOI 10.1093/annonc/mdu480
   Jerez S, 2017, J CELL BIOCHEM, V118, P351, DOI 10.1002/jcb.25642
   Ji P, 2003, ONCOGENE, V22, P8031, DOI 10.1038/sj.onc.1206928
   Jones KB, 2012, CANCER RES, V72, P1865, DOI 10.1158/0008-5472.CAN-11-2663
   Joosse SA, 2013, CANCER RES, V73, P8, DOI 10.1158/0008-5472.CAN-12-3422
   Kahlert C, 2013, J MOL MED, V91, P431, DOI 10.1007/s00109-013-1020-6
   Kalra S, 2007, J BONE JOINT SURG BR, V89B, P808, DOI 10.1302/0301-620X.89B6.18729
   Kanwal R, 2012, CLIN GENET, V81, P303, DOI 10.1111/j.1399-0004.2011.01809.x
   Kapinas K, 2009, J CELL BIOCHEM, V108, P216, DOI 10.1002/jcb.22243
   Kaste SC, 2011, RADIOL CLIN N AM, V49, P749, DOI 10.1016/j.rcl.2011.05.006
   Kayton ML, 2006, J PEDIATR SURG, V41, P200, DOI 10.1016/j.jpedsurg.2005.10.024
   Khanna C, 2004, NAT MED, V10, P182, DOI 10.1038/nm982
   Kobayashi Eisuke, 2012, Sarcoma, V2012, P359739, DOI 10.1155/2012/359739
   Kong YW, 2012, LANCET ONCOL, V13, pE249, DOI 10.1016/S1470-2045(12)70073-6
   Kovac M, 2015, NAT COMMUN, V6, DOI 10.1038/ncomms9940
   Kresse SH, 2009, GENE CHROMOSOME CANC, V48, P679, DOI 10.1002/gcc.20675
   Kung JTY, 2013, GENETICS, V193, P651, DOI 10.1534/genetics.112.146704
   Larrea E, 2016, INT J MOL SCI, V17, DOI 10.3390/ijms17050627
   Le Vu B, 1998, INT J CANCER, V77, P370, DOI 10.1002/(SICI)1097-0215(19980729)77:3<370::AID-IJC11>3.0.CO;2-C
   Lee Robert S., 2004, Sarcoma, V8, P47, DOI 10.1080/13577140410001679266
   LI FP, 1969, ANN INTERN MED, V71, P747, DOI 10.7326/0003-4819-71-4-747
   Li JP, 2013, BIOCHEM BIOPH RES CO, V433, P200, DOI 10.1016/j.bbrc.2013.02.083
   Li S, 2016, ONCOL LETT, V12, P4905, DOI 10.3892/ol.2016.5362
   Li ZY, 2009, J BIOL CHEM, V284, P15676, DOI 10.1074/jbc.M809787200
   Lian F, 2015, PLOS ONE, V10, DOI 10.1371/journal.pone.0121499
   Liang ZX, 2010, BIOCHEM PHARMACOL, V79, P817, DOI 10.1016/j.bcp.2009.10.017
   Lindor NM, 2000, AM J MED GENET, V90, P223, DOI 10.1002/(SICI)1096-8628(20000131)90:3<223::AID-AJMG7>3.0.CO;2-Z
   Liu JD, 2016, ONCOL LETT, V12, P3912, DOI 10.3892/ol.2016.5214
   Liu QY, 2017, ONCOTARGET, V8, P13048, DOI 10.18632/oncotarget.14369
   Logozzi M, 2009, PLOS ONE, V4, DOI 10.1371/journal.pone.0005219
   Lu JC, 2015, J CLIN INVEST, V125, P1839, DOI 10.1172/JCI78437
   Luo ZQ, 2016, J BONE ONCOL, V5, P167, DOI 10.1016/j.jbo.2016.06.002
   Ma B, 2016, TUMOR BIOL, V37, P4445, DOI 10.1007/s13277-015-4301-6
   MALKIN D, 1990, SCIENCE, V250, P1233, DOI 10.1126/science.1978757
   Martin Jeff W., 2012, Sarcoma, V2012, P627254, DOI 10.1155/2012/627254
   McKenna R J, 1966, CA Cancer J Clin, V16, P26, DOI 10.3322/canjclin.16.1.26
   Melo SA, 2015, NATURE, V523, P177, DOI 10.1038/nature14581
   Mertens-Talcott SU, 2007, CANCER RES, V67, P11001, DOI 10.1158/0008-5472.CAN-07-2416
   Meyer JS, 2008, PEDIATR BLOOD CANCER, V51, P163, DOI 10.1002/pbc.21596
   Namlos HM, 2012, PLOS ONE, V7, DOI 10.1371/journal.pone.0048086
   Niu JJ, 2016, SPRINGERPLUS, V5, DOI 10.1186/s40064-016-3640-0
   O'Brien K, 2013, EUR J CANCER, V49, P1845, DOI 10.1016/j.ejca.2013.01.017
   Olivier M, 2003, CANCER RES, V63, P6643
   Ottaviani G, 2009, CANCER TREAT RES, V152, P421, DOI [10.1007/978-1-4419-0284-9_23, 10.1007/978-1-4419-0284-9_2]
   Ouellet V, 2012, J CELL COMMUN SIGNAL, V6, P73, DOI 10.1007/s12079-012-0161-7
   Ouyang L, 2013, MED ONCOL, V30, DOI 10.1007/s12032-012-0340-7
   Ozaki T, 2002, INT J CANCER, V102, P355, DOI 10.1002/ijc.10709
   Pan WB, 2014, CELL PHYSIOL BIOCHEM, V33, P402, DOI 10.1159/000356679
   Pang PC, 2016, EUR REV MED PHARMACO, V20, P3765
   Pantel K, 2013, CANCER RES, V73, P6384, DOI 10.1158/0008-5472.CAN-13-2030
   Plaks V, 2013, SCIENCE, V341, P1186, DOI 10.1126/science.1235226
   Qi P, 2013, MODERN PATHOL, V26, P155, DOI 10.1038/modpathol.2012.160
   Raimondi L, 2016, BIOMED RES INT, V2016, DOI 10.1155/2016/6504593
   Raimondi L, 2015, ONCOTARGET, V6, P13772, DOI 10.18632/oncotarget.3830
   Rossi M, 2014, CURR PHARM BIOTECHNO, V15, P459, DOI 10.2174/1389201015666140519104743
   Rossi M, 2013, CURR DRUG TARGETS, V14, P1144, DOI 10.2174/13894501113149990186
   Rossi M, 2013, J CELL PHYSIOL, V228, P1506, DOI 10.1002/jcp.24306
   Salas S, 2007, VIRCHOWS ARCH, V451, P999, DOI 10.1007/s00428-007-0474-8
   Sanz MM, 1993, GENEREVIEWS R
   Sarver AL, 2010, LAB INVEST, V90, P753, DOI 10.1038/labinvest.2010.53
   Satelli A, 2011, CELL MOL LIFE SCI, V68, P3033, DOI 10.1007/s00018-011-0735-1
   Schwinger W, 2005, ANN ONCOL, V16, P1199, DOI 10.1093/annonc/mdi226
   Shang C, 2016, CANCER CHEMOTH PHARM, V77, P1061, DOI 10.1007/s00280-016-3029-3
   Smida J, 2010, CLIN CANCER RES, V16, P4256, DOI 10.1158/1078-0432.CCR-10-0284
   Snyder MW, 2016, CELL, V164, P57, DOI 10.1016/j.cell.2015.11.050
   Squire JA, 2003, GENE CHROMOSOME CANC, V38, P215, DOI 10.1002/gcc.10273
   Sun YB, 2016, SCI REP-UK, V6, DOI 10.1038/srep34238
   Tang J, 2015, BIOMED PHARMACOTHER, V71, P222, DOI 10.1016/j.biopha.2015.01.025
   Taupin T, 2016, DIAGN INTERV IMAG, V97, P325, DOI 10.1016/j.diii.2015.09.013
   Taylor DD, 2015, METHODS, V87, P3, DOI 10.1016/j.ymeth.2015.02.019
   Tian Q, 2014, EJSO-EUR J SURG ONC, V40, P67, DOI 10.1016/j.ejso.2013.08.024
   Torreggiani E, 2016, INT J ONCOL, V49, P189, DOI 10.3892/ijo.2016.3509
   Valencia K, 2013, BONE, V52, P532, DOI 10.1016/j.bone.2012.10.033
   vanGeel AN, 1996, CANCER, V77, P675, DOI 10.1002/(SICI)1097-0142(19960215)77:4<675::AID-CNCR13>3.0.CO;2-Y
   WADAYAMA B, 1994, CANCER RES, V54, P3042
   Wan J, 2016, ONCOL LETT, V11, P511, DOI 10.3892/ol.2015.3962
   Wang F, 2016, TECHNOL CANCER RES T, V15, pNP105, DOI 10.1177/1533034615618849
   Wang L, 2016, EXP THER MED, V12, P3761, DOI 10.3892/etm.2016.3838
   Wang NG, 2015, INT J CLIN EXP PATHO, V8, P9314
   Wang X, 2017, CLIN EXP MED, V17, P175, DOI 10.1007/s10238-016-0422-5
   Wang YF, 2011, MED ONCOL, V28, pS636, DOI 10.1007/s12032-010-9684-z
   Wang YT, 2013, J BIOMED SCI, V20, DOI 10.1186/1423-0127-20-72
   Wen JJ, 2017, EUR REV MED PHARMACO, V21, P498
   Whiteside TL, 2016, ADV CLIN CHEM, V74, P103, DOI 10.1016/bs.acc.2015.12.005
   Wittig JC, 2002, AM FAM PHYSICIAN, V65, P1123
   Witwer KW, 2012, RNA BIOL, V9, P1147, DOI 10.4161/rna.21619
   Wong IHN, 2000, CLIN CANCER RES, V6, P2183
   Xia WK, 2016, ONCOTARGETS THER, V9, P4645, DOI 10.2147/OTT.S103376
   Xie H, 2013, BIOMED RES INT, V2013, DOI 10.1155/2013/136106
   Xu JF, 2017, ONCOTARGET, V8, P75968, DOI 10.18632/oncotarget.18373
   Xue WJ, 2014, J CANCER RES THER, V10, pC218, DOI 10.4103/0973-1482.145881
   Xue Z, 2015, PLOS ONE, V10, DOI 10.1371/journal.pone.0127682
   Yan B, 2015, ONCOTARGETS THER, V8, P539, DOI 10.2147/OTT.S75899
   Yang Z, 2015, BIOMED PHARMACOTHER, V75, P153, DOI 10.1016/j.biopha.2015.07.018
   Yong E, 2014, NATURE, V511, P524, DOI 10.1038/511524a
   Yu JS, 2014, MOL CANCER, V13, DOI 10.1186/1476-4598-13-121
   Zhang C, 2014, INT J CLIN EXP PATHO, V7, P4194
   Zhang C, 2014, INT J MOL SCI, V15, P6544, DOI 10.3390/ijms15046544
   Zhang DM, 2014, J MOL NEUROSCI, V53, P637, DOI 10.1007/s12031-014-0230-x
   Zhang J, 2017, INT J OPT, V2017, DOI 10.1155/2017/3610162
   Zhang L, 2016, SHOCK VIB, V2016, P1, DOI [DOI 10.1155/2016/3984186, DOI 10.1155/2016/4805383]
   Zhao GY, 2013, PLOS ONE, V8, DOI 10.1371/journal.pone.0053906
   Zhao HF, 2013, PLOS ONE, V8, DOI 10.1371/journal.pone.0083571
   Zhong GX, 2017, ONCOTARGETS THER, V10, P527, DOI 10.2147/OTT.S125589
   Zhou GX, 2015, TUMOR BIOL, V36, P8845, DOI 10.1007/s13277-015-3421-3
   Zhou WY, 2014, DISCOV MED, V17, P301
   Zhou XY, 2015, SCI REP-UK, V5, DOI 10.1038/srep11516
   Zhu KP, 2015, INT J CLIN EXP PATHO, V8, P8754
   Zhu QS, 2011, ONCOGENE, V30, P457, DOI 10.1038/onc.2010.421
   Ziaei P, 2017, J MATER SCI, V52, P6907, DOI 10.1007/s10853-017-0905-0
   Zumárraga JP, 2016, ACTA ORTOP BRAS, V24, DOI 10.1590/1413-785220162403157033
NR 171
TC 36
Z9 38
U1 0
U2 8
PU IMPACT JOURNALS LLC
PI ORCHARD PARK
PA 6666 E QUAKER ST, STE 1, ORCHARD PARK, NY 14127 USA
EI 1949-2553
J9 ONCOTARGET
JI Oncotarget
PD NOV 21
PY 2017
VL 8
IS 59
BP 100831
EP 100851
DI 10.18632/oncotarget.19852
PG 21
WC Oncology; Cell Biology
WE Science Citation Index Expanded (SCI-EXPANDED)
SC Oncology; Cell Biology
GA FS1TR
UT WOS:000419561600141
PM 29246026
OA Green Published, Green Submitted, gold
DA 2023-12-20
ER

PT J
AU Wang, XD
   Xu, DD
   Lü, WZ
   Liu, JY
   Liu, Q
   Jing, XY
   Wang, J
AF Wang Xiaodan
   Xu Dandan
   Lu Weizhong
   Liu Jingyuan
   Liu Qi
   Jing Xiaoyan
   Wang Jun
TI Preparation and Drug Release of Anti-cancer
   Fe<sub>3</sub>O<sub>4</sub>@ZIF-8@PA System Loaded with Drug
SO CHEMICAL JOURNAL OF CHINESE UNIVERSITIES-CHINESE
LA Chinese
DT Article
DE pH-responsiveness; Combination therapy; Magnetic nanocomposite;
   Core-shell structure; Phytic acid; Drug release
ID IMIDAZOLATE FRAMEWORK-8 NANOPARTICLES; PHYTIC ACID; IN-VIVO; DELIVERY;
   CANCER; HEXAKISPHOSPHATE; CARRIERS; THERAPY; MODEL; ZIF-8
AB An anti-cancer and loading drug system was prepared. Fe3O4 nanopartiles prepared by hydrothermal method was chosen as substrate to design and fabricate pH responsive magnetic nanocomposites Fe3O4@ZIF-8@PA with core-shell structure. This nanomaterial exhibited high saturation of 35.46 A . m(2)/g and maintained well magnetic property. Fe3O4 nanopartiles showed spherical structure and good dispersion. Compared with the substrate, the particle size of composite microsphere increased significantly, but still con. form to the ideal carrier material size. In addition, the carriers with porous structures showed large surface are-a, high drug loading efficiency and capacity for doxorubicin(DOX) of up to 96.4% and 144.6 mg/g. The drug release of nanopartiles loaded with drug was studied in pH = 7. 4 and 5.0. The total released percentage of two kinds of pH were 39.8% and 78.6%, respectively. The drug releasing experiment was also to perform to verify the constructed nanocarriers excellent pH. response. The introduction of phytic acid with inhibition to cancer cells made it possible that the carriers could kill tumor cells. The methyl thiazolyl tetrazolium(MTT) test act on human osteosarcoma cell line(MG-63) was also carried out in vitro to demonstrate the combination effect of anticancer between the carriers and DOX.
C1 [Wang Xiaodan; Xu Dandan; Lu Weizhong; Liu Jingyuan; Liu Qi; Jing Xiaoyan; Wang Jun] Harbin Engn Univ, Coll Mat Sci & Chem Engn, Harbin 150001, Heilongjiang, Peoples R China.
   [Wang Xiaodan] Heilongjiang Inst Technol, Coll Mat & Chem Engn, Harbin 150050, Heilongjiang, Peoples R China.
C3 Harbin Engineering University; Heilongjiang Institute of Technology
RP Liu, JY (通讯作者)，Harbin Engn Univ, Coll Mat Sci & Chem Engn, Harbin 150001, Heilongjiang, Peoples R China.
EM liujingyuan1004@hrbeu.edu.cn
RI Li, June/JEF-1173-2023; liu, qi/IQR-4870-2023; li, yihua/JKJ-1325-2023;
   Wang, Jun/ABE-9088-2020; Huang, baibiao/C-1857-2008; wang,
   xiao/HZI-9156-2023; zhang, shuai/IVU-7877-2023
OI Huang, baibiao/0000-0002-0416-944X; 
FU National Natural Science Foundation of China [51402065]
FX Supported by the National Natural Science Foundation of China(No.
   51402065).
CR Chumee J, 2009, BRAZ J CHEM ENG, V26, P367, DOI 10.1590/S0104-66322009000200014
   GRAF E, 1985, CANCER-AM CANCER SOC, V56, P717, DOI 10.1002/1097-0142(19850815)56:4<717::AID-CNCR2820560402>3.0.CO;2-4
   Hazarika P, 2011, GREEN CHEM LETT REV, V4, P327, DOI 10.1080/17518253.2011.571719
   He MN, 2015, J MATER CHEM B, V3, P9033, DOI 10.1039/c5tb01830g
   Holohan C, 2013, NAT REV CANCER, V13, P714, DOI 10.1038/nrc3599
   Hu Y, 2011, CHEM COMMUN, V47, P12694, DOI 10.1039/c1cc15525c
   Jiao H, 2007, ACTA CHIM SINICA, V65, P2336
   Kang XJ, 2012, CHEM-EUR J, V18, P15676, DOI 10.1002/chem.201202433
   Kannan S, 2006, CHEM MATER, V18, P198, DOI 10.1021/cm051966i
   Liu J, 2014, BIOTECHNOL ADV, V32, P693, DOI 10.1016/j.biotechadv.2013.11.009
   Pan DK, 2011, ACTA CHIM SINICA, V69, P1545
   Qiao ZW, 2014, CHEM J CHINESE U, V35, P2638, DOI 10.7503/cjcu20140652
   Ren H, 2014, CHEM COMMUN, V50, P1000, DOI 10.1039/c3cc47666a
   Saisyo A, 2016, COLLOID SURFACE B, V138, P128, DOI 10.1016/j.colsurfb.2015.11.032
   Shamsuddin AM, 2002, INT J FOOD SCI TECH, V37, P769, DOI 10.1046/j.1365-2621.2002.00620.x
   Shears SB, 2001, CELL SIGNAL, V13, P151, DOI 10.1016/S0898-6568(01)00129-2
   SJOBERG BM, 1987, BIOCHEMISTRY-US, V26, P4242
   Sun KH, 2016, SCI REP-UK, V6, DOI 10.1038/srep23931
   Wang Y, 2013, CHEM J CHINESE U, V34, P2866, DOI 10.7503/cjcu20130807
   Xiang J., 2008, INORG MATER, V5, P1006
   Xu DD, 2016, RSC ADV, V6, P88248, DOI 10.1039/c6ra21431b
   Yang BH, 2014, ACTA POLYM SIN, P636, DOI 10.3724/SP.J.1105.2014.13336
   You B, 2007, CHEM J CHINESE U, V28, P2408
   Zhang S, 2012, CELLULOSE, V19, P2081, DOI 10.1007/s10570-012-9783-4
   Zhao YB, 2008, CHINESE J CHEM ENG, V16, P451, DOI 10.1016/S1004-9541(08)60104-4
   Zheng J, 2014, CRYSTENGCOMM, V16, P3960, DOI 10.1039/c3ce42648c
   Zhu YQ, 2015, SEP PURIF TECHNOL, V146, P68, DOI 10.1016/j.seppur.2015.03.020
NR 27
TC 2
Z9 5
U1 8
U2 169
PU HIGHER EDUCATION PRESS
PI BEIJING
PA NO 4 DEWAI DAJIE, BEIJING 100120, PEOPLES R CHINA
SN 0251-0790
J9 CHEM J CHINESE U
JI Chem. J. Chin. Univ.-Chin.
PD NOV 10
PY 2017
VL 38
IS 11
BP 1927
EP 1934
DI 10.7503/cjcu20170176
PG 8
WC Chemistry, Multidisciplinary
WE Science Citation Index Expanded (SCI-EXPANDED)
SC Chemistry
GA FM4EL
UT WOS:000414964600003
DA 2023-12-20
ER

PT J
AU Martínez-Carmona, M
   Lozano, D
   Baeza, A
   Colilla, M
   Vallet-Regí, M
AF Martinez-Carmona, M.
   Lozano, D.
   Baeza, A.
   Colilla, M.
   Vallet-Regi, M.
TI A novel visible light responsive nanosystem for cancer treatment
SO NANOSCALE
LA English
DT Article
ID MESOPOROUS SILICA NANOPARTICLES; DRUG-DELIVERY SYSTEM; PHOTODYNAMIC
   THERAPY; RELEASE; DAMAGE; MURINE; MODEL; SKIN
AB A novel singlet-oxygen sensitive drug delivery nanocarrier able to release its cargo after exposure to visible (Vis) light from a common lamp is presented. This nanodevice is based on mesoporous silica nanoparticles (MSN) decorated with porphyrin-caps grafted via reactive oxygen species (ROS)-cleavable linkages. In the presence of Vis light porphyrin-nanocaps produce singlet oxygen molecules that break the sensitive-linker, which triggers pore uncapping and therefore allows the release of the entrapped cargo (topotecan, TOP). This new system takes advantage of the non-toxicity and greater penetration capacity of Vis radiation and a double antitumor effect due to the drug release and the ROS production. In vitro tests with HOS osteosarcoma cancer cells reveal that TOP is able to be released in a controlled fashion inside the tumor cells. This research work constitutes a proof of concept that opens up promising expectations in the search for new alternatives for the treatment of cancer.
C1 [Martinez-Carmona, M.; Lozano, D.; Baeza, A.; Colilla, M.; Vallet-Regi, M.] Univ Complutense Madrid, Inst Invest Sanit Hosp Octubre I 12 12, Dept Quim Inorgan & Bioinorgan, Plaza Ramon & Cajal S-N, E-28040 Madrid, Spain.
   [Martinez-Carmona, M.; Lozano, D.; Baeza, A.; Colilla, M.; Vallet-Regi, M.] CIBER BBN, CIBER Bioinn Biomat & Nanomed, Madrid, Spain.
C3 Complutense University of Madrid; CIBER - Centro de Investigacion
   Biomedica en Red; CIBERBBN
RP Martínez-Carmona, M; Vallet-Regí, M (通讯作者)，Univ Complutense Madrid, Inst Invest Sanit Hosp Octubre I 12 12, Dept Quim Inorgan & Bioinorgan, Plaza Ramon & Cajal S-N, E-28040 Madrid, Spain.; Martínez-Carmona, M; Vallet-Regí, M (通讯作者)，CIBER BBN, CIBER Bioinn Biomat & Nanomed, Madrid, Spain.
EM marinm11@ucm.es; vallet@ucm.es
RI Colilla, Montserrat/N-4628-2014; Martínez Filgueira,
   Marina/GZG-8145-2022; Martínez-Carmona, Marina/N-3992-2014; LOZANO,
   DANIEL/AAN-6416-2020; Baeza, Alejandro/K-8193-2014; Lozano,
   Daniel/B-5081-2017; Vallet-Regi, Maria/M-3378-2014
OI Colilla, Montserrat/0000-0003-1961-4160; Martínez-Carmona,
   Marina/0000-0002-2026-6266; LOZANO, DANIEL/0000-0001-5902-9201; Baeza,
   Alejandro/0000-0002-9042-8865; Lozano, Daniel/0000-0001-5902-9201;
   Ceron, Ester/0000-0003-1449-1018; Vallet-Regi, Maria/0000-0002-6104-4889
FU European Research Council [ERC-2015-AdG-694160]; Ministerio de Economia
   y Competitividad, Spain [MAT2015-64831-R]
FX MVR acknowledges the financial support from the European Research
   Council [ERC-2015-AdG-694160 (VERDI)] and Ministerio de Economia y
   Competitividad, Spain (Project MAT2015-64831-R). The XRD measurements,
   <SUP>1</SUP>H -> <SUP>13</SUP>C solid-state NMR spectra and
   internalisation studies were performed at C.A.I. Difraccion de Rayos X,
   C.A.I. Resonancia Magnetica Nuclear and C.A.I. Citometria de Flujo from
   UCM (Spain), respectively. TEM studies were performed at ICTS National
   Centre for Electron Microscopy (Spain).
CR Agostinis P, 2011, CA-CANCER J CLIN, V61, P250, DOI 10.3322/caac.20114
   ALBEN JO, 1973, ANN NY ACAD SCI, V206, P278, DOI 10.1111/j.1749-6632.1973.tb43217.x
   Argyo C, 2014, CHEM MATER, V26, P435, DOI 10.1021/cm402592t
   Balas F, 2008, ACTA BIOMATER, V4, P514, DOI 10.1016/j.actbio.2007.11.009
   BECK JS, 1992, J AM CHEM SOC, V114, P10834, DOI 10.1021/ja00053a020
   Carling CJ, 2015, CHEM SCI, V6, P335, DOI 10.1039/c4sc02651a
   Herben VMM, 1996, CLIN PHARMACOKINET, V31, P85, DOI 10.2165/00003088-199631020-00001
   Jariashvili K, 2012, BIOPOLYMERS, V97, P189, DOI 10.1002/bip.21725
   Jiang MY, 2008, J AM CHEM SOC, V130, P4236, DOI 10.1021/ja800140g
   Jin Q, 2011, BIOMACROMOLECULES, V12, P3684, DOI 10.1021/bm2009125
   JURKIEWICZ BA, 1994, PHOTOCHEM PHOTOBIOL, V59, P1, DOI 10.1111/j.1751-1097.1994.tb04993.x
   Knezevic NZ, 2013, NANOSCALE, V5, P1544, DOI 10.1039/c2nr33417h
   Knezevic NZ, 2011, CHEM COMMUN, V47, P2817, DOI 10.1039/c0cc04424e
   Kolarova H, 2008, GEN PHYSIOL BIOPHYS, V27, P101
   Lavado AS, 2015, NANOSCALE, V7, P14525, DOI 10.1039/c5nr00795j
   Li ZX, 2012, CHEM SOC REV, V41, P2590, DOI 10.1039/c1cs15246g
   Mackowiak SA, 2013, NANO LETT, V13, P2576, DOI 10.1021/nl400681f
   Mal NK, 2003, NATURE, V421, P350, DOI 10.1038/nature01362
   Martínez-Carmona M, 2016, RSC ADV, V6, P50923, DOI 10.1039/c6ra07763c
   Martínez-Carmona M, 2015, NANOMATERIALS-BASEL, V5, P1906, DOI 10.3390/nano5041906
   Martínez-Carmona M, 2015, J MATER CHEM B, V3, P5746, DOI 10.1039/c5tb00304k
   Morachis JM, 2012, PHARMACOL REV, V64, P505, DOI 10.1124/pr.111.005363
   Olejniczak J, 2015, J CONTROL RELEASE, V219, P18, DOI 10.1016/j.jconrel.2015.09.030
   Paris JL, 2015, ACS NANO, V9, P11023, DOI 10.1021/acsnano.5b04378
   Podda M, 1998, FREE RADICAL BIO MED, V24, P55, DOI 10.1016/S0891-5849(97)00142-1
   Popat A, 2011, NANOSCALE, V3, P2801, DOI 10.1039/c1nr10224a
   Sauer AM, 2010, NANO LETT, V10, P3684, DOI 10.1021/nl102180s
   Scheinberg DA, 2010, NAT REV CLIN ONCOL, V7, P266, DOI 10.1038/nrclinonc.2010.38
   Schlossbauer A, 2009, ANGEW CHEM INT EDIT, V48, P3092, DOI 10.1002/anie.200805818
   Scientific Committee on Emerging and Newly-Identified Health Risks, 2012, APPR RISK ASS METH A
   SHINDO Y, 1993, J INVEST DERMATOL, V100, P260, DOI 10.1111/1523-1747.ep12469048
   Sinha RP, 2002, PHOTOCH PHOTOBIO SCI, V1, P225, DOI 10.1039/b201230h
   Tardi P, 2000, CANCER RES, V60, P3389
   Terasaki O, 2004, STUD SURF SCI CATAL, V148, P261
   Vallet-Regi M, 2001, CHEM MATER, V13, P308, DOI 10.1021/cm0011559
   Vallet-Regí M, 2007, ANGEW CHEM INT EDIT, V46, P7548, DOI 10.1002/anie.200604488
   Vivero-Escoto JL, 2010, SMALL, V6, P1952, DOI 10.1002/smll.200901789
   Wang ZQ, 1999, NAT MED, V5, P418, DOI 10.1038/7417
NR 38
TC 68
Z9 68
U1 1
U2 97
PU ROYAL SOC CHEMISTRY
PI CAMBRIDGE
PA THOMAS GRAHAM HOUSE, SCIENCE PARK, MILTON RD, CAMBRIDGE CB4 0WF, CAMBS,
   ENGLAND
SN 2040-3364
EI 2040-3372
J9 NANOSCALE
JI Nanoscale
PD NOV 7
PY 2017
VL 9
IS 41
BP 15967
EP 15973
DI 10.1039/c7nr05050j
PG 7
WC Chemistry, Multidisciplinary; Nanoscience & Nanotechnology; Materials
   Science, Multidisciplinary; Physics, Applied
WE Science Citation Index Expanded (SCI-EXPANDED)
SC Chemistry; Science & Technology - Other Topics; Materials Science;
   Physics
GA FK9ZL
UT WOS:000413870900026
PM 29019495
OA Green Accepted
DA 2023-12-20
ER

PT J
AU Zhao, FF
   Pu, YG
   Cui, MD
   Wang, HY
   Cai, SB
AF Zhao, Fangfang
   Pu, Youguang
   Cui, Mingda
   Wang, Haiyan
   Cai, Shanbao
TI MiR-20a-5p represses the multi-drug resistance of osteosarcoma by
   targeting the SDC2 gene
SO CANCER CELL INTERNATIONAL
LA English
DT Article
DE Osteosarcoma; Chemoresistance; miR-20a-5p; SDC2
ID MICRORNA EXPRESSION PROFILES; GASTRIC-CANCER; DIFFERENTIAL EXPRESSION;
   CELLS; CHEMORESISTANCE; PROGRESSION; SYNDECAN-2; PATHWAY
AB Background: As one of the hallmarks of cancer, chemoresistance hinders curative cancer chemotherapy in osteosarcoma (OS). MicroRNAs (miRNAs) act as key regulators of gene expression in diverse biological processes including the multi-chemoresistance of cancers.
   Methods: Based on the CCK8 experiments, we performed an RNA-seq-based miR-omic analysis of osteosarcoma (OS) cells (a multi-chemosensitive OS cell line G-292 and a multi-chemoresistant OS cell line SJSA-1) to detect the levels of miR-20a-5p. We predicted Homo sapiens syndecan 2 (SDC2) as one of the target genes of miR-20a-5p via several websites, which was further validated by detecting their expression of both mRNA and protein level in both the miR-20a-5p-mimic transfected G-292 and miR-20a-5p-antagomiR transfected SJSA-1 cells. The involvement of SDC2 with OS chemoresistance was checked by siRNA-mediated repression or overexpression of SDC2 gene. Cell viability was assessed by CCK8 assay.
   Results: We found that the miR-20a-5p level was higher in G-292 cells than in SJSA-1 cells. Forced expression of miR20a-5p counteracted OS chemoresistance in both cell culture and tumor xenografts in nude mice. As one of miR-20a5p's targets, SDC2 was found to mediate the miR-20a-5p-induced repression of OS chemoresistance.
   Conclusions: Our results suggest that miR-20a-5p and SDC2 contribute to OS chemoresistance. The key players in the miR-20a-5pSDC2 axis may be a potential diagnostic biomarker and therapeutic target for OS patients.
C1 [Zhao, Fangfang; Pu, Youguang; Cai, Shanbao] Anhui Med Univ, Anhui Canc Hosp, Canc Epigenet Program, West Branch,Anhui Prov Hosp, Hefei 230031, Anhui, Peoples R China.
   [Cui, Mingda; Cai, Shanbao] Xinxiang Med Univ, Xinxiang 453003, Henan, Peoples R China.
   [Wang, Haiyan] Anhui Med Univ, Anhui Prov Hosp, Dept Clin Geriatr, Hefei 230031, Anhui, Peoples R China.
   [Cai, Shanbao] Anhui Med Univ, Dept Orthoped Surg, Anhui Canc Hosp, West Branch,Affiliated Prov Hosp, Hefei 230031, Anhui, Peoples R China.
   [Cai, Shanbao] Anhui Med Univ, Canc Epigenet Program, Anhui Canc Hosp, West Branch,Affiliated Prov Hosp, Hefei 230031, Anhui, Peoples R China.
C3 Anhui Medical University; Xinxiang Medical University; Anhui Medical
   University; Anhui Medical University; Anhui Medical University
RP Cai, SB (通讯作者)，Anhui Med Univ, Anhui Canc Hosp, Canc Epigenet Program, West Branch,Anhui Prov Hosp, Hefei 230031, Anhui, Peoples R China.; Cai, SB (通讯作者)，Xinxiang Med Univ, Xinxiang 453003, Henan, Peoples R China.; Cai, SB (通讯作者)，Anhui Med Univ, Dept Orthoped Surg, Anhui Canc Hosp, West Branch,Affiliated Prov Hosp, Hefei 230031, Anhui, Peoples R China.; Cai, SB (通讯作者)，Anhui Med Univ, Canc Epigenet Program, Anhui Canc Hosp, West Branch,Affiliated Prov Hosp, Hefei 230031, Anhui, Peoples R China.
EM sbc651116@163.com
FU National Natural Science Foundation of China [81372868]; Natural Science
   Foundation of Anhui Province [1408085MH204, 1608085MH224, 1608085MH223]
FX The National Natural Science Foundation of China (81372868 to SBC) and
   the Natural Science Foundation of Anhui Province (1408085MH204,
   1608085MH224 and 1608085MH223 granted to SBC, YGP and HYW,
   respectively).
CR Agrawal R, 2014, BMC GENOMICS, V15, DOI 10.1186/1471-2164-15-686
   Alexopoulou AN, 2007, INT J BIOCHEM CELL B, V39, P505, DOI 10.1016/j.biocel.2006.10.014
   Allen KE, 2010, MOL CANCER THER, V9, P3126, DOI 10.1158/1535-7163.MCT-10-0397
   Andrisano V, 2001, J CHROMATOGR B, V753, P375, DOI 10.1016/S0378-4347(00)00571-5
   Bernfield M, 1999, ANNU REV BIOCHEM, V68, P729, DOI 10.1146/annurev.biochem.68.1.729
   Bockhorn J, 2013, NAT COMMUN, V4, DOI 10.1038/ncomms2393
   Botter SM, 2014, CURR OPIN PHARMACOL, V16, P15, DOI 10.1016/j.coph.2014.02.002
   Calvano CMC, 2014, TUMOR BIOL, V35, P7733, DOI 10.1007/s13277-014-2025-7
   Cui Y, 2016, SCI REP-UK, V6, DOI 10.1038/srep23300
   Dieudonné FX, 2010, CANCER RES, V70, P5399, DOI 10.1158/0008-5472.CAN-10-0090
   Essner JJ, 2006, INT J BIOCHEM CELL B, V38, P152, DOI 10.1016/j.biocel.2005.08.012
   Gerlinger M, 2012, NEW ENGL J MED, V366, P883, DOI 10.1056/NEJMoa1113205
   Hayashita Y, 2005, CANCER RES, V65, P9628, DOI 10.1158/0008-5472.CAN-05-2352
   Heiser LM, 2012, P NATL ACAD SCI USA, V109, P2724, DOI 10.1073/pnas.1018854108
   Honegger A, 2015, PLOS PATHOG, V11, DOI 10.1371/journal.ppat.1004712
   Kutay H, 2006, J CELL BIOCHEM, V99, P671, DOI 10.1002/jcb.20982
   Leung CM, 2014, ONCOL REP, V31, P2147, DOI 10.3892/or.2014.3089
   Li F, 2010, BBA-REV CANCER, V1805, P167, DOI 10.1016/j.bbcan.2010.01.002
   Li XS, 2013, INT J MOL SCI, V14, P16226, DOI 10.3390/ijms140816226
   Lu J, 2005, NATURE, V435, P834, DOI 10.1038/nature03702
   LV L, 2014, CELL DEATH DIS, V5
   Mansouri R, 2015, BONEKEY REP, V4, DOI 10.1038/bonekey.2015.33
   Marin JJG, 2012, CURR CANCER DRUG TAR, V12, P402
   Pillai RS, 2007, TRENDS CELL BIOL, V17, P118, DOI 10.1016/j.tcb.2006.12.007
   Pu YG, 2016, CANCER CELL INT, V16, DOI 10.1186/s12935-016-0340-3
   Pu YG, 2016, ONCOTARGET, V7, P28420, DOI 10.18632/oncotarget.8546
   Pu YG, 2016, CLIN EXP METASTAS, V33, P359, DOI 10.1007/s10585-016-9783-0
   Sanfiorenzo C, 2013, PLOS ONE, V8, DOI 10.1371/journal.pone.0054596
   Tarazona S, 2011, GENOME RES, V21, P2213, DOI 10.1101/gr.124321.111
   Tkachenko E, 2005, CIRC RES, V96, P488, DOI 10.1161/01.RES.0000159708.71142.c8
   Volinia S, 2006, P NATL ACAD SCI USA, V103, P2257, DOI 10.1073/pnas.0510565103
   Wang F, 2013, BIOCHEM BIOPH RES CO, V434, P688, DOI 10.1016/j.bbrc.2013.04.010
   Xu Q, BMC CLIN PATHOL
   Yang JL, 2013, CURR OPIN ONCOL, V25, P398, DOI 10.1097/CCO.0b013e3283622c1b
   Ye SB, 2014, ONCOTARGET, V5, P5439, DOI 10.18632/oncotarget.2118
   Zhang Y, 2013, FEBS LETT, V587, P3069, DOI 10.1016/j.febslet.2013.06.058
   Zhang YQ, 2015, INT J RADIAT ONCOL, V92, P1132, DOI 10.1016/j.ijrobp.2015.04.007
   Zhou Y, 2014, J EXP CLIN CANC RES, V33, DOI 10.1186/1756-9966-33-12
NR 38
TC 22
Z9 24
U1 0
U2 10
PU BMC
PI LONDON
PA CAMPUS, 4 CRINAN ST, LONDON N1 9XW, ENGLAND
EI 1475-2867
J9 CANCER CELL INT
JI Cancer Cell Int.
PD NOV 2
PY 2017
VL 17
AR 100
DI 10.1186/s12935-017-0470-2
PG 11
WC Oncology
WE Science Citation Index Expanded (SCI-EXPANDED)
SC Oncology
GA FL8ZO
UT WOS:000414540000002
PM 29118673
OA Green Published, gold
DA 2023-12-20
ER

PT J
AU Noureddine, H
   Hage-Sleiman, R
   Wehbi, B
   Fayyad-Kazan, H
   Hayar, S
   Traboulssi, M
   Alyamani, OA
   Faour, WH
   ElMakhour, Y
AF Noureddine, Hiba
   Hage-Sleiman, Rouba
   Wehbi, Batoul
   Fayyad-Kazan, Hussein
   Hayar, Salem
   Traboulssi, Mohamad
   Alyamani, Osama A.
   Faour, Wissam H.
   ElMakhour, Yolla
TI Chemical characterization and cytotoxic activity evaluation of Lebanese
   propolis
SO BIOMEDICINE & PHARMACOTHERAPY
LA English
DT Article
DE Lebanese propolis; Apoptosis; Cytotoxicity; Plant extract
ID ACID PHENETHYL ESTER; HUMAN OSTEOSARCOMA CELLS; BRAZILIAN RED PROPOLIS;
   HUMAN BREAST-CANCER; IN-VITRO EVALUATION; BIOLOGICAL-ACTIVITIES;
   ANTITUMOR-ACTIVITY; INDUCED APOPTOSIS; ETHANOL EXTRACTS; ANTICANCER
   DRUGS
AB Chemical composition, anti-proliferative and proapoptotic activity as well as the effect of various fractions of Lebanese propolis on the cell cycle distribution were evaluated on Jurkat leukemic T-cells, glioblastoma U251 cells, and breast adenocarcinoma MDA-MB-231 cells using cytotoxic assays, flow cytometry as well as western blot analysis. Liquid chromatography-tandem mass spectrometry (LC-MS/MS) analysis revealed that ferulic acid, chrysin, pinocembrin, galangin are major constituents of the ethanolic crude extract of the Lebanese propolis, while the hexane fraction mostly contains chrysin, pinocembrin, galangin but at similar levels. Furthermore chemical analysis was performed using gas chromatography-mass spectrometry (GC-MS) to identify major compounds in the hexane fraction. Reduction of cell viability was observed in Jurkat cells exposed to the ethanolic crude extract and the hexane fraction, while viability of U251 and MDA-MB-231 cells was only affected upon exposure to the hexane fraction; the other fractions (aqueous phase, methylene chloride, and ethyl acetate) were without effect. Maximum toxic effect was obtained when Jurkat cells were cultivated with 90 mu g/ml of both the crude extract and hexane faction. Toxicity started early after 24 h of incubation and remained till 72 h. Interestingly, the decrease in cell viability was accompanied by a significant increase in p53 protein expression levels and PARP cleavage. Cell cycle distribution showed an increase in the SubG0 fraction in Jurkat, U251 and MDA-MB-231 cells after 24 h incubation with the hexane fraction. This increase in SubG0 was further investigated in Jurkat cells by annexinV/PI and showed an increase in the percentage of cells in early and late apoptosis as well as necrosis. In conclusion, Lebanese propolis exhibited significant cytotoxicity and anti-proliferative activity promising enough that warrant further investigations on the molecular targets and mechanisms of action of Lebanese propolis.
C1 [Noureddine, Hiba; Hayar, Salem; ElMakhour, Yolla] Lebanese Univ, Fac Sci 5, EHRL, Nabatieh, Lebanon.
   [Hage-Sleiman, Rouba] Lebanese Univ, Fac Sci, Dept Biol, Hadath, Lebanon.
   [Wehbi, Batoul] Lebanese Univ, Fac Sci, Beirut, Lebanon.
   [Fayyad-Kazan, Hussein] Lebanese Univ, Fac Sci 1, Lab Canc Biol & Mol Immunol, Hadath, Lebanon.
   [Traboulssi, Mohamad] British Inst Homeopathy Lebanon & Middle East, Beirut, Lebanon.
   [Alyamani, Osama A.] AUST, Fac Hlth Sci, Toxicol Lab, Res & Training Ctr, Beirut, Lebanon.
   [Faour, Wissam H.] LAU, Sch Med, POB 36, Byblos, Lebanon.
C3 Lebanese University; Lebanese University; Lebanese University; Lebanese
   University; American University of Science & Technology - Lebanon;
   Lebanese American University
RP ElMakhour, Y (通讯作者)，Lebanese Univ, Sect 5, Fac Sci, Dept Biol, Nabatieh, Lebanon.
EM yollamakhour@yahoo.com
RI faour, wissam/J-3419-2019; HAYAR, SALEM/AAP-2498-2021
OI faour, wissam/0000-0002-0746-3687; HAYAR, SALEM/0000-0003-3167-9370;
   Fayyad-Kazan, Hussein/0000-0002-3465-4630
FU Lebanese University [4/5740]
FX This study was supported by grant from the Research Program of the
   Lebanese University, Grant number: 4/5740.
CR Alencar SM, 2007, J ETHNOPHARMACOL, V113, P278, DOI 10.1016/j.jep.2007.06.005
   AlShebly MM, 2017, ECOTOX ENVIRON SAFE, V137, P149, DOI 10.1016/j.ecoenv.2016.11.028
   Ambi A, 2017, PHYTOMEDICINE, V30, P50, DOI 10.1016/j.phymed.2017.03.006
   [Anonymous], 2013, EVID-BASED COMPL ALT, DOI DOI 10.1155/2013/254017
   Araújo JR, 2011, NUTR RES, V31, P77, DOI 10.1016/j.nutres.2011.01.006
   Benguedouar Lamia, 2016, Anticancer Agents Med Chem, V16, P1172
   Bouzaiene NN, 2015, EUR J PHARMACOL, V766, P99, DOI [10.1016/j.etphar.2015.09.044, 10.1016/j.ejphar.2015.09.044]
   Bueno-Silva B, 2016, PHYTOMEDICINE, V23, P1583, DOI 10.1016/j.phymed.2016.09.009
   Carlotto A, 2013, PHARMACOECONOMICS, V31, P753, DOI 10.1007/s40273-013-0081-2
   Castaldo S, 2002, FITOTERAPIA, V73, pS1, DOI 10.1016/S0367-326X(02)00185-5
   Chang FR, 2010, ANTIVIR RES, V85, P490, DOI 10.1016/j.antiviral.2009.12.002
   Chang GJ, 2013, EUR J PHARMACOL, V702, P194, DOI 10.1016/j.ejphar.2013.01.040
   Chen CN, 2012, NAT PROD RES, V26, P116, DOI 10.1080/14786419.2010.535146
   Choudhari MK, 2013, EVID-BASED COMPL ALT, V2013, DOI 10.1155/2013/928280
   Frozza COD, 2013, FOOD CHEM TOXICOL, V52, P137, DOI 10.1016/j.fct.2012.11.013
   Daleprane JB, 2012, J NUTR, V142, P441, DOI 10.3945/jn.111.150706
   Daugsch A, 2008, EVID-BASED COMPL ALT, V5, P435, DOI 10.1093/ecam/nem057
   de Groot AC, 2013, DERMATITIS, V24, P263, DOI 10.1097/DER.0000000000000011
   Demir S, 2016, NUTR CANCER, V68, P165, DOI 10.1080/01635581.2016.1115096
   Díaz-Carballo D, 2010, INT J CLIN PHARM TH, V48, P670
   Duffy R, 2012, DRUG DISCOV TODAY, V17, P942, DOI 10.1016/j.drudis.2012.03.013
   Eitsuka T, 2016, INT J MOL SCI, V17, DOI 10.3390/ijms17101605
   Elnakady YA, 2017, SCI REP-UK, V7, DOI 10.1038/srep41453
   Fahrioglu U, 2016, GENE, V576, P476, DOI 10.1016/j.gene.2015.10.061
   Falcao SI, 2014, PHYTOTHER RES, V28, P437, DOI 10.1002/ptr.5013
   Gregory SR, 2002, J ALTERN COMPLEM MED, V8, P77, DOI 10.1089/107555302753507203
   Hanssen M., 1979, HEALING POWER POLLEN
   Hsu TH, 2013, FEBS J, V280, P2581, DOI 10.1111/febs.12242
   Ishihara M, 2009, ONCOL REP, V22, P349, DOI 10.3892/or_00000444
   Alonso-Castro AJ, 2013, ARCH MED RES, V44, P346, DOI 10.1016/j.arcmed.2013.06.002
   Kamiya T, 2012, J AGR FOOD CHEM, V60, P11065, DOI 10.1021/jf303004n
   Kasiotis KM, 2017, PLOS ONE, V12, DOI 10.1371/journal.pone.0170077
   Khacha-ananda S, 2016, INVEST NEW DRUG, V34, P707, DOI 10.1007/s10637-016-0392-1
   Koo H, 2002, CARIES RES, V36, P445, DOI 10.1159/000066535
   Koshiguchi M, 2017, BIOSCI BIOTECH BIOCH, V81, P966, DOI 10.1080/09168451.2016.1274636
   Li F, 2010, NAT PROD COMMUN, V5, P1601
   Li XM, 2016, ADV ENG SOFTW, V93, P1, DOI 10.1016/j.advengsoft.2015.11.003
   Salas AL, 2016, PHYTOMEDICINE, V23, P27, DOI 10.1016/j.phymed.2015.11.007
   Lin JP, 2012, ENVIRON TOXICOL, V27, P480, DOI 10.1002/tox.20662
   Liu CH, 2017, BIOMED PHARMACOTHER, V89, P1415, DOI 10.1016/j.biopha.2017.03.030
   Lopes AA, 2013, BIOORGAN MED CHEM, V21, P7570, DOI 10.1016/j.bmc.2013.10.044
   Malhotra N, 2011, ORAL HLTH PREV DENT, V9, P261
   Midorikawa K, 2001, PHYTOCHEM ANALYSIS, V12, P366, DOI 10.1002/pca.605
   Morawiec T, 2013, EVID-BASED COMPL ALT, V2013, DOI 10.1155/2013/704947
   Muthusamy G, 2016, EUR J PHARMACOL, V786, P194, DOI 10.1016/j.ejphar.2016.05.023
   Naowaboot J, 2016, CLIN EXP PHARMACOL P, V43, P242, DOI 10.1111/1440-1681.12514
   Niu C, 2016, J AM HEART ASSOC, V5, P10
   Omar R, 2017, SCI REP-UK, V7, DOI 10.1038/s41598-017-01038-2
   Orlikova B, 2014, CANCER TREAT RES, V159, P123, DOI 10.1007/978-3-642-38007-5_8
   Ozturk G, 2012, EUR REV MED PHARMACO, V16, P2064
   Paulino N, 2008, EUR J PHARMACOL, V587, P296, DOI 10.1016/j.ejphar.2008.02.067
   Pichichero E, 2011, INT J ONCOL, V38, P473, DOI 10.3892/ijo.2010.876
   Popova M, 2013, CHEM CENT J, V7, DOI 10.1186/1752-153X-7-158
   Ren KW, 2016, BIOMED PHARMACOTHER, V84, P1748, DOI 10.1016/j.biopha.2016.10.111
   Ribera JM, 2009, HEMATOL ONCOL CLIN N, V23, P1033, DOI 10.1016/j.hoc.2009.07.002
   Roy Nabarun, 2016, Asian Pac J Cancer Prev, V17, P4019
   Ryu S., 2017, J CELL PHYSL
   Shamseddine A, 2014, POPUL HEALTH METR, V12, DOI 10.1186/1478-7954-12-4
   Siheri W, 2016, PLOS ONE, V11, DOI 10.1371/journal.pone.0155355
   Silva BB, 2008, EVID-BASED COMPL ALT, V5, P313, DOI 10.1093/ecam/nem059
   Skaba D, 2013, EVID-BASED COMPL ALT, V2013, DOI 10.1155/2013/215391
   Soerjomataram I, 2012, LANCET, V380, P1840, DOI 10.1016/S0140-6736(12)60919-2
   Soltani EK, 2017, FISH SHELLFISH IMMUN, V62, P57, DOI 10.1016/j.fsi.2017.01.009
   Song W, 2017, BIOMED PHARMACOTHER, V89, P845, DOI 10.1016/j.biopha.2017.01.062
   Srivastava V, 2005, BIOORGAN MED CHEM, V13, P5892, DOI 10.1016/j.bmc.2005.05.066
   Sun T, 2014, J CLIN INVEST, V124, P4123, DOI 10.1172/JCI71048
   Szliszka E, 2013, EVID-BASED COMPL ALT, V2013, DOI 10.1155/2013/757628
   Toreti VC, 2013, EVID-BASED COMPL ALT, V2013, DOI 10.1155/2013/697390
   Valença I, 2013, BMC COMPLEM ALTERN M, V13, DOI 10.1186/1472-6882-13-184
   Xia G., 2017, NAT PROD RES, P1
   Xu D, 2017, J EXP CLIN CANC RES, V36, DOI 10.1186/s13046-017-0514-4
   Yang F, 2013, BIOORG MED CHEM LETT, V23, P5544, DOI 10.1016/j.bmcl.2013.08.055
   Yang ZF, 2017, ONCOL REP, V37, P435, DOI 10.3892/or.2016.5224
   Zeinali M, 2017, BIOMED PHARMACOTHER, V92, P998, DOI 10.1016/j.biopha.2017.06.003
   Zhang X, 2016, ONCOL REP, V36, P271, DOI 10.3892/or.2016.4804
   [No title captured]
NR 76
TC 27
Z9 31
U1 0
U2 8
PU ELSEVIER FRANCE-EDITIONS SCIENTIFIQUES MEDICALES ELSEVIER
PI ISSY-LES-MOULINEAUX
PA 65 RUE CAMILLE DESMOULINS, CS50083, 92442 ISSY-LES-MOULINEAUX, FRANCE
SN 0753-3322
EI 1950-6007
J9 BIOMED PHARMACOTHER
JI Biomed. Pharmacother.
PD NOV
PY 2017
VL 95
BP 298
EP 307
DI 10.1016/j.biopha.2017.08.067
PG 10
WC Medicine, Research & Experimental; Pharmacology & Pharmacy
WE Science Citation Index Expanded (SCI-EXPANDED)
SC Research & Experimental Medicine; Pharmacology & Pharmacy
GA FP6OC
UT WOS:000417744400036
PM 28850929
DA 2023-12-20
ER

PT J
AU Liu, ZR
   Sun, LZ
   Jia, TH
   Jia, DF
AF Liu, Zhao-rui
   Sun, Li-zhi
   Jia, Tang-hong
   Jia, Dao-fu
TI β-Aescin shows potent antiproliferative activity in osteosarcoma cells
   by inducing autophagy, ROS generation and mitochondrial membrane
   potential loss
SO JOURNAL OF BUON
LA English
DT Article
DE antiproliferative activity; autophagy; beta-Aescin; osteosarcoma; ROS
ID METASTASIS
AB Purpose: Osteosarcoma is one of the frequent bone tumor affecting mainly children and is associated with considerable mortality. The limited availability of anticancer drugs and less efficacious treatment options have led to poor survival rates of patients with osteosarcoma. Therefore, there is need to look for more viable treatment options and against this backdrop, natural products may prove handy. Therefore the aim of the present study was to evaluate the anticancer activity of a natural product of plant origin, beta-aescin, against U2OS human osteosarcoma cells.
   Methods: U205 human osteosarcoma cell line was used in this study. Antiproliferative activity was determined by MTT assay. Reactive oxygen species (ROS) and mitochondrial membrane potential (MMP) were evaluated by flow cytometry. Autophagy was detected by monodansylcadaverine (MDC) staining and immunofluorescence. Protein expression was examined by western blotting.
   Results: The results indicated that beta-aescin showed significant anticancer activity against U2OS human osteosarcoma cells and exhibited an IC50 of 40 mu M. beta-aescin treatment caused significant increase in ROS and decrease in the MMP. The anticancer effect of beta-aescin was found to be due mainly to autophagic cell death as evidenced from MDC staining and immunofluorescence. Moreover, beta-aescin caused significant increase in the expression levels of LC3-II protein in U2OS osteosarcoma cells in a time and dose-dependent manner.
   Conclusion: Taken together we propose that beta-aescin may prove a lead molecule in the management of osteosarcoma and deserves further research efforts.
C1 [Liu, Zhao-rui; Jia, Tang-hong] Jinan Cent Hosp, Dept Orthopaed Surg, Jinan 250013, Shandong, Peoples R China.
   [Sun, Li-zhi] Jinan Cent Hosp, Med Res & Lab Diagnost Ctr, Jinan 250013, Shandong, Peoples R China.
   [Jia, Dao-fu] Jinan Cent Hosp, Dept Emergency Med, 105 Jiefang Rd, Jinan 250013, Shandong, Peoples R China.
C3 Shandong First Medical University & Shandong Academy of Medical
   Sciences; Shandong First Medical University & Shandong Academy of
   Medical Sciences; Shandong First Medical University & Shandong Academy
   of Medical Sciences
RP Jia, DF (通讯作者)，Jinan Cent Hosp, Dept Emergency Med, 105 Jiefang Rd, Jinan 250013, Shandong, Peoples R China.
EM DacostaCist@yahoo.com
CR Das B, 2012, MINI-REV ORG CHEM, V9, P169, DOI 10.2174/157019312800604706
   Federman N, 2009, CURR TREAT OPTION ON, V10, P82, DOI 10.1007/s11864-009-0087-3
   GUILLAUME M, 1994, ARZNEIMITTELFORSCH, V44-1, P25
   Guo-min XI, 2005, J ZHEJIANG UNIV-SC B, V6, P28
   Hao WH, 2014, PEERJ, V2, DOI 10.7717/peerj.555
   Jia LL, 2013, ONCOL LETT, V5, P1439, DOI 10.3892/ol.2013.1245
   Kowaltowski AJ, 2009, FREE RADICAL BIO MED, V47, P333, DOI 10.1016/j.freeradbiomed.2009.05.004
   Lee KJ, 2008, CANCER LETT, V268, P233, DOI 10.1016/j.canlet.2008.03.058
   Ming ZJ, 2010, PHYTOMEDICINE, V17, P575, DOI 10.1016/j.phymed.2009.12.009
   Mirabello L, 2009, CANCER-AM CANCER SOC, V115, P1531, DOI 10.1002/cncr.24121
   Nagarajan R, 2011, CANCER-AM CANCER SOC, V117, P625, DOI 10.1002/cncr.25446
   Osaki M, 2011, MOL THER, V19, P1123, DOI 10.1038/mt.2011.53
   Qu JT, 2012, J CANCER RES CLIN, V138, P819, DOI 10.1007/s00432-012-1149-7
   Salah S, 2014, MOL CLIN ONCOL, V2, P811, DOI 10.3892/mco.2014.325
   Sinha Shradha, 1994, V42, P53
   Sirtori CR, 2001, PHARMACOL RES, V44, P183, DOI 10.1006/phrs.2001.0847
   Ta H, 2009, CANCER METAST REV, V28, P247, DOI 10.1007/s10555-009-9186-7
NR 17
TC 9
Z9 10
U1 0
U2 2
PU IMPRIMATUR PUBLICATIONS
PI ATHENS
PA 30 DEM POLIORKETES ST, ATHENS, 136 76, GREECE
SN 1107-0625
EI 2241-6293
J9 J BUON
JI J. BUON
PD NOV-DEC
PY 2017
VL 22
IS 6
BP 1582
EP 1586
PG 5
WC Oncology
WE Science Citation Index Expanded (SCI-EXPANDED)
SC Oncology
GA FO8RE
UT WOS:000417154000032
PM 29332356
DA 2023-12-20
ER

PT J
AU Zhang, XY
   Sun, K
   Zhu, Q
   Song, T
   Liu, Y
AF Zhang, Xiao-Yu
   Sun, Ke
   Zhu, Qi
   Song, Tao
   Liu, Yang
TI Ginseng polysaccharide serves as a potential radiosensitizer through
   inducing apoptosis and autophagy in the treatment of osteosarcoma
SO KAOHSIUNG JOURNAL OF MEDICAL SCIENCES
LA English
DT Article
DE Osteosarcomas; Ginseng polysaccharide; Ionizing radiation therapy;
   Radiosensitizer
ID ACIDIC POLYSACCHARIDE; PANAX-GINSENG; BREAST-CANCER; GAMBOGIC ACID;
   CELL-DEATH; PROMOTES; EXPRESSION; SAPONIN; RATS
AB Recent studies have confirmed that the combined use of anti-cancer drugs with ionizing radiation (IR) could improve the sensitivity of osteosarcoma (OS) cells. Therefore, it is necessary to identify potential effective drugs for the enhancement of IR-radiosensitivity. In the current study, we found that 20, 10, 5, and 1 mu M of ginseng polysaccharide (GPS) significantly suppressed MG-63 cell viability with or without gamma-ray radiation in a dose-and time-dependent manner. Strikingly, 20 mu M of GPS combined with 5 Gy treatment suppressed colony formation capacity by nearly 13.75 similar to fold compared with IR treatment alone. Our results showed that GPS could markedly induce early apoptosis and autophagy in MG-63 cells. A higher drug concentration and a greater exposure dose were directly associated with more apoptosis and autophagy in cells. Western blot analysis showed that GPS decreased the phosphorylation of p38 and AKT as well as the protein expression of Bax and cleaved-caspase3. In summary, GPS inhibited proliferation and increased apoptosis and autophagic death in OS cells, indicating that GPS may be a potential effective auxiliary drug for improving the IR sensitivity of OS patients. Copyright (C) 2017, Kaohsiung Medical University. Published by Elsevier Taiwan LLC. This is an open access article under the CC BY-NC-ND license.
C1 [Zhang, Xiao-Yu] Ningxia Peoples Hosp, Dept Orthoped, Yinchuan, Ningxia Provinc, Peoples R China.
   [Sun, Ke] Shangluo Cent Hosp, Dept Orthoped, Shangluo City, Shaanxi, Peoples R China.
   [Zhu, Qi] Ruian Municipal Peoples Hosp, Dept Hand Surg, Ruian City, Zhejiang, Peoples R China.
   [Song, Tao; Liu, Yang] Xi An Jiao Tong Univ, Hong Hui Hosp, Dept Orthoped Surg, 76 Nanguo Rd, Xian 710054, Shaanxi, Peoples R China.
C3 Xi'an Jiaotong University
RP Liu, Y (通讯作者)，Xi An Jiao Tong Univ, Hong Hui Hosp, Dept Orthoped Surg, 76 Nanguo Rd, Xian 710054, Shaanxi, Peoples R China.
EM yuyonghua126@163.com
RI Zhang, xiaoyu/GXA-3206-2022; zhang, xiaoyu/HJI-4374-2023; Wang,
   Zixuan/HZJ-2348-2023; Zhang, xiaoyu/HTM-3222-2023
CR Aoyama N, 2017, ONCOL LETT, V13, P69, DOI 10.3892/ol.2016.5456
   Bhattarai SR, 2017, NANOSCALE, V9, P5085, DOI 10.1039/c6nr08172j
   Bing SJ, 2016, AM J CHINESE MED, V44, P1099, DOI 10.1142/S0192415X16500610
   Cai JP, 2013, INT J BIOL MACROMOL, V57, P22, DOI 10.1016/j.ijbiomac.2013.03.010
   Cao BY, 2014, SCI REP-UK, V4, DOI 10.1038/srep05749
   Chen P, 2017, J CELL BIOCHEM, V118, P74, DOI 10.1002/jcb.25612
   Choi HS, 2008, BIOSCI BIOTECH BIOCH, V72, P1817, DOI 10.1271/bbb.80085
   Dong F, 2017, CAN J PHYSL PHARM
   Du XF, 2008, PHARMAZIE, V63, P904, DOI 10.1691/ph.2008.8604
   Faisham WI, 2017, ASIA-PAC J CLIN ONCO, V13, pE104, DOI 10.1111/ajco.12346
   Fan Jia-Ming, 2013, Zhongguo Zhong Yao Za Zhi, V38, P3332
   Flores RJ, 2017, CANCER-AM CANCER SOC, V123, P144, DOI 10.1002/cncr.30272
   Gandhi D, 2017, BIOL TRACE ELEM RES, V175, P103, DOI 10.1007/s12011-016-0756-6
   Gill J, 2017, PLOS ONE, V12, DOI 10.1371/journal.pone.0173322
   González-Fernández Y, 2017, CANCER LETT, V388, P262, DOI 10.1016/j.canlet.2016.12.012
   Gump JM, 2011, TRENDS CELL BIOL, V21, P387, DOI 10.1016/j.tcb.2011.03.007
   Han K, 2017, ACTA BIOCHIM POL, V64, P11, DOI 10.18388/abp.2014_951
   Hartemayer R, 2017, J PEDIAT HEMATOL ONC, V39, P188, DOI 10.1097/MPH.0000000000000808
   Hu WW, 2001, BIOTECHNOL PROGR, V17, P838, DOI 10.1021/bp010085n
   Kashyap D, 2016, TUMOR BIOL, V37, P12915, DOI 10.1007/s13277-016-5194-8
   Keta O, 2016, CELL BIOL TOXICOL, V32, P83, DOI 10.1007/s10565-016-9319-z
   Kim HJ, 2007, J VET SCI, V8, P39, DOI 10.4142/jvs.2007.8.1.39
   KRYLOVA NV, 1990, ANTIBIOT KHIMIOTERAP, V35, P41
   Liao KA, 2017, BIOL TRACE ELEM RES, V177, P64, DOI 10.1007/s12011-016-0879-9
   Meng XY, 2016, J BIOL CHEM, V291, P10625, DOI 10.1074/jbc.M116.713768
   Niu J, 2012, J CHROMATOGR B, V907, P7, DOI 10.1016/j.jchromb.2012.08.012
   Pattingre S, 2009, J BIOL CHEM, V284, P2719, DOI 10.1074/jbc.M805920200
   Ryter Stefan W, 2014, Int J Cell Biol, V2014, P502676, DOI 10.1155/2014/502676
   Su MF, 2013, J ONCOL, V2013, DOI 10.1155/2013/102735
   Sun X B, 1994, Phytomedicine, V1, P225, DOI 10.1016/S0944-7113(11)80069-3
   Wang CD, 2015, ONCOL LETT, V10, P2063, DOI 10.3892/ol.2015.3599
   Wang SP, 2015, INT J PHARMACEUT, V495, P840, DOI 10.1016/j.ijpharm.2015.09.041
   Wang YY, 2015, CARBOHYD POLYM, V127, P215, DOI 10.1016/j.carbpol.2015.03.070
   Wen CY, 2015, INT J ONCOL, V47, P1663, DOI 10.3892/ijo.2015.3166
   Yin SY, 2013, BIOL PHARM BULL, V36, P1002, DOI 10.1248/bpb.b13-00123
NR 35
TC 15
Z9 17
U1 1
U2 28
PU WILEY
PI HOBOKEN
PA 111 RIVER ST, HOBOKEN 07030-5774, NJ USA
SN 1607-551X
EI 2410-8650
J9 KAOHSIUNG J MED SCI
JI Kaohsiung J. Med. Sci.
PD NOV
PY 2017
VL 33
IS 11
BP 535
EP 542
DI 10.1016/j.kjms.2017.07.001
PG 8
WC Medicine, Research & Experimental
WE Science Citation Index Expanded (SCI-EXPANDED)
SC Research & Experimental Medicine
GA FM1AN
UT WOS:000414702200001
PM 29050670
OA gold
DA 2023-12-20
ER

PT J
AU Shi, ZJ
   Zhou, HX
   Pan, B
   Lu, L
   Wei, ZJ
   Shi, LL
   Yao, X
   Kang, Y
   Feng, SQ
AF Shi, Zhongju
   Zhou, Hengxing
   Pan, Bin
   Lu, Lu
   Wei, Zhijian
   Shi, Linlin
   Yao, Xue
   Kang, Yi
   Feng, Shiqing
TI Exploring the key genes and pathways of osteosarcoma with pulmonary
   metastasis using a gene expression microarray
SO MOLECULAR MEDICINE REPORTS
LA English
DT Article
DE osteosarcoma; pulmonary metastasis; microarray; differentially expressed
   genes; pathways
ID HUMAN HEPATOCELLULAR-CARCINOMA; GROWTH-FACTOR; BREAST-CANCER;
   NASOPHARYNGEAL CARCINOMA; POTENTIAL BIOMARKERS; PROMOTES METASTASIS;
   TUMOR-METASTASIS; PROSTATE-CANCER; LUNG METASTASIS; ADHESION
AB Osteosarcoma is a common and highly malignant tumour in children and teenagers that is characterized by drug resistance and high metastatic potential. Patients often develop pulmonary metastasis and have a low survival rate. However, the mechanistic basis for pulmonary metastasis remains unclear. To identify key gene and pathways associated with pulmonary metastasis of osteosarcoma, the authors downloaded the gene expression dataset GSE85537 and obtained the differentially expressed genes (DEGs) by analyzing high-throughput gene expression in primary tumours and lung metastases. Subsequently, the authors performed gene ontology (GO) and Kyoto Encyclopedia of Genes and Genomes pathway (KEGG) enrichment analyses and a protein-protein interaction (PPI) network was constructed and analyzed by Cytoscape software. In total, 2,493 genes were identified as DEGs. Of these, 485 genes (19.45%) were upregulated, and the remaining 2,008 genes (80.55%) were downregulated. The authors identified the predominant GO categories and KEGG pathways that were significantly over-represented in the metastatic OS samples compared with the non-metastatic OS samples. A PPI network was constructed, and the results indicated that ALB, EGFR, INS, IL6, CDH1, FYN, ERBB2, IL8, CXCL12 and RAC2 were the top 10 core genes. The enrichment analyses of the genes involved in the top three significant modules demonstrated that the DEGs were principally related to neuroactive ligand-receptor interaction, the Rap1 signaling pathway, and protein digestion and absorption. Together, these data elucidated the molecular mechanisms of OS patients with pulmonary metastasis and provide potential therapeutic targets. However, further experimental studies are needed to confirm these results.
C1 [Shi, Zhongju; Zhou, Hengxing; Lu, Lu; Wei, Zhijian; Shi, Linlin; Yao, Xue; Kang, Yi; Feng, Shiqing] Tianjin Med Univ, Gen Hosp, Dept Orthoped, 154 Anshan Rd, Tianjin 300052, Peoples R China.
   [Pan, Bin] Xuzhou Med Univ, Affiliated Hosp, Dept Orthopaed, Xuzhou 221006, Jiangsu, Peoples R China.
C3 Tianjin Medical University; Xuzhou Medical University
RP Feng, SQ (通讯作者)，Tianjin Med Univ, Gen Hosp, Dept Orthoped, 154 Anshan Rd, Tianjin 300052, Peoples R China.
EM sqfeng@tmu.edu.cn
RI Yao, Xue/ABD-5640-2021; Shi, Linlin/AAV-7825-2021
OI Yao, Xue/0000-0003-4904-7697; 
FU National Natural Science Foundation of China [81330042, 81620108018];
   Special Program for Sino-Russian Joint Research - Ministry of Science
   and Technology, China [2014DFR31210]; Tianjin Science and Technology
   Committee, China [13RCGFSY19000, 14ZCZDSY00044]
FX The present study was supported by the State Key Program of National
   Natural Science Foundation of China (grant no. 81330042), International
   Cooperation Program of National Natural Science Foundation of China
   (grant no. 81620108018), Special Program for Sino-Russian Joint Research
   Sponsored by the Ministry of Science and Technology, China (grant no.
   2014DFR31210) and Key Program Sponsored by the Tianjin Science and
   Technology Committee, China (grant nos. 13RCGFSY19000 and
   14ZCZDSY00044).
CR Akkiprik M, 2015, GENES-BASEL, V6, P1201, DOI 10.3390/genes6041201
   Ashburner M, 2000, NAT GENET, V25, P25, DOI 10.1038/75556
   Aviezer D, 2000, CANCER RES, V60, P2973
   Bertucci F, 2016, ONCOTARGET, V7, P27208, DOI 10.18632/oncotarget.8349
   BOLUFER P, 1992, J CLIN ONCOL, V10, P438, DOI 10.1200/JCO.1992.10.3.438
   Case LB, 2015, NAT CELL BIOL, V17, P955, DOI 10.1038/ncb3191
   Chen XS, 2016, ACTA PHARMACOL SIN, V37, P1013, DOI 10.1038/aps.2016.47
   CHOU HC, 1994, GASTROENTEROLOGY, V107, P630, DOI 10.1016/0016-5085(94)90205-4
   Cohen-Solal KA, 2015, MOL CANCER, V14, DOI 10.1186/s12943-015-0404-3
   Day KC, 2017, CANCER RES, V77, P74, DOI 10.1158/0008-5472.CAN-16-1656
   Fester L, 2017, J NEUROCHEM, V140, P126, DOI 10.1111/jnc.13889
   Gai JQ, 2016, INT J ONCOL, V48, P338, DOI 10.3892/ijo.2015.3250
   Giubellino A, 2007, CANCER RES, V67, P6012, DOI 10.1158/0008-5472.CAN-07-0022
   Gorlick R, 2003, CLIN CANCER RES, V9, P5442
   Hammer A, 2016, BMC CELL BIOL, V17, DOI 10.1186/s12860-016-0109-5
   Hollenstein K, 2007, CURR OPIN STRUC BIOL, V17, P412, DOI 10.1016/j.sbi.2007.07.003
   Hsieh SY, 2011, HEPATOLOGY, V53, P504, DOI 10.1002/hep.24083
   Isakoff MS, 2015, J CLIN ONCOL, V33, P3029, DOI 10.1200/JCO.2014.59.4895
   Kanehisa M, 2000, NUCLEIC ACIDS RES, V28, P27, DOI 10.1093/nar/28.1.27
   Kishi T, 2016, ONCOTARGET, V7, P72113, DOI 10.18632/oncotarget.12350
   Klein MJ, 2006, AM J CLIN PATHOL, V125, P555, DOI 10.1309/UC6KQHLD9LV2KENN
   Lammers G, 2010, BIOMATERIALS, V31, P8299, DOI 10.1016/j.biomaterials.2010.07.055
   Leblanc R, 2016, J BONE ONCOL, V5, P109, DOI 10.1016/j.jbo.2016.02.007
   Lee MY, 2012, AM J TRANSL RES, V4, P1
   Li Z, 2015, J MOL NEUROSCI, V57, P1, DOI 10.1007/s12031-015-0594-6
   Liang B, 2016, MED ONCOL, V33, DOI 10.1007/s12032-016-0829-6
   Liu JF, 2015, ONCOTARGET, V6, P40880, DOI 10.18632/oncotarget.5679
   Lu JC, 2015, J CLIN INVEST, V125, P1839, DOI 10.1172/JCI78437
   Mendoza P, 2013, J CELL SCI, V126, P3835, DOI 10.1242/jcs.119727
   Myers JS, 2016, J CANCER, V7, P1452, DOI 10.7150/jca.15860
   Neklyudova O, 2016, J CANCER RES CLIN, V142, P1739, DOI 10.1007/s00432-016-2185-5
   Noguti J, 2012, CANCER GENOM PROTEOM, V9, P329
   Nojiri S, 2014, INT J MOL SCI, V15, P5163, DOI 10.3390/ijms15035163
   Ohguchi S, 1998, HEPATOLOGY, V27, P599, DOI 10.1002/hep.510270239
   Qiu J, 2016, EXP MOL PATHOL, V100, P151, DOI 10.1016/j.yexmp.2015.12.011
   Qu LY, 2015, CANCER CELL INT, V15, DOI 10.1186/s12935-015-0220-2
   Riedl JA, 2005, BIOCHEM J, V389, P465, DOI 10.1042/BJ20050048
   Salem I, 2016, BREAST CANCER RES, V18, DOI 10.1186/s13058-016-0694-4
   Schade B, 2013, CANCER RES, V73, P4474, DOI 10.1158/0008-5472.CAN-12-3925
   Selvarajah GT, 2009, MOL CANCER, V8, DOI 10.1186/1476-4598-8-72
   Siegel HJ, 2008, EXPERT REV ANTICANC, V8, P1257, DOI 10.1586/14737140.8.8.1257
   Sulzmaier FJ, 2014, NAT REV CANCER, V14, P598, DOI 10.1038/nrc3792
   Wang DD, 2015, EUR REV MED PHARMACO, V19, P3367
   Wang J, 2006, ONCOGENE, V25, P7201, DOI 10.1038/sj.onc.1209703
   Weekes D, 2016, ONCOGENE, V35, P2852, DOI 10.1038/onc.2015.344
   Wixon J, 2000, YEAST, V17, P48, DOI 10.1002/(SICI)1097-0061(200004)17:1<48::AID-YEA2>3.0.CO;2-H
   Wolf M, 2000, CANCER GENET CYTOGEN, V123, P128, DOI 10.1016/S0165-4608(00)00319-8
   Xu YJ, 2016, ONCOTARGET, V7, P19654, DOI 10.18632/oncotarget.7677
   Yang J, 2016, TUMOR BIOL, V37, P11645, DOI 10.1007/s13277-016-5140-9
   Yang YZ, 2016, ONCOTARGET, V7, P38025, DOI 10.18632/oncotarget.9443
   Yen MR, 2009, J MOL MICROB BIOTECH, V17, P163, DOI 10.1159/000239667
   Yin FQ, 2016, J EXP CLIN CANC RES, V35, DOI 10.1186/s13046-016-0403-2
   Zandueta C, 2016, J PATHOL, V239, P438, DOI 10.1002/path.4740
   Zhang MH, 2016, ONCOL LETT, V12, P3285, DOI 10.3892/ol.2016.5039
   Zhang MD, 2016, ONCOTARGET, V7, P78640, DOI 10.18632/oncotarget.12693
   Zhao YX, 2014, CLIN EPIGENETICS, V6, DOI 10.1186/1868-7083-6-30
   Zheng LS, 2017, CANCER RES, V77, P579, DOI 10.1158/0008-5472.CAN-16-1281
NR 57
TC 27
Z9 27
U1 0
U2 8
PU SPANDIDOS PUBL LTD
PI ATHENS
PA POB 18179, ATHENS, 116 10, GREECE
SN 1791-2997
EI 1791-3004
J9 MOL MED REP
JI Mol. Med. Rep.
PD NOV
PY 2017
VL 16
IS 5
BP 7423
EP 7431
DI 10.3892/mmr.2017.7577
PG 9
WC Oncology; Medicine, Research & Experimental
WE Science Citation Index Expanded (SCI-EXPANDED)
SC Oncology; Research & Experimental Medicine
GA FM0ZU
UT WOS:000414698900219
PM 28944885
OA Green Submitted, Green Published, hybrid
DA 2023-12-20
ER

PT J
AU Bajpai, J
   Chandrasekharan, A
   Talreja, V
   Simha, V
   Chandrakanth, MV
   Rekhi, B
   Khurana, S
   Khan, A
   Vora, T
   Ghosh, J
   Banavali, SD
   Gupta, S
AF Bajpai, Jyoti
   Chandrasekharan, Arun
   Talreja, Vikas
   Simha, Vijai
   Chandrakanth, M. V.
   Rekhi, Bharat
   Khurana, Sachin
   Khan, Arif
   Vora, Tushar
   Ghosh, Jaya
   Banavali, Shripad D.
   Gupta, Sudeep
TI Outcomes in non-metastatic treatment naive extremity osteosarcoma
   patients treated with a novel non-high dosemethotrexate-based,
   dose-dense combination chemotherapy regimen 'OGS-12'
SO EUROPEAN JOURNAL OF CANCER
LA English
DT Article
DE Osteosarcoma; Non-high dose methotrexate (Non-HDMTX); Chemotherapy; Low
   and middle income countries (LMIC); Novel 'OGS-12' protocol
ID HIGH-GRADE OSTEOSARCOMA; CLINICAL-PRACTICE GUIDELINES; RANDOMIZED
   CONTROLLED-TRIAL; SCANDINAVIAN-SARCOMA-GROUP; 2ND MALIGNANT NEOPLASMS;
   NEOADJUVANT CHEMOTHERAPY; LOCALIZED OSTEOSARCOMA; OSTEOGENIC-SARCOMA;
   FOLLOW-UP; OPERABLE OSTEOSARCOMA
AB Purpose: High-dose methotrexate (HDMTX)-based regimens are widely used in osteosarcoma. However, mandatory in-patient treatment with complex pharmacokinetic monitoring requirement precludes its use, especially in resource-constrained settings of low-and middle-income countries (LMICs).
   Methods: All treatment naive consecutive patients of osteosarcoma were prospectively treated on a novel institutional regimen (named OGS-12) comprising of eight sequential doublets of the following drugs: doxorubicin, cisplatin and ifosfamide in four courses each, given in the neoadjuvant and adjuvant settings. Data were prospectively collected on baseline characteristics, histological response to neoadjuvant chemotherapy (NACT), toxicity, event-free survival (EFS) and overall survival (OS).
   Results: Between 2011 and 2014, 317 treatment naive patients with extremity osteosarcoma were seen, of whom 237 (75%) were non-metastatic. Majority had high tumour burden, with mean tumour size of 10.45 cm, high serum lactate dehydrogenase (LDH) and serum alkaline phosphatase (SAP) in 71% and 88% respectively. A significant number (34%) were nutritionally challenged. Two-hundred ten of 237 patients were analysable for histological response of which 58% had good response (viable cells <= 10%). At the median follow-up of 34.31 (2-60) months, in intention-to-treat (ITT) analysis, the 5-year EFS and OS were 56% and 75% respectively; the same were 60% and 80% in per-protocol analysis. There was febrile neutropenia (FN) in 56%, grade 3/4 thrombocytopaenia in 22% and anaemia in 47% with two chemotoxic deaths. Ten percent of the patients had grade 3/4 diarrhoea and stomatitis and one patient developed grade 4 acute kidney injury requiring dialysis. Baseline SAP (per-protocol) for EFS and performance status (ITT) for OS were found to be independent variables. Histological response was an independent predictor for EFS and OS in both the analyses.
   Conclusions: In treatment naive patients with non-metastatic osteosarcoma, OGS-12 protocol, a dose-dense, non-HDMTX-based, novel, economic and easy to administer regimen produces comparable outcomes to international standards, with acceptable toxicity and is worthy of wider clinical application. (C) 2017 Elsevier Ltd. All rights reserved.
C1 [Bajpai, Jyoti; Chandrasekharan, Arun; Talreja, Vikas; Simha, Vijai; Chandrakanth, M. V.; Rekhi, Bharat; Khurana, Sachin; Khan, Arif; Vora, Tushar; Ghosh, Jaya; Banavali, Shripad D.; Gupta, Sudeep] Tata Mem Hosp, Dr E Borges Rd, Mumbai 400012, Maharashtra, India.
C3 Tata Memorial Centre (TMC); Tata Memorial Hospital
RP Bajpai, J (通讯作者)，Tata Mem Hosp, Dr E Borges Rd, Mumbai 400012, Maharashtra, India.
EM dr_jyotibajpai@yahoo.co.in; groundhogcs@gmail.com;
   vikasttalreja@gmail.com; vijaiaditya1985@gmail.com; drmvch@gmail.com;
   rekhi.bharat@gmail.com; dr.sachinkhurana@gmail.com;
   khandrarif1981@gmail.com; tusharsvora@yahoo.com;
   archana_jaya_ghosh@yahoo.co.in; banavali_2000@yahoo.com;
   sudeepgupta04@yahoo.com
RI Rekhi, Bharat/AAB-5893-2020; Chandrasekharan, Arun/AAY-8101-2021;
   Bajpai, Jyoti/ABG-6370-2020
OI Chandrasekharan, Arun/0000-0001-5373-0558; Bajpai,
   Jyoti/0000-0001-7657-3460; Rekhi, Bharat/0000-0002-3509-4794
FU Institute Review Board
FX No research support received for this study. Institute Review Board
   permission obtained.
CR Al-Quteimat OM, 2014, SAUDI PHARM J, V22, P385, DOI 10.1016/j.jsps.2014.03.002
   Anninga JK, 2011, EUR J CANCER, V47, P2431, DOI 10.1016/j.ejca.2011.05.030
   Assi H, 2010, CURR ONCOL, V17, P23
   Aung L, 2002, CANCER, V95, P1728, DOI 10.1002/cncr.10861
   Bacci G, 2005, EUR J CANCER, V41, P2079, DOI 10.1016/j.ejca.2005.03.036
   BACCI G, 1993, CANCER, V72, P3227, DOI 10.1002/1097-0142(19931201)72:11<3227::AID-CNCR2820721116>3.0.CO;2-C
   Bajpai J, 2013, PEDIATR BLOOD CANCER, V60, P41, DOI 10.1002/pbc.24155
   Bajpai J, 2011, J PEDIAT HEMATOL ONC, V33, pE271, DOI [10.1097/MPH.0b013e31820ff29e, 10.1097/MPH.0b013e31820ff78e]
   Bielack S, 1999, KLIN PADIATR, V211, P260, DOI 10.1055/s-2008-1043798
   Bielack SS, 2002, J CLIN ONCOL, V20, P776, DOI 10.1200/JCO.20.3.776
   Bielack SS, 2015, J CLIN ONCOL, V33, P2279, DOI 10.1200/JCO.2014.60.0734
   BONADONNA G, 1995, JAMA-J AM MED ASSOC, V273, P542
   BRAMWELL VHC, 1992, J CLIN ONCOL, V10, P1579, DOI 10.1200/JCO.1992.10.10.1579
   Casali PG, 2014, ANN ONCOL, V25, P113, DOI 10.1093/annonc/mdu256
   Daw NC, 2011, CANCER-AM CANCER SOC, V117, P2770, DOI 10.1002/cncr.25715
   De Camargo B, 2007, COCHRANE DATABASE SY
   Ferrari S, 2005, J CLIN ONCOL, V23, P8845, DOI 10.1200/JCO.2004.00.5785
   Ferrari S, 1997, ANN ONCOL, V8, P765, DOI 10.1023/A:1008221713505
   Fuchs N, 1998, ANN ONCOL, V9, P893, DOI 10.1023/A:1008391103132
   Gaston CL, 2014, BONE JOINT J, V96B, P665, DOI 10.1302/0301-620X.96B5.33140
   Ghosh J., 2017, PEDIAT HEMATOL ONCOL, V2, P41, DOI [10.1016/j.phoj.2017.07.002, DOI 10.1016/J.PHOJ.2017.07.002]
   GRAF N, 1994, J CLIN ONCOL, V12, P1443, DOI 10.1200/JCO.1994.12.7.1443
   Hagleitner Melanie M., 2012, Sarcoma, V2012, P636405, DOI 10.1155/2012/636405
   Hogendoorn PCW, 2010, ANN ONCOL, V21, pv204, DOI 10.1093/annonc/mdq223
   Howell S, 1998, ENDOCRIN METAB CLIN, V27, P927, DOI 10.1016/S0889-8529(05)70048-7
   Huvos AG, 1991, BONE TUMORS DIAGNOSI, P122
   Le Deley MC, 2007, EUR J CANCER, V43, P752, DOI 10.1016/j.ejca.2006.10.023
   Li X, 2011, INT ORTHOP, V35, P1847, DOI 10.1007/s00264-011-1209-7
   Longhi A, 2003, J PEDIAT HEMATOL ONC, V25, P292, DOI 10.1097/00043426-200304000-00005
   Malik M, 2005, J CLIN ONCOL, V23, p830S
   Marina NM, 2016, LANCET ONCOL, V17, P1396, DOI 10.1016/S1470-2045(16)30214-5
   Meyer WH, 2001, J CLIN ONCOL, V19, P171, DOI 10.1200/JCO.2001.19.1.171
   Meyers PA, 2005, J CLIN ONCOL, V23, P2004, DOI 10.1200/JCO.2005.06.031
   MEYERS PA, 1992, J CLIN ONCOL, V10, P5, DOI 10.1200/JCO.1992.10.1.5
   National Department of Health, 2017, BUILD SKILLS MOR STR, P1, DOI 10.1074/mcp.R300003-MCP200.
   NORTON L, 1977, CANCER TREAT REP, V61, P1307
   Patel SJ, 2002, AM J CLIN ONCOL-CANC, V25, P489, DOI 10.1097/00000421-200210000-00014
   Pratt CB, 1997, CANCER-AM CANCER SOC, V80, P960, DOI 10.1002/(SICI)1097-0142(19970901)80:5<960::AID-CNCR19>3.0.CO;2-U
   Reiss SN, 2016, ANN HEMATOL, V95, P2009, DOI 10.1007/s00277-016-2795-7
   Ren HY, 2015, BIOMED RES INT-UK, V2015, DOI 10.1155/2015/160835
   Schwartz CL, 2007, J CLIN ONCOL, V25, P2057, DOI 10.1200/JCO.2006.07.7776
   Scripture CD, 2006, NAT REV CANCER, V6, P546, DOI 10.1038/nrc1887
   Smeland S, 2003, EUR J CANCER, V39, P488, DOI 10.1016/S0959-8049(02)00747-5
   Souhami RL, 1997, LANCET, V350, P911, DOI 10.1016/S0140-6736(97)02307-6
   Souhami RL, 2003, EJC SUPPL, V1, pS209
   STEINHERZ LJ, 1991, JAMA-J AM MED ASSOC, V266, P1672, DOI 10.1001/jama.266.12.1672
   THORPE WP, 1979, CANCER, V43, P2178, DOI 10.1002/1097-0142(197906)43:6<2178::AID-CNCR2820430603>3.0.CO;2-9
   WALLACE WHB, 1989, MED PEDIATR ONCOL, V17, P409
   Williams D, 2008, PEDIATR BLOOD CANCER, V50, P347, DOI 10.1002/pbc.21323
NR 49
TC 32
Z9 32
U1 0
U2 2
PU ELSEVIER SCI LTD
PI OXFORD
PA THE BOULEVARD, LANGFORD LANE, KIDLINGTON, OXFORD OX5 1GB, OXON, ENGLAND
SN 0959-8049
EI 1879-0852
J9 EUR J CANCER
JI Eur. J. Cancer
PD NOV
PY 2017
VL 85
BP 49
EP 58
DI 10.1016/j.ejca.2017.08.013
PG 10
WC Oncology
WE Science Citation Index Expanded (SCI-EXPANDED)
SC Oncology
GA FJ2KG
UT WOS:000412555000007
PM 28888849
DA 2023-12-20
ER

PT J
AU Duan, R
   Li, CY
   Wang, F
   Yangi, JC
AF Duan, Rui
   Li, Caiyan
   Wang, Fan
   Yangi, Jin-Chu
TI Polymer-lipid hybrid nanoparticles-based paclitaxel and etoposide
   combinations for the synergistic anticancer efficacy in osteosarcoma
SO COLLOIDS AND SURFACES B-BIOINTERFACES
LA English
DT Article
DE Osteosarcoma; Paclitaxel; Etoposide; Apoptosis; Nanoparticles
ID IN-VITRO EVALUATION; RESISTANCE; DELIVERY; CURCUMIN; THERAPY
AB In this study, paclitaxel and etoposide-loaded lipid polymer hybrid nanoparticles (PE-LPN) was successful prepared and evaluated for physicochemical and anticancer effect. Nanosized PE-LPN was obtained with a perfect spherical morphology. PE-LPN exhibited a controlled release of two drugs in a sequential manner. The nanoparticles exhibited a typical endocytosis-mediated cellular uptake in cancer cells. The ratiometric combination of paclitaxel (PTX) and etoposide (ETP) were significantly more cytotoxic than individual drugs. Importantly, superior cytotoxic effect was observed for dual-drug-loaded PE-LPN than cocktail combination at a much lower dose. Similarly, PE-LPN exhibited a significantly higher apoptosis of cancer cells (-45%) compared to that of any other groups with higher caspase-3 and-8 activity. Importantly, PE-LPN showed a remarkable tumor regression effect and exhibited a 2-fold superior efficacy than free drugs. PE-LPN treated group showed significantly less Ki-67 positive cells (less than 25%) than PTX/ETP and single drug treated groups, suggesting less active cell proliferation and a considerably higher tumor growth inhibition effect. The results collectively showed that combination of drugs could greatly improve the therapeutic property of chemotherapeutic drugs. By combining ETP with PTX (a powerful anticancer drug) in a polymer lipid hybrid nanoparticle system, therapeutic efficacy could be improved in osteosarcoma treatments. (C) 2017 Elsevier B.V. All rights reserved.
C1 [Duan, Rui] First Peoples Hosp Jingmen, Dept Oncol, Jingmen 448000, Hubei, Peoples R China.
   [Li, Caiyan] Second Peoples Hosp Jingmen, Dept Clin Lab, Jingmen 448000, Hubei, Peoples R China.
   [Wang, Fan] First Peoples Hosp Jingmen, Dept Orthopaed, Jingmen 448000, Hubei, Peoples R China.
   [Yangi, Jin-Chu] Luoyang Orthoped Hosp Henan Prov, Dept Hand Surg, Luoyang 471002, Henan, Peoples R China.
RP Wang, F (通讯作者)，First Peoples Hosp Jingmen, Dept Orthopaed, Jingmen 448000, Hubei, Peoples R China.
EM jichunyu1979@outlook.com
FU Luoyang Orthopedic Hospital of Henan Province, China
FX This study was supported from the grant of Luoyang Orthopedic Hospital
   of Henan Province, China.
CR Anitha A, 2014, BBA-GEN SUBJECTS, V1840, P2730, DOI 10.1016/j.bbagen.2014.06.004
   Anninga JK, 2011, EUR J CANCER, V47, P2431, DOI 10.1016/j.ejca.2011.05.030
   [Anonymous], 2002, Pathology and genetics of tumours of soft tissue and bone
   Baldwin E. L., 2005, Current Medicinal Chemistry - Anti-Cancer Agents, V5, P363, DOI 10.2174/1568011054222364
   Chou AJ, 2006, EXPERT REV ANTICANC, V6, P1075, DOI 10.1586/14737140.6.7.1075
   He LF, 2001, DRUG DISCOV TODAY, V6, P1153, DOI 10.1016/S1359-6446(01)02038-4
   Herbst RS, 2003, CANCER TREAT REV, V29, P407, DOI 10.1016/S0305-7372(03)00097-5
   Khan S, 2017, SCI TECHNOL ADV MAT, V18, P364, DOI 10.1080/14686996.2017.1319731
   Khan S, 2017, COLLOID SURFACE B, V153, P320, DOI 10.1016/j.colsurfb.2017.03.005
   Khan S, 2016, MEDCHEMCOMM, V7, P1647, DOI 10.1039/c6md00219f
   Khan S, 2016, RSC ADV, V6, P18667, DOI 10.1039/c5ra17906h
   Khan S, 2015, J BIOL INORG CHEM, V20, P1319, DOI 10.1007/s00775-015-1310-2
   Kufe DW, 2003, HOLLAND FREI CANC ME
   Lehár J, 2009, NAT BIOTECHNOL, V27, P659, DOI 10.1038/nbt.1549
   Luetke A, 2014, CANCER TREAT REV, V40, P523, DOI 10.1016/j.ctrv.2013.11.006
   Park JS, 2006, J CONTROL RELEASE, V115, P37, DOI 10.1016/j.jconrel.2006.07.011
   PosthumaDeBoer J., 2013, ONCOL DISC, V1, P1, DOI [10.7243/2052-6199-1-8, DOI 10.7243/2052-6199-1-8]
   Ramasamy T, 2015, CHEM COMMUN, V51, P5758, DOI 10.1039/c5cc00482a
   Ramasamy T., 2017, J CONTROL RELEASE
   Ramasamy T, 2014, ACTA BIOMATER, V10, P5116, DOI 10.1016/j.actbio.2014.08.021
   Ramasamy T, 2014, J MATER CHEM B, V2, P6324, DOI 10.1039/c4tb00867g
   Schwartz CL, 2007, J CLIN ONCOL, V25, P2057, DOI 10.1200/JCO.2006.07.7776
   Shimada T, 2009, ANTICANCER RES, V29, P1009
   Shishodia S, 2005, BIOCHEM PHARMACOL, V70, P700, DOI 10.1016/j.bcp.2005.04.043
   STEWARD WP, 1984, CANCER TREAT REP, V68, P897
   Zhang LH, 2015, INT J NANOMED, V10, P2101, DOI 10.2147/IJN.S77667
   Zhang Y, 2015, J CONTROL RELEASE, V213, pE128, DOI 10.1016/j.jconrel.2015.05.217
NR 27
TC 36
Z9 36
U1 2
U2 23
PU ELSEVIER
PI AMSTERDAM
PA RADARWEG 29, 1043 NX AMSTERDAM, NETHERLANDS
SN 0927-7765
EI 1873-4367
J9 COLLOID SURFACE B
JI Colloid Surf. B-Biointerfaces
PD NOV 1
PY 2017
VL 159
BP 880
EP 887
DI 10.1016/j.colsurfb.2017.08.042
PG 8
WC Biophysics; Chemistry, Physical; Materials Science, Biomaterials
WE Science Citation Index Expanded (SCI-EXPANDED)
SC Biophysics; Chemistry; Materials Science
GA FR0CV
UT WOS:000418729600100
PM 28892872
DA 2023-12-20
ER

PT J
AU Yu, XL
   Lin, S
   Zhang, JQ
   Huang, LY
   Yao, H
   Li, SG
AF Yu, Xiaoling
   Lin, Shouer
   Zhang, Jinque
   Huang, Liying
   Yao, Hong
   Li, Shaoguang
TI Purification of polysaccharide from artificially cultivated
   <i>Anoectochilus roxburghii</i> (wall.) Lindl. by high-speed counter
   current chromatography and its antitumor activity
SO JOURNAL OF SEPARATION SCIENCE
LA English
DT Article
DE Anoectochilus roxburghii (wall.) Lindl.; antitumor activity; counter
   current chromatography; polysaccharides
ID IMMUNE-ENHANCING ACTIVITY; AQUEOUS 2-PHASE SYSTEM;
   STRUCTURAL-CHARACTERIZATION; AURICULARIA-POLYTRICHA; ANTIOXIDANT
   ACTIVITY; ANTICANCER ACTIVITY; SEPARATION; MECHANISMS; FRACTION
AB To establish a systematic method for the extraction, purification, characterization and antitumor activity study of polysaccharide from artificially cultivated Anoectochilus roxburghii (wall.) Lindl. (AC-ARPS). High-speed counter current chromatography with two-phase aqueous systems was successfully applied to purify AC-ARPS after one-step separation. The purity of the AC-ARPS obtained by phenol/sulfuric acid method was 95.01%. The chemical structures of AC-ARPS were identified by a series of analytical methods including high-performance liquid chromatography and liquid chromatography with mass spectrometry. High-performance liquid chromatography and liquid chromatography with mass spectrometry indicated that AC-ARPS was mainly composed of mannose, ribose, glucose, galactose and arabinose with a molar ratio of 1.00: 8.47: 47.30: 1.17: 1.19. AC-ARPS is a homogeneous polysaccharide with a molecular weight of 25 681 Da. The antitumor effect of AC-ARPS was evaluated on lung cancer A549, osteosarcoma 143B, rat adrenal pheochromocytoma PC 12, breast cancer MCF-7, acute leukemia HL 60, chronic leukemia K562, colon cancer SW620, esophageal cancer OE 19, liver cancer HepG2, and neuroglioma U251 cells in vitro. AC-ARPS showed the best inhibitory effect on OE 19 cells, and the IC50 value was 5.67 +/- 0.831 mu mol/L. Fluorescence analysis and flow cytometry results showed that AC-ARPS induced apoptosis and G2/M phase arrest in OE 19 cells.
C1 [Yu, Xiaoling; Zhang, Jinque; Huang, Liying; Yao, Hong; Li, Shaoguang] Fujian Med Univ, Sch Pharm, 1 Xue Yuan Rd, Fuzhou 350108, Fujian, Peoples R China.
   [Lin, Shouer] Fujian Ctr Dis Control & Prevent, Fuzhou, Fujian, Peoples R China.
C3 Fujian Medical University
RP Huang, LY (通讯作者)，Fujian Med Univ, Sch Pharm, 1 Xue Yuan Rd, Fuzhou 350108, Fujian, Peoples R China.
EM fjmuhly88@sina.com.cn
OI Yao, Hong/0000-0003-3826-934X
FU National Health and Family Planning Commission of the People's Republic
   of China [wkj-FJ-33]; International Corporation Program of Science,
   Science and Technology Agency of Fujian Province, China [2016I0004];
   special project scientific research of the Fujian Provincial Department
   Of Finance, China [(2015)1297, 2016 B007]; Fuzhou city technology bureau
   [2015-G-72]
FX We would like to thank Yuxia Sui for the technical assistance in the
   study. This work was financially supported by the National Health and
   Family Planning Commission of the People's Republic of China (No.
   wkj-FJ-33), the International Corporation Program of Science, Science
   and Technology Agency of Fujian Province, China (No. 2016I0004) and the
   special project scientific research of the Fujian Provincial Department
   Of Finance, China (No. (2015)1297, 2016 B007) and the Fuzhou city
   technology bureau (No. 2015-G-72).
CR Chao ZM, 2003, J LIQ CHROMATOGR R T, V26, P1895, DOI 10.1081/JLC-120021758
   Chen RZ, 2014, SEP PURIF TECHNOL, V134, P90, DOI 10.1016/j.seppur.2014.07.017
   Dong XD, 2014, PROCESS BIOCHEM, V49, P1352, DOI 10.1016/j.procbio.2014.04.015
   Fisher M, 2002, ANTICANCER RES, V22, P1737
   Gao J, 2015, FOOD CHEM, V169, P430, DOI 10.1016/j.foodchem.2014.08.016
   [顾慧芬 GU Huifen], 2011, [中成药, Chinese Traditional Patent Medicine], V33, P1364
   Han MH, 2008, PHYTOCHEM ANALYSIS, V19, P438, DOI 10.1002/pca.1070
   Han QB, 2008, J SEP SCI, V31, P1189, DOI 10.1002/jssc.200700582
   Hou YL, 2014, MOL MED REP, V9, P1337, DOI 10.3892/mmr.2014.1976
   Huang LY, 2011, J SEP SCI, V34, P385, DOI 10.1002/jssc.201000577
   Huang LY, 2008, SEP PURIF TECHNOL, V64, P101, DOI 10.1016/j.seppur.2008.07.021
   [黄叶秋 Huang Yeqiu], 2013, [岩性油气藏, Lithologic Reservoirs], V25, P19
   Ito Y, 2005, J CHROMATOGR A, V1065, P145, DOI 10.1016/j.chroma.2004.12.044
   Jiang CX, 2015, CARBOHYD POLYM, V115, P200, DOI 10.1016/j.carbpol.2014.08.095
   Jiang ZG, 2009, CHINESE J ANAL CHEM, V37, P412
   Jing SQ, 2016, J CHROMATOGR B, V1019, P169, DOI 10.1016/j.jchromb.2016.01.004
   Lin L, 2006, J FUJIAN TRAD CHIN M, V16, P37
   Liu J, 2015, INT J BIOL MACROMOL, V72, P1435, DOI 10.1016/j.ijbiomac.2014.10.022
   Luo DH, 2014, CARBOHYD POLYM, V103, P261, DOI 10.1016/j.carbpol.2013.12.033
   Pei JJ, 2015, CARBOHYD POLYM, V115, P472, DOI 10.1016/j.carbpol.2014.09.017
   Qiu SL, 2014, PLOS ONE, V9, DOI 10.1371/journal.pone.0086377
   Qiu T, 2013, CARBOHYD POLYM, V98, P922, DOI 10.1016/j.carbpol.2013.07.014
   Ren Z, 2014, INT J BIOL MACROMOL, V70, P590, DOI 10.1016/j.ijbiomac.2014.07.044
   Seedevi P, 2015, INT J BIOL MACROMOL, V72, P1459, DOI 10.1016/j.ijbiomac.2014.09.062
   Song GL, 2012, NAT PROD RES, V26, P1963, DOI 10.1080/14786419.2011.633080
   Song GL, 2010, J CHROMATOGR A, V1217, P5930, DOI 10.1016/j.chroma.2010.07.036
   Vilaplana F, 2010, J SEP SCI, V33, P3537, DOI 10.1002/jssc.201000525
   Wang ChangQing, 2008, Chinese Journal of Biochemical Pharmaceutics, V29, P93
   Wang CZ, 2015, MOLECULES, V20, P4162, DOI 10.3390/molecules20034162
   Wang NN, 2016, J SEP SCI, V39, P818, DOI 10.1002/jssc.201501205
   Wei JT, 2014, INT J BIOL MACROMOL, V64, P1, DOI 10.1016/j.ijbiomac.2013.11.013
   Wu J, 2012, INT J BIOL MACROMOL, V51, P663, DOI 10.1016/j.ijbiomac.2012.06.040
   Yang JF, 2015, FOOD SCI BIOTECHNOL, V24, P23, DOI 10.1007/s10068-015-0004-4
   Yang L., 2013, EVID-BASED COMPL ALT, V458, P75
   Yang WF, 2015, CARBOHYD POLYM, V117, P1021, DOI 10.1016/j.carbpol.2014.09.082
   Yu P, 2014, CARBOHYD POLYM, V99, P278, DOI 10.1016/j.carbpol.2013.08.033
   Zhou XY, 2014, J CHROMATOGR A, V1362, P129, DOI 10.1016/j.chroma.2014.08.034
NR 37
TC 16
Z9 26
U1 4
U2 82
PU WILEY-V C H VERLAG GMBH
PI WEINHEIM
PA POSTFACH 101161, 69451 WEINHEIM, GERMANY
SN 1615-9306
EI 1615-9314
J9 J SEP SCI
JI J. Sep. Sci.
PD NOV
PY 2017
VL 40
IS 22
BP 4338
EP 4346
DI 10.1002/jssc.201700340
PG 9
WC Chemistry, Analytical
WE Science Citation Index Expanded (SCI-EXPANDED)
SC Chemistry
GA FN7VX
UT WOS:000416228000005
PM 28892307
DA 2023-12-20
ER

PT J
AU Dai, G
   Zheng, D
   Wang, QL
   Yang, J
   Liu, GW
   Song, Q
   Sun, XG
   Tao, CJ
   Hu, QZ
   Gao, T
   Yu, L
   Guo, WC
AF Dai, Guo
   Zheng, Di
   Wang, Qianliang
   Yang, Jian
   Liu, Gaiwei
   Song, Qi
   Sun, Xiangran
   Tao, Chunjie
   Hu, Qingzhu
   Gao, Tian
   Yu, Ling
   Guo, Weichun
TI Baicalein inhibits progression of osteosarcoma cells through
   inactivation of the Wnt/β-catenin signaling pathway
SO ONCOTARGET
LA English
DT Article
DE baicalein; osteosarcoma; proliferation; apoptosis; Wnt signaling pathway
ID TRADITIONAL CHINESE MEDICINE; BREAST-CANCER; CYCLE ARREST; IN-VITRO;
   SUPPRESSES; PROLIFERATION; EXPRESSION; GROWTH; METASTASIS; ACTIVATION
AB Osteosarcoma is a very common type of malignant bone tumor in children and young adults and aberrant activation of Wnt/beta-catenin signaling pathway has been discovered in osteosarcoma. The traditional Chinese medicine baicalein was proved to have anti-proliferative and anti-metastatic properties in osteosarcoma, but the mechanism remained poorly understood. In the present study, we assessed the effects of baicalein on osteosarcoma and detected the potential molecular mechanism. We found that baicalein significantly suppressed the proliferation of osteosarcoma cells in a concentration-and time-dependent manner. In additional, baicalein could induce apoptosis and cell cycle arrest and reduce cell motility. Moreover, the level of beta-catenin and its target genes, including c-myc, cyclinD1, and survivin significantly decreased in baicalein-treated osteosarcoma cells, whereas exogenous expression of beta-catenin could reverse the anti-proliferative and anti-metastatic effects of baicalein. Subsequently, we established a 143B xenograft tumor model and found that baicalein treatment significantly inhibited tumor growth accompanied with inhibiting Wnt/beta-catenin pathway. Thus, these findings suggest that baicalein may be a potentially effective Chinese herbal medicine for therapeutics of osteosarcoma and Wnt/beta-catenin signaling pathway may serve as an efficient molecular marker or predictive target for osteosarcoma.
C1 [Dai, Guo; Zheng, Di; Yang, Jian; Liu, Gaiwei; Song, Qi; Sun, Xiangran; Tao, Chunjie; Hu, Qingzhu; Yu, Ling; Guo, Weichun] Wuhan Univ, Renmin Hosp, Dept Orthoped, Wuhan 430060, Hubei, Peoples R China.
   [Wang, Qianliang] Wuhan Univ, Renmin Hosp, Dept Urol Surg, Wuhan 430060, Hubei, Peoples R China.
   [Gao, Tian] Peking Univ, Canc Hosp & Inst, Key Lab Carcinogenesis & Translat Res, Minist Educ,Dept Orthoped Oncol, Beijing, Peoples R China.
C3 Wuhan University; Wuhan University; Peking University
RP Yu, L; Guo, WC (通讯作者)，Wuhan Univ, Renmin Hosp, Dept Orthoped, Wuhan 430060, Hubei, Peoples R China.
EM scaling@whu.edu.cn; guoweichun@aliyun.com
RI Liu, Jie/JCP-1070-2023; 叶, 佳/HGE-3966-2022
FU Natural Science Foundation of China [81341078, 81502575]; Fundamental
   Research Funds for the Central Universities [2042015kf0069,
   2042017kf0163]
FX This study was supported in part by Grants from the Natural Science
   Foundation of China (No. 81341078 and 81502575), and Fundamental
   Research Funds for the Central Universities (2042015kf0069 and
   2042017kf0163).
CR Anastas JN, 2013, NAT REV CANCER, V13, P11, DOI 10.1038/nrc3419
   Bie BB, 2017, CELL PHYSIOL BIOCHEM, V41, P1519, DOI 10.1159/000470815
   Cai Y, 2014, J CELL BIOCHEM, V115, P625, DOI 10.1002/jcb.24708
   Chen CB, 2015, ONCOTARGET, V6, P17570, DOI 10.18632/oncotarget.4100
   Chen HJ, 2014, CANCER LETT, V354, P5, DOI 10.1016/j.canlet.2014.08.003
   Ganguly KK, 2013, CELL ADHES MIGR, V7, P251, DOI 10.4161/cam.23840
   Goldstein SD, 2016, ONCOTARGET, V7, P21114, DOI 10.18632/oncotarget.8522
   Gulappa T, 2013, CANCER LETT, V337, P177, DOI 10.1016/j.canlet.2013.05.014
   Hattinger CM, 2015, EXPERT OPIN EMERG DR, V20, P495, DOI 10.1517/14728214.2015.1051965
   He NB, 2015, MOL CELL BIOCHEM, V405, P187, DOI 10.1007/s11010-015-2410-6
   Herszényi L, 2012, INT J MOL SCI, V13, P13240, DOI 10.3390/ijms131013240
   Huang YJ, 2016, MOL CARCINOGEN, V55, P1598, DOI 10.1002/mc.22412
   Isakoff MS, 2015, J CLIN ONCOL, V33, P3029, DOI 10.1200/JCO.2014.59.4895
   Janeway KA, 2010, LANCET ONCOL, V11, P670, DOI 10.1016/S1470-2045(10)70062-0
   Jang GB, 2015, SCI REP-UK, V5, DOI 10.1038/srep12465
   Kim SL, 2013, CANCER LETT, V335, P479, DOI 10.1016/j.canlet.2013.03.007
   Kim SD, 2014, BIOCHEM PHARMACOL, V92, P251, DOI 10.1016/j.bcp.2014.09.019
   Kiraz Y, 2016, TUMOR BIOL, V37, P8471, DOI 10.1007/s13277-016-5035-9
   Klaus A, 2008, NAT REV CANCER, V8, P387, DOI 10.1038/nrc2389
   Li X, 2015, CANCER LETT, V357, P219, DOI 10.1016/j.canlet.2014.11.026
   Li-Weber M, 2013, CANCER LETT, V332, P304, DOI 10.1016/j.canlet.2010.07.015
   Lin CH, 2014, ADV EXP MED BIOL, V804, P33, DOI 10.1007/978-3-319-04843-7_2
   Liu TY, 2015, PLOS ONE, V10, DOI 10.1371/journal.pone.0114851
   Liu XP, 2016, ANN HEMATOL, V95, P1787, DOI 10.1007/s00277-016-2766-z
   Lu XS, 2017, ONCOTARGET, V8, P988, DOI 10.18632/oncotarget.13519
   Luetke A, 2014, CANCER TREAT REV, V40, P523, DOI 10.1016/j.ctrv.2013.11.006
   Lv ZL, 2014, ONCOL REP, V31, P989, DOI 10.3892/or.2013.2931
   Ma X., 2016, ELECT J DIFF EQU, V2016, P1, DOI DOI 10.2147/DDDT.S102541
   Ma YL, 2015, J EXP CLIN CANC RES, V34, DOI 10.1186/s13046-015-0232-8
   Malumbres M, 2009, NAT REV CANCER, V9, P153, DOI 10.1038/nrc2602
   Maran A, 2013, J BIOMED MATER RES A, V101, P2491, DOI 10.1002/jbm.a.34550
   Martins-Neves SR, 2016, CANCER LETT, V370, P286, DOI 10.1016/j.canlet.2015.11.013
   Mu JS, 2016, J CANCER, V7, P453, DOI 10.7150/jca.13548
   Radulescu S, 2013, ONCOGENE, V32, P2048, DOI 10.1038/onc.2012.224
   Sheppard KE, 2013, CLIN CANCER RES, V19, P5320, DOI 10.1158/1078-0432.CCR-13-0259
   Signore M, 2013, CANCER LETT, V332, P374, DOI 10.1016/j.canlet.2011.01.013
   Slusarz A, 2010, CANCER RES, V70, P3382, DOI 10.1158/0008-5472.CAN-09-3012
   Takebe N, 2015, NAT REV CLIN ONCOL, V12, P445, DOI 10.1038/nrclinonc.2015.61
   Tanaka M, 2009, BRIT J CANCER, V100, P1957, DOI 10.1038/sj.bjc.6605060
   Tang QL, 2011, CANCER LETT, V311, P113, DOI 10.1016/j.canlet.2011.07.016
   Teiten MH, 2012, CURR PHARM BIOTECHNO, V13, P245, DOI 10.2174/138920112798868593
   Tian J, 2014, TUMOR BIOL, V35, P9439, DOI 10.1007/s13277-014-2433-8
   Vijayamurugan N, 2014, EXPERT REV ANTICANC
   Wang CY, 2014, AM J CHINESE MED, V42, P543, DOI 10.1142/S0192415X14500359
   Wang CZ, 2015, INT J ONCOL, V47, P1749, DOI 10.3892/ijo.2015.3173
   Wang DZ, 2015, DRUG RES, V65, P597, DOI 10.1055/s-0034-1395597
   Wang L, 2010, CANCER LETT, V297, P42, DOI 10.1016/j.canlet.2010.04.022
   Wang W, 2015, INT J NANOMED, V10, P3737, DOI 10.2147/IJN.S80297
   Wang YJ, 2015, CANCER LETT, V358, P170, DOI 10.1016/j.canlet.2014.12.033
   Watson AL, 2013, CANCER DISCOV, V3, P674, DOI 10.1158/2159-8290.CD-13-0081
   Wunder JS, 2007, LANCET ONCOL, V8, P513, DOI 10.1016/S1470-2045(07)70169-9
   Xie T, 2016, INT J ONCOL, V48, P2098, DOI 10.3892/ijo.2016.3416
   Xu WP, 2017, ENVIRON TOXICOL PHAR, V49, P89, DOI 10.1016/j.etap.2016.12.002
   Yu L, 2016, ONCOTARGET, V7, P33055, DOI 10.18632/oncotarget.8849
   Zhang RX, 2016, INT J ONCOL, V49, P1973, DOI 10.3892/ijo.2016.3701
   Zhang SX, 2015, SCI REP-UK, V5, DOI 10.1038/srep13626
   Zhang XH, 2014, CELL MOL BIOL, V60, P29
   Zhang YL, 2016, CANCER RES, V76, P4183, DOI 10.1158/0008-5472.CAN-15-2974
   Zheng YH, 2014, PHYTOTHER RES, V28, P1342, DOI 10.1002/ptr.5135
   Zhou RT, 2017, ONCOTARGET, V8, P56351, DOI 10.18632/oncotarget.16912
NR 60
TC 27
Z9 28
U1 1
U2 17
PU IMPACT JOURNALS LLC
PI ORCHARD PARK
PA 6666 E QUAKER ST, STE 1, ORCHARD PARK, NY 14127 USA
EI 1949-2553
J9 ONCOTARGET
JI Oncotarget
PD OCT 17
PY 2017
VL 8
IS 49
BP 86098
EP 86116
DI 10.18632/oncotarget.20987
PG 19
WC Oncology; Cell Biology
WE Science Citation Index Expanded (SCI-EXPANDED)
SC Oncology; Cell Biology
GA FJ9FN
UT WOS:000413077800125
PM 29156780
OA Green Published, gold, Green Submitted
DA 2023-12-20
ER

PT J
AU Dai, G
   Yu, L
   Yang, J
   Xia, KZ
   Zhang, ZP
   Liu, GW
   Gao, T
   Guo, WC
AF Dai, Guo
   Yu, Ling
   Yang, Jian
   Xia, Kezhou
   Zhang, Zhengpei
   Liu, Gaiwei
   Gao, Tian
   Guo, Weichun
TI The synergistic antitumor effect of cinobufagin and cisplatin in human
   osteosarcoma cell line <i>in vitro</i> and <i>in vivo</i>
SO ONCOTARGET
LA English
DT Article
DE cinobufagin; cisplatin; osteosarcoma; combined treatment; apoptosis
ID HEPATOCELLULAR-CARCINOMA CELLS; DRUG-DELIVERY-SYSTEMS;
   MULTIDRUG-RESISTANCE; GROWTH-INHIBITION; INDUCED APOPTOSIS; LUNG-CANCER;
   CHEMOTHERAPY; METASTASIS; CINOBUFOTALIN; COMBINATION
AB Cisplatin (CDDP) has been shown to be a promising anticancer drug that is effective against many types of cancer, which include osteosarcoma (OS). However, its therapeutic application is restricted by its toxicity in normal tissues and by side effects caused in patients. Reduction of the toxicity of CDDP is necessary to improve cancer treatment. In the present study, we attempted to clarify how cinobufagin, a traditional Chinese medicine, enhances CDDP-induced cytotoxicity in OS cells. OS 143B cells were treated with cinobufagin and CDDP alone or in combination. After low dose combined treatments with cinobufagin and CDDP, the effects of these therapeutics on cell proliferation, apoptosis, cell cycle, migration, invasion, and involvement in Notch pathway, as well as tumor growth and metastatic capability were determined. It was found that the combination of low doses of cinobufagin and CDDP markedly inhibited cell activity, motility, and induced apoptosis and cell cycle arrest in S phase, as well as suppressing tumor growth, metastasis and prolonging longer survival of nude mice in OS xenograft models compared with the actions of either drug alone or vehicle. The results also demonstrated that cinobufagin plus CDDP significantly suppressed the Notch pathway. The anticancer mechanism of these two drugs may involve intervention in the Notch signaling, which may contribute to inhibit tumor growth. All of these results suggest that application of lower concentration cinobufagin plus CDDP could produce a synergistic antitumor effect and this finding warrants further investigation for its potential clinical applications in human OS patients.
C1 [Dai, Guo; Yu, Ling; Yang, Jian; Xia, Kezhou; Zhang, Zhengpei; Liu, Gaiwei; Guo, Weichun] Wuhan Univ, Renmin Hosp, Dept Orthoped, Wuhan 430060, Hubei, Peoples R China.
   [Gao, Tian] Peking Univ, Canc Hosp & Inst, Key Lab Carcinogenesis & Translat Res, Dept Orthoped Oncol,Minist Educ, Beijing 100000, Peoples R China.
C3 Wuhan University; Peking University
RP Guo, WC (通讯作者)，Wuhan Univ, Renmin Hosp, Dept Orthoped, Wuhan 430060, Hubei, Peoples R China.
EM guoweichun@aliyun.com
RI 余, 铃/GPK-8716-2022; 叶, 佳/HGE-3966-2022
FU Natural Science Foundation of China [81341078, 81502575]; Fundamental
   Research Funds for the Central Universities [2042015kf0069,
   2042017kf0163]
FX The study was supported in part by Grants from the Natural Science
   Foundation of China (81341078 and 81502575), and Fundamental Research
   Funds for the Central Universities (2042015kf0069 and 2042017kf0163).
CR Amable L, 2016, PHARMACOL RES, V106, P27, DOI 10.1016/j.phrs.2016.01.001
   Bi XL, 2014, EUR J PHARMACOL, V742, P145, DOI 10.1016/j.ejphar.2014.08.032
   Brennecke P, 2013, PLOS ONE, V8, DOI 10.1371/journal.pone.0074045
   Cao YF, 2017, EUR J PHARMACOL, V794, P77, DOI 10.1016/j.ejphar.2016.11.016
   Chen P, 2013, ASIAN PAC J CANCER P, V14, P759, DOI 10.7314/APJCP.2013.14.2.759
   Chen T, 2017, ONCOTARGET, V8, P11425, DOI 10.18632/oncotarget.14005
   Cheng L, 2015, TUMOR BIOL, V36, P5763, DOI 10.1007/s13277-015-3245-1
   Chin D, 2005, BRIT J PLAST SURG, V58, P466, DOI 10.1016/j.bjps.2004.12.025
   Das R, 2014, CANCER LETT, V351, P81, DOI 10.1016/j.canlet.2014.05.005
   Dasari S, 2014, EUR J PHARMACOL, V740, P364, DOI 10.1016/j.ejphar.2014.07.025
   De Sousa LQ, 2017, TOXICON, V127, P63, DOI 10.1016/j.toxicon.2017.01.004
   Emam H, 2012, CHEM-BIOL INTERACT, V199, P154, DOI 10.1016/j.cbi.2012.07.005
   Ferrari S, 2015, EXPERT OPIN PHARMACO, V16, P2727, DOI 10.1517/14656566.2015.1102226
   Guo L, 2012, MED ONCOL, V29, P1656, DOI 10.1007/s12032-011-0068-9
   Hajighasemi F, 2015, IRAN J CANCER PREV, V8, DOI 10.17795/ijcp2327
   Hsiao Y, 2012, EVID-BASED COMPL ALT, V2012, P1
   Hu QY, 2016, ADV DRUG DELIVER REV, V98, P19, DOI 10.1016/j.addr.2015.10.022
   Huang T, 2012, ASIAN PAC J CANCER P, V13, P2847, DOI 10.7314/APJCP.2012.13.6.2847
   Jaffe N, 2014, ADV EXP MED BIOL, V804, P1, DOI 10.1007/978-3-319-04843-7_1
   Jia YP, 2016, BIOMED PHARMACOTHER, V79, P27, DOI 10.1016/j.biopha.2016.01.043
   Kai S, 2014, BIOCHEM BIOPH RES CO, V452, P768, DOI 10.1016/j.bbrc.2014.08.147
   Kaipparettu BA, 2013, PLOS ONE, V8, DOI 10.1371/journal.pone.0061747
   Kato H, 2015, ONCOLOGY-BASEL, V88, P139, DOI 10.1159/000368414
   Li CJ, 2016, ORTHOP SURG, V8, P105, DOI 10.1111/os.12238
   Li CJ, 2012, CANCER LETT, V319, P203, DOI 10.1016/j.canlet.2012.01.006
   Li JN, 2017, BIOCHEM BIOPH RES CO, V485, P335, DOI 10.1016/j.bbrc.2017.02.079
   Li XC, 2013, TOXICOL LETT, V221, P197, DOI 10.1016/j.toxlet.2013.06.233
   Li YG, 2013, CARCINOGENESIS, V34, P1601, DOI 10.1093/carcin/bgt065
   Lin YL, 2013, MOL CANCER, V12, DOI 10.1186/1476-4598-12-54
   Liu Lei, 2014, Zhongguo Zhong Yao Za Zhi, V39, P3216
   Lou JS, 2016, SCI REP-UK, V6, DOI 10.1038/srep31926
   Lu XS, 2017, ONCOTARGET, V8, P988, DOI 10.18632/oncotarget.13519
   Ma LN, 2012, BIOORG MED CHEM LETT, V22, P1459, DOI 10.1016/j.bmcl.2011.11.095
   Mirabello L, 2009, CANCER-AM CANCER SOC, V115, P1531, DOI 10.1002/cncr.24121
   Pettke A, 2016, ANTI-CANCER DRUG, V27, P1001, DOI 10.1097/CAD.0000000000000418
   Pu FF, 2016, ONCOTARGETS THER, V9, P255, DOI 10.2147/OTT.S90707
   Qi FH, 2012, FOOD CHEM TOXICOL, V50, P295, DOI 10.1016/j.fct.2011.10.040
   Qi FH, 2011, CANCER SCI, V102, P951, DOI 10.1111/j.1349-7006.2011.01900.x
   Satelli A, 2014, CANCER RES, V74, P1645, DOI 10.1158/0008-5472.CAN-13-1739
   Shaikh AB, 2016, INT J MOL SCI, V17, DOI 10.3390/ijms17040506
   Stiborová M, 2012, CURR MED CHEM, V19, P4218, DOI 10.2174/092986712802884286
   Tanaka M, 2009, BRIT J CANCER, V100, P1957, DOI 10.1038/sj.bjc.6605060
   Tao JN, 2014, CANCER CELL, V26, P390, DOI 10.1016/j.ccr.2014.07.023
   Wang DW, 2014, TUMOR BIOL, V35, P4885, DOI 10.1007/s13277-014-1640-7
   Xiao X, 2014, PEDIATR DRUGS, V16, P503, DOI 10.1007/s40272-014-0095-z
   Yan GN, 2016, CANCER LETT, V370, P268, DOI 10.1016/j.canlet.2015.11.003
   Yang Q, 2015, ONCOL REP, V33, P2537, DOI 10.3892/or.2015.3832
   Yin JQ, 2013, TOXICOL LETT, V218, P129, DOI 10.1016/j.toxlet.2012.11.006
   Yu L, 2016, ONCOTARGET, V7, P33055, DOI 10.18632/oncotarget.8849
   Yuan ZT, 2017, ONCOL REP, V37, P1815, DOI 10.3892/or.2017.5410
   Zhang GX, 2016, ONCOTARGET, V7, P28935, DOI 10.18632/oncotarget.7898
   Zhang L, 2015, DRUG DES DEV THER, V9, P5579, DOI 10.2147/DDDT.S89805
   Zheng HC, 2006, ANTICANCER RES, V26, P3579
NR 53
TC 15
Z9 17
U1 0
U2 37
PU IMPACT JOURNALS LLC
PI ORCHARD PARK
PA 6666 E QUAKER ST, STE 1, ORCHARD PARK, NY 14127 USA
EI 1949-2553
J9 ONCOTARGET
JI Oncotarget
PD OCT 17
PY 2017
VL 8
IS 49
BP 85150
EP 85168
DI 10.18632/oncotarget.19554
PG 19
WC Oncology; Cell Biology
WE Science Citation Index Expanded (SCI-EXPANDED)
SC Oncology; Cell Biology
GA FJ9FN
UT WOS:000413077800055
PM 29156710
OA Green Published, gold, Green Submitted
DA 2023-12-20
ER

PT J
AU Cheewatanakornkool, K
   Niratisai, S
   Manchun, S
   Dass, CR
   Sriamornsak, P
AF Cheewatanakornkool, Kamonrak
   Niratisai, Sathit
   Manchun, Somkamol
   Dass, Crispin R.
   Sriamornsak, Pornsak
TI Thiolated pectin-doxorubicin conjugates: Synthesis, characterization and
   anticancer activity studies
SO CARBOHYDRATE POLYMERS
LA English
DT Article
DE Pectin; Thiolated pectin; Doxorubicin; Polymer-drug conjugates; Cancer
ID DRUG-DELIVERY; RELEASE KINETICS; POLYMER; CANCER; DEGRADATION; REDOX;
   ACID
AB In this paper, pectin was cross-linked by a coupling reaction with either thioglycolic acid or cystamine dihydrochloride to form thiolated pectins. The thiolated pectins were then coupled with doxorubicin (DOX) derivative to obtain thiolated pectin-DOX conjugates by two different methods, disulfide bond formation and disulfide bond exchange. The disulfide bond exchange method provided a simple, fast, and efficient approach for synthesis of thiolated pectin-DOX conjugates, compared to the disulfide bond formation. Characteristics, physicochemical properties, and morphology of thiolated pectins and thiolated pectin-DOX conjugates were determined. DOX content in thiolated pectin-DOX conjugates using low methoxy pectin was found to be higher than that using high methoxy pectin. The in vitro anticancer activity of thiolated pectin-DOX conjugates was significantly higher than that of free DOX, in mouse colon carcinoma and human bone osteosarcoma cells, but insignificantly different from that of free DOX, in human prostate cancer cells. Due to their promising anticancer activity in mouse colon carcinoma cells, the thiolated pectin-DOX conjugates might be suitable for building drug platform for colorectal cancer-targeted delivery of DOX. (C) 2017 Elsevier Ltd. All rights reserved.
C1 [Cheewatanakornkool, Kamonrak; Sriamornsak, Pornsak] Silpakorn Univ, Fac Pharm, Dept Pharmaceut Technol, Nakhon Pathom 73000, Thailand.
   [Cheewatanakornkool, Kamonrak; Manchun, Somkamol; Sriamornsak, Pornsak] Silpakorn Univ, Fac Pharm, Pharmaceut Biopolymer Grp PBiG, Nakhon Pathom 73000, Thailand.
   [Niratisai, Sathit] Silpakorn Univ, Fac Pharm, Dept Pharmaceut Chem, Nakhon Pathom 73000, Thailand.
   [Manchun, Somkamol] Thailand Inst Sci & Technol Res, Klongluang 12120, Pathum Thani, Thailand.
   [Dass, Crispin R.] Curtin Univ, Fac Hlth Sci, Sch Pharm, Perth, WA 6845, Australia.
   [Dass, Crispin R.] Curtin Univ, Curtin Hlth Inst Res Innovat, Perth, WA 6845, Australia.
C3 Silpakorn University; Silpakorn University; Silpakorn University;
   Thailand Institute of Science & Technological Research; Curtin
   University; Curtin University
RP Sriamornsak, P (通讯作者)，Silpakorn Univ, Fac Pharm, Dept Pharmaceut Technol, Nakhon Pathom 73000, Thailand.
EM sriamornsak_p@su.ac.th
RI Sriamornsak, Pornsak/F-5850-2010
OI Sriamornsak, Pornsak/0000-0002-5525-1494
CR [Anonymous], 2003, Silpakorn University Internation Journal
   Bernkop-Schnürch A, 2004, EUR J PHARM BIOPHARM, V57, P9, DOI 10.1016/s0939-6411(03)00147-4
   Chassenieux C, 2011, CURR OPIN COLLOID IN, V16, P18, DOI 10.1016/j.cocis.2010.07.007
   Cho YI, 2009, EUR J PHARM BIOPHARM, V73, P59, DOI 10.1016/j.ejpb.2009.04.010
   David-Beabes GL, 2000, INT J ONCOL, V17, P1077
   Dong DW, 2013, J BIOMED MATER RES A, V101, P1336, DOI 10.1002/jbm.a.34450
   Duncan R, 2006, NAT REV CANCER, V6, P688, DOI 10.1038/nrc1958
   GABIZON A, 1994, CANCER RES, V54, P987
   Greco F, 2008, FRONT BIOSCI-LANDMRK, V13, P2744, DOI 10.2741/2882
   Hintzen F, 2013, EUR J PHARM BIOPHARM, V85, P1266, DOI 10.1016/j.ejpb.2013.09.017
   Hruby M, 2015, EUR POLYM J, V65, P82, DOI 10.1016/j.eurpolymj.2015.01.016
   Li ZT, 2010, CARBOHYD POLYM, V80, P254, DOI 10.1016/j.carbpol.2009.11.021
   Liu HX, 2017, MAT SCI ENG C-MATER, V75, P55, DOI 10.1016/j.msec.2017.02.030
   Lv SX, 2014, J CONTROL RELEASE, V194, P220, DOI 10.1016/j.jconrel.2014.09.009
   Mahajan HS, 2013, CARBOHYD POLYM, V91, P618, DOI 10.1016/j.carbpol.2012.08.077
   Manchun S, 2015, CARBOHYD POLYM, V126, P222, DOI 10.1016/j.carbpol.2015.03.018
   Menna P, 2007, J PHARMACOL EXP THER, V322, P408, DOI 10.1124/jpet.107.122820
   Pang X, 2016, J CONTROL RELEASE, V222, P116, DOI 10.1016/j.jconrel.2015.12.024
   PATIL P, 2014, INT J CURR PHARM RES, V6, P7
   Rana S, 2007, ACTA BIOMATER, V3, P233, DOI 10.1016/j.actbio.2006.10.006
   RENARD CMGC, 1995, CARBOHYD RES, V275, P155, DOI 10.1016/0008-6215(95)00140-O
   Rosenbohm C, 2003, CARBOHYD RES, V338, P637, DOI 10.1016/S0008-6215(02)00440-8
   Sharma R, 2011, CARBOHYD POLYM, V85, P658, DOI 10.1016/j.carbpol.2011.03.034
   Sriamornsak P, 2011, EXPERT OPIN DRUG DEL, V8, P1009, DOI 10.1517/17425247.2011.584867
   Su YG, 2015, MOL PHARMACEUT, V12, P1193, DOI 10.1021/mp500710x
   Tacar O, 2013, J PHARM PHARMACOL, V65, P157, DOI 10.1111/j.2042-7158.2012.01567.x
   Thakur BR, 1997, CRIT REV FOOD SCI, V37, P47, DOI 10.1080/10408399709527767
   Thirawong N, 2008, CARBOHYD POLYM, V71, P170, DOI 10.1016/j.carbpol.2007.05.026
   Thirawong N, 2007, EUR J PHARM BIOPHARM, V67, P132, DOI 10.1016/j.ejpb.2007.01.010
   Turakhia S, 2007, AM J PHYSIOL-HEART C, V293, pH3111, DOI 10.1152/ajpheart.00328.2007
   Umoren SA, 2015, CARBOHYD POLYM, V124, P280, DOI 10.1016/j.carbpol.2015.02.036
   Vaidya A, 2015, J SAUDI CHEM SOC, V19, P257, DOI 10.1016/j.jscs.2012.03.001
   Verma Anita K., 2008, Current Drug Delivery, V5, P120, DOI 10.2174/156720108783954806
   Xu C., 2015, RSC ADV, V5
   Xu WG, 2015, BIOMATERIALS, V54, P72, DOI 10.1016/j.biomaterials.2015.03.021
   Yan QF, 2016, MAT SCI ENG C-MATER, V58, P580, DOI 10.1016/j.msec.2015.09.025
   Yousefpour P, 2011, INT J NANOMED, V6, P1977, DOI 10.2147/IJN.S21523
NR 37
TC 29
Z9 30
U1 7
U2 78
PU ELSEVIER SCI LTD
PI OXFORD
PA THE BOULEVARD, LANGFORD LANE, KIDLINGTON, OXFORD OX5 1GB, OXON, ENGLAND
SN 0144-8617
EI 1879-1344
J9 CARBOHYD POLYM
JI Carbohydr. Polym.
PD OCT 15
PY 2017
VL 174
BP 493
EP 506
DI 10.1016/j.carbpol.2017.06.115
PG 14
WC Chemistry, Applied; Chemistry, Organic; Polymer Science
WE Science Citation Index Expanded (SCI-EXPANDED)
SC Chemistry; Polymer Science
GA FD7HI
UT WOS:000407696800054
PM 28821097
DA 2023-12-20
ER

PT J
AU Wen, X
   Yang, F
   Ke, QF
   Xie, XT
   Guo, YP
AF Wen, Xi
   Yang, Fan
   Ke, Qin-Fei
   Xie, Xue-Tao
   Guo, Ya-Ping
TI Hollow mesoporous ZSM-5 zeolite/chitosan ellipsoids loaded with
   doxorubicin as pH-responsive drug delivery systems against osteosarcoma
SO JOURNAL OF MATERIALS CHEMISTRY B
LA English
DT Article
ID METAL-ORGANIC-FRAMEWORK; TOPOISOMERASE-II; IN-VITRO; SILICA
   NANOPARTICLES; CHITOSAN; RELEASE; FABRICATION; DIFFERENTIATION;
   CHEMOTHERAPY; CARRIERS
AB The toxic risks and adverse effects of anticancer drugs on healthy tissues limit their wide clinical application. Herein, we for the first time fabricated hollow mesoporous ZSM-5/chitosan ellipsoids loaded with doxorubicin (HM-ZSM-5/CS/DOX) as pH-responsive drug delivery systems against osteosarcoma. The HM-ZSM-5 ellipsoids including a hollow core and a mesoporous shell could efficiently load DOX drugs with a loading efficiency of 95.8%. The CS layer was uniformly distributed on the HM-ZSM-5 ellipsoids that contributed to the pH-responsive release of DOX drugs. The controlled DOX release kinetics from the HM-ZSM-5/CS/DOX ellipsoids was fitted well with the Korsmeyer-Peppas model. The HM-ZSM-5/CS/DOX ellipsoids exhibited good biocompatibility due to the low DOX release rate in the neutral media that simulated healthy tissues or blood. Moreover, the cellular uptake of the HM-ZSM-5/CS/DOX ellipsoids took place in tumor cells, and the quick release of DOX significantly promoted the apoptosis of MG63 cells. The levels of MDA, LDH and CK markers for the HM-ZSM-5/CS/DOX group were lower than those for the free DOX group, suggesting no systemic toxicity to the heart. Therefore, the HM-ZSM-5/CS/DOX ellipsoids as novel pH-responsive drug delivery systems can effectively treat osteosarcoma without systemic toxicity.
C1 [Wen, Xi; Ke, Qin-Fei; Guo, Ya-Ping] Shanghai Normal Univ, Educ Minist, Key Lab Resource Chem, Shanghai 200234, Peoples R China.
   [Wen, Xi; Ke, Qin-Fei; Guo, Ya-Ping] Shanghai Normal Univ, Shanghai Key Lab Rare Earth Funct Mat, Shanghai 200234, Peoples R China.
   [Yang, Fan; Xie, Xue-Tao] Shanghai Jiao Tong Univ, Dept Orthoped Surg, Affiliated Peoples Hosp 6, Shanghai 200233, Peoples R China.
C3 Shanghai Normal University; Shanghai Normal University; Shanghai Jiao
   Tong University
RP Guo, YP (通讯作者)，Shanghai Normal Univ, Educ Minist, Key Lab Resource Chem, Shanghai 200234, Peoples R China.; Guo, YP (通讯作者)，Shanghai Normal Univ, Shanghai Key Lab Rare Earth Funct Mat, Shanghai 200234, Peoples R China.; Xie, XT (通讯作者)，Shanghai Jiao Tong Univ, Dept Orthoped Surg, Affiliated Peoples Hosp 6, Shanghai 200233, Peoples R China.
EM Xuetaoxie@outlook.com; ypguo@shnu.edu.cn
OI Guo, Ya-Ping/0000-0002-5450-2968
FU Natural Science Foundation of China [51372152]; Innovation Foundation of
   Shanghai Education Committee [14ZZ124]
FX This research was supported by the Natural Science Foundation of China
   (no. 51372152) and the Innovation Foundation of Shanghai Education
   Committee (no. 14ZZ124).
CR Alpaslan E, 2015, ACS BIOMATER SCI ENG, V1, P1096, DOI 10.1021/acsbiomaterials.5b00194
   Bedi RS, 2009, ADV FUNCT MATER, V19, P3856, DOI 10.1002/adfm.200901226
   Bugnicourt L, 2017, J CONTROL RELEASE, V256, P121, DOI 10.1016/j.jconrel.2017.04.018
   CAPRANICO G, 1994, MOL PHARMACOL, V45, P908
   Chen Y, 2014, J AM CHEM SOC, V136, P16326, DOI 10.1021/ja508721y
   Cheng QS, 2013, PLOS ONE, V8, DOI 10.1371/journal.pone.0081947
   Chu NB, 2009, MICROPOR MESOPOR MAT, V118, P169, DOI 10.1016/j.micromeso.2008.08.048
   DRAPER HH, 1990, METHOD ENZYMOL, V186, P421
   Elbialy NS, 2015, INT J PHARMACEUT, V490, P190, DOI 10.1016/j.ijpharm.2015.05.032
   Ghezini R, 2008, MICROPOR MESOPOR MAT, V113, P370, DOI 10.1016/j.micromeso.2007.11.034
   Gruber BM, 2007, ARCH IMMUNOL THER EX, V55, P193, DOI 10.1007/s00005-007-0018-6
   Guo YP, 2014, J BIOMED MATER RES B, V102, P583, DOI 10.1002/jbm.b.33037
   Guo YP, 2011, CHEM ENG J, V166, P391, DOI 10.1016/j.cej.2010.10.057
   HIGUCHI T, 1963, J PHARM SCI, V52, P1145, DOI 10.1002/jps.2600521210
   Horcajada P, 2010, NAT MATER, V9, P172, DOI [10.1038/NMAT2608, 10.1038/NMAT260B, 10.1038/nmat2608]
   Huang X, 2012, SMALL, V8, P3579, DOI 10.1002/smll.201201397
   Jiao J, 2016, MAT SCI ENG C-MATER, V67, P26, DOI 10.1016/j.msec.2016.04.091
   Kariminezhad H, 2015, J PHOTOCH PHOTOBIO B, V148, P107, DOI 10.1016/j.jphotobiol.2015.03.013
   Lee ES, 2008, J CONTROL RELEASE, V132, P164, DOI 10.1016/j.jconrel.2008.05.003
   Li MR, 2017, MICROPOR MESOPOR MAT, V244, P7, DOI 10.1016/j.micromeso.2017.02.046
   Li YS, 2014, ADV MATER, V26, P3176, DOI 10.1002/adma.201305319
   Liu EL, 2015, J NANOMATER, V2015, DOI 10.1155/2015/390358
   Liu JJ, 2016, BIOMATERIALS, V83, P51, DOI 10.1016/j.biomaterials.2016.01.008
   Ma HC, 2014, BIOMATERIALS, V35, P8723, DOI 10.1016/j.biomaterials.2014.06.045
   Meng LQ, 2017, CHEM MATER, V29, P4091, DOI 10.1021/acs.chemmater.7b00913
   Ni MZ, 2015, INT J NANOMED, V10, P2537, DOI 10.2147/IJN.S78498
   Ogura K, 2015, CANCER-AM CANCER SOC, V121, P3844, DOI 10.1002/cncr.29575
   Pathania D, 2016, MAT SCI ENG C-MATER, V64, P428, DOI 10.1016/j.msec.2016.03.065
   Pierrat P, 2015, BIOMATERIALS, V51, P290, DOI 10.1016/j.biomaterials.2015.02.017
   Piperno-Neumann S, 2016, LANCET ONCOL, V17, P1070, DOI 10.1016/S1470-2045(16)30096-1
   POMMIER Y, 1985, BIOCHEMISTRY-US, V24, P6406, DOI 10.1021/bi00344a014
   Roaten JB, 2002, MOL CANCER THER, V1, P483
   Shi JJ, 2014, ACTA BIOMATER, V10, P1280, DOI 10.1016/j.actbio.2013.10.037
   SING KSW, 1985, PURE APPL CHEM, V57, P603, DOI 10.1351/pac198557040603
   Song GQ, 2017, MICROPOR MESOPOR MAT, V248, P192, DOI 10.1016/j.micromeso.2017.04.027
   Tang S, 2014, SURF COAT TECH, V251, P210, DOI 10.1016/j.surfcoat.2014.04.028
   Tang XJ, 2017, MATER LETT, V198, P121, DOI 10.1016/j.matlet.2017.04.006
   Tummala S, 2016, DRUG DELIV, V23, P1773, DOI 10.3109/10717544.2015.1084400
   Unsoy G, 2014, EUR J PHARM SCI, V62, P243, DOI 10.1016/j.ejps.2014.05.021
   Vallet-Regí M, 2007, ANGEW CHEM INT EDIT, V46, P7548, DOI 10.1002/anie.200604488
   Zhang W, 2016, EUR SPINE J, V25, pS113, DOI 10.1007/s00586-015-4202-9
   Zhang YY, 2015, ACS APPL MATER INTER, V7, P18179, DOI 10.1021/acsami.5b05893
   Zheng Y, 2017, J NANOBIOTECHNOL, V15, DOI 10.1186/s12951-017-0261-x
   Zhou XF, 2016, ACTA BIOMATER, V39, P192, DOI 10.1016/j.actbio.2016.05.007
   Zhu R, 2017, J MATER CHEM B, V5, P5009, DOI 10.1039/c7tb00897j
   Zhu R, 2017, MATER DESIGN, V122, P118, DOI 10.1016/j.matdes.2017.03.008
   Zhu YF, 2005, ANGEW CHEM INT EDIT, V44, P5083, DOI 10.1002/anie.200501500
   Zou Z, 2017, J MATER CHEM B, V5, P2126, DOI 10.1039/c6tb03379b
NR 48
TC 34
Z9 34
U1 3
U2 143
PU ROYAL SOC CHEMISTRY
PI CAMBRIDGE
PA THOMAS GRAHAM HOUSE, SCIENCE PARK, MILTON RD, CAMBRIDGE CB4 0WF, CAMBS,
   ENGLAND
SN 2050-750X
EI 2050-7518
J9 J MATER CHEM B
JI J. Mat. Chem. B
PD OCT 14
PY 2017
VL 5
IS 38
BP 7866
EP 7875
DI 10.1039/c7tb01830d
PG 10
WC Materials Science, Biomaterials
WE Science Citation Index Expanded (SCI-EXPANDED)
SC Materials Science
GA FI8DY
UT WOS:000412233000010
PM 32264388
DA 2023-12-20
ER

PT J
AU Chiappetta, C
   Mancini, M
   Lessi, F
   Aretini, P
   De Gregorio, V
   Puggioni, C
   Carletti, R
   Petrozza, V
   Civita, P
   Franceschi, S
   Naccarato, AG
   Della Rocca, C
   Mazzanti, CM
   Di Cristofano, C
AF Chiappetta, Caterina
   Mancini, Massimiliano
   Lessi, Francesca
   Aretini, Paolo
   De Gregorio, Veronica
   Puggioni, Chiara
   Carletti, Raffaella
   Petrozza, Vincenzo
   Civita, Prospero
   Franceschi, Sara
   Naccarato, Antonio G.
   Della Rocca, Carlo
   Mazzanti, Chiara M.
   Di Cristofano, Claudio
TI Whole-exome analysis in osteosarcoma to identify a personalized therapy
SO ONCOTARGET
LA English
DT Article
DE osteosarcoma; next generation sequencing; carcinogenesis; metastasis;
   drug resistance
ID PEDIATRIC OSTEOSARCOMA; CANCER; CELL; P53; EXPRESSION; RECEPTORS;
   ESTROGEN; SARCOMA; PATHWAY; DISEASE
AB Osteosarcoma is the most common pediatric primary non-hematopoietic bone tumor. Survival of these young patients is related to the response to chemotherapy and development of metastases. Despite many advances in cancer research, chemotherapy regimens for osteosarcoma are still based on non-selective cytotoxic drugs. It is essential to investigate new specific molecular therapies for osteosarcoma to increase the survival rate of these patients. We performed exomic sequence analyses of 8 diagnostic biopsies of patients with conventional high grade osteosarcoma to advance our understanding of their genetic underpinnings and to correlate the genetic alteration with the clinical and pathological features of each patient to identify a personalized therapy.
   We identified 18,275 somatic variations in 8,247 genes and we found three mutated genes in 7/8 (87%) samples (KIF1B, NEB and KMT2C). KMT2C showed the highest number of variations; it is an important component of a histone H3 lysine 4 methyltransferase complex and it is one of the histone modifiers previously implicated in carcinogenesis, never studied in osteosarcoma. Moreover, we found a group of 15 genes that showed variations only in patients that did not respond to therapy and developed metastasis and some of these genes are involved in carcinogenesis and tumor progression in other tumors.
   These data could offer the opportunity to get a key molecular target to identify possible new strategies for early diagnosis and new therapeutic approaches for osteosarcoma and to provide a tailored treatment for each patient based on their genetic profile.
C1 [Chiappetta, Caterina; Mancini, Massimiliano; Puggioni, Chiara; Carletti, Raffaella; Petrozza, Vincenzo; Della Rocca, Carlo; Di Cristofano, Claudio] Sapienza Univ Rome, Dept Med Surg Sci & Biotechnol, UOC Pathol, Latina, Italy.
   [Lessi, Francesca; Aretini, Paolo; De Gregorio, Veronica; Civita, Prospero; Franceschi, Sara; Mazzanti, Chiara M.] Pisa Sci Fdn, Pisa, Italy.
   [Naccarato, Antonio G.] Univ Pisa, Dept Pathol, Pisa, Italy.
C3 Sapienza University Rome; University of Pisa
RP Della Rocca, C (通讯作者)，Sapienza Univ Rome, Dept Med Surg Sci & Biotechnol, UOC Pathol, Latina, Italy.
EM carlo.dellarocca@uniroma1.it
RI franceschi, silvia/M-2452-2014; Mazzanti, Chiara/AAX-6539-2021;
   Petrozza, Vincenzo/N-2424-2016; Puggioni, Chiara/ABI-6390-2020; MANCINI,
   MASSIMILIANO/AAC-1583-2022; Aretini, Paolo/AAF-1205-2020; MANCINI,
   MASSIMILIANO/GWC-9347-2022; Di Cristofano, Claudio/I-4847-2012; Lessi,
   Francesca/AAE-6812-2022; Civita, Prospero/AAU-6170-2020
OI franceschi, silvia/0000-0003-4181-8071; Petrozza,
   Vincenzo/0000-0001-9837-8690; Puggioni, Chiara/0000-0002-0828-9473;
   MANCINI, MASSIMILIANO/0000-0001-7465-2229; Aretini,
   Paolo/0000-0003-1075-4319; MANCINI, MASSIMILIANO/0000-0001-7465-2229;
   Lessi, Francesca/0000-0002-3346-4296; NACCARATO, ANTONIO
   GIUSEPPE/0000-0002-8195-9445; CHIAPPETTA, CATERINA/0000-0001-8527-7559;
   Franceschi, Sara/0000-0002-4246-4407; Civita,
   Prospero/0000-0002-8313-1094; Mazzanti, Chiara
   Maria/0000-0002-7249-9221; Di Cristofano, Claudio/0000-0003-2891-5598
FU Associazione Serena Talarico; Associazione culturale Simone Tetti;
   Fondazione Roma Sapienza; AISOS; GIOMI S.p.a.
FX The authors thank the "Associazione Serena Talarico", "Associazione
   culturale Simone Tetti", "Fondazione Roma Sapienza," "AISOS" and "GIOMI
   S.p.a." for the precious support to this research.
CR [Anonymous], 1998, BONE TUMORS
   [Anonymous], 2002, World Health Organization Classification of Tumours
   Ansari KI, 2012, J MOL ENDOCRINOL, V48, P61, DOI 10.1530/JME-11-0078
   Arteaga CL, 2014, CANCER CELL, V25, P282, DOI 10.1016/j.ccr.2014.02.025
   Baldini N, 1997, NAT MED, V3, P378, DOI 10.1038/nm0497-378
   Batanian JR, 2002, J CLIN PATHOL-MOL PA, V55, P389, DOI 10.1136/mp.55.6.389
   Berman SD, 2008, P NATL ACAD SCI USA, V105, P11851, DOI 10.1073/pnas.0805462105
   BORNSTEIN P, 1995, J CELL BIOL, V130, P503, DOI 10.1083/jcb.130.3.503
   Bousquet M, 2016, ANN ONCOL, V27, P738, DOI 10.1093/annonc/mdw009
   Broadhead Matthew L., 2011, Sarcoma, V2011, P959248, DOI 10.1155/2011/959248
   Brown GT, 2016, HISTOPATHOLOGY, V68, P556, DOI 10.1111/his.12780
   Chen B, 2014, BMC CANCER, V14, DOI 10.1186/1471-2407-14-443
   Chen X, 2014, CELL REP, V7, P104, DOI 10.1016/j.celrep.2014.03.003
   Chiappetta C, 2014, APPL IMMUNOHISTO M M, V22, P162, DOI 10.1097/PDM.0000000000000033
   Damron TA, 2007, CLIN ORTHOP RELAT R, P40, DOI 10.1097/BLO.0b013e318059b8c9
   Di Cristofano C, 2010, MODERN PATHOL, V23, P1012, DOI 10.1038/modpathol.2010.77
   Ford DJ, 2015, CANCER GENET-NY, V208, P178, DOI 10.1016/j.cancergen.2015.01.005
   Gerarduzzi C, 2016, J BIOL CHEM, V291, P25937, DOI 10.1074/jbc.M116.752303
   Gianferante DM, 2017, NAT REV ENDOCRINOL, V13, P480, DOI 10.1038/nrendo.2017.16
   Hainaut P, 2016, COLD SPRING HARB PER, P6
   Herz HM, 2016, BIOESSAYS, V38, P1003, DOI 10.1002/bies.201600106
   Hoskins JW, 2016, HUM MOL GENET, V25, P4726, DOI 10.1093/hmg/ddw300
   Joseph CG, 2014, GENE CHROMOSOME CANC, V53, P15, DOI 10.1002/gcc.22114
   Kovac M, 2015, NAT COMMUN, V6, DOI 10.1038/ncomms9940
   Lee J, 2009, P NATL ACAD SCI USA, V106, P8513, DOI 10.1073/pnas.0902873106
   Manolagas SC, 2013, NAT REV ENDOCRINOL, V9, P699, DOI 10.1038/nrendo.2013.179
   Marina N, 2004, ONCOLOGIST, V9, P422, DOI 10.1634/theoncologist.9-4-422
   Marina NM, 2016, LANCET ONCOL, V17, P1396, DOI 10.1016/S1470-2045(16)30214-5
   Martin Jeff W., 2012, Sarcoma, V2012, P627254, DOI 10.1155/2012/627254
   Mendoza-Naranjo A, 2013, EMBO MOL MED, V5, P1087, DOI 10.1002/emmm.201202343
   Munirajan AK, 2008, J BIOL CHEM, V283, P24426, DOI 10.1074/jbc.M802316200
   Nam SH, 2015, ONCOTARGET, V6, P21655, DOI 10.18632/oncotarget.4130
   Pakos EE, 2009, EUR J CANCER, V45, P2367, DOI 10.1016/j.ejca.2009.03.005
   Pal SK, 2016, J ORAL PATHOL MED, V45, P730, DOI 10.1111/jop.12430
   Parsons DW, 2011, SCIENCE, V331, P435, DOI 10.1126/science.1198056
   Perry JA, 2014, P NATL ACAD SCI USA, V111, pE5564, DOI 10.1073/pnas.1419260111
   PosthumaDeBoer J, 2011, CLIN EXP METASTAS, V28, P493, DOI 10.1007/s10585-011-9384-x
   Reed DE, 2014, P NATL ACAD SCI USA, V111, P18100, DOI 10.1073/pnas.1420596111
   Ren L, 2015, ONCOTARGET, V6, P29469, DOI 10.18632/oncotarget.5177
   Rickel K, 2016, BONE, VS8756, P30313
   Rizzo JM, 2012, CANCER PREV RES, V5, P887, DOI 10.1158/1940-6207.CAPR-11-0432
   Shilatifard A, 2012, ANNU REV BIOCHEM, V81, P65, DOI 10.1146/annurev-biochem-051710-134100
   Shyr D, 2013, BIOL PROCED ONLINE, V15, DOI 10.1186/1480-9222-15-4
   Soung YH, 2006, INT J CANCER, V118, P1426, DOI 10.1002/ijc.21507
   Stedman H, 1988, GENOMICS, V2, P1, DOI 10.1016/0888-7543(88)90102-4
   Wang Zuoheng, 2013, Frontiers in Genetics, V4, P160, DOI 10.3389/fgene.2013.00160
   Wasmuth EV, 2012, MOL CELL, V48, P133, DOI 10.1016/j.molcel.2012.07.012
   Weissbach S, 2015, BRIT J HAEMATOL, V169, P57, DOI 10.1111/bjh.13256
   Wittig JC, 2002, AM FAM PHYSICIAN, V65, P1123
   Zhu LM, 2013, FRONT ONCOL, V3, DOI 10.3389/fonc.2013.00230
NR 50
TC 31
Z9 36
U1 0
U2 1
PU IMPACT JOURNALS LLC
PI ORCHARD PARK
PA 6666 E QUAKER ST, STE 1, ORCHARD PARK, NY 14127 USA
EI 1949-2553
J9 ONCOTARGET
JI Oncotarget
PD OCT 6
PY 2017
VL 8
IS 46
BP 80416
EP 80428
DI 10.18632/oncotarget.19010
PG 13
WC Oncology; Cell Biology
WE Science Citation Index Expanded (SCI-EXPANDED)
SC Oncology; Cell Biology
GA FJ1HN
UT WOS:000412465700029
PM 29113313
OA Green Submitted, gold, Green Published
DA 2023-12-20
ER

PT J
AU Palamà, IE
   Arcadio, V
   D'Amone, S
   Biasiucci, M
   Gigli, G
   Cortese, B
AF Palama, Ilaria E.
   Arcadio, Valentina
   D'Amone, Stefania
   Biasiucci, Mariano
   Gigli, Giuseppe
   Cortese, Barbara
TI Therapeutic PCL scaffold for reparation of resected osteosarcoma defect
SO SCIENTIFIC REPORTS
LA English
DT Article
ID TISSUE ENGINEERING APPLICATIONS; DRUG-DELIVERY; POLYCAPROLACTONE
   SCAFFOLDS; POLYELECTROLYTE CAPSULES; LOCAL RECURRENCE; BREAST-CANCER;
   IN-VITRO; CELLS; RECONSTRUCTION; GROWTH
AB Osteosarcomas are highly malignant tumors, which develop rapid growth and local infiltration, inducing metastases that spread primarily in the lung. Treatment of these tumors is mainly based on pre- and post-operative chemotherapy and surgery of the primary tumor. Surgical resection though, generates bone defects. Reparation of these weaknesses presents formidable challenges to orthopedic surgery. Medicine regenerative grafts that act as both tumor therapy with constant local drug delivery and tissue regeneration may provide a new prospect to address this need. These implants can provide sustained drug release at the cancer area, decreasing systemic second effects such as inflammation, and a filling of the resected tissues with regenerative biomaterials. In this study microporous poly-epsilon-caprolactone (PCL) scaffolds have been developed for sustained local release of anti-inflammatory drug dexamethasone (DXM), used as drug model, in cancer medicine regenerative field. The microporous PCL matrix of the scaffolds supported the attachment, proliferation and osteogenic differentiation of osteoblast-like cells, while the polyelectrolyte multilayers, anchored to the inner pore surfaces, sustained locally DXM release. These microporous scaffolds demonstrate the ability to deliver DXM as a localized tumor therapy and to promote proliferation and differentiation of osteoblast-like cells in vitro.
C1 [Palama, Ilaria E.; D'Amone, Stefania; Gigli, Giuseppe] CNR NANOTEC, Nanotechnol Inst, Via Monteroni, I-73100 Lecce, Italy.
   [Arcadio, Valentina; Cortese, Barbara] Univ Roma La Sapienza, CNR NANOTEC, Nanotechnol Inst, Pzle A Moro, I-00185 Rome, Italy.
   [Biasiucci, Mariano] Ist Italiano Tecnol, Ctr Life Nano Sci Sapienza, Viale Regina Elena 291, I-00161 Rome, Italy.
   [Gigli, Giuseppe] Univ Salento, Dept Matemat & Fis Ennio De Giorgi, Via Monteroni, I-73100 Lecce, Italy.
C3 Consiglio Nazionale delle Ricerche (CNR); Istituto di Nanotecnologia
   (NANOTEC-CNR); Consiglio Nazionale delle Ricerche (CNR); Istituto di
   Nanotecnologia (NANOTEC-CNR); Sapienza University Rome; Istituto
   Italiano di Tecnologia - IIT; University of Salento
RP Palamà, IE (通讯作者)，CNR NANOTEC, Nanotechnol Inst, Via Monteroni, I-73100 Lecce, Italy.; Cortese, B (通讯作者)，Univ Roma La Sapienza, CNR NANOTEC, Nanotechnol Inst, Pzle A Moro, I-00185 Rome, Italy.
EM ilaria.palama@nanotec.cnr.it; barbara.cortese@nanotec.cnr.it
RI Palamà, Ilaria/I-6082-2012; Cortese, Barbara/K-8443-2018; Cortese,
   Barbara/AGR-8776-2022
OI Cortese, Barbara/0000-0001-8667-7255; Cortese,
   Barbara/0000-0001-8667-7255; Palama, Ilaria Elena/0000-0003-4420-0680;
   Gigli, Giuseppe/0000-0002-2583-5747
FU MAAT-molecular nanotechnology to human health and the environment (PON
   RC) [PON02_00563_3316357]; Italian Association for Cancer Research
   (AIRC) through MFAG [16803]
FX This study was supported by MAAT-molecular nanotechnology to human
   health and the environment (PON R&C 2007-2013 project's code
   PON02_00563_3316357) and partially by Italian Association for Cancer
   Research (AIRC) through the grant MFAG n. 16803.
CR Abe Hiroyuki, 1996, DATA BOOK MECH PROPE
   Abraham SM, 2006, J EXP MED, V203, P1883, DOI 10.1084/jem.20060336
   Adamcik J, 2012, NANOSCALE, V4, P4426, DOI 10.1039/c2nr30768e
   Adamcik J, 2011, APPL PHYS LETT, V98, DOI 10.1063/1.3589369
   Antipov AA, 2003, COLLOID SURFACE A, V224, P175, DOI 10.1016/S0927-7757(03)00195-X
   Böstman O, 2000, BIOMATERIALS, V21, P2615, DOI 10.1016/S0142-9612(00)00129-0
   Chen MW, 2012, INT J NANOMED, V7, P4285, DOI 10.2147/IJN.S33083
   Cortese B, 2009, ADV FUNCT MATER, V19, P2961, DOI 10.1002/adfm.200900918
   Croisier F, 2012, ACTA BIOMATER, V8, P218, DOI 10.1016/j.actbio.2011.08.015
   DeFail AJ, 2006, J BIOMED MATER RES A, V79A, P954, DOI 10.1002/jbm.a.30865
   DERJAGUIN BV, 1994, PROG SURF SCI, V45, P131, DOI 10.1016/0079-6816(94)90044-2
   Engler AJ, 2006, CELL, V126, P677, DOI 10.1016/j.cell.2006.06.044
   Eshraghi S, 2010, ACTA BIOMATER, V6, P2467, DOI 10.1016/j.actbio.2010.02.002
   Froschle GW, 1997, ANTICANCER RES, V17, P995
   Garvin K, 2005, CLIN ORTHOP RELAT R, P105, DOI 10.1097/01.blo.0000175720.99118.fe
   GEIGER B, 1987, J CELL SCI, P251
   GERHART TN, 1993, J ORTHOPAED RES, V11, P250, DOI 10.1002/jor.1100110212
   Goddard JM, 2007, PROG POLYM SCI, V32, P698, DOI 10.1016/j.progpolymsci.2007.04.002
   Goldberg M, 2007, J BIOMAT SCI-POLYM E, V18, P241, DOI 10.1163/156856207779996931
   Guarino V, 2008, BIOMATERIALS, V29, P3662, DOI 10.1016/j.biomaterials.2008.05.024
   Habraken WJEM, 2007, ADV DRUG DELIVER REV, V59, P234, DOI 10.1016/j.addr.2007.03.011
   Holzapfel BM, 2012, OPER ORTHOP TRAUMATO, V24, P247, DOI 10.1007/s00064-012-0187-2
   Holzapfel B. M., ALLOPLASTIC RECONSTR
   Hu Y, 2015, J MATER CHEM B, V3, P3848, DOI 10.1039/c5tb00093a
   Isakoff MS, 2015, J CLIN ONCOL, V33, P3029, DOI 10.1200/JCO.2014.59.4895
   Itokazu M, 1998, J BIOMED MATER RES, V39, P536, DOI 10.1002/(SICI)1097-4636(19980315)39:4<536::AID-JBM5>3.0.CO;2-K
   JAFFE N, 1972, CANCER-AM CANCER SOC, V30, P1627, DOI 10.1002/1097-0142(197212)30:6<1627::AID-CNCR2820300631>3.0.CO;2-H
   Khatiwala CB, 2007, J CELL PHYSIOL, V211, P661, DOI 10.1002/jcp.20974
   Lutolf MP, 2009, NATURE, V462, P433, DOI 10.1038/nature08602
   Lynge ME, 2013, BIOMATER SCI-UK, V1, P1181, DOI 10.1039/c3bm60107b
   Mad Jin R., 2015, J NANOMATER, V2015, P8
   MIKOS AG, 1994, POLYMER, V35, P1068, DOI 10.1016/0032-3861(94)90953-9
   Mooney DJ, 1996, BIOMATERIALS, V17, P1417, DOI 10.1016/0142-9612(96)87284-X
   Mouriño V, 2010, J R SOC INTERFACE, V7, P209, DOI 10.1098/rsif.2009.0379
   Munhoz AM, 2006, PLAST RECONSTR SURG, V118, P1664, DOI 10.1097/01.prs.0000244307.92286.e4
   Nemir S, 2010, ANN BIOMED ENG, V38, P2, DOI 10.1007/s10439-009-9811-1
   Palamà IE, 2012, INTEGR BIOL-UK, V4, P1299, DOI 10.1039/c2ib20133j
   Palamà IE, 2012, INTEGR BIOL-UK, V4, P228, DOI 10.1039/c2ib00116k
   Palamà IE, 2010, NANOMEDICINE-UK, V5, P419, DOI 10.2217/NNM.10.8
   Palamà IE, 2015, REND LINCEI-SCI FIS, V26, P239, DOI 10.1007/s12210-015-0430-5
   Palamà IE, 2010, SCI ADV MATER, V2, P138, DOI 10.1166/sam.2010.1082
   Probst FA, 2010, HANDCHIR MIKROCHIR P, V42, P369, DOI 10.1055/s-0030-1248310
   Rezwan K, 2006, BIOMATERIALS, V27, P3413, DOI 10.1016/j.biomaterials.2006.01.039
   Sadiasa A, 2014, J BIOMAT SCI-POLYM E, V25, P150, DOI 10.1080/09205063.2013.846633
   Sarasam A, 2005, BIOMATERIALS, V26, P5500, DOI 10.1016/j.biomaterials.2005.01.071
   Schroer B, 2003, CHIRURG, V74, P145, DOI 10.1007/s00104-002-0569-3
   Schultz KR, 2014, LEUKEMIA, V28, P1467, DOI 10.1038/leu.2014.30
   Sun M, 2015, ACTA BIOMATER, V18, P21, DOI 10.1016/j.actbio.2015.02.004
   Xu LC, 2007, BIOMATERIALS, V28, P3273, DOI 10.1016/j.biomaterials.2007.03.032
   Yang SF, 2001, TISSUE ENG, V7, P679, DOI 10.1089/107632701753337645
   Yang T, 2017, ACS APPL MATER INTER, V9, P22950, DOI 10.1021/acsami.7b05012
   Zhang SF, 2009, PHARM RES-DORDR, V26, P1561, DOI 10.1007/s11095-009-9897-z
NR 52
TC 33
Z9 34
U1 2
U2 33
PU NATURE PUBLISHING GROUP
PI LONDON
PA MACMILLAN BUILDING, 4 CRINAN ST, LONDON N1 9XW, ENGLAND
SN 2045-2322
J9 SCI REP-UK
JI Sci Rep
PD OCT 4
PY 2017
VL 7
AR 12672
DI 10.1038/s41598-017-12824-3
PG 12
WC Multidisciplinary Sciences
WE Science Citation Index Expanded (SCI-EXPANDED)
SC Science & Technology - Other Topics
GA FI7FH
UT WOS:000412161800010
PM 28978922
OA Green Published, gold
DA 2023-12-20
ER

PT J
AU Gong, T
   Su, XT
   Xia, Q
   Wang, JG
AF Gong, Teng
   Su, Xue-Tao
   Xia, Qun
   Wang, Jing-Gui
TI Biodegradable Combinatorial Drug Loaded pH-Sensitive Liposomes for
   Enhanced Osteosarcoma Therapeutics
SO JOURNAL OF BIOMATERIALS AND TISSUE ENGINEERING
LA English
DT Article
DE Osteosarcoma; Nanocarriers; Liposomes; Combinatorial; Doxorubicin;
   Ladirubicin
ID PHASE-II TRIAL; ENCAPSULATED MURAMYL TRIPEPTIDE; CELL LUNG-CANCER;
   DOXORUBICIN DOXIL(TM); OVARIAN-CANCER; SINGLE-AGENT; CHEMOTHERAPY;
   THERAPY; NANOPARTICLES; EFFICIENCY
AB Osteosarcoma, malignancy which is usually seen in adolescents and small children, in an absence of suitable treatment may lead to fatalities. The current available therapeutic opportunities like multidrug chemotherapy, although effective, have lots of side effects. Chemotherapy drugs along with nanocarriers may prove productive. This study describes the co-encapsulation/ combination of two chemotherapy drugs (doxorubicin and ladirubicin) within a nanocarrier liposome for specific targetivity of malignant tissues. The preparation and characterization of the combinatorial drug loaded liposomes have been described in detail. The encapsulation efficiency of the combinatorial drugs has been found to be enhanced than individual drug loaded liposomes. The TEM images indicate that the encapsulation of combination of drugs do not lead to distortion of the liposomes. Moreover the sizes of the liposomes are small enough to escape the endosomes. Cytocompatibility/biocompatibility of the combinatorial drug loaded liposomes with normal cells is no significantly different from that of control samples. The anti-tumor studies reveal an extremely effective drug delivery nanocarrier which results in reducing the tumor lesions to half its original size. The studies reveal that the co-encapsulation of drugs in liposomes increases the effectiveness of the drug delivery to malignant tissue.
C1 [Gong, Teng; Su, Xue-Tao; Xia, Qun; Wang, Jing-Gui] Logist Coll Chinese Peoples Armed Police Force, Dept Orthopaed Surg, Affiliated Hosp, Tianjin 300162, Peoples R China.
   [Gong, Teng] Tianjin Med Univ, Clin Med Coll, Tianjin Hosp, Dept Spinal Surg, Tianjin 300211, Peoples R China.
C3 Tianjin Medical University
RP Su, XT (通讯作者)，Logist Coll Chinese Peoples Armed Police Force, Dept Orthopaed Surg, Affiliated Hosp, Tianjin 300162, Peoples R China.
FU Logistics College of Chinese People's Armed Police Force, Tianjin, China
   [WYB201109]
FX This work supported by Launching fund project of philosophic doctor from
   Logistics College of Chinese People's Armed Police Force, Tianjin, China
   (No: WYB201109).
CR Ahsan FL, 2002, J CONTROL RELEASE, V79, P29, DOI 10.1016/S0168-3659(01)00549-1
   Banerjee S, 2012, INT J PHARMACEUT, V436, P786, DOI 10.1016/j.ijpharm.2012.07.059
   Carrle D, 2006, INT ORTHOP, V30, P445, DOI 10.1007/s00264-006-0192-x
   Chen YT, 2016, RSC ADV, V6, P44425, DOI 10.1039/c6ra01733a
   Delbaldo C, 2004, JAMA-J AM MED ASSOC, V292, P470, DOI 10.1001/jama.292.4.470
   Dhule SS, 2012, NANOMED-NANOTECHNOL, V8, P440, DOI 10.1016/j.nano.2011.07.011
   Di Maio M, 2009, J CLIN ONCOL, V27, P1836, DOI 10.1200/JCO.2008.17.5844
   Dieter P., 1999, MEDIAT INFLAMM, V8, P295
   Dou QL, 2017, J BIOMATER TISS ENG, V7, P69, DOI 10.1166/jbt.2017.1540
   Eloy JO, 2016, COLLOID SURFACE B, V141, P74, DOI 10.1016/j.colsurfb.2016.01.032
   Eloy JO, 2014, COLLOID SURFACE B, V123, P345, DOI 10.1016/j.colsurfb.2014.09.029
   Galindo-Rodriguez S, 2004, PHARM RES-DORDR, V21, P1428, DOI 10.1023/B:PHAM.0000036917.75634.be
   Gordon AN, 2001, J CLIN ONCOL, V19, P3312, DOI 10.1200/JCO.2001.19.14.3312
   Gordon AN, 2000, J CLIN ONCOL, V18, P3093, DOI 10.1200/JCO.2000.18.17.3093
   Hu CMJ, 2012, BIOCHEM PHARMACOL, V83, P1104, DOI 10.1016/j.bcp.2012.01.008
   Hu J, 2016, INT J MOL MED, V37, P690, DOI 10.3892/ijmm.2016.2458
   KEMPF RA, 1980, J IMMUNOPHARMACOL, V2, P509, DOI 10.3109/08923978009026409
   KLEINERMAN ES, 1995, J IMMUNOTHER, V17, P181, DOI 10.1097/00002371-199504000-00007
   Krieg A. M., 2004, CURR ONCOL REP, V6, P888
   Kurzman ID, 1995, CLIN CANCER RES, V1, P1595
   Lamplot JD, 2013, CURR CANCER THER REV, V9, P55, DOI 10.2174/1573394711309010006
   Larmonier CB, 2004, INT J MOL MED, V13, P355
   Mohanraj VJ, 2006, TROP J PHARM RES, V5, P61
   Muggia FM, 2002, J CLIN ONCOL, V20, P2360, DOI 10.1200/JCO.2002.08.171
   Nardin A, 2006, CURR CANCER DRUG TAR, V6, P123, DOI 10.2174/156800906776056473
   Nii T, 2005, INT J PHARMACEUT, V298, P198, DOI 10.1016/j.ijpharm.2005.04.029
   Pradhan R, 2014, IEEE SENS J, V14, P1476, DOI 10.1109/JSEN.2013.2296717
   Pradhan R, 2014, RSC ADV, V4, P9432, DOI 10.1039/c3ra45090b
   Pradhan R, 2014, SENSOR ACTUAT B-CHEM, V193, P478, DOI 10.1016/j.snb.2013.12.003
   Pradhan R, 2014, BIOSENS BIOELECTRON, V55, P44, DOI 10.1016/j.bios.2013.11.060
   Pulford B, 2010, PLOS ONE, V5, DOI 10.1371/journal.pone.0011085
   Rose PG, 2005, ONCOLOGIST, V10, P205, DOI 10.1634/theoncologist.10-3-205
   Skubitz KM, 2003, CANCER INVEST, V21, P167, DOI 10.1081/CNV-120016412
   Skubitz KM, 2002, CANCER INVEST, V20, P693, DOI 10.1081/CNV-120003538
   Soares PIP, 2012, MINI-REV MED CHEM, V12, P1239, DOI 10.2174/138955712802762022
   Taylor TM, 2007, FOOD BIOPHYS, V2, P1, DOI 10.1007/s11483-007-9023-x
   Tomoda K, 1999, NATURE, V398, P160, DOI 10.1038/18230
   Wang QJ, 2017, J BIOMATER TISS ENG, V7, P127, DOI 10.1166/jbt.2017.1550
   Weigel BJ, 2003, CLIN CANCER RES, V9, P3105
   Woodcock J, 2011, NEW ENGL J MED, V364, P985, DOI 10.1056/NEJMp1101548
NR 40
TC 6
Z9 6
U1 0
U2 16
PU AMER SCIENTIFIC PUBLISHERS
PI VALENCIA
PA 26650 THE OLD RD, STE 208, VALENCIA, CA 91381-0751 USA
SN 2157-9083
EI 2157-9091
J9 J BIOMATER TISS ENG
JI J. Biomater. Tissue Eng.
PD OCT
PY 2017
VL 7
IS 10
BP 952
EP 961
DI 10.1166/jbt.2017.1645
PG 10
WC Cell & Tissue Engineering
WE Science Citation Index Expanded (SCI-EXPANDED)
SC Cell Biology
GA FQ6BQ
UT WOS:000418448300006
DA 2023-12-20
ER

PT J
AU Popovic, DJ
   Posa, M
   Popovic, KJ
   Kolarovic, J
   Popovic, JK
   Banovic, PZ
AF Popovic, Dusica J.
   Posa, Mihalj
   Popovic, Kosta J.
   Kolarovic, Jovanka
   Popovic, Jovan K.
   Banovic, Pavle Z.
TI Application of a widely-used tropical anti-worm agent, mebendazole, in
   modern oncology
SO TROPICAL JOURNAL OF PHARMACEUTICAL RESEARCH
LA English
DT Review
DE Anthelmintic; Mebendazole; Cancer treatment; Antimicrotubullar effect;
   Anti-neoangiogenesis
ID ANTHELMINTIC DRUG MEBENDAZOLE; CARCINOMA-CELLS; BCL-2 ANTISENSE;
   COLON-CANCER; IN-VITRO; APOPTOSIS; GROWTH; BAX; ALBENDAZOLE; ACTIVATION
AB Although clinical trials have not been completed, it has already been confirmed that mebendazole, a well-known anti-parasitic drug widely used in the tropical areas, inhibits cancer cell growth. Preclinical studies show that mebendazole notably impedes the growth of malignant and metastatic tumors such as osteosarcoma and soft tissue sarcoma, melanoma, carcinoma (lung, colorectal, breast, ovarian, hepatocellular and adrenocortical), acute myeloid leukaemia, glioblastoma multiforme and meduloblastoma. Mebendazole can induce the depolymerization of microtubules in neoplasms and newly formed vasculature, stopping tumor growth and neoangiogenesis, along with other proposed mechanisms of action.
C1 [Popovic, Dusica J.; Banovic, Pavle Z.] Univ Novi Sad, Fac Med, Dept Histol & Embryol, Novi Sad, Serbia.
   [Posa, Mihalj; Popovic, Kosta J.] Univ Novi Sad, Fac Med, Dept Pharm, Novi Sad, Serbia.
   [Kolarovic, Jovanka] Univ Novi Sad, Fac Med, Dept Pediat, Novi Sad, Serbia.
   [Popovic, Jovan K.] Univ Novi Sad, Fac Med, Dept Pharmacol Toxicol & Clin Pharmacol, Novi Sad, Serbia.
C3 University of Novi Sad; University of Novi Sad; University of Novi Sad;
   University of Novi Sad
RP Popovic, DJ (通讯作者)，Univ Novi Sad, Fac Med, Dept Histol & Embryol, Novi Sad, Serbia.
EM jovan.popovic@mf.uns.ac.rs
RI Popović, Kosta/GZK-3376-2022; Banović, Pavle/ACV-2278-2022; Mihaly,
   Posa/HTO-8380-2023; Banović, Pavle/AAA-8210-2022
OI Banović, Pavle/0000-0001-7902-6606; Banović, Pavle/0000-0001-7902-6606;
   Popovic, Jovan/0000-0002-6790-8668; Posa, Mihalj/0000-0002-8044-2655;
   Popovic, Dusica/0000-0001-7880-0874; Kolarovic,
   Jovanka/0000-0001-7240-0773; Popovic, Kosta/0000-0001-7895-9009
FU Republic of Serbia, Autonomous Province of Vojvodina, Provincial
   Secretariat for High Education and Scientific Research
   [142-451-2469/2017]; Republic of Serbia, Ministry of Science [171039,
   172013]; ERASMUS + "Reinforcement of the Framework for Experimental
   Education in Healthcare in Serbia - ReFEEHS"
   [561644-EPP-1-2015-1-RS-EPPKA2-CBHE-JP (2015 - 2991 / 001 - 001)]
FX This work was supported by the following organizations:; Republic of
   Serbia, Autonomous Province of Vojvodina, Provincial Secretariat for
   High Education and Scientific Research, Grant No. 142-451-2469/2017
   (JP); Republic of Serbia, Ministry of Science, Grants No. 171039 (JS)
   and 172013 (DM); ERASMUS + "Reinforcement of the Framework for
   Experimental Education in Healthcare in Serbia - ReFEEHS" Project No.
   561644-EPP-1-2015-1-RS-EPPKA2-CBHE-JP (2015 - 2991 / 001 - 001) ( JP);
   The excellent technical assistance and suggestions during preparation of
   this work by electrical engineer Mrs Vesna Popovic is gratefully
   acknowledged.
CR Adams JM, 2007, ONCOGENE, V26, P1324, DOI 10.1038/sj.onc.1210220
   Amery W K, 1977, World J Surg, V1, P597
   Azvolinsky A, 2014, JNCI-J NATL CANCER I, V106, DOI 10.1093/jnci/dju030
   Bai RY, 2015, CLIN CANCER RES, V21, P3462, DOI 10.1158/1078-0432.CCR-14-2681
   Bai RY, 2015, NEURO-ONCOLOGY, V17, P545, DOI 10.1093/neuonc/nou234
   Bai RY, 2011, NEURO-ONCOLOGY, V13, P974, DOI 10.1093/neuonc/nor077
   Basu A, 1998, MOL HUM REPROD, V4, P1099, DOI 10.1093/molehr/4.12.1099
   Bedikian AY, 2006, J CLIN ONCOL, V24, P4738, DOI 10.1200/JCO.2006.06.0483
   Benard G, 2010, EMBO J, V29, P1458, DOI 10.1038/emboj.2010.39
   Bertolini F, 2015, NAT REV CLIN ONCOL, V12, P732, DOI 10.1038/nrclinonc.2015.169
   Boguslawska Joanna, 2013, Med Wieku Rozwoj, V17, P196
   Cheng EHY, 2003, SCIENCE, V301, P513, DOI 10.1126/science.1083995
   Coyne C.P., 2013, J CLIN EXP ONCOL, V2, p10 0 0109
   Cuddeback SM, 2001, J BIOL CHEM, V276, P20559, DOI 10.1074/jbc.M101527200
   Dayan AD, 2003, ACTA TROP, V86, P141, DOI 10.1016/S0001-706X(03)00031-7
   Dobrosotskaya Irina Y, 2011, Endocr Pract, V17, pe59, DOI 10.4158/EP10390.CR
   Doudican N, 2008, MOL CANCER RES, V6, P1308, DOI 10.1158/1541-7786.MCR-07-2159
   Doudican NA, 2013, ANTI-CANCER DRUG, V24, P181, DOI 10.1097/CAD.0b013e32835a43f1
   Dowling RJO, 2011, BMC MED, V9, DOI 10.1186/1741-7015-9-33
   Finucane DM, 1999, J BIOL CHEM, V274, P2225, DOI 10.1074/jbc.274.4.2225
   Gupta SC, 2013, TRENDS PHARMACOL SCI, V34, P508, DOI 10.1016/j.tips.2013.06.005
   JANIK J, 1993, J CLIN ONCOL, V11, P125, DOI 10.1200/JCO.1993.11.1.125
   Klasa RJ, 2002, ANTISENSE NUCLEIC A, V12, P193, DOI 10.1089/108729002760220798
   Langley RE, 2013, ECANCERMEDICALSCIENC, V7, DOI 10.3332/ecancer.2013.297
   Larsen AR, 2015, MOL CANCER THER, V14, P3, DOI 10.1158/1535-7163.MCT-14-0755-T
   Lu Y, 2012, PHARM RES-DORDR, V29, P2943, DOI 10.1007/s11095-012-0828-z
   Martarelli D, 2008, CANCER CHEMOTH PHARM, V61, P809, DOI 10.1007/s00280-007-0538-0
   Morales DR, 2015, ANNU REV MED, V66, P17, DOI 10.1146/annurev-med-062613-093128
   Mukhopadhyay T, 2002, CLIN CANCER RES, V8, P2963
   Nygren P, 2014, ACTA ONCOL, V53, P427, DOI 10.3109/0284186X.2013.844359
   Nygren P, 2013, J CANCER RES CLIN, V139, P2133, DOI 10.1007/s00432-013-1539-5
   Osmak M, 2012, CANCER LETT, V324, P1, DOI 10.1016/j.canlet.2012.04.011
   Pantziarka P, 2015, ECANCERMEDICALSCIENC, V9, DOI 10.3332/ecancer.2015.521
   Pantziarka P, 2014, ECANCERMEDICALSCIENC, V8, DOI 10.3332/ecancer.2014.442
   Pantziarka P, 2014, ECANCERMEDICALSCIENC, V8, DOI 10.3332/ecancer.2014.443
   Pawluk SA, 2015, CLIN PHARMACOKINET, V54, P371, DOI 10.1007/s40262-015-0243-9
   Peiris-Pages Maria, 2015, Oncoscience, V2, P696
   Pourgholami MH, 2001, CANCER LETT, V165, P43, DOI 10.1016/S0304-3835(01)00382-2
   Sasaki J, 2002, MOL CANCER THER, V1, P1201
   Shukla N, 2014, PEDIATR BLOOD CANCER, V61, P431, DOI 10.1002/pbc.24789
   Spagnuolo PA, 2010, BLOOD, V115, P4824, DOI 10.1182/blood-2009-09-243055
   Steg AD, 2012, MOL CANCER THER, V11, P1587, DOI 10.1158/1535-7163.MCT-11-1058
   Strittmatter SM, 2014, NAT MED, V20, P590, DOI 10.1038/nm.3595
   Sukhatme V, 2015, ECANCERMEDICALSCIENC, V9, DOI 10.3332/ecancer.2015.568
   Yasumatsu R, 2004, J CANCER RES CLIN, V130, P567, DOI 10.1007/s00432-004-0582-7
   Yoshiji H, 2002, ANTI-CANCER DRUG, V13, P221, DOI 10.1097/00001813-200203000-00003
NR 46
TC 6
Z9 7
U1 1
U2 18
PU PHARMACOTHERAPY GROUP
PI BENIN CITY
PA UNIV BENIN, FACULTY PHARMACY, BENIN CITY, 00000, NIGERIA
SN 1596-5996
J9 TROP J PHARM RES
JI Trop. J. Pharm. Res.
PD OCT
PY 2017
VL 16
IS 10
BP 2555
EP 2562
DI 10.4314/tjpr.v16i10.32
PG 8
WC Pharmacology & Pharmacy
WE Science Citation Index Expanded (SCI-EXPANDED)
SC Pharmacology & Pharmacy
GA FQ6AN
UT WOS:000418444800030
OA gold
DA 2023-12-20
ER

PT J
AU Sayeed, M
   Bracci, M
   Lucarini, G
   Lazzarini, R
   Di Primio, R
   Santarelli, L
AF Abu Sayeed, Md
   Bracci, Massimo
   Lucarini, Guendalina
   Lazzarini, Raffaella
   Di Primio, Roberto
   Santarelli, Lory
TI Regulation of microRNA using promising dietary phytochemicals: Possible
   preventive and treatment option of malignant mesothelioma
SO BIOMEDICINE & PHARMACOTHERAPY
LA English
DT Review
DE Dietary phytochemicals; Malignant mesothelioma; MicroRNA; Expression; In
   vitro; In vivo
ID PROSTATE-CANCER CELLS; GROWTH-FACTOR RECEPTOR; EPITHELIAL-MESENCHYMAL
   TRANSITION; HEPATOCELLULAR-CARCINOMA CELLS; PHENETHYL ISOTHIOCYANATE
   PEITC; CHOLESTATIC LIVER-INJURY; HUMAN OSTEOSARCOMA CELLS;
   SPRAGUE-DAWLEY RATS; PLEURAL MESOTHELIOMA; ELLAGIC ACID
AB Malignant mesothelioma (MM) is a very aggressive, lethal cancer, and its incidence is increasing worldwide. Development of multi-drug resistance, therapy related side-effects, and disease recurrence after therapy are the major problems for the successful treatment of MM. Emerging evidence indicates that dietary phytochemicals can exert anti-cancer activities by regulating microRNA expression. Until now, only one dietary phytochemical (ursolic acid) has been reported to have MM microRNA regulatory ability. A large number of dietary phytochemicals still remain to be tested. In this paper, we have introduced some dietary phytochemicals (curcumin, epigallocatechin gallate, quercetin, genistein, pterostilbene, resveratrol, capsaicin, ellagic acid, benzyl isothiocyanate, phenethyl isothiocyanate, sulforaphane, indole-3-carbinol, 3,3'-diindolylmethane, diallyl disulphide, betulinic acid, and oleanolic acid) which have shown microRNA regulatory activities in various cancers and could regulate MM microRNAs. In addition to microRNA regulatory activities, curcumin, epigallocatechin gallate, quercetin, genistein, resveratrol, phenethyl isothiocyanate, and sulforaphane have anti-mesothelioma potentials, and pterostilbene, capsaicin, ellagic acid, benzyl isothiocyanate, indole-3-carbinol, 3,3'-diindolylmethane, diallyl disulphide, betulinic acid, and oleanolic acid have potentials to inhibit cancer by regulating the expression of various genes which are also known to be aberrant in MM. (C) 2017 Elsevier Masson SAS. All rights reserved.
C1 [Abu Sayeed, Md; Bracci, Massimo; Lucarini, Guendalina; Lazzarini, Raffaella; Di Primio, Roberto; Santarelli, Lory] Polytech Univ Marche, Dept Clin & Mol Sci, I-60126 Ancona, Italy.
C3 Marche Polytechnic University
RP Sayeed, M (通讯作者)，Polytech Univ Marche, Dept Clin & Mol Sci, I-60126 Ancona, Italy.
EM sayeed.ru@gmail.com
RI Lucarini, Guendalina/AAA-7335-2021; Santarelli, Lory/AAU-4494-2020;
   Bracci, Massimo/K-1192-2018
OI Bracci, Massimo/0000-0003-3901-5376; santarelli,
   lory/0000-0003-1015-7098
FU Polytechnic University of Marche, Ancona, Italy
FX The authors acknowledge the funding provided by the Polytechnic
   University of Marche, Ancona, Italy.
CR Abu Sayeed M, 2017, J FUNCT FOODS, V28, P177, DOI 10.1016/j.jff.2016.11.008
   Adebiyi A, 2004, FOOD CHEM TOXICOL, V42, P715, DOI 10.1016/j.fct.2003.12.006
   Agneta R, 2014, PHYTOCHEMISTRY, V106, P178, DOI 10.1016/j.phytochem.2014.06.019
   Aires A, 2013, MOLECULES, V18, P4651, DOI 10.3390/molecules18044651
   Al-Hujaily EM, 2011, BREAST CANCER RES TR, V128, P97, DOI 10.1007/s10549-010-1089-3
   Allouche Y, 2009, J AGR FOOD CHEM, V57, P3604, DOI 10.1021/jf803237z
   Altomare DA, 2005, ONCOGENE, V24, P6080, DOI 10.1038/sj.onc.1208744
   Alumkal JJ, 2015, INVEST NEW DRUG, V33, P480, DOI 10.1007/s10637-014-0189-z
   Amatya VJ, 2016, INT J ONCOL, V48, P1599, DOI 10.3892/ijo.2016.3358
   Ambros V, 2004, NATURE, V431, P350, DOI 10.1038/nature02871
   Andersen M, 2015, ANTICANCER RES, V35, P6223
   Andre CM, 2012, J AGR FOOD CHEM, V60, P10546, DOI 10.1021/jf302809k
   Appari M, 2014, INT J ONCOL, V45, P1391, DOI 10.3892/ijo.2014.2539
   Aqil Farrukh, 2013, Cancer Lett, V334, P133, DOI 10.1016/j.canlet.2013.02.032
   Ares AM, 2014, FOOD CHEM, V152, P66, DOI 10.1016/j.foodchem.2013.11.125
   Aronchik I, 2014, MOL CANCER RES, V12, P1621, DOI 10.1158/1541-7786.MCR-14-0018
   Arunkumar R, 2012, PHYTOMEDICINE, V19, P912, DOI 10.1016/j.phymed.2012.04.009
   Balatti V, 2011, J THORAC ONCOL, V6, P844, DOI 10.1097/JTO.0b013e31820db125
   Bartel DP, 2004, CELL, V116, P281, DOI 10.1016/S0092-8674(04)00045-5
   Basu Aruna, 2011, Genes Cancer, V2, P108, DOI 10.1177/1947601911409212
   Bennett RN, 2004, J AGR FOOD CHEM, V52, P428, DOI 10.1021/jf030530p
   Bhutani M, 2007, CLIN CANCER RES, V13, P3024, DOI 10.1158/1078-0432.CCR-06-2575
   BIANCHI AB, 1995, P NATL ACAD SCI USA, V92, P10854, DOI 10.1073/pnas.92.24.10854
   Bianchi Claudio, 2014, Indian J Occup Environ Med, V18, P82, DOI 10.4103/0019-5278.146897
   Birnie KA, 2015, MOL CANCER RES, V13, P1106, DOI 10.1158/1541-7786.MCR-14-0442
   Bobinaite R, 2012, FOOD CHEM, V132, P1495, DOI 10.1016/j.foodchem.2011.11.137
   Bocchetta M, 2008, CANCER RES, V68, P1022, DOI 10.1158/0008-5472.CAN-07-5203
   Bononi I, 2016, ONCOTARGET, V7, P82700, DOI 10.18632/oncotarget.12408
   Boreddy SR, 2011, CLIN CANCER RES, V17, P1784, DOI 10.1158/1078-0432.CCR-10-1891
   Bott M, 2011, NAT GENET, V43, P668, DOI 10.1038/ng.855
   Burns J, 2000, J AGR FOOD CHEM, V48, P220, DOI 10.1021/jf9909757
   Caligiani A, 2013, FOOD CHEM, V136, P735, DOI 10.1016/j.foodchem.2012.08.011
   Calin GA, 2006, NAT REV CANCER, V6, P857, DOI 10.1038/nrc1997
   Carbone M, 2000, ANTICANCER RES, V20, P875
   Carbone M, 2000, J CELL BIOCHEM, V76, P189, DOI 10.1002/(SICI)1097-4644(20000201)76:2<189::AID-JCB3>3.0.CO;2-J
   Carbone M, 2008, CANCER RES, V68, P9488, DOI 10.1158/0008-5472.CAN-08-2332
   Carbone M, 2011, P NATL ACAD SCI USA, V108, P13618, DOI 10.1073/pnas.1105887108
   Chadalapaka G, 2010, MOL CANCER RES, V8, P739, DOI 10.1158/1541-7786.MCR-09-0493
   Chae JI, 2012, INT J MOL MED, V30, P835, DOI 10.3892/ijmm.2012.1075
   Chakraborty A, 2010, TOXICOL IN VITRO, V24, P1215, DOI 10.1016/j.tiv.2010.02.007
   Chakraborty S, 2014, FEBS LETT, V588, P549, DOI 10.1016/j.febslet.2013.11.040
   Chen RJ, 2012, J AGR FOOD CHEM, V60, P11533, DOI 10.1021/jf302778a
   Cheng Y.X., 2016, SCI FISH FARM, V5, P15
   Chintharlapalli S, 2011, BMC CANCER, V11, DOI 10.1186/1471-2407-11-371
   Chiou YS, 2010, J AGR FOOD CHEM, V58, P8833, DOI 10.1021/jf101571z
   Chiyomaru T, 2013, PLOS ONE, V8, DOI 10.1371/journal.pone.0070372
   Chiyomaru T, 2013, PLOS ONE, V8, DOI 10.1371/journal.pone.0058929
   Chiyomaru T, 2012, PLOS ONE, V7, DOI 10.1371/journal.pone.0043812
   Chow HHS, 2003, CLIN CANCER RES, V9, P3312
   Cioce M, 2014, ONCOGENE, V33, P5319, DOI 10.1038/onc.2013.476
   Dabir S, 2014, CLIN CANCER RES, V20, P5124, DOI 10.1158/1078-0432.CCR-14-1233
   DANIEL E M, 1989, Journal of Food Composition and Analysis, V2, P338, DOI 10.1016/0889-1575(89)90005-7
   DAZZI H, 1990, BRIT J CANCER, V61, P924, DOI 10.1038/bjc.1990.207
   Delgermaa V, 2011, B WORLD HEALTH ORGAN, V89, P716, DOI 10.2471/BLT.11.086678
   Demiroglu-Zergeroglu A, 2016, BMC COMPLEM ALTERN M, V16, DOI 10.1186/s12906-016-1267-x
   Denis I, 2014, ONCOTARGET, V5, P11641, DOI 10.18632/oncotarget.2604
   Destro A, 2006, LUNG CANCER, V51, P207, DOI 10.1016/j.lungcan.2005.10.016
   Dhar S, 2015, ONCOTARGET, V6, P27214, DOI 10.18632/oncotarget.4877
   Dogan AU, 2006, CANCER RES, V66, P5063, DOI 10.1158/0008-5472.CAN-05-4642
   Donno D, 2016, EUR FOOD RES TECHNOL, V242, P1961, DOI 10.1007/s00217-016-2695-z
   Ediage EN, 2011, J CHROMATOGR A, V1218, P4395, DOI 10.1016/j.chroma.2011.05.012
   Fassina A, 2012, MODERN PATHOL, V25, P86, DOI 10.1038/modpathol.2011.144
   Feng WY, 2006, CURR DRUG METAB, V7, P755, DOI 10.2174/138920006778520552
   Gao N, 2011, CELL DEATH DIS, V2, DOI 10.1038/cddis.2011.22
   Gao N., 2012, INT J HYDROGEN ENERG, V7, P2
   Gao SM, 2012, J EXP CLIN CANC RES, V31, DOI 10.1186/1756-9966-31-27
   Gazdar Adi F, 2003, Clin Lung Cancer, V5, P177, DOI 10.3816/CLC.2003.n.031
   Gee GV, 2010, INT J CANCER, V127, P2859, DOI 10.1002/ijc.25285
   Germain E, 2002, XENOBIOTICA, V32, P1127, DOI 10.1080/0049825021000017902
   GERWIN BI, 1987, CANCER RES, V47, P6180
   González-Barrio R, 2010, J AGR FOOD CHEM, V58, P3933, DOI 10.1021/jf100315d
   Gordon GJ, 2007, J PATHOL, V211, P447, DOI 10.1002/path.2121
   Gordon MW, 2015, MOL CARCINOGEN, V54, P1060, DOI 10.1002/mc.22175
   Granato M, 2015, ONCOTARGET, V6, P29543, DOI 10.18632/oncotarget.4911
   GUGLER R, 1975, EUR J CLIN PHARMACOL, V9, P229, DOI 10.1007/BF00614022
   Guinda A, 2010, J AGR FOOD CHEM, V58, P9685, DOI 10.1021/jf102039t
   Guled M, 2009, GENE CHROMOSOME CANC, V48, P615, DOI 10.1002/gcc.20669
   Gupta P, 2014, MOL NUTR FOOD RES, V58, P1685, DOI 10.1002/mnfr.201300684
   Gupta P, 2012, BMC MED, V10, DOI 10.1186/1741-7015-10-80
   Ramírez-Salazar EG, 2014, EXP MOL PATHOL, V97, P375, DOI 10.1016/j.yexmp.2014.09.016
   Gwinn MR, 2011, ENVIRON HEALTH PERSP, V119, P1806, DOI 10.1289/ehp.1003240
   Hagiwara K, 2012, SCI REP-UK, V2, DOI 10.1038/srep00314
   Hakkim FL, 2007, J AGR FOOD CHEM, V55, P9109, DOI 10.1021/jf071509h
   Hanieh H, 2015, MOL CANCER, V14, DOI 10.1186/s12943-015-0443-9
   Hargraves KG, 2016, MOL CARCINOGEN, V55, P486, DOI 10.1002/mc.22296
   Harper CE, 2009, PROSTATE, V69, P1668, DOI 10.1002/pros.21017
   Harvey P, 2000, BRIT J CANCER, V83, P1147, DOI 10.1054/bjoc.2000.1445
   HERTOG MGL, 1992, J AGR FOOD CHEM, V40, P2379, DOI 10.1021/jf00024a011
   HERTOG MGL, 1993, J AGR FOOD CHEM, V41, P1242, DOI 10.1021/jf00032a015
   Higdon JV, 2007, PHARMACOL RES, V55, P224, DOI 10.1016/j.phrs.2007.01.009
   Hirata H, 2014, BRIT J CANCER, V110, P1645, DOI 10.1038/bjc.2014.48
   Hirata H, 2013, BRIT J CANCER, V108, P2070, DOI 10.1038/bjc.2013.173
   Hoang CD, 2004, CANCER RES, V64, P7479, DOI 10.1158/0008-5472.CAN-04-1898
   Hollman PCH, 1997, CANCER LETT, V114, P139, DOI 10.1016/S0304-3835(97)04644-2
   Hung WC, 2009, J AGR FOOD CHEM, V57, P76, DOI 10.1021/jf802881d
   Hurst WJ, 2008, J AGR FOOD CHEM, V56, P8374, DOI 10.1021/jf801297w
   Hwang ES, 2006, J NUTR BIOCHEM, V17, P837, DOI 10.1016/j.jnutbio.2006.02.004
   Hwang JT, 2009, ANN NY ACAD SCI, V1171, P415, DOI 10.1111/j.1749-6632.2009.04696.x
   Hwang YP, 2011, MOL NUTR FOOD RES, V55, P594, DOI 10.1002/mnfr.201000292
   Ito K, 2004, CANCER RES, V64, P1071, DOI 10.1158/0008-5472.CAN-03-1670
   Ivanov SV, 2010, J BIOL CHEM, V285, P22807, DOI 10.1074/jbc.M110.100354
   Jagadeeswaran R, 2006, CANCER RES, V66, P352, DOI 10.1158/0008-5472.CAN-04-4567
   JANG JY, 2013, BMC CANCER, V13, DOI DOI 10.1186/1756-9966-31-27
   Jean D, 2012, ARCH PATHOL LAB MED, V136, P277, DOI 10.5858/arpa.2011-0215-RA
   Jeong DW, 2007, BIOPHARM DRUG DISPOS, V28, P51, DOI 10.1002/bdd.530
   Jin H, 2015, ONCOL REP, V34, P2782, DOI 10.3892/or.2015.4258
   Jin YC, 2011, MOL CELL BIOCHEM, V358, P345, DOI 10.1007/s11010-011-0985-0
   Johnson JJ, 2011, MOL NUTR FOOD RES, V55, P1169, DOI 10.1002/mnfr.201100117
   Jutooru I, 2014, MOL CELL BIOL, V34, P2382, DOI 10.1128/MCB.01602-13
   Kaufman P B, 1997, J Altern Complement Med, V3, P7, DOI 10.1089/acm.1997.3.7
   Kaymaz BT, 2014, TUMOR BIOL, V35, P8733, DOI 10.1007/s13277-014-2138-z
   Khan N, 2006, CANCER RES, V66, P2500, DOI 10.1158/0008-5472.CAN-05-3636
   Khodayari N, 2011, CANCER GENE THER, V18, P806, DOI 10.1038/cgt.2011.50
   Khodayari N, 2016, AM J CANCER RES, V6, P1996
   Kim EJ, 2009, J NUTR, V139, P2373, DOI 10.3945/jn.109.111864
   Kim JY, 2010, CARCINOGENESIS, V31, P367, DOI 10.1093/carcin/bgp298
   Kim KH, 2013, MOL GENET METAB, V109, P382, DOI 10.1016/j.ymgme.2013.06.012
   Kim SH, 2010, CANCER PREV RES, V3, P718, DOI 10.1158/1940-6207.CAPR-10-0048
   Kim YJ, 2013, J AGR FOOD CHEM, V61, P10911, DOI 10.1021/jf402483c
   Kondo M, 2011, J SCI FOOD AGR, V91, P789, DOI 10.1002/jsfa.4330
   Kontogianni VG, 2013, FOOD CHEM, V136, P120, DOI 10.1016/j.foodchem.2012.07.091
   Koponen JM, 2007, J AGR FOOD CHEM, V55, P1612, DOI 10.1021/jf062897a
   Kronski E, 2014, MOL ONCOL, V8, P581, DOI 10.1016/j.molonc.2014.01.005
   Ku KM, 2016, J AGR FOOD CHEM, V64, P6524, DOI 10.1021/acs.jafc.6b02750
   Kubo T, 2011, CLIN CANCER RES, V17, P4965, DOI 10.1158/1078-0432.CCR-10-3040
   Kushad MM, 1999, J AGR FOOD CHEM, V47, P1541, DOI 10.1021/jf980985s
   Lan FM, 2015, J NEUROCHEM, V134, P811, DOI 10.1111/jnc.13174
   Lao Christopher D, 2006, BMC Complement Altern Med, V6, P10, DOI 10.1186/1472-6882-6-10
   Larrosa M, 2006, J NUTR BIOCHEM, V17, P611, DOI 10.1016/j.jnutbio.2005.09.004
   Le K, 2007, FOOD CHEM, V105, P353, DOI 10.1016/j.foodchem.2006.11.063
   Lee AW, 2010, J AGR FOOD CHEM, V58, P12941, DOI 10.1021/jf103265x
   Lee J, 2012, FOOD CHEM, V130, P785, DOI 10.1016/j.foodchem.2011.08.022
   Lee KK, 2012, EVID-BASED COMPL ALT, V2012, DOI 10.1155/2012/130875
   Lee SN, 2003, ANAL BIOANAL CHEM, V377, P749, DOI 10.1007/s00216-003-2163-z
   LEE TC, 1993, CANCER RES, V53, P2858
   Lee YJ, 2016, FOOD CHEM TOXICOL, V97, P96, DOI 10.1016/j.fct.2016.08.033
   Lee YJ, 2015, MOL CELLS, V38, P416, DOI 10.14348/molcells.2015.2268
   Lee YJ, 2015, BMB REP, V48, P166, DOI 10.5483/BMBRep.2015.48.3.105
   Lee YJ, 2014, FOOD CHEM TOXICOL, V63, P153, DOI 10.1016/j.fct.2013.11.004
   Lee YJ, 2013, FOOD CHEM TOXICOL, V52, P61, DOI 10.1016/j.fct.2012.10.060
   Lee YJ, 2012, BMB REP, V45, P647, DOI 10.5483/BMBRep.2012.45.11.111
   Lee YJ, 2012, FOOD CHEM TOXICOL, V50, P116, DOI 10.1016/j.fct.2011.10.035
   Li F, 2016, ONCOL REP, V35, P955, DOI 10.3892/or.2015.4428
   Li Q, 2014, ONCOGENE, V33, P2589, DOI 10.1038/onc.2013.226
   Li QL, 2014, J BIOL CHEM, V289, P1303, DOI 10.1074/jbc.M113.502278
   Li W., 2014, J MINING SAFETY ENG, V31, P1, DOI DOI 10.13545/J.ISSN1673-3363.2014.01.001
   Li XC, 2016, TUMOR BIOL, V37, P7599, DOI 10.1007/s13277-015-4655-9
   Lin LZ, 2007, J FOOD COMPOS ANAL, V20, P361, DOI 10.1016/j.jfca.2006.09.005
   Liu J, 2013, TOXICOL APPL PHARM, V272, P816, DOI 10.1016/j.taap.2013.08.003
   Liu YW, 2013, TOXICOLOGY, V304, P120, DOI 10.1016/j.tox.2012.12.018
   Liu Z, 2003, THORAX, V58, P198, DOI 10.1136/thorax.58.3.198
   Liu ZW, 2001, INT J CANCER, V91, P638, DOI 10.1002/1097-0215(200002)9999:9999<::AID-IJC1102>3.0.CO;2-Y
   Loebers A, 2014, PHYTOCHEMISTRY, V99, P26, DOI 10.1016/j.phytochem.2013.11.008
   Lu YF, 2013, MOLECULES, V18, P3060, DOI 10.3390/molecules18033060
   Lúcio KA, 2011, PLOS ONE, V6, DOI 10.1371/journal.pone.0028596
   Lynch SM, 2016, PROSTATE, V76, P1146, DOI 10.1002/pros.23201
   Maccario C, 2012, CARCINOGENESIS, V33, P2172, DOI 10.1093/carcin/bgs244
   MacKenzie TN, 2013, MOL CANCER THER, V12, P1266, DOI 10.1158/1535-7163.MCT-12-1231
   Mak KK, 2013, MOL NUTR FOOD RES, V57, P1123, DOI 10.1002/mnfr.201200549
   Marconett CN, 2012, MOL CELL ENDOCRINOL, V363, P74, DOI 10.1016/j.mce.2012.07.008
   Martinotti S, 2014, TOXICOL APPL PHARM, V274, P35, DOI 10.1016/j.taap.2013.10.025
   Mayol L, 2015, EUR J PHARM BIOPHARM, V93, P37, DOI 10.1016/j.ejpb.2015.03.005
   Mazieres J, 2005, INT J CANCER, V117, P326, DOI 10.1002/ijc.21160
   McNaughton SA, 2003, BRIT J NUTR, V90, P687, DOI 10.1079/BJN2003917
   Melkamu T, 2010, CARCINOGENESIS, V31, P252, DOI 10.1093/carcin/bgp208
   Mertens-Talcott SU, 2013, MOL CARCINOGEN, V52, P591, DOI 10.1002/mc.21893
   Miller JM, 2014, CANCER PREV RES, V7, P330, DOI 10.1158/1940-6207.CAPR-13-0259
   Moiseeva EP, 2007, CARCINOGENESIS, V28, P435, DOI 10.1093/carcin/bgl171
   Munagala R, 2013, CANCER LETT, V339, P175, DOI 10.1016/j.canlet.2013.06.012
   Murakami H, 2011, CANCER RES, V71, P873, DOI 10.1158/0008-5472.CAN-10-2164
   Nakagawa K, 2006, J AGR FOOD CHEM, V54, P2479, DOI 10.1021/jf051823g
   Nakamura Y, 2007, J AGR FOOD CHEM, V55, P4407, DOI 10.1021/jf070159w
   Nwaeburu CC, 2016, ONCOTARGET, V7, P58367, DOI 10.18632/oncotarget.11122
   Ohta Y, 1999, BRIT J CANCER, V81, P54, DOI 10.1038/sj.bjc.6690650
   Onen HI, 2015, HUM EXP TOXICOL, V34, P117, DOI 10.1177/0960327114542965
   Opitz I, 2008, EUR J CARDIO-THORAC, V33, P501, DOI 10.1016/j.ejcts.2007.09.045
   Pantelic MM, 2016, FOOD CHEM, V211, P243, DOI 10.1016/j.foodchem.2016.05.051
   Pass HI, 2010, CANCER RES, V70, P1916, DOI 10.1158/0008-5472.CAN-09-3993
   Patel KR, 2011, ANN NY ACAD SCI, V1215, P161, DOI 10.1111/j.1749-6632.2010.05853.x
   Pellegrini N, 2010, J AGR FOOD CHEM, V58, P4310, DOI 10.1021/jf904306r
   Pensec F, 2014, J AGR FOOD CHEM, V62, P7998, DOI 10.1021/jf502033s
   Petrus K, 2011, ANAL BIOANAL CHEM, V400, P2555, DOI 10.1007/s00216-010-4614-7
   PISHA E, 1995, NAT MED, V1, P1046, DOI 10.1038/nm1095-1046
   Poulikakos PI, 2006, ONCOGENE, V25, P5960, DOI 10.1038/sj.onc.1209587
   Powolny AA, 2011, JNCI-J NATL CANCER I, V103, P571, DOI 10.1093/jnci/djr029
   Qi WT, 2011, BMC CANCER, V11, DOI 10.1186/1471-2407-11-219
   Ragab AS, 2006, J AGR FOOD CHEM, V54, P7175, DOI 10.1021/jf0609633
   Rahman KMW, 2006, MOL CANCER THER, V5, P2747, DOI 10.1158/1535-7163.MCT-06-0221
   Rahman KMW, 2000, ONCOGENE, V19, P5764, DOI 10.1038/sj.onc.1203959
   RAVINDRANATH V, 1980, TOXICOLOGY, V16, P259, DOI 10.1016/0300-483X(80)90122-5
   REDDY BS, 1993, CANCER RES, V53, P3493
   Reed GA, 2005, CANCER EPIDEM BIOMAR, V14, P1953, DOI 10.1158/1055-9965.EPI-05-0121
   Reed GA, 2008, CANCER EPIDEM BIOMAR, V17, P2619, DOI 10.1158/1055-9965.EPI-08-0520
   Reed GA, 2006, CANCER EPIDEM BIOMAR, V15, P2477, DOI 10.1158/1055-9965.EPI-06-0396
   Reid G, 2013, ANN ONCOL, V24, P3128, DOI 10.1093/annonc/mdt412
   Ren XQ, 2015, MOL CELL PROTEOMICS, V14, P316, DOI 10.1074/mcp.M114.041905
   Riche DM, 2013, J TOXICOL-US, V2013, DOI 10.1155/2013/463595
   Rimando AM, 2004, J AGR FOOD CHEM, V52, P4713, DOI 10.1021/jf040095e
   Rollyson WD, 2014, J CONTROL RELEASE, V196, P96, DOI 10.1016/j.jconrel.2014.09.027
   Romagnoli S, 2009, AM J PATHOL, V174, P762, DOI 10.2353/ajpath.2009.080721
   Sanders TH, 2000, J AGR FOOD CHEM, V48, P1243, DOI 10.1021/jf990737b
   Santarelli L, 2011, PLOS ONE, V6, DOI 10.1371/journal.pone.0018232
   Sarkar R, 2016, FREE RADICAL RES, V50, P84, DOI 10.3109/10715762.2015.1108520
   Sasaki K, 2012, J CHROMATOGR B, V903, P171, DOI 10.1016/j.jchromb.2012.07.017
   Saud SM, 2014, CARCINOGENESIS, V35, P2778, DOI 10.1093/carcin/bgu209
   Sebastià N, 2012, J SCI FOOD AGR, V92, P3091, DOI 10.1002/jsfa.5759
   SEKIDO Y, 1995, CANCER RES, V55, P1227
   Sethi S, 2013, CURR DRUG TARGETS, V14, P1167, DOI 10.2174/13894501113149990189
   Shan YJ, 2013, J NUTR BIOCHEM, V24, P1062, DOI 10.1016/j.jnutbio.2012.08.004
   Shen DD, 2011, J FOOD SCI, V76, pC900, DOI 10.1111/j.1750-3841.2011.02281.x
   Shen DD, 2010, J AGR FOOD CHEM, V58, P7119, DOI 10.1021/jf100636h
   Sheth S, 2012, PLOS ONE, V7, DOI 10.1371/journal.pone.0051655
   Shyu MH, 2010, J AGR FOOD CHEM, V58, P6110, DOI 10.1021/jf100574j
   Singh BN, 2014, CANCER METAST REV, V33, P41, DOI 10.1007/s10555-013-9457-1
   Singh K, 2014, P NATL ACAD SCI USA, V111, P15550, DOI 10.1073/pnas.1416940111
   Sivakumar G, 2007, FOOD CHEM, V104, P1761, DOI 10.1016/j.foodchem.2006.11.040
   Sohn EJ, 2016, INT J BIOL SCI, V12, P1279, DOI 10.7150/ijbs.13453
   Soini Y, 1999, CLIN CANCER RES, V5, P3508
   Song MZ, 2015, INT J ONCOL, V46, P1131, DOI 10.3892/ijo.2015.2829
   Sonoki H, 2015, NUTRIENTS, V7, P4578, DOI 10.3390/nu7064578
   SPIRTAS R, 1994, OCCUP ENVIRON MED, V51, P804, DOI 10.1136/oem.51.12.804
   Stan SD, 2014, NUTR CANCER, V66, P747, DOI 10.1080/01635581.2013.795979
   Stoner GD, 2005, J CLIN PHARMACOL, V45, P1153, DOI 10.1177/0091270005279636
   Strizzi L, 2001, J PATHOL, V193, P468, DOI 10.1002/path.824
   Su B, 2016, ONCOTARGET, V7, P10498, DOI 10.18632/oncotarget.7252
   Su CM, 2015, J NUTR BIOCHEM, V26, P675, DOI 10.1016/j.jnutbio.2015.01.005
   Suzuki C, 2006, J AGR FOOD CHEM, V54, P9430, DOI 10.1021/jf061789l
   Syrokou A, 1999, BIOCHIMIE, V81, P733, DOI 10.1016/S0300-9084(99)80131-X
   Tang H, 2013, J INEQUAL APPL, DOI 10.1186/1029-242X-2013-317
   Tao SF, 2015, MOL CELL BIOCHEM, V402, P93, DOI 10.1007/s11010-014-2317-7
   Tasaki M, 2008, FOOD CHEM TOXICOL, V46, P1119, DOI 10.1016/j.fct.2007.10.043
   Theodorescu D, 1998, INT J CANCER, V78, P775, DOI 10.1002/(SICI)1097-0215(19981209)78:6<775::AID-IJC16>3.0.CO;2-G
   Thoennissen NH, 2010, ONCOGENE, V29, P285, DOI 10.1038/onc.2009.335
   Truini A, 2014, CELL MOL LIFE SCI, V71, P2865, DOI 10.1007/s00018-014-1584-5
   Tsang WP, 2010, J NUTR BIOCHEM, V21, P140, DOI 10.1016/j.jnutbio.2008.12.003
   Tzanakakis GN, 1997, BIOCHIMIE, V79, P323, DOI 10.1016/S0300-9084(97)80026-0
   Udeani GO, 1999, BIOPHARM DRUG DISPOS, V20, P379, DOI 10.1002/1099-081X(199911)20:8<379::AID-BDD198>3.3.CO;2-3
   Umesalma S, 2011, EUR J PHARMACOL, V660, P249, DOI 10.1016/j.ejphar.2011.03.036
   Usman MG, 2014, MOLECULES, V19, P6474, DOI 10.3390/molecules19056474
   VANETTEN CH, 1976, J AGR FOOD CHEM, V24, P452, DOI 10.1021/jf60205a049
   Venkatadri R, 2016, CELL DEATH DIS, V7, DOI 10.1038/cddis.2016.6
   Vermeulen M, 2006, J AGR FOOD CHEM, V54, P5350, DOI 10.1021/jf060723n
   VERSNEL MA, 1991, ONCOGENE, V6, P2005
   Wang H, 2011, CARCINOGENESIS, V32, P1881, DOI 10.1093/carcin/bgr218
   Wang L, 2012, FOOD CHEM, V131, P1539, DOI 10.1016/j.foodchem.2011.09.129
   Wang PW, 2015, MOL NUTR FOOD RES, V59, P250, DOI 10.1002/mnfr.201400558
   Wang S, 2014, J NUTR BIOCHEM, V25, P363, DOI 10.1016/j.jnutbio.2013.10.002
   Wang XM, 2015, FOOD CHEM, V187, P37, DOI 10.1016/j.foodchem.2015.03.109
   Wang X, 2013, CARCINOGENESIS, V34, P1323, DOI 10.1093/carcin/bgt058
   Wang X, 2015, BBA-MOL CELL RES, V1853, P244, DOI 10.1016/j.bbamcr.2014.10.017
   WANG Y, 2011, CLIN DEV IMMUNOL, V2011, P1, DOI DOI 10.3892/0R.2011.1170
   Wang ZW, 2010, PHARM RES-DORDR, V27, P1159, DOI 10.1007/s11095-010-0106-x
   Warin R, 2010, MOL CARCINOGEN, V49, P500, DOI 10.1002/mc.20600
   Weng JR, 2012, CHEM-BIOL INTERACT, V195, P224, DOI 10.1016/j.cbi.2012.01.003
   Wenzel E, 2005, MOL NUTR FOOD RES, V49, P472, DOI 10.1002/mnfr.200500010
   West LG, 2004, J AGR FOOD CHEM, V52, P916, DOI 10.1021/jf0307189
   Williams DJ, 2009, PHYTOCHEMISTRY, V70, P1401, DOI 10.1016/j.phytochem.2009.07.035
   Williams M, 2015, ONCOTARGET, V6, P23480, DOI 10.18632/oncotarget.4346
   Wu S, 2010, ONCOGENE, V29, P2302, DOI 10.1038/onc.2010.34
   Wu XA, 2010, BMC CANCER, V10, DOI 10.1186/1471-2407-10-269
   Xiao D, 2006, MOL CANCER THER, V5, P2931, DOI 10.1158/1535-7163.MCT-06-0396
   Xiao J, 2012, PROSTATE, V72, P1514, DOI 10.1002/pros.22501
   Xiao XS, 2014, PLOS ONE, V9, DOI 10.1371/journal.pone.0112720
   Xie LY, 2014, FOOD CHEM, V148, P300, DOI 10.1016/j.foodchem.2013.10.057
   Xie X, 2013, CANCER CELL INT, V13, DOI 10.1186/1475-2867-13-63
   Xu T, 2014, PLOS ONE, V9, DOI 10.1371/journal.pone.0105768
   Xu Y, 2013, ONCOL LETT, V5, P655, DOI 10.3892/ol.2012.1063
   Xu Y, 2013, CHEST, V144, P1632, DOI 10.1378/chest.12-2770
   Yamamoto K, 2014, ONCOL REP, V32, P2365, DOI 10.3892/or.2014.3481
   Yamauchi Y, 2012, PHYTOTHER RES, V26, P1779, DOI 10.1002/ptr.4645
   Yang J, 2015, J APPL MATH, V2015, P1, DOI DOI 10.1155/2014/304202
   Yang JC, 2015, ADV DIFFER EQU-NY, DOI 10.1186/s13662-014-0331-4
   Yang LJ, 2010, ACTA PHARMACOL SIN, V31, P66, DOI 10.1038/aps.2009.177
   Yang S, 2015, BMC CANCER, V15, DOI 10.1186/s12885-015-1958-6
   Yang SF, 2015, ONCOTARGET, V6, P2736, DOI 10.18632/oncotarget.3088
   Yang Z, 2012, ANTI-CANCER AGENT ME, V12, P1264, DOI 10.2174/187152012803833107
   Yarla NS, 2016, SEMIN CANCER BIOL, V40-41, P48, DOI 10.1016/j.semcancer.2016.02.001
   Ye MX, 2015, CANCER LETT, V357, P196, DOI 10.1016/j.canlet.2014.11.028
   Ye Y, 2016, BIOCHEM PHARMACOL, V115, P77, DOI 10.1016/j.bcp.2016.06.018
   Yeh YT, 2014, FREE RADICAL BIO MED, V74, P1, DOI 10.1016/j.freeradbiomed.2014.06.008
   Yeo SCM, 2013, MOL NUTR FOOD RES, V57, P1015, DOI 10.1002/mnfr.201200651
   Yi GE, 2015, MOLECULES, V20, P13089, DOI 10.3390/molecules200713089
   Yu CG, 2013, MOL NUTR FOOD RES, V57, P1825, DOI 10.1002/mnfr.201200810
   Zaman MS, 2012, PLOS ONE, V7, DOI 10.1371/journal.pone.0050203
   Zhang CY, 2016, MOL NUTR FOOD RES, V60, P1427, DOI 10.1002/mnfr.201500918
   Zhang WJ, 2014, BIOMED RES INT, V2014, DOI 10.1155/2014/746138
   Zhang X, 2015, MOL CELLS, V38, P638, DOI 10.14348/molcells.2015.0037
   ZHANG YS, 1992, P NATL ACAD SCI USA, V89, P2399, DOI 10.1073/pnas.89.6.2399
   Zhao M, 2013, CANCER LETT, V337, P210, DOI 10.1016/j.canlet.2013.05.009
   Zhao X, 2015, ANIM BIOL, V65, P1, DOI 10.1163/15707563-00002455
   Zheng L, 2015, ONCOL REP, V34, P1027, DOI 10.3892/or.2015.4055
   Zhou T, 2013, CELL DEATH DIS, V4, DOI 10.1038/cddis.2013.41
   Zhu MY, 2016, ONCOTARGET, V7, P75749, DOI 10.18632/oncotarget.12407
   Zhu ZL, 2013, INT J NANOMED, V8, P129, DOI 10.2147/IJN.S38271
NR 294
TC 21
Z9 24
U1 0
U2 22
PU ELSEVIER FRANCE-EDITIONS SCIENTIFIQUES MEDICALES ELSEVIER
PI ISSY-LES-MOULINEAUX
PA 65 RUE CAMILLE DESMOULINS, CS50083, 92442 ISSY-LES-MOULINEAUX, FRANCE
SN 0753-3322
EI 1950-6007
J9 BIOMED PHARMACOTHER
JI Biomed. Pharmacother.
PD OCT
PY 2017
VL 94
BP 1197
EP 1224
DI 10.1016/j.biopha.2017.07.075
PG 28
WC Medicine, Research & Experimental; Pharmacology & Pharmacy
WE Science Citation Index Expanded (SCI-EXPANDED)
SC Research & Experimental Medicine; Pharmacology & Pharmacy
GA FP6MU
UT WOS:000417741000130
PM 28841784
DA 2023-12-20
ER

PT J
AU Wang, GY
   Song, WT
   Shen, N
   Yu, HY
   Deng, MX
   Tang, ZH
   Fu, XQ
   Chen, XS
AF Wang, Guanyi
   Song, Wantong
   Shen, Na
   Yu, Haiyang
   Deng, Mingxiao
   Tang, Zhaohui
   Fu, Xueqi
   Chen, Xuesi
TI Curcumin-encapsulated polymeric nanoparticles for metastatic
   osteosarcoma cells treatment
SO SCIENCE CHINA-MATERIALS
LA English
DT Article
DE curcumin; drug delivery; PLGA; metastatic; osteosarcoma
ID SPONTANEOUS PULMONARY METASTASIS; C-MYC; CANCER-THERAPY; IN-VITRO;
   LOADED NANOPARTICLES; ANTICANCER EFFICACY; CONTROLLED DELIVERY;
   SIGNALING PATHWAY; GASTRIC-CANCER; SERUM-ALBUMIN
AB Osteosarcoma is a high-class malignant bone cancer with a less than 20% five-year survival rate due to its early metastasis potential. There is an urgent need to develop a versatile and innoxious drug to treat metastatic osteosarcoma. Curcumin (Cur) has shown its potential for the treatment of many cancers; however, the clinical implication of native curcumin is severely hindered by its intrinsic property. In this study, a mixed system of monomethoxy (polyethylene glycol)poly(d, l-lactide-co-glycolide)/poly(epsilon-caprolactone) (mPEGPLGA/ PCL) was used to build a formulation of curcumin-encapsulated nanoparticles (Cur-NPs), which significantly improved the solubility, stability and cellular uptake of curcumin. Moreover, the Cur-NPs were superior to free curcumin in the matter of inhibition on the proliferation, migration and invasion of osteosarcoma 143B cells. It was found that both free curcumin and Cur-NPs could decrease the expressions of c-Myc and MMP7 in the level of mRNA and protein, which explained why free curcumin and Cur-NPs could inhibit the proliferation and invasion of metastatic osteosarcoma 143B cells. The Cur-NPs provided a promising strategy for metastatic osteosarcoma treatment.
C1 [Wang, Guanyi; Fu, Xueqi] Jilin Univ, Sch Life Sci, Edmond H Fischer Signal Transduct Lab, Changchun 130012, Jilin, Peoples R China.
   [Wang, Guanyi; Song, Wantong; Shen, Na; Yu, Haiyang; Tang, Zhaohui; Chen, Xuesi] Chinese Acad Sci, Changchun Inst Appl Chem, Key Lab Polymer Ecomat, Changchun 130022, Jilin, Peoples R China.
   [Deng, Mingxiao] Northeast Normal Univ, Coll Chem, Changchun 130024, Jilin, Peoples R China.
C3 Jilin University; Chinese Academy of Sciences; Changchun Institute of
   Applied Chemistry, CAS; Northeast Normal University - China
RP Fu, XQ (通讯作者)，Jilin Univ, Sch Life Sci, Edmond H Fischer Signal Transduct Lab, Changchun 130012, Jilin, Peoples R China.; Tang, ZH (通讯作者)，Chinese Acad Sci, Changchun Inst Appl Chem, Key Lab Polymer Ecomat, Changchun 130022, Jilin, Peoples R China.
EM ztang@ciac.ac.cn; fxq@jlu.edu.cn
RI Chen, Xuesi/ABB-5039-2020
FU National Natural Science Foundation of China [51520105004, 51673189,
   51390484, 51403204, 51673185, 51473029, 51503202]; Science and
   Technology Service Network Initiative [KFJ-SW-STS-166]; Chinese Academy
   of Sciences Youth Innovation Promotion Association
FX This work was supported by the National Natural Science Foundation of
   China (51520105004, 51673189, 51390484, 51403204, 51673185, 51473029 and
   51503202), Science and Technology Service Network Initiative
   (KFJ-SW-STS-166), and the Chinese Academy of Sciences Youth Innovation
   Promotion Association.
CR Benjamin RS, 2015, LANCET ONCOL, V16, P12, DOI 10.1016/S1470-2045(14)71186-6
   Cabral H, 2011, NAT NANOTECHNOL, V6, P815, DOI [10.1038/nnano.2011.166, 10.1038/NNANO.2011.166]
   Chang R, 2015, INT J NANOMED, V10, P3351, DOI 10.2147/IJN.S78756
   Chang ZQ, 2014, TUMOR BIOL, V35, P753, DOI 10.1007/s13277-013-1102-7
   Chen P, 2017, J CELL BIOCHEM, V118, P74, DOI 10.1002/jcb.25612
   Cheng AL, 2001, ANTICANCER RES, V21, P2895
   Dang CV, 2012, CELL, V149, P22, DOI 10.1016/j.cell.2012.03.003
   Dhillon N, 2008, CLIN CANCER RES, V14, P4491, DOI 10.1158/1078-0432.CCR-08-0024
   Dhule SS, 2012, NANOMED-NANOTECHNOL, V8, P440, DOI 10.1016/j.nano.2011.07.011
   Fatima MT, 2016, BIOMACROMOLECULES, V17, P2375, DOI 10.1021/acs.biomac.6b00417
   Fossey SL, 2011, BMC CANCER, V11, DOI 10.1186/1471-2407-11-112
   Franken NAP, 2006, NAT PROTOC, V1, P2315, DOI 10.1038/nprot.2006.339
   Gao X, 2013, J MATER CHEM B, V1, P5778, DOI 10.1039/c3tb21091j
   Grimer RJ, 2005, LANCET ONCOL, V6, P85, DOI 10.1016/S1470-2045(05)01734-1
   Han G, 2012, ONCOL RES, V20, P149, DOI 10.3727/096504012X13522227232237
   He NB, 2015, MOL CELL BIOCHEM, V405, P187, DOI 10.1007/s11010-015-2410-6
   Heger M, 2014, PHARMACOL REV, V66, P222, DOI 10.1124/pr.110.004044
   Hu XT, 2009, ONCOGENE, V28, P2466, DOI 10.1038/onc.2009.92
   Jin Song, 2009, Orthop Surg, V1, P144, DOI 10.1111/j.1757-7861.2009.00019.x
   Kansara M, 2014, NAT REV CANCER, V14, P722, DOI 10.1038/nrc3838
   Kaur K, 2015, J MOL LIQ, V209, P62, DOI 10.1016/j.molliq.2015.05.018
   Kessenbrock K, 2010, CELL, V141, P52, DOI 10.1016/j.cell.2010.03.015
   Kunnumakkara AB, 2008, CANCER LETT, V269, P199, DOI 10.1016/j.canlet.2008.03.009
   Leung MHM, 2009, LANGMUIR, V25, P5773, DOI 10.1021/la804215v
   Li CM, 2015, ACTA BIOMATER, V11, P222, DOI 10.1016/j.actbio.2014.08.009
   Li DD, 2017, NANO LETT, V17, P2871, DOI 10.1021/acs.nanolett.6b05396
   Li YD, 2015, SCI CHINA MATER, V58, P851, DOI 10.1007/s40843-015-0093-7
   Li YZ, 2015, P NATL ACAD SCI USA, V112, P1839, DOI 10.1073/pnas.1424171112
   Lin CY, 2012, CELL, V151, P56, DOI 10.1016/j.cell.2012.08.026
   Lin L, 2008, P NATL ACAD SCI USA, V105, P17420, DOI 10.1073/pnas.0710725105
   Liu L, 2013, INT J PHARMACEUT, V443, P175, DOI 10.1016/j.ijpharm.2012.12.032
   Luetke A, 2014, CANCER TREAT REV, V40, P523, DOI 10.1016/j.ctrv.2013.11.006
   Luu HH, 2005, CLIN EXP METASTAS, V22, P319, DOI 10.1007/s10585-005-0365-9
   Mohanty C, 2010, NANOMEDICINE-UK, V5, P433, DOI 10.2217/NNM.10.9
   Peng SF, 2014, INT J ONCOL, V44, P238, DOI 10.3892/ijo.2013.2175
   Sakamoto N, 2014, CANCER SCI, V105, P236, DOI 10.1111/cas.12330
   Shen YQ, 2015, SCI CHINA MATER, V58, P767, DOI 10.1007/s40843-015-0095-5
   Si M, 2013, CHINESE MED J-PEKING, V126, P4116, DOI 10.3760/cma.j.issn.0366-6999.20130950
   Song N, 2015, CELL PHYSIOL BIOCHEM, V37, P1104, DOI 10.1159/000430235
   Song WT, 2016, NANOMED-NANOTECHNOL, V12, P377, DOI 10.1016/j.nano.2015.10.022
   Song WT, 2014, ACTA BIOMATER, V10, P1392, DOI 10.1016/j.actbio.2013.11.026
   Szarvas T, 2010, CANCER SCI, V101, P1300, DOI 10.1111/j.1349-7006.2010.01506.x
   Tian J, 2017, NANOMED-NANOTECHNOL, V13, P1301, DOI 10.1016/j.nano.2016.11.007
   Walters DK, 2008, INVEST NEW DRUG, V26, P289, DOI 10.1007/s10637-007-9099-7
   Wang JX, 2016, ADV FUNCT MATER, V26, P7516, DOI 10.1002/adfm.201603195
   Wang YJ, 1997, J PHARMACEUT BIOMED, V15, P1867, DOI 10.1016/S0731-7085(96)02024-9
   Wang ZP, 2017, NANOMED-NANOTECHNOL, V13, P641, DOI 10.1016/j.nano.2016.08.001
   Wu CH, 2007, P NATL ACAD SCI USA, V104, P13028, DOI 10.1073/pnas.0701953104
   Xu CN, 2017, SCI CHINA CHEM, V60, P319, DOI 10.1007/s11426-016-0466-x
   Yallapu MM, 2015, AAPS J, V17, P1341, DOI 10.1208/s12248-015-9811-z
   Yallapu MM, 2014, BIOMATERIALS, V35, P8635, DOI 10.1016/j.biomaterials.2014.06.040
   Yang X, 2015, SCI REP-UK, V5, DOI 10.1038/srep10322
   Zhang Y, 2014, SCI CHINA CHEM, V57, P624, DOI 10.1007/s11426-014-5078-y
   Zhen MM, 2015, SCI CHINA MATER, V58, P799, DOI 10.1007/s40843-015-0089-3
NR 54
TC 10
Z9 10
U1 2
U2 53
PU SCIENCE PRESS
PI BEIJING
PA 16 DONGHUANGCHENGGEN NORTH ST, BEIJING 100717, PEOPLES R CHINA
SN 2095-8226
EI 2199-4501
J9 SCI CHINA MATER
JI Sci. China-Mater.
PD OCT
PY 2017
VL 60
IS 10
BP 995
EP 1007
DI 10.1007/s40843-017-9107-x
PG 13
WC Materials Science, Multidisciplinary
WE Science Citation Index Expanded (SCI-EXPANDED)
SC Materials Science
GA FO5UY
UT WOS:000416928000010
OA Bronze
DA 2023-12-20
ER

PT J
AU Xu, HY
   Fang, W
   Huang, ZW
   Lu, JC
   Wang, YQ
   Tang, QL
   Song, GH
   Kang, Y
   Zhu, XJ
   Zou, CY
   Yang, HL
   Shen, JN
   Wang, J
AF Xu, H. Y.
   Fang, W.
   Huang, Z. W.
   Lu, J. C.
   Wang, Y. Q.
   Tang, Q. L.
   Song, G. H.
   Kang, Y.
   Zhu, X. J.
   Zou, C. Y.
   Yang, H. L.
   Shen, J. N.
   Wang, J.
TI Metformin reduces SATB2-mediated osteosarcoma stem cell-like phenotype
   and tumor growth via inhibition of N-cadherin/NF-κB signaling
SO EUROPEAN REVIEW FOR MEDICAL AND PHARMACOLOGICAL SCIENCES
LA English
DT Article
DE Cancer stem cells; Chemoresistance; Metformin; N-cadherin; Osteosarcoma;
   SATB2; Tumorigenesis
ID EPITHELIAL-MESENCHYMAL TRANSITION; PROSTATE-CANCER; MONOCLONAL-ANTIBODY;
   BREAST-CANCER; EXPRESSION; SATB2; METASTASIS; INVASION; BONE;
   DIFFERENTIATION
AB OBJECTIVE: To investigate the role of SATB2 in stem cell-like properties of osteosarcoma and identify new strategies to eliminate cancer stem cells of osteosarcoma.
   MATERIALS AND METHODS: Osteosarcoma cancer stem cells were derived by sarcosphere generation or chemo drug enrichment. SATB2 and pluripotency-associated gene expression in osteosarcoma CSCs were analyzed using qRT-PCR and Western blotting. The sphere formation assay, cell counting kit-8 assay and anti-chemotherapy proteins were used to measure the effects of altered SATB2, N-cadherin expression or metformin treatment in CSCs. Nude mice were injected with SATB2-deficient U2OS/MTX cells to assess the role of SATB2 in osteosarcoma growth and chemoresistance in vivo. Bioinformatics analyses were performed to identify SATB2 downstream target genes and immunochemistry to determine the correlation between SATB2 expression and patient outcome. Western blotting and luciferase reporter assays were used to examine the effects of N-cadherin and SATB2 inhibition on the NF-kappa B pathway.
   RESULTS: SATB2 was upregulated in osteosarcoma stem cells. Knockdown of SATB2 decreased sarcosphere formation, cell proliferation and stem cell-like gene expression in vitro, meanwhile reduced tumor growth and chemoresistance in vivo. High SATB2 expression in osteosarcoma patient samples was associated with poor clinical outcome. N-cadherin was one critical downstream target gene of SATB2 that mediated the stem cell-like phenotype. Reduction of SATB2 or N-cadherin resulted in NF-kB inactivation, which led to impaired osteosarcoma sphere formation and tumor cell proliferation. Metformin treatment of osteosarcoma cells enhanced the effects of chemotherapy via suppression of N-cadherin.
   CONCLUSIONS: SATB2 plays an important role in regulating osteosarcoma stem cell-like properties and tumor growth. The combination of conventional chemotherapy and metformin may be a promising therapeutic strategy for osteosarcoma patients.
C1 [Xu, H. Y.; Lu, J. C.; Wang, Y. Q.; Tang, Q. L.; Song, G. H.; Kang, Y.; Zhu, X. J.; Zou, C. Y.; Shen, J. N.; Wang, J.] Sun Yat Sen Univ, Affiliated Hosp 1, Dept Musculoskeletal Oncol, Guangzhou, Guangdong, Peoples R China.
   [Fang, W.] Cent Hosp Huizhou, Dept Lab Med, Huizhou, Guangdong, Peoples R China.
   [Huang, Z. W.] Sun Yat Sen Univ, Affiliated Hosp 5, Dept Orthopaed, Zhuhai, Peoples R China.
   [Yang, H. L.] Sun Yat Sen Univ, Zhongshan Sch Med, Dept Pathophysiol, Guangzhou, Guangdong, Peoples R China.
C3 Sun Yat Sen University; Sun Yat Sen University; Sun Yat Sen University
RP Wang, J (通讯作者)，Sun Yat Sen Univ, Affiliated Hosp 1, Dept Musculoskeletal Oncol, Guangzhou, Guangdong, Peoples R China.
EM Jinwang1111@outlook.com
FU National Natural Science Foundation of China [81272940, 81472507];
   Science and Technology Program of Guangzhou [201504291231256]; Sun
   Yat-sen University Clinical Research 5010 Program [2012002]; Ph.D.
   program foundation of the Ministry of Education of China
   [20130171110062]
FX This research was supported by the National Natural Science Foundation
   of China 81272940, 81472507 to Jin Wang; the Science and Technology
   Program of Guangzhou 201504291231256 to Jin Wang; the Sun Yat-sen
   University Clinical Research 5010 Program 2012002, to Jin Wang; and the
   Ph.D. program foundation of the Ministry of Education of China
   (20130171110062 to Jin Wang). The funders had no role in the study
   design, data collection and analysis, decision to publish, or
   preparation of the manuscript.
CR Adhikari AS, 2010, CANCER RES, V70, P4602, DOI 10.1158/0008-5472.CAN-09-3463
   Al-Hajj M, 2004, ONCOGENE, V23, P7274, DOI 10.1038/sj.onc.1207947
   Augustine CK, 2008, CANCER RES, V68, P3777, DOI 10.1158/0008-5472.CAN-07-5949
   Biermann J Sybil, 2007, J Natl Compr Canc Netw, V5, P420
   Borst P, 2007, CELL CYCLE, V6, P2782, DOI 10.4161/cc.6.22.4936
   Buddingh EP, 2011, CLIN CANCER RES, V17, P2110, DOI 10.1158/1078-0432.CCR-10-2047
   Cai JC, 2013, J CLIN INVEST, V123, P566, DOI 10.1172/JCI65871
   Chung J, 2010, EMBO REP, V11, P777, DOI 10.1038/embor.2010.125
   Conner JR, 2013, HISTOPATHOLOGY, V63, P36, DOI 10.1111/his.12138
   Davis JL, 2016, HISTOPATHOLOGY, V69, P84, DOI 10.1111/his.12911
   Dobreva G, 2006, CELL, V125, P971, DOI 10.1016/j.cell.2006.05.012
   Ge RB, 2015, ONCOTARGET, V6, P28973, DOI 10.18632/oncotarget.5023
   Gravdal K, 2007, CLIN CANCER RES, V13, P7003, DOI 10.1158/1078-0432.CCR-07-1263
   Guntur AR, 2012, BONE, V50, P54, DOI 10.1016/j.bone.2011.09.036
   Han K, 2014, INT J ONCOL, V45, P1437, DOI 10.3892/ijo.2014.2571
   Hazan RB, 2000, J CELL BIOL, V148, P779, DOI 10.1083/jcb.148.4.779
   Jiralerspong S, 2009, J CLIN ONCOL, V27, P3297, DOI 10.1200/JCO.2009.19.6410
   Levings PP, 2009, CANCER RES, V69, P5648, DOI 10.1158/0008-5472.CAN-08-3580
   Lu J, 2017, ONCOGENE, V36, P231, DOI 10.1038/onc.2016.194
   Lu JC, 2015, J CLIN INVEST, V125, P1839, DOI 10.1172/JCI78437
   Machado I, 2016, PATHOL RES PRACT, V212, P811, DOI 10.1016/j.prp.2016.06.012
   Mani SA, 2008, CELL, V133, P704, DOI 10.1016/j.cell.2008.03.027
   McKenna WL, 2015, P NATL ACAD SCI USA, V112, P11702, DOI 10.1073/pnas.1504144112
   Mutsaers AJ, 2014, BONE, V62, P56, DOI 10.1016/j.bone.2014.02.003
   Nakajima S, 2004, CLIN CANCER RES, V10, P4125, DOI 10.1158/1078-0432.CCR-0578-03
   Odagiri H, 2014, SCI SIGNAL, V7, DOI 10.1126/scisignal.2004612
   Qian X, 2014, ONCOGENE, V33, P3411, DOI 10.1038/onc.2013.310
   Rajasekhar VK, 2011, NAT COMMUN, V2, DOI 10.1038/ncomms1159
   Reya T, 2001, NATURE, V414, P105, DOI 10.1038/35102167
   Rodriguez R, 2012, CELL RES, V22, P62, DOI 10.1038/cr.2011.157
   Seong BKA, 2015, ONCOGENE, V34, P3582, DOI 10.1038/onc.2014.289
   Shimomura T, 2011, CANCER RES, V71, DOI 10.1158/1538-7445.AM2011-5052
   Skov V, 2007, DIABETES, V56, P2349, DOI 10.2337/db07-0275
   Suyama K, 2002, CANCER CELL, V2, P301, DOI 10.1016/S1535-6108(02)00150-2
   Tanaka H, 2010, NAT MED, V16, P1414, DOI 10.1038/nm.2236
   Tang QL, 2012, JNCI-J NATL CANCER I, V104, P749, DOI 10.1093/jnci/djs210
   Tang QL, 2011, CANCER LETT, V311, P113, DOI 10.1016/j.canlet.2011.07.016
   Tuli R, 2003, J BIOL CHEM, V278, P41227, DOI 10.1074/jbc.M305312200
   Xiao W, 2013, CLIN SARCOMA RES, V3, DOI 10.1186/2045-3329-3-10
   Yilmaz M, 2009, CANCER METAST REV, V28, P15, DOI 10.1007/s10555-008-9169-0
   Yu L, 2014, ONCOL LETT, V7, P239, DOI 10.3892/ol.2013.1692
   Yu W, 2016, ONCOTARGET, V7, P57783, DOI 10.18632/oncotarget.10860
   Zhao ZQ, 2014, CANCER LETT, V342, P150, DOI 10.1016/j.canlet.2013.08.042
   Zou CY, 2008, ACTA PHARMACOL SIN, V29, P325, DOI 10.1111/j.1745-7254.2008.00756.x
NR 44
TC 28
Z9 29
U1 1
U2 11
PU VERDUCI PUBLISHER
PI ROME
PA VIA GREGORIO VII, ROME, 186-00165, ITALY
SN 1128-3602
J9 EUR REV MED PHARMACO
JI Eur. Rev. Med. Pharmacol. Sci.
PD OCT
PY 2017
VL 21
IS 20
BP 4516
EP 4528
PG 13
WC Pharmacology & Pharmacy
WE Science Citation Index Expanded (SCI-EXPANDED)
SC Pharmacology & Pharmacy
GA FN5WH
UT WOS:000416079100009
PM 29131265
DA 2023-12-20
ER

PT J
AU Farooqi, AA
   Tabassum, S
   Ahmad, A
AF Farooqi, Ammad Ahmad
   Tabassum, Sobia
   Ahmad, Aamir
TI MicroRNA-34a: A Versatile Regulator of Myriads of Targets in Different
   Cancers
SO INTERNATIONAL JOURNAL OF MOLECULAR SCIENCES
LA English
DT Review
DE miR-34a; non-coding RNA; tumor-suppressor
ID MIR-34A; CELLS; OVEREXPRESSION; PROGRESSION; ONCOGENE; RNA;
   PROLIFERATION; OSTEOSARCOMA; ASSOCIATION; METASTASIS
AB MicroRNA-34a (miR-34a) is a tumor suppressor that has attracted considerable attention in recent years. It modulates cancer cell invasion, metastasis, and drug resistance, and has also been evaluated as a diagnostic and/or prognostic biomarker. A number of targets of miR-34a have been identified, including some other non-coding RNAs, and it is believed that the modulation of these myriads of targets underlines the versatile role of miR-34a in cancer progression and pathogenesis. Seemingly appealing results from preclinical studies have advocated the testing of miR-34a in clinical trials. However, the results obtained are not very encouraging and there is a need to re-interpret how miR-34a behaves in a context dependent manner in different cancers. In this review, we have attempted to summarize the most recent evidence related to the regulation of different genes and non-coding RNAs by miR-34a and the advances in the field of nanotechnology for the targeted delivery of miR-34a-based therapeutics and mimics. With the emergence of data that contradicts miR-34a's tumor suppressive function, it is important to understand miR-34a's precise functioning, with the aim to establish its role in personalized medicine and to apply this knowledge for the identification of individual patients that are likely to benefit from miR-34a-based therapy.
C1 [Farooqi, Ammad Ahmad] Rashid Latif Med Coll, Lab Translat Oncol & Personalized Med, Lahore 54000, Pakistan.
   [Tabassum, Sobia] Int Islamic Univ, Dept Bioinformat & Biotechnol, Islamabad 44000, Pakistan.
   [Ahmad, Aamir] Univ S Alabama, Mitchell Canc Inst, Dept Oncol Sci, Mobile, AL 36604 USA.
C3 International Islamic University, Pakistan; University of South Alabama
RP Ahmad, A (通讯作者)，Univ S Alabama, Mitchell Canc Inst, Dept Oncol Sci, Mobile, AL 36604 USA.
EM ammadfarooqi@rlmclahore.com; sobia.tabasum@iiu.edu.pk;
   aahmad@health.southalabama.edu
RI Ahmad, Aamir/E-8747-2010; Farooqi, Ammad A/H-1610-2016; Farooqi,
   Ammad/O-9760-2018; Farooqi, Ammad Ahmad/AAF-5325-2021
OI Ahmad, Aamir/0000-0003-1784-5723; Farooqi, Ammad/0000-0003-2899-5014
CR Adams BD, 2016, EXPERT OPIN THER TAR, V20, P737, DOI 10.1517/14728222.2016.1114102
   Agostini M, 2014, ONCOTARGET, V5, P872, DOI 10.18632/oncotarget.1825
   Ahmad Aamir, 2016, Noncoding RNA Res, V1, P1, DOI 10.1016/j.ncrna.2016.12.001
   Ahmad A, 2015, NUTRIENTS, V7, P321, DOI 10.3390/nu7010321
   Ahmad A, 2014, MOL NUTR FOOD RES, V58, P79, DOI 10.1002/mnfr.201300528
   Ahmad A, 2013, J HEMATOL ONCOL, V6, DOI 10.1186/1756-8722-6-77
   Bader Andreas G., 2012, Frontiers in Genetics, V3, P120, DOI 10.3389/fgene.2012.00120
   Beg MS, 2017, INVEST NEW DRUG, V35, P180, DOI 10.1007/s10637-016-0407-y
   Cai HJ, 2017, LAB INVEST, V97, P530, DOI 10.1038/labinvest.2017.12
   Chen AH, 2017, CANCER CELL INT, V17, DOI 10.1186/s12935-017-0431-9
   Chen F, 2017, AM J CANCER RES, V7, P1423
   Chen WQ, 2017, ACTA BIOMATER, V57, P238, DOI 10.1016/j.actbio.2017.05.030
   Chen YM, 2016, ONCOTARGET, V7, P59604, DOI 10.18632/oncotarget.10730
   Cheng L, 2016, ONCOTARGET, V7, P61199, DOI 10.18632/oncotarget.11284
   Dai XP, 2017, BIOCHEMISTRY-MOSCOW+, V82, P826, DOI [10.1134/S0006297917070082, 10.1134/s0006297917070082]
   Deng J, 2017, PLOS ONE, V12, DOI 10.1371/journal.pone.0170860
   Dutta KK, 2007, CANCER SCI, V98, P1845, DOI 10.1111/j.1349-7006.2007.00619.x
   El Bezawy R, 2017, J HEMATOL ONCOL, V10, DOI 10.1186/s13045-016-0387-6
   Fanini F, 2017, SEMIN CELL DEV BIOL, V67, P23, DOI 10.1016/j.semcdb.2016.12.004
   Farooqi AA, 2016, CHEM BIOL DRUG DES, V87, P321, DOI 10.1111/cbdd.12634
   Fujino T, 2017, J NAT MED-TOKYO, V71, P36, DOI 10.1007/s11418-016-1024-y
   Ghandadi M, 2016, CURR PHARM DESIGN, V22, P933, DOI 10.2174/1381612822666151209153729
   Hart M, 2016, ONCOTARGET, V7, P34288, DOI 10.18632/oncotarget.9103
   Hashimoto Y, 2013, PLOS ONE, V8, DOI 10.1371/journal.pone.0062589
   Imani S, 2017, ONCOTARGET, V8, P23177, DOI 10.18632/oncotarget.15520
   Imani S, 2017, ONCOTARGET, V8, P21362, DOI 10.18632/oncotarget.15214
   Ito Y, 2017, P NATL ACAD SCI USA, V114, P3927, DOI 10.1073/pnas.1620019114
   Jia D., 2017, ONCOL RES, DOI [10.3727/096504017X1502494648011328810936, DOI 10.3727/096504017X1502494648011328810936]
   Jian C, 2017, ONCOTARGET, V8, P30742, DOI 10.18632/oncotarget.16372
   Kawai S, 2012, J CELL BIOL, V197, P201, DOI 10.1083/jcb.201110008
   Krause CJ, 2016, ONCOTARGET, V7, P10414, DOI 10.18632/oncotarget.7248
   Li CH, 2017, INT J CANCER, V140, P120, DOI 10.1002/ijc.30414
   Li J, 2012, BMC MOL BIOL, V13, DOI 10.1186/1471-2199-13-4
   Li L, 2014, J CANCER RES THER, V10, P805, DOI 10.4103/0973-1482.146084
   Li XJ, 2014, CELL DEATH DIS, V5, DOI 10.1038/cddis.2014.270
   Liu F, 2017, ONCOTARGET, V8, P62927, DOI 10.18632/oncotarget.17757
   Liu LF, 2017, ONCOTARGET, V8, P31386, DOI 10.18632/oncotarget.15607
   Liu L, 2017, CELL PHYSIOL BIOCHEM, V41, P1981, DOI 10.1159/000475277
   Maroni P, 2017, CARCINOGENESIS, V38, P492, DOI 10.1093/carcin/bgx027
   Mastropasqua F, 2017, MOL CANCER, V16, DOI 10.1186/s12943-017-0634-7
   Ohno S, 2016, MOL THER, V24, P1278, DOI 10.1038/mt.2016.81
   Otsuka K., 2017, MOL NUTR FOOD RES, DOI [10.1002/mnfr.20170008028594130, DOI 10.1002/MNFR.20170008028594130]
   Pu YG, 2017, SCI REP-UK, V7, DOI 10.1038/srep44218
   Pyzer A. R., 2017, LEUKEMIA, DOI [10.1038/leu.2017.16328555079, DOI 10.1038/LEU.2017.16328555079]
   Qu L, 2016, CANCER CELL, V29, P653, DOI 10.1016/j.ccell.2016.03.004
   Rapti SM, 2017, CLIN BIOCHEM, V50, P918, DOI 10.1016/j.clinbiochem.2017.06.004
   REN J, 2017, SCI REP, V7, DOI DOI 10.1038/S41598-017-00913-228389657
   Saito Y, 2015, J CLIN MED, V4, P1951, DOI 10.3390/jcm4111951
   Salzman DW, 2016, NAT COMMUN, V7, DOI 10.1038/ncomms10954
   Shah MY, 2016, EBIOMEDICINE, V12, P34, DOI 10.1016/j.ebiom.2016.09.017
   Shi L, 2016, CANCER LETT, V373, P45, DOI 10.1016/j.canlet.2016.01.017
   Shi Y, 2014, PLOS ONE, V9, DOI 10.1371/journal.pone.0090022
   Sun C, 2017, WORLD J GASTROENTERO, V23, P1816, DOI 10.3748/wjg.v23.i10.1816
   Tay Y, 2014, NATURE, V505, P344, DOI 10.1038/nature12986
   Thomson DW, 2016, NAT REV GENET, V17, P272, DOI 10.1038/nrg.2016.20
   Tomasetti M, 2017, EXP MOL MED, V49, DOI 10.1038/emm.2016.153
   Urgard E, 2017, NUCLEIC ACID THER, V27, P295, DOI 10.1089/nat.2017.0670
   Wang MJ, 2012, MED ONCOL, V29, P3113, DOI 10.1007/s12032-012-0241-9
   Wang X., 2017, ONCOL RES, DOI [10.3727/096504017X1503750606625228893346, DOI 10.3727/096504017X1503750606625228893346]
   Wang X, 2015, CELL SIGNAL, V27, P443, DOI 10.1016/j.cellsig.2014.12.003
   Wang YD, 2017, MOL PHARMACEUT, V14, P2323, DOI 10.1021/acs.molpharmaceut.7b00184
   Wen D, 2017, CANCER RES, V77, P3244, DOI 10.1158/0008-5472.CAN-16-2355
   Wu SY, 2016, AM J TRANSL RES, V8, P5433
   XIA CX, 2017, SCI REP, V7, DOI DOI 10.1038/S41598-017-04487-X28667294
   Xiang ZL, 2016, ONCOTARGET, V7, P87246, DOI 10.18632/oncotarget.13531
   Yan LH, 2016, TUMOR BIOL, V37, P15925, DOI 10.1007/s13277-016-5446-7
   Yang L, 2017, INT J ONCOL, V51, P378, DOI 10.3892/ijo.2017.4015
   Yu G, 2014, J EXP CLIN CANC RES, V33, DOI 10.1186/s13046-014-0115-4
   Zhao J, 2017, LUNG CANCER, V108, P96, DOI 10.1016/j.lungcan.2017.02.020
   ZHAO LQ, 2016, SCI REP, V6, DOI DOI 10.1038/SREP3273927586307
   Zhou YH, 2017, MOL CANCER, V16, DOI 10.1186/s12943-017-0647-2
NR 71
TC 37
Z9 38
U1 0
U2 4
PU MDPI
PI BASEL
PA ST ALBAN-ANLAGE 66, CH-4052 BASEL, SWITZERLAND
EI 1422-0067
J9 INT J MOL SCI
JI Int. J. Mol. Sci.
PD OCT
PY 2017
VL 18
IS 10
AR 2089
DI 10.3390/ijms18102089
PG 13
WC Biochemistry & Molecular Biology; Chemistry, Multidisciplinary
WE Science Citation Index Expanded (SCI-EXPANDED)
SC Biochemistry & Molecular Biology; Chemistry
GA FM0QL
UT WOS:000414671800073
PM 29036883
OA gold, Green Submitted, Green Published
DA 2023-12-20
ER

PT J
AU Chakraborty, M
   Mitra, MK
   Chakraborty, J
AF Chakraborty, Manjusha
   Mitra, Manoj K.
   Chakraborty, Jui
TI One-pot synthesis of CaAl-layered double hydroxide-methotrexate
   nanohybrid for anticancer application
SO BULLETIN OF MATERIALS SCIENCE
LA English
DT Article
DE Layered double hydroxide; one-pot synthesis; anticancer drug
   methotrexate; intercalation; release kinetics; controlled release
ID DRUG-DELIVERY SYSTEM; CONTROLLED-RELEASE; AL; INTERCALATION; MG;
   NANOCOMPOSITES; NANOPARTICLES; DERIVATIVES; COPOLYMERS; COMPOSITE
AB One-pot (co-precipitation) synthesis route was employed for the first time to synthesize pristine CaAl-layered double hydroxide (LDH) and in-situ intercalation of the anticancer drug methotrexate (MTX) to prepare CaAl-LDH-MTX nanohybrid. An increase in the interplanar spacing of the (003) plane from 8.6 in pristine CaAl-LDH bilayered structure to 18.26 in CaAl-LDH-MTX nanohybrid indicated successful intercalation of anionic MTX into the interlayer space of CaAl-LDH. This was supported by the transmission electron micrographs, which showed an increase in average interlayer spacing from 8.7 in pristine LDH to 18.31 in LDH-MTX nanohybrid. Particle size and morphology analysis of pristine CaAl-LDH and LDH-MTX nanohybrid using both dynamic light scattering (DLS) technique and transmission electron microscopy (TEM) indicated a decrease in average particle size in LDH-MTX nanohybrid as compared with that of pristine LDH. Thermogravimetric analyses (TGA) revealed an enhancement in decomposition temperature of MTX bound to CaAl-LDH nanohybrid to as compared with in pure MTX molecule, indicating enhanced thermal stability, which supports stable electrostatic interaction of MTX within the interlayer position of LDH. CHN (carbon hydrogen nitrogen) analysis revealed nearly 49 wt% of MTX loading into CaAl-LDH, which closely matched with the result obtained from TGA of the nanohybrid. Cumulative release of MTX from CaAl-LDH-MTX in phosphate buffer solution showed a non-linear dependence with incubation time. Release mechanism of MTX from LDH-MTX nanohybrid was governed by diffusion mechanism at physiological pH of 7.4. The in vitro cytotoxicity study of LDH-MTX nanohybrid using MG-63 human osteosarcoma cell line indicated enhanced inhibition of the cancer cell proliferation compared with the MTX drug alone.
C1 [Chakraborty, Manjusha; Chakraborty, Jui] CSIR, Bioceram & Coating Div, Cent Glass & Ceram Res Inst, Kolkata 700032, India.
   [Mitra, Manoj K.] Jadavpur Univ, Dept Met & Mat Engn, Kolkata 700032, India.
C3 Council of Scientific & Industrial Research (CSIR) - India; CSIR -
   Central Glass & Ceramic Research Institute (CGCRI); Jadavpur University
RP Chakraborty, J (通讯作者)，CSIR, Bioceram & Coating Div, Cent Glass & Ceram Res Inst, Kolkata 700032, India.
EM jui@cgcri.res.in
FU Council of Scientific and Industrial Research, New Delhi [NWP 0035]
FX We are grateful to the Director, Central Glass and Ceramic Research
   Institute, Kolkata, India, for giving permission and facilities to carry
   out this work. Thanks are due to all the supporting staff for various
   characterization works. This work was supported financially by the
   Council of Scientific and Industrial Research, New Delhi, via project
   number NWP 0035, of 11th 5-year plan network program.
CR Aguzzi C, 2007, APPL CLAY SCI, V36, P22, DOI 10.1016/j.clay.2006.06.015
   Cavani F, 1991, CATAL TODAY, V11, P173, DOI 10.1016/0920-5861(91)80068-K
   Chakraborty M, 2012, CERAM INT, V38, P941, DOI 10.1016/j.ceramint.2011.08.014
   Chakraborty M, 2011, J SOLID STATE CHEM, V184, P2439, DOI 10.1016/j.jssc.2011.07.015
   Cho KJ, 2008, CLIN CANCER RES, V14, P1310, DOI 10.1158/1078-0432.CCR-07-1441
   Choy JH, 2004, BIOMATERIALS, V25, P3059, DOI 10.1016/j.biomaterials.2003.09.083
   Dave BS, 2004, AAPS PHARMSCITECH, V5, DOI 10.1208/pt050234
   Del Arco M, 2004, J PHARM SCI-US, V93, P1649, DOI 10.1002/jps.20054
   Faraji AH, 2009, BIOORGAN MED CHEM, V17, P2950, DOI 10.1016/j.bmc.2009.02.043
   Feng L, 2006, STRUCT BOND, V119, P193, DOI 10.1007/430_007
   Gago S, 2008, J MATER CHEM, V18, P894, DOI 10.1039/b715319h
   Giraudeau C, 2009, J AM CERAM SOC, V92, P2471, DOI 10.1111/j.1551-2916.2009.03413.x
   Khan AI, 2001, CHEM COMMUN, P2342, DOI 10.1039/b106465g
   Lee JH, 2012, CHEM COMMUN, V48, P5641, DOI 10.1039/c2cc30449j
   Li BX, 2004, APPL CLAY SCI, V27, P199, DOI 10.1016/j.clay.2004.07.002
   Li FS, 2009, IND ENG CHEM RES, V48, P5590, DOI 10.1021/ie900043r
   Li Y, 2010, NANOTECHNOLOGY, V21, DOI 10.1088/0957-4484/21/10/105101
   Liu WM, 2009, CANCER CHEMOTH PHARM, V64, P861, DOI 10.1007/s00280-009-1047-0
   Mandal S, 2014, RSC ADV, V4, P20077, DOI 10.1039/c4ra01407c
   Manzi-Nshuti C, 2009, THERMOCHIM ACTA, V495, P63, DOI 10.1016/j.tca.2009.06.001
   Matusinovic Z, 2009, POLYM DEGRAD STABIL, V94, P95, DOI 10.1016/j.polymdegradstab.2008.10.001
   Nakayama H, 2003, J PHARM SCI-US, V92, P2419, DOI 10.1002/jps.10498
   Newman SP, 1998, NEW J CHEM, V22, P105, DOI 10.1039/a708319j
   Olfs HW, 2009, APPL CLAY SCI, V43, P459, DOI 10.1016/j.clay.2008.10.009
   Palmer SJ, 2009, COORDIN CHEM REV, V253, P250, DOI 10.1016/j.ccr.2008.01.012
   Plank J, 2006, MATER LETT, V60, P3614, DOI 10.1016/j.matlet.2006.03.070
   Plank J, 2006, INORG CHIM ACTA, V359, P4901, DOI 10.1016/j.ica.2006.08.038
   Prasanna SV, 2007, MATER RES BULL, V42, P1028, DOI 10.1016/j.materresbull.2006.09.021
   Puttaswamy NS, 1997, J MATER CHEM, V7, P1941, DOI 10.1039/a701911d
   Radha AV, 2005, SOLID STATE SCI, V7, P1180, DOI 10.1016/j.solidstatesciences.2005.05.004
   Román MSS, 2008, SOLID STATE SCI, V10, P1333, DOI 10.1016/j.solidstatesciences.2008.01.026
   Shafiei SS, 2013, ADV APPL CERAM, V112, P59, DOI 10.1179/1743676112Y.0000000045
   Walters DK, 2008, INVEST NEW DRUG, V26, P289, DOI 10.1007/s10637-007-9099-7
   Xiang X, 2008, CHEM MATER, V20, P1173, DOI 10.1021/cm702072t
   Xu YF, 2010, J MATER CHEM, V20, P4684, DOI 10.1039/b926239c
   Zhang FZ, 2008, CATAL SURV ASIA, V12, P253, DOI 10.1007/s10563-008-9061-5
NR 36
TC 21
Z9 22
U1 3
U2 48
PU INDIAN ACAD SCIENCES
PI BANGALORE
PA C V RAMAN AVENUE, SADASHIVANAGAR, P B #8005, BANGALORE 560 080, INDIA
SN 0250-4707
EI 0973-7669
J9 B MATER SCI
JI Bull. Mat. Sci.
PD OCT
PY 2017
VL 40
IS 6
BP 1203
EP 1211
DI 10.1007/s12034-017-1468-z
PG 9
WC Materials Science, Multidisciplinary
[truncated: 1,451,625 more chars]
