# Supplementary material for: A 10-year bibliometric analysis in the field of osteosarcoma treatment from 2014 to 2023
Source: Discov Oncol. 2025 Feb 28;16:255. doi: 10.1007/s12672-025-02007-2 (PMC11871176; doi:10.1007/s12672-025-02007-2)
Supplement: Supplementary file 1 — Additional file1 [file 12672_2025_2007_MOESM1_ESM.zip › original data/download_2018.txt]

FN Clarivate Analytics Web of Science
VR 1.0
PT J
AU Liao, WC
   Chou, CT
   Liang, WZ
   Hao, LJ
   Kuo, CC
   Lin, KL
   Wang, JL
   Jan, CR
AF Liao, Wei-Chuan
   Chou, Chiang-Ting
   Liang, Wei-Zhe
   Hao, Lyh-Jyh
   Kuo, Chun-Chi
   Lin, Ko-Long
   Wang, Jue-Long
   Jan, Chung-Ren
TI Exploration of Niflumic Acid's Action on Ca<SUP>2+</SUP> Movement and
   Cell Viability in Human Osteosarcoma Cells
SO CHINESE JOURNAL OF PHYSIOLOGY
LA English
DT Article
DE Ca2+; endoplasmic reticulum; human osteosarcoma cells; niflumic acid;
   viability
ID CALCIUM; CHANNELS; THAPSIGARGIN; ACTIVATION; INDICATORS; MUSCLE; STORES;
   K+
AB Niflumic acid, a drug used for joint and muscular pain, affected Ca2+ signaling in different models. However, the effect of niflumic acid on Ca2+ homeostasis and Ca2+-related physiology in human osteosarcoma cells is unknown. This study examined the effect of niflumic acid on cytosolic free Ca2+ concentrations ([Ca2+](i)) in MG63 human osteosarcoma cells. Intracellular Ca2+ concentrations in suspended cells were monitored by using the fluorescent Ca2+-sensitive dye fura-2. Cell viability was examined by using 4-[3-[4-lodophenyl]-2-4(4-nitrophenyl)-2H-5-tetrazolio-1,3-benzene disulfonate] water soluble tetrazolium-1 (WST-1). In MG63 cells, niflumic acid at concentrations of 250-750 mu M evoked [Ca2+](i) rises concentration-dependently. Niflumic acid-evoked Ca2+ entry was confirmed by Mn2+-induced quenching of fura-2 fluorescence. This entry was inhibited by nifedipine, econazole, SKF96365, the protein kinase C (PKC) activator phorbol 12-myristate 13 acetate (PMA), but was not affected by the PKC inhibitor GF109203X. In Ca2+ free medium, treatment with the endoplasmic reticulum Ca2+ pump inhibitor thapsigargin (TG) inhibited niflumic acid-evoked [Ca2+](i) rises. Conversely, treatment with niflumic acid abolished TG-evoked [Ca2+](i )rises. Inhibition of phospholipase C (PLC) with U73122 also partly reduced niflumic acid-evoked [Ca2+](i) rises. Niflumic acid killed cells at 200-500 mu M in a concentration-dependent fashion. Chelating cytosolic Ca2+ with 1,2-bis(2-aminophenoxy)ethane-N,N,N',N'-tetraacetic acid/AM (BAPTA/AM) did not reverse niflumic acid-induced cytotoxicity. Collectively, our data suggest that in MG63 cells, niflumic acid induced [Ca- (2)](i) rises by evoking PLC-dependent Ca2+ release from the endoplasmic reticulum, and Ca2+ entry via PKC-sensitive store-operated Ca2+ entry. Niflumic acid also induced Ca2+-independent cell death.
C1 [Liao, Wei-Chuan] Kaohsiung Vet Gen Hosp, Dept Surg, Kaohsiung 81362, Taiwan.
   [Chou, Chiang-Ting] Chang Gung Univ Sci & Technol, Div Basic Med Sci, Dept Nursing, Chiayi 61363, Taiwan.
   [Liang, Wei-Zhe; Jan, Chung-Ren] Kaohsiung Vet Gen Hosp, Dept Med Educ & Res, Kaohsiung 81362, Taiwan.
   [Liang, Wei-Zhe] Tajen Univ, Dept Pharm, Pingtung 90741, Taiwan.
   [Hao, Lyh-Jyh] Kaohsiung Vet Gen Hosp, Tainan Branch, Dept Metab, Tainan 71051, Taiwan.
   [Kuo, Chun-Chi] Tzu Hui Inst Technol, Dept Nursing, Pingtung 92641, Taiwan.
   [Lin, Ko-Long; Wang, Jue-Long] Kaohsiung Vet Gen Hosp, Dept Rehabil, Kaohsiung 81362, Taiwan.
C3 Kaohsiung Veterans General Hospital; Chang Gung University of Science &
   Technology; Kaohsiung Veterans General Hospital; Kaohsiung Veterans
   General Hospital; Kaohsiung Veterans General Hospital
RP Jan, CR (通讯作者)，Kaohsiung Vet Gen Hosp, Dept Med Educ & Res, Kaohsiung 81362, Taiwan.; Lin, KL; Wang, JL (通讯作者)，Kaohsiung Vet Gen Hosp, Dept Rehabil, Kaohsiung 81362, Taiwan.
EM crjan@isca.vghks.gov.tw
FU  [VGHKS104-095];  [VGHKS107-169]
FX This work was supported by VGHKS104-095 to Lin K.L. and VGHKS107-169 to
   Jan C.R.
CR Balderas E, 2012, J CELL PHYSIOL, V227, P2542, DOI 10.1002/jcp.22992
   Bootman MD, 2002, CURR BIOL, V12, pR563, DOI 10.1016/S0960-9822(02)01055-2
   Bréchard S, 2008, J LEUKOCYTE BIOL, V84, P1223, DOI 10.1189/jlb.0807553
   Chien JM, 2014, CHINESE J PHYSIOL, V57, P158, DOI 10.4077/CJP.2014.BAB178
   CLAPHAM DE, 1995, NATURE, V375, P634, DOI 10.1038/375634a0
   Cruickshank SF, 2003, BRIT J PHARMACOL, V140, P1442, DOI 10.1038/sj.bjp.0705571
   Dago CD, 2018, INT J MOL SCI, V19, DOI 10.3390/ijms19030856
   Dai L, 2010, J GEN PHYSIOL, V135, P275, DOI 10.1085/jgp.200910316
   Denys A, 2004, FEBS LETT, V564, P177, DOI 10.1016/S0014-5793(04)00361-8
   Florenzano F, 2006, J COMP NEUROL, V498, P58, DOI 10.1002/cne.21013
   GRYNKIEWICZ G, 1985, J BIOL CHEM, V260, P3440
   Habjan S, 2009, NEUROCHEM RES, V34, P1738, DOI 10.1007/s11064-009-9983-y
   Hossain MA, 2014, PLANT BIOLOGY, V16, P1140, DOI 10.1111/plb.12175
   HOUIN G, 1983, INT J CLIN PHARM TH, V21, P130
   Jang DJ, 2005, BIOMED CHROMATOGR, V19, P32, DOI 10.1002/bmc.412
   Kim BM, 2011, CANCER LETT, V300, P134, DOI 10.1016/j.canlet.2010.09.014
   Kucherenko YV, 2014, J MEMBRANE BIOL, V247, P627, DOI 10.1007/s00232-014-9680-x
   Ledoux J, 2005, MOL PHARMACOL, V67, P163, DOI 10.1124/mol.104.004168
   Liantonio A, 2007, BRIT J PHARMACOL, V150, P235, DOI 10.1038/sj.bjp.0706954
   Lin KL, 2013, DRUG CHEM TOXICOL, V36, P231, DOI 10.3109/01480545.2012.710625
   Lu YC, 2012, BASIC CLIN PHARMACOL, V110, P314, DOI 10.1111/j.1742-7843.2011.00816.x
   MERRITT JE, 1989, J BIOL CHEM, V264, P1522
   MEUNIER PJ, 1980, CLIN ORTHOP RELAT R, P304
   Nguyen HTH, 2018, PLANT SIGNAL BEHAV, V13, DOI 10.1080/15592324.2018.1494467
   Parrington J, 2014, ACTA PHYSIOL, V211, P285, DOI 10.1111/apha.12298
   PUTNEY JW, 1986, CELL CALCIUM, V7, P1, DOI 10.1016/0143-4160(86)90026-6
   Takahashi K, 2013, BIOL PHARM BULL, V36, P1996, DOI 10.1248/bpb.b13-00702
   THASTRUP O, 1990, P NATL ACAD SCI USA, V87, P2466, DOI 10.1073/pnas.87.7.2466
   THOMPSON AK, 1991, J BIOL CHEM, V266, P23856
   TSIEN RY, 1980, BIOCHEMISTRY-US, V19, P2396, DOI 10.1021/bi00552a018
   Zhang J, 2002, AM J PHYSIOL-HEART C, V283, pH2692, DOI 10.1152/ajpheart.00260.2002
NR 31
TC 1
Z9 1
U1 0
U2 13
PU WOLTERS KLUWER MEDKNOW PUBLICATIONS
PI MUMBAI
PA WOLTERS KLUWER INDIA PVT LTD , A-202, 2ND FLR, QUBE, C T S  NO 1498A-2
   VILLAGE MAROL, ANDHERI EAST, MUMBAI, 400059, INDIA
SN 0304-4920
EI 2666-0059
J9 CHINESE J PHYSIOL
JI Chin. J. Physiol.
PD DEC 31
PY 2018
VL 61
IS 6
BP 341
EP 348
DI 10.4077/CJP.2018.BAH635
PG 8
WC Physiology
WE Science Citation Index Expanded (SCI-EXPANDED)
SC Physiology
GA HH6XN
UT WOS:000455874700003
PM 30580504
DA 2023-12-20
ER

PT J
AU Somu, P
   Paul, S
AF Somu, Prathap
   Paul, Subhankar
TI Bio-conjugation of curcumin with self-assembled casein nanostructure via
   surface loading enhances its bioactivity: An efficient therapeutic
   system
SO APPLIED SURFACE SCIENCE
LA English
DT Article
DE Casein nano-assembly; Curcumin; Anti-oxidant activity; Anticancer
   activity; Bioavailability
ID FOLATE RECEPTOR-ALPHA; BOVINE SERUM-ALBUMIN; DRUG-DELIVERY; CANCER
   PREVENTION; IN-VITRO; NANOPARTICLES; STABILITY; PH; BINDING; PROTEIN
AB In this study, self-assembled nanostructure of casein (NSCS) of spherical shape was prepared using an optimized desolvation method with a mean size of 45 nm. Curcumin (Cur), a potent natural antioxidant, an anticancer and poorly soluble agent in aqueous solution, was conjugated to protein nanostructure (NSCS-Cur) using CDI chemical activation method. We further, evaluated the physicochemical stability as well as the biological activity of NSCS-Cur in vitro. When the antioxidant activity (free radical scavenging activity) and cellular antioxidant activity (CAA) assay of nano-formulated curcumin (NSCS-Cur) was evaluated, it revealed that antioxidant activity of NSCS-Cur was higher than that of free Cur in both. Furthermore, we showed that the cytotoxicity of nano-formulated curcumin (NSCS-Cur) was found higher in four different cancer cells (breast cancer; MCF-7 and MDAMB231, cervical cancer; HeLa, osteosarcoma; MG 63) than that of free curcumin. Moreover, the conjugation with folic acid with NSCS-Cur (NSCS-Cur-FA) demonstrated enhanced cytotoxicity in cancer cells than un-conjugated one. When we studied the storage stability and bioactivity, NSCS-Cur formulation showed significant stability (up to 30 days) with ignorable loss in its bioactivity. Hence, we concluded from our findings that curcumin loaded protein nanostructure (NSCS-Cur) might be used to achieve higher stability, enhanced dispersibility in suspension as well as improved bioactivity of curcumin which also can be used in the pharmaceutical application.
C1 [Somu, Prathap; Paul, Subhankar] Natl Inst Technol, Dept Biotechnol & Med Engn, Struct Biol & Nanomed Lab, Rourkela 769008, Odisha, India.
C3 National Institute of Technology (NIT System); National Institute of
   Technology Rourkela
RP Paul, S (通讯作者)，Natl Inst Technol, Dept Biotechnol & Med Engn, Struct Biol & Nanomed Lab, Rourkela 769008, Odisha, India.
EM spaul@nitrkl.ac.in
RI Somu, Prathap/AAC-6584-2020
OI Somu, Prathap/0000-0002-3615-8200
FU Science and Engineering Research Board, Government of India
   [SERB/F/4290/2016-17]
FX The authors sincerely thank the Science and Engineering Research Board,
   Government of India, for financial support (Grant No.
   SERB/F/4290/2016-17) and National Institute of Technology Rourkela,
   Government of India, for providing the infrastructural facility for
   carrying out this work.
CR Amin ARMR, 2009, J CLIN ONCOL, V27, P2712, DOI 10.1200/JCO.2008.20.6235
   Anand P, 2007, MOL PHARMACEUT, V4, P807, DOI 10.1021/mp700113r
   Boogerd LSF, 2016, ONCOTARGET, V7, P17442, DOI 10.18632/oncotarget.7856
   Cantrell A, 2003, ARCH BIOCHEM BIOPHYS, V412, P47, DOI 10.1016/S0003-9861(03)00014-6
   Ding F, 2009, EUR J MED CHEM, V44, P4083, DOI 10.1016/j.ejmech.2009.04.047
   Duvoix A, 2005, CANCER LETT, V223, P181, DOI 10.1016/j.canlet.2004.09.041
   Elzoghby AO, 2012, J CONTROL RELEASE, V161, P38, DOI 10.1016/j.jconrel.2012.04.036
   Elzoghby AO, 2011, J CONTROL RELEASE, V153, P206, DOI 10.1016/j.jconrel.2011.02.010
   Esmaili M, 2011, LWT-FOOD SCI TECHNOL, V44, P2166, DOI 10.1016/j.lwt.2011.05.023
   Farrell H., 2006, NEW VIEWS PROTEIN ST
   Han XS, 2013, CANCER-AM CANCER SOC, V119, P1314, DOI 10.1002/cncr.27936
   Helmlinger G, 1997, NAT MED, V3, P177, DOI 10.1038/nm0297-177
   Hu YJ, 2004, J PHARMACEUT BIOMED, V36, P915, DOI 10.1016/j.jpba.2004.08.021
   Jang JC, 2009, J MOL STRUCT, V928, P72, DOI 10.1016/j.molstruc.2009.03.016
   Jansen Rick J, 2013, J Gastrointest Cancer, V44, P152, DOI 10.1007/s12029-012-9441-y
   Kelemen LE, 2006, INT J CANCER, V119, P243, DOI 10.1002/ijc.21712
   Kommareddy S, 2005, BIOCONJUGATE CHEM, V16, P1423, DOI 10.1021/bc050146t
   Kouchakzadeh H, 2015, ADV PROTEIN CHEM STR, V98, P121, DOI 10.1016/bs.apcsb.2014.11.002
   Lee JH, 2013, PHARMACOL THERAPEUT, V137, P153, DOI 10.1016/j.pharmthera.2012.09.008
   Leung MHM, 2008, LANGMUIR, V24, P5672, DOI 10.1021/la800780w
   Li YW, 2015, PANCREAS, V44, P1, DOI 10.1097/MPA.0000000000000257
   Liu C, 2016, RSC ADV, V6, P85621, DOI 10.1039/c6ra19886d
   Liu J, 2014, BIOTECHNOL ADV, V32, P693, DOI 10.1016/j.biotechadv.2013.11.009
   Liu LH, 2009, NAT NANOTECHNOL, V4, P457, DOI [10.1038/NNANO.2009.153, 10.1038/nnano.2009.153]
   Livney YD, 2010, CURR OPIN COLLOID IN, V15, P73, DOI 10.1016/j.cocis.2009.11.002
   Mohanty C, 2010, BIOMATERIALS, V31, P6597, DOI 10.1016/j.biomaterials.2010.04.062
   Mu MF, 2006, J COLLOID INTERF SCI, V301, P98, DOI 10.1016/j.jcis.2006.04.048
   Nair AB, 2012, DRUG DELIV, V19, P277, DOI 10.3109/10717544.2012.704094
   Naksuriya O, 2014, BIOMATERIALS, V35, P3365, DOI 10.1016/j.biomaterials.2013.12.090
   Pan K, 2014, SOFT MATTER, V10, P6820, DOI 10.1039/c4sm00239c
   Pari Leelavinothan, 2008, Archives of Physiology and Biochemistry, V114, P127, DOI [10.1080/13813450802033958, 10.1080/13813450802033958 ]
   Peres I, 2011, CARBOHYD POLYM, V86, P147, DOI 10.1016/j.carbpol.2011.04.029
   Pool-Zobel BL, 2000, CARCINOGENESIS, V21, P1247, DOI 10.1093/carcin/21.6.1247
   Qu SX, 2012, APPL SURF SCI, V262, P168, DOI 10.1016/j.apsusc.2012.04.064
   Rejinold NS, 2011, INT J BIOL MACROMOL, V49, P161, DOI 10.1016/j.ijbiomac.2011.04.008
   Rogina A, 2014, APPL SURF SCI, V296, P221, DOI 10.1016/j.apsusc.2014.01.098
   Safari M, 2015, APPL SURF SCI, V342, P26, DOI 10.1016/j.apsusc.2015.03.028
   Sahin S, 2002, J CONTROL RELEASE, V82, P345, DOI 10.1016/S0168-3659(02)00141-4
   Shahgholian N, 2017, INT J BIOL MACROMOL, V104, P788, DOI 10.1016/j.ijbiomac.2017.06.083
   Shapira A, 2010, NANOMED-NANOTECHNOL, V6, P119, DOI 10.1016/j.nano.2009.06.006
   Shi H, 2015, DRUG DES DEV THER, V9, P4989, DOI 10.2147/DDDT.S90670
   TANNOCK IF, 1989, CANCER RES, V49, P4373
   Tapal A, 2012, FOOD CHEM, V130, P960, DOI 10.1016/j.foodchem.2011.08.025
   Tirca I, 2017, APPL SURF SCI, V425, P1040, DOI 10.1016/j.apsusc.2017.07.090
   Toffoli G, 1997, INT J CANCER, V74, P193, DOI 10.1002/(SICI)1097-0215(19970422)74:2<193::AID-IJC10>3.0.CO;2-F
   Vandelli MA, 2001, INT J PHARM, V215, P175, DOI 10.1016/S0378-5173(00)00681-5
   Wang FH, 2012, INT J NANOMED, V7, P325, DOI 10.2147/IJN.S27823
   Wang GS, 2018, APPL SURF SCI, V428, P258, DOI 10.1016/j.apsusc.2017.09.096
   Wang YJ, 1997, J PHARMACEUT BIOMED, V15, P1867, DOI 10.1016/S0731-7085(96)02024-9
   Wolfe KL, 2007, J AGR FOOD CHEM, V55, P8896, DOI 10.1021/jf0715166
   Yallapu MM, 2010, MACROMOL BIOSCI, V10, P1141, DOI 10.1002/mabi.201000084
   Zhang Y, 2011, J FLUORESC, V21, P475, DOI 10.1007/s10895-010-0733-y
   Zhou HB, 2014, FOOD CHEM, V161, P136, DOI 10.1016/j.foodchem.2014.03.129
   Zhou W, 2014, COLLOID SURFACE B, V117, P330, DOI 10.1016/j.colsurfb.2014.02.036
   Zolghadri S, 2009, J NANOPART RES, V11, P1751, DOI 10.1007/s11051-008-9538-1
NR 55
TC 18
Z9 19
U1 5
U2 108
PU ELSEVIER SCIENCE BV
PI AMSTERDAM
PA PO BOX 211, 1000 AE AMSTERDAM, NETHERLANDS
SN 0169-4332
EI 1873-5584
J9 APPL SURF SCI
JI Appl. Surf. Sci.
PD DEC 31
PY 2018
VL 462
BP 316
EP 329
DI 10.1016/j.apsusc.2018.08.094
PG 14
WC Chemistry, Physical; Materials Science, Coatings & Films; Physics,
   Applied; Physics, Condensed Matter
WE Science Citation Index Expanded (SCI-EXPANDED)
SC Chemistry; Materials Science; Physics
GA GX4XI
UT WOS:000447741800038
DA 2023-12-20
ER

PT J
AU Weynand, J
   Diman, A
   Abraham, M
   Marcélis, L
   Jamet, H
   Decottignies, A
   Dejeu, J
   Defrancq, E
   Elias, B
AF Weynand, Justin
   Diman, Aurelie
   Abraham, Michael
   Marcelis, Lionel
   Jamet, Helene
   Decottignies, Anabelle
   Dejeu, Jerome
   Defrancq, Eric
   Elias, Benjamin
TI Towards the Development of Photo-Reactive Ruthenium(II) Complexes
   Targeting Telomeric G-Quadruplex DNA
SO CHEMISTRY-A EUROPEAN JOURNAL
LA English
DT Article
DE DNA structures; G-quadruplexes; photocytotoxicity; photo-electron
   transfer; ruthenium complexes
ID SWITCH-ON DETECTION; METAL-COMPLEXES; POLYPYRIDYL COMPLEXES;
   IRIDIUM(III) COMPLEX; RU(II) COMPLEXES; PROMOTER REGION; LUMINESCENT;
   PHOTOPHYSICS; RNA; STABILIZATION
AB The design and characterization of new ruthenium(II) complexes aimed at targeting G-quadruplex DNA is reported. Importantly, these complexes are based on oxidizing 1,4,5,8-tetraazaphenanthrene (TAP) ancillary ligands known to favour photo-induced electron transfer (PET) with DNA. The photochemistry of complexes 1-4 has been studied by classical methods, which revealed two of them to be capable of photo-abstracting an electron from guanine. From studies of the interactions with DNA through luminescence, circular dichroism, bio-layer interferometry, and surface plasmon resonance experiments, we have demonstrated the selectivity of these complexes for telomeric G-quadruplex DNA over duplex DNA. Preliminary biological studies of these complexes have been performed: two of them showed remarkable photo-cytotoxicity towards telomerase-negative U2OS osteosarcoma cells, whereas very low mortality was observed in the dark at the same photo-drug concentration.
C1 [Weynand, Justin; Abraham, Michael; Marcelis, Lionel; Elias, Benjamin] UCLouvain, IMCN, Mol Chem Mat & Catalysis MOST, Pl Louis Pasteur 1,Bte L4-01-02, B-1348 Louvain La Neuve, Belgium.
   [Weynand, Justin; Jamet, Helene; Dejeu, Jerome; Defrancq, Eric] UGA, Dept Chim Mol, UMR CNRS 5250, CS 40700, F-38058 Grenoble, France.
   [Diman, Aurelie; Decottignies, Anabelle] UCLouvain, Duve Inst, Ave Hippocrate 75, B-1200 Brussels, Belgium.
C3 Universite Catholique Louvain; Communaute Universite Grenoble Alpes;
   Universite Grenoble Alpes (UGA); Universite Catholique Louvain
RP Elias, B (通讯作者)，UCLouvain, IMCN, Mol Chem Mat & Catalysis MOST, Pl Louis Pasteur 1,Bte L4-01-02, B-1348 Louvain La Neuve, Belgium.; Defrancq, E (通讯作者)，UGA, Dept Chim Mol, UMR CNRS 5250, CS 40700, F-38058 Grenoble, France.
EM Eric.Defrancq@univ-grenoble-alpes.fr; Benjamin.Elias@uclouvain.be
RI Marcelis, Lionel/AAI-4010-2020; Dejeu, Jerome/B-5745-2013; Defrancq,
   Eric/M-7368-2016
OI Marcelis, Lionel/0000-0002-6324-477X; Dejeu, Jerome/0000-0002-2434-2959;
   Defrancq, Eric/0000-0002-3911-6241; Decottignies,
   Anabelle/0000-0001-7893-2527; Weynand, Justin/0000-0003-2104-7601;
   Diman, Aurelie/0000-0003-2158-4802
FU Fonds National pour la Recherche Scientifique (F.R.S.-FNRS); Fonds pour
   la Formation a la Recherche dans l'Industrie et dans l'Agriculture
   (F.R.I.A.); Region Wallonne; Universite catholique de Louvain
   (UCLouvain); Agence National de la Recherche [ANR-12-BSV8-0008-04,
   ANR-16-CE11-0006-01]; Labex ARCANE [ANR-11-LABX-0003-01]; Region
   Auvergne-Rhone-Alpes; NanoBio-ICMG platforms [FR 2607]; Agence Nationale
   de la Recherche (ANR) [GRANTS:17209333, ANR-12-BSV8-0008,
   GRANTS:17159282, ANR-16-CE11-0006] Funding Source: Agence Nationale de
   la Recherche (ANR)
FX J.W., M.A., L.M., and B.E. gratefully acknowledge the Fonds National
   pour la Recherche Scientifique (F.R.S.-FNRS), the Fonds pour la
   Formation a la Recherche dans l'Industrie et dans l'Agriculture
   (F.R.I.A.), the Region Wallonne, the Universite catholique de Louvain
   (UCLouvain), and the "Prix Pierre et Colette Bauchau" for financial
   support. J.W. thanks the Erasmus programme. This work was supported by
   the Agence National de la Recherche (ANR-12-BSV8-0008-04 and
   ANR-16-CE11-0006-01), Labex ARCANE (ANR-11-LABX-0003-01), and the Region
   Auvergne-Rhone-Alpes. The NanoBio-ICMG platforms (FR 2607) are
   acknowledged for their support. We also thank Dr. L. Troian-Gautier for
   scientific advice concerning the synthesis of CPITAP, Dr. L. Bonnat and
   Dr. T. Lavergne for providing biomolecular systems A-D, and Prof. F.
   Loiseau for help with the measurement of luminescence lifetimes. M.-C.
   Eloy is thanked for help with the confocal microscopy experiments. We
   thank L. Vriamont for the cover artwork.
CR Ali A, 2017, BIOCONJUGATE CHEM, V28, P341, DOI 10.1021/acs.bioconjchem.6b00433
   Ang DL, 2016, CHEM-EUR J, V22, P2317, DOI 10.1002/chem.201503663
   Biffi G, 2014, NAT CHEM, V6, P75, DOI [10.1038/NCHEM.1805, 10.1038/nchem.1805]
   Biffi G, 2013, NAT CHEM, V5, P182, DOI [10.1038/NCHEM.1548, 10.1038/nchem.1548]
   Bochman ML, 2012, NAT REV GENET, V13, P770, DOI 10.1038/nrg3296
   Boisdenghien A, 2005, INORG CHEM, V44, P7678, DOI 10.1021/ic051306f
   Bonnat L, 2017, CHEM-EUR J, V23, P5602, DOI 10.1002/chem.201700417
   Bonnat L, 2016, CHEM-EUR J, V22, P3139, DOI 10.1002/chem.201504351
   Bonnet R, 2015, CHEM COMMUN, V51, P4850, DOI 10.1039/c4cc09744k
   Boynton AN, 2017, INORG CHEM, V56, P8381, DOI 10.1021/acs.inorgchem.7b01037
   Brouwer AM, 2011, PURE APPL CHEM, V83, P2213, DOI 10.1351/PAC-REP-10-09-31
   Bryan TM, 1997, NAT MED, V3, P1271, DOI 10.1038/nm1197-1271
   Burke CS, 2018, J AM CHEM SOC, V140, P6945, DOI 10.1021/jacs.8b02711
   Campbell NH, 2012, J MED CHEM, V55, P209, DOI 10.1021/jm201140v
   Cao Q, 2017, INORG CHEM FRONT, V4, P10, DOI 10.1039/c6qi00300a
   Castor KJ, 2015, INORG CHEM, V54, P6958, DOI 10.1021/acs.inorgchem.5b00921
   Castor KJ, 2013, CHEM-EUR J, V19, P17836, DOI 10.1002/chem.201301590
   Castor KJ, 2012, CHEMMEDCHEM, V7, P85, DOI 10.1002/cmdc.201100453
   Cesare AJ, 2010, NAT REV GENET, V11, P319, DOI 10.1038/nrg2763
   Chen X, 2013, DALTON T, V42, P4386, DOI 10.1039/c3dt32921f
   Cloonan SM, 2015, J MED CHEM, V58, P4494, DOI 10.1021/acs.jmedchem.5b00451
   De Cian A, 2008, BIOCHIMIE, V90, P131, DOI 10.1016/j.biochi.2007.07.011
   Deraedt Q, 2017, INORG CHEM FRONT, V4, P91, DOI 10.1039/c6qi00223d
   Elias B, 2006, COORDIN CHEM REV, V250, P1627, DOI 10.1016/j.ccr.2005.11.011
   Foxon SP, 2009, J PHYS CHEM A, V113, P12754, DOI 10.1021/jp906716g
   Georgiades S. N., 2010, ANGEW CHEM, V122, P4114
   Georgiades SN, 2010, ANGEW CHEM INT EDIT, V49, P4020, DOI 10.1002/anie.200906363
   Ghosh S, 2014, CHEM-EUR J, V20, P4772, DOI 10.1002/chem.201304905
   Han HY, 2000, TRENDS PHARMACOL SCI, V21, P136, DOI 10.1016/S0165-6147(00)01457-7
   Hanahan D, 2011, CELL, V144, P646, DOI 10.1016/j.cell.2011.02.013
   Heinemann F, 2017, ACCOUNTS CHEM RES, V50, P2727, DOI 10.1021/acs.accounts.7b00180
   Herman L, 2008, J PHYS ORG CHEM, V21, P670, DOI 10.1002/poc.1355
   HIORT C, 1993, J AM CHEM SOC, V115, P3448, DOI 10.1021/ja00062a007
   Incles CM, 2004, MOL CANCER THER, V3, P1201
   JACQUET L, 1992, J CHEM SOC FARADAY T, V88, P2471, DOI 10.1039/ft9928802471
   Kieltyka R, 2008, J AM CHEM SOC, V130, P10040, DOI 10.1021/ja8014023
   Laguerre A, 2015, J AM CHEM SOC, V137, P8521, DOI 10.1021/jacs.5b03413
   Lin S, 2016, ANAL CHEM, V88, P10290, DOI 10.1021/acs.analchem.6b03128
   Lipps HJ, 2009, TRENDS CELL BIOL, V19, P414, DOI 10.1016/j.tcb.2009.05.002
   Lu LH, 2016, SCI REP-UK, V6, DOI 10.1038/srep22458
   Marcélis L, 2012, COORDIN CHEM REV, V256, P1569, DOI 10.1016/j.ccr.2012.02.012
   MASSCHELEIN A, 1990, INORG CHEM, V29, P855, DOI 10.1021/ic00329a056
   Métifiot M, 2014, NUCLEIC ACIDS RES, V42, P12352, DOI 10.1093/nar/gku999
   Monchaud D, 2008, ORG BIOMOL CHEM, V6, P627, DOI 10.1039/b714772b
   Moucheron C, 1997, INORG CHEM, V36, P584, DOI 10.1021/ic9609315
   Murat P, 2008, CHEMBIOCHEM, V9, P2588, DOI 10.1002/cbic.200800457
   Murat P, 2011, CHEM SOC REV, V40, P5293, DOI 10.1039/c1cs15117g
   Murat P, 2010, CHEM-EUR J, V16, P6106, DOI 10.1002/chem.200903456
   Nadai M, 2015, CHEM-EUR J, V21, P2330, DOI 10.1002/chem.201405215
   Neidle S, 2017, NAT REV CHEM, V1, DOI 10.1038/s41570-017-0041
   Ortmans I, 2004, DALTON T, P668, DOI 10.1039/b313213g
   Patel DJ, 2007, NUCLEIC ACIDS RES, V35, P7429, DOI 10.1093/nar/gkm711
   Piraux G, 2017, CHEM-EUR J, V23, P11872, DOI 10.1002/chem.201702076
   Poynton FE, 2017, CHEM SOC REV, V46, P7706, DOI 10.1039/c7cs00680b
   Rickling S, 2010, CHEM-EUR J, V16, P3951, DOI 10.1002/chem.200902817
   Boer DR, 2009, DALTON T, P399, DOI 10.1039/b809873p
   Siddiqui-Jain A, 2002, P NATL ACAD SCI USA, V99, P11593, DOI 10.1073/pnas.182256799
   Simonsson T, 2001, BIOL CHEM, V382, P621, DOI 10.1515/BC.2001.073
   Steenken S, 1997, J AM CHEM SOC, V119, P617, DOI 10.1021/ja962255b
   Trajkovski M, 2015, CHEM-EUR J, V21, P7798, DOI 10.1002/chem.201500347
   Vummidi BR, 2013, CHEMBIOCHEM, V14, P540, DOI 10.1002/cbic.201200612
   Wallner J, 2013, J PHARMACEUT BIOMED, V72, P150, DOI 10.1016/j.jpba.2012.10.008
   Wang X, 2016, INORG CHEM COMMUN, V72, P7, DOI 10.1016/j.inoche.2016.07.010
   Xu L, 2015, CHEM-EUR J, V21, P4008, DOI 10.1002/chem.201405991
   Yang DZ, 2010, FUTURE MED CHEM, V2, P619, DOI 10.4155/FMC.09.172
   Zhou CQ, 2017, CHEM-EUR J, V23, P4713, DOI 10.1002/chem.201700276
NR 66
TC 34
Z9 34
U1 1
U2 51
PU WILEY-V C H VERLAG GMBH
PI WEINHEIM
PA POSTFACH 101161, 69451 WEINHEIM, GERMANY
SN 0947-6539
EI 1521-3765
J9 CHEM-EUR J
JI Chem.-Eur. J.
PD DEC 20
PY 2018
VL 24
IS 72
BP 19216
EP 19227
DI 10.1002/chem.201804771
PG 12
WC Chemistry, Multidisciplinary
WE Science Citation Index Expanded (SCI-EXPANDED); Index Chemicus (IC)
SC Chemistry
GA HF0DS
UT WOS:000453829200017
PM 30362627
OA Green Submitted
DA 2023-12-20
ER

PT J
AU Yusop, AH
   Sarian, MN
   Januddi, FS
   Ahmed, QU
   Kadir, MR
   Hartanto, D
   Hermawan, H
   Nur, H
AF Yusop, Abdul Hakim
   Sarian, Murni Nazira
   Januddi, Fatihhi Szali
   Ahmed, Qamar Uddin
   Kadir, Mohammed Rafiq
   Hartanto, Djoko
   Hermawan, Hendra
   Nur, Hadi
TI Structure, degradation, drug release and mechanical properties
   relationships of iron-based drug eluting scaffolds: The effects of PLGA
SO MATERIALS & DESIGN
LA English
DT Article
DE PLGA; Porous iron; Iron degradation; Curcumin release; Bone cancer
   scaffolds
ID POLY(LACTIC-CO-GLYCOLIC ACID) PLGA; IN-VITRO DEGRADATION; CORROSION
   BEHAVIOR; SURFACE MODIFICATION; MAGNESIUM ALLOY; HIGH-STRENGTH; BONE;
   FE; CURCUMIN; VIVO
AB The effects of poly(lactic-co-glycolic acid) (PLGA) on structure, degradation, drug release and mechanical properties relationships of iron-based drug eluting scaffolds have been studied comprehensively. The porous structure of the iron has been incorporated with the curcumin-loaded PLGA (CP) particles through dipping method to produce CP-coated porous Fe (CP-Fe). The CP-Fe degradation has been escalated with the increase of PLGA composition due to the hydrolysis of PLGA. The degradation of iron substrate triggered the kinetics of curcumin release as there was a direct correlation between the curcumin release rate and the degradation rate of the CP-Fe scaffold. The stiffness of the CP particles and the interfacial interactions developed between the CP coating and iron surface have enhanced scaffolds'mechanical strengths. The curcumin released from the scaffold significantly arrested osteosarcoma cells growth. It is demonstrated that the PLGA played an important role to control the scaffold degradation and curcumin release as well as enhancing the mechanical properties of the drug device as an integrated system for favorable scaffold-based drug design. (C) 2018 Published by Elsevier Ltd.
C1 [Yusop, Abdul Hakim; Kadir, Mohammed Rafiq] Univ Teknol Malaysia, Fac Biosci & Med Engn, Med Devices Technol Grp MediTeg, Johor Baharu 81310, Malaysia.
   [Sarian, Murni Nazira; Ahmed, Qamar Uddin] Int Islamic Univ Malaysia, Kulliyyah Pharm, Dept Pharmaceut Chem, Kuantan 25200, Malaysia.
   [Januddi, Fatihhi Szali] Univ Kuala Lumpur, Malaysian Inst Ind Technol, Johor Baharu 81750, Malaysia.
   [Hartanto, Djoko] Inst Teknol Sepuluh Nopember, Dept Chem, Jawa Timur 60111, Indonesia.
   [Hermawan, Hendra] Laval Univ, Dept Min Met & Mat Engn, Quebec City, PQ G1V 0A6, Canada.
   [Hermawan, Hendra] Laval Univ, CHU Quebec Res Ctr, Quebec City, PQ G1V 0A6, Canada.
   [Nur, Hadi] Univ Teknol Malaysia, Ibnu Sina Inst Sci & Ind Res, Ctr Sustainable Nanomat, Johor Baharu 81310, Malaysia.
   [Nur, Hadi] State Univ Malang, Fac Math & Nat Sci State, Cent Lab Minerals & Adv Mat, Malang 65145, Indonesia.
C3 Universiti Teknologi Malaysia; International Islamic University
   Malaysia; University of Kuala Lumpur; Institut Teknologi Sepuluh
   Nopember; Laval University; Laval University; Universiti Teknologi
   Malaysia; Universitas Negeri Malang
RP Hermawan, H (通讯作者)，Laval Univ, Dept Min Met & Mat Engn, Quebec City, PQ G1V 0A6, Canada.; Hermawan, H (通讯作者)，Laval Univ, CHU Quebec Res Ctr, Quebec City, PQ G1V 0A6, Canada.; Nur, H (通讯作者)，Univ Teknol Malaysia, Ibnu Sina Inst Sci & Ind Res, Ctr Sustainable Nanomat, Johor Baharu 81310, Malaysia.
EM hendra.hermawan@gmn.ulaval.ca; hadi@kimia.fs.utm.my
RI Januddi, Fatihhi Szali/M-3121-2016; Sarian, Murni/AAP-6014-2020; Ahmed,
   Qamar Uddin/ITU-7666-2023; Abdul Kadir, Mohammed Rafiq/D-1117-2010;
   Ahmed, Qamar Uddin/AAW-9921-2020; Hermawan, Hendra/G-5892-2010; Ahmed,
   Qamar Uddin/D-7761-2014; Hartanto, Djoko/GON-8626-2022; Hartanto,
   Djoko/W-3175-2017; Hakim, Abdul/AAK-4025-2020; Nur, Hadi/C-9200-2009;
   Januddi, Fatihhi Szali/ABD-6080-2020
OI Januddi, Fatihhi Szali/0000-0002-7905-1913; Ahmed, Qamar
   Uddin/0000-0003-0565-3222; Abdul Kadir, Mohammed
   Rafiq/0000-0002-4762-5839; Hermawan, Hendra/0000-0002-5596-9949; Ahmed,
   Qamar Uddin/0000-0003-0565-3222; Hartanto, Djoko/0000-0001-8362-2283;
   Hartanto, Djoko/0000-0001-8362-2283; Hakim, Abdul/0000-0002-2738-9429;
   Nur, Hadi/0000-0002-4387-431X; Januddi, Fatihhi
   Szali/0000-0002-7905-1913; Hartanto, Djoko/0000-0002-1860-2873; Sarian,
   Murni Nazira/0000-0003-0752-0108
FU Malaysian Ministry of Education; Universiti Teknologi Malaysia
   [R.K130000.734004L825]; Natural Sciences and Engineering Research
   Council of Canada (NSERC)
FX The authors gratefully acknowledge the Malaysian Ministry of Education
   and Universiti Teknologi Malaysia under the Long Term Research Grant
   Scheme (R.K130000.734004L825) and Natural Sciences and Engineering
   Research Council of Canada (NSERC). The authors thank Mr. Kim Bumsoo,
   Alantum Korea for providing the porous iron sheets.
CR Adekanmbi I, 2017, MAT SCI ENG C-MATER, V77, P1135, DOI 10.1016/j.msec.2017.03.216
   Agarwal A, 2018, NUTR RES, V51, P67, DOI 10.1016/j.nutres.2017.12.011
   Aghion E, 2014, MATER CHARACT, V96, P78, DOI 10.1016/j.matchar.2014.07.012
   Alavi R, 2017, METALS-BASEL, V7, DOI 10.3390/met7060202
   [Anonymous], 2009, 84072013 ISO
   [Anonymous], 2011, 194282959 ASTM
   Bellezze T, 2018, CORROS SCI, V130, P12, DOI 10.1016/j.corsci.2017.10.010
   Brown A, 2015, ACTA BIOMATER, V11, P543, DOI 10.1016/j.actbio.2014.09.008
   Capek J, 2017, MAT SCI ENG C-MATER, V79, P550, DOI 10.1016/j.msec.2017.05.100
   Capek J, 2015, MATER DESIGN, V83, P468, DOI 10.1016/j.matdes.2015.06.022
   Catt K, 2017, ACTA BIOMATER, V48, P530, DOI 10.1016/j.actbio.2016.11.039
   Chang R, 2015, INT J NANOMED, V10, P3351, DOI 10.2147/IJN.S78756
   Chen YQ, 2016, CORROS SCI, V111, P541, DOI 10.1016/j.corsci.2016.05.039
   Cheng MQ, 2016, SCI REP-UK, V6, DOI 10.1038/srep24134
   Chou DT, 2013, ACTA BIOMATER, V9, P8593, DOI 10.1016/j.actbio.2013.04.016
   Croll TI, 2004, BIOMACROMOLECULES, V5, P463, DOI 10.1021/bm0343040
   Dehestani M, 2016, MATER DESIGN, V109, P556, DOI 10.1016/j.matdes.2016.07.092
   Elmsellem H, 2014, RUSS J APPL CHEM+, V87, P744, DOI 10.1134/S1070427214060147
   Feng YP, 2017, J ALLOY COMPD, V724, P1046, DOI 10.1016/j.jallcom.2017.07.112
   Feng YP, 2018, MATERIALS, V11, DOI 10.3390/ma11020280
   Fredman G, 2015, SCI TRANSL MED, V7, DOI 10.1126/scitranslmed.aaa1065
   Ganguly A, 2011, J PHYS CHEM C, V115, P17009, DOI 10.1021/jp203741y
   GIBSON LJ, 1985, J BIOMECH, V18, P317, DOI 10.1016/0021-9290(85)90287-8
   Gordeladze JO, 2017, TISSUE ENG ARTIFICIA, P525, DOI DOI 10.1002/9783527689934.CH16
   Hatamie S, 2015, MAT SCI ENG C-MATER, V55, P482, DOI 10.1016/j.msec.2015.05.077
   He J, 2016, COLLOID SURFACE B, V142, P325, DOI 10.1016/j.colsurfb.2016.03.002
   Hermawan H, 2018, PROG BIOMATER, V7, P93, DOI 10.1007/s40204-018-0091-4
   Hong DH, 2016, ACTA BIOMATER, V45, P375, DOI 10.1016/j.actbio.2016.08.032
   Hrubovcáková M, 2017, INT J ELECTROCHEM SC, V12, P11122, DOI 10.20964/2017.12.53
   Jiang WL, 2015, ACTA BIOMATER, V25, P240, DOI 10.1016/j.actbio.2015.07.023
   Jung HD, 2015, BIOMATERIALS, V37, P49, DOI 10.1016/j.biomaterials.2014.10.027
   Karavasili C, 2016, MAT SCI ENG C-MATER, V59, P1053, DOI 10.1016/j.msec.2015.11.028
   Kong XJ, 2014, COLLOID SURFACE B, V122, P359, DOI 10.1016/j.colsurfb.2014.07.012
   Kraus T, 2014, ACTA BIOMATER, V10, P3346, DOI 10.1016/j.actbio.2014.04.007
   Krukiewicz K, 2016, MAT SCI ENG C-MATER, V62, P927, DOI 10.1016/j.msec.2016.01.063
   Lin WJ, 2016, MATER DESIGN, V91, P72, DOI 10.1016/j.matdes.2015.11.045
   Lin WJ, 2017, ACTA BIOMATER, V54, P454, DOI 10.1016/j.actbio.2017.03.020
   Lin X, 2013, ACTA BIOMATER, V9, P8631, DOI 10.1016/j.actbio.2012.12.016
   Liu XM, 2018, APPL SURF SCI, V434, P1101, DOI 10.1016/j.apsusc.2017.11.032
   López-Santos C, 2015, J PHYS CHEM C, V119, P20446, DOI 10.1021/acs.jpcc.5b05011
   Ma HS, 2018, NPG ASIA MATER, V10, P31, DOI 10.1038/s41427-018-0015-8
   Nasution AK, 2015, J BIOMED MATER RES B, V103, P31, DOI 10.1002/jbm.b.33174
   Orinaková R, 2016, J BIOMATER APPL, V30, P1060, DOI 10.1177/0885328215615459
   Qi SS, 2014, RSC ADV, V4, P40085, DOI 10.1039/c4ra05796a
   Qi YL, 2018, ACS APPL MATER INTER, V10, P182, DOI 10.1021/acsami.7b15206
   Ray S, 2018, BIOMATERIALS, V157, P1, DOI 10.1016/j.biomaterials.2017.11.049
   Rescignano N, 2016, POLYM DEGRAD STABIL, V134, P296, DOI 10.1016/j.polymdegradstab.2016.10.017
   Shearier ER, 2016, ACS BIOMATER SCI ENG, V2, P634, DOI 10.1021/acsbiomaterials.6b00035
   Shi YJ, 2017, CORROS SCI, V123, P297, DOI 10.1016/j.corsci.2017.04.016
   Stevens JS, 2013, SURF INTERFACE ANAL, V45, P1238, DOI 10.1002/sia.5261
   Su YC, 2018, MATER DESIGN, V148, P124, DOI 10.1016/j.matdes.2018.03.061
   Swami A, 2014, P NATL ACAD SCI USA, V111, P10287, DOI 10.1073/pnas.1401337111
   Taheri P, 2011, ELECTROCHIM ACTA, V56, P1904, DOI 10.1016/j.electacta.2010.10.079
   Tan HY, 2009, J BIOMED MATER RES B, V91B, P433, DOI 10.1002/jbm.b.31419
   Venkatesh DN, 2015, SAUDI PHARM J, V23, P667, DOI 10.1016/j.jsps.2015.02.021
   Wang XJ, 2016, BIOMATERIALS, V83, P127, DOI 10.1016/j.biomaterials.2016.01.012
   Wang ZL, 2017, BIOMATERIALS, V127, P25, DOI 10.1016/j.biomaterials.2017.02.037
   Watson BM, 2015, BIOMATERIALS, V67, P286, DOI 10.1016/j.biomaterials.2015.07.016
   Wong HM, 2014, PROG NAT SCI-MATER, V24, P561, DOI 10.1016/j.pnsc.2014.08.013
   Wu JY, 2013, J BIOMED MATER RES B, V101, P1222, DOI 10.1002/jbm.b.32934
   Xu MC, 2015, J MATER CHEM B, V3, P3799, DOI 10.1039/c5tb00435g
   Yallapu MM, 2010, J COLLOID INTERF SCI, V351, P19, DOI 10.1016/j.jcis.2010.05.022
   Yang C, 2018, ACS BIOMATER SCI ENG, V4, P608, DOI 10.1021/acsbiomaterials.7b00885
   Yazdimamaghani M, 2017, MAT SCI ENG C-MATER, V71, P1253, DOI 10.1016/j.msec.2016.11.027
   Yazdimamaghani M, 2015, MAT SCI ENG C-MATER, V49, P436, DOI 10.1016/j.msec.2015.01.041
   Yusop AH, 2012, INT J BIOMATER, V2012, DOI 10.1155/2012/641430
   Yusop AHM, 2015, SCI REP-UK, V5, DOI 10.1038/srep11194
   Zamani M, 2016, ACTA BIOMATER, V42, P316, DOI 10.1016/j.actbio.2016.07.007
   Zhao LC, 2016, MATER DESIGN, V108, P136, DOI 10.1016/j.matdes.2016.06.080
   Zheng YF, 2014, MAT SCI ENG R, V77, P1, DOI 10.1016/j.mser.2014.01.001
   Zimmermann J, 2016, ACS SUSTAIN CHEM ENG, V4, P7050, DOI 10.1021/acssuschemeng.6b01953
NR 71
TC 20
Z9 20
U1 4
U2 43
PU ELSEVIER SCI LTD
PI OXFORD
PA THE BOULEVARD, LANGFORD LANE, KIDLINGTON, OXFORD OX5 1GB, OXON, ENGLAND
SN 0264-1275
EI 1873-4197
J9 MATER DESIGN
JI Mater. Des.
PD DEC 15
PY 2018
VL 160
BP 203
EP 217
DI 10.1016/j.matdes.2018.09.019
PG 15
WC Materials Science, Multidisciplinary
WE Science Citation Index Expanded (SCI-EXPANDED)
SC Materials Science
GA HE1CN
UT WOS:000453008100020
OA hybrid
DA 2023-12-20
ER

PT J
AU Rather, AM
   Shome, A
   Bhunia, BK
   Panuganti, A
   Mandal, BB
   Manna, U
AF Rather, Adil M.
   Shome, Arpita
   Bhunia, Bibhas K.
   Panuganti, Aparna
   Mandal, Biman B.
   Manna, Uttam
TI Simultaneous and controlled release of two different bioactive small
   molecules from nature inspired single material
SO JOURNAL OF MATERIALS CHEMISTRY B
LA English
DT Article
ID DUAL-DRUG-DELIVERY; SUPERHYDROPHOBIC SURFACES; RECENT PROGRESS; DESIGN
AB Extended and controlled release of more than a single bioactive molecule, simultaneously, from the same biocompatible matrix is challenging to achieve. However, this is important for combating various severe challenges (drug resistance, improved efficacy, etc.) related to drug delivery. In the recent past, the meta-stable trapped air (in the lotus leaf inspired artificial interfaces), which attributed to the extreme water repellency in biomimicked heirarchical (consisted of micro/nano features) interfaces, was unprecedentedly exploited for addressing multiple relevant aspects related to drug delivery (e.g., multiple drug release, tunable drug release, dose control through post-loading of drug molecules, etc.). A biocompatible polymeric material that is (a) synthesized using a one-step covalent and featured gelation of a single polymer and (b) capable of tailoring with a wide range of water wettabilities, was exploited for post loading both hydrophilic and hydrophobic small molecules from a wide variety (less polar, more polar, nonpolar) of organic solvents. Such small molecules loaded polymeric materials continued to display durable nature-inspired bulk wettability and provided simultaneous co-release of two different bioactive drug molecules (i.e., doxorubicin (DOX, anticancer drug) and tetracycline (TC, antibacterial drug)), over 6 months. Moreover, the release extent (from hours to months) of these small molecules was successfully tuned by controlling the water wettability of the single porous polymeric material. The released drug molecules remained bioactive and capable of inhibiting the proliferation of cancer cells (MG-63 (human osteosarcoma) and MDA-MB-231 (human breast adenocarcinoma)) and microorganisms (S. aureus and E. coli). These results provide a facile basis for developing a more potent and multifunctional drug release system for prospective biomedical applications.
C1 [Rather, Adil M.; Shome, Arpita; Bhunia, Bibhas K.; Panuganti, Aparna; Mandal, Biman B.; Manna, Uttam] Indian Inst Technol Guwahati, Dept Chem, Kamrup 781039, Assam, India.
C3 Indian Institute of Technology System (IIT System); Indian Institute of
   Technology (IIT) - Guwahati
RP Manna, U (通讯作者)，Indian Inst Technol Guwahati, Dept Chem, Kamrup 781039, Assam, India.
EM umanna@iitg.ernet.in
RI Bhunia, Bibhas Kumar/AGW-2555-2022; Shome, Arpita/JMQ-2626-2023; Rather,
   Adil/AAC-6834-2022
OI Bhunia, Bibhas Kumar/0000-0002-6074-0997; Shome,
   Arpita/0000-0001-8892-3296; Rather, Adil Majeed/0000-0001-9433-843X
FU Science and Engineering Research Board [YSS/2015/000818]; Department of
   Biotechnology (DBT, India) [BT/PR21251/NNT/28/1067/2016]; Department of
   Biotechnology (DBT), Govt of India; Department of Science and Technology
   (DST), Govt of India; IIT-Guwahati
FX We acknowledge the financial support from Science and Engineering
   Research Board (YSS/2015/000818) and Department of Biotechnology (DBT,
   India) (BT/PR21251/NNT/28/1067/2016). BBM greatly acknowledges funding
   support from the Department of Biotechnology (DBT) and Department of
   Science and Technology (DST), Govt of India. We thank CIF, Department of
   Chemistry, and Indian Institute of Technology-Guwahati, for their
   generous assistance in the execution of various experiments and for the
   infrastructures. Mr Adil Majeed Rather and Arpita Shome thank
   IIT-Guwahati for their institute PhD fellowship.
CR Bechler SL, 2012, BIOMACROMOLECULES, V13, P1523, DOI 10.1021/bm300234q
   Bozic I, 2013, ELIFE, V2, DOI 10.7554/eLife.00747
   Cottarel G, 2007, TRENDS BIOTECHNOL, V25, P547, DOI 10.1016/j.tibtech.2007.09.004
   Doroshow JH, 2017, CELL, V171, P1476, DOI 10.1016/j.cell.2017.11.035
   Feng L, 2002, ADV MATER, V14, P1857, DOI 10.1002/adma.200290020
   Feng XJ, 2006, ADV MATER, V18, P3063, DOI 10.1002/adma.200501961
   Fischbach MA, 2011, CURR OPIN MICROBIOL, V14, P519, DOI 10.1016/j.mib.2011.08.003
   Gao AT, 2016, ADV MATER, V28, P579, DOI 10.1002/adma.201504769
   Li XM, 2007, CHEM SOC REV, V36, P1350, DOI 10.1039/b602486f
   Lopez JS, 2017, NAT REV CLIN ONCOL, V14, P57, DOI 10.1038/nrclinonc.2016.96
   Ma D, 2010, BIOMACROMOLECULES, V11, P2204, DOI 10.1021/bm100676a
   Manna U, 2013, ADV MATER, V25, P6405, DOI 10.1002/adma.201302561
   Manna U, 2009, LANGMUIR, V25, P10515, DOI 10.1021/la901243m
   Rather AM, 2018, J MATER CHEM A, V6, P17019, DOI 10.1039/c8ta06329j
   Rather AM, 2017, NANOSCALE, V9, P16154, DOI 10.1039/c7nr03990e
   Rather AM, 2016, CHEM MATER, V28, P8689, DOI 10.1021/acs.chemmater.6b03862
   Scarano W, 2015, BIOMATER SCI-UK, V3, P163, DOI 10.1039/c4bm00272e
   Singh N, 2017, J ANTIBIOT, V70, P1033, DOI 10.1038/ja.2017.102
   Song BT, 2012, ACTA BIOMATER, V8, P1901, DOI 10.1016/j.actbio.2012.01.020
   Suthanthiran M, 1996, AM J KIDNEY DIS, V28, P159, DOI 10.1016/S0272-6386(96)90297-8
   Ueda E, 2013, ADV MATER, V25, P1234, DOI 10.1002/adma.201204120
   Varanda F, 2006, IND ENG CHEM RES, V45, P6368, DOI 10.1021/ie060055v
   Wang Julia, 2016, Angew Chem Int Ed Engl, V55, P2796, DOI 10.1002/anie.201511052
   Wei L, 2009, BIOMATERIALS, V30, P2606, DOI 10.1016/j.biomaterials.2009.01.006
   Wen LP, 2015, ANGEW CHEM INT EDIT, V54, P3387, DOI 10.1002/anie.201409911
   Wilems TS, 2015, J CONTROL RELEASE, V213, P103, DOI 10.1016/j.jconrel.2015.06.031
   Yan YY, 2011, ADV COLLOID INTERFAC, V169, P80, DOI 10.1016/j.cis.2011.08.005
   Yao X, 2011, ADV MATER, V23, P719, DOI 10.1002/adma.201002689
   Yohe ST, 2013, ADV FUNCT MATER, V23, P3628, DOI 10.1002/adfm.201203111
   Yohe ST, 2012, J CONTROL RELEASE, V162, P92, DOI 10.1016/j.jconrel.2012.05.047
   Yohe ST, 2012, J AM CHEM SOC, V134, P2016, DOI 10.1021/ja211148a
   Zhang X, 2008, J MATER CHEM, V18, P621, DOI 10.1039/b711226b
NR 32
TC 8
Z9 8
U1 0
U2 25
PU ROYAL SOC CHEMISTRY
PI CAMBRIDGE
PA THOMAS GRAHAM HOUSE, SCIENCE PARK, MILTON RD, CAMBRIDGE CB4 0WF, CAMBS,
   ENGLAND
SN 2050-750X
EI 2050-7518
J9 J MATER CHEM B
JI J. Mat. Chem. B
PD DEC 14
PY 2018
VL 6
IS 46
BP 7692
EP 7702
DI 10.1039/c8tb02406e
PG 11
WC Materials Science, Biomaterials
WE Science Citation Index Expanded (SCI-EXPANDED)
SC Materials Science
GA HC5KP
UT WOS:000451842200011
PM 32254891
DA 2023-12-20
ER

PT J
AU Ye, M
   Misra, SK
   De, AK
   Ostadhossein, F
   Singh, K
   Rund, L
   Schook, L
   Pan, DPJ
AF Ye, Mao
   Misra, Santosh K.
   De, Arun K.
   Ostadhossein, Fatemeh
   Singh, Kuldeep
   Rund, Laurie
   Schook, Lawrence
   Pan, Dipanjan
TI Design, Synthesis, and Characterization of Globular Orphan Nuclear
   Receptor Regulator with Biological Activity in Soft Tissue Sarcoma
SO JOURNAL OF MEDICINAL CHEMISTRY
LA English
DT Article
ID HIGH-DOSE METHOTREXATE; ACID RESPONSE ELEMENT; RETINOID-X-RECEPTOR;
   DRUG-METABOLISM; EWINGS-SARCOMA; OSTEOSARCOMA; EXPRESSION; THERAPY;
   NANOPARTICLES; CANCER
AB Sarcomas are rare and heterogeneous cancer variants of mesenchymal origin. Their genetic heterogeneity coupled with uncertain histogenesis makes them difficult to treat and results in poor prognosis. In this work, we show that structure-based drug discovery involving computational modeling can be used to identify a new retinoid X receptor (RXR) agonist ligand with a bis(indolyl)methane scaffold. This agent co-self-assembles with an amphiphilic diblock copolymer resulting in nanoparticles (Nano-RXR) with excellent kinetic stability, which were evaluated for efficacy and safety in transformed sarcoma cells, 63-3 Cre and 141-10 Cre of pig origin, and in rodent xenograft models. Responses at gene and protein levels established the treatment approach as a highly effective RXR agonist across cell, rodent, and "Oncopig" models. Interestingly, Nano-RXR was not only able to modulate metabolic and transporter genes related to orphan nuclear receptors but also played a major role in modulating programmed cell death in sarcomas developed in Oncopigs.
C1 [Ye, Mao; Misra, Santosh K.; Ostadhossein, Fatemeh; Pan, Dipanjan] Univ Illinois, Dept Bioengn, Urbana, IL 61801 USA.
   [De, Arun K.; Rund, Laurie; Schook, Lawrence] Univ Illinois, Dept Anim Sci, Urbana, IL 61801 USA.
   [De, Arun K.; Rund, Laurie; Schook, Lawrence] Univ Illinois, Agr Anim Care & Use Program, Urbana, IL 61801 USA.
   [Singh, Kuldeep; Rund, Laurie; Schook, Lawrence] Univ Illinois, Vet Diagnost Lab, Urbana, IL 61801 USA.
   [Pan, Dipanjan] Univ Illinois, Beckman Inst Adv Sci & Technol, Urbana, IL 61801 USA.
   [Pan, Dipanjan] Carle Fdn Hosp, Mills Breast Canc Inst, 502 N Busey, Urbana, IL 61801 USA.
   [Pan, Dipanjan] Univ Illinois, Dept Mat Sci & Engn, Urbana, IL 61801 USA.
   [Pan, Dipanjan] Carle Illinois Coll Med, Urbana, IL 61801 USA.
C3 University of Illinois System; University of Illinois Urbana-Champaign;
   University of Illinois System; University of Illinois Urbana-Champaign;
   University of Illinois System; University of Illinois Urbana-Champaign;
   University of Illinois System; University of Illinois Urbana-Champaign;
   University of Illinois System; University of Illinois Urbana-Champaign;
   University of Illinois System; University of Illinois Urbana-Champaign
RP Pan, DPJ (通讯作者)，Univ Illinois, Dept Bioengn, Urbana, IL 61801 USA.; Pan, DPJ (通讯作者)，Univ Illinois, Beckman Inst Adv Sci & Technol, Urbana, IL 61801 USA.; Pan, DPJ (通讯作者)，Carle Fdn Hosp, Mills Breast Canc Inst, 502 N Busey, Urbana, IL 61801 USA.; Pan, DPJ (通讯作者)，Univ Illinois, Dept Mat Sci & Engn, Urbana, IL 61801 USA.; Pan, DPJ (通讯作者)，Carle Illinois Coll Med, Urbana, IL 61801 USA.
EM dipanjan@illinois.edu
RI Ostadhossein, Fatemeh/AAM-3832-2020; Ostadhossein,
   Fatemeh/AAN-5665-2020; Mishra, Santosh/S-7516-2017
OI Ostadhossein, Fatemeh/0000-0003-4213-7948; Mishra,
   Santosh/0000-0001-8616-2606; rund, laurie/0000-0003-0761-7196; Pan,
   Dipanjan/0000-0003-0175-4704; Misra, Santosh K./0000-0002-3313-4895; De,
   Arun/0000-0003-0083-9300
FU National Institutes of Health [1R42HL135965-01A1]; Children's Discovery
   Institute; American Heart Association [18pre34080003/2018]; University
   of Illinois
FX We thank Frederick Seitz Materials Research Laboratory for materials
   characterization techniques (DLS, zeta-potential, TEM, and XRD), Noyes
   lab for NMR studies, Division of Animal Resources (DAR) for animal
   studies, and Veterinary medicine, UIUC, for histopathology facility.
   This project has been partially funded by University of Illinois and
   National Institutes of Health (Grant 1R42HL135965-01A1 (D. Pan)). We
   also extend ours thanks to Children's Discovery Institute for financial
   assistance and American Heart Association via the Grant No.
   18pre34080003/2018.
CR Abe S, 2016, J BIOMED NANOTECHNOL, V12, P472, DOI 10.1166/jbn.2016.2190
   Achour B, 2011, DRUG METAB DISPOS, V39, P2130, DOI 10.1124/dmd.111.040618
   Akatsuka T, 2002, CANCER-AM CANCER SOC, V94, P1397, DOI 10.1002/cncr.10360
   Akhtar MJ, 2015, J COLLOID INTERF SCI, V453, P21, DOI 10.1016/j.jcis.2015.04.049
   Altucci L, 2001, NAT REV CANCER, V1, P181, DOI 10.1038/35106036
   Anderson PM, 2005, CLIN CANCER RES, V11, P6895, DOI 10.1158/1078-0432.CCR-05-0628
   Anderson PM, 2002, J CLIN ONCOL, V20, P189, DOI 10.1200/JCO.20.1.189
   Ashla AA, 2010, HEPATOL RES, V40, P594, DOI 10.1111/j.1872-034X.2010.00646.x
   Bertrand JR, 2015, BIOMATERIALS, V45, P93, DOI 10.1016/j.biomaterials.2014.12.007
   BURGERT EO, 1990, J CLIN ONCOL, V8, P1514, DOI 10.1200/JCO.1990.8.9.1514
   Cheng C, 2008, EXPERT OPIN INV DRUG, V17, P437, DOI 10.1517/13543784.17.3.437 
   de Montellano PRO, 2002, NAT PROD REP, V19, P477, DOI 10.1039/b101297p
   Desvergne B, 1999, ENDOCR REV, V20, P649, DOI 10.1210/er.20.5.649
   Edwardson DW, 2015, CURR DRUG METAB, V16, P412, DOI 10.2174/1389200216888150915112039
   Ferrari S, 2005, J CLIN ONCOL, V23, P8845, DOI 10.1200/JCO.2004.00.5785
   Gallagher R, 2012, ANN DIAGN PATHOL, V16, P323, DOI 10.1016/j.anndiagpath.2012.01.001
   Gómez-Lechón MJ, 2007, CHEM-BIOL INTERACT, V168, P30, DOI 10.1016/j.cbi.2006.10.013
   González-Fernández Y, 2015, CURR PHARM DESIGN, V21, P6104, DOI 10.2174/1381612821666151027152534
   Gorlick R, 1999, J CLIN ONCOL, V17, P2781, DOI 10.1200/JCO.1999.17.9.2781
   Grier HE, 2003, NEW ENGL J MED, V348, P694, DOI 10.1056/NEJMoa020890
   Gu XY, 2015, CURR PHARM DESIGN, V21, P5187, DOI 10.2174/1381612821666150923095618
   HALL RK, 1992, MOL CELL BIOL, V12, P5527, DOI 10.1128/MCB.12.12.5527
   Haydon RC, 2002, CLIN CANCER RES, V8, P1288
   He BC, 2010, CLIN CANCER RES, V16, P2235, DOI 10.1158/1078-0432.CCR-09-2499
   Ian F. R., 2010, CULTURE ANIMAL CELLS
   Kalaany NY, 2006, ANNU REV PHYSIOL, V68, P159, DOI 10.1146/annurev.physiol.68.033104.152158
   Klopper JP, 2009, MOL CANCER, V8, DOI 10.1186/1476-4598-8-16
   Le Deley MC, 2007, EUR J CANCER, V43, P752, DOI 10.1016/j.ejca.2006.10.023
   Liu YL, 2016, P NATL ACAD SCI USA, V113, P7750, DOI 10.1073/pnas.1605841113
   LUCAS PC, 1991, P NATL ACAD SCI USA, V88, P2184, DOI 10.1073/pnas.88.6.2184
   Makridis A, 2016, INT J HYPERTHER, V32, P778, DOI 10.1080/02656736.2016.1216183
   Matushansky I, 2005, AM SCI, V93, P414
   Misra SK, 2015, ACS NANO, V9, P10695, DOI 10.1021/acsnano.5b05974
   Misra SK, 2015, PLOS ONE, V10, DOI 10.1371/journal.pone.0125908
   Misra SK, 2015, NANOSCALE, V7, P7127, DOI 10.1039/c5nr00403a
   Misra SK, 2014, MOL PHARMACEUT, V11, P4218, DOI 10.1021/mp500444c
   Misra SK, 2014, CHEM COMMUN, V50, P13220, DOI 10.1039/c4cc04748f
   Mohan HM, 2012, CLIN CANCER RES, V18, P3223, DOI 10.1158/1078-0432.CCR-11-2953
   Nagpal S, 1997, MOL CELL BIOL, V17, P4159, DOI 10.1128/MCB.17.7.4159
   Nathenson MJ, 2016, CANCER CHEMOTH PHARM, V78, P895, DOI 10.1007/s00280-016-3055-1
   Ni MZ, 2015, INT J NANOMED, V10, P2537, DOI 10.2147/IJN.S78498
   PAN CJ, 1990, BIOCHEMISTRY-US, V29, P10883, DOI 10.1021/bi00501a004
   Querfeldt C, 2006, EXPERT OPIN PHARMACO, V7, P907, DOI 10.1517/14656566.7.7.907
   Reed DE, 2014, P NATL ACAD SCI USA, V111, P18100, DOI 10.1073/pnas.1420596111
   SALBERT G, 1993, MOL ENDOCRINOL, V7, P1347, DOI 10.1210/me.7.10.1347
   Schachtschneider KM, 2017, SCI REP-UK, V7, DOI 10.1038/s41598-017-02912-9
   Schachtschneider KM, 2015, BMC GENOMICS, V16, DOI 10.1186/s12864-015-1938-x
   Schook LB, 2016, FRONT GENET, V7, DOI 10.3389/fgene.2016.00028
   Schook LB, 2015, PLOS ONE, V10, DOI 10.1371/journal.pone.0128864
   SHIN DJ, 1995, BIOCHEM BIOPH RES CO, V213, P706, DOI 10.1006/bbrc.1995.2188
   Susa M, 2011, PHARM RES-DORDR, V28, P260, DOI 10.1007/s11095-010-0173-z
   Szebeni J, 2012, NANOMED-NANOTECHNOL, V8, P176, DOI 10.1016/j.nano.2011.06.003
   Szotáková B, 2004, RES VET SCI, V76, P43, DOI 10.1016/S0034-5288(03)00143-7
   Tontonoz P, 1997, P NATL ACAD SCI USA, V94, P237, DOI 10.1073/pnas.94.1.237
   Topalian SL, 2014, J CLIN ONCOL, V32, P1020, DOI 10.1200/JCO.2013.53.0105
   Tseng WW, 2014, HUM VACC IMMUNOTHER, V10, P3117, DOI 10.4161/21645515.2014.983003
   van Meerloo J, 2011, METHODS MOL BIOL, V731, P237, DOI 10.1007/978-1-61779-080-5_20
   Wagner KD, 2011, J PATHOL, V224, P575, DOI 10.1002/path.2910
   Wagner LM, 2014, PEDIATR BLOOD CANCER, V61, P2096, DOI 10.1002/pbc.25062
   Wang B, 2015, J NANOBIOTECHNOL, V13, DOI 10.1186/s12951-015-0086-4
   Wang QL, 2015, ANAL CHEM, V87, P4299, DOI 10.1021/ac504752a
   Werck-Reichhart D., 2000, Genome Biol, V1, P1, DOI [10.1186/gb-2000-1-6-reviews3003, DOI 10.1186/GB-2000-1-6-REVIEWS3003]
   Wójcik M, 2015, PLOS ONE, V10, DOI 10.1371/journal.pone.0124955
   Wolchok JD, 2013, NEW ENGL J MED, V369, P122, DOI 10.1056/NEJMoa1302369
   Zabielska-Koczywas K, 2017, ACTA VET SCAND, V59, DOI 10.1186/s13028-017-0315-y
   Zhang BF, 2016, INT J PHARMACEUT, V506, P207, DOI 10.1016/j.ijpharm.2016.04.056
   Zhang LL, 2015, INT J NANOMED, V10, P2913, DOI 10.2147/IJN.S79143
NR 67
TC 1
Z9 1
U1 0
U2 13
PU AMER CHEMICAL SOC
PI WASHINGTON
PA 1155 16TH ST, NW, WASHINGTON, DC 20036 USA
SN 0022-2623
EI 1520-4804
J9 J MED CHEM
JI J. Med. Chem.
PD DEC 13
PY 2018
VL 61
IS 23
BP 10739
EP 10752
DI 10.1021/acs.jmedchem.8b01387
PG 14
WC Chemistry, Medicinal
WE Science Citation Index Expanded (SCI-EXPANDED); Index Chemicus (IC)
SC Pharmacology & Pharmacy
GA HE6BL
UT WOS:000453488200026
PM 30375864
DA 2023-12-20
ER

PT J
AU Marrella, A
   Giannoni, P
   Pulsoni, I
   Quarto, R
   Raiteri, R
   Scaglione, S
AF Marrella, A.
   Giannoni, P.
   Pulsoni, I.
   Quarto, R.
   Raiteri, R.
   Scaglione, S.
TI Topographical Features of Graphene-Oxide-Functionalized Substrates
   Modulate Cancer and Healthy Cell Adhesion Based on the Cell Tissue of
   Origin
SO ACS APPLIED MATERIALS & INTERFACES
LA English
DT Article
DE graphene substrates; topography; breast cancer cells; adhesion;
   vinculin; cancer models
ID DRUG-DELIVERY; TUMOR MICROENVIRONMENT; MIGRATION; STIFFNESS; ALGINATE;
   METASTASIS; INHIBITION; ELASTICITY; RELEASE; MODELS
AB Graphene-derived materials, such as graphene oxide (GO), have been widely explored for biomedical and biological applications, including cancer research. Despite some recent works proving that GO inhibits the migration and invasion of different cancer cells, so far most of these in vitro studies have been conducted using GO sheets dispersed in solution or as a planar film. On the contrary, little is known about cellular activities, such as cell viability, adhesion, and spreading, when cancer cells interface with GO functionalized hydrogel-based surfaces, biomechanically and structurally more similar to the tumor environment. Here, we evaluate the interactions of human breast cancer cells (MDA-MB-231) with alginate (Alg)/GO hydrogel-based substrates, and compare them with a cancer cell line from human osteosarcoma (HOS) and healthy murine fibroblasts (3T3). We observed that GO addition selectively inhibits malignant breast cancer cell adhesion efficiency and spreading area, while promotes HOS and 3T3 adhesive processes. Furthermore, we did not observe the same results over Alg substrates with GO nanosheets dispersed in the medium, without embedment into the Alg. This suggests that cancer (MDA-MB-231 and HOS) and healthy (3T3) cell adhesion efficacy does not depend on the cellular tumoral nature and it is driven by the topographical cues provided by the GO-based substrates, whose physical-mechanical characteristics better mimic those of the cell native tissue. We envision that this study can provide a rational for future design and use of graphene-based nanomaterials for cancer research by deepening the knowledge of graphene-cancer cell specific interactions.
C1 [Marrella, A.; Scaglione, S.] Natl Res Council Italy CNR, Inst Elect Comp & Telecommun Engn IEIIT Inst, Via Marini 6, I-16149 Genoa, Italy.
   [Raiteri, R.] Natl Res Council Italy CNR, Biophys Inst IBF Inst, Via Marini 6, I-16149 Genoa, Italy.
   [Marrella, A.; Giannoni, P.; Quarto, R.] Univ Genoa, Dept Expt Med, Biol Sect, Via Pastore 3, I-16132 Genoa, Italy.
   [Pulsoni, I.; Raiteri, R.] Univ Genoa, Dept Informat Bioengn Robot & Syst Engn, Via All Opera Pia 13, I-16145 Genoa, Italy.
   [Quarto, R.] IRCCS Osped Policlin San Martino, Largo R Benzi 10, I-16132 Genoa, Italy.
C3 Consiglio Nazionale delle Ricerche (CNR); Consiglio Nazionale delle
   Ricerche (CNR); University of Genoa; University of Genoa
RP Giannoni, P (通讯作者)，Univ Genoa, Dept Expt Med, Biol Sect, Via Pastore 3, I-16132 Genoa, Italy.
EM paolo.giannoni@unige.it
RI scaglione, silvia/HKF-6546-2023; scaglione, silvia/HKF-6458-2023;
   Raiteri, Roberto/J-2899-2012; Quarto, Rodolfo/AAB-2182-2019; Marrella,
   Alessandra/IUO-4613-2023; Marrella, Alessandra/P-2295-2018; Giannoni,
   Paolo/AAE-8170-2021
OI scaglione, silvia/0000-0002-9464-3554; scaglione,
   silvia/0000-0002-9464-3554; Raiteri, Roberto/0000-0002-1907-7855;
   Marrella, Alessandra/0000-0002-7667-6213; Marrella,
   Alessandra/0000-0001-6338-5700; Pulsoni, Ilaria/0000-0002-5761-3989
FU Italian Research Nanomax flagship project (MIUR)
FX This study was supported by The Italian Research Nanomax flagship
   project (MIUR funding).
CR Akhavan O, 2012, J MATER CHEM, V22, P13773, DOI 10.1039/c2jm31396k
   Alemany-Ribes M, 2014, ADV DRUG DELIVER REV, V79-80, P40, DOI 10.1016/j.addr.2014.06.004
   Azios NG, 2005, NEOPLASIA, V7, P128, DOI 10.1593/neo.04346
   Cavo M, 2018, SCI REP-UK, V8, DOI 10.1038/s41598-018-23250-4
   Cavo M, 2016, SCI REP-UK, V6, DOI 10.1038/srep35367
   Discher DE, 2005, SCIENCE, V310, P1139, DOI 10.1126/science.1116995
   Drury JL, 2003, BIOMATERIALS, V24, P4337, DOI 10.1016/S0142-9612(03)00340-5
   Engler A, 2004, BIOPHYS J, V86, P617, DOI 10.1016/S0006-3495(04)74140-5
   Engler AJ, 2006, CELL, V126, P677, DOI 10.1016/j.cell.2006.06.044
   Even-Ram S, 2006, CELL, V126, P645, DOI 10.1016/j.cell.2006.08.008
   Fiorillo M, 2015, ONCOTARGET, V6, P3553, DOI 10.18632/oncotarget.3348
   Gao W., 2015, GRAPHENE OXIDE, P61, DOI DOI 10.1007/978-3-319-15500-5_3
   Geiger B, 2009, NAT REV MOL CELL BIO, V10, P21, DOI 10.1038/nrm2593
   Geim AK, 2007, NAT MATER, V6, P183, DOI 10.1038/nmat1849
   Golji J, 2013, PLOS COMPUT BIOL, V9, DOI 10.1371/journal.pcbi.1002995
   Herrmann D, 2014, CARCINOGENESIS, V35, P1671, DOI 10.1093/carcin/bgu108
   Huang HZ, 2013, PLOS ONE, V8, DOI [10.1371/journal.pone.0059482, 10.1371/journal.pone.0076982, 10.1371/journal.pone.0071808]
   Humphries JD, 2007, J CELL BIOL, V179, P1043, DOI 10.1083/jcb.200703036
   HUTTER JL, 1993, REV SCI INSTRUM, V64, P1868, DOI 10.1063/1.1143970
   Iannazzo D, 2017, INT J PHARMACEUT, V518, P185, DOI 10.1016/j.ijpharm.2016.12.060
   Imani R, 2016, COLLOID SURFACE B, V147, P315, DOI 10.1016/j.colsurfb.2016.08.015
   Kenry, 2016, ACS NANO, V10, P3424, DOI 10.1021/acsnano.5b07409
   Khavari A, 2016, SCI REP-UK, V6, DOI 10.1038/srep30854
   Kuila T, 2011, BIOSENS BIOELECTRON, V26, P4637, DOI 10.1016/j.bios.2011.05.039
   Lee GY, 2007, NAT METHODS, V4, P359, DOI 10.1038/NMETH1015
   Lee WC, 2011, ACS NANO, V5, P7334, DOI 10.1021/nn202190c
   Liu JQ, 2013, ACTA BIOMATER, V9, P9243, DOI 10.1016/j.actbio.2013.08.016
   Liu JZ, 2018, J CONTROL RELEASE, V286, P64, DOI 10.1016/j.jconrel.2018.07.034
   Lovett DB, 2013, CELL MOL BIOENG, V6, P230, DOI 10.1007/s12195-013-0270-2
   Marrella A, 2017, CARBON, V115, P608, DOI 10.1016/j.carbon.2017.01.037
   Marrella A, 2018, MAT SCI ENG C-MATER, V93, P1044, DOI 10.1016/j.msec.2018.08.052
   Marrella A, 2018, POLYMERS-BASEL, V10, DOI 10.3390/polym10040380
   Marrella A, 2018, MATER TODAY, V21, P362, DOI 10.1016/j.mattod.2017.10.005
   Miri AK, 2018, ADV MATER, V30, DOI 10.1002/adma.201800242
   Murugan R, 2006, TISSUE ENG, V12, P435, DOI 10.1089/ten.2006.12.435
   PHARR GM, 1992, J MATER RES, V7, P613, DOI 10.1557/JMR.1992.0613
   Ramiao NG, 2016, BIOMECH MODEL MECHAN, V15, P1307, DOI 10.1007/s10237-016-0763-8
   Ridley AJ, 2003, SCIENCE, V302, P1704, DOI 10.1126/science.1092053
   Robinson JT, 2011, J AM CHEM SOC, V133, P6825, DOI 10.1021/ja2010175
   Rothenberg KE, 2018, BIOPHYS J, V114, P1680, DOI 10.1016/j.bpj.2018.02.019
   Shakibaei M, 2015, BMC CANCER, V15, DOI 10.1186/s12885-015-1291-0
   Shervedani RK, 2018, BIOELECTROCHEMISTRY, V119, P1, DOI 10.1016/j.bioelechem.2017.08.004
   Smolyakov G, 2016, ACS APPL MATER INTER, V8, P27426, DOI 10.1021/acsami.6b07698
   Wang LY, 2016, SMALL, V12, P4697, DOI 10.1002/smll.201601275
   Wei GB, 2008, ADV FUNCT MATER, V18, P3568, DOI 10.1002/adfm.200800662
   WEIDNER N, 1991, NEW ENGL J MED, V324, P1, DOI 10.1056/NEJM199101033240101
   Weigelin B, 2016, NAT MATER, V15, P827, DOI 10.1038/nmat4711
   Xie M, 2018, APPL SURF SCI, V440, P853, DOI 10.1016/j.apsusc.2018.01.175
   Xu SC, 2017, NAT COMMUN, V8, DOI 10.1038/ncomms14902
   Yang K, 2012, BIOMATERIALS, V33, P2206, DOI 10.1016/j.biomaterials.2011.11.064
   Yang XY, 2008, J PHYS CHEM C, V112, P17554, DOI 10.1021/jp806751k
   Yue XS, 2018, BIOMATERIALS, V170, P37, DOI 10.1016/j.biomaterials.2018.04.001
   Zare-Zardini H, 2018, SCI REP-UK, V8, DOI 10.1038/s41598-017-18938-y
   Zhou HJ, 2014, BIOMATERIALS, V35, P1597, DOI 10.1016/j.biomaterials.2013.11.020
   Zhou T, 2014, BIOMATERIALS, V35, P9833, DOI 10.1016/j.biomaterials.2014.08.033
   Zhou XF, 2014, CURR MED CHEM, V21, P855, DOI 10.2174/0929867320666131119124325
   Zouani OF, 2013, BIOMATERIALS, V34, P2157, DOI 10.1016/j.biomaterials.2012.12.007
NR 57
TC 18
Z9 18
U1 3
U2 44
PU AMER CHEMICAL SOC
PI WASHINGTON
PA 1155 16TH ST, NW, WASHINGTON, DC 20036 USA
SN 1944-8244
J9 ACS APPL MATER INTER
JI ACS Appl. Mater. Interfaces
PD DEC 12
PY 2018
VL 10
IS 49
BP 41978
EP 41985
DI 10.1021/acsami.8b15036
PG 8
WC Nanoscience & Nanotechnology; Materials Science, Multidisciplinary
WE Science Citation Index Expanded (SCI-EXPANDED)
SC Science & Technology - Other Topics; Materials Science
GA HE6BS
UT WOS:000453488900017
PM 30479135
DA 2023-12-20
ER

PT J
AU Xu, W
   Li, ZK
   Zhu, XD
   Xu, RJ
   Xu, YJ
AF Xu, Wei
   Li, Zhikun
   Zhu, Xiaodong
   Xu, Ruijun
   Xu, Youjia
TI miR-29 Family Inhibits Resistance to Methotrexate and Promotes Cell
   Apoptosis by Targeting COL3A1 and MCL1 in Osteosarcoma
SO MEDICAL SCIENCE MONITOR
LA English
DT Article
DE Methotrexate; MicroRNAs; Osteosarcoma
ID MICRORNA-29 FAMILY; IN-VITRO; PROLIFERATION; CHEMOTHERAPY; GENE;
   EPIDEMIOLOGY; CISPLATIN; MIGRATION; INVASION; GROWTH
AB Background: MicroRNAs (miRNAs) play a crucial role in regulating diverse biological processes, including drug resistance. We investigated the potential roles of the miR-29 family in methotrexate (MTX) resistance in osteosarcoma.
   Material/Methods: Two MTX-resistant osteosarcoma cell lines, MG-63/MTX and U20S/MTX, were generated by continuous exposure to stepwise increasing concentrations of MTX. miR-29abc, COL3A1, and MCL1 mRNA expression levels were determined using quantitative real-time PCR (qRT-PCR). Protein expression levels of COL3A1 and MCL1 were detected by Western blot. Cell viability, IC50 value, and cell apoptosis were assessed by CCK-8 assay and flow cytometry, respectively. The target relationship between the miR-29 family and COL3A1 or MCL1 was confirmed by luciferase reporter assay.
   Results: miR-29a, miR-29b, and miR-29c were significantly downregulated in MG-63/MTX and U20S/MTX cells and in chemotherapy poor-response osteosarcoma tissues. Overexpression of the miR-29 family sensitized MG-63/MTX and U20S/MTX cells to MTX and obviously promoted cell apoptosis compared with negative control. COL3A1 and MCL1 were identified to be target genes of the miR-29 family, and transfection with miR-29abc mimics in MG-63/MTX and U20S/MTX cells decreased COL3A1 and MCL1 mRNA and protein expression. Meanwhile, overexpression of COL3A1 and MCL1 partly neutralized the effects of the miR-29 family on MTX resistance and cell apoptosis.
   Conclusions: Taken together, our findings suggested a tumor-suppressor role of the miR-29 family in control of MTX resistance and cell apoptosis through regulating COL3A1 or MCL1. Targeting the miR-29 family might provide new strategies to overcome the high-dosage MTX-induced cytotoxicity in osteosarcoma treatment.
C1 [Xu, Wei; Xu, Youjia] Soochow Univ, Dept Orthoped, Affiliated Hosp 2, Suzhou, Jiangsu, Peoples R China.
   [Xu, Wei; Li, Zhikun; Zhu, Xiaodong; Xu, Ruijun] Shanghai Jiao Tong Univ, TongRen Hosp, Sch Med, Shanghai, Peoples R China.
C3 Soochow University - China; Shanghai Jiao Tong University
RP Xu, YJ (通讯作者)，Soochow Univ, Dept Orthoped, Affiliated Hosp 2, Suzhou, Jiangsu, Peoples R China.
EM xuyoujia@suda.edu.cn
RI Xu, Ruijun/JOZ-1031-2023
OI Li, zhikun/0000-0002-1732-5931
FU National Natural Science Foundation of China [81501897]; Shanghai
   Municipal Commission of Health and Family Planning of science and
   Research Fund [20154Y0070]
FX This study was supported by the National Natural Science Foundation of
   China (No. 81501897) and the Shanghai Municipal Commission of Health and
   Family Planning of science and Research Fund (20154Y0070)
CR Beroukhim R, 2010, NATURE, V463, P899, DOI 10.1038/nature08822
   Chen GN, 2016, CELL PHYSIOL BIOCHEM, V38, P598, DOI 10.1159/000438653
   Cheng DZ, 2016, MOL CELL BIOCHEM, V423, P85, DOI 10.1007/s11010-016-2827-6
   Chou AJ, 2006, EXPERT REV ANTICANC, V6, P1075, DOI 10.1586/14737140.6.7.1075
   Duan ZF, 2017, MOL ONCOL, V11, P151, DOI 10.1002/1878-0261.12015
   Gao Shuming, 2016, J Mol Histol, V47, P135, DOI 10.1007/s10735-016-9659-2
   Gong JN, 2014, CELL DEATH DIFFER, V21, P100, DOI 10.1038/cdd.2013.133
   Gong JA, 2014, CARCINOGENESIS, V35, P497, DOI 10.1093/carcin/bgt337
   Guo W, 1999, CLIN CANCER RES, V5, P621
   Huang J, 2012, CANCER RES, V72, P230, DOI 10.1158/0008-5472.CAN-11-2001
   Jabeen S, 2015, PHARMACOGENOMICS J, V15, P385, DOI 10.1038/tpj.2015.11
   Janeway KA, 2010, LANCET ONCOL, V11, P670, DOI 10.1016/S1470-2045(10)70062-0
   Jiang R, 2017, AM J CANCER RES, V7, P88
   Kobayashi Eisuke, 2012, Sarcoma, V2012, P359739, DOI 10.1155/2012/359739
   KOZOPAS KM, 1993, P NATL ACAD SCI USA, V90, P3516, DOI 10.1073/pnas.90.8.3516
   KUIVANIEMI H, 1993, NEUROLOGY, V43, P2652, DOI 10.1212/WNL.43.12.2652
   Ma J, 2016, GENE, V587, P147, DOI 10.1016/j.gene.2016.04.054
   Mirabello L, 2009, CANCER-AM CANCER SOC, V115, P1531, DOI 10.1002/cncr.24121
   Mizuno K, 2016, INT J ONCOL, V48, P450, DOI 10.3892/ijo.2015.3289
   Ottaviani G, 2009, CANCER TREAT RES, V152, P3, DOI 10.1007/978-1-4419-0284-9_1
   Peng H, 2013, PLOS ONE, V8, DOI 10.1371/journal.pone.0082607
   Ripa R, 2017, BMC BIOL, V15, DOI 10.1186/s12915-017-0354-x
   Rothschild SI, 2012, ONCOGENE, V31, P4221, DOI 10.1038/onc.2011.578
   Savage Sharon A., 2011, Sarcoma, V2011, P548151, DOI 10.1155/2011/548151
   Serra M, 2004, ANN ONCOL, V15, P151, DOI 10.1093/annonc/mdh004
   Sevelda F, 2015, J EXP CLIN CANC RES, V34, DOI 10.1186/s13046-015-0251-5
   Siegel HJ, 2008, EXPERT REV ANTICANC, V8, P1257, DOI 10.1586/14737140.8.8.1257
   Su BX, 2014, MOL CANCER, V13, DOI 10.1186/1476-4598-13-206
   Sun XJ, 2015, CELL PHYSIOL BIOCHEM, V37, P707, DOI 10.1159/000430389
   SUPERTIFURGA A, 1988, J BIOL CHEM, V263, P6226
   Treon SP, 1996, CLIN CHEM, V42, P1322
   Wang C, 2011, MOL CELL BIOCHEM, V352, P197, DOI 10.1007/s11010-011-0755-z
   Widemann BC, 2004, CANCER-AM CANCER SOC, V100, P2222, DOI 10.1002/cncr.20255
   Yu PN, 2014, INT J CANCER, V134, P542, DOI 10.1002/ijc.28399
   Zhang KX, 2014, INT J CLIN EXP PATHO, V7, P5701
NR 35
TC 51
Z9 55
U1 0
U2 12
PU INT SCIENTIFIC INFORMATION, INC
PI MELVILLE
PA 150 BROADHOLLOW RD, STE 114, MELVILLE, NY 11747 USA
EI 1643-3750
J9 MED SCI MONITOR
JI Med. Sci. Monitor
PD DEC 6
PY 2018
VL 24
BP 8812
EP 8821
DI 10.12659/MSM.911972
PG 10
WC Medicine, Research & Experimental
WE Science Citation Index Expanded (SCI-EXPANDED)
SC Research & Experimental Medicine
GA HD1FM
UT WOS:000452254600001
PM 30518744
OA Green Published, Green Submitted
DA 2023-12-20
ER

PT J
AU Marin, E
   Adachi, T
   Boschetto, F
   Zanocco, M
   Rondinella, A
   Zhu, WL
   Bock, R
   McEntire, B
   Bal, SB
   Pezzotti, G
AF Marin, Elia
   Adachi, Tetsuya
   Boschetto, Francesco
   Zanocco, Matteo
   Rondinella, Alfredo
   Zhu, Wenliang
   Bock, Ryan
   McEntire, Bryan
   Bal, Sonny B.
   Pezzotti, Giuseppe
TI Biological response of human osteosarcoma cells to
   Si<sub>3</sub>N<sub>4</sub>-doped Bioglasses
SO MATERIALS & DESIGN
LA English
DT Article
DE Bioglass; Si3N4; Osteosarcoma; Nitrogen; Spectroscopy; Osseointegration
ID MODULATED SILICON-NITRIDE; BIOACTIVE GLASS; IN-VITRO; 45S5 BIOGLASS(R);
   MECHANICAL-PROPERTIES; ALKALINE-PHOSPHATASE; BONE; SURFACE; RAMAN;
   OSTEOBLASTS
AB In vitro and in vivo studies have recently shown that silicon nitride (Si3N4) is an osseoconductive and potential osseoinductive biomaterial. Even though the amount of bone mineral produced by Si3N4 was inferior when compared to commercial Bioglass (R), it strongly stimulated the production of extracellular matrix and collagen tissues. Consequently, this study was designed to determine if appropriate mixtures of Bioglass (R) and Si3N4 might improve the ratio of mineral apatite to its biological matrix. Commercial 45S5 Bioglass (R) powder was mixed with 5 and 10 mol% Si3N4 powder, followed by melting, cooling, crushing, and comminution. The composite powders had modified morphologies and chemical structures including a reduced average particle size, a reduction of oxygen in the Si-O backbone structure, and trapped CO2 gas which was converted into calcium carbonate. When exposed to human osteosarcoma cells within an osteogenic medium, the 5 mol% Si3N4 composite powder resulted in higher amounts of hydroxyapatite while the 10 mol% Si3N4 powder provided in a more balanced combination of collagen and mineral fractions closer to the natural composition of native human bone. (C) 2018 Published by Elsevier Ltd.
C1 [Marin, Elia; Boschetto, Francesco; Zanocco, Matteo; Rondinella, Alfredo; Zhu, Wenliang; Pezzotti, Giuseppe] Kyoto Inst Technol, Ceram Phys Lab, Sakyo Ku, Kyoto 6068585, Japan.
   [Marin, Elia; Adachi, Tetsuya] Kyoto Prefectural Univ Med, Grad Sch Med Sci, Dept Dent Med, Kamigyo Ku, Kyoto 6028566, Japan.
   [Bock, Ryan; McEntire, Bryan; Bal, Sonny B.] Amedica Corp, 1885 West 2100 South, Salt Lake City, UT USA.
   [Bal, Sonny B.] Univ Missouri, Dept Orthopaed Surg, Columbia, MO USA.
   [Pezzotti, Giuseppe] Tokyo Med Univ, Dept Orthoped Surg, Shinjuku Ku, 6-7-1 Nishi Shinjuku, Tokyo 1600023, Japan.
   [Pezzotti, Giuseppe] Osaka Univ, Ctr Adv Med Engn & Informat, Suita, Osaka 5650871, Japan.
   [Pezzotti, Giuseppe] Kyoto Prefectural Univ Med, Grad Sch Med Sci, Dept Mol Cell Physiol, Kamigyo Ku, 465 Kajii Cho, Kyoto 6020841, Japan.
C3 Kyoto Institute of Technology; Kyoto Prefectural University of Medicine;
   University of Missouri System; University of Missouri Columbia; Tokyo
   Medical University; Osaka University; Kyoto Prefectural University of
   Medicine
RP Marin, E (通讯作者)，Kyoto Inst Technol, Ceram Phys Lab, Sakyo Ku, Kyoto 6068585, Japan.; Marin, E (通讯作者)，Kyoto Prefectural Univ Med, Grad Sch Med Sci, Dept Dent Med, Kamigyo Ku, Kyoto 6028566, Japan.
EM Elia.marin@uniud.it
RI Marin, Elia/W-4041-2019
OI Marin, Elia/0000-0002-0981-7821; Boschetto,
   Francesco/0000-0002-1603-9597; MCENTIRE, BRYAN/0000-0002-7612-9789;
   Rondinella, Alfredo/0000-0003-3512-0515; Zanocco,
   Matteo/0000-0002-3825-7245
CR Aina V, 2011, APPL SURF SCI, V257, P4185, DOI 10.1016/j.apsusc.2010.12.019
   Alhalawani AMF, 2017, MAT SCI ENG C-MATER, V72, P202, DOI 10.1016/j.msec.2016.11.066
   Amaral M, 2002, BIOMATERIALS, V23, P4897, DOI 10.1016/S0142-9612(02)00249-1
   Amaral M, 2002, BIOMATERIALS, V23, P857, DOI 10.1016/S0142-9612(01)00194-6
   ANDERSSON OH, 1990, J NON-CRYST SOLIDS, V119, P290, DOI 10.1016/0022-3093(90)90301-2
   [Anonymous], 2019, R: A language for environment for statistical computing
   Arcos D, 2002, CHEM MATER, V14, P1515, DOI [10.1021/cm011119p, 10.1021/cmO11119p]
   Baino F, 2013, J BIOMATER APPL, V27, P872, DOI 10.1177/0885328211429193
   Beck GR, 2012, NANOMED-NANOTECHNOL, V8, P793, DOI 10.1016/j.nano.2011.11.003
   Bielby RC, 2004, TISSUE ENG, V10, P1018, DOI 10.1089/ten.2004.10.1018
   Boccaccini AR, 2007, FARADAY DISCUSS, V136, P27, DOI 10.1039/b616539g
   Bock RM, 2018, J BIOMED MATER RES B, V106, P1084, DOI 10.1002/jbm.b.33914
   Bock RM, 2017, J BIOMED MATER RES A, V105, P1521, DOI 10.1002/jbm.a.35987
   Bock RM, 2015, ACTA BIOMATER, V26, P318, DOI 10.1016/j.actbio.2015.08.014
   CANNAS M, 1990, BIOMATERIALS, V11, P281, DOI 10.1016/0142-9612(90)90011-E
   Cerruti M, 2005, BIOMATERIALS, V26, P1665, DOI 10.1016/j.biomaterials.2004.07.009
   Cerruti MG, 2005, BIOMATERIALS, V26, P4903, DOI 10.1016/j.biomaterials.2005.01.013
   Christie JK, 2012, J MATER CHEM, V22, P12023, DOI 10.1039/c2jm31561k
   Clupper DC, 2001, J MATER SCI-MATER M, V12, P917, DOI 10.1023/A:1012836426866
   Dalby KN, 2006, AM MINERAL, V91, P1783, DOI 10.2138/am.2006.2075
   DeAza PN, 1996, J MATER SCI-MATER M, V7, P399, DOI 10.1007/BF00122007
   DEKANEL J, 1978, GEOCHIM COSMOCHIM AC, V42, P1335, DOI 10.1016/0016-7037(78)90038-8
   Dietrich E, 2009, J BIOMED MATER RES A, V88A, P1087, DOI 10.1002/jbm.a.31901
   DUCHEYNE P, 1982, J MATER SCI, V17, P595, DOI 10.1007/BF00591494
   Faure J, 2015, MAT SCI ENG C-MATER, V47, P407, DOI 10.1016/j.msec.2014.11.045
   Figueiredo M. M., 2012, CHARACTERIZATION BON
   FUJIU T, 1984, J BIOMED MATER RES, V18, P845, DOI 10.1002/jbm.820180714
   Gniadecka M, 1998, J INVEST DERMATOL, V110, P393, DOI 10.1046/j.1523-1747.1998.00146.x
   HARRIS SE, 1994, J BONE MINER RES, V9, P855
   Hench L.L., 1993, INTRO BIOCERAMICS, V1
   Hench L.L., 1971, J BIOMED MATER RES, V5, P117, DOI DOI 10.1002/JBM.820050611
   Hench LL, 2009, J EUR CERAM SOC, V29, P1257, DOI 10.1016/j.jeurceramsoc.2008.08.002
   Hench LL, 1998, BIOMATERIALS, V19, P1419, DOI 10.1016/S0142-9612(98)00133-1
   Hessle L, 2002, P NATL ACAD SCI USA, V99, P9445, DOI 10.1073/pnas.142063399
   Hong W, 2018, APPL SURF SCI, V440, P514, DOI 10.1016/j.apsusc.2018.01.183
   Hoppe A, 2013, J MATER CHEM B, V1, P5659, DOI 10.1039/c3tb21007c
   Isaac J, 2011, EUR CELLS MATER, V21, P130, DOI 10.22203/eCM.v021a11
   Ishikawa M, 2017, J BIOMED MATER RES A, V105, P3413, DOI 10.1002/jbm.a.36189
   Jiang QF, 2018, J MECH BEHAV BIOMED, V79, P264, DOI 10.1016/j.jmbbm.2017.12.020
   Karamian E, 2017, NANOMED J, V4, P177, DOI 10.22038/nmj.2017.8959
   Kokubo T, 2006, BIOMATERIALS, V27, P2907, DOI 10.1016/j.biomaterials.2006.01.017
   Laurence PR, 2003, COMP MATER SCI, V28, P63, DOI 10.1016/S0927-0256(03)00057-0
   Li Z, 2017, J MECH BEHAV BIOMED, V65, P77, DOI 10.1016/j.jmbbm.2016.08.007
   McKee MD, 1996, MICROSC RES TECHNIQ, V33, P141, DOI 10.1002/(SICI)1097-0029(19960201)33:2<141::AID-JEMT5>3.0.CO;2-W
   Miola M, 2014, MAT SCI ENG C-MATER, V38, P107, DOI 10.1016/j.msec.2014.01.045
   Morris MD, 2011, CLIN ORTHOP RELAT R, V469, P2160, DOI 10.1007/s11999-010-1692-y
   Mundy GR, 1996, CLIN ORTHOP RELAT R, P24, DOI 10.1097/00003086-199603000-00004
   Murphy S, 2009, J MATER SCI-MATER M, V20, P2207, DOI 10.1007/s10856-009-3789-y
   NELSON C, 1983, MATER RES BULL, V18, P959, DOI 10.1016/0025-5408(83)90007-7
   Nevin A, 2008, J RAMAN SPECTROSC, V39, P993, DOI 10.1002/jrs.1951
   Nicolini V, 2015, J PHYS CHEM B, V119, P4009, DOI 10.1021/jp511737b
   OGINO M, 1980, J NON-CRYST SOLIDS, V38-9, P673, DOI 10.1016/0022-3093(80)90514-1
   OHGUSHI H, 1992, J BIOMED MATER RES, V26, P885, DOI 10.1002/jbm.820260705
   Oonishi H, 2000, J BIOMED MATER RES, V51, P37, DOI 10.1002/(SICI)1097-4636(200007)51:1<37::AID-JBM6>3.0.CO;2-T
   Oudadesse H, 2011, BIOMED MATER, V6, DOI 10.1088/1748-6041/6/3/035006
   Pezzotti G, 2017, ACTA BIOMATER, V64, P411, DOI 10.1016/j.actbio.2017.09.038
   Pezzotti G, 2017, SCI REP-UK, V7, DOI 10.1038/srep44848
   Pezzotti G, 2017, J MECH BEHAV BIOMED, V65, P264, DOI 10.1016/j.jmbbm.2016.08.030
   Pezzotti G, 2017, BIOMED MATER, V12, DOI 10.1088/1748-605X/12/1/015005
   Pezzotti G, 2016, SCI REP-UK, V6, DOI 10.1038/srep31717
   Pezzotti G, 2016, ACS BIOMATER SCI ENG, V2, P1121, DOI 10.1021/acsbiomaterials.6b00126
   Pezzotti G, 2017, APPL MATER TODAY, V9, P82, DOI 10.1016/j.apmt.2017.05.005
   Poundarik AA, 2018, SCI REP-UK, V8, DOI 10.1038/s41598-018-19253-w
   Pouraghaei S, 2016, PROT MET PHYS CHEM+, V52, P285, DOI 10.1134/S2070205116020246
   Sajai N, 2012, OPTOELECTRON ADV MAT, V6, P99
   Serra J, 2002, J MATER SCI-MATER M, V13, P1221, DOI 10.1023/A:1021174912802
   Silva MJ, 2018, J THERM ANAL CALORIM, V131, P735, DOI 10.1007/s10973-016-5933-5
   Silver IA, 2001, BIOMATERIALS, V22, P175, DOI 10.1016/S0142-9612(00)00173-3
   Sola A, 2011, SURF ENG, V27, P560, DOI 10.1179/1743294410Y.0000000008
   Stewart S, 2002, J RAMAN SPECTROSC, V33, P536, DOI 10.1002/jrs.892
   Sun JY, 2007, J TISSUE ENG REGEN M, V1, P281, DOI 10.1002/term.34
   Tlili MM, 2002, J RAMAN SPECTROSC, V33, P10, DOI 10.1002/jrs.806
   Vallet-Regí M, 1999, J BIOMED MATER RES, V44, P416, DOI 10.1002/(SICI)1097-4636(19990315)44:4<416::AID-JBM7>3.0.CO;2-S
   WALKER MM, 1983, B HOSP JOINT DIS ORT, V43, P103
   Wang M, 1998, J BIOMED MATER RES, V42, P577, DOI 10.1002/(SICI)1097-4636(19981215)42:4<577::AID-JBM14>3.0.CO;2-2
   Xue BJ, 2017, J ALLOY COMPD, V710, P663, DOI 10.1016/j.jallcom.2017.03.209
   ZIEMATH EC, 1994, J MATER RES, V9, P216, DOI 10.1557/JMR.1994.0216
   [No title captured]
   [No title captured]
   [No title captured]
   [No title captured]
   [No title captured]
   [No title captured]
   [No title captured]
   [No title captured]
NR 85
TC 10
Z9 10
U1 0
U2 36
PU ELSEVIER SCI LTD
PI OXFORD
PA THE BOULEVARD, LANGFORD LANE, KIDLINGTON, OXFORD OX5 1GB, OXON, ENGLAND
SN 0264-1275
EI 1873-4197
J9 MATER DESIGN
JI Mater. Des.
PD DEC 5
PY 2018
VL 159
BP 79
EP 89
DI 10.1016/j.matdes.2018.08.020
PG 11
WC Materials Science, Multidisciplinary
WE Science Citation Index Expanded (SCI-EXPANDED)
SC Materials Science
GA GU9DY
UT WOS:000445646100008
OA hybrid
DA 2023-12-20
ER

PT J
AU Cheng, M
   Cai, WL
   Huang, WD
   Chen, Y
   Wu, ZQ
   Luo, P
   Yan, WJ
AF Cheng, Mo
   Cai, Weiluo
   Huang, Wending
   Chen, Yong
   Wu, Zhiqiang
   Luo, Peng
   Yan, Wangjun
TI Histone deacetylase 6 regulated expression of IL-8 is involved in the
   doxorubicin (Dox) resistance of osteosarcoma cells via modulating
   <i>ABCB1</i> transcription
SO EUROPEAN JOURNAL OF PHARMACOLOGY
LA English
DT Article
DE Doxorubicin; IL-8; ABCB1; HDAC6; Osteosarcoma
ID BREAST-CANCER CELLS; PACLITAXEL RESISTANCE; MULTIDRUG-RESISTANCE;
   DRUG-RESISTANCE; P-GLYCOPROTEIN; PATHWAY; OVEREXPRESSION; INHIBITION;
   PROMOTES; INVASION
AB Emerging evidence shows that cytokines such as interleukins (ILs) are involved in the progression and chemoresistance of multiple tumors, including osteosarcoma (OS). Our present study established the doxorubicin (Dox) resistant human OS MG-63 and HOS cells and named them MG-63/Dox and HOS/Dox, respectively. The expression of IL-8, while not VEGFA, IL-32, or IL-34, was significantly increased in OS/Dox cells as compared with that in the parental cells. IL-8 neutralization antibody can significantly increase the Dox sensitivity of OS/ Dox cells. Further, IL-8 can up regulate ABCB1, which encodes one important ATP-binding cassette (ABC) transporter /P-glycoprotein (P-gp). Mechanically, IL-8 increased the transcription of ABCB1 via up regulating its promoter activity, while had no effect on its protein or mRNA stability. Targeted inhibition of p65 can attenuate IL-8 induced transcription of ABCB1 in OS cells. Treatment OS cells with 5-aza-dC, the inhibitor of DNMT, had no effect on expression of IL-8. Expression of HDAC6 in MG-63/Dox and HOS/Dox cells was significantly greater than that in their parental cells. Knockdown of HDAC6 can suppress the expression of IL-8 in OS cells. Collectively, our data showed that HDAC6 mediated upregulation of IL-8 can regulate the Dox sensitivity of OS cells via transcriptionally regulating the expression of ABCB1. Targeted inhibition of IL-8 might be a potent potential approach for overcome the Dox resistance of OS cells and helpful for clinical therapy of OS patients.
C1 [Cheng, Mo; Cai, Weiluo; Huang, Wending; Chen, Yong; Wu, Zhiqiang; Luo, Peng; Yan, Wangjun] Fudan Univ, Shanghai Canc Ctr, Dept Musculoskeletal Surg, Shanghai 200032, Peoples R China.
C3 Fudan University
RP Yan, WJ (通讯作者)，Fudan Univ, Shanghai Canc Ctr, Dept Musculoskeletal Surg, Shanghai 200032, Peoples R China.
EM mgjunyanfd@yeah.net
CR BALDINI N, 1995, NEW ENGL J MED, V333, P1380, DOI 10.1056/NEJM199511233332103
   Bentires-Alj M, 2003, ONCOGENE, V22, P90, DOI 10.1038/sj.onc.1206056
   Bodas M, 2018, RESP RES, V19, DOI 10.1186/s12931-017-0705-8
   Chavey C, 2008, MOL PHARMACOL, V74, P1359, DOI 10.1124/mol.108.047332
   Daw NC, 2015, BRIT J CANCER, V112, P278, DOI 10.1038/bjc.2014.585
   Deng QQ, 2018, J HAZARD MATER, V355, P1, DOI 10.1016/j.jhazmat.2018.05.013
   Du J, 2018, CANCER CHEMOTH PHARM, V81, P1111, DOI 10.1007/s00280-018-3584-x
   Duan Z, 2002, CYTOKINE, V17, P234, DOI 10.1006/cyto.2001.1008
   Duan ZF, 1999, CLIN CANCER RES, V5, P3445
   Han XG, 2015, CANCER LETT, V369, P405, DOI 10.1016/j.canlet.2015.09.002
   Hornicek FJ, 2000, CLIN ORTHOP RELAT R, P11, DOI 10.1097/00003086-200004000-00003
   Hui RCY, 2008, MOL CANCER THER, V7, P670, DOI 10.1158/1535-7163.MCT-07-0397
   Jiang H, 2017, APMIS, V125, P773, DOI 10.1111/apm.12721
   Kansara M, 2014, NAT REV CANCER, V14, P722, DOI 10.1038/nrc3838
   Kawano M, 2018, CELL COMMUN SIGNAL, V16, DOI 10.1186/s12964-018-0225-2
   Lipshultz SE, 2014, CURR OPIN CARDIOL, V29, P103, DOI 10.1097/HCO.0000000000000034
   Lu CH, 2017, NEUROSCI LETT, V657, P77, DOI 10.1016/j.neulet.2017.07.057
   Lu YD, 2017, INT J MOL MED, V39, P993, DOI 10.3892/ijmm.2017.2895
   Luetke A, 2014, CANCER TREAT REV, V40, P523, DOI 10.1016/j.ctrv.2013.11.006
   Meazza C, 2016, EXPERT REV ANTICANC, V16, P543, DOI 10.1586/14737140.2016.1168697
   Nobili S, 2012, MED RES REV, V32, P1220, DOI 10.1002/med.20239
   Qian YH, 2014, PLOS ONE, V9, DOI 10.1371/journal.pone.0086328
   Rajkumar T, 2008, ANTI-CANCER DRUG, V19, P257, DOI 10.1097/CAD.0b013e3282f435b6
   Raymond AK, 2009, CANCER TREAT RES, V152, P63, DOI 10.1007/978-1-4419-0284-9_4
   Ségaliny AI, 2015, INT J CANCER, V137, P73, DOI 10.1002/ijc.29376
   Sharma AK, 2008, J CONTROL RELEASE, V131, P220, DOI 10.1016/j.jconrel.2008.07.031
   Shi Z, 2012, BREAST CANCER RES TR, V135, P737, DOI 10.1007/s10549-012-2196-0
   Siclari VA, 2010, J ORTHOP SURG RES, V5, DOI 10.1186/1749-799X-5-78
   Susa M, 2010, PLOS ONE, V5, DOI 10.1371/journal.pone.0010764
   Thorn CF, 2011, PHARMACOGENET GENOM, V21, P440, DOI 10.1097/FPC.0b013e32833ffb56
   Wang ZT, 2016, CELL SIGNAL, V28, P506, DOI 10.1016/j.cellsig.2016.02.006
   Wang ZB, 2009, CELL, V138, P1019, DOI 10.1016/j.cell.2009.06.049
   Yang F, 2014, BBA-REV CANCER, V1845, P84, DOI 10.1016/j.bbcan.2013.12.002
   Yang JL, 2013, CURR OPIN ONCOL, V25, P398, DOI 10.1097/CCO.0b013e3283622c1b
   Zhou YH, 2015, INT J MOL MED, V35, P1729, DOI 10.3892/ijmm.2015.2159
NR 35
TC 16
Z9 17
U1 1
U2 29
PU ELSEVIER SCIENCE BV
PI AMSTERDAM
PA PO BOX 211, 1000 AE AMSTERDAM, NETHERLANDS
SN 0014-2999
EI 1879-0712
J9 EUR J PHARMACOL
JI Eur. J. Pharmacol.
PD DEC 5
PY 2018
VL 840
BP 1
EP 8
DI 10.1016/j.ejphar.2018.09.032
PG 8
WC Pharmacology & Pharmacy
WE Science Citation Index Expanded (SCI-EXPANDED)
SC Pharmacology & Pharmacy
GA GY7QJ
UT WOS:000448807300001
PM 30273544
DA 2023-12-20
ER

PT J
AU Alaqaili, SI
   Abduljabbar, AM
   Altaho, AJ
   Khan, AA
   Alherabi, JA
AF Alaqaili, Sadiq I.
   Abduljabbar, Abbas M.
   Altaho, Ali Jaffr.
   Khan, Abdulrahman A.
   Alherabi, Jawaher A.
TI Malignant Sarcomatous Transformation of Benign Giant Cell Tumor of Bone
   after Treatment with Denosumab Therapy: A Literature Review of Reported
   Cases
SO CUREUS JOURNAL OF MEDICAL SCIENCE
LA English
DT Review
DE giant cell tumor of bone; malignant; sarcoma; transformation; denosumab;
   receptor activator of nuclear factor kappa b
ID RECEIVING TREATMENT; OPEN-LABEL; OSTEOSARCOMA; NEOADJUVANT; RECURRENCE;
   EXPRESSION; BENEFITS; ISCHIUM; PATIENT; RANKL
AB Giant cell tumor of bone (GCTB) is a biologically benign and locally aggressive tumor that most often affects the epiphyseal and metaphyseal sites of long bones in the young adult population. Overexpression of receptor activator of nuclear factor kappa B ligand (RANKL) by cancerous mesenchymal stromal cells stimulates a signal transduction cascade that recruits and activates multinucleated osteoclast-like giant cells, resulting in pathologic bone resorption. Denosumab, an RANKL inhibitor that blocks the RANKL-mediated osteoclast activation, has been recently approved by the United States Food and Drug Administration (FDA) for the treatment of aggressive GCTB. Although uncommon, several studies reported drug-related malignant morphological transformation of benign GCTB following treatment with denosumab therapy. The aim of the article was to review the clinicopathological characteristics of all the reported cases of malignant sarcomatous transformation of GCTB after treatment with denosumab therapy in patients without any history of prior exposure to radiotherapy.
C1 [Alaqaili, Sadiq I.] Alfaisal Univ, Coll Medicne, Riyadh, Saudi Arabia.
   [Abduljabbar, Abbas M.] Dammam Univ, Coll Med, Qatif, Saudi Arabia.
   [Altaho, Ali Jaffr.] King Faisal Univ, Coll Med, Alahsa, Saudi Arabia.
   [Khan, Abdulrahman A.; Alherabi, Jawaher A.] Alfaisal Univ, Coll Med, Riyadh, Saudi Arabia.
C3 Alfaisal University; Imam Abdulrahman Bin Faisal University; King Faisal
   University; Alfaisal University
RP Alaqaili, SI (通讯作者)，Alfaisal Univ, Coll Medicne, Riyadh, Saudi Arabia.
EM salaqaili@alfaisal.edu
CR Aponte-Tinao LA, 2015, CLIN ORTHOP RELAT R, V473, P3050, DOI 10.1007/s11999-015-4249-2
   Atkins GJ, 2000, J BONE MINER RES, V15, P640, DOI 10.1359/jbmr.2000.15.4.640
   Balke M, 2009, J CANCER RES CLIN, V135, P149, DOI 10.1007/s00432-008-0427-x
   Behar O, 1996, NATURE, V383, P525, DOI 10.1038/383525a0
   Bertoni F, 2003, CANCER, V97, P2520, DOI 10.1002/cncr.11359
   Borkowska A, 2016, ONCOL LETT, V12, P4312, DOI 10.3892/ol.2016.5246
   Brien EW, 1997, SKELETAL RADIOL, V26, P246, DOI 10.1007/s002560050230
   Broehm CJ, 2015, CASE REP MED, V2015, DOI 10.1155/2015/767198
   Chawla S, 2013, LANCET ONCOL, V14, P901, DOI 10.1016/S1470-2045(13)70277-8
   Chen ZY, 2018, J BUON, V23, P453
   Criscitiello C, 2015, CANCER TREAT REV, V41, P61, DOI 10.1016/j.ctrv.2014.12.001
   Deveci MA, 2017, ACTA ORTHOP TRAUMATO, V51, P1, DOI 10.1016/j.aott.2016.03.004
   Dubory A, 2016, SPINE, V41, pE654, DOI 10.1097/BRS.0000000000001350
   Ellis GK, 2008, J CLIN ONCOL, V26, P4875, DOI 10.1200/JCO.2008.16.3832
   Errani C, 2018, J BONE JOINT SURG AM, V100, P496, DOI 10.2106/JBJS.17.00057
   Gaston CL, 2016, CLIN SARCOMA RES, V6, DOI 10.1186/s13569-016-0056-0
   Girolami I, 2016, J CLIN PATHOL, V69, P240, DOI 10.1136/jclinpath-2015-203248
   Grote HJ, 2004, SKELETAL RADIOL, V33, P169, DOI 10.1007/s00256-003-0682-5
   Hakozaki M, 2014, DIAGN PATHOL, V9, DOI 10.1186/1746-1596-9-111
   Jamshidi K, 2018, ARCH BONE JT SURG-AB, V6, P260
   Kadowaki M, 2012, ORTHOPEDICS, V35, pE1566, DOI 10.3928/01477447-20120919-32
   Kumar R, 2017, SPINE, V42, pE629, DOI 10.1097/BRS.0000000000001951
   Mori K, 2007, ONCOL REP, V18, P1365
   Müller DA, 2016, WORLD J SURG ONCOL, V14, DOI 10.1186/s12957-016-1034-y
   Nasser H, 2018, ANN THORAC SURG, V106, pE89, DOI 10.1016/j.athoracsur.2018.02.053
   Palmerini E, 2017, EUR J CANCER, V76, P118, DOI 10.1016/j.ejca.2017.01.028
   Park Andrew, 2016, JBJS Case Connect, V6, pe78, DOI 10.2106/JBJS.CC.16.00024
   Rekhi B, 2017, PATHOL ONCOL RES, V23, P157, DOI 10.1007/s12253-016-0123-0
   Rutkowski P, 2018, EJSO-EUR J SURG ONC, V44, P1384, DOI 10.1016/j.ejso.2018.03.020
   Rutkowski P, 2015, ANN SURG ONCOL, V22, P2860, DOI 10.1245/s10434-015-4634-9
   Santosh N, 2016, APPL IMMUNOHISTO M M, V24, pE18, DOI 10.1097/PAI.0000000000000165
   SCHUUR ER, 1995, CELL GROWTH DIFFER, V6, P219
   Semionov Alexandre, 2018, Radiol Case Rep, V13, P1018, DOI 10.1016/j.radcr.2018.04.005
   Skubitz KM, 2014, CURR TREAT OPTION ON, V15, P507, DOI 10.1007/s11864-014-0289-1
   Smith MR, 2009, NEW ENGL J MED, V361, P745, DOI 10.1056/NEJMoa0809003
   Takesako Hisataka, 2016, J Med Case Rep, V10, P47, DOI 10.1186/s13256-016-0833-7
   Thomas D, 2010, LANCET ONCOL, V11, P275, DOI 10.1016/S1470-2045(10)70010-3
   Thomas DM, 2012, CURR OPIN ONCOL, V24, P397, DOI 10.1097/CCO.0b013e328354c129
   Tordjman M, 2017, DIAGN INTERV IMAG, V98, P447, DOI 10.1016/j.diii.2017.01.013
   Traub F, 2016, EUR J CANCER, V59, P1, DOI 10.1016/j.ejca.2016.01.006
   Tsukamoto S, 2017, JPN J CLIN ONCOL, V47, P1090, DOI 10.1093/jjco/hyx112
   Turcotte RE, 2006, ORTHOP CLIN N AM, V37, P35, DOI 10.1016/j.ocl.2005.08.005
   Urakawa H, 2018, WORLD J SURG ONCOL, V16, DOI 10.1186/s12957-018-1459-6
   van der Heijden L, 2014, ONCOLOGIST, V19, P550, DOI 10.1634/theoncologist.2013-0432
   Wojcik J, 2016, AM J SURG PATHOL, V40, P72, DOI 10.1097/PAS.0000000000000506
   Zhang Yaxia, 2016, JBJS Case Connect, V6, pe74, DOI 10.2106/JBJS.CC.16.00015
NR 46
TC 18
Z9 20
U1 0
U2 5
PU SPRINGERNATURE
PI LONDON
PA CAMPUS, 4 CRINAN ST, LONDON, N1 9XW, ENGLAND
EI 2168-8184
J9 CUREUS J MED SCIENCE
JI Cureus J Med Sci
PD DEC
PY 2018
VL 10
IS 12
AR e3792
DI 10.7759/cureus.3792
PG 8
WC Medicine, General & Internal
WE Emerging Sources Citation Index (ESCI)
SC General & Internal Medicine
GA HO6VA
UT WOS:000461069500090
PM 30868006
OA Green Published, Green Submitted, gold
DA 2023-12-20
ER

PT J
AU Cruz, VS
   Rodrigues, FA
   Braga, KMS
   Machado, PA
   Bianchi, C
   Prado, YCL
   Araújo, EG
AF Cruz, Vanessa S.
   Rodrigues, Fernanda A.
   Braga, Karla M. S.
   Machado, Patricia A.
   Bianchi Filho, Cesario
   Prado, Yandra C. L.
   Araujo, Eugenio G.
TI β Lapachone blocks the cell cycle and induces apoptosis in canine
   osteosarcoma cells
SO PESQUISA VETERINARIA BRASILEIRA
LA English
DT Article
DE beta Lapachone; cell cycle; induces apoptosis; canine osteosarcoma;
   lapachol; lineage D-17; ipe; naphthoquinone; Tabebuia sp.; pathology
ID TUMOR-SUPPRESSOR; IN-VITRO; EXPRESSION; CANCER; P53; SURVIVIN; THERAPY;
   PROTEIN
AB Osteosarcoma is a malignant tumor of primitive bone cells with a high incidence in dogs and humans. The need for more effective drugs with less adverse consequences has pushed the development of chemotherapeutic agents from plants and other natural sources. The aim of this study was to verify the cytotoxic effects of p-lapachone, a compound present in the sawdust of Tabebuia sp. (popularly known as ipe) wood, on canine osteosarcoma cells subcultured and treated in different concentrations (0.1 mu m, 0.3 mu m e 1.0 mu m) and exposure times (24h, 48h e 72h). Results were obtained through Trypan blue dye exclusion, tetrazolium reducing method, cell survival assay, Annexin V-FITC and Propidium Iodine labeling, JC-1 dye labeling and cell cycle kinetics e analysis. The group treated with 0.3 mu m P-lapachone presented higher decrease in cell viability (80.27%, 24h, 47.41%, 48h and 35.19%, 72h) and greater progression of cytotoxicity (19.73%, 24h, 52.59%, 48h and 64.81%, 72h). The lower IC50 (0.180 mu m) was verified in the group treated for 72 hours. Cell growth after treatment decreased as concentration and time of exposure increased, with 0.50% survival fraction at the concentration of 1.0 mu m. Initial apoptosis was the most frequent type of cell death in all groups, reaching bottom in the 24-hour group treated with 0.1 mu m (4.26%) and peaking in the 72-hour group treated with 1.0 mu m (85.89%). Mitochondrial depolarization demonstrated a dose-dependent phenomenon, indicating the intrinsic apoptosis. Cell growth inhibition by blocking cell cycle in the G0/G1 phase related to the exposure the time. p-lapachone is cytotoxic for canine osteosarcoma cells, induces apoptosis and promotes cell cycle arrest in G0/G1 phase.
C1 [Cruz, Vanessa S.; Rodrigues, Fernanda A.; Braga, Karla M. S.; Machado, Patricia A.; Araujo, Eugenio G.] Univ Fed Goias, Postgrad Program Anim Sci, Lab Multiusuario Cult Celular, Campus Univ Samambaia,Ave Esperanca S-N, BR-74690900 Goiania, Go, Brazil.
   [Bianchi Filho, Cesario] Univ Mogi Das Cruzes, Ctr Civ, Ave Dr Candido Xavier de Almeida Souza 200, BR-08780911 Mogi Das Cruzes, SP, Brazil.
   [Prado, Yandra C. L.] CEUNSP, Rua Adao Hoffmann 128, BR-13035010 Campinas, SP, Brazil.
C3 Universidade Federal de Goias; Universidade de Mogi das Cruzes
RP Cruz, VS (通讯作者)，Univ Fed Goias, Postgrad Program Anim Sci, Lab Multiusuario Cult Celular, Campus Univ Samambaia,Ave Esperanca S-N, BR-74690900 Goiania, Go, Brazil.
EM vanessascpimenta@yahoo.com.br
RI Machado, Pedro A N/S-9061-2018; Araujo, Eugenio/GRN-8090-2022
OI Machado, Pedro A N/0000-0002-9118-7354; Araujo,
   Eugenio/0000-0002-0242-2827
CR Aires AD, 2014, EXP PARASITOL, V142, P83, DOI 10.1016/j.exppara.2014.04.010
   [Anonymous], 2009, THESIS
   [Anonymous], COMO CULTIVAR CELULA
   [Anonymous], 2006, ACTA BOT BRAS, DOI DOI 10.1590/S0102-33062006000100013
   [Anonymous], NATURALLY OCURRING Q
   [Anonymous], BIOCH BIOPHYS ACTA
   Batschinski K, 2014, VET COMP ONCOL, V12, P249, DOI 10.1111/j.1476-5829.2012.00355.x
   Brooks CL, 2006, MOL CELL, V21, P307, DOI 10.1016/j.molcel.2006.01.020
   Cao LF, 2014, ANTIOXID REDOX SIGN, V21, P237, DOI 10.1089/ars.2013.5462
   CHANG Z, 2014, SCI WORLD J, V2014, DOI DOI 10.1155/2014/794756
   Cinegaglia NC, 2013, PHYTOTHER RES, V27, P1277, DOI 10.1002/ptr.4861
   de Almeida VL, 2005, QUIM NOVA, V28, P118, DOI 10.1590/S0100-40422005000100021
   DOCAMPO R, 1979, BIOCHEM PHARMACOL, V28, P723, DOI 10.1016/0006-2952(79)90348-4
   Flick HE, 2013, INT J TRYPTOPHAN RES, V6, P35, DOI 10.4137/IJTR.S12094
   Fonseca S.G.C., 2003, REV BRAS FARM, V84, P9
   Gallagher R, 2012, ANN DIAGN PATHOL, V16, P323, DOI 10.1016/j.anndiagpath.2012.01.001
   Galluzzi L, 2012, CELL DEATH DIFFER, V19, P107, DOI 10.1038/cdd.2011.96
   Hofstaetter JG, 2013, BONE, V53, P409, DOI 10.1016/j.bone.2012.12.043
   Hussain H, 2007, ARKIVOC, P145, DOI 10.3998/ark.5550190.0008.204
   Karnik KS, 2012, VET RADIOL ULTRASOUN, V53, P273, DOI 10.1111/j.1740-8261.2012.01930.x
   Kaspers GJL, 2011, CANC CELL CULTURE, V731, DOI DOI 10.1385/1-59259-406-9:165
   Klaus V, 2010, ARCH BIOCHEM BIOPHYS, V496, P93, DOI 10.1016/j.abb.2010.02.002
   Krajarng A, 2012, RES VET SCI, V93, P788, DOI 10.1016/j.rvsc.2012.01.015
   Kung HN, 2014, PLOS ONE, V9, DOI 10.1371/journal.pone.0088122
   Liu ZF, 2016, EUR REV MED PHARMACO, V20, P1251
   Lu YC, 2017, CHINESE J PHYSIOL, V60, P174, DOI 10.4077/CJP.2017.BAF482
   Martín-Navarro CM, 2010, EXP PARASITOL, V126, P106, DOI 10.1016/j.exppara.2009.12.015
   Maximov GK, 2008, BIOTECHNOL BIOTEC EQ, V22, P664, DOI 10.1080/13102818.2008.10817532
   MOSMANN T, 1983, J IMMUNOL METHODS, V65, P55, DOI 10.1016/0022-1759(83)90303-4
   Nelson R. W., 2015, MED INTERNA PEQUENOS, V5th, P1512
   Neuwald E. B., 2006, Acta Scientiae Veterinariae, V34, P215
   Osborne TS, 2012, J COMP PATHOL, V146, P132, DOI 10.1016/j.jcpa.2011.12.007
   Ouyang L, 2013, MED ONCOL, V30, DOI 10.1007/s12032-012-0340-7
   Pardee AB, 2002, CURR CANCER DRUG TAR, V2, P227, DOI 10.2174/1568009023333854
   Park EJ, 2014, CELL DEATH DIS, V5, DOI 10.1038/cddis.2014.202
   Regan RC, 2014, J VET MED SCI, V76, P1563, DOI 10.1292/jvms.13-0537
   Ríos-Luci C, 2012, EUR J MED CHEM, V53, P264, DOI 10.1016/j.ejmech.2012.04.008
   Robson H, 2002, MED PEDIATR ONCOL, V39, P573, DOI 10.1002/mpo.10076
   Shoeneman JK, 2012, CANCER RES, V72, P249, DOI 10.1158/0008-5472.CAN-11-2315
   Silva Milton N. da, 2003, Quím. Nova, V26, P407
   Silva RSF, 2007, J CHROMATOGR A, V1151, P197, DOI 10.1016/j.chroma.2007.03.066
   Stein TJ, 2011, VET COMP ONCOL, V9, P65, DOI 10.1111/j.1476-5829.2010.00236.x
   Wu H, 2006, J VET MED A, V53, P65, DOI 10.1111/j.1439-0442.2006.00795.x
   Yu HY, 2014, BIOMOL THER, V22, P184, DOI 10.4062/biomolther.2014.026
   Zhang Y, 2013, FOOD CHEM TOXICOL, V53, P325, DOI 10.1016/j.fct.2012.12.019
NR 45
TC 2
Z9 4
U1 2
U2 9
PU REVISTA PESQUISA VETERINARIA BRASILEIRA
PI RIO JANEIRO
PA EMBRAPA-SAUDE ANIMAL, KM47 SEROPEDICA, 23851-970 RIO JANEIRO, BRAZIL
SN 0100-736X
EI 1678-5150
J9 PESQUI VET BRASIL
JI Pesqui. Vet. Bras.
PD DEC
PY 2018
VL 38
IS 12
BP 2224
EP 2232
DI 10.1590/1678-5150-PVB-5524
PG 9
WC Veterinary Sciences
WE Science Citation Index Expanded (SCI-EXPANDED)
SC Veterinary Sciences
GA HI2IM
UT WOS:000456268600008
OA Green Published, Green Submitted, gold
DA 2023-12-20
ER

PT J
AU Bernardini, G
   Minetti, M
   Polizzotto, G
   Biazzo, M
   Santucci, A
AF Bernardini, Giulia
   Minetti, Mariagiulia
   Polizzotto, Giuseppe
   Biazzo, Manuele
   Santucci, Annalisa
TI Pro-Apoptotic Activity of French Polynesian <i>Padina pavonica</i>
   Extract on Human Osteosarcoma Cells
SO MARINE DRUGS
LA English
DT Article
DE Padina pavonica; osteosarcoma; apoptosis; algae; chemo-preventive agent;
   phytol; fucosterol; fatty acid
ID FATTY-ACIDS; IN-VITRO; CHEMICAL-COMPOSITION; ANTIOXIDANT ACTIVITY;
   MARINE-ALGAE; PROXIMATE COMPOSITION; COLON CARCINOGENESIS; ESSENTIAL
   OIL; BROWN-ALGAE; OLEIC-ACID
AB Recently, seaweeds and their extracts have attracted great interest in the pharmaceutical industry as a source of bioactive compounds. Studies have demonstrated the cytotoxic activity of macroalgae towards different types of cancer cell models, and their consumption has been suggested as a chemo-preventive agent against several cancers such as breast, cervix and colon cancers. Reports relevant to the chemical properties of brown algae Padina sp. are limited and those accompanied to a comprehensive evaluation of the biological activity on osteosarcoma (OS) are non existent. In this report, we explored the chemical composition of French Polynesian Padina pavonica extract (EPP) by spectrophotometric assays (total phenolic, flavonoid and tannin content, and antioxidant activity) and by gas chromatography-mass spectrometry (GC-MS) analysis, and provided EPP lipid and sterols profiles. Several compounds with relevant biological activity were also identified that suggest interesting pharmacological and health-protecting effects for EPP. Moreover, we demonstrated that EPP presents good anti-proliferative and pro-apoptotic activities against two OS cell lines, SaOS-2 and MNNG, with different cancer-related phenotypes. Finally, our data suggest that EPP might target different properties associated with cancer development and aggressiveness.
C1 [Bernardini, Giulia; Minetti, Mariagiulia; Santucci, Annalisa] Univ Siena, Dipartimento Biotecnol Chim & Farm, Dipartimento Eccellenza 2018 2022, Via Aldo Moro 2, I-53100 Siena, Italy.
   [Minetti, Mariagiulia; Polizzotto, Giuseppe; Biazzo, Manuele] ICP Concepts Ltd, Inst Cellular Pharmacol, F24,Triq Valletta,Mosta Technopk, MST-3000 Mosta, Malta.
C3 University of Siena
RP Santucci, A (通讯作者)，Univ Siena, Dipartimento Biotecnol Chim & Farm, Dipartimento Eccellenza 2018 2022, Via Aldo Moro 2, I-53100 Siena, Italy.
EM bernardini@unisi.it; minetti2@student.unisi.it;
   giuseppe@icpconcepts.com; manuele@icpconcepts.com;
   annalisa.santucci@unisi.it
RI Santucci, Annalisa/K-1932-2018; Bernardini, Giulia/ABG-2209-2020
OI Santucci, Annalisa/0000-0001-6976-9086; Bernardini,
   Giulia/0000-0003-0016-0728
FU Minister of Education, University and Research (MIUR) as "Department of
   Excellence 2018-2022"
FX The authors thank Emanuele G. Pirrone for technical assistance. The
   Department of Biotechnology, Chemistry and Pharmacy has been granted by
   the Minister of Education, University and Research (MIUR) as "Department
   of Excellence 2018-2022".
CR Abdul QA, 2016, J SCI FOOD AGR, V96, P1856, DOI 10.1002/jsfa.7489
   Agregán R, 2017, FOOD RES INT, V99, P986, DOI 10.1016/j.foodres.2016.11.009
   AKNIN M, 1992, COMP BIOCHEM PHYS B, V102, P841, DOI 10.1016/0305-0491(92)90089-A
   Amaro HM, 2015, MAR DRUGS, V13, P6453, DOI 10.3390/md13106453
   Bang MH, 2011, FOOD SCI BIOTECHNOL, V20, P343, DOI 10.1007/s10068-011-0048-z
   Bartoli R, 2000, GUT, V46, P191, DOI 10.1136/gut.46.2.191
   Behmer ST, 2013, FRONT PLANT SCI, V4, DOI 10.3389/fpls.2013.00370
   Ben Hsouna A, 2011, INT J FOOD MICROBIOL, V148, P66, DOI 10.1016/j.ijfoodmicro.2011.04.028
   Benzie IFF, 1996, ANAL BIOCHEM, V239, P70, DOI 10.1006/abio.1996.0292
   Bernardini G, 2018, J CELL PHYSIOL, V233, P4961, DOI 10.1002/jcp.26330
   Bernardini G, 2014, EXPERT REV PROTEOMIC, V11, P331, DOI 10.1586/14789450.2014.900445
   Bernardini G, 2012, PROTEOMICS, V12, P708, DOI 10.1002/pmic.201100358
   BROADHURST RB, 1978, J SCI FOOD AGR, V29, P788, DOI 10.1002/jsfa.2740290908
   Caf F, 2015, J BIODIVERS ENVIRON, V6, P401
   Carrillo C, 2012, NUTR HOSP, V27, P1860, DOI 10.3305/nh.2012.27.6.6010
   Chajès V, 2008, AM J EPIDEMIOL, V167, P1312, DOI 10.1093/aje/kwn069
   Chang CC, 2002, J FOOD DRUG ANAL, V10, P178
   COMBAUT G, 1985, PHYTOCHEMISTRY, V24, P618, DOI 10.1016/S0031-9422(00)80787-6
   Dang TT, 2018, INT J FOOD SCI TECH, V53, P174, DOI 10.1111/ijfs.13571
   Hamed I, 2015, COMPR REV FOOD SCI F, V14, P446, DOI 10.1111/1541-4337.12136
   Hlila Malek Besbes, 2017, Journal of Coastal Life Medicine, V5, P336, DOI 10.12980/jclm.5.2017J7-107
   Huh GW, 2012, J KOREAN SOC APPL BI, V55, P551, DOI 10.1007/s13765-012-2069-6
   ITO H, 1982, CANCER LETT, V17, P197, DOI 10.1016/0304-3835(82)90032-5
   Jaganathan SK, 2009, J BIOMED BIOTECHNOL, DOI 10.1155/2009/830616
   Jiang R, 2014, NAT PROD COMMUN, V9, P865
   Kamenarska Z, 2002, BOT MAR, V45, P339, DOI 10.1515/BOT.2002.034
   KANIAS GD, 1992, FRESEN J ANAL CHEM, V344, P334, DOI 10.1007/BF00321843
   Kelly G S, 1999, Altern Med Rev, V4, P29
   Kelman D, 2012, MAR DRUGS, V10, P403, DOI 10.3390/md10020403
   Kendel M, 2015, MAR DRUGS, V13, P5606, DOI 10.3390/md13095606
   Khaled N., 2012, Advances in Environmental Biology, V6, P42
   Khanavi M, 2012, PHARMACOGN MAG, V8, P60, DOI 10.4103/0973-1296.93327
   Kim CW, 2015, PHYTOTHER RES, V29, P1026, DOI 10.1002/ptr.5342
   Kim EJ, 2010, BMC GASTROENTEROL, V10, DOI 10.1186/1471-230X-10-96
   Konishi I, 2006, COMP BIOCHEM PHYS C, V142, P53, DOI 10.1016/j.cbpc.2005.10.005
   Ktari L, 1999, J APPL PHYCOL, V11, P511, DOI 10.1023/A:1008162624027
   Kusch Peter, 2011, J Parasitol Res, V2011, P368692, DOI 10.1155/2011/368692
   Laschi M, 2017, BIOFACTORS, V43, P801, DOI 10.1002/biof.1382
   Laschi M, 2015, J CELL PHYSIOL, V230, P2718, DOI 10.1002/jcp.24996
   Lauvrak SU, 2013, BRIT J CANCER, V109, P2228, DOI 10.1038/bjc.2013.549
   Lee DG, 2014, MOL NUTR FOOD RES, V58, P1249, DOI 10.1002/mnfr.201300319
   Lee K.L., 1999, J KOREAN SOC FOOD SC, V28, P1107
   Li XC, 2002, PHYTOCHEMISTRY, V59, P157, DOI 10.1016/S0031-9422(01)00437-X
   Mahmoud AM, 2015, PHYTOTHER RES, V29, P737, DOI 10.1002/ptr.5310
   Menéndez JA, 2001, EUR J CANCER, V37, P402, DOI 10.1016/S0959-8049(00)00408-1
   Nurestri A. M. S., 2009, Journal of Biological Sciences, V9, P488, DOI 10.3923/jbs.2009.488.493
   Orlando-Bonaca M, 2008, MAR POLLUT BULL, V56, P666, DOI 10.1016/j.marpolbul.2007.12.018
   Pejin B, 2014, NAT PROD RES, V28, P2053, DOI 10.1080/14786419.2014.921686
   Pereira RC, 2012, REV BRAS FARMACOGN, V22, P894, DOI 10.1590/S0102-695X2012005000077
   PETKOV GD, 1992, PHYTOCHEMISTRY, V31, P1165, DOI 10.1016/0031-9422(92)80253-B
   Pinteus S, 2017, FOOD CHEM, V218, P591, DOI 10.1016/j.foodchem.2016.09.067
   Raman BV, 2012, Asian J Pharm Clin Res, V5, P99
   Rezaee M, 2006, J CHROMATOGR A, V1116, P1, DOI 10.1016/j.chroma.2006.03.007
   Rigano D, 2010, NAT PROD COMMUN, V5, P1127
   Roepke M, 2007, CANCER BIOL THER, V6, P160, DOI 10.4161/cbt.6.2.3575
   Schwartz B, 2004, EUR J NUTR, V43, P221, DOI 10.1007/s00394-004-0462-6
   Shaikh IAA, 2010, NUTR CANCER, V62, P284, DOI 10.1080/01635580903407189
   Sheu JH, 1997, PLANTA MED, V63, P571, DOI 10.1055/s-2006-957772
   Sheu JH, 1999, J NAT PROD, V62, P224, DOI 10.1021/np980233s
   Sianipar NF, 2016, IOP C SER EARTH ENV, V41, DOI 10.1088/1755-1315/41/1/012025
   Smit AJ, 2004, J APPL PHYCOL, V16, P245, DOI 10.1023/B:JAPH.0000047783.36600.ef
   Song FL, 2010, INT J MOL SCI, V11, P2362, DOI 10.3390/ijms11062362
   Song Y., 2015, BIOCH ANAL BIOCH, P211, DOI [10.4172/2161-1009.1000211, DOI 10.4172/2161-1009.1000211]
   Stanojkovic T. P., 2013, Journal of Medicinal Plants Research, V7, P419
   Stoneham M, 2000, J EPIDEMIOL COMMUN H, V54, P756, DOI 10.1136/jech.54.10.756
   Tabarsa M, 2012, J PHYCOL, V48, P285, DOI 10.1111/j.1529-8817.2012.01122.x
   Tahara M, 2013, BIOCHEM BIOPH RES CO, V434, P753, DOI 10.1016/j.bbrc.2013.03.128
   Taskin E, 2010, AFR J BIOTECHNOL, V9, P4272
   Varsha KK, 2015, INT J FOOD MICROBIOL, V211, P44, DOI 10.1016/j.ijfoodmicro.2015.06.025
   Wahbeh MI, 1997, AQUACULTURE, V159, P101, DOI 10.1016/S0044-8486(97)00183-X
   Yoon MA, 2006, BIOL PHARM BULL, V29, P735, DOI 10.1248/bpb.29.735
   Yu RX, 2011, EUR J PHARMACOL, V657, P10, DOI 10.1016/j.ejphar.2010.12.006
   Zhang ZY, 2013, MAR DRUGS, V11, P81, DOI 10.3390/md11010081
   Zubia M, 2009, FOOD CHEM, V116, P693, DOI 10.1016/j.foodchem.2009.03.025
NR 74
TC 24
Z9 24
U1 0
U2 4
PU MDPI
PI BASEL
PA ST ALBAN-ANLAGE 66, CH-4052 BASEL, SWITZERLAND
EI 1660-3397
J9 MAR DRUGS
JI Mar. Drugs
PD DEC
PY 2018
VL 16
IS 12
AR 504
DI 10.3390/md16120504
PG 19
WC Chemistry, Medicinal; Pharmacology & Pharmacy
WE Science Citation Index Expanded (SCI-EXPANDED)
SC Pharmacology & Pharmacy
GA HG1OC
UT WOS:000454726400045
PM 30551628
OA gold, Green Submitted, Green Published
DA 2023-12-20
ER

PT J
AU Yang, S
   Peng, LY
   Peng, W
   Huang, C
   Wei, DN
   Mou, MT
   Liang, F
   Gao, YX
AF Yang, Shuang
   Peng, Lan-Yu
   Peng, Wei
   Huang, Cong
   Wei, Da-Neng
   Mou, Mao-Ting
   Liang, Fang
   Gao, Yong-Xiang
TI Anticancer potentials of sinomenine from <i>Sinomenium acutum</i>: A
   mini-review
SO TROPICAL JOURNAL OF PHARMACEUTICAL RESEARCH
LA English
DT Review
DE Sinomenine; Anticancer; Sinomenium acutum; Traditional Chinese Medicine
ID CANCER STATISTICS; PHARMACOKINETICS; 5-FLUOROURACIL; ACTIVATION
AB Sinomenine, an important isoquinoline from Sinomenium acutum (Menispermaceae), is currently considered as a reliable drug for treating various malignant cancers including breast cancer, colon cancer, lung cancer, liver cancer, gastric cancer, osteosarcoma cervical cancer, and esophageal cancer. The pharmacological mechanisms are probably related to induction of apoptosis and cell cycle arrest. This paper was aimed at reviewing the anticancer potential of sinomenine, which is expected to be beneficial in developing this compound as a candidate drug for cancer therapy.
C1 [Yang, Shuang; Peng, Lan-Yu; Peng, Wei; Huang, Cong; Wei, Da-Neng; Mou, Mao-Ting; Liang, Fang; Gao, Yong-Xiang] Chengdu Univ Tradit Chinese Med, Chengdu 610075, Sichuan, Peoples R China.
C3 Chengdu University of Traditional Chinese Medicine
RP Gao, YX (通讯作者)，Chengdu Univ Tradit Chinese Med, Chengdu 610075, Sichuan, Peoples R China.
EM gaoyxcdtcm@126.com
FU National Natural Science Foundation of China [81173627]
FX This work was supported by National Natural Science Foundation of China
   (no. 81173627).
CR [Anonymous], J MOD ONCOL
   [Anonymous], RES PRAC CHIN MED, DOI DOI 10.13728/j.1673-6427.2016.04.023
   [Anonymous], 2009, THESIS
   [Anonymous], 2008, WORLD CANC REPORT 20
   [Anonymous], RES INTEGR TRADIT CH
   [Anonymous], CHIN J GASTROENTEROL
   [Anonymous], 2014, J HARBIN I TECHNOLOG
   Bai L, 2016, PLOS GENET, V12, DOI 10.1371/journal.pgen.1005989
   [曹瑞琪 Cao Ruiqi], 2017, [西安交通大学学报. 医学版, Journal of Xi'an Jiaotong University. Medical Sciences], V38, P290
   Chen WQ, 2016, CA-CANCER J CLIN, V66, P115, DOI 10.3322/caac.21338
   Clark JCM, 2008, J CANCER RES CLIN, V134, P281, DOI 10.1007/s00432-007-0330-x
   Di Jiangli, 2015, Asian Pac J Cancer Prev, V16, P7401
   Dubey AK, 2016, CHIN J CANCER, V35, DOI 10.1186/s40880-016-0135-x
   Ferlay J, 2010, INT J CANCER, V127, P2893, DOI 10.1002/ijc.25516
   Jiang SL, 2016, ONCOL LETT, V12, P1380, DOI 10.3892/ol.2016.4768
   Kansara M, 2007, DNA CELL BIOL, V26, P1, DOI 10.1089/dna.2006.0505
   Li X, 2014, CELL DEATH DIS, V5, DOI 10.1038/cddis.2014.321
   Li X, 2017, ONCOTARGET, V8, P13560, DOI 10.18632/oncotarget.14593
   Liao F, 2013, ONCOL LETT, V6, P1604, DOI 10.3892/ol.2013.1592
   Moore Drew D, 2014, Cancer Treat Res, V162, P65, DOI 10.1007/978-3-319-07323-1_4
   Newman DJ, 2016, J NAT PROD, V79, P629, DOI 10.1021/acs.jnatprod.5b01055
   Peng W, 2018, MED CHEM RES, V27, P2062, DOI 10.1007/s00044-018-2215-8
   Peng W, 2015, CHEM-BIOL INTERACT, V233, P8, DOI 10.1016/j.cbi.2015.03.014
   Siegel RL, 2021, CA-CANCER J CLIN, V71, P7, DOI [10.3322/caac.21254, 10.3322/caac.20073, 10.3322/caac.20006, 10.3322/caac.21654, 10.3322/caac.21332, 10.3322/caac.21551, 10.3322/caac.21601, 10.3322/caac.21387]
   Sitarz R, 2018, CANCER MANAG RES, V10, P239, DOI 10.2147/CMAR.S149619
   Song LQ, 2015, BIOCHEM BIOPH RES CO, V464, P705, DOI 10.1016/j.bbrc.2015.07.004
   [危红华 Wei Honghua], 2013, [中华中医药杂志, China Journal of Traditional Chinese Medicine and Pharmacy], V28, P3001
   [谢冰冰 Xie Bingbing], 2015, [中药新药与临床药理, Traditional Chinese Drug Research and Clinical Plarmacology], V26, P164
   Xie T, 2016, INT J ONCOL, V48, P2098, DOI 10.3892/ijo.2016.3416
   Xu M, 2008, PLANTA MED, V74, P1423, DOI 10.1055/s-2008-1081346
   Yang HB, 2016, ONCOL LETT, V11, P411, DOI 10.3892/ol.2015.3838
   Zhang HM, 2015, SCI REP-UK, V5, DOI 10.1038/srep08888
   Zhang JX, 2014, ASIAN PAC J CANCER P, V15, P6737, DOI 10.7314/APJCP.2014.15.16.6737
   Zhang MF, 2014, MOLECULES, V19, P12065, DOI 10.3390/molecules190812065
   Zhao XX, 2012, PHARM BIOL, V50, P1053, DOI 10.3109/13880209.2012.656847
   Zhou LP, 2012, MOL MED REP, V5, P1256, DOI 10.3892/mmr.2012.798
   Zhu Shi-long, 2011, Jishou Daxue Xuebao (Ziran Kexue Ban), V32, P95
NR 37
TC 5
Z9 5
U1 1
U2 24
PU PHARMACOTHERAPY GROUP
PI BENIN CITY
PA UNIV BENIN, FACULTY PHARMACY, BENIN CITY, 00000, NIGERIA
SN 1596-5996
J9 TROP J PHARM RES
JI Trop. J. Pharm. Res.
PD DEC
PY 2018
VL 17
IS 12
BP 2519
EP 2526
DI 10.4314/tjpr.v17i12.30
PG 8
WC Pharmacology & Pharmacy
WE Science Citation Index Expanded (SCI-EXPANDED)
SC Pharmacology & Pharmacy
GA HF7QC
UT WOS:000454433400029
OA Green Submitted, gold
DA 2023-12-20
ER

PT J
AU Chang, YJ
   Lo, YL
   Chiu, WT
   Huang, CL
   Chang, HA
   Phan, QH
AF Chang, Yu-Jen
   Lo, Yu-Lung
   Chiu, Wen-Tai
   Huang, Chih-Ling
   Chang, Heng-Ai
   Phan, Quoc-Hung
TI Scanned Laser Pico Projection and Stokes-Mueller Matrix Imaging
   Polarimetry for Detecting Cancer Cells With Different Cytoskeletal
   Organizations and Metastatic Potencies
SO IEEE PHOTONICS JOURNAL
LA English
DT Article
DE Cancer cell; cytoskeleton; scanned laser pico projection (SLPP);
   stokes-mueller matrix polarimetry
ID INVASION
AB The scanned laser pico-projection (SLPP) method and Stokes-Mueller matrix polarimetry technique are used to distinguish cancer cells with different cytoskeletal organizations and metastatic potencies. The speckle contrast of human bone osteosarcoma cancer cells (U2OS) with different cytoskeletal drug treatments is measured by the SLPP method. The results show that the contrast is directly related to the organization of the microtubules and actin fibers. The Stokes-Mueller matrix polaimetry technique is employed to measure polarization parameters of the same samples. The measurement results are found to be consistent with those obtained using the SLPP method. Finally, the Stokes-Mueller matrix polaimetry technique is used to extract the polarization parameters of cell-pairs with different metastatic potencies. It is shown that the extracted value of the linear phase retardance (beta) is particularly sensitive to the organization of the microtubules and actin fibers. Furthermore, the linear phase retardance (beta) and depolarization index (Delta) are both sensitive to the metastatic potency of the cancer cells. In general, both techniques provide a rapid, noninvasive and label-free approach for distinguishing cancer cells with different cytoskeleton organizations and metastatic potentials, and are thus of significant benefit in evaluating the malignancy of cancer cells.
C1 [Chang, Yu-Jen; Lo, Yu-Lung; Phan, Quoc-Hung] Natl Cheng Kung Univ, Dept Mech Engn, Tainan 701, Taiwan.
   [Chiu, Wen-Tai] Natl Cheng Kung Univ, Dept Biomed Engn, Tainan 701, Taiwan.
   [Huang, Chih-Ling] Kaohsiung Med Univ, Ctr Fundamental Sci, Kaohsiung 807, Taiwan.
   [Chang, Heng-Ai] Natl Cheng Kung Univ, Inst Basic Med Sci, Tainan 701, Taiwan.
C3 National Cheng Kung University; National Cheng Kung University;
   Kaohsiung Medical University; National Cheng Kung University
RP Lo, YL (通讯作者)，Natl Cheng Kung Univ, Dept Mech Engn, Tainan 701, Taiwan.; Chiu, WT (通讯作者)，Natl Cheng Kung Univ, Dept Biomed Engn, Tainan 701, Taiwan.
EM loyl@mail.ncku.edu.tw; wtchiu@mail.ncku.edu.tw
RI Lo, YL/C-7869-2009; Chang, Heng-Ai/IQW-3419-2023; PHAN,
   QUOC-HUNG/AAV-9206-2020
OI PHAN, QUOC-HUNG/0000-0001-5150-1890; Huang, Chih
   Ling/0000-0002-7323-4954
FU Ministry of Science and Technology (MOST) in Taiwan
   [MOST-106-2221-E-006-020_MY2]; Intelligent Manufacturing Research Center
   (iMRC) from the Headquarters of University Advancement at National Cheng
   Kung University (NCKU) under Ministry of Education, Taiwan
FX This work was supported in part by the Ministry of Science and
   Technology (MOST) in Taiwan under Grant MOST-106-2221-E-006-020_MY2, and
   in part by the Intelligent Manufacturing Research Center (iMRC) from the
   Headquarters of University Advancement at National Cheng Kung University
   (NCKU) under the sponsorship of the Ministry of Education, Taiwan.
CR Ahmad I, 2015, J BIOMED OPT, V20, DOI 10.1117/1.JBO.20.5.056012
   Akins EJ, 2008, J NUCL MED, V49, p180S, DOI 10.2967/jnumed.107.045971
   ASLAKSON CJ, 1992, CANCER RES, V52, P1399
   Chung C. H., 2012, SENSOR ACTUAT B-CHEM, V173
   Hall A, 2009, CANCER METAST REV, V28, P5, DOI 10.1007/s10555-008-9166-3
   He C, 2015, BIOMED OPT EXPRESS, V6, P2934, DOI 10.1364/BOE.6.002934
   Huang CL, 2015, LASER PHYS LETT, V12, DOI 10.1088/1612-2011/12/3/035602
   Hudnut A. W., 2012, BIOMED OPT EXP, V8, P4663
   Kao YR, 2003, CLIN CANCER RES, V9, P2807
   Kinkel K, 2002, RADIOLOGY, V224, P748, DOI 10.1148/radiol.2243011362
   Kut C, 2015, SCI TRANSL MED, V7, DOI 10.1126/scitranslmed.3010611
   Lambrechts A, 2004, INT J BIOCHEM CELL B, V36, P1890, DOI 10.1016/j.biocel.2004.01.024
   Liao CC, 2013, OPT EXPRESS, V21, P16831, DOI 10.1364/OE.21.016831
   Malvehy J, 2017, ACTA DERM-VENEREOL, V97, P22, DOI 10.2340/00015555-2720
   MARCUS PI, 1956, J EXP MED, V104, P615, DOI 10.1084/jem.104.4.615
   Nicolson G L, 1975, Adv Exp Med Biol, V55, P153
   NICOLSON GL, 1971, NATURE-NEW BIOL, V233, P244, DOI 10.1038/newbio233244a0
   Ossikovski R, 2011, OPT LETT, V36, P2330, DOI 10.1364/OL.36.002330
   Renzetti FR, 2011, FRAT INTEGRITA STRUT, P43, DOI 10.3221/IGF-ESIS.16.05
   Savagner P, 2015, CURR TOP DEV BIOL, V112, P273, DOI 10.1016/bs.ctdb.2014.11.021
   Savastru D, 2014, J BIOMED OPT, V19, DOI 10.1117/1.JBO.19.5.056001
   Torng PL, 2008, ONCOGENE, V27, P2137, DOI 10.1038/sj.onc.1210864
   Vakoc BJ, 2012, NAT REV CANCER, V12, P363, DOI 10.1038/nrc3235
   Yilmaz M, 2009, CANCER METAST REV, V28, P15, DOI 10.1007/s10555-008-9169-0
NR 24
TC 0
Z9 0
U1 0
U2 4
PU IEEE-INST ELECTRICAL ELECTRONICS ENGINEERS INC
PI PISCATAWAY
PA 445 HOES LANE, PISCATAWAY, NJ 08855-4141 USA
SN 1943-0655
EI 1943-0647
J9 IEEE PHOTONICS J
JI IEEE Photonics J.
PD DEC
PY 2018
VL 10
IS 6
AR 3901612
DI 10.1109/JPHOT.2018.2884448
PG 12
WC Engineering, Electrical & Electronic; Optics; Physics, Applied
WE Science Citation Index Expanded (SCI-EXPANDED)
SC Engineering; Optics; Physics
GA HF4RY
UT WOS:000454222300001
OA gold
DA 2023-12-20
ER

PT J
AU Berga, F
   Luna, P
   Martorell, C
   Rey, J
   Gomila, I
   Gimenez, S
   Costa-Bauza, A
   Elorza, MA
   Sánchez, I
   Grases, F
   Barceló, B
AF Berga, Francisco
   Luna, Pablo
   Martorell, Clara
   Rey, Juan
   Gomila, Isabel
   Gimenez, Sandra
   Costa-Bauza, Antonia
   Angel Elorza, Miguel
   Sanchez, Iolanda
   Grases, Felix
   Barcelo, Bernardino
TI 2,4-Diamino-N10-methylpteroic acid (DAMPA) crystalluria in a patient
   with osteosarcoma treated with carboxypeptidase-G2 rescue after
   high-dose methotrexate-induced nephrotoxicity
SO CLINICA CHIMICA ACTA
LA English
DT Article
DE High-dose methotrexate; DAMPA; Crystalluria; Nephrotoxicity
ID ACUTE KIDNEY INJURY; LIQUID-CHROMATOGRAPHY; MASS-SPECTROMETRY;
   QUANTIFICATION; IDENTIFICATION; GLUCARPIDASE; METABOLITE
AB Background: High-dose methotrexate (HDMTX) therapy is a key component of many chemotherapy protocols. However, some patients develop HDMTX-induced nephrotoxicity. Carboxypeptidase-G2 (CPDG2) hydrolyses MTX into 2,4-diamino-N10-methylpteroic acid (DAMPA) and glutamic acid, and is used as a rescue agent in patients with nephrotoxicity and delayed elimination. Despite the frequency of HDMTX-induced renal injury, crystalluria is uncommon. Furthermore, crystals are rarely identified by conventional chemical methods.
   Objective: To determine the composition of crystalluria in a patient with osteosarcoma who was treated with CPDG2.
   Methods: Crystalluria was evaluated by optical microscopy, and chemical identification was performed by Fourier-transform infrared (FT-IR) spectroscopy, scanning electron microscopy (SEM) and Orbitrap (TM) high-resolution mass spectrometry (HAMS).
   Results: The HEMS spectra of the patient's urine sediment showed a main peak at m/z 326.13, corresponding to the molecular mass of DAMPA [(C15H15O2N7) + H+. The FT-IR spectral patterns of the sediment and DAMPA were not identical. SEM was unable to identify the crystal.
   Conclusion: DAMPA crystalluria was identified by Orbitrap (TM) FIRMS in a patient treated with CPDG2 after HDMTX nephrotoxicity. This case reinforces the need to implement adequate measures to prevent nephrotoxicity. In cases of HDMTX-induced nephrotoxicity, urine sediment analysis should be requested.
C1 [Berga, Francisco; Costa-Bauza, Antonia; Grases, Felix] Univ Balearic Isl, Univ Inst Hlth Sci Res IUNICS IdISBa, Lab Renal Lithiasis Res, Ctra Valldemossa,Km 7-5, Palma De Mallorca 07122, Spain.
   [Luna, Pablo; Gimenez, Sandra] Hosp Univ Son Espases, Dept Oncol, Ctra Valldemossa 79, Palma De Mallorca 07120, Spain.
   [Martorell, Clara] Hosp Univ Son Espases, Dept Pharm, Ctra Valldemossa 79, Palma De Mallorca 07120, Spain.
   [Rey, Juan] Hosp Univ Son Espases, Dept Nephrol, Ctra Valldemossa 79, Palma De Mallorca 07120, Spain.
   [Gomila, Isabel] Hosp Univ Son Llatzer, Clin Anal Dept, Res Inst Hlth Sci IdISBa, Ctra Manacor, Palma De Mallorca 07198, Spain.
   [Angel Elorza, Miguel; Barcelo, Bernardino] Hosp Univ Son Llatzer, Clin Anal Dept, Res Inst Hlth Sci IdISBa, Ctra Valldemossa 79, Palma De Mallorca 07120, Spain.
   [Sanchez, Iolanda] Reference Lab, Carrer Pablo Iglesias 57-59, Barcelona 08908, Spain.
C3 Universitat de les Illes Balears; Hospital Universitari Son Espases;
   Hospital Universitari Son Espases; Hospital Universitari Son Espases;
   Hospital Universitari Son Llatzer; Institut Investigacio Sanitaria Illes
   Balears (IdISBa); Institut Investigacio Sanitaria Illes Balears
   (IdISBa); Hospital Universitari Son Llatzer
RP Barceló, B (通讯作者)，Hosp Univ Son Espases, Res Inst Hlth Sci IdISBa, Clin Anal Dept, Clin Toxicol Unit, Ctra Valldemossa 79, Palma De Mallorca 07120, Spain.
EM f.berga@uib.es; pablo.luna@ssib.es; clara.martorell@ssib.es;
   juan.rey@ssib.es; isabel.gomila@hsll.es; sandra.gimenez@ssib.es;
   antonia.costa@uib.es; miguelangel.elorza@ssib.es; adnaloi2@gmail.com;
   fgrases@uib.es; bernardino.barcelo@ssib.es
RI Barcelo, Bernardino/H-2806-2017; Guerrero, Miguel Ángel
   Elorza/R-5451-2019; Gomila, Isabel/H-2810-2017; Guerrero, Miguel Ángel
   Elorza/AAD-4002-2020; LUNA, PABLO/AAD-4618-2020
OI Barcelo, Bernardino/0000-0002-6952-5994; Guerrero, Miguel Ángel
   Elorza/0000-0003-0060-304X; Gomila, Isabel/0000-0001-7427-5312; LUNA,
   PABLO/0000-0003-4498-127X; Berga, Francisco/0000-0002-0865-5904
CR Barcelo B., 2018, CLIN CHEM LAB MED, DOI [10.1515/cdm-2018-0163, DOI 10.1515/CDM-2018-0163]
   Barceló B, 2017, INT J LEGAL MED, V131, P1543, DOI 10.1007/s00414-017-1648-9
   Bocanegra Diaz A., 2006, REV FACULTAD CIENCIA, V4, P20
   DAUDON M, 1991, CLIN CHEM, V37, P83
   Daudon M, 2015, CLIN CHEM LAB MED, V53, pS1479, DOI 10.1515/cclm-2015-0860
   DONEHOWER RC, 1979, CLIN PHARMACOL THER, V26, P63
   Feicke A, 2008, ANTIVIR THER, V13, P733
   Garneau AP, 2015, NEW ENGL J MED, V373, P2691, DOI 10.1056/NEJMc1507547
   Howard SC, 2016, ONCOLOGIST, V21, P1471, DOI 10.1634/theoncologist.2015-0164
   JACOBS SA, 1976, J CLIN INVEST, V57, P534, DOI 10.1172/JCI108308
   Kosjek T, 2015, CHEMOSPHERE, V119, pS42, DOI 10.1016/j.chemosphere.2014.04.081
   Luciano RL, 2015, CLIN KIDNEY J, V8, P131, DOI 10.1093/ckj/sfu105
   Mallipattu SK, 2011, KIDNEY INT, V80, P226, DOI 10.1038/ki.2011.97
   Maurer HH, 2016, ARCH TOXICOL, V90, P2161, DOI 10.1007/s00204-016-1764-1
   Morell-Garcia D, 2015, CLIN CHIM ACTA, V438, P43, DOI 10.1016/j.cca.2014.08.003
   Nair H, 2012, CLIN CHEM, V58, P943, DOI 10.1373/clinchem.2011.175067
   Pazhayattil GS, 2015, KIDNEY INT, V87, P1265, DOI 10.1038/ki.2014.317
   Perazella MA, 1999, AM J MED, V106, P459, DOI 10.1016/S0002-9343(99)00041-8
   Perazella MA, 2010, SEMIN NEPHROL, V30, P570, DOI 10.1016/j.semnephrol.2010.09.005
   Ramsey LB, 2018, ONCOLOGIST, V23, P52, DOI 10.1634/theoncologist.2017-0243
   Rodriguez A, 2017, J CHROMATOGR B, V1067, P53, DOI 10.1016/j.jchromb.2017.09.047
   Verdesca S, 2011, CLIN CHEM LAB MED, V49, P515, DOI 10.1515/CCLM.2011.078
   Widemann BC, 2000, J PHARMACOL EXP THER, V294, P894
   Widemann BC, 2006, ONCOLOGIST, V11, P694, DOI 10.1634/theoncologist.11-6-694
   Widemann BC, 2014, PHARMACOTHERAPY, V34, P427, DOI 10.1002/phar.1360
   Wockenfus AM, 2013, CLIN BIOCHEM, V46, P152, DOI 10.1016/j.clinbiochem.2012.10.018
NR 26
TC 4
Z9 4
U1 0
U2 7
PU ELSEVIER SCIENCE BV
PI AMSTERDAM
PA PO BOX 211, 1000 AE AMSTERDAM, NETHERLANDS
SN 0009-8981
EI 1873-3492
J9 CLIN CHIM ACTA
JI Clin. Chim. Acta
PD DEC
PY 2018
VL 487
BP 1
EP 5
DI 10.1016/j.cca.2018.09.006
PG 5
WC Medical Laboratory Technology
WE Science Citation Index Expanded (SCI-EXPANDED)
SC Medical Laboratory Technology
GA HC0MA
UT WOS:000451491300001
PM 30205081
DA 2023-12-20
ER

PT J
AU Bischoff, I
   Tsaryk, R
   Chai, F
   Fürst, R
   Kirkpatrick, CJ
   Unger, RE
AF Bischoff, Iris
   Tsaryk, Roman
   Chai, Feng
   Fuerst, Robert
   Kirkpatrick, Charles James
   Unger, Ronald E.
TI <i>In vitro</i> evaluation of a biomaterial-based anticancer drug
   delivery system as an alternative to conventional post-surgery bone
   cancer treatment
SO MATERIALS SCIENCE AND ENGINEERING C-MATERIALS FOR BIOLOGICAL
   APPLICATIONS
LA English
DT Article
DE Doxorubicin; Cancer cells; Healthy cells; Polycyclodextrin
   hydroxyapatite; Drug-delivery; Hypoxia
ID CHEMOTHERAPEUTIC-AGENTS; ENDOTHELIAL-CELLS; CYCLODEXTRIN; RELEASE;
   OSTEOSARCOMA; HYPOXIA; MECHANISMS; EXPERIENCE; APOPTOSIS; CYCLE
AB Patients diagnosed with osteosarcoma are currently treated with intravenous injections of anticancer agents after tumor resection. However, due to remaining neoplastic cells at the site of tumor removal, cancer recurrence often occurs. Successful bone regeneration combined with the control of residual cancer cells presents a challenge for tissue engineering. Cyclodextrins loaded with chemotherapeutic drugs reversibly release the drugs over time. Hydroxyapatite bone biomaterials coated with doxorubicin-loaded cyclodextrin should release the drug with time after implantation directly at the original tumor site and may be a way to eliminate residual neoplastic cells. In the present study, we have carried out in vitro studies to evaluate such a drug-delivery system and have shown that doxorubicin released from cyclodextrin-coated hydroxyapatite retained biological activity and exhibited longer and higher cytotoxic effects on both cancer (osteosarcoma cells) and healthy cells (primary osteoblasts and endothelial cells) compared to biomaterials without cyclodextrin loaded with doxorubicin. Furthermore, doxorubicin released from biomaterials with cyclodextrin moderately induced the expression of tumor suppressor protein p53 whereas p21 expression was similar to control cells. In addition, hypoxic conditions, which occur after implantation until blood-flow to the area is regenerated, protected endothelial cells and primary osteoblasts from doxorubicin-induced cytotoxicity. This chemo-protective effect was far less prominent for the osteosarcoma cells. These findings indicate that a hydroxyapatite-cyclodextrin-doxorubicin chemotherapeutic strategy may enhance the drug-targeting effect on tumor cells while protecting the more sensitive healthy cells for a period of time after implantation. A successful integration of such a drug delivery system might allow healthy cells to initially survive during the doxorubicin exposure period, while eliminating residual neoplastic cells.
C1 [Bischoff, Iris; Tsaryk, Roman; Kirkpatrick, Charles James; Unger, Ronald E.] Johannes Gutenberg Univ Mainz, Inst Pathol, Mainz, Germany.
   [Chai, Feng] Univ Lille, Fac Med, Lille, France.
   [Fuerst, Robert] Goethe Univ, Inst Pharmaceut Biol, Frankfurt, Germany.
C3 Johannes Gutenberg University of Mainz; Universite de Lille - ISITE;
   Universite de Lille; Goethe University Frankfurt
RP Bischoff, I (通讯作者)，Johannes Gutenberg Univ Mainz, Inst Pathol, Mainz, Germany.
EM i.bischoff@em.uni-frankfurt.de
RI Fürst, Robert/HLX-5006-2023
OI Fürst, Robert/0000-0002-9926-7578; Kirkpatrick, Charles
   James/0000-0002-0088-418X
FU Federal Ministry of Education and Research (ERA Net EuroTransBio-4:
   AnCaBoR) [BMBF 0315771B]
FX This work was supported by a grant of the Federal Ministry of Education
   and Research (ERA Net EuroTransBio-4: AnCaBoR, Funding number: BMBF
   0315771B).
CR Arsenault D, 2012, J CELL PHYSIOL, V227, P789, DOI 10.1002/jcp.22792
   Bernhardt A, 2011, CLIN ORAL IMPLAN RES, V22, P651, DOI 10.1111/j.1600-0501.2010.02015.x
   Bielack SS, 2002, J CLIN ONCOL, V20, P776, DOI 10.1200/JCO.20.3.776
   Boyle Robert George, 2006, Anti-Cancer Agents in Medicinal Chemistry, V6, P281
   Cazzalini O, 2010, MUTAT RES-REV MUTAT, V704, P12, DOI 10.1016/j.mrrev.2010.01.009
   Chai F, 2014, J BIOMED MATER RES B, V102, P1130, DOI 10.1002/jbm.b.33094
   Chen XB, 1996, GENE DEV, V10, P2438, DOI 10.1101/gad.10.19.2438
   Davies JH, 2003, J CLIN ENDOCR METAB, V88, P6088, DOI 10.1210/jc.2003-030712
   Davies JH, 2002, CALCIFIED TISSUE INT, V70, P408, DOI 10.1007/s002230020039
   de Oliveira RL, 2012, CANCER CELL, V22, P263, DOI 10.1016/j.ccr.2012.06.028
   Deckers MML, 2000, ENDOCRINOLOGY, V141, P1667, DOI 10.1210/en.141.5.1667
   DORFMAN HD, 1995, CANCER, V75, P203, DOI 10.1002/1097-0142(19950101)75:1+<203::AID-CNCR2820751308>3.0.CO;2-V
   Duchêne D, 1999, J CONTROL RELEASE, V62, P263, DOI 10.1016/S0168-3659(99)00046-2
   DUCHEYNE P, 1981, J BIOMED MATER RES, V15, P441, DOI 10.1002/jbm.820150315
   Ehrhart N, 1999, AM J VET RES, V60, P1347
   Fratino L, 2013, ANTI-CANCER AGENT ME, V13, P1419, DOI 10.2174/18715206113136660357
   Gartel AL, 2005, CANCER RES, V65, P3980, DOI 10.1158/0008-5472.CAN-04-3995
   HAIDLE CW, 1986, CANCER BIOCHEM BIOPH, V8, P327
   Harris AL, 2002, NAT REV CANCER, V2, P38, DOI 10.1038/nrc704
   Hines DJ, 2013, CRIT REV THER DRUG, V30, P257, DOI 10.1615/CritRevTherDrugCarrierSyst.2013006475
   HIRAYAMA F, 1993, YAKUGAKU ZASSHI, V113, P425, DOI 10.1248/yakushi1947.113.6_425
   Hofmann A, 2003, J BIOMED MATER RES A, V67A, P191, DOI 10.1002/jbm.a.10594
   Hu B, 2014, DRUG DELIV, V21, P204, DOI 10.3109/10717544.2013.843609
   Iyer L, 1998, EUR J CANCER, V34, P1493, DOI 10.1016/S0959-8049(98)00230-5
   JAFFE EA, 1973, J CLIN INVEST, V52, P2745, DOI 10.1172/JCI107470
   Lee DD, 1999, CLIN ORTHOP RELAT R, pS396, DOI 10.1097/00003086-199910001-00038
   LEE JSY, 1995, CANCER, V76, P2253, DOI 10.1002/1097-0142(19951201)76:11<2253::AID-CNCR2820761112>3.0.CO;2-8
   Leprêtre S, 2009, BIOMATERIALS, V30, P6086, DOI 10.1016/j.biomaterials.2009.07.045
   Longhi A, 2012, CANCER-AM CANCER SOC, V118, P5050, DOI 10.1002/cncr.27493
   MOORE AS, 1991, J VET INTERN MED, V5, P227, DOI 10.1111/j.1939-1676.1991.tb00953.x
   NICOLETTI I, 1991, J IMMUNOL METHODS, V139, P271, DOI 10.1016/0022-1759(91)90198-O
   Ottaviani G, 2009, CANCER TREAT RES, V152, P3, DOI 10.1007/978-1-4419-0284-9_1
   Prives C, 1999, J PATHOL, V187, P112
   Riley T, 2008, NAT REV MOL CELL BIO, V9, P402, DOI 10.1038/nrm2395
   RUBANYI GM, 1994, PHARMACOL REV, V46, P325
   Ryan KM, 2001, CURR OPIN CELL BIOL, V13, P332, DOI 10.1016/S0955-0674(00)00216-7
   Stella VJ, 1999, ADV DRUG DELIVER REV, V36, P3, DOI 10.1016/S0169-409X(98)00052-0
   Suzuki E, 2000, J BIOL CHEM, V275, P3637, DOI 10.1074/jbc.275.5.3637
   Swift LP, 2006, CANCER RES, V66, P4863, DOI 10.1158/0008-5472.CAN-05-3410
   Thabet MH, 2000, OTOLARYNG HEAD NECK, V123, P482, DOI 10.1067/mhn.2000.105062
   Wittig JC, 2002, AM FAM PHYSICIAN, V65, P1123
   Wouessidjewe D, 1996, STP PHARMA SCI, V6, P21
   Zhang Z, 2013, POLYM CHEM-UK, V4, P3265, DOI 10.1039/c3py00141e
   Zhou MX, 2002, J PHARMACOL EXP THER, V303, P124, DOI 10.1124/jpet.102.037192
NR 44
TC 8
Z9 8
U1 1
U2 68
PU ELSEVIER
PI AMSTERDAM
PA RADARWEG 29, 1043 NX AMSTERDAM, NETHERLANDS
SN 0928-4931
EI 1873-0191
J9 MAT SCI ENG C-MATER
JI Mater. Sci. Eng. C-Mater. Biol. Appl.
PD DEC 1
PY 2018
VL 93
BP 115
EP 124
DI 10.1016/j.msec.2018.07.057
PG 10
WC Materials Science, Biomaterials
WE Science Citation Index Expanded (SCI-EXPANDED)
SC Materials Science
GA GX2SC
UT WOS:000447569400013
PM 30274043
DA 2023-12-20
ER

PT J
AU Koka, P
   Mundre, R
   Rangarajan, R
   Chandramohan, Y
   Subramanian, R
   Dhanasekaran, A
AF Koka, Pavani
   Mundre, Reddy Sailaja
   Rangarajan, Rohini
   Chandramohan, Yamini
   Subramanian, Raghunandha Kumar
   Dhanasekaran, Anuradha
TI Uncoupling Warburg effect and stemness in CD133<SUP>+ve</SUP> cancer
   stem cells from Saos-2 (osteosarcoma) cell line under hypoxia
SO MOLECULAR BIOLOGY REPORTS
LA English
DT Article
DE Cancer stem cells; Warburg effect; Hypoxia
ID METABOLISM; ROS
AB Cancer stem cells (CSCs) which are known to be residing deep inside the core of the tumor in its hypoxia niche is responsible for relapse of cancers. Owing to this hypoxic niche, the residing CSCs simultaneously fuel their stemness, cancerous and drug resistance properties. Attributes of CSCs are still not properly understood in its hypoxia niche. Addressing this, we sorted CSCs from Saos-2 (osteosarcoma) cell line using CD133 antibody. The CD133(+ve) CSCs exhibited quiescent cell proliferation in DNA doubling, Ca2+ signaling and cell cycle analysis. CD133(+ve) CSCs exhibited increased production of ATP and lactate dehydrogenase (LDH) activity under hypoxia. CD133(+ve) cells exhibited decreased glucose uptake compared to ATP levels under hypoxia. Moreover, there was only negligible LDH activity in CD133(+ve) cells under normoxia which do not rely on Warburg effect. Stemness markers (such as c-Myc, SOX2, Oct4 and TERT), metastasis marker (CD44) and drug resistance marker (ABCG2) were highly expressed in CD133(+ve) cells. In summary, both CD133(+ve/-ve) cells of Saos-2 (osteosarcoma) cell line did not exhibit Warburg effect under normoxic condition. Moreover, this significantly indicates an uncoupling between stemness and Warburg effect in CD133(+ve). This work provides a novel insight into the metabolic and functional features of CSCs in a hypoxic environment which could open new avenues for therapeutic strategies aimed to target CSCs.
C1 [Koka, Pavani; Mundre, Reddy Sailaja; Rangarajan, Rohini; Chandramohan, Yamini; Subramanian, Raghunandha Kumar; Dhanasekaran, Anuradha] Anna Univ, Ctr Biotechnol, Madras 600025, Tamil Nadu, India.
C3 Anna University; Anna University Chennai
RP Dhanasekaran, A (通讯作者)，Anna Univ, Ctr Biotechnol, Madras 600025, Tamil Nadu, India.
EM pavpradha@gmail.com; sailajamrs@gmail.com; rohini.ran@gmail.com;
   minimohan246@gmail.com; raghunandhakumar@gmail.com; anu@annauniv.edu
RI subramanian, raghunandhakumar/ABC-4690-2020; Dhanasekaran,
   Anuradha/AAF-3160-2022; Dhanasekaran, Anuradha/AFH-8265-2022;
   Subramanian, Raghunandhakumar/AGK-8024-2022
OI subramanian, raghunandhakumar/0000-0003-3165-0703; Subramanian,
   Raghunandhakumar/0000-0003-3165-0703; Dhanasekaran,
   Anuradha/0000-0002-0195-9681
FU CTDT (Centre for Technology development and Transfer)-Anna university,
   Chennai, Tamil Nadu, India; MHRDCEMA [5-3/2015-TS VII]; BUILDER program
   [BT/PR12153/INF/22/200/2014]
FX This work was supported in the name of research fellowship to first
   author from CTDT (Centre for Technology development and Transfer)-Anna
   university, Chennai, Tamil Nadu, India. We acknowledge the financial
   support from MHRDCEMA F.NO-5-3/2015-TS VII and BUILDER program
   BT/PR12153/INF/22/200/2014 to AD.
CR [Anonymous], 2016, STEM CELLS INT, DOI DOI 10.1155/2016/3042198
   [Anonymous], 2018, MOL CELL BIOCHEM, DOI DOI 10.1007/s11010-017-3171-1
   [Anonymous], SENSORS
   [Anonymous], CANC RES
   [Anonymous], CANC LETT
   Borah A, 2015, ONCOGENESIS, V4, DOI 10.1038/oncsis.2015.35
   Bristow RG, 2008, NAT REV CANCER, V8, P180, DOI 10.1038/nrc2344
   Brunelle JK, 2005, CELL METAB, V1, P409, DOI 10.1016/j.cmet.2005.05.002
   CHAPLIN DJ, 1986, INT J RADIAT ONCOL, V12, P1279, DOI 10.1016/0360-3016(86)90153-7
   Denko NC, 2008, NAT REV CANCER, V8, P705, DOI 10.1038/nrc2468
   Deshmukh A, 2016, MOL CANCER, V15, DOI 10.1186/s12943-016-0555-x
   Eun K, 2017, BMB REP, V50, P117, DOI 10.5483/BMBRep.2017.50.3.222
   Gibbs CP, 2011, CURR ORTHOP PRACT, V22, P322, DOI 10.1097/BCO.0b013e318221aee8
   Giorgi C, 2008, CURR MOL MED, V8, P119
   Heddleston JM, 2010, BRIT J CANCER, V102, P789, DOI 10.1038/sj.bjc.6605551
   Hsieh CH, 2010, ONCOL REP, V24, P1629, DOI 10.3892/or_00001027
   Hsu PP, 2008, CELL, V134, P703, DOI 10.1016/j.cell.2008.08.021
   Huang RX, 2017, ONCOTARGET, V8, P35351, DOI 10.18632/oncotarget.10169
   Kato Y, 2011, ANTICANCER RES, V31, P3369
   Mansfield KD, 2005, CELL METAB, V1, P393, DOI 10.1016/j.cmet.2005.05.003
   Miranda-Lorenzo I, 2014, NAT METHODS, V11, P1161, DOI [10.1038/NMETH.3112, 10.1038/nmeth.3112]
   Moore N, 2011, J ONCOL, V2011, DOI 10.1155/2011/396076
   Müller M, 2016, STEM CELL RES, V16, P349, DOI 10.1016/j.scr.2016.02.005
   Myszczyszyn A, 2015, STEM CELL REV REP, V11, P919, DOI 10.1007/s12015-015-9611-y
   Orian-Rousseau V, 2010, EUR J CANCER, V46, P1271, DOI 10.1016/j.ejca.2010.02.024
   Ottaviani G, 2009, CANCER TREAT RES, V152, P3, DOI 10.1007/978-1-4419-0284-9_1
   Pavlides S, 2009, CELL CYCLE, V8, P3984, DOI 10.4161/cc.8.23.10238
   Ricci-Vitiani L, 2007, NATURE, V445, P111, DOI 10.1038/nature05384
   Rogatzki MJ, 2015, FRONT NEUROSCI-SWITZ, V9, DOI 10.3389/fnins.2015.00022
   Scheel C, 2012, SEMIN CANCER BIOL, V22, P396, DOI 10.1016/j.semcancer.2012.04.001
   Shervington A, 2009, MOL CELL BIOCHEM, V331, P153, DOI 10.1007/s11010-009-0153-y
   Siclari VA, 2010, J ORTHOP SURG RES, V5, DOI 10.1186/1749-799X-5-78
   Sotgia F, 2014, ONCOTARGET, V5, P7982, DOI 10.18632/oncotarget.2352
   Takaishi S, 2009, STEM CELLS, V27, P1006, DOI 10.1002/stem.30
   Tirino V, 2008, PLOS ONE, V3, DOI 10.1371/journal.pone.0003469
   Visvader JE, 2012, CELL STEM CELL, V10, P717, DOI 10.1016/j.stem.2012.05.007
   Wang L, 2013, MOL CELL BIOCHEM, V379, P7, DOI 10.1007/s11010-013-1621-y
   Wang LJ, 2012, MOL CELL BIOCHEM, V363, P257, DOI 10.1007/s11010-011-1178-6
   Wang SS, 2015, ONCOTARGETS THER, V8, P2973, DOI 10.2147/OTT.S91863
   Yin SY, 2007, INT J CANCER, V120, P1444, DOI 10.1002/ijc.22476
NR 40
TC 17
Z9 17
U1 0
U2 4
PU SPRINGER
PI DORDRECHT
PA VAN GODEWIJCKSTRAAT 30, 3311 GZ DORDRECHT, NETHERLANDS
SN 0301-4851
EI 1573-4978
J9 MOL BIOL REP
JI Mol. Biol. Rep.
PD DEC
PY 2018
VL 45
IS 6
BP 1653
EP 1662
DI 10.1007/s11033-018-4309-2
PG 10
WC Biochemistry & Molecular Biology
WE Science Citation Index Expanded (SCI-EXPANDED)
SC Biochemistry & Molecular Biology
GA HD5BS
UT WOS:000452543200009
PM 30128626
DA 2023-12-20
ER

PT J
AU Mc Namee, N
   O'Driscoll, L
AF Mc Namee, Niamh
   O'Driscoll, Lorraine
TI Extracellular vesicles and anti-cancer drug resistance
SO BIOCHIMICA ET BIOPHYSICA ACTA-REVIEWS ON CANCER
LA English
DT Review
DE Cancer; Anti-cancer drugs; Drug-resistance; Extracellular vesicles;
   Exosomes; Microvesicles; Drug delivery vehicles
ID BREAST-CANCER CELLS; P-GLYCOPROTEIN; CISPLATIN RESISTANCE;
   MESSENGER-RNA; IN-VITRO; TAMOXIFEN RESISTANCE; MULTIDRUG-RESISTANCE;
   EXOSOMES INCREASE; MEDIATED TRANSFER; GENE-EXPRESSION
AB Extracellular vesicles (EVs) including exosomes, microvesicles, oncosomes, and microparticles have been associated with communicating anti-cancer drug-resistance. The in vitro, pre-clinical in vivo and patients' data linking EVs to drug-resistance (and the specific drugs involved) in breast cancer, prostate cancer, lung cancer, ovarian cancer, haematological malignancies, colorectal cancer, gastric cancer, pancreatic cancer, glioblastoma, neuroblastoma, melanoma, kidney cancer and osteosarcoma. Details of the mechanisms by which the resistance seems to be occurring (e.g. EVs transferring drug-efflux pumps from drug-resistant cancer cells, EVs binding monoclonal antibodies in the peripheral circulation and so reducing their bioavailability, EVs from tumour microenvironment cells, etc.) are outlined, as are efforts to try to block such resistance. Research to date strongly supports EVs as playing a key role in drug-resistance. Further studies including tailored clinical studies are now warranted to determine how best to prevent this occurring, in the interest of patients and also for economic benefit. Furthermore, efforts to exploit safe (non-cancer origin) EVs as anti-cancer drug delivery vehicles that may achieve efficacy with more limited side-effects than free drug, deserve further investigation.
C1 [Mc Namee, Niamh; O'Driscoll, Lorraine] Trinity Coll Dublin, Trinity Biomed Sci Inst, Sch Pharm & Pharmaceut Sci, Dublin 2, Ireland.
C3 Trinity College Dublin
RP O'Driscoll, L (通讯作者)，Trinity Coll Dublin, Trinity Biomed Sci Inst, Sch Pharm & Pharmaceut Sci, Dublin 2, Ireland.
EM lodrisc@tcd.ie
RI O'Driscoll, Lorraine/HNS-2826-2023
OI McNamee, Niamh/0000-0001-6812-3339
CR Agrawal AK, 2017, NANOMED-NANOTECHNOL, V13, P1627, DOI 10.1016/j.nano.2017.03.001
   Akao Y, 2014, INT J MOL SCI, V15, P1392, DOI 10.3390/ijms15011392
   Amrutkar M, 2017, CANCERS, V9, DOI 10.3390/cancers9110157
   Aqil F, 2017, FOOD FUNCT, V8, P4100, DOI [10.1039/C7FO00882A, 10.1039/c7fo00882a]
   Aung T, 2011, P NATL ACAD SCI USA, V108, P15336, DOI 10.1073/pnas.1102855108
   Bebawy M, 2009, LEUKEMIA, V23, P1643, DOI 10.1038/leu.2009.76
   Beck W T, 1986, Prog Clin Biol Res, V223, P3
   Bouvy C, 2017, LEUKEMIA RES, V62, P70, DOI 10.1016/j.leukres.2017.09.014
   Caivano A, 2015, TUMOR BIOL, V36, P9739, DOI 10.1007/s13277-015-3741-3
   Challagundla KB, 2015, JNCI-J NATL CANCER I, V107, DOI 10.1093/jnci/djv135
   Chapuy B, 2008, LEUKEMIA, V22, P1576, DOI 10.1038/leu.2008.103
   Chen WX, 2014, TUMOR BIOL, V35, P9649, DOI 10.1007/s13277-014-2242-0
   Chen WX, 2014, PLOS ONE, V9, DOI 10.1371/journal.pone.0095240
   Choi DY, 2014, PROTEOMICS, V14, P1845, DOI 10.1002/pmic.201400008
   Ciravolo V, 2012, J CELL PHYSIOL, V227, P658, DOI 10.1002/jcp.22773
   Collins DM, 2010, INVEST NEW DRUG, V28, P433, DOI 10.1007/s10637-009-9266-0
   Corcoran C, 2012, PLOS ONE, V7, DOI 10.1371/journal.pone.0050999
   Crow J, 2017, ONCOTARGET, V8, P11917, DOI 10.18632/oncotarget.14440
   Davidoff AM, 2012, SEMIN PEDIATR SURG, V21, P2, DOI 10.1053/j.sempedsurg.2011.10.009
   Dong YP, 2014, BIOCHEM BIOPH RES CO, V446, P85, DOI 10.1016/j.bbrc.2014.02.076
   El-Sayed IY, 2017, CANCER LETT, V410, P100, DOI 10.1016/j.canlet.2017.09.010
   Fais S, 2016, ACS NANO, V10, P3886, DOI 10.1021/acsnano.5b08015
   Federici C, 2014, PLOS ONE, V9, DOI 10.1371/journal.pone.0088193
   Gardiner C, 2016, J EXTRACELL VESICLES, V5, DOI 10.3402/jev.v5.32945
   Germano S, 2009, CURR CANCER DRUG TAR, V9, P398, DOI 10.2174/156800909788166529
   Hadla M, 2016, NANOMEDICINE-UK, V11, P2431, DOI 10.2217/nnm-2016-0154
   Heenan M, 1997, INT J CANCER, V71, P907, DOI 10.1002/(SICI)1097-0215(19970529)71:5<907::AID-IJC33>3.0.CO;2-1
   Heery R, 2017, CANCERS, V9, DOI 10.3390/cancers9040038
   Hu YB, 2015, PLOS ONE, V10, DOI 10.1371/journal.pone.0125625
   Iessi E, 2017, J ENZYM INHIB MED CH, V32, P648, DOI 10.1080/14756366.2017.1292263
   Ifergan I, 2005, CANCER RES, V65, P10952, DOI 10.1158/0008-5472.CAN-05-2021
   Jang SC, 2013, ACS NANO, V7, P7698, DOI 10.1021/nn402232g
   Ji RB, 2015, CELL CYCLE, V14, P2473, DOI 10.1080/15384101.2015.1005530
   JOHNSTONE RM, 1987, J BIOL CHEM, V262, P9412
   Kennedy SM, 2003, BRIT J CANCER, V88, P1077, DOI 10.1038/sj.bjc.6600776
   Kim MS, 2018, NANOMED-NANOTECHNOL, V14, P195, DOI 10.1016/j.nano.2017.09.011
   Kong JN, 2015, INT J CANCER, V137, P1610, DOI 10.1002/ijc.29542
   Kreger BT, 2016, CANCERS, V8, DOI 10.3390/cancers8120111
   Larkin A, 2004, INT J CANCER, V112, P286, DOI 10.1002/ijc.20369
   Li J, 2016, INT J ONCOL, V49, P838, DOI 10.3892/ijo.2016.3560
   Li XQ, 2016, ONCOTARGET, V7, P24585, DOI 10.18632/oncotarget.8358
   Liang YH, 2004, INT J CANCER, V111, P484, DOI 10.1002/ijc.20230
   Lobb RJ, 2017, INT J CANCER, V141, P614, DOI 10.1002/ijc.30752
   Luciani F, 2002, BLOOD, V99, P641, DOI 10.1182/blood.V99.2.641
   Ma X, 2014, P NATL ACAD SCI USA, V111, P6389, DOI 10.1073/pnas.1400272111
   Ma X, 2012, P NATL ACAD SCI USA, V109, P16282, DOI 10.1073/pnas.1202989109
   MALONEY DG, 1994, BLOOD, V84, P2457
   Mao L, 2016, TUMOR BIOL, V37, P5247, DOI 10.1007/s13277-015-4402-2
   Martinez VG, 2017, ONCOIMMUNOLOGY, V6, DOI 10.1080/2162402X.2017.1362530
   Mikamori M, 2017, SCI REP-UK, V7, DOI 10.1038/srep42339
   Miyoshi Y, 2006, CANCER SCI, V97, P523, DOI 10.1111/j.1349-7006.2006.00202.x
   Molina AM, 2014, EUR J CANCER, V50, P351, DOI 10.1016/j.ejca.2013.08.021
   Ning KA, 2017, J SURG ONCOL, V115, P932, DOI 10.1002/jso.24614
   O'Brien K, 2015, ONCOTARGET, V6, P32774, DOI 10.18632/oncotarget.5192
   O'Driscoll L, 2006, CURR CANCER DRUG TAR, V6, P365, DOI 10.2174/156800906777723958
   O'Driscoll L, 2003, CANCER LETT, V201, P225, DOI 10.1016/S0304-3835(03)00518-4
   O'Driscoll L, 2003, CURR CANCER DRUG TAR, V3, P131, DOI 10.2174/1568009033482038
   ODRISCOLL L, 1993, CYTOTECHNOLOGY, V12, P289, DOI 10.1007/BF00744669
   ODriscoll L, 1996, EUR J CANCER, V32A, P128, DOI 10.1016/0959-8049(95)00552-8
   Panagopoulos K, 2013, MOL CANCER, V12, DOI 10.1186/1476-4598-12-118
   Pascucci L, 2014, J CONTROL RELEASE, V192, P262, DOI 10.1016/j.jconrel.2014.07.042
   Patel GK, 2017, BRIT J CANCER, V116, P609, DOI 10.1038/bjc.2017.18
   Pink RC, 2015, GYNECOL ONCOL, V137, P143, DOI 10.1016/j.ygyno.2014.12.042
   Qin XB, 2017, ONCOTARGET, V8, P42125, DOI 10.18632/oncotarget.15009
   Qin XB, 2017, INT J NANOMED, V12, P3721, DOI 10.2147/IJN.S131516
   Qu L, 2016, CANCER CELL, V29, P653, DOI 10.1016/j.ccell.2016.03.004
   Qu Z, 2016, J EXP CLIN CANC RES, V35, DOI 10.1186/s13046-016-0430-z
   Raji GR, 2017, CELL SIGNAL, V38, P146, DOI 10.1016/j.cellsig.2017.07.005
   Ricci-Vitiani L, 2007, NATURE, V445, P111, DOI 10.1038/nature05384
   Richards KE, 2017, ONCOGENE, V36, P1770, DOI 10.1038/onc.2016.353
   RONINSON IB, 1986, P NATL ACAD SCI USA, V83, P4538, DOI 10.1073/pnas.83.12.4538
   Roy S, 2007, ANTICANCER RES, V27, P1325
   Saari H, 2018, J CONTROL RELEASE, V284, P133, DOI 10.1016/j.jconrel.2018.06.015
   Saari H, 2015, J CONTROL RELEASE, V220, P727, DOI 10.1016/j.jconrel.2015.09.031
   Safaei R, 2005, MOL CANCER THER, V4, P1595, DOI 10.1158/1535-7163.MCT-05-0102
   Soldevilla B, 2014, HUM MOL GENET, V23, P467, DOI 10.1093/hmg/ddt437
   Takahashi K, 2014, FEBS OPEN BIO, V4, P458, DOI 10.1016/j.fob.2014.04.007
   Taylor S, 2015, DRUG RESIST UPDATE, V23, P69, DOI 10.1016/j.drup.2015.08.004
   Toffoli G, 2015, NANOMEDICINE-UK, V10, P2963, DOI 10.2217/nnm.15.118
   Torreggiani E, 2016, INT J ONCOL, V49, P189, DOI 10.3892/ijo.2016.3509
   Van Deun J, 2014, J EXTRACELL VESICLES, V3, DOI 10.3402/jev.v3.24858
   Vella LJ, 2017, NEOPLASIA, V19, P932, DOI 10.1016/j.neo.2017.07.002
   Walsh Naomi, 2009, BMC Urol, V9, P6, DOI 10.1186/1471-2490-9-6
   Wang J, 2017, J CONTROL RELEASE, V268, P147, DOI 10.1016/j.jconrel.2017.10.020
   Wang JH, 2014, BLOOD, V124, P555, DOI 10.1182/blood-2014-03-562439
   Wei F, 2017, MOL CANCER, V16, DOI 10.1186/s12943-017-0694-8
   Wei YF, 2014, BREAST CANCER RES TR, V147, P423, DOI 10.1007/s10549-014-3037-0
   Welsh SJ, 2016, EUR J CANCER, V62, P76, DOI 10.1016/j.ejca.2016.04.005
   Wu H, 2017, J CELL MOL MED, V21, P1228, DOI 10.1111/jcmm.13056
   Xiao X, 2014, PLOS ONE, V9, DOI 10.1371/journal.pone.0089534
   Xu CG, 2016, EUR REV MED PHARMACO, V20, P4362
   Yabroff KR, 2012, NEURO-ONCOLOGY, V14, P351, DOI 10.1093/neuonc/nor218
   Yang SJ, 2017, GENE, V623, P5, DOI 10.1016/j.gene.2017.04.031
   Yeung CLA, 2016, NAT COMMUN, V7, DOI 10.1038/ncomms11150
   Yin J, 2012, J CELL MOL MED, V16, P337, DOI 10.1111/j.1582-4934.2011.01316.x
   Yu DD, 2016, TUMOR BIOL, V37, P3227, DOI 10.1007/s13277-015-4161-0
   Yuwen DL, 2017, EUR REV MED PHARMACO, V21, P2650
   Zaika AI, 2002, J EXP MED, V196, P765, DOI 10.1084/jem.20020179
   Zeng AL, 2017, ONCOGENE, V36, P5369, DOI 10.1038/onc.2017.134
   Zhang FF, 2014, EUR J PHARMACOL, V738, P83, DOI 10.1016/j.ejphar.2014.05.026
   Zheng PM, 2017, J EXP CLIN CANC RES, V36, DOI 10.1186/s13046-017-0528-y
NR 101
TC 161
Z9 165
U1 2
U2 54
PU ELSEVIER SCIENCE BV
PI AMSTERDAM
PA PO BOX 211, 1000 AE AMSTERDAM, NETHERLANDS
SN 0304-419X
EI 1879-2561
J9 BBA-REV CANCER
JI Biochim. Biophys. Acta-Rev. Cancer
PD DEC
PY 2018
VL 1870
IS 2
BP 123
EP 136
DI 10.1016/j.bbcan.2018.07.003
PG 14
WC Biochemistry & Molecular Biology; Biophysics; Oncology
WE Science Citation Index Expanded (SCI-EXPANDED)
SC Biochemistry & Molecular Biology; Biophysics; Oncology
GA HD5LO
UT WOS:000452572100001
PM 30003999
OA hybrid, Green Published
DA 2023-12-20
ER

PT J
AU Yang, ZM
   Yu, SJ
   Li, DS
   Gong, YB
   Zang, JT
   Liu, JG
   Chen, XS
AF Yang, Zhiming
   Yu, Shuangjiang
   Li, Dongsong
   Gong, Yubao
   Zang, Junting
   Liu, Jianguo
   Chen, Xuesi
TI The effect of PLGA-based hydrogel scaffold for improving the drug
   maximum-tolerated dose for <i>in situ</i> osteosarcoma treatment
SO COLLOIDS AND SURFACES B-BIOINTERFACES
LA English
DT Article
DE Injectable hydrogel; Maximum tolerated dose; Localized drug delivery;
   Cancer therapy
ID BLOCK-COPOLYMER HYDROGELS; INJECTABLE HYDROGELS; SUSTAINED-RELEASE;
   DOXORUBICIN; DELIVERY; THERAPY; CHILDHOOD; GELATION; EUROPE
AB Although hydrogel-based therapeutic agents have shown great potential for localized cancer treatments, the maximum tolerated dose (MTD) of these methods remains uncertain. To confirm this, doxorubicin (DOX) loaded PLGA-PEG-PLGA hydrogel was employed to investigate the MTD of DOX for localized osteosarcoma treatment. This hydrogel showed good injectable and biodegradable properties in vivo. And the drug remaining time was also obviously prolonged in the tumor site. Different doses of DOX (5.0, 15, 30 mg/kg) with/without hydrogel were adopted to the treatment of tumor-bearing mice. Despite both localized administrations of 5.0 mg/kg DOX showing no obvious systemic toxicity, this dose failed to control the persistent growth of tumors or prolong the survival time in comparison with the control groups. Localized administration of 30 mg/kg DOX showed a high efficacy for suppressing tumor growth, but exhibited obvious body weight losing at the same time. Correspondingly, the DOX-loaded hydrogel with the dose of 15 mg/kg achieved significantly improved antitumor efficacy and prolonged mean survival time compared with both the free DOX (15 mg/kg) and other control groups. Furthermore, during the whole therapeutic process, the mice showed no obvious body weight loss, major organs damage or death in this group. The MTD of DOX-loaded agent based on the PLGA-PEG-PLGA hydrogel gave a 2-fold increase compared to the MTD of free DOX (7.5 mg/kg, intravenous injection) for the mouse without significant systemic toxicity.
C1 [Yang, Zhiming; Li, Dongsong; Gong, Yubao; Zang, Junting; Liu, Jianguo] Jilin Univ, Hosp 1, Dept Orthopaed, Changchun 130021, Jilin, Peoples R China.
   [Yang, Zhiming; Yu, Shuangjiang; Chen, Xuesi] Chinese Acad Sci, Changchun Inst Appl Chem, Key Lab Polymer Ecomat, Changchun 130022, Jilin, Peoples R China.
C3 Jilin University; Chinese Academy of Sciences; Changchun Institute of
   Applied Chemistry, CAS
RP Liu, JG (通讯作者)，Jilin Univ, Hosp 1, Dept Orthopaed, Changchun 130021, Jilin, Peoples R China.; Yu, SJ (通讯作者)，Chinese Acad Sci, Changchun Inst Appl Chem, Key Lab Polymer Ecomat, Changchun 130022, Jilin, Peoples R China.
EM yushuangjiang@ciac.ac.cn; jgliu.2005@aliyun.com
RI Chen, Xuesi/ABB-5039-2020; gong, yubao/AAM-1537-2020; Zang,
   Junting/B-3559-2017
OI gong, yubao/0000-0002-9637-9961; Zang, Junting/0000-0002-5116-7551
FU National Natural Science Foundation of China [NSFC 51773199,
   51520105004]; Scientific Development Program of Jilin Province
   [20170520126JH]
FX The authors are grateful for the financial support from the financial
   support from the National Natural Science Foundation of China (NSFC
   51773199, 51520105004) and the Scientific Development Program of Jilin
   Province (20170520126JH).
CR Al-Abd AM, 2010, J CONTROL RELEASE, V142, P101, DOI 10.1016/j.jconrel.2009.10.003
   Alexander A, 2013, J CONTROL RELEASE, V172, P715, DOI 10.1016/j.jconrel.2013.10.006
   Biswas S, 2016, EUR J PHARM SCI, V83, P184, DOI 10.1016/j.ejps.2015.12.031
   Cagel M, 2017, DRUG DISCOV TODAY, V22, P270, DOI 10.1016/j.drudis.2016.11.005
   Chen YY, 2013, LANGMUIR, V29, P3721, DOI 10.1021/la400268p
   Chou AJ, 2006, EXPERT REV ANTICANC, V6, P1075, DOI 10.1586/14737140.6.7.1075
   Conde J, 2016, NAT MATER, V15, P1128, DOI [10.1038/NMAT4707, 10.1038/nmat4707]
   CORTES EP, 1974, NEW ENGL J MED, V291, P998, DOI 10.1056/NEJM197411072911903
   Deepa K, 2014, J NANOSCI NANOTECHNO, V14, P892, DOI 10.1166/jnn.2014.8765
   Gatta G, 2005, J CLIN ONCOL, V23, P3742, DOI 10.1200/JCO.2005.00.554
   Gatta G, 2014, LANCET ONCOL, V15, pE52
   Geller David S, 2010, Clin Adv Hematol Oncol, V8, P705
   Gjerde N, 2018, PHYS CHEM CHEM PHYS, V20, P2585, DOI 10.1039/c7cp07240f
   Hayek ER, 2005, NEW ENGL J MED, V352, P2456, DOI 10.1056/NEJM200506093522321
   He CL, 2008, J CONTROL RELEASE, V127, P189, DOI 10.1016/j.jconrel.2008.01.005
   Janeway KA, 2010, LANCET ONCOL, V11, P670, DOI 10.1016/S1470-2045(10)70062-0
   Jeong B, 1999, J CONTROL RELEASE, V62, P109, DOI 10.1016/S0168-3659(99)00061-9
   Kaatsch P, 2010, CANCER TREAT REV, V36, P277, DOI 10.1016/j.ctrv.2010.02.003
   Kai MP, 2015, J CONTROL RELEASE, V204, P70, DOI 10.1016/j.jconrel.2015.03.001
   Lammers T, 2009, BIOMATERIALS, V30, P3466, DOI 10.1016/j.biomaterials.2009.02.040
   Lee DS, 2001, MACROMOL RAPID COMM, V22, P587, DOI 10.1002/1521-3927(20010501)22:8<587::AID-MARC587>3.0.CO;2-8
   Li JY, 2016, NAT REV MATER, V1, DOI 10.1038/natrevmats.2016.71
   Li MQ, 2014, BIOMATERIALS, V35, P3851, DOI 10.1016/j.biomaterials.2014.01.018
   Luetke A, 2014, CANCER TREAT REV, V40, P523, DOI 10.1016/j.ctrv.2013.11.006
   Ma HC, 2014, BIOMATERIALS, V35, P8723, DOI 10.1016/j.biomaterials.2014.06.045
   Marshall JL, 2012, J CLIN ONCOL, V30, P2815, DOI 10.1200/JCO.2012.43.4233
   Mirabello L, 2009, INT J CANCER, V125, P229, DOI 10.1002/ijc.24320
   Olstad OK, 2003, ANTICANCER RES, V23, P2201
   Pang BX, 2013, NAT COMMUN, V4, DOI 10.1038/ncomms2921
   Park MH, 2012, ACCOUNTS CHEM RES, V45, P424, DOI 10.1021/ar200162j
   Qiao MX, 2005, INT J PHARM, V294, P103, DOI 10.1016/j.ijpharm.2005.01.017
   Stiller CA, 2013, EUR J CANCER, V49, P684, DOI 10.1016/j.ejca.2012.09.011
   Ta HT, 2009, BIOMATERIALS, V30, P4815, DOI 10.1016/j.biomaterials.2009.05.035
   Ward E, 2014, CA-CANCER J CLIN, V64, P83, DOI 10.3322/caac.21219
   Wei LY, 2017, ACTA BIOMATER, V58, P44, DOI 10.1016/j.actbio.2017.05.053
   Xu WG, 2015, BIOMATERIALS, V54, P72, DOI 10.1016/j.biomaterials.2015.03.021
   Xun W, 2009, MACROMOL BIOSCI, V9, P1219, DOI 10.1002/mabi.200900298
   Yu L, 2006, ANGEW CHEM INT EDIT, V45, P2232, DOI 10.1002/anie.200503575
   Yu L, 2008, CHEM SOC REV, V37, P1473, DOI 10.1039/b713009k
   Yu L, 2008, INT J PHARMACEUT, V348, P95, DOI 10.1016/j.ijpharm.2007.07.026
   Yu L, 2013, BIOMATER SCI-UK, V1, P411, DOI 10.1039/c2bm00159d
   Zhang YB, 2015, MAT SCI ENG C-MATER, V49, P262, DOI 10.1016/j.msec.2015.01.026
   Zhu W, 2012, INT J PHARMACEUT, V437, P11, DOI 10.1016/j.ijpharm.2012.08.007
NR 43
TC 27
Z9 30
U1 8
U2 112
PU ELSEVIER SCIENCE BV
PI AMSTERDAM
PA PO BOX 211, 1000 AE AMSTERDAM, NETHERLANDS
SN 0927-7765
EI 1873-4367
J9 COLLOID SURFACE B
JI Colloid Surf. B-Biointerfaces
PD DEC 1
PY 2018
VL 172
BP 387
EP 394
DI 10.1016/j.colsurfb.2018.08.048
PG 8
WC Biophysics; Chemistry, Physical; Materials Science, Biomaterials
WE Science Citation Index Expanded (SCI-EXPANDED)
SC Biophysics; Chemistry; Materials Science
GA HH6RK
UT WOS:000455858500046
PM 30193198
DA 2023-12-20
ER

PT J
AU Hsiao, YH
   Li, CW
   Chang, JC
   Chen, ST
   Liu, CS
   Wang, GJ
AF Hsiao, Yu-Han
   Li, Ching-Wen
   Chang, Jui-Chih
   Chen, Sung-Tzu
   Liu, Chin-San
   Wang, Gou-Jen
TI Chemical-Free Extraction of Functional Mitochondria Using a Microfluidic
   Device
SO INVENTIONS
LA English
DT Article
DE mitochondria extraction; chip-based microfluidic device; mitochondrial
   function
AB This paper proposes the use of a chip-based microfluidic device to extract functional and chemical free mitochondria. A simple microfluidic device was designed and fabricated. An osteosarcoma cybrid cell line was employed to demonstrate the efficiency of the proposed microfluidic device. The membrane proteins (mitochondrial complex I-V and Tom20) and morphology of the extracted mitochondria were examined by Western blot and transmission electron microscopy (TEM), respectively. The purity and mitochondrial membrane potential of the extracted mitochondria were individually measured by 10-N-alkyl acridine orange and tetramethylrhodamine ethyl ester staining via flow cytometry. Experimental results revealed that expressed pattern of complex I-V in device-extracted mitochondria was close to that of mitochondria in total cell lysis and device extraction significantly prevented chemical modification of complex IV protein via a conventional kit, although device extract similar amounts of mitochondria to the conventional kit revealed by Tom20 expression. Furthermore, purity of device-extracted mitochondria was above 93.7% and mitochondria still retained normal activity after device extraction proven by expression of mitochondrial membrane potential as well as the entire mitochondrial morphology. These results confirmed that the proposed microfluidic device could obtain functional mitochondria without structural damage.
C1 [Hsiao, Yu-Han; Wang, Gou-Jen] Natl Chung Hsing Univ, Grad Inst Biomed Engn, Taichung 40227, Taiwan.
   [Li, Ching-Wen; Chen, Sung-Tzu; Wang, Gou-Jen] Natl Chung Hsing Univ, Dept Mech Engn, Taichung 40227, Taiwan.
   [Chang, Jui-Chih; Liu, Chin-San] Changhua Christian Hosp, Vasc & Genom Res Ctr, Changhua 500, Taiwan.
   [Wang, Gou-Jen] Natl Chung Hsing Univ, PhD Program Tissue Engn & Regenerat Med, Taichung 40227, Taiwan.
C3 National Chung Hsing University; National Chung Hsing University;
   Changhua Christian Hospital; National Chung Hsing University
RP Wang, GJ (通讯作者)，Natl Chung Hsing Univ, Grad Inst Biomed Engn, Taichung 40227, Taiwan.; Wang, GJ (通讯作者)，Natl Chung Hsing Univ, Dept Mech Engn, Taichung 40227, Taiwan.; Liu, CS (通讯作者)，Changhua Christian Hosp, Vasc & Genom Res Ctr, Changhua 500, Taiwan.; Wang, GJ (通讯作者)，Natl Chung Hsing Univ, PhD Program Tissue Engn & Regenerat Med, Taichung 40227, Taiwan.
EM lisa52kk@gmail.com; fayeshin2@hotmail.com; 145520@cch.org.tw;
   jsly1215@yahoo.com.tw; 26602@cch.org.tw; gjwang@dragon.nchu.edu.tw
RI Wang, Gou-Jen/K-1265-2017
OI Wang, Gou-Jen/0000-0002-2405-5474; Chang, Jui Chih/0000-0002-8349-862X
FU Changhua Christian Hospital, Taiwan
FX The authors would like to offer their thanks to the Changhua Christian
   Hospital, Taiwan for their financial support of this research.
CR Chang JC, 2013, CYTOTHERAPY, V15, P1580, DOI 10.1016/j.jcyt.2013.06.008
   Chen YC, 2010, MICROFLUID NANOFLUID, V9, P585, DOI 10.1007/s10404-010-0591-6
   Corcelli A, 2010, BBA-BIOMEMBRANES, V1798, P681, DOI 10.1016/j.bbamem.2010.01.005
   Desler C, 2012, MITOCHONDRION, V12, P472, DOI 10.1016/j.mito.2012.06.008
   Elliott RL, 2012, BREAST CANCER RES TR, V136, P347, DOI 10.1007/s10549-012-2283-2
   Giang AH, 2013, J BIOL CHEM, V288, P33303, DOI 10.1074/jbc.M113.507129
   Gross VS, 2011, ANAL BIOCHEM, V418, P213, DOI 10.1016/j.ab.2011.07.017
   Hornig-Do HT, 2009, ANAL BIOCHEM, V389, P1, DOI 10.1016/j.ab.2009.02.040
   Ikeda N, 2007, JPN J APPL PHYS 1, V46, P6410, DOI 10.1143/JJAP.46.6410
   Jha SK, 2009, CURR APPL PHYS, V9, pE301, DOI 10.1016/j.cap.2009.06.035
   Kido H, 2007, COLLOID SURFACE B, V58, P44, DOI 10.1016/j.colsurfb.2007.03.015
   Kim P, 2008, BIOCHIP J, V2, P1
   Knott AB, 2008, NAT REV NEUROSCI, V9, P505, DOI 10.1038/nrn2417
   Li YF, 2006, J BIOENERG BIOMEMBR, V38, P283, DOI 10.1007/s10863-006-9052-z
   Liu C, 2007, ADV MATER, V19, P3783, DOI 10.1002/adma.200701709
   Lu KY, 2006, BIOSENS BIOELECTRON, V22, P568, DOI 10.1016/j.bios.2006.08.009
   Masuzawa A, 2013, AM J PHYSIOL-HEART C, V304, pH966, DOI 10.1152/ajpheart.00883.2012
   McBride HM, 2006, CURR BIOL, V16, pR551, DOI 10.1016/j.cub.2006.06.054
   Nisar A, 2008, SENSOR ACTUAT B-CHEM, V130, P917, DOI 10.1016/j.snb.2007.10.064
   Pourahmad J, 2012, IRAN J PHARM RES, V11, P703
   Qin D, 2010, NAT PROTOC, V5, P491, DOI 10.1038/nprot.2009.234
   Ramírez-Aguilar SJ, 2011, J BIOL CHEM, V286, P43045, DOI 10.1074/jbc.M111.252544
   RICHTER C, 1988, P NATL ACAD SCI USA, V85, P6465, DOI 10.1073/pnas.85.17.6465
   Spees JL, 2006, P NATL ACAD SCI USA, V103, P1283, DOI 10.1073/pnas.0510511103
   Terada K, 1997, FEBS LETT, V403, P309, DOI 10.1016/S0014-5793(97)00070-7
   Voet D, 2006, FUNDAMENTALS BIOCH
NR 26
TC 2
Z9 2
U1 1
U2 5
PU MDPI
PI BASEL
PA ST ALBAN-ANLAGE 66, CH-4052 BASEL, SWITZERLAND
EI 2411-5134
J9 INVENTIONS-BASEL
JI Inventions
PD DEC
PY 2018
VL 3
IS 4
AR 68
DI 10.3390/inventions3040068
PG 11
WC Engineering, Multidisciplinary
WE Emerging Sources Citation Index (ESCI)
SC Engineering
GA VK4LL
UT WOS:000698771900002
OA gold, Green Submitted
DA 2023-12-20
ER

PT J
AU Patatsos, K
   Shekhar, TM
   Hawkins, CJ
AF Patatsos, K.
   Shekhar, T. M.
   Hawkins, C. J.
TI Pre-clinical evaluation of proteasome inhibitors for canine and human
   osteosarcoma
SO VETERINARY AND COMPARATIVE ONCOLOGY
LA English
DT Article
DE bone cancer; bortezomib; canine cancer; osteosarcoma; proteasome;
   PS-341; Velcade
ID CELL LUNG-CANCER; MULTIPLE-MYELOMA PATIENTS; PEGYLATED LIPOSOMAL
   DOXORUBICIN; ADVANCED SOLID TUMORS; MULTICENTER PHASE-II; APPENDICULAR
   OSTEOSARCOMA; ONCOLOGY-GROUP; GROWTH ARREST; VENTRICULAR
   TACHYARRHYTHMIAS; MYOCARDIAL-INFARCTION
AB Osteosarcoma, a common malignancy in large dog breeds, typically metastasises from long bones to lungs and is usually fatal within 1 to 2 years of diagnosis. Better therapies are needed for canine patients and their human counterparts, a third of whom die within 5 years of diagnosis. We compared the in vitro sensitivity of canine osteosarcoma cells derived from 4 tumours to the currently used chemotherapy drugs doxorubicin and carboplatin, and 4 new anti-cancer drugs. Agents targeting histone deacetylases or PARP were ineffective. Two of the 4 cell lines were somewhat sensitive to the BH3-mimetic navitoclax. The proteasome inhibitor bortezomib potently induced caspase-dependent apoptosis, at concentrations substantially lower than levels detected in the bones and lungs of treated rodents. Co-treatment with bortezomib and either doxorubicin or carboplatin was more toxic to canine osteosarcoma cells than each agent alone. Newer proteasome inhibitors carfilzomib, ixazomib, oprozomib and delanzomib manifested similar activities to bortezomib. Human osteosarcoma cells were as sensitive to bortezomib as the canine cells, but slightly less sensitive to the newer drugs. Human osteoblasts were less sensitive to proteasome inhibition than osteosarcoma cells, but physiologically relevant concentrations were toxic. Such toxicity, if replicated in vivo, may impair bone growth and strength in adolescent human osteosarcoma patients, but may be tolerated by canine patients, which are usually diagnosed later in life. Proteasome inhibitors such as bortezomib may be useful for treating canine osteosarcoma, and ultimately may improve outcomes for human patients if their osteoblasts survive exposure in vivo, or if osteoblast toxicity can be managed.
C1 [Patatsos, K.; Shekhar, T. M.; Hawkins, C. J.] La Trobe Univ, La Trobe Inst Mol Sci, Dept Biochem & Genet, Melbourne, Vic, Australia.
C3 La Trobe University
RP Hawkins, CJ (通讯作者)，La Trobe Univ, La Trobe Inst Mol Sci, Dept Biochem & Genet, Bundoora, Vic, Australia.
EM c.hawkins@latrobe.edu.au
RI Hawkins, Christine J/B-8769-2011
OI Hawkins, Christine J/0000-0001-8120-1071
FU Kids' Cancer Project
FX The Kids' Cancer Project
CR Adams J, 1999, CANCER RES, V59, P2615
   Adams JM, 2018, CELL DEATH DIFFER, V25, P27, DOI 10.1038/cdd.2017.161
   Allison Daniel C., 2012, Sarcoma, V2012, P704872, DOI 10.1155/2012/704872
   [Anonymous], 2013, ISRN VET SCI, DOI DOI 10.1155/2013/941275)
   Araujo KPC, 2013, PLOS ONE, V8, DOI 10.1371/journal.pone.0061367
   Bitler BG, 2017, GYNECOL ONCOL, V147, P695, DOI 10.1016/j.ygyno.2017.10.003
   Blaney SM, 2004, J CLIN ONCOL, V22, P4804, DOI 10.1200/JCO.2004.12.185
   Center for Drug Evaluation and Research, MED REV OL LYNP NDA
   Chou TC, 2010, CANCER RES, V70, P440, DOI 10.1158/0008-5472.CAN-09-1947
   Cloos J, 2017, CANCER METAST REV, V36, P599, DOI 10.1007/s10555-017-9699-4
   Davies AM, 2009, J THORAC ONCOL, V4, P87, DOI 10.1097/JTO.0b013e3181915052
   DiNofia AM, 2016, PLOS ONE, V11, DOI 10.1371/journal.pone.0151362
   Dunleavy K, 2009, BLOOD, V113, P6069, DOI 10.1182/blood-2009-01-199679
   Edelman MJ, 2010, LUNG CANCER, V68, P84, DOI 10.1016/j.lungcan.2009.05.003
   Ek ETH, 2006, ONCOL REP, V16, P17
   Erickson RI, 2013, TOXICOL SCI, V131, P247, DOI 10.1093/toxsci/kfs265
   Eriksson E, 2014, JNCI-J NATL CANCER I, V106, DOI 10.1093/jnci/djt459
   European Medicines Agency, 2004, IN SCI DISC APPR VEL
   Fenger JM, 2014, ILAR J, V55, P69, DOI 10.1093/ilar/ilu009
   Fulda S, 2017, INT REV CEL MOL BIO, V330, P157, DOI 10.1016/bs.ircmb.2016.09.004
   Gallerani E, 2013, EUR J CANCER, V49, P290, DOI 10.1016/j.ejca.2012.09.009
   Galluzzi L, 2009, CELL DEATH DIFFER, V16, P1093, DOI 10.1038/cdd.2009.44
   GAVER RC, 1988, CANCER CHEMOTH PHARM, V21, P197
   Giuliani N, 2007, BLOOD, V110, P334, DOI 10.1182/blood-2006-11-059188
   Gu JJ, 2017, ONCOTARGET, V8, P12741, DOI 10.18632/oncotarget.14405
   Gustafson DL, 2010, J VET INTERN MED, V24, P579, DOI 10.1111/j.1939-1676.2010.0496.x
   Han G, 2016, CLIN EXP MED, V16, P577, DOI 10.1007/s10238-015-0382-1
   Hemeryck A, 2007, CANCER CHEMOTH PHARM, V60, P777, DOI 10.1007/s00280-007-0424-9
   Hideshima T, 2001, CANCER RES, V61, P3071
   Houghton PJ, 2007, PEDIATR BLOOD CANCER, V49, P928, DOI 10.1002/pbc.21078
   Huang SJ, 2008, AM J PHYSIOL-HEART C, V294, pH1298, DOI 10.1152/ajpheart.00765.2007
   Huang ZB, 2014, FUTURE ONCOL, V10, P1795, DOI [10.2217/fon.14.30, 10.2217/FON.14.30]
   Hutter G, 2012, ANN HEMATOL, V91, P847, DOI 10.1007/s00277-011-1377-y
   Ikezoe T, 2004, CANCER SCI, V95, P271, DOI 10.1111/j.1349-7006.2004.tb02215.x
   Infante JR, 2016, INVEST NEW DRUG, V34, P216, DOI 10.1007/s10637-016-0327-x
   Jandial DA, 2017, GYNECOL ONCOL, V145, P236, DOI 10.1016/j.ygyno.2017.03.013
   Kerr JS, 2010, INT J TOXICOL, V29, P3, DOI 10.1177/1091581809352111
   Kisselev AF, 2012, CHEM BIOL, V19, P99, DOI 10.1016/j.chembiol.2012.01.003
   Kunz P, 2015, ANN SURG ONCOL, V22, P489, DOI 10.1245/s10434-014-4001-2
   Landgren O, 2017, J INTERN MED, V281, P365, DOI 10.1111/joim.12590
   Lee JH, 2012, ADV CANCER RES, V116, P39, DOI 10.1016/B978-0-12-394387-3.00002-1
   Leonard JP, 2017, J CLIN ONCOL, V35, P3538, DOI 10.1200/JCO.2017.73.2784
   Ling YH, 2003, CLIN CANCER RES, V9, P1145
   Ling YH, 2002, MOL CANCER THER, V1, P841
   Lord LK, 2007, J VET INTERN MED, V21, P1243, DOI 10.1892/07-063.1
   Lou ZY, 2013, J INT MED RES, V41, P1505, DOI 10.1177/0300060513490618
   Ma C, 2007, CANCER CHEMOTH PHARM, V59, P207, DOI 10.1007/s00280-006-0259-9
   Maki RG, 2005, CANCER-AM CANCER SOC, V103, P1431, DOI 10.1002/cncr.20968
   Manasanch EE, 2017, NAT REV CLIN ONCOL, V24, P206
   Martin P, 2017, CANCER TREAT REV, V58, P51, DOI 10.1016/j.ctrv.2017.05.008
   McStay GP, 2016, METHODS MOL BIOL, V1491, P57, DOI 10.1007/978-1-4939-3581-9_5
   Mohty M, 2014, CANCER-AM CANCER SOC, V120, P618, DOI 10.1002/cncr.28481
   Monahan PE, 2010, MOL THER, V18, P1907, DOI 10.1038/mt.2010.170
   Moreau P, 2012, CLIN PHARMACOKINET, V51, P823, DOI 10.1007/s40262-012-0010-0
   Morrow WR, 2012, TRANSPLANTATION, V93, P319, DOI 10.1097/TP.0b013e31823f7eea
   Mpakou V, 2017, PLOS ONE, V12, DOI 10.1371/journal.pone.0170186
   Obrist F, 2015, MOL CELL ONCOL, V2, DOI 10.4161/23723556.2014.974463
   Orlowski RZ, 2016, CANCER-AM CANCER SOC, V122, P2050, DOI 10.1002/cncr.30026
   Ottaviani G, 2009, CANCER TREAT RES, V152, P3, DOI 10.1007/978-1-4419-0284-9_1
   Piperdi B, 2012, J THORAC ONCOL, V7, P1032, DOI 10.1097/JTO.0b013e31824de2fa
   Quach H, 2017, CANCER CHEMOTH PHARM, V79, P1067, DOI 10.1007/s00280-017-3287-8
   Richardson PG, 2014, BLOOD, V124, P1038, DOI 10.1182/blood-2014-01-548826
   RIGGS JL, 1974, J GEN VIROL, V25, P21, DOI 10.1099/0022-1317-25-1-21
   Scott MC, 2011, BONE, V49, P356, DOI 10.1016/j.bone.2011.05.008
   Selmic LE, 2014, J VET INTERN MED, V28, P554, DOI 10.1111/jvim.12313
   Shapovalov Y, 2010, INT J CANCER, V127, P67, DOI 10.1002/ijc.25024
   Shekhar TM, 2016, ONCOTARGET, V7, P33866, DOI 10.18632/oncotarget.8980
   Simpson S, 2017, ACTA VET SCAND, V59, DOI 10.1186/s13028-017-0341-9
   Skorupski KA, 2016, VET COMP ONCOL, V14, P81, DOI 10.1111/vco.12069
   SPODNICK GJ, 1992, J AM VET MED ASSOC, V200, P995
   Szewczyk M, 2015, VET RES COMMUN, V39, P61, DOI 10.1007/s11259-014-9623-0
   Thomas R, 2009, CHROMOSOME RES, V17, P365, DOI 10.1007/s10577-009-9028-z
   THOMPSON JP, 1992, J AM VET MED ASSOC, V200, P531
   Tse C, 2008, CANCER RES, V68, P3421, DOI 10.1158/0008-5472.CAN-07-5836
   Voorhees P, 2015, BRIT J HAEMATOL, V171, P373, DOI 10.1111/bjh.13592
   Wang ZP, 2013, DRUG METAB DISPOS, V41, P230, DOI 10.1124/dmd.112.047662
   Wiita AP, 2013, ELIFE, V2, DOI 10.7554/eLife.01236
   Williamson MJ, 2009, MOL CANCER THER, V8, P3234, DOI 10.1158/1535-7163.MCT-09-0239
   Wong H, 2012, TOXICOL SCI, V130, P205, DOI 10.1093/toxsci/kfs235
   Wu SF, 2006, ENDOCRINOLOGY, V147, P3761, DOI 10.1210/en.2005-1672
   Xian M, 2017, INT J CANCER, V19, P30792
   Yang Y, 2004, CANCER SCI, V95, P176, DOI 10.1111/j.1349-7006.2004.tb03200.x
   Yin D, 2005, ONCOGENE, V24, P344, DOI 10.1038/sj.onc.1208225
   Yu D, 2015, SCI REP-UK, V5, DOI 10.1038/srep16991
   Yu XC, 2005, AM J PHYSIOL-HEART C, V289, pH1960, DOI 10.1152/ajpheart.00328.2005
   Zaman F, 2008, LEUKEMIA, V22, P883, DOI 10.1038/sj.leu.2404997
   Zaman F, 2007, CANCER RES, V67, P10078, DOI 10.1158/0008-5472.CAN-06-3982
   Zangari M, 2016, BONE, V86, P131, DOI 10.1016/j.bone.2016.02.019
   Zhang L, 2015, J PHARMACOKINET PHAR, V42, P541, DOI 10.1007/s10928-015-9445-x
   Zhao YJ, 2015, J THORAC ONCOL, V10, P172, DOI 10.1097/JTO.0000000000000383
NR 90
TC 14
Z9 15
U1 1
U2 13
PU WILEY
PI HOBOKEN
PA 111 RIVER ST, HOBOKEN 07030-5774, NJ USA
SN 1476-5810
EI 1476-5829
J9 VET COMP ONCOL
JI Vet. Comp. Oncol.
PD DEC
PY 2018
VL 16
IS 4
BP 544
EP 553
DI 10.1111/vco.12413
PG 10
WC Veterinary Sciences
WE Science Citation Index Expanded (SCI-EXPANDED)
SC Veterinary Sciences
GA HA1WM
UT WOS:000450018900016
PM 29998615
DA 2023-12-20
ER

PT J
AU Zhang, SW
   Liu, QB
   Li, L
   Bai, Y
   Yang, BC
AF Zhang, Shiwei
   Liu, Qibin
   Li, Long
   Bai, Yang
   Yang, Bangcheng
TI The controllable lanthanum ion release from Ca-P coating fabricated by
   laser cladding and its effect on osteoclast precursors
SO MATERIALS SCIENCE AND ENGINEERING C-MATERIALS FOR BIOLOGICAL
   APPLICATIONS
LA English
DT Article
DE Ca-P coating; Laser cladding; Biocompatibility; La3+ release; Inhibitory
   action
ID Y2O3 CONTENT; MICROSTRUCTURE; CALCIUM; HYDROXYAPATITE; BIOCERAMICS
AB Several studies have suggested that rare earth oxides can improve properties of bioceramic coating, and bone resorption of osteoclast can be inhibited by rare earth ion releasing certain concentration. However, the effects of lanthanum ion (La3+) released from Ca-P coating on osteoclast precursors is not clear. In this work, La2O3-doped gradient bioceramic coatings were fabricated on Ti alloy (T1-6Al-4V) by laser cladding with mixed powders of CaHPO4 center dot 2H(2)O, CaCO3 and La2O3. And the bioactivity, mechanical properties and the La3+ release from coating were investigated in vitro. Human osteosarcoma cells (MG63) were used as a cell model to evaluate the biocompatibility of coatings. Mouse macrophage RAW264.7 cells were cultured on coatings to study the effect of La3+ release from Ca-P coating on osteoclast precursors. The XRD results reveal that the amount of HA + TCP reaches maximum (2 theta = 32-33) when the content of La2O3 is 0.6 wt%, and the proliferation of MG63 cells is up to highest value, which indicates that compared with other groups, the bioceramic coating with 0.6 wt% La2O3 is of best biocompatibility. Furthermore, the differentiation of RAW264.7 cells into osteoclast could be inhibited by controllable releasing La3+ from Ca-P coating when soaked in SBF, which demonstrates that controllable La3+ release from Ca-P coating is an effective method to prevent osteoclast formation. And a prospective therapy is provided to cure the disease of wear debris in replacement of artificial joint.
C1 [Zhang, Shiwei; Liu, Qibin; Li, Long; Bai, Yang] Guizhou Univ, Coll Mat & Met, Guiyang 550025, Guizhou, Peoples R China.
   [Yang, Bangcheng] Sichuan Univ, Natl Engn Res Ctr Biomat, Chengdu 610000, Sichuan, Peoples R China.
C3 Guizhou University; Sichuan University
RP Liu, QB (通讯作者)，Guizhou Univ, Coll Mat & Met, Guiyang 550025, Guizhou, Peoples R China.
EM qbliugzu@163.com
RI Liu, Qibin/HKW-5786-2023
OI Liu, Qibin/0000-0003-4387-4149
FU NSFC [51362004]; high-level innovative talents plan of Guizhou Province
   [2015(4009)]
FX This work was supported by NSFC (51362004) and the high-level innovative
   talents plan of Guizhou Province (2015(4009)).
CR Balamurugan A, 2008, J AM CERAM SOC, V91, P2797, DOI 10.1111/j.1551-2916.2008.02513.x
   Bao Y, 2014, CHINESE J LASERS, V41, P1
   Chen JP, 2006, NAT NANOTECHNOL, V1, P142, DOI 10.1038/nnano.2006.91
   Chien CS, 2011, APPL SURF SCI, V257, P2387, DOI 10.1016/j.apsusc.2010.09.108
   DEGROOT K, 1980, BIOMATERIALS, V1, P47, DOI 10.1016/0142-9612(80)90059-9
   FRITZ JS, 1958, ANAL CHEM, V30, P1776, DOI 10.1021/ac60143a016
   Guo DG, 2009, ACTA BIOMATER, V5, P3512, DOI 10.1016/j.actbio.2009.05.026
   HENCH LL, 1991, J AM CERAM SOC, V74, P1487, DOI 10.1111/j.1151-2916.1991.tb07132.x
   Huang J, 2006, CALCIFIED TISSUE INT, V78, P241, DOI 10.1007/s00223-005-0294-2
   Jha A, 2012, PROG MATER SCI, V57, P1426, DOI 10.1016/j.pmatsci.2012.04.003
   Jiang JB, 2015, J CHONGQING U TECHNO, V29, P27
   KOKUBO T, 1991, BIOMATERIALS, V12, P155, DOI 10.1016/0142-9612(91)90194-F
   Liu DX, 2011, SURF COAT TECH, V205, P3975, DOI 10.1016/j.surfcoat.2011.02.008
   Liu QB, 2005, KEY ENG MATER, V288-289, P351, DOI 10.4028/www.scientific.net/KEM.288-289.351
   Liu QB, 2005, J RARE EARTH, V23, P446
   Liu QB, 2007, KEY ENG MATER, V342-343, P681, DOI 10.4028/www.scientific.net/KEM.342-343.681
   Liu QB, 2007, KEY ENG MATER, V342-343, P685, DOI 10.4028/www.scientific.net/KEM.342-343.685
   Liu QB, 2009, MATER SCI FORUM, V610-613, P1224, DOI 10.4028/www.scientific.net/MSF.610-613.1224
   Liu Qibin, 2005, Sheng Wu Yi Xue Gong Cheng Xue Za Zhi, V22, P1193
   [刘榕芳 Liu Rongfang], 2003, [电镀与涂饰, Electroplationg & Finishing], V22, P17
   Nag S, 2013, MAT SCI ENG C-MATER, V33, P165, DOI 10.1016/j.msec.2012.08.024
   Redey SA, 2000, J BIOMED MATER RES, V50, P353, DOI 10.1002/(SICI)1097-4636(20000605)50:3<353::AID-JBM9>3.3.CO;2-3
   Ren Yibin, 2005, Sheng Wu Yi Xue Gong Cheng Xue Za Zhi, V22, P1067
   Roy M, 2008, ACTA BIOMATER, V4, P324, DOI 10.1016/j.actbio.2007.09.008
   Shepeleva L, 2000, SURF COAT TECH, V125, P45, DOI 10.1016/S0257-8972(99)00603-9
   Soysa NS, 2009, BIOCHEM BIOPH RES CO, V378, P1, DOI 10.1016/j.bbrc.2008.10.146
   Wang DG, 2008, COLLOID SURFACE B, V66, P155, DOI 10.1016/j.colsurfb.2008.06.003
   Wang DG, 2007, APPL SURF SCI, V253, P4016, DOI 10.1016/j.apsusc.2006.08.036
   Wang HQ, 2011, ADV MATER, V23, P2675, DOI 10.1002/adma.201100511
   Yap AUJ, 2002, BIOMATERIALS, V23, P955, DOI 10.1016/S0142-9612(01)00208-3
   Zhang JC, 2005, J RARE EARTH, V23, P580
   Zhang JC, 2004, J RARE EARTH, V22, P891
   Zhou X, 2012, SURF COAT TECH, V207, P343, DOI 10.1016/j.surfcoat.2012.07.009
   Zou Y., 2014, CHONGQING MED, P3480
NR 34
TC 25
Z9 27
U1 0
U2 55
PU ELSEVIER
PI AMSTERDAM
PA RADARWEG 29, 1043 NX AMSTERDAM, NETHERLANDS
SN 0928-4931
EI 1873-0191
J9 MAT SCI ENG C-MATER
JI Mater. Sci. Eng. C-Mater. Biol. Appl.
PD DEC 1
PY 2018
VL 93
BP 1027
EP 1035
DI 10.1016/j.msec.2018.08.059
PG 9
WC Materials Science, Biomaterials
WE Science Citation Index Expanded (SCI-EXPANDED)
SC Materials Science
GA GX2SC
UT WOS:000447569400101
PM 30274033
DA 2023-12-20
ER

PT J
AU Foroutan, T
   Farhadi, A
   Abroun, S
   Soltani, BM
AF Foroutan, Tahereh
   Farhadi, Aisan
   Abroun, Saeed
   Soltani, Bahram Mohammad
TI Adipose Derived Stem Cells Affect <i>miR-145</i> and <i>p53</i>
   Expressions of Co-Cultured Hematopoietic Stem Cells
SO CELL JOURNAL
LA English
DT Article
DE Adipose Cell; Hematopoietic Stem Cell; MicroRNA
ID FEEDER LAYER; CORD BLOOD; IN-VITRO; MICRORNA-145; OSTEOSARCOMA;
   METASTASIS; GROWTH; VIVO
AB Objective: Umbilical cord blood is used for transplantation purposes in regenerative medicine of hematological disorders. MicroRNAs are important regulators of gene expression that control both physiological and pathological processes such as cancer development and incidence. There is a new relation between p53 (tumor suppressor gene) and miR-145 (suppressor of cell growth) upregulation. In this study, we have assessed how adipose-derived stem cells (ADSCs) affect the expansion of hematopoietic stem cells (HSCs), as well as miR-145 and p53 expressions.
   Materials and Methods: In this experimental study, we cultured passage-3 isolated human ADSCs as a feeder layer. Flow cytometry analysis confirmed the presence of ADSC surface markers CD73, CD90, CD105. Ex vivo cultures of cordblood CD34(+) cells were cultured under the following 4 culture conditions for 7 days: i. Medium only supplemented with cytokines, ii. Culture on an ADSCs feeder layer, iii. Indirect culture on an ADSCs feeder layer (Thin Cert (TM) plate with a 0.4 mu m pore size), and iv. Control group analyzed immediately after extraction. Real-time polymerase chain reaction (PCR) was used to determine the expressions of the p53 and miR-145 genes. Flow cytometry analysis of cells stained by annexin V and propidium iodide (PI) was performed to detect the rate of apoptosis in the expanded cells.
   Results: ADSCs tested positive for mesenchymal stem cell (MSC) markers CD105, CD90, and CD73, and negative for HSC markers CD34 and CD45. Our data demonstrated the differentiation potential of ASCs to osteoblasts by alizarin red and alkaline phosphatase staining. MTT assay results showed a higher proliferation rate of CD34(+) cells directly cultured on the ADSCs feeder layer group compared to the other groups. Direct contact between HSCs and the feeder layer was prevented by a microporous membrane p53 expression increased in the HSCs group with indirect contact of the feeder layer compared to direct contact of the feeder layer. p53 significantly downregulated in HSCs cultured on ADSCs, whereas miR-145 significantly upregulated in HSCs cultured on ADSCs.
   Conclusion: ADSCs might increase HSCs proliferation and self-renewal through miR-145, p53, and their relationship.
C1 [Foroutan, Tahereh; Farhadi, Aisan] Kharazmi Univ, Dept Anim Biol, Fac Biol Sci, POB 15719-14911, Tehran, Iran.
   [Abroun, Saeed] Tarbiat Modares Univ, Dept Hematol, Fac Med Sci, Tehran, Iran.
   [Soltani, Bahram Mohammad] Tarbiat Modares Univ, Dept Genet, Fac Biol Sci, Tehran, Iran.
C3 Kharazmi University; Tarbiat Modares University; Tarbiat Modares
   University
RP Foroutan, T (通讯作者)，Kharazmi Univ, Dept Anim Biol, Fac Biol Sci, POB 15719-14911, Tehran, Iran.
EM foroutan@khu.ac.ir
RI foroutan, tahereh/AAQ-8199-2021; Soltani, Bahram/ABH-2649-2021; ABROUN,
   SAEID/GPF-5006-2022
OI Soltani, Bahram/0000-0003-2468-901X; Foroutan,
   Tahereh/0000-0002-1476-3928
FU Kharazmi University
FX This project was supported financially by Kharazmi University. The
   authors express their appreciation to all participants. There is no
   conflict of interest.
CR Alakel N, 2009, EXP HEMATOL, V37, P504, DOI 10.1016/j.exphem.2008.12.005
   da Silva CL, 2005, EXP HEMATOL, V33, P828, DOI 10.1016/j.exphem.2005.03.017
   Dong RF, 2014, ONCOTARGET, V5, P10816, DOI 10.18632/oncotarget.2522
   Foroutan T, 2016, IRAN J PEDIATR HEMAT, V6, P106
   Glettig DL, 2013, BIORESEARCH OPEN ACC, V2, P179, DOI 10.1089/biores.2013.0006
   Herrera-Merchan A, 2010, CELL CYCLE, V9, P3277, DOI 10.4161/cc.9.16.12598
   Hummel R, 2010, EUR J CANCER, V46, P298, DOI 10.1016/j.ejca.2009.10.027
   Liang WQ, 2013, FRONT BIOSCI-LANDMRK, V18, P788, DOI 10.2741/4142
   Lindroos B, 2011, STEM CELL REV REP, V7, P269, DOI 10.1007/s12015-010-9193-7
   Mehrasa R, 2014, INT J MOL CELL MED, V3, P1
   Rayner KJ, 2011, J CLIN INVEST, V121, P2921, DOI 10.1172/JCI57275
   Sachdeva M, 2010, AM J TRANSL RES, V2, P170
   Sachdeva M, 2009, P NATL ACAD SCI USA, V106, P3207, DOI 10.1073/pnas.0808042106
   Saidi R, 2015, J INVEST SURG, V28, P303, DOI 10.3109/08941939.2015.1006379
   Song L, 2013, ARCH BIOCHEM BIOPHYS, V535, P128, DOI 10.1016/j.abb.2013.04.001
   Starczynowski DT, 2010, NAT MED, V16, P49, DOI 10.1038/nm.2054
   Suh SO, 2011, CARCINOGENESIS, V32, P772, DOI 10.1093/carcin/bgr036
   Suzuki HI, 2009, NATURE, V460, P529, DOI 10.1038/nature08199
   Walasek MA, 2012, ANN NY ACAD SCI, V1266, P138, DOI 10.1111/j.1749-6632.2012.06549.x
   Xu N, 2009, CELL, V137, P647, DOI 10.1016/j.cell.2009.02.038
   Yan K, 2012, PLOS ONE, V7, DOI 10.1371/journal.pone.0033778
   Zuk PA, 2002, MOL BIOL CELL, V13, P4279, DOI 10.1091/mbc.E02-02-0105
NR 22
TC 12
Z9 14
U1 1
U2 560
PU ROYAN INST
PI TEHRAN
PA PO BOX 19395-4644, TEHRAN, 00000, IRAN
SN 2228-5806
EI 2228-5814
J9 CELL J
JI Cell J.
PD WIN
PY 2018
VL 19
IS 4
BP 654
EP 659
DI 10.22074/cellj.2018.4393
PG 6
WC Cell Biology
WE Science Citation Index Expanded (SCI-EXPANDED)
SC Cell Biology
GA FL8SH
UT WOS:000414519900018
PM 29105402
DA 2023-12-20
ER

PT J
AU Chen, JG
   Xu, XM
   Chen, JJ
AF Chen, Jianguo
   Xu, Xiaoming
   Chen, Junjun
TI Clinically relevant concentration of anti-viral drug ribavirin
   selectively targets pediatric osteosarcoma and increases
   chemosensitivity
SO BIOCHEMICAL AND BIOPHYSICAL RESEARCH COMMUNICATIONS
LA English
DT Article
DE Ribavirin; Erk/EZH2/Snail; Chemosensitivity; Osteosarcoma
ID INITIATION-FACTOR 4E; EIF4E; INHIBITION; INVASION; GROWTH; CELLS;
   PHOSPHORYLATION; SURVIVAL; PATHWAY; AXIS
AB Ribavirin is an anti-viral drug but has recently gained attention as a potential candidate for cancer treatment. In line with these efforts, our work is the first to demonstrate that ribavirin, at clinically relevant concentration, selectively targets pediatric osteosarcoma and increases chemosensitivity. Using preclinical osteosarcoma cell and xenograft models, we found that ribavirin is active against osteosarcoma bulk and subpopulations with highly proliferative and invasive properties via inhibiting growth, inducing apoptosis and suppressing colony formation. At the same concentrations, ribavirin either did not or affected human normal osteoblastic cell and fibroblast cells in a less extent than osteosarcoma cells. Notably, the combination of ribavirin with doxorubicin resulted in greater efficacy than single drug alone. The combination completely arrested the osteosarcoma growth in vivo throughout the whole duration of drug treatment. We further showed that ribavirin acted on osteosarcoma largely via targeting eIF4E. In addition to eIF4E, ribavirin also modulated phosphorylation of Erk and expression of EZH2 and Snail without affecting Akt and mTOR. Lastly, we found that eIF4E expression and phosphorylation were elevated in osteosarcoma compared to normal cells, which might explain the selective anti-osteosarcoma activity of ribavirin. eIF4E depletion mimics the inhibitory effects of ribavirin, further confirm that eIF4E is the essential target of ribavirin in osteosarcoma. Our work provides fundamental evidence of repurposing ribavirin for the treatment of osteosarcoma. Our findings also highlight the therapeutic value of inhibiting eIF4E in osteosarcoma. (C) 2018 Elsevier Inc. All rights reserved.
C1 [Chen, Jianguo] Yangtze Univ, Clin Med Coll 2, Jingzhou Cent Hosp, Dept Pediat Surg, Jingzhou, Peoples R China.
   [Xu, Xiaoming] Yangtze Univ, Clin Med Coll 2, Jingzhou Cent Hosp, Dept Orthoped Surg, Jingzhou, Peoples R China.
   [Chen, Junjun] Second Hosp Jingzhou, Dept Spine Surg, Jingzhou, Peoples R China.
C3 Yangtze University; Yangtze University
RP Chen, JG (通讯作者)，Second Hosp Jingzhou, Dept Spine Surg, Jiangjin Rd 241, Shashi Dist 434020, Jingzhou, Peoples R China.
EM 17763089989@sina.cn
FU Yangtze University [201501666]
FX This work was supported by a research grant provided by Yangtze
   University (Grant No. 201501666).
CR Abarrategi A, 2016, STEM CELLS INT, V2016, DOI 10.1155/2016/3631764
   Aljabr W, 2016, J VIROL, V90, P4876, DOI 10.1128/JVI.02349-15
   Allison Daniel C., 2012, Sarcoma, V2012, P704872, DOI 10.1155/2012/704872
   Assouline S, 2009, BLOOD, V114, P257, DOI 10.1182/blood-2009-02-205153
   Berden FAC, 2017, CLIN GASTROENTEROL H, V15, P349, DOI 10.1016/j.cgh.2016.10.034
   Bhat M, 2015, NAT REV DRUG DISCOV, V14, P261, DOI 10.1038/nrd4505
   Botter SM, 2014, CURR OPIN PHARMACOL, V16, P15, DOI 10.1016/j.coph.2014.02.002
   Cao J, 2018, CLIN TRANSL ONCOL, V20, P761, DOI 10.1007/s12094-017-1786-z
   De La Cruz-Hernandez E, 2015, ONCOL REP, V33, P2384, DOI 10.3892/or.2015.3816
   Furic L, 2010, P NATL ACAD SCI USA, V107, P14134, DOI 10.1073/pnas.1005320107
   Gao CF, 2005, P NATL ACAD SCI USA, V102, P10528, DOI 10.1073/pnas.0504367102
   Gingras AC, 1999, ANNU REV BIOCHEM, V68, P913, DOI 10.1146/annurev.biochem.68.1.913
   Graff JR, 2007, J CLIN INVEST, V117, P2638, DOI 10.1172/JCI32044
   Grzmil M., 2016, CELL SIGNAL
   Jiang XM, 2016, J CANCER RES CLIN, V142, P2309, DOI 10.1007/s00432-016-2232-2
   Kentsis A, 2005, RNA, V11, P1762, DOI 10.1261/rna.2238705
   Kraljacic BC, 2011, LEUKEMIA, V25, P1197, DOI 10.1038/leu.2011.57
   Larsson O, 2007, CANCER RES, V67, P6814, DOI 10.1158/0008-5472.CAN-07-0752
   LAZARISKARATZAS A, 1990, NATURE, V345, P544, DOI 10.1038/345544a0
   Lim S, 2013, P NATL ACAD SCI USA, V110, pE2298, DOI 10.1073/pnas.1301838110
   Liu S, 2018, CLIN TRANSL ONCOL, V20, P374, DOI 10.1007/s12094-017-1724-0
   Loustaud-Ratti V, 2016, WORLD J HEPATOL, V8, P123, DOI 10.4254/wjh.v8.i2.123
   Mohseny AB, 2011, LAB INVEST, V91, P1195, DOI 10.1038/labinvest.2011.72
   Pettersson F, 2015, CANCER RES, V75, P1102, DOI 10.1158/0008-5472.CAN-14-1996
   Pettersson F, 2011, CLIN CANCER RES, V17, P2874, DOI 10.1158/1078-0432.CCR-10-2334
   Shen XW, 2017, AM J MED SCI, V354, P182, DOI 10.1016/j.amjms.2017.03.025
   Shi FF, 2015, PLOS ONE, V10, DOI 10.1371/journal.pone.0136746
   Sonenberg N, 2003, CURR OPIN STRUC BIOL, V13, P56, DOI 10.1016/S0959-440X(03)00009-5
   Tan K, 2008, BIOCHEM BIOPH RES CO, V375, P341, DOI 10.1016/j.bbrc.2008.07.163
   Teng LC, 2014, CANCER CELL INT, V14, DOI 10.1186/1475-2867-14-63
   Ueda T, 2004, MOL CELL BIOL, V24, P6539, DOI 10.1128/MCB.24.15.6539-6549.2004
   Xu H, 2017, AM J TRANSL RES, V9, P1203
   Yoshizawa A, 2010, CLIN CANCER RES, V16, P240, DOI 10.1158/1078-0432.CCR-09-0986
   Zimmer SG, 2000, ANTICANCER RES, V20, P1343
NR 34
TC 12
Z9 12
U1 0
U2 2
PU ACADEMIC PRESS INC ELSEVIER SCIENCE
PI SAN DIEGO
PA 525 B ST, STE 1900, SAN DIEGO, CA 92101-4495 USA
SN 0006-291X
EI 1090-2104
J9 BIOCHEM BIOPH RES CO
JI Biochem. Biophys. Res. Commun.
PD NOV 30
PY 2018
VL 506
IS 3
BP 604
EP 610
DI 10.1016/j.bbrc.2018.10.124
PG 7
WC Biochemistry & Molecular Biology; Biophysics
WE Science Citation Index Expanded (SCI-EXPANDED)
SC Biochemistry & Molecular Biology; Biophysics
GA HD1BX
UT WOS:000452245200028
PM 30454696
DA 2023-12-20
ER

PT J
AU Yun, YJ
   Kim, HJ
   Lee, DW
   Um, S
   Chun, HJ
AF Yun, Young Jin
   Kim, Han-Jun
   Lee, Deok-Won
   Um, Sewook
   Chun, Heung Jae
TI Polydopamine-mediated surface modifications of poly L-lactic acid with
   hydroxyapatite, heparin and bone morphogenetic protein-2 and their
   effects on osseointegration
SO JOURNAL OF INDUSTRIAL AND ENGINEERING CHEMISTRY
LA English
DT Article
DE Polydopamine; Poly L-lactic acid; Hydroxyapatite; Bone morphogenetic
   protein-2; Bone formation
ID TISSUE ENGINEERING APPLICATIONS; ORTHOPEDIC IMPLANTS; SIGNALING
   PATHWAYS; CELL-ADHESION; STEM-CELLS; COMPOSITE; COATINGS;
   IMMOBILIZATION; NANOPARTICLES; SCAFFOLD
AB Surface modified poly L-lactic acid (PLLA) samples with hydroxyapatite (HA), heparin and bone morphogenetic protein-2 (BMP-2) mediated by polydopamine (pDA) coating (PLLA/pDA/HA/Hep/BMP-2) were prepared, and their effects on the enhancements of bone formation and osseointegration were evaluated in vitro and in vivo as compared to PLLA, PLLA/pDA/HA, and PLLA/pDA/Hep/BMP-2. The changes in surface chemical compositions, morphologies and wettabilities were observed by X-ray photoelectron spectroscopy (XPS), field-emission scanning electron microscopy (FE-SEM), atomic force microscopy (AFM) and water contact angle measurements. Pre-coating of HA particles with pDA provided uniform and homogeneous anchoring of particles to PLLA surface. In addition, the strong ionic interaction between heparin and pDA led PLLA surface readily heparinized for loading of BMP-2. In vitro experiments revealed that the levels of alkaline phosphatase (ALP) activity, calcium deposition, and osteocalcin (OCN) gene expression were higher in MG-63 human osteosarcoma cell lines grown on PLLA/pDA/HA/Hep/BMP-2 than on control PLLA, PLLA/pDA/HA, and PLLA/pDA/Hep/BMP-2. In vivo studies using micro computed tomography (micro-CT) also showed that PLLA/pDA/HA/Hep/BMP-2 screw exhibited greatest value of bone volume (BV) and bone volume/tissue volume (BV/TV) among samples. Histological evaluations with H&E and Von Kossa staining demonstrated that a combination of HA and BMP-2 contributed to the strong osseointegration. (C) 2018 The Korean Society of Industrial and Engineering Chemistry. Published by Elsevier B.V. All rights reserved.
C1 [Yun, Young Jin; Chun, Heung Jae] Catholic Univ Korea, Inst Cell & Tissue Engn, Dept Biomed Sci, Coll Med, Seoul 06591, South Korea.
   [Kim, Han-Jun] Konkuk Univ, Dept Clin Pathol, Coll Vet Med, Seoul 05029, South Korea.
   [Lee, Deok-Won] Kyung Hee Univ, Kyung Hee Univ Dent Hosp Gangdong, Dept Oral & Maxillofacial Surg, Seoul 05278, South Korea.
   [Um, Sewook] Seoul Natl Univ, Dept Vet Surg, Coll Vet Med, Seoul 08826, South Korea.
C3 Catholic University of Korea; Konkuk University; Konkuk University
   Medical Center; Kyung Hee University; Seoul National University (SNU)
RP Chun, HJ (通讯作者)，Catholic Univ Korea, Inst Cell & Tissue Engn, Dept Biomed Sci, Coll Med, Seoul 06591, South Korea.
EM chunhj@catholic.ac.kr
RI Kim, Hanjun/AAJ-7528-2021
OI Kim, Hanjun/0000-0001-9238-7238; Chun, Heung Jae/0000-0002-0446-9901
FU Ministry of Trade, Industry and Energy (MOTIE) [10047811]
FX This research was supported by the grant of Ministry of Trade, Industry
   and Energy (MOTIE) (Grant no. 10047811).
CR Amini Ami R, 2011, J Long Term Eff Med Implants, V21, P93
   Aquino-Martínez R, 2017, PLOS ONE, V12, DOI 10.1371/journal.pone.0178158
   Bodhak S, 2009, ACTA BIOMATER, V5, P2178, DOI 10.1016/j.actbio.2009.02.023
   Bolbasov EN, 2014, MATER LETT, V132, P281, DOI 10.1016/j.matlet.2014.06.115
   Böstman OM, 1998, J BONE JOINT SURG AM, V80A, P1791, DOI 10.2106/00004623-199812000-00010
   Chen SC, 2018, COLLOID SURFACE B, V164, P58, DOI 10.1016/j.colsurfb.2018.01.022
   Chien CY, 2013, J BIOMED MATER RES A, V101, P740, DOI 10.1002/jbm.a.34376
   Cho HJ, 2014, ACS APPL MATER INTER, V6, P11225, DOI 10.1021/am501391z
   Choi L, 2012, MACROMOL RES, V20, P93, DOI 10.1007/s13233-012-0005-6
   Cole A.S., 1988, BIOCH ORAL BIOL, V2nd
   Daugaard H, 2010, J BIOMED MATER RES A, V92A, P913, DOI 10.1002/jbm.a.32303
   Dinaryand P, 2011, ACS APPL MATER INTER, V3, P4518, DOI 10.1021/am201212u
   Ding Y H, 2016, Biosurf Biotribol, V2, P121, DOI 10.1016/j.bsbt.2016.11.001
   Dorozhkin SV, 2010, J FUNCT BIOMATER, V1, P22, DOI 10.3390/jfb1010022
   Elias KL, 2002, BIOMATERIALS, V23, P3279, DOI 10.1016/S0142-9612(02)00087-X
   Florencio-Silva R, 2015, BIOMED RES INT, V2015, DOI 10.1155/2015/421746
   Furukawa T, 2000, BIOMATERIALS, V21, P889, DOI 10.1016/S0142-9612(99)00232-X
   Gandhi NS, 2012, BBA-PROTEINS PROTEOM, V1824, P1374, DOI 10.1016/j.bbapap.2012.07.002
   Goodman SB, 2013, BIOMATERIALS, V34, P3174, DOI 10.1016/j.biomaterials.2013.01.074
   Goto T, 2004, BIO-MED MATER ENG, V14, P537
   Hautaamäki MP, 2008, ACTA ORTHOP, V79, P555, DOI 10.1080/17453670710015571
   Huang SS, 2016, BIOMED RES INT, V2016, DOI 10.1155/2016/2389895
   JI HX, 1993, BIOMATERIALS, V14, P64, DOI 10.1016/0142-9612(93)90077-F
   Ji-Ye Cai, 2007, Current Applied Physics, V7, pe108, DOI 10.1016/j.cap.2006.11.027
   Kang SM, 2012, ADV FUNCT MATER, V22, P2949, DOI 10.1002/adfm.201200177
   Kim SJ, 2013, MACROMOL RES, V21, P931
   Krause A, 2000, J BIOMED MATER RES, V52, P738, DOI 10.1002/1097-4636(20001215)52:4<738::AID-JBM19>3.0.CO;2-F
   Lee H, 2007, SCIENCE, V318, P426, DOI 10.1126/science.1147241
   Lee YB, 2012, BIOMATERIALS, V33, P8343, DOI 10.1016/j.biomaterials.2012.08.011
   Levingstone TJ, 2015, SURF COAT TECH, V283, P29, DOI 10.1016/j.surfcoat.2015.10.044
   Li B, 2009, BIOMATERIALS, V30, P6768, DOI 10.1016/j.biomaterials.2009.08.038
   Li HS, 2013, STEM CELL TRANSL MED, V2, P667, DOI 10.5966/sctm.2013-0027
   Lin GL, 2011, J CELL BIOCHEM, V112, P3491, DOI 10.1002/jcb.23287
   Liu Y, 2015, RSC ADV, V5, P12922, DOI 10.1039/c4ra16700g
   Macarini L, 2008, RADIOL MED, V113, P1185, DOI 10.1007/s11547-008-0334-x
   Midha S, 2016, BIOMATERIALS, V97, P133, DOI 10.1016/j.biomaterials.2016.04.020
   Oh SH, 2003, BIOMATERIALS, V24, P4011, DOI 10.1016/S0142-9612(03)00284-9
   Polo-Corrales L, 2014, J NANOSCI NANOTECHNO, V14, P15, DOI 10.1166/jnn.2014.9127
   Qiu HJ, 2006, BIOMATERIALS, V27, P5845, DOI 10.1016/j.biomaterials.2006.07.042
   Rouahi M, 2006, BIOMATERIALS, V27, P2829, DOI 10.1016/j.biomaterials.2006.01.001
   Ruppert R, 1996, EUR J BIOCHEM, V237, P295, DOI 10.1111/j.1432-1033.1996.0295n.x
   Safana S., 2013, IOSR J DENT MED SCI, V7, P15
   Lopes MS, 2012, PROCEDIA ENGINEER, V42, P1402, DOI 10.1016/j.proeng.2012.07.534
   Shah NJ, 2013, SCI TRANSL MED, V5, DOI 10.1126/scitranslmed.3005576
   Shin YM, 2017, J MATER CHEM B, V5, P8725, DOI 10.1039/c7tb01758h
   SUGANUMA J, 1993, J APPL BIOMATER, V4, P13, DOI 10.1002/jab.770040103
   Sukumaran A., 2011, DENT IMPLANT SURFACE
   Sun YH, 2013, COLLOID SURFACE B, V111, P107, DOI 10.1016/j.colsurfb.2013.05.037
   Venkatasubbu GD, 2013, POWDER TECHNOL, V235, P437, DOI 10.1016/j.powtec.2012.11.003
   Verma D, 2010, PHILOS T R SOC A, V368, P2083, DOI 10.1098/rsta.2010.0013
   Wang ZL, 2016, SCI REP-UK, V6, DOI 10.1038/srep20770
   Wu J, 2009, ANGLE ORTHOD, V79, P558, DOI 10.2319/031108-138.1
   Xu XL, 2015, INT J ONCOL, V46, P2138, DOI 10.3892/ijo.2015.2918
   Yanagida H, 2009, J BIOSCI BIOENG, V108, P235, DOI 10.1016/j.jbiosc.2009.04.003
   Yang DH, 2015, J TISSUE ENG REGEN M, V9, P1067, DOI 10.1002/term.1973
   Yang HS, 2010, TISSUE ENG PT A, V16, P1225, DOI 10.1089/ten.TEA.2009.0390
   You I, 2014, RSC ADV, V4, P10330, DOI 10.1039/c3ra47626j
NR 57
TC 6
Z9 6
U1 0
U2 68
PU ELSEVIER SCIENCE INC
PI NEW YORK
PA 360 PARK AVE SOUTH, NEW YORK, NY 10010-1710 USA
SN 1226-086X
EI 1876-794X
J9 J IND ENG CHEM
JI J. Ind. Eng. Chem.
PD NOV 25
PY 2018
VL 67
BP 244
EP 254
DI 10.1016/j.jiec.2018.06.035
PG 11
WC Chemistry, Multidisciplinary; Engineering, Chemical
WE Science Citation Index Expanded (SCI-EXPANDED)
SC Chemistry; Engineering
GA GX9CI
UT WOS:000448095700023
DA 2023-12-20
ER

PT J
AU Liu, XF
   Fundora, KA
   Zhou, ZF
   Miller, AL
   Lu, LC
AF Liu, Xifeng
   Fundora, Kevin A.
   Zhou, Zifei
   Miller, Alan Lee, II
   Lu, Lichun
TI Composite Hydrogel Embedded with Porous Microspheres for Long-Term
   pH-Sensitive Drug Delivery
SO TISSUE ENGINEERING PART A
LA English
DT Article
DE hydrogel; porous microspheres; drug delivery; osteosarcoma; cancer
ID POLY(PROPYLENE FUMARATE); CONTINUOUS-INFUSION; MOLECULAR-WEIGHT;
   PHASE-SEPARATION; DOXORUBICIN; OSTEOSARCOMA; SCAFFOLDS; BONE;
   CHEMOTHERAPY; THERAPY
AB Current delivery of chemotherapy drugs to osteosarcoma is limited by the difficulties in overcoming the solid tumor microenvironment and the cardiotoxicity of doxorubicin (DOX). In previous work we found that phase separation could generate microspheres with high porosity. In this study, we applied these phase-separated porous microspheres as carriers for long-term anticancer drug delivery. Novel poly(propylene fumarate)-co-poly(l-lactic acid) microspheres incorporating DOX were fabricated by thermally induced phase separation. Following embedding into oligo(poly[ethylene glycol] fumarate) hydrogel, the composite system showed prolonged and pH-responsive release of DOX. In vitro cytotoxicity study using osteosarcoma 143B cells showed substantial long-term cytotoxic effects for up to 30 days. As a result, the DOX drug delivery hydrogel developed in this work may have significant potential as a long-term and localized chemotherapy device that would be sensitive to the acidic microenvironment of osteosarcoma and other cancers.
C1 [Liu, Xifeng; Fundora, Kevin A.; Zhou, Zifei; Lu, Lichun] Mayo Clin, Coll Med, Dept Physiol & Biomed Engn, 200 First St SW, Rochester, MN 55905 USA.
   [Liu, Xifeng; Miller, Alan Lee, II; Lu, Lichun] Mayo Clin, Coll Med, Dept Orthoped Surg, Rochester, MN USA.
C3 Mayo Clinic; Mayo Clinic
RP Lu, LC (通讯作者)，Mayo Clin, Coll Med, Dept Physiol & Biomed Engn, 200 First St SW, Rochester, MN 55905 USA.
EM lu.lichun@mayo.edu
RI Zhou, Zifei/L-2062-2016
OI Fundora, Kevin/0000-0002-4412-8124
FU NIH [R01 AR56212]
FX This work was supported by the NIH grant R01 AR56212.
CR Barenholz Y, 2012, J CONTROL RELEASE, V160, P117, DOI 10.1016/j.jconrel.2012.03.020
   Berrak SG, 2001, ONCOL REP, V8, P611
   Budyanto L, 2009, J MATER SCI-MATER M, V20, P105, DOI 10.1007/s10856-008-3545-8
   Burke SA, 2007, BIOMED MATER, V2, P203, DOI 10.1088/1748-6041/2/4/001
   Chatterjee K, 2010, CARDIOLOGY, V115, P155, DOI 10.1159/000265166
   Chou Alexander J, 2008, Paediatr Drugs, V10, P315, DOI 10.2165/00148581-200810050-00005
   Crenn V, 2017, AM J CANCER RES, V7, P2333
   Dhandayuthapani B, 2011, INT J POLYM SCI, V2011, DOI 10.1155/2011/290602
   Eikenes L, 2005, BRIT J CANCER, V93, P81, DOI 10.1038/sj.bjc.6602626
   El-Kareh AW, 2000, NEOPLASIA, V2, P325, DOI 10.1038/sj.neo.7900096
   Fisher JP, 2001, J BIOMAT SCI-POLYM E, V12, P673
   Gomes Guilherme da Silva, 2007, Mat. Res., V10, P469
   Holland TA, 2005, J CONTROL RELEASE, V101, P111, DOI 10.1016/j.jconrel.2004.07.004
   Jaffe N, 2009, CANCER TREAT RES, V152, P239, DOI 10.1007/978-1-4419-0284-9_12
   Kager L, 2015, EXPERT OPIN DRUG MET, V11, P1025, DOI 10.1517/17425255.2015.1038237
   Kuang TR, 2016, CURR NANOSCI, V12, P38, DOI 10.2174/1573413711666150624170518
   Kumari A, 2010, COLLOID SURFACE B, V75, P1, DOI 10.1016/j.colsurfb.2009.09.001
   Kundu AK, 2011, BIOTECHNOL BIOENG, V108, P207, DOI 10.1002/bit.22912
   Liu XF, 2016, ACS MACRO LETT, V5, P1261, DOI 10.1021/acsmacrolett.6b00736
   Liu XF, 2015, RSC ADV, V5, P100824, DOI 10.1039/c5ra19406g
   Liu XF, 2015, RSC ADV, V5, P21301, DOI 10.1039/c5ra00508f
   Luetke A, 2014, CANCER TREAT REV, V40, P523, DOI 10.1016/j.ctrv.2013.11.006
   Ma HC, 2014, BIOMATERIALS, V35, P8723, DOI 10.1016/j.biomaterials.2014.06.045
   Minchinton AI, 2006, NAT REV CANCER, V6, P583, DOI 10.1038/nrc1893
   Niu YQ, 2017, J MATER CHEM B, V5, P9477, DOI 10.1039/c7tb02570j
   O'Dwyer PJ, 2001, J CLIN ONCOL, V19, P2413, DOI 10.1200/JCO.2001.19.9.2413
   Rha SY, 1999, ONCOL REP, V6, P631
   Rose S, 2014, NATURE, V505, P382, DOI 10.1038/nature12806
   Ryu JH, 2011, BIOMACROMOLECULES, V12, P2653, DOI 10.1021/bm200464x
   Shin H, 2003, BIOMATERIALS, V24, P3201, DOI 10.1016/S0142-9612(03)00168-6
   Susa M, 2009, BMC CANCER, V9, DOI 10.1186/1471-2407-9-399
   Ta HT, 2009, BIOMATERIALS, V30, P3605, DOI 10.1016/j.biomaterials.2009.03.022
   Tacar O, 2013, J PHARM PHARMACOL, V65, P157, DOI 10.1111/j.2042-7158.2012.01567.x
   Tan ML, 2010, BIOMATERIALS, V31, P541, DOI 10.1016/j.biomaterials.2009.09.069
   Temenoff JS, 2002, J BIOMED MATER RES, V59, P429, DOI 10.1002/jbm.1259
   Tredan O, 2007, J NATL CANCER I, V99, P1441, DOI 10.1093/jnci/djm135
   van Dalen EC, 2006, COCHRANE DB SYST REV, DOI 10.1002/14651858.CD005006
   Wang SF, 2006, BIOMACROMOLECULES, V7, P1976, DOI 10.1021/bm060096a
   Wang SF, 2009, BIOMATERIALS, V30, P3359, DOI 10.1016/j.biomaterials.2009.03.015
   Zhang YN, 2017, IEEE TRUST BIG, P73, DOI 10.1109/Trustcom/BigDataSE/ICESS.2017.222
NR 40
TC 7
Z9 7
U1 1
U2 48
PU MARY ANN LIEBERT, INC
PI NEW ROCHELLE
PA 140 HUGUENOT STREET, 3RD FL, NEW ROCHELLE, NY 10801 USA
SN 1937-3341
EI 1937-335X
J9 TISSUE ENG PT A
JI Tissue Eng. Part A
PD FEB 1
PY 2019
VL 25
IS 3-4
BP 172
EP 182
DI 10.1089/ten.tea.2018.0071
EA NOV 2018
PG 11
WC Cell & Tissue Engineering; Cell Biology; Engineering, Biomedical;
   Materials Science, Biomaterials
WE Science Citation Index Expanded (SCI-EXPANDED)
SC Cell Biology; Engineering; Materials Science
GA HS4UT
UT WOS:000450753700001
PM 30152721
OA Green Published
DA 2023-12-20
ER

PT J
AU Amin, N
   Afkhami, A
   Hosseinzadeh, L
   Madrakian, T
AF Amin, Niloufar
   Afkhami, Abbas
   Hosseinzadeh, Leila
   Madrakian, Tayyebeh
TI Green and cost-effective synthesis of carbon dots from date kernel and
   their application as a novel switchable fluorescence probe for sensitive
   assay of Zoledronic acid drug in human serum and cellular imaging
SO ANALYTICA CHIMICA ACTA
LA English
DT Article
DE Nitrogen-doped carbon dots; Date kernel; Switchable fluorescence sensor;
   Zoledronic acid drug; Human osteosarcoma cell line; Cell imaging
ID OFF-ON FLUORESCENCE; QUANTUM DOTS; CHEMICAL-COMPOSITION; NANODOTS;
   NITROGEN; BONE; BISPHOSPHONATES; CHROMATOGRAPHY; INHIBITION; SENSOR
AB A new label-free, sensitive and selective off and on signaling fluorescence platform for assay of trace levels of Zoledronic acid (ZA) drug in human biological samples based on nitrogen doped carbon dots (NCDs)-ferric ions (Fe3+) was designed. The fluorescence probe, N-CDs, was synthesized for the first time through a facile, eco-friendly and one-step hydrothermal treatment using date kernel as the precursor without any need to use chemical reagents. These CDs exhibited excellent water solubility, ionic and photo stability in various circumstances and a highly relative quantum yield of 12.5%. In the presence of Fe3+, the fluorescence intensity (FL) for N-CDs was strongly quenched due to the interaction between ferric ions and the functional groups at the N-CDs (switch off). Afterwards, by the addition of ZA, the fluorescence sensor status turned to "ON" (switch on) due to the dominance of ZA in the competition between functional groups on the surface of N-CDs and phosphate groups in ZA in the interaction with Fe3+ results in removing Fe3+ from the surface of N-CDs. Under the optimized conditions, the proposed fluorescence probe (N-CDs-Fe3+) exhibited good sensing performance for ZA assay with a linearity from 0.1 mM to 10.0 mM, a detection limit of 0.04 mM and the precision of 2.70%. The developed N-CDs-Fe3+ sensor was successfully used for the assay of ZA contents with good recoveries and selectivity in human serum samples. Meanwhile, the in vitro cytotoxic activity and cellular uptake of N-CDs were investigated on human osteosarcoma (MG-63) cell line. (C) 2018 Elsevier B.V. All rights reserved.
C1 [Amin, Niloufar; Afkhami, Abbas; Madrakian, Tayyebeh] Bu Ali Sina Univ, Fac Chem, Hamadan, Iran.
   [Hosseinzadeh, Leila] Kermanshah Univ Med Sci, Sch Pharm, Pharmaceut Sci Res Ctr, Kermanshah, Iran.
C3 Bu Ali Sina University; Kermanshah University of Medical Sciences
RP Afkhami, A (通讯作者)，Bu Ali Sina Univ, Fac Chem, Hamadan, Iran.
EM afkhami@basu.ac.ir
RI Afkhami, Abbas/B-3314-2017; Madrakian, Tayyebeh/C-2780-2018; Afkhami,
   Abbas/W-1717-2019
OI Afkhami, Abbas/0000-0002-3559-2080; Madrakian,
   Tayyebeh/0000-0002-6876-7633; Afkhami, Abbas/0000-0002-3559-2080; Amin,
   Niloufar/0000-0001-9743-0418
CR Amin N, 2018, J LUMIN, V194, P768, DOI 10.1016/j.jlumin.2017.09.048
   Bao L, 2015, ADV MATER, V27, P1663, DOI 10.1002/adma.201405070
   BREDAS JL, 1983, J AM CHEM SOC, V105, P6555, DOI 10.1021/ja00360a004
   Coleman RE, 2001, CANCER TREAT REV, V27, P165, DOI 10.1053/ctrv.2000.0210
   Ell B, 2013, CANCER CELL, V24, P542, DOI 10.1016/j.ccr.2013.09.008
   Green JR, 2004, ONCOLOGIST, V9, P3, DOI 10.1634/theoncologist.9-90004-3
   Haghshenas E, 2016, ANAL BIOANAL CHEM, V408, P2577, DOI 10.1007/s00216-016-9361-y
   He DG, 2015, CHEM COMMUN, V51, P14764, DOI 10.1039/c5cc05416h
   Holmes LD, 1997, J LIQ CHROMATOGR R T, V20, P123, DOI 10.1080/10826079708010641
   Hossain MZ, 2014, POL J FOOD NUTR SCI, V64, P215, DOI 10.2478/pjfns-2013-0018
   Hsu PC, 2013, J MATER CHEM B, V1, P1774, DOI 10.1039/c3tb00545c
   Hsu PC, 2012, GREEN CHEM, V14, P917, DOI 10.1039/c2gc16451e
   Hu YF, 2017, ACS SUSTAIN CHEM ENG, V5, P4992, DOI 10.1021/acssuschemeng.7b00393
   Huang H, 2014, LANGMUIR, V30, P13542, DOI 10.1021/la503969z
   Huang H, 2013, RSC ADV, V3, P21691, DOI 10.1039/c3ra43452d
   Jhonsi MA, 2017, J LUMIN, V192, P321, DOI 10.1016/j.jlumin.2017.06.056
   Lala R, 2000, ACTA PAEDIATR, V89, P188, DOI 10.1080/080352500750028816
   Li CL, 2014, J MATER CHEM B, V2, P4564, DOI 10.1039/c4tb00216d
   Li XY, 2011, CHEM COMMUN, V47, P932, DOI 10.1039/c0cc03552a
   Liang B, 2006, J MATER CHEM, V16, P1281, DOI 10.1039/b515549e
   Lim SY, 2015, CHEM SOC REV, V44, P362, DOI 10.1039/c4cs00269e
   Liu S, 2012, ADV MATER, V24, P2037, DOI 10.1002/adma.201200164
   Liu W, 2017, SENSOR ACTUAT B-CHEM, V241, P190, DOI 10.1016/j.snb.2016.10.068
   Liu YS, 2014, SENSOR ACTUAT B-CHEM, V196, P647, DOI 10.1016/j.snb.2014.02.053
   Matuszewski L, 2011, J FAC AGR KYUSHU U, V56, P213
   Miao P, 2015, NANOSCALE, V7, P1586, DOI 10.1039/c4nr05712k
   Park SY, 2014, ACS APPL MATER INTER, V6, P3365, DOI 10.1021/am500159p
   Purbia R, 2016, BIOSENS BIOELECTRON, V79, P467, DOI 10.1016/j.bios.2015.12.087
   Puvvada N, 2012, SCI TECHNOL ADV MAT, V13, DOI 10.1088/1468-6996/13/4/045008
   Raccor BS, 2013, J CHROMATOGR B, V935, P54, DOI 10.1016/j.jchromb.2013.07.019
   Raghu NS, 2011, J LIQ CHROMATOGR R T, V34, P476, DOI 10.1080/10826076.2011.555700
   Rahnemaie R, 2007, LANGMUIR, V23, P3680, DOI 10.1021/la062965n
   Risser F, 1997, J PHARMACEUT BIOMED, V15, P1877, DOI 10.1016/S0731-7085(96)02021-3
   Rose AAN, 2006, B CANCER, V93, P931
   Russell RGG, 2011, BONE, V49, P2, DOI 10.1016/j.bone.2011.04.022
   Sahoo SK, 2012, CHEM SOC REV, V41, P7195, DOI 10.1039/c2cs35152h
   Senaratne SG, 2000, BRIT J CANCER, V82, P1459, DOI 10.1054/bjoc.1999.1131
   Shi BF, 2016, ACS APPL MATER INTER, V8, P10717, DOI 10.1021/acsami.6b01325
   Simmons JA, 2010, WATER AIR SOIL POLL, V209, P123, DOI 10.1007/s11270-009-0185-7
   Spina A, 2013, J CELL PHYSIOL, V228, P198, DOI 10.1002/jcp.24124
   Sun J, 2015, NANOSCALE, V7, P16372, DOI 10.1039/c5nr04826e
   Suresh S, 2013, J FOOD ENG, V119, P668, DOI 10.1016/j.jfoodeng.2013.06.026
   Tang LB, 2012, ACS NANO, V6, P5102, DOI 10.1021/nn300760g
   Tassone P, 2003, BRIT J CANCER, V88, P1971, DOI 10.1038/sj.bjc.6600986
   Teng XY, 2014, J MATER CHEM B, V2, P4631, DOI 10.1039/c4tb00368c
   Wang CI, 2014, GREEN CHEM, V16, P2509, DOI 10.1039/c3gc42325e
   Wang L, 2014, ANAL CHEM, V86, P8902, DOI 10.1021/ac502646x
   Wang L, 2016, TALANTA, V160, P268, DOI 10.1016/j.talanta.2016.07.020
   Weinstein RS, 2009, NEW ENGL J MED, V360, P53, DOI 10.1056/NEJMoa0802633
   Whitaker M, 2012, NEW ENGL J MED, V366, P2048, DOI 10.1056/NEJMp1202619
   Xie Z, 2006, J CHROMATOGR A, V1104, P173, DOI 10.1016/j.chroma.2005.11.113
   Yang GH, 2016, J MATER CHEM A, V4, P12841, DOI 10.1039/c6ta05943k
   Zhai WY, 2014, ANAL CHEM, V86, P12206, DOI 10.1021/ac503215z
   Zhang HJ, 2014, ANAL CHEM, V86, P9846, DOI 10.1021/ac502446m
   Zhang QQ, 2018, BIOSENS BIOELECTRON, V100, P148, DOI 10.1016/j.bios.2017.08.049
   Zhang RZ, 2014, BIOSENS BIOELECTRON, V55, P83, DOI 10.1016/j.bios.2013.11.074
   Zhang XHF, 2013, CELL, V154, P1060, DOI 10.1016/j.cell.2013.07.036
   Zhu CZ, 2012, CHEM COMMUN, V48, P9367, DOI 10.1039/c2cc33844k
NR 58
TC 80
Z9 83
U1 2
U2 223
PU ELSEVIER
PI AMSTERDAM
PA RADARWEG 29, 1043 NX AMSTERDAM, NETHERLANDS
SN 0003-2670
EI 1873-4324
J9 ANAL CHIM ACTA
JI Anal. Chim. Acta
PD NOV 7
PY 2018
VL 1030
BP 183
EP 193
DI 10.1016/j.aca.2018.05.014
PG 11
WC Chemistry, Analytical
WE Science Citation Index Expanded (SCI-EXPANDED)
SC Chemistry
GA GN5NA
UT WOS:000439105500019
PM 30032768
DA 2023-12-20
ER

PT J
AU Zhang, M
   Tang, YJ
   Zhu, ZH
   Zhao, H
   Yao, JH
   Sun, DH
AF Zhang, Mei
   Tang, Yajun
   Zhu, Zhenhua
   Zhao, He
   Yao, Jihang
   Sun, Dahui
TI Paclitaxel and etoposide-loaded Poly (lactic-co-glycolic acid)
   microspheres fabricated by coaxial electrospraying for dual drug
   delivery
SO JOURNAL OF BIOMATERIALS SCIENCE-POLYMER EDITION
LA English
DT Article
DE PTX; ETP; osteosarcoma; PLGA microspheres; electrospray
ID POLYMERIC MICROSPHERES; NANOPARTICLES; ENCAPSULATION; EMBOLIZATION;
   PARTICLES; CISPLATIN; RELEASE
AB In this study, we fabricated paclitaxel (PTX) and etoposide (ETP) loaded Poly (lactic-co-glycolic acid) (PLGA) microspheres with core-shell structures and particle sizes ranging from 1 to 4 mu m by coaxial electrospraying. The microspheres were analyzed by scanning electron microscopy (SEM), transmission electron microscopy (TEM). The drug loading rate and entrapment efficiency of the microspheres were detected by high performance liquid chromatograph (HPLC). Moreover, the drug release profiles and degradation of drug-loaded PLGA microspheres in vitro were investigated, respectively. The distinct layered structure that existed in the manufactured core-shell microspheres can be observed by TEM. The in vitro release profiles indicated that the PLGA/PTX + ETP (PLGA/PE) microspheres exhibited the controlled release of two drugs in a sequential manner. Cell Counting Kit-8 was used to detect the toxic and side effects of the microspheres on bone tumor cells. PTX and ETP for combination drug therapy loaded microspheres had more cytotoxic effect on saos-2 osteosarcoma cells than the individual drugs. In conclusion, core-shell PLGA microspheres by electrospraying for combination drug therapy is promising for medicine applications, the PLGA/PE microspheres have some potential for osteosarcoma treatment.
C1 [Zhang, Mei; Tang, Yajun; Zhao, He] Jilin Univ, Coll Chem, Alan G MacDiarmid Lab, Changchun, Jilin, Peoples R China.
   [Zhu, Zhenhua; Yao, Jihang; Sun, Dahui] Jilin Univ, Norman Bethune Hosp 1, Changchun, Jilin, Peoples R China.
C3 Jilin University; Jilin University
RP Sun, DH (通讯作者)，Jilin Univ, Norman Bethune Hosp 1, Changchun, Jilin, Peoples R China.
EM sundahui1971@sina.com
OI Tang, Yajun/0000-0002-9745-1056
FU Jilin Province Health Project 2015 [3D5148273428]; Jilin Province Health
   Service Improvement Project 2017 [3D517EB73428]
FX This research is supported by Jilin Province Health Project 2015
   (3D5148273428) and Jilin Province Health Service Improvement Project
   2017 (3D517EB73428).
CR Algan AH, 2016, J PHARMACEUT BIOMED, V124, P382, DOI 10.1016/j.jpba.2016.03.007
   Almoustafa HA, 2017, INT J PHARMACEUT, V533, P275, DOI 10.1016/j.ijpharm.2017.09.054
   [Anonymous], 2017, COMPLEXITY 2017, DOI DOI 10.1166/jctn.2017.6154
   Bai JW, 2017, METHODS MOL BIOL, V1652, P259, DOI 10.1007/978-1-4939-7219-7_17
   Baldwin E. L., 2005, Current Medicinal Chemistry - Anti-Cancer Agents, V5, P363, DOI 10.2174/1568011054222364
   Cao LH, 2014, COLLOID SURFACE B, V115, P212, DOI 10.1016/j.colsurfb.2013.11.046
   Chen FC, 2017, ONCOTARGET, V8, P19236, DOI 10.18632/oncotarget.13705
   Dalpiaz A, 2016, J DRUG DELIV SCI TEC, V32, P283, DOI 10.1016/j.jddst.2015.07.020
   Duan R, 2017, COLLOID SURFACE B, V159, P880, DOI 10.1016/j.colsurfb.2017.08.042
   Frindy S, 2017, CARBOHYD POLYM, V167, P297, DOI 10.1016/j.carbpol.2017.03.034
   Gradishar WJ, 2005, J CLIN ONCOL, V23, P7794, DOI 10.1200/JCO.2005.04.937
   He LF, 2001, DRUG DISCOV TODAY, V6, P1153, DOI 10.1016/S1359-6446(01)02038-4
   Herbst RS, 2003, CANCER TREAT REV, V29, P407, DOI 10.1016/S0305-7372(03)00097-5
   Hess U, 2017, MAT SCI ENG C-MATER, V77, P427, DOI 10.1016/j.msec.2017.03.164
   Hrynchak I, 2017, DRUG METAB REV, V49, P158, DOI 10.1080/03602532.2017.1316285
   Katsumori T, 2017, ACTA RADIOL, V58, P834, DOI 10.1177/0284185116674499
   Lee JH, 2015, CHEM ENG SCI, V125, P75, DOI 10.1016/j.ces.2014.08.046
   Lee YH, 2011, COLLOID SURFACE B, V82, P104, DOI 10.1016/j.colsurfb.2010.08.022
   Liang Y, 2017, ACS SUSTAIN CHEM ENG, V5, P4802, DOI 10.1021/acssuschemeng.7b00208
   Mori Y, 2017, CELL STRESS CHAPERON, V22, P699, DOI 10.1007/s12192-017-0793-x
   Porcu EP, 2017, EUR J PHARM BIOPHARM, V117, P160, DOI 10.1016/j.ejpb.2017.04.010
   Ramasamy T, 2014, ACTA BIOMATER, V10, P5116, DOI 10.1016/j.actbio.2014.08.021
   Ravi S, 2008, INDIAN J PHARM SCI, V70, P303, DOI 10.4103/0250-474X.42978
   Yadav AA, 2014, BIOORGAN MED CHEM, V22, P5935, DOI 10.1016/j.bmc.2014.09.014
   Zhou ZF, 2017, BIOMATERIALS, V121, P1, DOI 10.1016/j.biomaterials.2016.12.031
NR 25
TC 10
Z9 11
U1 2
U2 62
PU TAYLOR & FRANCIS LTD
PI ABINGDON
PA 2-4 PARK SQUARE, MILTON PARK, ABINGDON OR14 4RN, OXON, ENGLAND
SN 0920-5063
EI 1568-5624
J9 J BIOMAT SCI-POLYM E
JI J. Biomater. Sci.-Polym. Ed.
PD NOV 2
PY 2018
VL 29
IS 16
BP 1949
EP 1963
DI 10.1080/09205063.2018.1485816
PG 15
WC Engineering, Biomedical; Materials Science, Biomaterials; Polymer
   Science
WE Science Citation Index Expanded (SCI-EXPANDED)
SC Engineering; Materials Science; Polymer Science
GA HE2AT
UT WOS:000453077000002
PM 29920151
DA 2023-12-20
ER

PT J
AU Hattinger, CM
   Patrizio, MP
   Tavanti, E
   Luppi, S
   Magagnoli, F
   Picci, P
   Serra, M
AF Hattinger, Claudia Maria
   Patrizio, Maria Pia
   Tavanti, Elisa
   Luppi, Silvia
   Magagnoli, Federica
   Picci, Piero
   Serra, Massimo
TI Genetic testing for high-grade osteosarcoma: a guide for future tailored
   treatments?
SO EXPERT REVIEW OF MOLECULAR DIAGNOSTICS
LA English
DT Review
DE Genetic biomarkers; osteosarcoma; prognosis; tailored treatments;
   toxicity
ID LONG NONCODING RNAS; GENOME-WIDE ASSOCIATION; INDUCED HEARING-LOSS;
   TUMOR-SUPPRESSOR; POOR-PROGNOSIS; PROMOTER HYPERMETHYLATION; EPIGENETIC
   ALTERATIONS; ABERRANT METHYLATION; EXPRESSION PROFILE; CELL METASTASIS
AB Introduction: Genetic characterization of osteosarcoma has evolved during the last decade, thanks to the integrated application of conventional and new candidate-driven and genome-wide technologies. Areas covered: This review provides an overview of the state of art in genetic testing applied to osteosarcoma, with particular regard to novel candidate genetic biomarkers that can be analyzed in tumor tissue and blood samples, which might be used to predict toxicity and prognosis, detect disease relapse, and improve patients' selection criteria for tailoring treatment. Expert commentary: Genetic testing based on modern technologies is expected to indicate new osteosarcoma-related prognostic markers and driver genes, which may highlight novel therapeutic targets and patients stratification biomarkers. The definition of tailored or targeted treatment approaches may improve outcome of patients with localized tumors and, even more, of those with metastatic disease, for whom progress in cure probability is highly warranted.
C1 [Hattinger, Claudia Maria; Patrizio, Maria Pia; Tavanti, Elisa; Luppi, Silvia; Magagnoli, Federica; Picci, Piero; Serra, Massimo] IRCCS Ist Ortoped Rizzoli, Lab Expt Oncol, Bologna, Italy.
RP Serra, M (通讯作者)，IRCCS Ist Ortoped Rizzoli, Pharmacogen & Pharmacogenet Res Unit, Lab Expt Oncol, Via Barbiano 1-10, I-40136 Bologna, Italy.
EM massimo.serra@ior.it
RI Patrizio, Maria Pia/N-5340-2018; Serra, Massimo/J-4878-2016; Hattinger,
   Claudia/Q-1212-2016
OI Patrizio, Maria Pia/0000-0003-3291-7748; Serra,
   Massimo/0000-0003-0742-1177; Hattinger, Claudia/0000-0002-9316-5095;
   Magagnoli, Federica/0000-0002-7158-335X
FU Italian Association for Cancer Research (Associazione Italiana per la
   Ricerca sul Cancro, A.I.R.C.); Istituto Ortopedico Rizzoli
FX The authors are supported by grants from the Italian Association for
   Cancer Research (Associazione Italiana per la Ricerca sul Cancro,
   A.I.R.C.; grants to Massimo Serra) and Istituto Ortopedico Rizzoli (5 x
   mille contributions to the Rizzoli Institute).
CR Anninga JK, 2011, EUR J CANCER, V47, P2431, DOI 10.1016/j.ejca.2011.05.030
   Bachman KE, 1999, CANCER RES, V59, P798
   Ballinger ML, 2016, LANCET ONCOL, V17, P1261, DOI 10.1016/S1470-2045(16)30147-4
   Baroy T, 2016, PLOS ONE, V11, DOI 10.1371/journal.pone.0163859
   Bayani J, 2003, GENE CHROMOSOME CANC, V36, P7, DOI 10.1002/gcc.10132
   Benassi MS, 2001, CANCER-AM CANCER SOC, V92, P3062, DOI 10.1002/1097-0142(20011215)92:12<3062::AID-CNCR10161>3.0.CO;2-X
   Benassi MS, 1999, INT J CANCER, V84, P489, DOI 10.1002/(SICI)1097-0215(19991022)84:5<489::AID-IJC7>3.0.CO;2-D
   Bolha L, 2017, DIS MARKERS, V2017, DOI 10.1155/2017/7243968
   Chakravarty Debyani, 2017, JCO Precis Oncol, V2017, DOI 10.1200/PO.17.00011
   Cheetham SW, 2013, BRIT J CANCER, V108, P2419, DOI 10.1038/bjc.2013.233
   Chen F, 2015, BMC MED, V13, DOI 10.1186/s12916-015-0278-7
   Chen FY, 2016, TUMOR BIOL, V37, P13403, DOI 10.1007/s13277-016-5256-y
   Chen JS, 2016, ONCOL REP, V35, P3285, DOI 10.3892/or.2016.4719
   Chen RL, 2017, ONCOTARGET, V8, P20462, DOI 10.18632/oncotarget.14726
   Chen WY, 2004, CANCER CELL, V6, P387, DOI 10.1016/j.ccr.2004.08.030
   Chen X, 2014, CELL REP, V7, P104, DOI 10.1016/j.celrep.2014.03.003
   Cong ML, 2016, TUMOR BIOL, V37, P9441, DOI 10.1007/s13277-015-4414-y
   Cote GM, 2013, CURR TREAT OPTION ON, V14, P454, DOI 10.1007/s11864-013-0239-3
   Dong D, 2016, TUMOR BIOL, V37, P6447, DOI 10.1007/s13277-015-4527-3
   Dong YQ, 2015, TUMOR BIOL, V36, P1477, DOI 10.1007/s13277-014-2631-4
   Easwaran H, 2012, GENOME RES, V22, P837, DOI 10.1101/gr.131169.111
   Egas-Bejar Daniela, 2014, Oncoscience, V1, P167
   Ferrari S, 2015, EXPERT OPIN PHARMACO, V16, P2727, DOI 10.1517/14656566.2015.1102226
   Garzon R, 2010, NAT REV DRUG DISCOV, V9, P775, DOI 10.1038/nrd3179
   Geng S, 2016, J CELL MOL MED, V20, P1611, DOI 10.1111/jcmm.12852
   Geng S, 2014, PLOS ONE, V9, DOI 10.1371/journal.pone.0091566
   Gianferante DM, 2017, NAT REV ENDOCRINOL, V13, P480, DOI 10.1038/nrendo.2017.16
   Gröbner SN, 2018, NATURE, V555, P321, DOI 10.1038/nature25480
   Han WF, 2017, BIOCHEM BIOPH RES CO, V491, P91, DOI 10.1016/j.bbrc.2017.07.049
   Harada K, 2002, ONCOGENE, V21, P4345, DOI 10.1038/sj.onc.1205446
   Harrison DJ, 2018, EXPERT REV ANTICANC, V18, P39, DOI 10.1080/14737140.2018.1413939
   Hattinger CM, 2017, EXPERT OPIN DRUG MET, V13, P245, DOI 10.1080/17425255.2017.1246532
   Hattinger CM, 2015, EXPERT OPIN EMERG DR, V20, P495, DOI 10.1517/14728214.2015.1051965
   Hattinger CM, 2015, EXPERT OPIN DRUG MET, V11, P1449, DOI 10.1517/17425255.2015.1060220
   Hou P, 2006, CANCER-AM CANCER SOC, V106, P1602, DOI 10.1002/cncr.21762
   Inbal B, 1997, NATURE, V390, P180, DOI 10.1038/36599
   Ji F, 2013, BONE, V56, P220, DOI 10.1016/j.bone.2013.05.020
   Jones KB, 2012, CANCER RES, V72, P1865, DOI 10.1158/0008-5472.CAN-11-2663
   Jones PA, 2007, CELL, V128, P683, DOI 10.1016/j.cell.2007.01.029
   Jones PA, 2016, NAT REV GENET, V17, P630, DOI 10.1038/nrg.2016.93
   Kager L, 2003, J CLIN ONCOL, V21, P2011, DOI 10.1200/JCO.2003.08.132
   Kandoth C, 2013, NATURE, V502, P333, DOI 10.1038/nature12634
   Kansara M, 2014, NAT REV CANCER, V14, P722, DOI 10.1038/nrc3838
   Karlsson EK, 2013, GENOME BIOL, V14, DOI 10.1186/gb-2013-14-12-r132
   Kobayashi Eisuke, 2012, Sarcoma, V2012, P359739, DOI 10.1155/2012/359739
   Koster R, 2018, INT J CANCER, V142, P1594, DOI 10.1002/ijc.31195
   Kovac M, 2015, NAT COMMUN, V6, DOI 10.1038/ncomms9940
   Kresse SH, 2009, GENE CHROMOSOME CANC, V48, P679, DOI 10.1002/gcc.20675
   Kumar RMR, 2016, INT J MOL SCI, V17, DOI 10.3390/ijms17060877
   Lambrecht L, 2017, PHARMACOGENOMICS, V18, P787, DOI 10.2217/pgs-2017-0013
   Lee H, 2008, BIOINFORMATICS, V24, P889, DOI 10.1093/bioinformatics/btn034
   Leroy B, 2017, CANCER RES, V77, P1250, DOI 10.1158/0008-5472.CAN-16-2179
   Li BH, 2014, MOL BIOL REP, V41, P3303, DOI 10.1007/s11033-014-3193-7
   Li F, 2015, INT J CLIN EXP PATHO, V8, P11414
   Li JP, 2013, BIOCHEM BIOPH RES CO, V433, P200, DOI 10.1016/j.bbrc.2013.02.083
   Li W, 2016, J BONE ONCOL, V5, P80, DOI 10.1016/j.jbo.2016.05.003
   Li ZH, 2017, CELL PHYSIOL BIOCHEM, V42, P1407, DOI 10.1159/000479205
   Lim S, 2003, ONCOL REP, V10, P897
   Liu CB, 2016, AM J TRANSL RES, V8, P4095
   Liu XY, 2017, ONCOTARGET, V8, P62769, DOI 10.18632/oncotarget.19370
   Lorenz S, 2016, ONCOTARGET, V7, P5273, DOI 10.18632/oncotarget.6567
   Ma B, 2016, TUMOR BIOL, V37, P4445, DOI 10.1007/s13277-015-4301-6
   Ma CB, 2016, ONCOL REP, V35, P3257, DOI 10.3892/or.2016.4718
   Maire G, 2011, CANCER GENET-NY, V204, P138, DOI 10.1016/j.cancergen.2010.12.012
   Marino-Enriquez Adrian, 2016, Surg Pathol Clin, V9, P457, DOI 10.1016/j.path.2016.04.009
   Mirabello L, 2015, CANCER DISCOV, V5, P920, DOI 10.1158/2159-8290.CD-15-0125
   Mirabello L, 2015, JNCI-J NATL CANCER I, V107, DOI 10.1093/jnci/djv101
   Morrow James J., 2015, Critical Reviews in Oncogenesis, V20, P173, DOI 10.1615/CritRevOncog.2015013713
   Namlos HM, 2012, PLOS ONE, V7, DOI 10.1371/journal.pone.0048086
   Ni Z, 2016, GENET MOL RES, V15, DOI 10.4238/gmr.15027807
   Oh JH, 2006, CLIN ORTHOP RELAT R, P216, DOI 10.1097/01.blo.0000188063.56091.69
   Palmini G, 2017, MOLECULES, V22, DOI 10.3390/molecules22030417
   Park JA, 2017, J PEDIAT HEMATOL ONC, V39, pE270, DOI [10.1097/MPH.0000000000000802, 10.1097/mph.0000000000000802]
   Park JA, 2016, BLOOD RES, V51, P50, DOI 10.5045/br.2016.51.1.50
   Patiño-García A, 2003, J PEDIAT HEMATOL ONC, V25, P362, DOI 10.1097/00043426-200305000-00003
   PEGG AE, 1990, CANCER RES, V50, P6119
   Pei H, 2015, MOL CELL BIOCHEM, V400, P245, DOI 10.1007/s11010-014-2281-2
   Perry JA, 2014, P NATL ACAD SCI USA, V111, pE5564, DOI 10.1073/pnas.1419260111
   Piperno-Neumann S, 2016, LANCET ONCOL, V17, P1070, DOI 10.1016/S1470-2045(16)30096-1
   Poos K, 2013, PLOS COMPUT BIOL, V9, DOI 10.1371/journal.pcbi.1003210
   Pussegoda K, 2013, CLIN PHARMACOL THER, V94, P243, DOI 10.1038/clpt.2013.80
   Raimondi L, 2017, ONCOTARGET, V8, P100831, DOI 10.18632/oncotarget.19852
   Rathi A, 2003, CLIN CANCER RES, V9, P3674
   Ribi S, 2015, ONCOTARGET, V6, P7727, DOI 10.18632/oncotarget.3115
   Rinn JL, 2012, ANNU REV BIOCHEM, V81, P145, DOI 10.1146/annurev-biochem-051410-092902
   Rosas SLB, 2001, CANCER RES, V61, P939
   Ross CJD, 2009, NAT GENET, V41, P1345, DOI 10.1038/ng.478
   Sadikovic B, 2010, BMC CANCER, V10, DOI 10.1186/1471-2407-10-202
   SAKAI T, 1991, AM J HUM GENET, V48, P880
   Sandberg AA, 2003, CANCER GENET CYTOGEN, V145, P1, DOI 10.1016/S0165-4608(03)00105-5
   Savage SA, 2013, NAT GENET, V45, P799, DOI 10.1038/ng.2645
   Serra M, 2017, PHARMACOGENOMICS J, V17, P11, DOI 10.1038/tpj.2016.45
   Serra M, 2017, EXPERT OPIN DRUG MET, V13, P123, DOI 10.1080/17425255.2017.1260300
   Shen L, 2014, PLOS ONE, V9, DOI 10.1371/journal.pone.0109138
   Smida J, 2017, INT J CANCER, V141, P816, DOI 10.1002/ijc.30778
   Smida J, 2010, CLIN CANCER RES, V16, P4256, DOI 10.1158/1078-0432.CCR-10-0284
   Song K, 2016, TUMOR BIOL, V37, P6493, DOI 10.1007/s13277-015-4530-8
   Sun JB, 2016, MOL BIOL REP, V43, P427, DOI 10.1007/s11033-016-3975-1
   Sun XH, 2015, INT J CLIN EXP PATHO, V8, P2994
   Sun XH, 2015, TUMOR BIOL, V36, P2127, DOI 10.1007/s13277-014-2822-z
   Talluri S, 2012, CELL CYCLE, V11, P3189, DOI 10.4161/cc.21263
   Tian ZZ, 2015, INT J CLIN EXP PATHO, V8, P15138
   Tsuchiya T, 2000, CANCER GENET CYTOGEN, V120, P91, DOI 10.1016/S0165-4608(99)00255-1
   Varshney J, 2015, FRONT MOL BIOSCI, V2, DOI 10.3389/fmolb.2015.00031
   Vos HI, 2016, PHARMACOGENET GENOM, V26, P243, DOI 10.1097/FPC.0000000000000212
   Wang B, 2015, MOL CELLS, V38, P432, DOI 10.14348/molcells.2015.2327
   Wang K, 2016, TUMOR BIOL, V37, P1105, DOI 10.1007/s13277-015-3904-2
   Wang W, 2015, ONCOTARGET, V6, P10297, DOI 10.18632/oncotarget.3305
   Wang YD, 2016, TUMOR BIOL, V37, P15211, DOI 10.1007/s13277-016-5417-z
   Wang ZG, 2017, ONCOTARGET, V8, P31465, DOI 10.18632/oncotarget.16356
   Wang ZL, 2016, EXP THER MED, V11, P1293, DOI 10.3892/etm.2016.3085
   Worst BC, 2016, EUR J CANCER, V65, P91, DOI 10.1016/j.ejca.2016.06.009
   Wu SF, 2016, GENE, V584, P83, DOI 10.1016/j.gene.2016.03.021
   Xia WK, 2016, ONCOTARGETS THER, V9, P4645, DOI 10.2147/OTT.S103376
   Xie Lu, 2018, Oncotarget, V9, P11465, DOI 10.18632/oncotarget.23222
   Xu SH, 2014, WORLD J SURG ONCOL, V12, DOI 10.1186/1477-7819-12-195
   Yang ZZ, 2016, CELL DEATH DIS, V7, DOI 10.1038/cddis.2016.272
   Zhang C, 2016, ONCOL REP, V35, P3275, DOI 10.3892/or.2016.4700
   Zhang HG, 2017, WORLD J SURG ONCOL, V15, DOI 10.1186/s12957-017-1142-3
   Zhang JH, 2015, NEW ENGL J MED, V373, P2336, DOI 10.1056/NEJMoa1508054
   Zhang SL, 2016, BIOCHEM BIOPH RES CO, V472, P557, DOI 10.1016/j.bbrc.2016.03.040
   Zhao HX, 2016, AM J TRANSL RES, V8, P3503
   Zhou CS, 2016, CELL ONCOL, V39, P463, DOI 10.1007/s13402-016-0288-2
   Zhou ZH, 2016, CLIN SCI, V130, P921, DOI 10.1042/CS20150509
   Zhu JF, 2012, AM J PATHOL, V180, P2440, DOI 10.1016/j.ajpath.2012.02.023
NR 125
TC 12
Z9 12
U1 0
U2 7
PU TAYLOR & FRANCIS AS
PI OSLO
PA KARL JOHANS GATE 5, NO-0154 OSLO, NORWAY
SN 1473-7159
EI 1744-8352
J9 EXPERT REV MOL DIAGN
JI Expert Rev. Mol. Diagn.
PD NOV 2
PY 2018
VL 18
IS 11
BP 947
EP 961
DI 10.1080/14737159.2018.1535903
PG 15
WC Pathology
WE Science Citation Index Expanded (SCI-EXPANDED)
SC Pathology
GA GZ0TX
UT WOS:000449079100005
PM 30324828
DA 2023-12-20
ER

PT J
AU Hellmann, I
   Waldmeier, L
   Bannwarth-Escher, MC
   Maslova, K
   Wolter, FI
   Grawunder, U
   Beerli, RR
AF Hellmann, Ina
   Waldmeier, Lorenz
   Bannwarth-Escher, Marie-Christine
   Maslova, Kseniya
   Wolter, Fabian I.
   Grawunder, Ulf
   Beerli, Roger R.
TI Novel Antibody Drug Conjugates Targeting Tumor-Associated Receptor
   Tyrosine Kinase ROR2 by Functional Screening of Fully Human Antibody
   Libraries Using Transpo-mAb Display on Progenitor B Cells
SO FRONTIERS IN IMMUNOLOGY
LA English
DT Article
DE antibody drug conjugate (ADC); transposition; mammalian IgG cell
   display; antibody discovery; functional screen; ROR2; human immune
   library; human IgG transgenic mice
ID POTENTIAL THERAPEUTIC TARGET; YEAST SURFACE DISPLAY;
   MONOCLONAL-ANTIBODIES; INTERNALIZATION; EXPRESSION; CHAIN; GENERATION;
   AFFINITY; PROTEIN; GROWTH
AB Receptor tyrosine kinase-like orphan receptor 2 (ROR2) has been identified as a highly relevant tumor-associated antigen in a variety of cancer indications of high unmet medical need, including renal cell carcinoma and osteosarcoma, making it an attractive target for targeted cancer therapy. Here, we describe the de novo discovery of fully human ROR2-specific antibodies and potent antibody drug conjugates (ADCs) derived thereof by combining antibody discovery from immune libraries of human immunoglobulin transgenic animals using the Transpo-mAb mammalian cell-based IgG display platform with functional screening for internalizing antibodies using a secondary ADC assay. The discovery strategy entailed immunization of transgenic mice with the cancer antigen ROR2, harboring transgenic IgH and IgL chain gene loci with limited number of fully human V, D, and J gene segments. This was followed by recovering antibody repertoires from the immunized animals, expressing and screening them as full-length human IgG libraries by transposon-mediated display in progenitor B lymphocytes ("Transpo-mAb Display") for ROR2 binding. Individual cellular "Transpo-mAb" clones isolated by single cell sorting and capable of expressing membrane-bound as well as secreted human IgG were directly screened during antibody discovery, not only for high affinity binding to human ROR2, but also functionally as ADCs using a cytotoxicity assay with a secondary anti-human IgG-toxin-conjugate. Using this strategy, we identified and validated 12 fully human, monoclonal anti-human ROR2 antibodies with nanomolar affinities that are highly potent as ADCs and could be promising candidates for the therapy of human cancer. The screening for functional and internalizing antibodies during the early phase of antibody discovery demonstrates the utility of the mammalian cell-based Transpo-mAb Display platform to select for functional binders and as a powerful tool to improve the efficiency for the development of therapeutically relevant ADCs.
C1 [Hellmann, Ina; Waldmeier, Lorenz; Bannwarth-Escher, Marie-Christine; Maslova, Kseniya; Wolter, Fabian I.; Grawunder, Ulf; Beerli, Roger R.] NBE Therapeut Ltd, Basel, Switzerland.
   [Wolter, Fabian I.] Celonic AG, Basel, Switzerland.
RP Grawunder, U (通讯作者)，NBE Therapeut Ltd, Basel, Switzerland.
EM ulf.grawunder@nbe-therapeutics.com
CR Andreev J, 2017, MOL CANCER THER, V16, P681, DOI 10.1158/1535-7163.MCT-16-0658
   Bayerlová M, 2017, FRONT ONCOL, V7, DOI 10.3389/fonc.2017.00135
   Beck A., 2014, MABS, V6, P30, DOI [DOI 10.4161/MABS.27005, 10.4161/MABS.27005]
   Beck A, 2017, NAT REV DRUG DISCOV, V16, P315, DOI 10.1038/nrd.2016.268
   Beerli RR, 2008, P NATL ACAD SCI USA, V105, P14336, DOI 10.1073/pnas.0805942105
   Beerli RR, 2015, PLOS ONE, V10, DOI 10.1371/journal.pone.0131177
   Berry JD, 2003, HYBRIDOMA HYBRIDOM, V22, P97, DOI 10.1089/153685903321948021
   Boder ET, 1997, NAT BIOTECHNOL, V15, P553, DOI 10.1038/nbt0697-553
   Breous-Nystrom E, 2014, METHODS, V65, P57, DOI 10.1016/j.ymeth.2013.09.003
   Brüggemann M, 2015, ARCH IMMUNOL THER EX, V63, P101, DOI 10.1007/s00005-014-0322-x
   Chao G, 2006, NAT PROTOC, V1, P755, DOI 10.1038/nprot.2006.94
   Chaparro-Riggers J, 2012, J BIOL CHEM, V287, P11090, DOI 10.1074/jbc.M111.319764
   CHEN JZ, 1993, CURR OPIN IMMUNOL, V5, P194, DOI 10.1016/0952-7915(93)90004-C
   Cheung NK, 2012, FRONT ONCOL, V2, P1, DOI [10.3389/fonc.2012.00034/abstract, DOI 10.3389/FONC.2012.00034/ABSTRACT]
   CO MS, 1991, NATURE, V351, P501, DOI 10.1038/351501a0
   Debebe Z, 2015, PHARMACOL THERAPEUT, V150, P143, DOI 10.1016/j.pharmthera.2015.01.010
   DeChiara TM, 2000, NAT GENET, V24, P271, DOI 10.1038/73488
   Doronina SO, 2003, NAT BIOTECHNOL, V21, P778, DOI 10.1038/nbt832
   Dubowchik GM, 1998, BIOORG MED CHEM LETT, V8, P3347, DOI 10.1016/S0960-894X(98)00610-6
   Edris B, 2012, J PATHOL, V227, P223, DOI 10.1002/path.3986
   Ford CE, 2013, INT J CANCER, V133, P779, DOI 10.1002/ijc.27984
   Francisco JA, 2003, BLOOD, V102, P1458, DOI 10.1182/blood-2003-01-0039
   Gai SA, 2007, CURR OPIN STRUC BIOL, V17, P467, DOI 10.1016/j.sbi.2007.08.012
   Green JL, 2008, TRENDS CELL BIOL, V18, P536, DOI 10.1016/j.tcb.2008.08.006
   Henry C, 2017, ONCOTARGET, V8, P112727, DOI 10.18632/oncotarget.22559
   Ho M, 2006, P NATL ACAD SCI USA, V103, P9637, DOI 10.1073/pnas.0603653103
   Hock MB, 2015, AAPS J, V17, P35, DOI 10.1208/s12248-014-9684-6
   HUANG JF, 2015, SCI REP-UK, V5, DOI DOI 10.1038/SREP
   Hughes B, 2010, NAT REV DRUG DISCOV, V9, P665, DOI 10.1038/nrd3270
   JONES PT, 1986, NATURE, V321, P522, DOI 10.1038/321522a0
   KITAMURA D, 1992, CELL, V69, P823, DOI 10.1016/0092-8674(92)90293-L
   KITAMURA D, 1991, NATURE, V350, P423, DOI 10.1038/350423a0
   Klussman K, 2004, BIOCONJUGATE CHEM, V15, P765, DOI 10.1021/bc049969t
   Kobayashi M, 2009, ORAL SURG ORAL MED O, V107, P398, DOI 10.1016/j.tripleo.2008.08.018
   KOHLER G, 1975, NATURE, V256, P495, DOI 10.1038/256495a0
   Lambert JM, 2017, ADV THER, V34, P1015, DOI 10.1007/s12325-017-0519-6
   Lee EC, 2014, NAT BIOTECHNOL, V32, P356, DOI 10.1038/nbt.2825
   Li Y, 2015, J BIOMOL SCREEN, V20, P869, DOI 10.1177/1087057115588511
   Lyon RP, 2012, CONJUGATION OF ANTIC
   Mei HJ, 2014, BIOCHEM BIOPH RES CO, V453, P703, DOI 10.1016/j.bbrc.2014.09.141
   MELCHERS F, 1994, ANNU REV IMMUNOL, V12, P209, DOI 10.1146/annurev.iy.12.040194.001233
   Morioka K, 2009, CANCER SCI, V100, P1227, DOI 10.1111/j.1349-7006.2009.01165.x
   O'Connell MP, 2010, ONCOGENE, V29, P34, DOI 10.1038/onc.2009.305
   Oishi I, 2003, GENES CELLS, V8, P645, DOI 10.1046/j.1365-2443.2003.00662.x
   Peng H, 2017, J MOL BIOL, V429, P2954, DOI 10.1016/j.jmb.2017.08.003
   Quintieri L, 2005, CLIN CANCER RES, V11, P1608, DOI 10.1158/1078-0432.CCR-04-1845
   Rasmussen NR, 2013, J BIOL CHEM, V288, P26301, DOI 10.1074/jbc.M113.466086
   Rebagay G, 2012, FRONT ONCOL, V2, DOI 10.3389/fonc.2012.00034
   Riedl T, 2016, J BIOMOL SCREEN, V21, P12, DOI 10.1177/1087057115613270
   Ritchie M, 2013, MABS-AUSTIN, V5, P13, DOI 10.4161/mabs.22854
   Roarty K, 2017, ONCOGENE, V36, P5958, DOI 10.1038/onc.2017.206
   ROLINK A, 1993, EUR J IMMUNOL, V23, P1284, DOI 10.1002/eji.1830230614
   Rudnick SI, 2011, CANCER RES, V71, P2250, DOI 10.1158/0008-5472.CAN-10-2277
   Sblattero D, 1998, IMMUNOTECHNOLOGY, V3, P271, DOI 10.1016/S1380-2933(97)10004-5
   Sblattero D, 2000, NAT BIOTECHNOL, V18, P75, DOI 10.1038/71958
   Schmidt MM, 2008, CANCER IMMUNOL IMMUN, V57, P1879, DOI 10.1007/s00262-008-0518-1
   Smith Ernest S, 2004, Methods Mol Biol, V269, P65
   Stefan N, 2017, MOL CANCER THER, V16, P879, DOI 10.1158/1535-7163.MCT-16-0688
   TILL M, 1988, CANCER RES, V48, P1119
   Tiller T, 2008, J IMMUNOL METHODS, V329, P112, DOI 10.1016/j.jim.2007.09.017
   Tiller T, 2013, MABS-AUSTIN, V5, P445, DOI 10.4161/mabs.24218
   Waldmeier L, 2016, MABS-AUSTIN, V8, P726, DOI 10.1080/19420862.2016.1160990
   Wright TM, 2010, J BIOL CHEM, V285, P12916, DOI 10.1074/jbc.M109.073924
   Yamamoto H, 2007, GENES CELLS, V12, P1215, DOI 10.1111/j.1365-2443.2007.01128.x
   Yang CM, 2017, ONCOL RES, V25, P195, DOI 10.3727/096504016X14732772150424
NR 65
TC 16
Z9 19
U1 3
U2 16
PU FRONTIERS MEDIA SA
PI LAUSANNE
PA AVENUE DU TRIBUNAL FEDERAL 34, LAUSANNE, CH-1015, SWITZERLAND
SN 1664-3224
J9 FRONT IMMUNOL
JI Front. Immunol.
PD NOV 2
PY 2018
VL 9
AR 2490
DI 10.3389/fimmu.2018.02490
PG 16
WC Immunology
WE Science Citation Index Expanded (SCI-EXPANDED)
SC Immunology
GA GZ0WQ
UT WOS:000449086600001
PM 30450096
OA Green Published, gold
DA 2023-12-20
ER

PT J
AU Mesiano, G
   Grignani, G
   Fiorino, E
   Leuci, V
   Rotolo, R
   D'Ambrosio, L
   Salfi, C
   Gammaitoni, L
   Giraudo, L
   Pisacane, A
   Butera, S
   Pignochino, Y
   Basiricó, M
   Capozzi, F
   Sapino, A
   Aglietta, M
   Sangiolo, D
AF Mesiano, Giulia
   Grignani, Giovanni
   Fiorino, Erika
   Leuci, Valeria
   Rotolo, Ramona
   D'Ambrosio, Lorenzo
   Salfi, Chiara
   Gammaitoni, Loretta
   Giraudo, Lidia
   Pisacane, Alberto
   Butera, Sara
   Pignochino, Ymera
   Basirico, Marco
   Capozzi, Federica
   Sapino, Anna
   Aglietta, Massimo
   Sangiolo, Dario
TI Cytokine Induced Killer cells are effective against sarcoma cancer stem
   cells spared by chemotherapy and target therapy.
SO ONCOIMMUNOLOGY
LA English
DT Article
DE CIK cells; sarcomas; Cancer stem cells; adoptive immunotherapy
ID SOFT-TISSUE SARCOMA; CLINICAL-PRACTICE GUIDELINES; T-CELLS; FOLLOW-UP;
   MOLECULAR-MECHANISMS; LENTIVIRUS VECTOR; MALIGNANT-CELLS; ANTIGEN;
   OSTEOSARCOMA; BONE
AB Metastatic bone and soft tissue sarcomas often relapse after chemotherapy (CHT) and molecular targeted therapy (mTT), maintaining a severe prognosis. A subset of sarcoma cancer stem cells (sCSC) is hypothesized to resist conventional drugs and sustain disease relapses. We investigated the immunotherapy activity of cytokine induced killer cells (CIK) against autologous sCSC that survived CHT and mTT. The experimental platform included two aggressive bone and soft tissue sarcoma models: osteosarcoma (OS) and undifferentiated-pleomorphic sarcoma (UPS). To visualize putative sCSC we engineered patient-derived sarcoma cultures (2 OS and 3 UPS) with a lentiviral sCSC-detector wherein the promoter of stem-gene Oct4 controls the expression of eGFP. We visualized a fraction of sCSC (mean 24.2 +/- 5.2%) and confirmed their tumorigenicity in vivo. sCSC resulted relatively resistant to both CHT and mTT in vitro. Therapeutic doses of doxorubicin significantly enriched viable eGFP(+)sCSC in both OS (2.6 fold, n = 16) and UPS (2.3 fold, n = 29) compared to untreated controls. Treatment with sorafenib (for OS) and pazopanib (for UPS) also determined enrichment (1.3 fold) of viable eGFP(+)sCSC, even if less intense than what observed after CHT. Sarcoma cells surviving CHT and mTT were efficiently killed in vitro by autologous CIK even at minimal effector/target ratios (40:1 = 82%, 1:4 = 29%, n = 13). CIK immunotherapy did not spare sCSC that were killed as efficiently as whole sarcoma cell population. The relative chemo-resistance of sCSC and sensitivity to CIK immunotherapy was confirmed in vivo. Our findings support CIK as an innovative, clinically explorable, approach to eradicate chemo-resistant sCSC implicated in tumor relapse.
C1 [Mesiano, Giulia; Grignani, Giovanni; Leuci, Valeria; D'Ambrosio, Lorenzo; Gammaitoni, Loretta; Giraudo, Lidia; Pignochino, Ymera; Basirico, Marco; Capozzi, Federica; Aglietta, Massimo; Sangiolo, Dario] IRCCS, FPO, Candiolo Canc Inst, Med Oncol Div, Str Prov 142,Km 3-95, I-10060 Candiolo, To, Italy.
   [Fiorino, Erika; Leuci, Valeria; Rotolo, Ramona; D'Ambrosio, Lorenzo; Salfi, Chiara; Pignochino, Ymera; Aglietta, Massimo; Sangiolo, Dario] Univ Torino, Dept Oncol, Turin, Italy.
   [Pisacane, Alberto; Sapino, Anna] IRCCS, FPO, Candiolo Canc Inst, Pathol Div, Str Prov 142,Km 3-95, I-10060 Candiolo, To, Italy.
   [Butera, Sara] Univ Torino, Haematol Div 1, Dept Mol Biotechnol & Hlth Sci, Turin, Italy.
   [Sapino, Anna] Univ Torino, Dept Med Sci, Turin, Italy.
C3 IRCCS Fondazione del Piemonte per l'Oncologia; University of Turin;
   IRCCS Fondazione del Piemonte per l'Oncologia; University of Turin;
   University of Turin
RP Sangiolo, D (通讯作者)，IRCCS, Candiolo Canc Inst, FPO, Str Prov 142 Km 3-9, I-10060 Candiolo, TO, Italy.
EM dario.sangiolo@ircc.it
RI Sapino, Anna/AGY-9901-2022; Pignochino, Ymera/K-7414-2016; Sangiolo,
   Dario/ADQ-1991-2022; Capozzi, Federica/AAB-9863-2019; Pignochino,
   Ymera/AAW-6873-2021; leuci, valeria/D-5554-2019; sangiolo,
   dario/AAC-4647-2022; Grignani, Giovanni/AAB-5913-2022; pisacane,
   alberto/AAB-9001-2020
OI Sapino, Anna/0000-0003-3542-9571; Sangiolo, Dario/0000-0002-7163-7071;
   Capozzi, Federica/0000-0002-6458-5699; Pignochino,
   Ymera/0000-0001-5073-8618; leuci, valeria/0000-0003-3592-9779; sangiolo,
   dario/0000-0002-7163-7071; pisacane, alberto/0000-0002-5143-8980;
   FIORINO, ERIKA/0000-0002-8662-9525; rotolo, ramona/0000-0002-8544-115X;
   D'Ambrosio, Lorenzo/0000-0003-3294-8819; GRIGNANI,
   GIOVANNI/0000-0001-5515-569X; MESIANO, GIULIA/0000-0001-8950-9054;
   Giraudo, Lidia/0000-0002-0931-8352; Basirico',
   Marco/0000-0002-3059-7501; AGLIETTA, Massimo/0000-0002-2255-7972
CR Bacci G, 2000, J CLIN ONCOL, V18, P4016, DOI 10.1200/JCO.2000.18.24.4016
   Baker J, 2001, BLOOD, V97, P2923, DOI 10.1182/blood.V97.10.2923
   Cabrera T, 1998, TISSUE ANTIGENS, V52, P114, DOI 10.1111/j.1399-0039.1998.tb02274.x
   Canter RJ, 2014, BMC CANCER, V14, DOI 10.1186/1471-2407-14-756
   Casali PG, 2010, ANN ONCOL, V21, pv198, DOI 10.1093/annonc/mdq209
   CASSON AG, 1992, CANCER, V69, P662, DOI 10.1002/1097-0142(19920201)69:3<662::AID-CNCR2820690311>3.0.CO;2-I
   Ciurea ME, 2014, INT J MOL SCI, V15, P8169, DOI 10.3390/ijms15058169
   Clarke MF, 2006, CELL, V124, P1111, DOI 10.1016/j.cell.2006.03.011
   Cojoc M, 2015, SEMIN CANCER BIOL, V31, P16, DOI 10.1016/j.semcancer.2014.06.004
   Colak S, 2014, FEBS J, V281, P4779, DOI 10.1111/febs.13023
   Concha-Benavente F, 2016, ORAL ONCOL, V58, P52, DOI 10.1016/j.oraloncology.2016.05.008
   Croker AK, 2008, J CELL MOL MED, V12, P374, DOI 10.1111/j.1582-4934.2007.00211.x
   D'Angelo SP, 2015, HUM PATHOL, V46, P357, DOI 10.1016/j.humpath.2014.11.001
   Dull T, 1998, J VIROL, V72, P8463, DOI 10.1128/JVI.72.11.8463-8471.1998
   Fagioli F, 2002, J CLIN ONCOL, V20, P2150, DOI 10.1200/JCO.2002.08.081
   FERRONE S, 1995, IMMUNOL TODAY, V16, P487, DOI 10.1016/0167-5699(95)80033-6
   Follenzi A, 2000, NAT GENET, V25, P217, DOI 10.1038/76095
   Gammaitoni L, 2017, CLIN CANCER RES, V23, P2277, DOI 10.1158/1078-0432.CCR-16-1524
   Gammaitoni L, 2013, CLIN CANCER RES, V19, P4347, DOI 10.1158/1078-0432.CCR-13-0061
   Gelderblom H, 2011, EUR J CANCER, V47, P895, DOI 10.1016/j.ejca.2010.11.036
   Gerrard L, 2005, STEM CELLS, V23, P124, DOI 10.1634/stemcells.2004-0102
   Grignani G, 2015, LANCET ONCOL, V16, P98, DOI 10.1016/S1470-2045(14)71136-2
   Gutierrez JC, 2007, J SURG RES, V141, P105, DOI 10.1016/j.jss.2007.02.026
   Heare T, 2009, CURR OPIN PEDIATR, V21, P365, DOI 10.1097/MOP.0b013e32832b1111
   Hemminger JA, 2013, MODERN PATHOL, V26, P1204, DOI 10.1038/modpathol.2013.65
   Hogendoorn PCW, 2010, ANN ONCOL, V21, pv204, DOI 10.1093/annonc/mdq223
   Islam F, 2015, EXP CELL RES, V335, P135, DOI 10.1016/j.yexcr.2015.04.018
   Jo VY, 2014, PATHOLOGY, V46, P95, DOI 10.1097/PAT.0000000000000050
   Jungbluth AA, 2001, INT J CANCER, V94, P252, DOI 10.1002/ijc.1451
   Kageshita T, 1999, AM J PATHOL, V154, P745, DOI 10.1016/S0002-9440(10)65321-7
   Kaiser J, 2015, SCIENCE, V347, P226, DOI 10.1126/science.347.6219.226
   Kempf-Bielack B, 2005, J CLIN ONCOL, V23, P559, DOI 10.1200/JCO.2005.04.063
   Kim JR, 2013, PLOS ONE, V8, DOI 10.1371/journal.pone.0082870
   Leone P, 2013, JNCI-J NATL CANCER I, V105, P1172, DOI 10.1093/jnci/djt184
   LU PH, 1994, J IMMUNOL, V153, P1687
   Maki Robert G., 2013, Sarcoma, V2013, P168145, DOI 10.1155/2013/168145
   Olioso P, 2009, HEMATOL ONCOL, V27, P130, DOI 10.1002/hon.886
   Poh SL, 2016, CANCER IMMUNOL IMMUN, V65, P525, DOI 10.1007/s00262-016-1815-8
   Pollack SM, 2012, CANCER-AM CANCER SOC, V118, P4564, DOI 10.1002/cncr.27446
   Pollack SM, 2012, PLOS ONE, V7, DOI 10.1371/journal.pone.0032165
   Robbins PF, 2015, CLIN CANCER RES, V21, P1019, DOI 10.1158/1078-0432.CCR-14-2708
   Rycaj K, 2014, INT J RADIAT BIOL, V90, P615, DOI 10.3109/09553002.2014.892227
   Sangiolo D, 2014, CANCER RES, V74, P119, DOI 10.1158/0008-5472.CAN-13-1559
   Schmeel LC, 2015, J CANCER RES CLIN, V141, P839, DOI 10.1007/s00432-014-1864-3
   Schmidt-Wolf IGH, 1999, BRIT J CANCER, V81, P1009, DOI 10.1038/sj.bjc.6690800
   SCHMIDTWOLF IGH, 1994, BRIT J HAEMATOL, V87, P453, DOI 10.1111/j.1365-2141.1994.tb08297.x
   SCHMIDTWOLF IGH, 1991, J EXP MED, V174, P139, DOI 10.1084/jem.174.1.139
   Seliger B, 2002, SEMIN CANCER BIOL, V12, P3, DOI 10.1006/scbi.2001.0404
   Seliger B, 2010, CANCER IMMUNOL IMMUN, V59, P529, DOI 10.1007/s00262-009-0769-5
   Shen JK, 2014, ONCOIMMUNOLOGY, V3, DOI 10.4161/21624011.2014.954467
   Sieg EP, 2016, CUREUS J MED SCIENCE, V8, DOI 10.7759/cureus.876
   Thompson PA, 2012, CURR ONCOL REP, V14, P197, DOI 10.1007/s11912-012-0223-2
   Verneris MR, 2004, BLOOD, V103, P3065, DOI 10.1182/blood-2003-06-2125
   Verneris MR, 2002, J CLIN IMMUNOL, V22, P131, DOI 10.1023/A:1015415928521
   Wang Z, 2016, FRONT IMMUNOL, V7, DOI 10.3389/fimmu.2016.00353
   Zufferey R, 1998, J VIROL, V72, P9873, DOI 10.1128/JVI.72.12.9873-9880.1998
NR 56
TC 21
Z9 23
U1 3
U2 15
PU TAYLOR & FRANCIS INC
PI PHILADELPHIA
PA 530 WALNUT STREET, STE 850, PHILADELPHIA, PA 19106 USA
SN 2162-402X
J9 ONCOIMMUNOLOGY
JI OncoImmunology
PD NOV 2
PY 2018
VL 7
IS 11
DI 10.1080/2162402X.2018.1465161
PG 11
WC Oncology; Immunology
WE Science Citation Index Expanded (SCI-EXPANDED)
SC Oncology; Immunology
GA GX0EW
UT WOS:000447383700003
PM 30393581
OA Green Published, gold
DA 2023-12-20
ER

PT J
AU Bingol, HB
   Duman, FD
   Acar, HY
   Yagci, MB
   Avci, D
AF Bingol, Hatice Betul
   Duman, Fatma Demir
   Acar, Havva Yagci
   Yagci, Mustafa Bads
   Avci, Duygu
TI Redox-responsive phosphonate-functionalized poly(β-amino ester) gels and
   cryogels
SO EUROPEAN POLYMER JOURNAL
LA English
DT Article
DE Macromonomers; Phosphonate; Poly(beta-amino)ester; Biomaterials;
   Degradation
ID RADICAL POLYMERIZATION; GENE DELIVERY; MULTIDRUG-RESISTANCE; ADHESIVE
   PROPERTIES; DRUG-DELIVERY; BREAST-CANCER; CO-DELIVERY; ACID;
   NANOPARTICLES; DOXORUBICIN
AB Poly(beta-amino ester) networks have gained attention as a class of degradable polymers for biomedical applications, particularly as scaffolds for tissue engineering. In this work, two novel phosphonated diamines (one containing a redox-responsive disulfide group) are reacted with diacrylates via aza-Michael addition reaction to form acrylate terminated poly(beta-amino ester)s which are subsequently used as macromolecular precursors for fabrication of degradable gels and cryogels. The degradation rates of the gels and cryogels are monitored in phosphate buffer saline (PBS) and dithiothreitol (DTT), and the degradation times are found to range from hours to months depending on the design of chemical structure. The in vitro cytotoxicities of the degradation products are assessed with mouse embryonic fibroblast cells (NIH 3T3) and human osteosarcoma cells (Saos-2). The tailorability of the degradation rates and the non-toxicity of the degradation products make these poly(beta-amino ester) gels and cryogels good candidates as scaffolds for tissue engineering applications.
C1 [Bingol, Hatice Betul; Avci, Duygu] Bogazici Univ, Dept Chem, TR-34342 Istanbul, Turkey.
   [Duman, Fatma Demir; Acar, Havva Yagci] Koc Univ, Dept Chem, TR-34450 Istanbul, Turkey.
   [Yagci, Mustafa Bads] Koc Univ, Surface Sci & Technol Ctr KUYTAM, TR-34450 Istanbul, Turkey.
C3 Bogazici University; Koc University; Koc University
RP Avci, D (通讯作者)，Bogazici Univ, Dept Chem, TR-34342 Istanbul, Turkey.
EM avcid@boun.edu.tr
RI Yagci, M. Baris/Y-9625-2018; Avci, Duygu/AAN-3288-2020
OI Yagci, M. Baris/0000-0003-1087-875X; Demir Duman,
   Fatma/0000-0001-7005-1733
FU Scientific and Technological Research Council of Turkey (TUBITAK)
FX Hatice Betul Bingol acknowledges the financial support of the Scientific
   and Technological Research Council of Turkey (TUBITAK) National
   Scholarship Programme for PhD Students (2211-A).
CR Akgun B, 2012, J POLYM SCI POL CHEM, V50, P4854, DOI 10.1002/pola.26305
   Akyol E, 2018, J BIOMED MATER RES A, V106, P1390, DOI 10.1002/jbm.a.36339
   An T, 2016, RSC ADV, V6, P38624, DOI 10.1039/c6ra03997a
   Bingol HB, 2015, J POLYM SCI POL CHEM, V53, P2755, DOI 10.1002/pola.27746
   Brey DM, 2008, J BIOMED MATER RES A, V85A, P731, DOI 10.1002/jbm.a.31494
   Catel Y, 2008, J POLYM SCI POL CHEM, V46, P7074, DOI 10.1002/pola.23013
   Catel Y, 2009, J POLYM SCI POL CHEM, V47, P5258, DOI 10.1002/pola.23575
   Cheng TJ, 2015, CHEM COMMUN, V51, P14985, DOI 10.1039/c5cc05854f
   Demkowicz S, 2016, RSC ADV, V6, P7101, DOI 10.1039/c5ra25446a
   Deng B, 2015, NANOSCALE, V7, P12773, DOI 10.1039/c5nr02878g
   Deng XJ, 2014, BIOMATERIALS, V35, P5006, DOI 10.1016/j.biomaterials.2014.03.005
   Dispinar T, 2012, MACROMOL BIOSCI, V12, P383, DOI 10.1002/mabi.201100396
   Duan ZY, 2014, J MATER CHEM B, V2, P6271, DOI 10.1039/c4tb00319e
   Endo K, 2001, J POLYM SCI POL CHEM, V39, P145, DOI 10.1002/1099-0518(20010101)39:1<145::AID-POLA160>3.3.CO;2-K
   ENDO K, 1992, MACROMOLECULES, V25, P5554, DOI 10.1021/ma00046a072
   Fang C, 2012, NANOSCALE, V4, P7012, DOI 10.1039/c2nr32159a
   Fernando IR, 2015, NANOSCALE, V7, P7178, DOI 10.1039/c4nr07443b
   González G, 2015, POLYM CHEM-UK, V6, P6987, DOI 10.1039/c5py00906e
   Guk K, 2013, INT J PHARMACEUT, V453, P541, DOI 10.1016/j.ijpharm.2013.06.021
   Guven MN, 2017, J POLYM SCI POL CHEM, V55, P3195, DOI 10.1002/pola.28684
   Guven MN, 2017, J BIOMED MATER RES A, V105, P1412, DOI 10.1002/jbm.a.36026
   Hawkins AM, 2011, J APPL POLYM SCI, V122, P1420, DOI 10.1002/app.34093
   Hawkins AM, 2011, ACTA BIOMATER, V7, P1956, DOI 10.1016/j.actbio.2011.01.024
   Hochdörffer K, 2012, J MED CHEM, V55, P7502, DOI 10.1021/jm300493m
   Huang JY, 2015, CHEM COMMUN, V51, P8473, DOI 10.1039/c5cc02193f
   Huo M, 2014, POLYM CHEM-UK, V5, P1519, DOI 10.1039/c3py01192e
   Hwang SJ, 2007, MACROMOL RES, V15, P437, DOI 10.1007/BF03218811
   Jones CH, 2015, BIOMATERIALS, V37, P333, DOI 10.1016/j.biomaterials.2014.10.037
   Kim SY, 2009, J APPL POLYM SCI, V113, P3460, DOI 10.1002/app.30318
   Kootala S, 2016, BIOMATER SCI-UK, V4, P250, DOI 10.1039/c5bm00355e
   Kootala S, 2015, BIOMATER SCI-UK, V3, P1197, DOI 10.1039/c5bm00096c
   Lakes AL, 2018, ACTA BIOMATER, V68, P178, DOI 10.1016/j.actbio.2017.12.030
   Liu S, 2017, ACS BIOMATER SCI ENG, V3, P1283, DOI 10.1021/acsbiomaterials.6b00503
   Lozinsky VI, 2003, TRENDS BIOTECHNOL, V21, P445, DOI 10.1016/j.tibtech.2003.08.002
   Lynn DM, 2001, J AM CHEM SOC, V123, P8155, DOI 10.1021/ja016288p
   Lynn DM, 2000, J AM CHEM SOC, V122, P10761, DOI 10.1021/ja0015388
   Mc Bath RA, 2010, POLYM CHEM-UK, V1, P860, DOI 10.1039/c0py00074d
   Metter RB, 2010, ACTA BIOMATER, V6, P1219, DOI 10.1016/j.actbio.2009.10.027
   Monge S, 2011, BIOMACROMOLECULES, V12, P1973, DOI 10.1021/bm2004803
   Newland B, 2016, BIOMATER SCI-UK, V4, P400, DOI 10.1039/c5bm00542f
   Okay O, 2014, ADV POLYM SCI, V263, P103, DOI 10.1007/978-3-319-05846-7_3
   Ou M, 2008, BIOCONJUGATE CHEM, V19, P626, DOI 10.1021/bc700397x
   Paolino D, 2015, J MATER CHEM B, V3, P250, DOI 10.1039/c4tb00955j
   Park HS, 2011, NANOTECHNOLOGY, V22, DOI 10.1088/0957-4484/22/46/465603
   Qiao ZY, 2015, J MATER CHEM B, V3, P2943, DOI 10.1039/c4tb02144d
   Qiao ZY, 2014, POLYM CHEM-UK, V5, P844, DOI 10.1039/c3py01117h
   Bui QN, 2015, MACROMOLECULES, V48, P4046, DOI 10.1021/acs.macromol.5b00423
   Retailleau M, 2017, POLYM ADVAN TECHNOL, V28, P491, DOI 10.1002/pat.3914
   Retailleau M, 2016, RSC ADV, V6, P47130, DOI 10.1039/c6ra07610f
   Retailleau M, 2015, ACS MACRO LETT, V4, P1327, DOI 10.1021/acsmacrolett.5b00675
   Safranski DL, 2010, POLYMER, V51, P3130, DOI 10.1016/j.polymer.2010.05.029
   Sankaranarayanan J, 2010, ACS NANO, V4, P5930, DOI 10.1021/nn100968e
   Shen YQ, 2009, NANOMED-NANOTECHNOL, V5, P192, DOI 10.1016/j.nano.2008.09.003
   Song WT, 2012, MACROMOL BIOSCI, V12, P1375, DOI 10.1002/mabi.201200122
   Tan AR, 2008, J BIOMED MATER RES A, V87A, P1034, DOI 10.1002/jbm.a.31853
   Tan J, 2005, BIOMATERIALS, V26, P3663, DOI 10.1016/j.biomaterials.2004.09.053
   Tang S, 2015, BIOMATERIALS, V48, P1, DOI 10.1016/j.biomaterials.2015.01.049
   Tang S, 2014, BIOMATERIALS, V35, P6047, DOI 10.1016/j.biomaterials.2014.04.025
   Tian HY, 2012, PROG POLYM SCI, V37, P237, DOI 10.1016/j.progpolymsci.2011.06.004
   Ulery BD, 2011, J POLYM SCI POL PHYS, V49, P832, DOI 10.1002/polb.22259
   Wallin R. F., 1998, Medical Device and Diagnostic Industry, V20, P96
   Wang HM, 2016, POLYM CHEM-UK, V7, P6340, DOI 10.1039/c6py01664b
   Watson S.M., 2014, BIOMED MATER, V9, P1
   Xu PS, 2006, BIOTECHNOL BIOENG, V95, P893, DOI 10.1002/bit.21036
   Yin Q, 2012, BIOMATERIALS, V33, P6495, DOI 10.1016/j.biomaterials.2012.05.039
   Yin Q, 2011, J CONTROL RELEASE, V151, P35, DOI 10.1016/j.jconrel.2010.12.014
   Yu Y, 2014, BIOMATERIALS, V35, P3467, DOI 10.1016/j.biomaterials.2013.12.096
   Zhang L, 2008, BIOMACROMOLECULES, V9, P3321, DOI 10.1021/bm800867n
   Zhang XY, 2017, MATER CHEM FRONT, V1, P807, DOI 10.1039/c6qm00135a
   Zhang YF, 2014, ACS MACRO LETT, V3, P693, DOI 10.1021/mz500277j
   Zugates GT, 2007, BIOCONJUGATE CHEM, V18, P1887, DOI 10.1021/bc7002082
NR 71
TC 11
Z9 11
U1 1
U2 29
PU PERGAMON-ELSEVIER SCIENCE LTD
PI OXFORD
PA THE BOULEVARD, LANGFORD LANE, KIDLINGTON, OXFORD OX5 1GB, ENGLAND
SN 0014-3057
EI 1873-1945
J9 EUR POLYM J
JI Eur. Polym. J.
PD NOV
PY 2018
VL 108
BP 57
EP 68
DI 10.1016/j.eurpolymj.2018.08.029
PG 12
WC Polymer Science
WE Science Citation Index Expanded (SCI-EXPANDED)
SC Polymer Science
GA HE6CH
UT WOS:000453490400007
DA 2023-12-20
ER

PT J
AU Baraldi, O
   Comai, G
   Cuna, V
   Palmerini, E
   Gasperoni, L
   Croci Chiocchini, AL
   Malvi, D
   Fabbrizio, B
   Ferrari, D
   La Manna, G
AF Baraldi, Olga
   Comai, Giorgia
   Cuna, Vania
   Palmerini, Emanucla
   Gasperoni, Lorenzo
   Croci Chiocchini, Anna L.
   Malvi, Deborah
   Fabbrizio, Benedetta
   Ferrari, Daniele
   La Manna, Gaetano
TI Ifosfamide-induced karyomegalic interstitial nephritis in Ewing's
   sarcoma and osteosarcoma: report of two cases
SO GAZZETTA MEDICA ITALIANA ARCHIVIO PER LE SCIENZE MEDICHE
LA English
DT Article
DE Ifosfamide; Acute kidney injury; Neoplasms; Interstitial nephritis
ID INDUCED NEPHROTOXICITY; RISK-FACTORS; CISPLATIN; TOXICITY; NEPHROPATHY
AB Ifosfamide (IFO) is a nitrogen mustard alkylating agent, commonly used in the treatment of pediatric solid tumors, including Ewing tumors, osteosarcoma, rhabdomyosarcoma, non-Hodgkin's lymphoma, as well as acute lymphoblastic leukemia that can cause both acute and chronic kidney injury, with a wide spectrum of clinical manifestations up to end-stage renal disease requiring dialysis. We report two cases of young patients with diagnosis of Ewing's sarcoma of the chest and ulnar osteosarcoma treated with polychemotherapy including IFO who developed kidney injury. Both patients had IFO-induced karyomegalic interstitial nephritis (KIN) with two different clinical presentations and histological pictures. One patient experienced acute kidney injury a few weeks following IFO chemotherapy, the other 6 months later. The histological examinations revealed interstitial nephritis and karyomegalic cells in both cases. One of them was treated with steroids until remission, the other one with stabilization of kidney function. IFO-induced KIN is a complication of IFO treatment that can be treated with steroids. In general, kidney damage is asymptomatic and renal biopsy is an essential tool in IFO-treated patients to achieve a correct diagnosis and avoid empirical attempts with inappropriate and potentially harmful drugs. IFO tubular toxicity is known but there are other factors, mainly genetic polymorphisms influencing drug metabolism that might increase the susceptibility to kidney damage. The two cases of IFO-induced KIN described here showed different presentations and outcomes.
C1 [Baraldi, Olga; Comai, Giorgia; Cuna, Vania; Gasperoni, Lorenzo; Croci Chiocchini, Anna L.; La Manna, Gaetano] Univ Bologna, S Orsola Malpighi Hosp, Unit Nephrol Dialysis & Renal Transplant, Dept Expt Diagnost & Specialty Med DIMES, Via G Massarenti 9,Pad 15, I-40138 Bologna, Italy.
   [Palmerini, Emanucla; Ferrari, Daniele] Rizzoli Orthoped Inst, Unit Chemotherapy, Bologna, Italy.
   [Malvi, Deborah; Fabbrizio, Benedetta] Univ Bologna, S Orsola Malpighi Hosp, Dept Pathol, Bologna, Italy.
C3 University of Bologna; IRCCS Azienda Ospedaliero-Universitaria di
   Bologna; IRCCS Istituto Ortopedico Rizzoli; University of Bologna; IRCCS
   Azienda Ospedaliero-Universitaria di Bologna
RP La Manna, G (通讯作者)，Univ Bologna, S Orsola Malpighi Hosp, Unit Nephrol Dialysis & Renal Transplant, Dept Expt Diagnost & Specialty Med DIMES, Via G Massarenti 9,Pad 15, I-40138 Bologna, Italy.
EM gaetano.lamanna@unibo.it
RI La Manna, Gaetano/I-3674-2012; Malvi, Deborah/K-5424-2016
OI La Manna, Gaetano/0000-0001-5473-8551; Cuna, Vania/0000-0002-2202-1377;
   Comai, Giorgia/0000-0003-4160-8840; Croci Chiocchini, Anna
   Laura/0000-0002-8014-0374
CR Akilesh S, 2014, AM J KIDNEY DIS, V63, P843, DOI 10.1053/j.ajkd.2013.11.028
   Bhandari S, 2002, NEPHROL DIAL TRANSPL, V17, P1914, DOI 10.1093/ndt/17.11.1914
   Brunocilla E, 2014, CLIN GENITOURIN CANC, V12, P178, DOI 10.1016/j.clgc.2013.11.011
   BURRY AF, 1974, J PATHOL, V113, P147, DOI 10.1002/path.1711130303
   Buttemer S., 2011, BMJ CASE REP, V2011
   Ciarimboli G, 2011, MOL PHARMACEUT, V8, P270, DOI 10.1021/mp100329u
   Dekkers IA, 2013, CLIN J AM SOC NEPHRO, V8, P922, DOI 10.2215/CJN.09980912
   Dubourg L, 2001, J AM SOC NEPHROL, V12, P1615, DOI 10.1681/ASN.V1281615
   FARRINGTON K, 1989, Q J MED, V70, P221
   Farry JK, 2012, EUR J CANCER, V48, P1326, DOI 10.1016/j.ejca.2012.03.009
   Ferrari S, 2005, ANTI-CANCER DRUG, V16, P733, DOI 10.1097/01.cad.0000168394.89428.11
   Hassen W, 2004, HUM EXP TOXICOL, V23, P339, DOI 10.1191/0960327104ht458oa
   Isnard P, 2016, MEDICINE, V95, DOI 10.1097/MD.0000000000003349
   Janus N, 2010, BRIT J CANCER, V103, P1815, DOI 10.1038/sj.bjc.6605979
   Jayasurya R, 2016, Indian J Nephrol, V26, P294, DOI 10.4103/0971-4065.171233
   Knijnenburg SL, 2013, COCHRANE DB SYST REV, DOI 10.1002/14651858.CD008944.pub2
   LIND MJ, 1989, BIOCHEM PHARMACOL, V38, P1835, DOI 10.1016/0006-2952(89)90419-X
   Loebstein R, 1999, J CLIN PHARMACOL, V39, P454
   Matsuura T, 2014, CEN CASE REP, V3, P226, DOI 10.1007/s13730-014-0124-3
   McCulloch T, 2011, PEDIATR NEPHROL, V26, P1163, DOI 10.1007/s00467-011-1815-z
   MIHATSCH MJ, 1979, CLIN NEPHROL, V12, P54
   Monga G, 2006, CLIN NEPHROL, V65, P349
   Pratt C B, 1989, Cancer Chemother Pharmacol, V24 Suppl 1, pS24
   ROSSI R, 1994, J CLIN ONCOL, V12, P159, DOI 10.1200/JCO.1994.12.1.159
   SCLARE G, 1976, BEITR PATHOL, V157, P301
   Stöhr W, 2007, PEDIATR BLOOD CANCER, V48, P447, DOI 10.1002/pbc.20858
   Vadiaka M, 1998, ANN MED INTERNE, V149, P291
   VANDYK JJ, 1972, CANCER RES, V32, P921
   Yaseen Z, 2008, ARCH TOXICOL, V82, P607, DOI 10.1007/s00204-007-0275-5
   Zhou WB, 2012, NAT GENET, V44, P910, DOI 10.1038/ng.2347
NR 30
TC 1
Z9 1
U1 0
U2 2
PU EDIZIONI MINERVA MEDICA
PI TURIN
PA CORSO BRAMANTE 83-85 INT JOURNALS DEPT., 10126 TURIN, ITALY
SN 0393-3660
EI 1827-1812
J9 GAZZ MED ITAL ARCH S
JI Gazz. Med. Ital. Arch. Sci. Med.
PD NOV
PY 2018
VL 177
IS 11
BP 651
EP 657
DI 10.23736/S0393-3660.17.03602-6
PG 7
WC Medicine, General & Internal; Medicine, Research & Experimental; Surgery
WE Emerging Sources Citation Index (ESCI)
SC General & Internal Medicine; Research & Experimental Medicine; Surgery
GA HE5WX
UT WOS:000453467000009
DA 2023-12-20
ER

PT J
AU Hu, X
   Li, DH
   Chu, C
   Li, X
   Wang, XH
   Jia, Y
   Hua, HM
   Xu, FX
AF Hu, Xu
   Li, Dahong
   Chu, Chun
   Li, Xu
   Wang, Xianhua
   Jia, Ying
   Hua, Huiming
   Xu, Fanxing
TI Antiproliferative Effects of Alkaloid Evodiamine and Its Derivatives
SO INTERNATIONAL JOURNAL OF MOLECULAR SCIENCES
LA English
DT Review
DE evodiamine; alkaloid; antiproliferative effect; structural modification
ID CELL-CYCLE ARREST; NF-KAPPA-B; HUMAN OSTEOSARCOMA CELLS; GASTRIC-CANCER
   CELLS; IN-VITRO; NATURAL-PRODUCTS; LUNG-CANCER;
   HEPATOCELLULAR-CARCINOMA; TOPOISOMERASE-I; INHIBITS PROLIFERATION
AB Alkaloids, a category of natural products with ring structures and nitrogen atoms, include most U.S. Food and Drug Administration approved plant derived anti-cancer agents. Evodiamine is an alkaloid with attractive multitargeting antiproliferative activity. Its high content in the natural source ensures its adequate supply on the market and guarantees further medicinal study. To the best of our knowledge, there is no systematic review about the antiproliferative effects of evodiamine derivatives. Therefore, in this article the review of the antiproliferative activities of evodiamine will be updated. More importantly, the antiproliferative activities of structurally modified new analogues of evodiamine will be summarized for the first time.
C1 [Hu, Xu; Li, Dahong; Hua, Huiming; Xu, Fanxing] Shenyang Pharmaceut Univ, Minist Educ, Key Lab Struct Based Drug Design & Discovery, Shenyang 110016, Liaoning, Peoples R China.
   [Hu, Xu; Li, Dahong; Hua, Huiming; Xu, Fanxing] Shenyang Pharmaceut Univ, Sch Tradit Chinese Mat Med, Shenyang 110016, Liaoning, Peoples R China.
   [Chu, Chun] Shenyang Pharmaceut Univ, Sch Pharm, Shenyang 110016, Liaoning, Peoples R China.
   [Li, Xu] Jiangsu Kanion Pharmaceut Co Ltd, Lianyungang 222001, Peoples R China.
   [Wang, Xianhua] Qingdao Univ, Sch Publ Hlth, Qingdao 266021, Peoples R China.
   [Jia, Ying] Shenyang Pharmaceut Univ, Fac Funct Food & Wine, Shenyang 110016, Liaoning, Peoples R China.
   [Xu, Fanxing] Shenyang Pharmaceut Univ, Wuya Coll Innovat, Shenyang 110016, Liaoning, Peoples R China.
C3 Shenyang Pharmaceutical University; Shenyang Pharmaceutical University;
   Shenyang Pharmaceutical University; Qingdao University; Shenyang
   Pharmaceutical University; Shenyang Pharmaceutical University
RP Xu, FX (通讯作者)，Shenyang Pharmaceut Univ, Minist Educ, Key Lab Struct Based Drug Design & Discovery, Shenyang 110016, Liaoning, Peoples R China.; Xu, FX (通讯作者)，Shenyang Pharmaceut Univ, Sch Tradit Chinese Mat Med, Shenyang 110016, Liaoning, Peoples R China.; Xu, FX (通讯作者)，Shenyang Pharmaceut Univ, Wuya Coll Innovat, Shenyang 110016, Liaoning, Peoples R China.
EM huxu105@163.com; lidahong0203@163.com; chuchunpharmacy@163.com;
   lixu19900611@163.com; xianhuawang126@sina.com; jiayingsyphu@126.com;
   huimhua@163.com; fanxing0011@163.com
OI Xu, Fanxing/0000-0002-7835-8091
FU Key Laboratory of Quality Control of TCM of Liaoning Province
   [17-137-1-00]; Career Development Support Plan for Young and Middle-aged
   Teachers in Shenyang Pharmaceutical University; China Postdoctoral
   Science Foundation [2017M621161, 2018T110462]; General Scientific
   Research Projects of Department of Education in Liaoning Province
   [2017LQN05]
FX This paper was financially supported by Key Laboratory of Quality
   Control of TCM of Liaoning Province (17-137-1-00), Career Development
   Support Plan for Young and Middle-aged Teachers in Shenyang
   Pharmaceutical University, General Scientific Research Projects of
   Department of Education in Liaoning Province (2017LQN05), and China
   Postdoctoral Science Foundation (2017M621161; 2018T110462).
CR Aboalnaja KO, 2016, EXPERT OPIN DRUG DEL, V13, P1327, DOI 10.1517/17425247.2016.1162154
   [Anonymous], 2011, J JIANGSU U MED EDIT
   [Anonymous], CHIN ARCH TRADIT CHI
   [Anonymous], J HAINAN MED U
   [Anonymous], P 17 EUR C END MAY D, DOI DOI 10.1530/ENDOABS.37.EP902
   [Anonymous], 2010, BIOL REPROD, DOI 10.1093/biolreprod/83.s1.134
   [Anonymous], PHARM CLIN CHIN MAT
   [Anonymous], 2012, PLANTA MED, DOI [10.1055/s-0032-1307587, DOI 10.1055/S-0032-1307587]
   [Anonymous], INT J SURG
   [Anonymous], EPIDEMIOLOGY PROSPEC
   [Anonymous], 2017, INT J ONCOL
   [Anonymous], 2010, SHANDONG MED J
   Bai XD, 2015, ONCOL LETT, V9, P801, DOI 10.3892/ol.2014.2791
   Bianco R, 2005, ENDOCR-RELAT CANCER, V12, pS159, DOI 10.1677/erc.1.00999
   Burk RD, 2017, NATURE, V543, P378, DOI 10.1038/nature21386
   Chan ALF, 2009, MOLECULES, V14, P1342, DOI 10.3390/molecules14041342
   Chang JinRong, 2011, Liaoning Journal of Traditional Chinese Medicine, V38, P1326
   Chao DC, 2011, PHYTOTHER RES, V25, P1018, DOI 10.1002/ptr.3392
   Chen MC, 2010, J CELL BIOCHEM, V110, P1495, DOI 10.1002/jcb.22716
   Chen TC, 2016, PHYTOMEDICINE, V23, P68, DOI 10.1016/j.phymed.2015.12.003
   Chien CC, 2014, PLOS ONE, V9, DOI 10.1371/journal.pone.0099729
   Chiou WF, 1997, J NAT PROD, V60, P708, DOI 10.1021/np960495z
   Christodoulou MS, 2013, BIOORGAN MED CHEM, V21, P6920, DOI 10.1016/j.bmc.2013.09.030
   Chua MLK, 2016, LANCET, V387, P1012, DOI 10.1016/S0140-6736(15)00055-0
   Davis AM, 2017, NAT REV DRUG DISCOV, V16, P681, DOI 10.1038/nrd.2017.146
   De Petrocellis L, 2014, BRIT J PHARMACOL, V171, P2608, DOI 10.1111/bph.12320
   Dong GQ, 2012, J MED CHEM, V55, P7593, DOI 10.1021/jm300605m
   Dong GQ, 2010, J MED CHEM, V53, P7521, DOI 10.1021/jm100387d
   Du J, 2017, ANTICANCER RES, V37, P6141, DOI 10.21873/anticanres.12063
   Du J, 2013, ONCOL REP, V30, P685, DOI 10.3892/or.2013.2498
   Fan X, 2017, INFLAMMATION, V40, P1012, DOI 10.1007/s10753-017-0546-0
   Fang CS, 2014, PLOS ONE, V9, DOI 10.1371/journal.pone.0115204
   Fei XF, 2003, CANCER SCI, V94, P92, DOI 10.1111/j.1349-7006.2003.tb01358.x
   Feng Q, 2015, NAT COMMUN, V6, DOI 10.1038/ncomms7528
   Ferlay J, 2015, INT J CANCER, V136, pE359, DOI 10.1002/ijc.29210
   Gao X, 2018, EUR J MED CHEM, V146, P588, DOI 10.1016/j.ejmech.2018.01.069
   Gavaraskar K, 2015, FITOTERAPIA, V106, P22, DOI 10.1016/j.fitote.2015.07.019
   Han S, 2016, BIOCHEM BIOPH RES CO, V469, P1153, DOI 10.1016/j.bbrc.2015.12.066
   Han T, 2018, EUR J MED CHEM, V150, P53, DOI 10.1016/j.ejmech.2018.02.088
   Han T, 2017, EUR J MED CHEM, V135, P270, DOI 10.1016/j.ejmech.2017.03.020
   Hong Ji-Young, 2014, J Cancer Prev, V19, P7
   Hsiang CY, 2004, TUMOR BIOL, V25, P313, DOI 10.1159/000081400
   Hu CY, 2017, MOLECULES, V22, DOI 10.3390/molecules22071175
   Hu CQ, 2016, MOL MED REP, V14, P413, DOI 10.3892/mmr.2016.5237
   Hu JB, 2014, EUR J PHARM BIOPHARM, V88, P556, DOI 10.1016/j.ejpb.2014.06.007
   Hu X, 2018, EUR J MED CHEM, V151, P376, DOI 10.1016/j.ejmech.2018.04.009
   Hu X, 2017, BIOORG MED CHEM LETT, V27, P4989, DOI 10.1016/j.bmcl.2017.10.014
   Huang C, 2017, ONCOL REP, V37, P1637, DOI 10.3892/or.2017.5379
   Huang DM, 2005, J UROLOGY, V173, P256, DOI 10.1097/01.ju.0000141587.72429.e3
   [黄海 Huang Hai], 2010, [检验医学, Laboratory Medicine], V25, P952
   Huang H, 2011, DNA CELL BIOL, V30, P407, DOI 10.1089/dna.2010.1122
   Huang YC, 2004, LIFE SCI, V75, P35, DOI 10.1016/j.lfs.2003.11.025
   Ivanova B, 2014, INT J BIOL MACROMOL, V65, P314, DOI 10.1016/j.ijbiomac.2014.01.059
   Jiang JL, 2009, MOLECULES, V14, P1852, DOI 10.3390/molecules14051852
   Joseph JV, 2015, CANCER LETT, V359, P107, DOI 10.1016/j.canlet.2015.01.010
   Joshi P, 2017, EUR J MED CHEM, V138, P273, DOI 10.1016/j.ejmech.2017.06.047
   Kan SF, 2004, INT J CANCER, V110, P641, DOI 10.1002/ijc.20138
   Kan SF, 2007, J CELL BIOCHEM, V101, P44, DOI 10.1002/jcb.21036
   Khan M, 2015, MOL MED REP, V11, P257, DOI 10.3892/mmr.2014.2705
   Khan M, 2013, BANGL J PHARMACOL, V8, P8, DOI 10.3329/bjp.v8i1.12802
   Lee TJ, 2006, MOL CANCER THER, V5, P2398, DOI 10.1158/1535-7163.MCT-06-0167
   Lee YC, 2015, PLOS ONE, V10, DOI 10.1371/journal.pone.0132579
   [李俊霖 Li Junlin], 2011, [中华普通外科杂志, Chinese Journal of General Surgery], V26, P41
   Li YL, 2018, BIOCHEM BIOPH RES CO, V498, P481, DOI 10.1016/j.bbrc.2018.03.004
   Li YL, 2016, MED ONCOL, V33, DOI 10.1007/s12032-015-0726-4
   Liang C., 2014, J CHEM PHARM RES, V6, P1161
   Liao CH, 2005, CARCINOGENESIS, V26, P968, DOI 10.1093/carcin/bgi041
   Lin L, 2016, MOL MED REP, V14, P2832, DOI 10.3892/mmr.2016.5575
   Liu AJ, 2013, EVID-BASED COMPL ALT, V2013, DOI 10.1155/2013/354840
   Liu AJ, 2013, CHEM-BIOL INTERACT, V205, P20, DOI 10.1016/j.cbi.2013.06.004
   Liu B, 2017, JNCI-J NATL CANCER I, V109, DOI 10.1093/jnci/djx033
   Liu CB, 2014, TUMOR BIOL, V35, P1791, DOI 10.1007/s13277-013-1238-5
   Liu H, 2016, ONCOTARGETS THER, V9, P4121, DOI 10.2147/OTT.S104729
   Liu SP, 2014, J INT TRANSL MED, V2, P380, DOI 10.11910/2227-6394.2014.02.03.06
   Lopez-Beltran A, 2008, SCAND J UROL NEPHROL, V42, P95, DOI 10.1080/03008880802325226
   Lu JJ, 2012, EVID-BASED COMPL ALT, V2012, DOI 10.1155/2012/485042
   Lv ZC, 2016, INT J CLIN EXP MED, V9, P15216
   Meng ZJ, 2015, ONCOL REP, V34, P1388, DOI 10.3892/or.2015.4084
   Michael H, 2017, CANCER RES, V77, DOI 10.1158/1538-7445.AM2017-1037
   Mittal S, 2017, BIOSENS BIOELECTRON, V88, P217, DOI 10.1016/j.bios.2016.08.028
   Mohan V, 2016, BIOCHEM BIOPH RES CO, V477, P1065, DOI 10.1016/j.bbrc.2016.07.037
   Morra ME, 2017, SCI REP-UK, V7, DOI 10.1038/s41598-017-16067-0
   Mullard A, 2017, NAT REV DRUG DISCOV, V16, P152, DOI 10.1038/nrd.2017.36
   Nejak-Bowen KN, 2011, SEMIN CANCER BIOL, V21, P44, DOI 10.1016/j.semcancer.2010.12.010
   Newman DJ, 2016, J NAT PROD, V79, P629, DOI 10.1021/acs.jnatprod.5b01055
   Nguyen NVT, 2013, J PHARMACEUT BIOMED, V81-82, P151, DOI 10.1016/j.jpba.2013.04.018
   Ogasawara M, 2004, BIOL PHARM BULL, V27, P578, DOI 10.1248/bpb.27.578
   Ogasawara M, 2002, BIOL PHARM BULL, V25, P1491, DOI 10.1248/bpb.25.1491
   Ogasawara M, 2001, BIOL PHARM BULL, V24, P917, DOI 10.1248/bpb.24.917
   Pan XB, 2012, PHYTOMEDICINE, V19, P618, DOI 10.1016/j.phymed.2012.02.003
   Peng XB, 2015, CANCER CHEMOTH PHARM, V76, P1173, DOI 10.1007/s00280-015-2902-9
   Pham D, 2016, NAT PROD REP, V33, P637, DOI 10.1039/c5np00110b
   Plaks V, 2015, CELL STEM CELL, V16, P225, DOI 10.1016/j.stem.2015.02.015
   Poon VI, 2015, CLIN SARCOMA RES, V5, DOI 10.1186/s13569-014-0020-9
   Qiu C, 2016, CHEM CENT J, V10, DOI 10.1186/s13065-016-0191-y
   Ramser M, 2018, BMC CANCER, V18, DOI 10.1186/s12885-018-4339-0
   Rasul A, 2012, ONCOL REP, V27, P1481, DOI 10.3892/or.2012.1694
   Rauh-Hain Jose A, 2011, Rev Obstet Gynecol, V4, P15
   Ren HX, 2018, LIFE SCI, V209, P210, DOI 10.1016/j.lfs.2018.08.003
   Rodrigues T, 2016, CHEM SOC REV, V45, P6130, DOI 10.1039/c5cs00916b
   Rodrigues T, 2016, NAT CHEM, V8, P531, DOI [10.1038/NCHEM.2479, 10.1038/nchem.2479]
   Rugge M., 2015, GASTRIC CANCER, P23
   Sachita K, 2015, PHYTOTHER RES, V29, P1145, DOI 10.1002/ptr.5359
   Sankaranarayanan R, 2005, LANCET, V365, P1927, DOI 10.1016/S0140-6736(05)66658-5
   Seca AML, 2018, INT J MOL SCI, V19, DOI 10.3390/ijms19010263
   Shen HM, 2015, ONCOL LETT, V10, P367, DOI 10.3892/ol.2015.3153
   Shi CS, 2017, ANTICANCER RES, V37, P1149, DOI 10.21873/anticanres.11428
   Shi HL, 2013, LIFE SCI, V93, P830, DOI 10.1016/j.lfs.2013.09.010
   Shi L, 2016, TUMOR BIOL, V37, P12791, DOI 10.1007/s13277-016-5251-3
   [石雪萍 Shi Xueping], 2017, [基础医学与临床, Basic & Clinical Medicine], V37, P1373
   Shyu KG, 2006, LIFE SCI, V78, P2234, DOI 10.1016/j.lfs.2005.09.027
   Siegel RL, 2021, CA-CANCER J CLIN, V71, P7, DOI [10.3322/caac.21254, 10.3322/caac.20073, 10.3322/caac.20006, 10.3322/caac.21654, 10.3322/caac.21332, 10.3322/caac.21551, 10.3322/caac.21601, 10.3322/caac.21387]
   Singh SR, 2013, CANCER LETT, V338, P110, DOI 10.1016/j.canlet.2013.03.035
   Singh SP, 2017, EUR J MED CHEM, V140, P331, DOI 10.1016/j.ejmech.2017.09.020
   Song SC, 2013, MOLECULES, V18, P15750, DOI 10.3390/molecules181215750
   Sozzi G, 2003, J CLIN ONCOL, V21, P3902, DOI 10.1200/JCO.2003.02.006
   Su T, 2018, FRONT PHARMACOL, V9, DOI 10.3389/fphar.2018.00434
   Sui H, 2016, J CELL BIOCHEM, V117, P1471, DOI 10.1002/jcb.25451
   Suliman A, 2001, ONCOGENE, V20, P2122, DOI 10.1038/sj.onc.1204282
   Sun CM, 2016, J RECEPT SIG TRANSD, V36, P422, DOI 10.3109/10799893.2015.1122040
   Takada Y, 2005, J BIOL CHEM, V280, P17203, DOI 10.1074/jbc.M500077200
   Tan QY, 2016, ADV EXP MED BIOL, V929, P315, DOI 10.1007/978-3-319-41342-6_14
   Tan QY, 2012, AAPS PHARMSCITECH, V13, P534, DOI 10.1208/s12249-012-9772-9
   Thomford NE, 2018, INT J MOL SCI, V19, DOI 10.3390/ijms19061578
   Tian KT, 2017, EUR J MED CHEM, V136, P131, DOI 10.1016/j.ejmech.2017.05.018
   [田秀丽 Tian Xiuli], 2011, [北京中医药大学学报, Journal of Beijing University of Traditional Chinese Medicine], V34, P115
   Tu YJ, 2013, ONCOL REP, V29, P481, DOI 10.3892/or.2012.2125
   Varambally S, 2002, NATURE, V419, P624, DOI 10.1038/nature01075
   Wang C, 2005, BIOL PHARM BULL, V28, P984, DOI 10.1248/bpb.28.984
   Wang C, 2005, J PHARMACOL SCI, V97, P494, DOI 10.1254/jphs.FPJ04055X
   Wang Che, 2005, Yaoxue Xuebao, V40, P1033
   Wang C, 2010, TOXICOL IN VITRO, V24, P898, DOI 10.1016/j.tiv.2009.11.019
   Wang KL, 2013, PLOS ONE, V8, DOI 10.1371/journal.pone.0067297
   Wang L, 2018, SCI REP-UK, V8, DOI 10.1038/s41598-018-29281-1
   Wang R, 2018, ONCOTARGETS THER, V11, P1183, DOI 10.2147/OTT.S155275
   Wang SP, 2014, PLOS ONE, V9, DOI 10.1371/journal.pone.0097512
   Wang SZ, 2015, J MED CHEM, V58, P6678, DOI 10.1021/acs.jmedchem.5b00910
   Wang T, 2008, ENDOCRINOLOGY, V149, P358, DOI 10.1210/en.2007-0467
   Wang T, 2009, FEBS LETT, V583, P3655, DOI 10.1016/j.febslet.2009.10.046
   Wang XN, 2008, PHYTOMEDICINE, V15, P1062, DOI 10.1016/j.phymed.2008.05.002
   Wang ZX, 2018, ORG LETT, V20, P6380, DOI 10.1021/acs.orglett.8b02667
   Wei LJ, 2016, J TRADIT CHIN MED, V36, P353
   Wei WT, 2012, INT J BIOL SCI, V8, P1, DOI 10.7150/ijbs.8.1
   Wen ZZ, 2015, INT J MOL MED, V36, P1657, DOI 10.3892/ijmm.2015.2383
   Wright GD, 2017, NAT PROD REP, V34, P694, DOI 10.1039/c7np00019g
   Wu WS, 2017, AM J CHINESE MED, V45, P879, DOI [10.1142/S0192415X17500471, 10.1142/s0192415x17500471]
   Wu WS, 2016, PLOS ONE, V11, DOI 10.1371/journal.pone.0160484
   Xu Q, 2016, CANCERS, V8, DOI 10.3390/cancers8060057
   Yang F, 2017, BIOCHEM BIOPH RES CO, V485, P54, DOI 10.1016/j.bbrc.2017.02.017
   Yang J, 2008, FREE RADICAL RES, V42, P492, DOI 10.1080/10715760802112791
   Yang J, 2008, FREE RADICAL RES, V42, P1, DOI 10.1080/10715760701762407
   Yang J, 2007, FREE RADICAL RES, V41, P1099, DOI 10.1080/10715760701499356
   Yang J, 2010, FREE RADICAL RES, V44, P792, DOI 10.3109/10715762.2010.481302
   Yang J, 2013, CANCER LETT, V328, P243, DOI 10.1016/j.canlet.2012.09.019
   Yang L, 2014, MOL MED REP, V9, P1147, DOI 10.3892/mmr.2014.1924
   Yang ZG, 2009, CHEM BIODIVERS, V6, P924, DOI 10.1002/cbdv.200800256
   Yao H, 2017, EXPERT OPIN DRUG DIS, V12, P121, DOI 10.1080/17460441.2016.1272757
   Yu H, 2013, MOLECULES, V18, P1826, DOI 10.3390/molecules18021826
   Yu HI, 2018, J PHARMACEUT BIOMED, V160, P344, DOI 10.1016/j.jpba.2018.08.008
   Yuan XL, 2017, SCI REP-UK, V7, DOI 10.1038/s41598-017-12918-y
   Yue GF, 2013, PLOS ONE, V8, DOI 10.1371/journal.pone.0065164
   Zhang C, 2010, ANTI-CANCER DRUG, V21, P766, DOI 10.1097/CAD.0b013e32833d26a9
   Zhang HJ, 2017, EUR J MED CHEM, V141, P257, DOI 10.1016/j.ejmech.2017.09.068
   Zhang T, 2014, INT J MOL SCI, V15, P3154, DOI 10.3390/ijms15023154
   Zhang XD, 2004, MOL CANCER THER, V3, P187
   Zhang Y, 2004, ACTA PHARMACOL SIN, V25, P83
   Zhang Y, 2003, BIOL PHARM BULL, V26, P1543, DOI 10.1248/bpb.26.1543
   Zhang YN, 2018, BIOMED PHARMACOTHER, V98, P82, DOI 10.1016/j.biopha.2017.12.017
   Zhang Ying, 2003, Yaoxue Xuebao, V38, P650
   Zhang YF, 2018, INT J MOL SCI, V19, DOI 10.3390/ijms19051527
   Zhang YuanXin, 2014, Journal of Jilin Agricultural University, V36, P314
   Zhao J, 2018, DRUG DELIV, V25, P1426, DOI 10.1080/10717544.2018.1474970
   Zhao LC, 2015, INT J MOL SCI, V16, P27411, DOI 10.3390/ijms161126031
   Zhao Lyu-cui, 2015, Chinese Pharmacological Bulletin, V31, P1394, DOI 10.3969/j.issn.1001-1978.2015.10.014
   Zhao N, 2016, BIOORGAN MED CHEM, V24, P2971, DOI 10.1016/j.bmc.2016.05.001
   Zhong ZF, 2015, SCI REP-UK, V5, DOI 10.1038/srep16415
   Zhou CC, 2016, J THORAC ONCOL, V11, P174, DOI 10.1016/j.jtho.2015.10.002
   Zhou YL, 2018, MED SCI MONITOR, V24, P5874, DOI 10.12659/MSM.909682
   Zou LD, 2016, DRUG DELIV, V23, P908, DOI 10.3109/10717544.2014.920936
   Zou YM, 2015, TUMOR BIOL, V36, P5187, DOI 10.1007/s13277-015-3174-z
NR 180
TC 43
Z9 47
U1 7
U2 46
PU MDPI
PI BASEL
PA ST ALBAN-ANLAGE 66, CH-4052 BASEL, SWITZERLAND
SN 1661-6596
EI 1422-0067
J9 INT J MOL SCI
JI Int. J. Mol. Sci.
PD NOV
PY 2018
VL 19
IS 11
AR 3403
DI 10.3390/ijms19113403
PG 31
WC Biochemistry & Molecular Biology; Chemistry, Multidisciplinary
WE Science Citation Index Expanded (SCI-EXPANDED)
SC Biochemistry & Molecular Biology; Chemistry
GA HC0ZM
UT WOS:000451528500119
PM 30380774
OA Green Published, Green Submitted, gold
DA 2023-12-20
ER

PT J
AU Martella, E
   Ferroni, C
   Guerrini, A
   Ballestri, M
   Columbaro, M
   Santi, S
   Sotgiu, G
   Serra, M
   Donati, DM
   Lucarelli, E
   Varchi, G
   Duchi, S
AF Martella, Elisa
   Ferroni, Claudia
   Guerrini, Andrea
   Ballestri, Marco
   Columbaro, Marta
   Santi, Spartaco
   Sotgiu, Giovanna
   Serra, Massimo
   Donati, Davide Maria
   Lucarelli, Enrico
   Varchi, Greta
   Duchi, Serena
TI Functionalized Keratin as Nanotechnology-Based Drug Delivery System for
   the Pharmacological Treatment of Osteosarcoma
SO INTERNATIONAL JOURNAL OF MOLECULAR SCIENCES
LA English
DT Article
DE bone; musculoskeletal tumor; osteosarcoma; keratin; Photodynamic
   therapy; paclitaxel; Chlorin-e6
ID MEDIATED PHOTODYNAMIC THERAPY; ALBUMIN-BOUND PACLITAXEL; IN-VITRO;
   CELL-LINE; NANOPARTICLES; COMBINATION; MG-63; EXPRESSION; EFFICACY;
   DEATH
AB Osteosarcoma therapy might be moving toward nanotechnology-based drug delivery systems to reduce the cytotoxicity of antineoplastic drugs and improve their pharmacokinetics. In this paper, we present, for the first time, an extensive chemical and in vitro characterization of dual-loaded photo- and chemo-active keratin nanoparticles as a novel drug delivery system to treat osteosarcoma. The nanoparticles are prepared from high molecular weight and hydrosoluble keratin, suitably functionalized with the photosensitizer Chlorin-e6 (Ce6) and then loaded with the chemotherapeutic drug Paclitaxel (PTX). This multi-modal PTX-Ce6@Ker nanoformulation is prepared by both drug-induced aggregation and desolvation methods, and a comprehensive physicochemical characterization is performed. PTX-Ce6@Ker efficacy is tested on osteosarcoma tumor cell lines, including chemo-resistant cells, using 2D and 3D model systems. The single and combined contributions of PTX and Ce6 is evaluated, and results show that PTX retains its activity while being vehiculated through keratin. Moreover, PTX and Ce6 act in an additive manner, demonstrating that the combination of the cytostatic blockage of PTX and the oxidative damage of ROS upon light irradiation have a far superior effect compared to singularly administered PTX or Ce6. Our findings provide the proof of principle for the development of a novel, nanotechnology-based drug delivery system for the treatment of osteosarcoma.
C1 [Martella, Elisa; Ferroni, Claudia; Guerrini, Andrea; Ballestri, Marco; Sotgiu, Giovanna; Varchi, Greta; Duchi, Serena] CNR, Inst Organ Synth & Photoreact ISOF, CNR, Via Gobetti 101, I-40129 Bologna, Italy.
   [Columbaro, Marta] IRCCS, Ist Ortoped Rizzoli, Lab Musculoskeletal Cell Biol, Via Barbiano 1-10, I-40136 Bologna, Italy.
   [Santi, Spartaco] Natl Res Council Italy, Inst Mol Genet, I-40136 Bologna, Italy.
   [Santi, Spartaco] IRCCS, Ist Ortoped Rizzoli, Via Barbiano 1-10, I-40136 Bologna, Italy.
   [Serra, Massimo] IRCCS, Ist Ortoped Rizzoli, Lab Expt Oncol, Via Barbiano 1-10, I-40136 Bologna, Italy.
   [Donati, Davide Maria] IRCCS, Ist Ortoped Rizzoli, Orthopaed & Traumatol Clin Prevalently Oncol 3, Via Barbiano 1-10, I-40136 Bologna, Italy.
   [Donati, Davide Maria] Alma Mater Studiorum Univ Bologna, Dept Biomed & Neuromotor Sci DIBINEM, Via Ugo Foscolo 9, I-40123 Bologna, Italy.
   [Donati, Davide Maria; Lucarelli, Enrico] IRCCS, Ist Ortoped Rizzoli, Orthopaed & Traumatol Clin Prevalently Oncol 3, Unit Orthopaed Pathol & Osteoarticular Tissue Reg, Via Barbiano 1-10, I-40136 Bologna, Italy.
C3 Consiglio Nazionale delle Ricerche (CNR); Istituto per la Sintesi
   Organica e la Fotoreattivita (ISOF-CNR); IRCCS Istituto Ortopedico
   Rizzoli; Consiglio Nazionale delle Ricerche (CNR); Istituto di Genetica
   Molecolare (IGM-CNR); IRCCS Istituto Ortopedico Rizzoli; IRCCS Istituto
   Ortopedico Rizzoli; IRCCS Istituto Ortopedico Rizzoli; University of
   Bologna; IRCCS Istituto Ortopedico Rizzoli
RP Duchi, S (通讯作者)，CNR, Inst Organ Synth & Photoreact ISOF, CNR, Via Gobetti 101, I-40129 Bologna, Italy.
EM elisa.martella@isof.cnr.it; claudia.ferroni@isof.cnr.it;
   andrea.guerrini@isof.cnr.it; marco.ballestri@isof.cnr.it;
   marta.columbaro@ior.it; spartaco.santi@cnr.it;
   giovanna.sotgiu@isof.cnr.it; massimo.serra@ior.it;
   davidemaria.donati@ior.it; enrico.lucarelli@ior.it;
   greta.varchi@isof.cnr.it; serena.duchi@isof.cnr.it
RI Donati, Davide Maria/C-8102-2019; Sotgiu, Giovanna/I-7203-2013; Serra,
   Massimo/J-4878-2016; Varchi, Greta/J-9722-2018; Martella,
   Elisa/AAL-2399-2021; Ballestri, Marco/E-6697-2012; Ferroni,
   Claudia/A-4487-2014; Lucarelli, Enrico/G-3588-2015; Santi,
   Spartaco/Q-7587-2016; Columbaro, Marta/C-6960-2019
OI Donati, Davide Maria/0000-0002-9170-0576; Sotgiu,
   Giovanna/0000-0003-3590-714X; Serra, Massimo/0000-0003-0742-1177;
   Varchi, Greta/0000-0002-8358-3437; Ferroni, Claudia/0000-0002-7386-1624;
   Lucarelli, Enrico/0000-0002-6681-6374; Santi,
   Spartaco/0000-0001-9856-7053; Duchi, Serena/0000-0002-8907-9055;
   Columbaro, Marta/0000-0002-4439-8976; Martella,
   Elisa/0000-0003-3923-0906; ballestri, marco/0000-0001-7336-2131; Duchi,
   Serena/0000-0002-6418-3323
FU Associazione Italiana Ricerca sul Cancro (AIRC) [16941]
FX This research was funded by Associazione Italiana Ricerca sul Cancro
   (AIRC), grant number 16941 P.I. Serena Duchi and from "5 per mille
   2013"-IRCCS Istituto Ortopedico Rizzoli.
CR Aluigi A, 2016, RSC ADV, V6, P33910, DOI 10.1039/c6ra04208b
   Aluigi A, 2018, MAT SCI ENG C-MATER, V90, P476, DOI 10.1016/j.msec.2018.04.088
   André N, 2000, CANCER RES, V60, P5349
   André N, 2002, FEBS LETT, V532, P256, DOI 10.1016/S0014-5793(02)03691-8
   Anninga JK, 2011, EUR J CANCER, V47, P2431, DOI 10.1016/j.ejca.2011.05.030
   Bernabeu E, 2014, COLLOID SURFACE B, V113, P43, DOI 10.1016/j.colsurfb.2013.07.036
   Biazzo A, 2016, ACTA ORTHOP BELG, V82, P690
   Blanco E, 2015, NAT BIOTECHNOL, V33, P941, DOI 10.1038/nbt.3330
   Chen Q, 2017, J CONTROL RELEASE, V263, P79, DOI 10.1016/j.jconrel.2016.11.006
   Chilakamarthi U, 2017, CHEM REC, V17, P775, DOI 10.1002/tcr.201600121
   Coupienne I, 2011, LASER SURG MED, V43, P557, DOI 10.1002/lsm.21088
   Cunderlíková B, 1999, J PHOTOCH PHOTOBIO B, V53, P81, DOI 10.1016/s1011-1344(99)00130-x
   Duchi S, 2013, J CONTROL RELEASE, V168, P225, DOI 10.1016/j.jconrel.2013.03.012
   Calixto GMF, 2016, MOLECULES, V21, DOI 10.3390/molecules21030342
   Foglietta F, 2018, INT J NANOMED, V13, P4847, DOI 10.2147/IJN.S159942
   Gian V G, 1996, J Exp Ther Oncol, V1, P186
   Gradishar WJ, 2005, J CLIN ONCOL, V23, P7794, DOI 10.1200/JCO.2005.04.937
   Hattinger CM, 2017, FUTURE ONCOL, V13, P673, DOI 10.2217/fon-2016-0519
   Hattinger CM, 2015, EXPERT OPIN EMERG DR, V20, P495, DOI 10.1517/14728214.2015.1051965
   He HT, 2014, ONCOL LETT, V7, P1352, DOI 10.3892/ol.2014.1935
   HORWITZ SB, 1992, TRENDS PHARMACOL SCI, V13, P134
   Janeway KA, 2010, LANCET ONCOL, V11, P670, DOI 10.1016/S1470-2045(10)70062-0
   Khdair A, 2010, J CONTROL RELEASE, V141, P137, DOI 10.1016/j.jconrel.2009.09.004
   Li KT, 2016, CANCER MED-US, V5, P3186, DOI 10.1002/cam4.895
   Lindsey BA, 2017, RHEUMATOL THER, V4, P25, DOI 10.1007/s40744-016-0050-2
   Liu D, 2016, THERANOSTICS, V6, P1306, DOI 10.7150/thno.14858
   McGuire J, 2017, PHARMACOL RES, V117, P54, DOI 10.1016/j.phrs.2016.12.004
   Meier D, 2017, INT J CANCER, V140, P1680, DOI 10.1002/ijc.30572
   Miller Benjamin J, 2013, J Bone Joint Surg Am, V95, pe89, DOI 10.2106/JBJS.L.01189
   Nagai Y, 2014, PHOTOMED LASER SURG, V32, P481, DOI 10.1089/pho.2014.3736
   NICOLAOU KC, 1994, ANGEW CHEM INT EDIT, V33, P15, DOI 10.1002/anie.199400151
   Nomura J, 2004, J CLIN LASER MED SUR, V22, P3, DOI 10.1089/104454704773660903
   Olivo M, 2010, PHARMACEUTICALS-BASE, V3, P1507, DOI 10.3390/ph3051507
   Patel SR, 1996, CANCER, V78, P741
   Pautke C, 2004, ANTICANCER RES, V24, P3743
   Raj R, 2016, CURR DRUG TARGETS, V17, P206, DOI 10.2174/1389450116666150722141607
   Reidy K, 2012, PHOTOCHEM PHOTOBIOL, V88, P721, DOI 10.1111/j.1751-1097.2012.01096.x
   Riccio Massimo, 2004, Methods Mol Biol, V285, P171
   Schrand AM, 2010, NAT PROTOC, V5, P744, DOI 10.1038/nprot.2010.2
   Shi K, 2015, INT J CLIN EXP PATHO, V8, P11364
   Tsai SR, 2015, PHOTODIAGN PHOTODYN, V12, P123, DOI 10.1016/j.pdpdt.2014.10.009
   Tu PH, 2016, ONCOL REP, V35, P3209, DOI 10.3892/or.2016.4703
   Ulbrich K, 2016, CHEM REV, V116, P5338, DOI 10.1021/acs.chemrev.5b00589
   Valamehr B, 2008, P NATL ACAD SCI USA, V105, P14459, DOI 10.1073/pnas.0807235105
   Varbiro G, 2001, FREE RADICAL BIO MED, V31, P548, DOI 10.1016/S0891-5849(01)00616-5
   Wagner LM, 2014, PEDIATR BLOOD CANCER, V61, P2096, DOI 10.1002/pbc.25062
   Wang XJ, 2017, J ORTHOP SURG RES, V12, DOI 10.1186/s13018-017-0544-9
   WEISS RB, 1990, J CLIN ONCOL, V8, P1263, DOI 10.1200/JCO.1990.8.7.1263
   White B, 2016, PHOTOMED LASER SURG, V34, P400, DOI 10.1089/pho.2016.4091
   Xu M, 2014, CURR ONCOL, V21, pE678, DOI 10.3747/co.21.1973
   Yang YK, 2012, AM J MED SCI, V344, P199, DOI 10.1097/MAJ.0b013e31823e62e5
   Zeng H, 2013, PLOS ONE, V8, DOI 10.1371/journal.pone.0077727
   Zhang CJ, 2015, CHEM SCI, V6, P4580, DOI 10.1039/c5sc00826c
   Zhang XY, 2016, ONCOL LETT, V12, P4301, DOI 10.3892/ol.2016.5242
   Zhang YM, 2017, ACS APPL MATER INTER, V9, P13016, DOI 10.1021/acsami.7b00927
NR 55
TC 31
Z9 31
U1 2
U2 21
PU MDPI
PI BASEL
PA ST ALBAN-ANLAGE 66, CH-4052 BASEL, SWITZERLAND
EI 1422-0067
J9 INT J MOL SCI
JI Int. J. Mol. Sci.
PD NOV
PY 2018
VL 19
IS 11
AR 3670
DI 10.3390/ijms19113670
PG 16
WC Biochemistry & Molecular Biology; Chemistry, Multidisciplinary
WE Science Citation Index Expanded (SCI-EXPANDED)
SC Biochemistry & Molecular Biology; Chemistry
GA HC0ZM
UT WOS:000451528500386
PM 30463350
OA gold, Green Published, Green Submitted
DA 2023-12-20
ER

PT J
AU Zhang, Y
   Hu, M
   Wang, X
   Zhou, ZF
   Liu, Y
AF Zhang, Ying
   Hu, Meng
   Wang, Xiang
   Zhou, Zhufa
   Liu, Yu
TI Design and Evaluation of Europium Containing Mesoporous Bioactive Glass
   Nanospheres: Doxorubicin Release Kinetics and Inhibitory Effect on
   Osteosarcoma MG 63 Cells
SO NANOMATERIALS
LA English
DT Article
DE europium; mesoporous bioactive glass nanospheres; drug release;
   osteosarcoma MG 63 cells
ID DRUG-DELIVERY; IN-VITRO; SIO2-CAO-P2O5 GLASS; FACILE SYNTHESIS;
   NANOPARTICLES; SYSTEM; LANTHANIDES; IONS
AB Functional ions and drug factors play a vital role in stimulating bone tissue regeneration as we understand it. In this work, europium-containing mesoporous bioactive glass nanospheres (Eu/MBGs), composed of 60% SiO2(36-x)%CaOx%Eu(2)O(3)4%P2O5 (x = 0, 0.5, 1, 2 mol%), were prepared by a facile sol-gel process. The results indicate that Eu ions play an important role to influence the microstructure of MBGs, in which a suitable concentration of Eu (1 mol%) increases their surface area (502 m(2)/g) as well as their pore volume (0.34 cm(3)/g). Proper doping of Eu ions in MBGs can observably induce apatite mineralization and improve the doxorubicin (DOX) release behavior. Furthermore, DOX-loaded Eu/MBGs could maintain a long-term inhibitory effect on the viability of osteosarcoma MG 63 cells. This work has demonstrated that it is possible to develop functional Eu/MBGs by combining excellent apatite-mineralization ability, controllable drug (DOX) release and antitumor functions for the therapy of bone tissue regeneration.
C1 [Zhang, Ying; Hu, Meng; Wang, Xiang; Zhou, Zhufa] Soochow Univ, Coll Chem Chem Engn & Mat Sci, Suzhou 215023, Peoples R China.
   [Liu, Yu] Soochow Univ, Coll Text & Clothing Engn, Natl Engn Lab Modern Silk, Suzhou 215023, Peoples R China.
C3 Soochow University - China; Soochow University - China
RP Zhang, Y (通讯作者)，Soochow Univ, Coll Chem Chem Engn & Mat Sci, Suzhou 215023, Peoples R China.
EM yingzhang@suda.edu.cn; mhu777@stu.suda.edu.cn;
   20184209228@stu.suda.edu.cn; zhouzhufa@suda.edu.cn; liuyu@suda.edu.cn
FU National Nature Science Foundation of China [51302177]; Nature Science
   Foundation of Jiangsu Province [BK20161288]
FX This research was funded by the National Nature Science Foundation of
   China, grant number 51302177 and the Nature Science Foundation of
   Jiangsu Province, grant number BK20161288.
CR Anand V, 2014, J NON-CRYST SOLIDS, V406, P88, DOI 10.1016/j.jnoncrysol.2014.09.050
   [Anonymous], 2014, CHINA CANC, DOI DOI 10.3760/CMA.J.ISSN.0253-3766.2018.01.002,2018
   Arcos D, 2010, ACTA BIOMATER, V6, P2874, DOI 10.1016/j.actbio.2010.02.012
   Borak B, 2018, J MOL STRUCT, V1166, P48, DOI 10.1016/j.molstruc.2018.04.019
   Cagel M, 2017, DRUG DISCOV TODAY, V22, P270, DOI 10.1016/j.drudis.2016.11.005
   Erol-Taygun M, 2013, INT J APPL GLASS SCI, V4, P136, DOI 10.1111/ijag.12029
   Fan Y, 2011, J COLLOID INTERF SCI, V357, P280, DOI 10.1016/j.jcis.2011.01.109
   Farokhi M, 2018, BIOTECHNOL ADV, V36, P68, DOI 10.1016/j.biotechadv.2017.10.001
   Gómez-Cerezo N, 2018, J COLLOID INTERF SCI, V528, P309, DOI 10.1016/j.jcis.2018.05.099
   Hoefeler H, 2014, J BONE ONCOL, V3, P40, DOI 10.1016/j.jbo.2014.04.001
   Hu DD, 2018, ACTA BIOMATER, V74, P385, DOI 10.1016/j.actbio.2018.05.024
   Huang K, 2014, SURF COAT TECH, V240, P137, DOI 10.1016/j.surfcoat.2013.12.026
   Huang SS, 2012, J COLLOID INTERF SCI, V387, P285, DOI 10.1016/j.jcis.2012.08.004
   Jiménez JA, 2018, J MOL STRUCT, V1164, P470, DOI 10.1016/j.molstruc.2018.03.095
   Jindal AB, 2017, INT J PHARMACEUT, V521, P196, DOI 10.1016/j.ijpharm.2017.02.024
   Kaczmarek MT, 2018, COORDIN CHEM REV, V370, P42, DOI 10.1016/j.ccr.2018.05.012
   Kim YH, 2015, ADV DRUG DELIVER REV, V94, P28, DOI 10.1016/j.addr.2015.06.003
   Kokubo T, 2006, BIOMATERIALS, V27, P2907, DOI 10.1016/j.biomaterials.2006.01.017
   Kozakov AT, 2011, J ELECTRON SPECTROSC, V184, P508, DOI 10.1016/j.elspec.2011.08.006
   Liang QM, 2015, MATER LETT, V148, P45, DOI 10.1016/j.matlet.2015.01.122
   Liu T, 2017, MATER LETT, V190, P99, DOI 10.1016/j.matlet.2016.12.129
   Mozafari M, 2010, J NON-CRYST SOLIDS, V356, P1470, DOI 10.1016/j.jnoncrysol.2010.04.040
   Parent M, 2017, J CONTROL RELEASE, V252, P1, DOI 10.1016/j.jconrel.2017.02.012
   Rotman SG, 2018, J CONTROL RELEASE, V269, P88, DOI 10.1016/j.jconrel.2017.11.009
   Seidi K, 2018, J CONTROL RELEASE, V275, P142, DOI 10.1016/j.jconrel.2018.02.020
   Shih SJ, 2015, J BIOMED MATER RES B, V103, P899, DOI 10.1002/jbm.b.33273
   Slowing II, 2008, ADV DRUG DELIVER REV, V60, P1278, DOI 10.1016/j.addr.2008.03.012
   Unagolla JM, 2018, EUR J PHARM SCI, V114, P199, DOI 10.1016/j.ejps.2017.12.012
   Wang K, 1999, COORDIN CHEM REV, V190, P297, DOI 10.1016/S0010-8545(99)00072-7
   Wang X, 2017, COLLOID SURFACE B, V160, P406, DOI 10.1016/j.colsurfb.2017.09.051
   Wang X, 2017, APPL SURF SCI, V419, P531, DOI 10.1016/j.apsusc.2017.05.078
   Wang XJ, 2016, ACTA BIOMATER, V46, P286, DOI 10.1016/j.actbio.2016.09.021
   Wu CT, 2014, J CONTROL RELEASE, V193, P282, DOI 10.1016/j.jconrel.2014.04.026
   Zhu YF, 2009, CHEM MATER, V21, P2547, DOI 10.1021/cm900956j
   Zustovich F, 2014, CRIT REV ONCOL HEMAT, V91, P197, DOI 10.1016/j.critrevonc.2014.01.003
NR 35
TC 20
Z9 20
U1 3
U2 31
PU MDPI
PI BASEL
PA ST ALBAN-ANLAGE 66, CH-4052 BASEL, SWITZERLAND
SN 2079-4991
J9 NANOMATERIALS-BASEL
JI Nanomaterials
PD NOV
PY 2018
VL 8
IS 11
AR 961
DI 10.3390/nano8110961
PG 12
WC Chemistry, Multidisciplinary; Nanoscience & Nanotechnology; Materials
   Science, Multidisciplinary; Physics, Applied
WE Science Citation Index Expanded (SCI-EXPANDED)
SC Chemistry; Science & Technology - Other Topics; Materials Science;
   Physics
GA HB8DS
UT WOS:000451316100096
PM 30469391
OA Green Published, Green Submitted, gold
DA 2023-12-20
ER

PT J
AU Punzo, F
   Tortora, C
   Di Pinto, D
   Pota, E
   Argenziano, M
   Di Paola, A
   Casale, F
   Rossi, F
AF Punzo, Francesca
   Tortora, Chiara
   Di Pinto, Daniela
   Pota, Elvira
   Argenziano, Maura
   Di Paola, Alessandra
   Casale, Fiorina
   Rossi, Francesca
TI Bortezomib and endocannabinoid/endovanilloid system: a synergism in
   osteosarcoma
SO PHARMACOLOGICAL RESEARCH
LA English
DT Article
DE Endocannabinoid/Endovanilloid system; Osteosarcoma; Bortezomib; CB2;
   TRPV1
ID CELL-CYCLE ARREST; RECEPTORS; TARGETS; TRPV1; CANNABINOIDS; INVOLVEMENT;
   MECHANISMS; APOPTOSIS; PAIN
AB Osteosarcoma is the most common primary malignant tumor of bone in children and adolescents.
   Bortezomib (BTZ) is an approved anticancer drug, classified as a selective reversible inhibitor of the ubiquitin-dependent proteasome system, that leads to cancer cell cycle arrest and apoptosis reducing the invasion ability of Osteosarcoma cells in vitro. It also regulates the RANK/RANKL/OPG system, involved in the pathogenesis of bone tumors and in cell migration. A side effect of BTZ is to induce painful sensory peripheral neuropathy which lead to cessation of therapy or dose reduction. Recently BTZ has been evaluated in combination with Cannabinoids targeting CB1 receptor, demonstrating a promising synergic effect. The Endocannabinoid/Endovanilloid (EC/EV) system includes two G protein-coupled receptors (CB1 and CB2), the Transient Potential Vanilloid 1 (TRPV1) channel and their endogenous ligands and enzymes. CB1 and CB2 are expressed mainly in Central Nervous System and Immune Peripheral cells respectively. TRPV1 is also expressed in primary sensory neurons and is involved in pain modulation. EC/EV system induces apoptosis, reduces invasion and cell proliferation in Osteosarcoma cell lines and is involved in bone metabolism. We analyzed the effects of BTZ, alone and in combination with selective agonists at CB2 (JWH-133) and TRPV1 (RTX) receptors, in the Osteosarcoma cell line (HOS) on Apoptosis, Cell Cycle progression, migration and bone balance. We observed that the stimulation of CB2 and TRPV1 receptors increase the efficacy of BTZ in inducing apoptosis and reducing invasion, cell cycle progression and by modulating bone balance. These data suggest the possibility to use BTZ, in combination with EC/EV agonists, in Osteosarcoma therapy reducing its dose and its side effects.
C1 [Punzo, Francesca; Tortora, Chiara; Di Pinto, Daniela; Pota, Elvira; Di Paola, Alessandra; Casale, Fiorina; Rossi, Francesca] Univ Campania Luigi Vanvitelli, Dept Women Child & Gen & Specialist Surg, Via De Crecchio 4, I-80138 Naples, Italy.
   [Punzo, Francesca; Argenziano, Maura] Univ Campania Luigi Vanvitelli, Dept Expt Med, Div Pharmacol Leonardo Donatelli, Via S Maria di Costantinopoli 14, I-80138 Naples, Italy.
C3 Universita della Campania Vanvitelli; Universita della Campania
   Vanvitelli
RP Rossi, F (通讯作者)，Univ Campania Luigi Vanvitelli, Dept Women Child & Gen & Specialist Surg, Via De Crecchio 4, I-80138 Naples, Italy.
EM francesca.rossi@unicampania.it
RI Rossi, Francesca/HTP-5870-2023
OI Rossi, Francesca/0000-0003-2879-6277; Di Paola,
   Alessandra/0000-0001-5634-3967; Argenziano, Maura/0000-0003-4457-1318
CR Accardi F, 2015, BIOMED RES INT-UK, V2015, DOI 10.1155/2015/172458
   Ahn Ju Hyun, 2015, Ann Pediatr Endocrinol Metab, V20, P150, DOI 10.6065/apem.2015.20.3.150
   Aljubran AH, 2009, ANN ONCOL, V20, P1136, DOI 10.1093/annonc/mdn731
   [Anonymous], 2015, J BIOMED RES
   Bellini G, 2017, PHARMACOL RES, V115, P267, DOI 10.1016/j.phrs.2016.11.039
   Boyce BF, 2008, ARCH BIOCHEM BIOPHYS, V473, P139, DOI 10.1016/j.abb.2008.03.018
   Brüning A, 2009, INVEST NEW DRUG, V27, P543, DOI 10.1007/s10637-008-9206-4
   Chakravarti B, 2014, ONCOTARGET, V5, P5852, DOI 10.18632/oncotarget.2233
   Chen D, 2010, CURR PROTEIN PEPT SC, V11, P459, DOI 10.2174/138920310791824057
   De Petrocellis L, 2012, PHILOS T R SOC LON B, V367
   Vizcaíno SE, 2018, NEUROLOGIA, V33, P28, DOI 10.1016/j.nrl.2016.05.008
   Horváth A, 2018, PHARMACOL RES, V131, P231, DOI 10.1016/j.phrs.2018.02.006
   Kojima Y, 2017, PHARMACOL RES, V120, P242, DOI 10.1016/j.phrs.2017.04.006
   Lu GR, 2008, CANCER BIOL THER, V7, P603, DOI 10.4161/cbt.7.4.5564
   Marino S, 2017, PHARMACOL RES, V119, P391, DOI 10.1016/j.phrs.2017.02.023
   McGuire J, 2017, PHARMACOL RES, V117, P54, DOI 10.1016/j.phrs.2016.12.004
   Morelli MB, 2014, INT J CANCER, V134, P2534, DOI 10.1002/ijc.28591
   Nabissi M., 2016, ONCOTARGET, V7
   Nabissi M., 2016, ONCOTARGET
   Nikan M, 2016, LIFE SCI, V146, P124, DOI 10.1016/j.lfs.2015.12.053
   Parsons LH, 2015, NAT REV NEUROSCI, V16, P579, DOI 10.1038/nrn4004
   Premkumar LS, 2008, CURR NEUROPHARMACOL, V6, P151, DOI 10.2174/157015908784533888
   Punzo F., 2017, ONCOTARGET
   Punzo Francesca, 2018, Oncotarget, V9, P21244, DOI 10.18632/oncotarget.25052
   Quartu M, 2014, BIOMED RES INT, V2014, DOI 10.1155/2014/180428
   Raedler Lisa, 2015, Am Health Drug Benefits, V8, P135
   Ramer R, 2016, EXPERT OPIN THER TAR, V20, P1219, DOI 10.1080/14728222.2016.1177512
   Rossi F, 2014, BRIT J PHARMACOL, V171, P2621, DOI 10.1111/bph.12542
   Rossi F, 2009, BONE, V44, P476, DOI 10.1016/j.bone.2008.10.056
   Rossi F, 2015, PHARMACOL RES, V99, P194, DOI 10.1016/j.phrs.2015.06.010
   Rossi F, 2011, BONE, V48, P997, DOI 10.1016/j.bone.2011.01.001
   Sisay M, 2017, ONCOTARGETS THER, V10, P3801, DOI 10.2147/OTT.S135867
   Velasco G, 2016, CURR ONCOL, V23, pS23, DOI 10.3747/co.23.3080
   Xie JD, 2017, NEUROPHARMACOLOGY, V123, P477, DOI 10.1016/j.neuropharm.2017.06.027
   Xu LQ, 2016, MOL CANCER THER, V15, P854, DOI 10.1158/1535-7163.MCT-15-0669
   Yamagishi T, 2016, PLOS ONE, V11, DOI 10.1371/journal.pone.0154680
NR 36
TC 13
Z9 14
U1 1
U2 8
PU ACADEMIC PRESS LTD- ELSEVIER SCIENCE LTD
PI LONDON
PA 24-28 OVAL RD, LONDON NW1 7DX, ENGLAND
SN 1043-6618
J9 PHARMACOL RES
JI Pharmacol. Res.
PD NOV
PY 2018
VL 137
BP 25
EP 33
DI 10.1016/j.phrs.2018.09.017
PG 9
WC Pharmacology & Pharmacy
WE Science Citation Index Expanded (SCI-EXPANDED)
SC Pharmacology & Pharmacy
GA HB8QS
UT WOS:000451356100003
PM 30267762
DA 2023-12-20
ER

PT J
AU Liu, FT
   Li, LL
   Li, YX
   Ma, XF
   Bian, XY
   Liu, XZ
   Wang, GW
   Zhang, DY
AF Liu, Fengting
   Li, Lili
   Li, Yanxia
   Ma, Xiaofang
   Bian, Xiyun
   Liu, Xiaozhi
   Wang, Guowen
   Zhang, Dianying
TI Overexpression of SENP1 reduces the stemness capacity of osteosarcoma
   stem cells and increases their sensitivity to HSVtk/GCV
SO INTERNATIONAL JOURNAL OF ONCOLOGY
LA English
DT Article
DE small ubiquitin-like modifiers; osteosarcoma; cancer stem cells; herpes
   simplex virus 1 thymidine kinase; ganciclovir; chemotherapeutic drugs
ID GLIOMA-CELLS; CANCER; SUMOYLATION; SUMO; PATHWAY; TUMORIGENESIS;
   THERAPY; HYPOXIA; ROLES; PROLIFERATION
AB Osteosarcoma stem cells are able to escape treatment with conventional chemotherapeutic drugs, as the majority of them are in a quiescent state. Recent reports have suggested that small ubiquitin-like modifiers (SUMOs) serve important roles in the maintenance of cancer stem cell stemness. Therefore, a potential strategy to increase the effectiveness of chemotherapeutic agents is to interfere with SUMO modification of proteins associated with the maintenance of stemness in osteosarcoma stem cells. The present study revealed a significant decrease in the expression of SUMO1 specific peptidase 1 (SENP1) in osteosarcoma tissues and osteosarcoma cell lines, and SENP1 expression was much lower in osteosarcoma stem cells than in non-cancer stem cells. Further experiments indicated that the low levels of SENP1 were essential for maintenance of stemness in osteosarcoma stem cells. Overexpression of SENP1 resulted in a marked decrease in the maintenance of stemness, but only slightly induced apoptosis of osteosarcoma cells, which is crucial to reduce the side effects of drugs on normal precursor cells. Finally, SENP1 overexpression led to a significant increase in the sensitivity of osteosarcoma stem cells to the herpes simplex virus 1 thymidine kinase gene in combination with ganciclovir in vitro and in vivo. In conclusion, the present study described a novel method to increase the sensitivity of osteosarcoma stem cells to chemotherapeutic drugs. Notably, this approach may significantly reduce the required dose of conventional chemotherapeutic drugs and reduce side effects.
C1 [Liu, Fengting; Li, Lili; Wang, Guowen] Tianjin Med Univ Canc Inst & Hosp, Dept Bone & Soft Tissue Tumors, 1 Huan Hu Xi Rd, Tianjin 300060, Peoples R China.
   [Liu, Fengting; Li, Lili; Wang, Guowen] Tianjin Med Univ Canc Inst & Hosp, Natl Clin Res Ctr Canc, Tianjin 300060, Peoples R China.
   [Liu, Fengting; Li, Lili; Wang, Guowen] Tianjin Med Univ Canc Inst & Hosp, Key Lab Canc Prevent & Therapy, Tianjin 300060, Peoples R China.
   [Li, Yanxia; Ma, Xiaofang; Bian, Xiyun; Liu, Xiaozhi] Fifth Cent Hosp Tianjin, Cent Lab, Tianjin 300450, Peoples R China.
   [Zhang, Dianying] Peking Univ, Peoples Hosp, Dept Trauma & Orthoped, 11 Xizhimen South St, Beijing 100044, Peoples R China.
C3 Tianjin Medical University; Tianjin Medical University; Tianjin Medical
   University; Peking University
RP Wang, GW (通讯作者)，Tianjin Med Univ Canc Inst & Hosp, Dept Bone & Soft Tissue Tumors, 1 Huan Hu Xi Rd, Tianjin 300060, Peoples R China.; Zhang, DY (通讯作者)，Peking Univ, Peoples Hosp, Dept Trauma & Orthoped, 11 Xizhimen South St, Beijing 100044, Peoples R China.
EM wgwhrb@163.com; zdy8016@163.com
RI Li, Xue/HPE-4649-2023
FU National Natural Science Foundation of China [31671246, 81471175,
   81501073]; Tanggu District Science and Technology Project [2013KJXQ03];
   Tianjin Health Bureau Science and Technology Projects [2014KY23,
   2015KZ018]
FX The present study was supported by the National Natural Science
   Foundation of China (grant nos. 31671246, 81471175 and 81501073), the
   Tanggu District Science and Technology Project (grant no. 2013KJXQ03),
   and the Tianjin Health Bureau Science and Technology Projects (grant
   nos. 2014KY23 and 2015KZ018).
CR Abarrategi A, 2016, STEM CELLS INT, V2016, DOI 10.1155/2016/3631764
   Abed R, 2010, CANCER TREAT REV, V36, P342, DOI 10.1016/j.ctrv.2010.02.010
   Adamopoulos C, 2017, J CELL BIOCHEM, V118, P232, DOI 10.1002/jcb.25660
   Andreou D, 2015, HANDCHIR MIKROCHIR P, V47, P90, DOI 10.1055/s-0034-1396853
   Bayat M, 2018, PROG BIOPHYS MOL BIO, V133, P36, DOI 10.1016/j.pbiomolbio.2017.11.001
   Biazzo A, 2016, ACTA ORTHOP BELG, V82, P690
   Bishop MW, 2016, CURR OPIN PEDIATR, V28, P26, DOI 10.1097/MOP.0000000000000298
   Brown HK, 2017, CANCER LETT, V386, P189, DOI 10.1016/j.canlet.2016.11.019
   Butler JT, 2009, J CELL BIOCHEM, V107, P609, DOI 10.1002/jcb.22183
   Cerella C, 2016, CURR DRUG TARGETS, V17, P405, DOI 10.2174/1389450116666150202155915
   Chen JN, 2017, CURR TOP MED CHEM, V17, P3099, DOI 10.2174/1568026617666170707123553
   Cheng Chun-Ting, 2014, World J Biol Chem, V5, P308, DOI 10.4331/wjbc.v5.i3.308
   Cheng Jin-Ke, 2008, Ai Zheng, V27, P771
   Claude L, 2005, Cancer Radiother, V9, P104
   Cui CP, 2017, GUT, V66, P2149, DOI 10.1136/gutjnl-2016-313264
   de la Cruz-Herrera CF, 2015, ONCOGENE, V34, P1442, DOI 10.1038/onc.2014.48
   Fasci D, 2015, SCI SIGNAL, V8, DOI 10.1126/scisignal.aaa3929
   Fillat C., 2003, Current Gene Therapy, V3, P13, DOI 10.2174/1566523033347426
   Ghanbari Maryam, 2017, Gastroenterol Hepatol Bed Bench, V10, P202
   Gibbs CP, 2011, CURR ORTHOP PRACT, V22, P322, DOI 10.1097/BCO.0b013e318221aee8
   Gong L, 2016, CURR MOL MED, V16, P900, DOI 10.2174/1566524016666161223105201
   Grignet-Debrus C, 2005, CELL MOL BIOL, V51, P37, DOI 10.1170/T596
   Gu JM, 2014, CARDIOVASC RES, V104, P83, DOI 10.1093/cvr/cvu177
   Han X, 2015, GRAEF ARCH CLIN EXP, V253, P1279, DOI 10.1007/s00417-015-2999-x
   Hannoun Z, 2010, TOXICOLOGY, V278, P288, DOI 10.1016/j.tox.2010.07.013
   Jones MC, 2006, P NATL ACAD SCI USA, V103, P16272, DOI 10.1073/pnas.0603002103
   Leach CA, 2005, J CELL BIOL, V171, P947, DOI 10.1083/jcb.200508100
   Lee OK, 2005, TISSUE ENG, V11, P1727, DOI 10.1089/ten.2005.11.1727
   Li G, 2015, MOL MED REP, V11, P1188, DOI 10.3892/mmr.2014.2867
   Li R, 2013, CANCER RES, V73, P5742, DOI 10.1158/0008-5472.CAN-13-0538
   Liebner DA, 2015, J SURG ONCOL, V111, P622, DOI 10.1002/jso.23866
   Liu B, 2011, ACTA ONCOL, V50, P1142, DOI 10.3109/0284186X.2011.584553
   Liu XZ, 2017, INT J MOL MED, V40, P1631, DOI 10.3892/ijmm.2017.3167
   Liu XZ, 2013, ONCOL REP, V29, P1387, DOI 10.3892/or.2013.2283
   Liu ZL, 2014, INT J ONCOL, V44, P1571, DOI 10.3892/ijo.2014.2322
   Liu ZL, 2014, INT J ONCOL, V44, P1223, DOI 10.3892/ijo.2014.2284
   Marples B, 2002, EUR J CANCER, V38, P231, DOI 10.1016/S0959-8049(01)00367-7
   Mattoscio D, 2015, FUTURE ONCOL, V11, P1599, DOI 10.2217/fon.15.41
   Mongre RK, 2015, INT J ONCOL, V46, P2573, DOI 10.3892/ijo.2015.2961
   Nuro-Gyina PK, 2016, WIRES RNA, V7, P105, DOI 10.1002/wrna.1318
   Orsi GA, 2016, CELL STEM CELL, V19, P567, DOI 10.1016/j.stem.2016.10.010
   Burkovics P, 2013, EMBO J, V32, P742, DOI 10.1038/emboj.2013.9
   Seeliger C, 2016, STEM CELLS DEV, V25, P1261, DOI 10.1089/scd.2016.0133
   Shang DP, 2017, INT J ONCOL, V50, P1848, DOI 10.3892/ijo.2017.3950
   Shen YM, 2018, INT J ONCOL, V52, P872, DOI 10.3892/ijo.2018.4263
   Shibata Masa-Aki, 2004, Medical Electron Microscopy, V37, P216, DOI 10.1007/s00795-004-0247-2
   Smythe W R, 2000, Curr Oncol Rep, V2, P17, DOI 10.1007/s11912-000-0006-z
   Tsutakawa SE, 2015, J BIOMOL STRUCT DYN, V33, P70, DOI 10.1080/07391102.2015.1032745
   Villodre ES, 2016, CANCER TREAT REV, V51, P1, DOI 10.1016/j.ctrv.2016.10.003
   Wang J, 2016, ONCOL LETT, V12, P1355, DOI 10.3892/ol.2016.4757
   Wang J, 2010, CIRC RES, V107, P19, DOI 10.1161/CIRCRESAHA.110.220491
   Wei F, 2007, J BIOL CHEM, V282, P21551, DOI 10.1074/jbc.M611041200
   Yan GN, 2016, CANCER LETT, V370, P268, DOI 10.1016/j.canlet.2015.11.003
   Yang W, 2015, PROTEOMICS, V15, P1181, DOI 10.1002/pmic.201400298
   Yang Xiang-Jiao, 2013, F1000Prime Rep, V5, P45, DOI 10.12703/P5-45
   Zeng W, 2011, CANCER LETT, V313, P129, DOI 10.1016/j.canlet.2011.09.023
   Zhu CH, 2015, NUCLEIC ACIDS RES, V43, P7945, DOI 10.1093/nar/gkv741
NR 57
TC 13
Z9 15
U1 0
U2 16
PU SPANDIDOS PUBL LTD
PI ATHENS
PA POB 18179, ATHENS, 116 10, GREECE
SN 1019-6439
EI 1791-2423
J9 INT J ONCOL
JI Int. J. Oncol.
PD NOV
PY 2018
VL 53
IS 5
BP 2010
EP 2020
DI 10.3892/ijo.2018.4537
PG 11
WC Oncology
WE Science Citation Index Expanded (SCI-EXPANDED)
SC Oncology
GA GX4LG
UT WOS:000447703300015
PM 30226577
OA hybrid, Green Submitted, Green Published
DA 2023-12-20
ER

PT J
AU Zhang, Y
   Yang, JQ
   Zhao, N
   Wang, C
   Kamar, S
   Zhou, YH
   He, ZW
   Yang, JF
   Sun, B
   Shi, XQ
   Han, L
   Yang, ZZ
AF Zhang, Ya
   Yang, Jingqing
   Zhao, Na
   Wang, Cao
   Kamar, Santosh
   Zhou, Yonghong
   He, Zewei
   Yang, Jifei
   Sun, Bin
   Shi, Xiaoqian
   Han, Lei
   Yang, Zuozhang
TI Progress in the chemotherapeutic treatment of osteosarcoma
SO ONCOLOGY LETTERS
LA English
DT Review
DE osteosarcoma; chemotherapy; methotrexate; docetaxel
ID HIGH-GRADE OSTEOSARCOMA; GEMCITABINE-DOCETAXEL CHEMOTHERAPY; PHASE-II
   TRIAL; OSTEOGENIC-SARCOMA; REFRACTORY OSTEOSARCOMA; ADJUVANT
   CHEMOTHERAPY; SOLID TUMORS; RECURRENT; CHILDREN; IFOSFAMIDE
AB Osteosarcoma (OS) is the most common type of primary bone tumor in children and adolescents and has been associated with a high degree of malignancy, early metastasis, rapid progression and poor prognosis. However, the use of adjuvant chemotherapy improves the prognosis of patients with OS. OS chemotherapy is based primarily on the use of adriamycin, cisplatin (DDP), methotrexate (MTX), ifosfamide (IFO), epirubicin (EPI) and other drugs. Previous studies have revealed that the survival rate for patients with OS appears to have plateaued: 5-year survival rates remain close to 60%, even with the use of combined chemotherapy. The most limiting factors include complications and fatal toxicity associated with chemotherapy agents, particularly high-dose MTX (HD-MTX), for which high toxicity and great individual variation in responses have been observed. Docetaxel (TXT) is a representative member of the relatively recently developed taxane class of drugs, which function to inhibit OS cell proliferation and induce apoptosis. Recently, more clinical studies have reported that TXT combined with gemcitabine (GEM) is effective in the treatment of OS (relapse/refractory and progressive), providing evidence in support of potential novel treatment strategies for this patient population. However, there is still no global consensus on this type of chemotherapy approach. The present review summarizes current studies surrounding progress in the chemotherapeutic treatment of OS and discusses the advantages and potential feasibility of TXT+GEM in the treatment of OS.
C1 [Zhang, Ya; Yang, Jingqing; Zhao, Na; Wang, Cao; Kamar, Santosh; Zhou, Yonghong; He, Zewei; Yang, Jifei; Yang, Zuozhang] Kunming Med Univ, Tumor Hosp Yunnan Prov, Affiliated Hosp 3, Dept Orthoped, 519 Kunzhou Rd, Kunming 650118, Yunnan, Peoples R China.
   [Sun, Bin] Kunming Med Univ, Affiliated Hosp 1, Dept Orthoped, Kunming 650000, Yunnan, Peoples R China.
   [Shi, Xiaoqian] Kunming Med Univ, Tumor Hosp Yunnan Prov, Affiliated Hosp 3, Dept Pharm, Kunming 650118, Yunnan, Peoples R China.
   [Han, Lei] Kunming Med Univ, Affiliated Hosp 2, Dept Radiol, Kunming 650101, Yunnan, Peoples R China.
C3 Kunming Medical University; Kunming Medical University; Kunming Medical
   University; Kunming Medical University
RP Yang, ZZ (通讯作者)，Kunming Med Univ, Tumor Hosp Yunnan Prov, Affiliated Hosp 3, Dept Orthoped, 519 Kunzhou Rd, Kunming 650118, Yunnan, Peoples R China.
EM yangzuozhang@163.com
FU Joint Special Funds for the Department of Science and Technology of
   Yunnan Province-Kunming Medical University [2014FB059, 2018NS0069,
   2018NS0070]
FX The present review was supported by the Joint Special Funds for the
   Department of Science and Technology of Yunnan Province-Kunming Medical
   University (grant no. 2014FB059, grant no. 2018NS0069, grant no.
   2018NS0070).
CR Anderson PM, 2014, ADV EXP MED BIOL, V804, P291, DOI 10.1007/978-3-319-04843-7_16
   Anderson PM, 2002, J CLIN ONCOL, V20, P189, DOI 10.1200/JCO.20.1.189
   Bacci G, 1997, CANCER-AM CANCER SOC, V79, P245
   Bernthal NM, 2012, CANCER-AM CANCER SOC, V118, P5888, DOI 10.1002/cncr.27651
   Botter SM, 2014, CURR OPIN PHARMACOL, V16, P15, DOI 10.1016/j.coph.2014.02.002
   Casali PG, 2014, ANN ONCOL, V25, P113, DOI 10.1093/annonc/mdu256
   Choi J, 2015, INT J NANOMED, V10, P6121, DOI 10.2147/IJN.S88375
   Chou Alexander J, 2008, Paediatr Drugs, V10, P315, DOI 10.2165/00148581-200810050-00005
   Duffaud F, 2012, EUR J CANCER, V48, P564, DOI 10.1016/j.ejca.2011.12.015
   EILBER FR, 1989, SEMIN ONCOL, V16, P312
   Endo-Munoz L, 2012, BBA-REV CANCER, V1826, P434, DOI 10.1016/j.bbcan.2012.07.003
   FRIEDMAN M A, 1972, Journal of Surgical Oncology, V4, P482, DOI 10.1002/jso.2930040512
   Geller David S, 2010, Clin Adv Hematol Oncol, V8, P705
   [Genetic and Rare Diseases Information Center (GARD) ORDR-NCATS and NHGRI], SUPP ORDR NCATS NHGR
   Goorin AM, 2002, J CLIN ONCOL, V20, P426, DOI 10.1200/JCO.2002.20.2.426
   Gosiengfiao Y, 2012, J PEDIAT HEMATOL ONC, V34, pE63, DOI 10.1097/MPH.0b013e3182331ee8
   Grignani G, 2012, ANN ONCOL, V23, P508, DOI 10.1093/annonc/mdr151
   Grignani G, 2015, LANCET ONCOL, V16, P98, DOI 10.1016/S1470-2045(14)71136-2
   Harrison DJ, 2018, EXPERT REV ANTICANC, V18, P39, DOI 10.1080/14737140.2018.1413939
   Hattinger CM, 2016, PHARMACOGENOMICS, V17, P2097, DOI 10.2217/pgs-2016-0116
   Hattinger CM, 2017, EXPERT OPIN DRUG MET, V13, P245, DOI 10.1080/17425255.2017.1246532
   He AN, 2013, INT J CLIN ONCOL, V18, P498, DOI [10.1007/s10147-012-0409-5, 10.1007/s10147-013-0561-6]
   He FZ, 2016, INT J SURG, V36, P283, DOI 10.1016/j.ijsu.2016.11.016
   Heymann MF, 2016, EXPERT OPIN INV DRUG, V25, P1265, DOI 10.1080/13543784.2016.1237503
   Holmboe L, 2012, BRIT J CLIN PHARMACO, V73, P106, DOI 10.1111/j.1365-2125.2011.04054.x
   Huang KL, 2012, J CHIN MED ASSOC, V75, P16, DOI 10.1016/j.jcma.2011.10.013
   Huang Yu-Jing, 2015, Asian Pac J Cancer Prev, V16, P2391
   Isakoff MS, 2015, J CLIN ONCOL, V33, P3029, DOI 10.1200/JCO.2014.59.4895
   JAFFE N, 1972, CANCER-AM CANCER SOC, V30, P1627, DOI 10.1002/1097-0142(197212)30:6<1627::AID-CNCR2820300631>3.0.CO;2-H
   Janeway KA, 2010, LANCET ONCOL, V11, P670, DOI 10.1016/S1470-2045(10)70062-0
   Kaneko T, 2016, J PHARM HEALTH CARE, V2, DOI 10.1186/s40780-016-0042-y
   Kleinerman E.S., 2014, Anticancer Res., V35, P594
   Kobys V. L., 2013, Experimental Oncology, V35, P105
   Le Deley MC, 2007, EUR J CANCER, V43, P752, DOI 10.1016/j.ejca.2006.10.023
   Lee JA, 2016, PEDIATR BLOOD CANCER, V63, P1552, DOI 10.1002/pbc.26058
   Lee JA, 2016, JPN J CLIN ONCOL, V46, P138, DOI 10.1093/jjco/hyv171
   Li SY, 2015, TUMOR BIOL, V36, P1329, DOI 10.1007/s13277-015-3181-0
   Lin F, 2011, MED ONCOL, V28, P649, DOI 10.1007/s12032-010-9493-4
   Liu L, 2016, BIOMED LETT, V2, P60
   Liu YX, 2015, CELL BIOCHEM BIOPHYS, V71, P1097, DOI 10.1007/s12013-014-0314-9
   Liu ZL, 2012, ONCOL LETT, V4, P878, DOI 10.3892/ol.2012.862
   Luetke A, 2014, CANCER TREAT REV, V40, P523, DOI 10.1016/j.ctrv.2013.11.006
   Magnan H, 2015, PEDIATR BLOOD CANCER, V62, P594, DOI 10.1002/pbc.25373
   Maki RG, 2007, J CLIN ONCOL, V25, P2755, DOI 10.1200/JCO.2006.10.4117
   Marina N, 2004, ONCOLOGIST, V9, P422, DOI 10.1634/theoncologist.9-4-422
   Massimo B, 2009, CANCER-AM CANCER SOC, V115, P2980, DOI 10.1002/cncr.24368
   MEYERS PA, 1992, J CLIN ONCOL, V10, P5, DOI 10.1200/JCO.1992.10.1.5
   Miller Benjamin J, 2013, J Bone Joint Surg Am, V95, pe89, DOI 10.2106/JBJS.L.01189
   MISER JS, 1987, J CLIN ONCOL, V5, P1191, DOI 10.1200/JCO.1987.5.8.1191
   Mora J, 2009, J PEDIAT HEMATOL ONC, V31, P723, DOI 10.1097/MPH.0b013e3181b2598c
   Mori K, 2008, EXPERT REV ANTICANC, V8, P151, DOI 10.1586/14737140.8.2.151
   Navid F, 2008, CANCER, V113, P419, DOI 10.1002/cncr.23586
   O'Day K, 2009, EXPERT REV ANTICANC, V9, P511, DOI [10.1586/era.09.7, 10.1586/ERA.09.7]
   Ottaviani G, 2009, CANCER TREAT RES, V152, P3, DOI 10.1007/978-1-4419-0284-9_1
   Palmerini E, 2016, BMC CANCER, V16, DOI 10.1186/s12885-016-2312-3
   Qi WX, 2012, JPN J CLIN ONCOL, V42, P427, DOI 10.1093/jjco/hys030
   Qu LY, 2015, CANCER CELL INT, V15, DOI 10.1186/s12935-015-0220-2
   Rapkin L, 2012, PEDIATR BLOOD CANCER, V59, P854, DOI 10.1002/pbc.24101
   Ren L, 2015, ONCOTARGET, V6, P29469, DOI 10.18632/oncotarget.5177
   Rosen G, 1986, Recent Results Cancer Res, V103, P148
   ROSEN G, 1979, CANCER-AM CANCER SOC, V43, P2163, DOI 10.1002/1097-0142(197906)43:6<2163::AID-CNCR2820430602>3.0.CO;2-S
   Rosen G, 1985, Prog Clin Biol Res, V201, P39
   ROSEN G, 1985, ORTHOPEDICS, V8, P659
   Sampson VB, 2013, FRONT ONCOL, V3, DOI 10.3389/fonc.2013.00132
   Savage Sharon A., 2011, Sarcoma, V2011, P548151, DOI 10.1155/2011/548151
   Saylors RL, 2001, J CLIN ONCOL, V19, P3463, DOI 10.1200/JCO.2001.19.15.3463
   Song BS, 2014, PEDIATR BLOOD CANCER, V61, P1376, DOI 10.1002/pbc.25035
   Strippoli S, 2015, ONCOL LETT, V9, P2567, DOI 10.3892/ol.2015.3111
   Su WM, 2015, MED ONCOL, V32, DOI 10.1007/s12032-014-0481-y
   Subbiah V, 2014, J CLIN ONCOL, V32, DOI 10.1200/jco.2014.32.15_suppl.tps3133
   Sun LL, 2014, CLIN THER, V36, P567, DOI 10.1016/j.clinthera.2014.02.018
   Thiele OC, 2008, BRIT J ORAL MAX SURG, V46, P533, DOI 10.1016/j.bjoms.2008.03.010
   van Dalen EC, 2006, COCHRANE DB SYST REV, DOI 10.1002/14651858.CD005008
   van Oosterwijk JG, 2013, HEMATOL ONCOL CLIN N, V27, P1021, DOI 10.1016/j.hoc.2013.07.012
   Van Winkle P, 2005, PEDIATR BLOOD CANCER, V44, P338, DOI 10.1002/pbc.20227
   Venkatakrishnan K, 2012, EUR J CLIN PHARMACOL, V68, P1347, DOI 10.1007/s00228-012-1262-1
   Wang DZ, 2015, DRUG RES, V65, P597, DOI 10.1055/s-0034-1395597
   Wang JJ, 2015, ONCOL LETT, V9, P940, DOI 10.3892/ol.2014.2773
   Xiao X, 2015, TUMOR BIOL, V36, P2427, DOI 10.1007/s13277-014-2853-5
   Xu M, 2013, BONE, V57, P111, DOI 10.1016/j.bone.2013.07.035
   Yu WX, 2014, ONCOL LETT, V8, P2243, DOI 10.3892/ol.2014.2472
   Yu WX, 2015, MED ONCOL, V32, DOI 10.1007/s12032-014-0307-y
   Zhang W, 2016, CHINESE MED J-PEKING, V129, P2530, DOI 10.4103/0366-6999.192781
   Zhu XH, 2014, BIOCHEM BIOPH RES CO, V452, P72, DOI 10.1016/j.bbrc.2014.08.065
   Zwerdling T, 2006, CANCER, V106, P1821, DOI 10.1002/cncr.21779
NR 85
TC 150
Z9 163
U1 0
U2 30
PU SPANDIDOS PUBL LTD
PI ATHENS
PA POB 18179, ATHENS, 116 10, GREECE
SN 1792-1074
EI 1792-1082
J9 ONCOL LETT
JI Oncol. Lett.
PD NOV
PY 2018
VL 16
IS 5
BP 6228
EP 6237
DI 10.3892/ol.2018.9434
PG 10
WC Oncology
WE Science Citation Index Expanded (SCI-EXPANDED)
SC Oncology
GA GY3FG
UT WOS:000448433500093
PM 30405759
OA Green Published, gold
DA 2023-12-20
ER

PT J
AU Kallus, S
   Englinger, B
   Senkiv, J
   Laemmerer, A
   Heffeter, P
   Berger, W
   Kowol, CR
   Keppler, BK
AF Kallus, Sebastian
   Englinger, Bernhard
   Senkiv, Julia
   Laemmerer, Anna
   Heffeter, Petra
   Berger, Walter
   Kowol, Christian R.
   Keppler, Bernhard K.
TI Nanoformulations of anticancer FGFR inhibitors with improved therapeutic
   index
SO NANOMEDICINE-NANOTECHNOLOGY BIOLOGY AND MEDICINE
LA English
DT Article
DE FGFR inhibitors; Nanoencapsulation; Liposomes; Drug delivery; Ponatinib;
   Nintedanib
ID CHRONIC MYELOID-LEUKEMIA; CELL LUNG-CANCER; ACUTE
   LYMPHOBLASTIC-LEUKEMIA; TYROSINE KINASE INHIBITOR; DRUG-DELIVERY;
   IN-VIVO; CLINICAL-APPLICATIONS; PEGYLATED LIPOSOMES; CATIONIC LIPOSOME;
   SOLID TUMORS
AB Fibroblast growth factor receptor (FGFR) inhibitors like ponatinib and nintedanib are clinically approved for defined cancer patient cohorts but often exert dose-limiting adverse effects. Hence, we encapsulated the FGFR inhibitors ponatinib, PD173074, and nintedanib into polylactic acid nanoparticles and liposomes to enable increased tumor accumulation/specificity and reduce side effects. Different methods of drug loading were tested and the resulting formulations compared regarding average size distribution as well as encapsulation efficiency. Appropriate encapsulation levels were achieved for liposomal preparations only. Nanoencapsulation resulted in significantly decelerated uptake kinetics in vitro with clearly decreased short-term (up to 72 h) cytotoxicity at higher concentrations. However, in long-term clonogenic assays liposomal formations were equally or even more active as compared to the free drugs. Accordingly, in an FGFR inhibitorsensitive murine osteosarcoma transplantation model (K7M2), only liposomal but not free ponatinib resulted in significant tumor growth inhibition (by 60.4%) at markedly reduced side effects. (c) 2018 Elsevier Inc. All rights reserved.
C1 [Kallus, Sebastian; Kowol, Christian R.; Keppler, Bernhard K.] Univ Vienna, Fac Chem, Inst Inorgan Chem, Vienna, Austria.
   [Englinger, Bernhard; Senkiv, Julia; Laemmerer, Anna; Heffeter, Petra; Berger, Walter] Med Univ Vienna, Inst Canc Res, Vienna, Austria.
   [Englinger, Bernhard; Senkiv, Julia; Laemmerer, Anna; Heffeter, Petra; Berger, Walter; Kowol, Christian R.; Keppler, Bernhard K.] Med Univ Vienna, Comprehens Canc Ctr, Vienna, Austria.
   [Heffeter, Petra; Berger, Walter; Kowol, Christian R.; Keppler, Bernhard K.] Res Cluster Translat Canc Therapy Res, Vienna, Austria.
   [Senkiv, Julia] Natl Acad Sci Ukraine, Inst Cell Biol, Lvov, Ukraine.
C3 University of Vienna; Medical University of Vienna; Medical University
   of Vienna; National Academy of Sciences Ukraine; Institute of Cell
   Biology of NASU
RP Berger, W (通讯作者)，Med Univ Vienna, Inst Canc Res, Dept Med 1, Vienna, Austria.; Kowol, CR (通讯作者)，Univ Vienna, Inst Inorgan Chem, Vienna, Austria.
EM walter.berger@meduniwien.ac.at; christian.kowol@univie.ac.at
RI Kowol, Christian R/A-4891-2015; Berger, Walter/AFQ-9733-2022; Senkiv,
   Julia/O-8822-2015; Kallus, Sebastian/V-2587-2018
OI Kowol, Christian R/0000-0002-8311-1632; Senkiv,
   Julia/0000-0002-0587-3850; Lammerer, Anna/0000-0001-9524-585X; Berger,
   Walter/0000-0003-0014-1658; Senkiv, Julia/0000-0002-5907-2768;
   Englinger, Bernhard/0000-0002-9701-2600; Keppler,
   Bernhard/0000-0003-0877-1822; Heffeter, Petra/0000-0001-6401-8646
FU Mahlke geb. Obermann-Stiftung of the University of Vienna [FA526009];
   Austrian Science Fund (FWF) [P28853, P30105]; Austrian Science Fund
   (FWF) [GRANTS:16282344, P28853, P30105, GRANTS:16281566] Funding Source:
   Austrian Science Fund (FWF)
FX This work was supported by the Mahlke geb. Obermann-Stiftung of the
   University of Vienna FA526009 (to B. Keppler) and the Austrian Science
   Fund (FWF) grant P28853 (to C. Kowol) and P30105 (to W. Berger).
CR Advanced Chemistry Development Inc, 2017, ACD LABS SOFTW V11 0
   Alloo A, 2015, BRIT J DERMATOL, V173, P574, DOI 10.1111/bjd.13692
   Anselmo AC, 2016, BIOENG TRANSL MED, V1, P10, DOI 10.1002/btm2.10003
   Bangham A. D., 1967, CHEM PHYS LIPIDS, V1, P225
   Barenholz Y, 2001, CURR OPIN COLLOID IN, V6, P66, DOI 10.1016/S1359-0294(00)00090-X
   Barenholz Y, 2012, J CONTROL RELEASE, V160, P117, DOI 10.1016/j.jconrel.2012.03.020
   Broekman F, 2011, WORLD J CLIN ONCOL, V2, P80, DOI 10.5306/wjco.v2.i2.80
   Cai LL, 2012, INT J NANOMED, V7, P4499, DOI 10.2147/IJN.S32817
   Chen XA, 2010, J CONTROL RELEASE, V145, P17, DOI 10.1016/j.jconrel.2010.03.007
   Cortes JE, 2013, NEW ENGL J MED, V369, P1783, DOI 10.1056/NEJMoa1306494
   Damrongwatanasuk Rongras, 2017, Curr Treat Options Cardiovasc Med, V19, P24, DOI 10.1007/s11936-017-0524-8
   Dorer DJ, 2016, LEUKEMIA RES, V48, P84, DOI 10.1016/j.leukres.2016.07.007
   Englinger B, 2017, J EXP CLIN CANC RES, V36, DOI 10.1186/s13046-017-0592-3
   Englinger B, 2016, ONCOTARGET, V7, P50161, DOI 10.18632/oncotarget.10324
   Fala Loretta, 2015, Am Health Drug Benefits, V8, P101
   Fan YC, 2013, BIOMATERIALS, V34, P2277, DOI 10.1016/j.biomaterials.2012.12.012
   FESSI H, 1989, INT J PHARM, V55, pR1, DOI 10.1016/0378-5173(89)90281-0
   Gabizon AA, 2006, CLIN CANCER RES, V12, P1913, DOI 10.1158/1078-0432.CCR-05-1547
   Gainor JF, 2015, ONCOLOGIST, V20, P847, DOI 10.1634/theoncologist.2015-0253
   Garbuzenko O, 2005, LANGMUIR, V21, P2560, DOI 10.1021/la0479105
   Gentile C, 2017, CURR MED CHEM, V24, P1671, DOI 10.2174/0929867324666170112112734
   Gozgit JM, 2012, MOL CANCER THER, V11, P690, DOI 10.1158/1535-7163.MCT-11-0450
   Hioki A, 2010, BIOL PHARM BULL, V33, P1466, DOI 10.1248/bpb.33.1466
   HOROWITZ AT, 1992, BIOCHIM BIOPHYS ACTA, V1109, P203, DOI 10.1016/0005-2736(92)90084-Y
   Hoy SM, 2014, DRUGS, V74, P793, DOI 10.1007/s40265-014-0216-6
   Huang WS, 2010, J MED CHEM, V53, P4701, DOI 10.1021/jm100395q
   Immordino ML, 2006, INT J NANOMED, V1, P297
   Kulkarni AA, 2016, NANOMED-NANOTECHNOL, V12, P1853, DOI 10.1016/j.nano.2016.04.002
   Lipton JH, 2016, LANCET ONCOL, V17, P612, DOI 10.1016/S1470-2045(16)00080-2
   Maeda H, 2013, ADV DRUG DELIVER REV, V65, P71, DOI 10.1016/j.addr.2012.10.002
   Maitani Y, 2012, J DRUG TARGET, V20, P873, DOI 10.3109/1061186X.2012.723215
   Mishra B, 2010, NANOMED-NANOTECHNOL, V6, P9, DOI 10.1016/j.nano.2009.04.008
   Mohammadi M, 1998, EMBO J, V17, P5896, DOI 10.1093/emboj/17.20.5896
   Morton SW, 2014, SCI SIGNAL, V7, DOI 10.1126/scisignal.2005261
   Mu CF, 2017, MOL PHARMACEUT, V14, P274, DOI 10.1021/acs.molpharmaceut.6b00872
   Mukthavaram R, 2013, INT J NANOMED, V8, P3991, DOI 10.2147/IJN.S51949
   Nakamura K, 2012, BBA-BIOMEMBRANES, V1818, P2801, DOI 10.1016/j.bbamem.2012.06.019
   Nguyen PT, 2013, BRIT J CANCER, V109, P2248, DOI 10.1038/bjc.2013.550
   Okamoto I, 2010, MOL CANCER THER, V9, P2825, DOI 10.1158/1535-7163.MCT-10-0379
   Portney NG, 2006, ANAL BIOANAL CHEM, V384, P620, DOI 10.1007/s00216-005-0247-7
   Price KE, 2013, ONCOTARGETS THER, V6, P1111, DOI 10.2147/OTT.S36980
   Ravar F, 2016, J LIPOSOME RES, V26, P175, DOI 10.3109/08982104.2015.1070174
   Reck M, 2011, ANN ONCOL, V22, P1374, DOI 10.1093/annonc/mdq618
   Roth GJ, 2015, J MED CHEM, V58, P1053, DOI 10.1021/jm501562a
   Sharma A, 1997, INT J PHARM, V154, P123, DOI 10.1016/S0378-5173(97)00135-X
   Shi JJ, 2017, NAT REV CANCER, V17, P20, DOI 10.1038/nrc.2016.108
   Song HF, 2006, CANCER CHEMOTH PHARM, V57, P591, DOI 10.1007/s00280-005-0076-6
   Song ZW, 2017, INT J NANOMED, V12, P1941, DOI 10.2147/IJN.S125573
   Stephens P, 2005, NAT GENET, V37, P590, DOI 10.1038/ng1571
   Takeda M, 2015, THER CLIN RISK MANAG, V11, P1701, DOI 10.2147/TCRM.S76646
   Terada T, 2007, J CONTROL RELEASE, V119, P262, DOI 10.1016/j.jconrel.2007.01.018
   Weiss J, 2010, SCI TRANSL MED, V2, DOI 10.1126/scitranslmed.3001451
   Wesche J, 2011, BIOCHEM J, V437, P199, DOI 10.1042/BJ20101603
   Wicki A, 2015, J CONTROL RELEASE, V200, P138, DOI 10.1016/j.jconrel.2014.12.030
   Wu P, 2016, DRUG DISCOV TODAY, V21, P5, DOI 10.1016/j.drudis.2015.07.008
   Wu P, 2015, TRENDS PHARMACOL SCI, V36, P422, DOI 10.1016/j.tips.2015.04.005
   Xiao WJ, 2010, INT J PHARMACEUT, V393, P119, DOI 10.1016/j.ijpharm.2010.04.018
   Yilmaz M, 2015, SEMIN ONCOL, V42, P876, DOI 10.1053/j.seminoncol.2015.09.030
   Zhou XJ, 2012, ANTICANCER RES, V32, P2919
   Zucker D, 2009, J CONTROL RELEASE, V139, P73, DOI 10.1016/j.jconrel.2009.05.036
NR 60
TC 20
Z9 20
U1 0
U2 37
PU ELSEVIER SCIENCE BV
PI AMSTERDAM
PA PO BOX 211, 1000 AE AMSTERDAM, NETHERLANDS
SN 1549-9634
EI 1549-9642
J9 NANOMED-NANOTECHNOL
JI Nanomed.-Nanotechnol. Biol. Med.
PD NOV
PY 2018
VL 14
IS 8
BP 2632
EP 2643
DI 10.1016/j.nano.2018.08.001
PG 12
WC Nanoscience & Nanotechnology; Medicine, Research & Experimental
WE Science Citation Index Expanded (SCI-EXPANDED)
SC Science & Technology - Other Topics; Research & Experimental Medicine
GA GW9HZ
UT WOS:000447296600010
PM 30121385
OA Green Accepted
DA 2023-12-20
ER

PT J
AU Stewart, CAC
   Akhavan, B
   Santos, M
   Hung, JC
   Hawkins, CL
   Bao, SS
   Wise, SG
   Bilek, MMM
AF Stewart, Callum A. C.
   Akhavan, Behnam
   Santos, Miguel
   Hung, JuiChien
   Hawkins, Clare L.
   Bao, Shisan
   Wise, Steven G.
   Bilek, Marcela M. M.
TI Cellular responses to radical propagation from ion-implanted plasma
   polymer surfaces
SO APPLIED SURFACE SCIENCE
LA English
DT Article
DE Radical flux; Plasma polymer films; Biocompatibility; Ion-bombardment;
   Osteoblasts
ID VERTICAL CHEMICAL GRADIENTS; HYDROPHOBIC RECOVERY; OXIDATIVE STRESS;
   COVALENT IMMOBILIZATION; CORROSION-RESISTANCE; PROTEIN ADSORPTION;
   TREATED POLYMERS; VASCULAR STENT; THIN-FILMS; FUNCTIONALIZATION
AB Biomolecule-functionalization, through the presentation of biological motifs that promote optimal cellular responses, has the capacity to improve the tissue integration of biomedical devices and hence patients' quality of life. Radical-functionalized plasma polymer films (rPPFs) readily immobilize bioactive molecules on exposure to a biomolecule-containing aqueous solution without the need for chemical reagents. However, the potential for damage to cells and tissues due to the high local concentration of radicals in freshly deposited radical-functionalized plasma polymer films is of concern. In this study, we compared a fresh (4 h post-deposition) rPPF with one that had been aged for 11 days to explore the effect of the different radical fluxes on cellular responses. Primary osteoblasts and MG63 bone osteosarcoma cells were used to determine whether rPPFs at early aging times exhibited radical-induced cytotoxicity. The aging behavior of the rPPFs demonstrated a connection between the radical decay kinetics and the surface chemistry and wettability. Significant increases in cell attachment and spreading compared to bare Ti were observed for both cell lineages on the rPPF surfaces. The proliferation assays showed equivalent proliferation rates on both the fresh and aged surfaces, and no evidence of cytotoxicity was observed. Overall, we demonstrated that the high flux of radicals emerging to the surface has minimal influence on the biocompatibility of radical-functionalized plasma polymer films.
C1 [Stewart, Callum A. C.; Akhavan, Behnam; Santos, Miguel; Bilek, Marcela M. M.] Univ Sydney, Sch Phys, Camperdown, NSW 2006, Australia.
   [Stewart, Callum A. C.; Akhavan, Behnam; Santos, Miguel; Hung, JuiChien; Hawkins, Clare L.; Wise, Steven G.] Heart Res Inst, 7 Eliza St, Newtown, NSW 2042, Australia.
   [Stewart, Callum A. C.; Bao, Shisan; Bilek, Marcela M. M.] Univ Sydney, Charles Perkins Ctr, Camperdown, NSW 2006, Australia.
   [Akhavan, Behnam; Bilek, Marcela M. M.] Univ Sydney, Sch Aerosp Mech & Mechatron Engn, Camperdown, NSW 2006, Australia.
   [Hawkins, Clare L.; Bao, Shisan; Wise, Steven G.] Univ Sydney, Sydney Med Sch, Camperdown, NSW 2006, Australia.
   [Hawkins, Clare L.] Univ Copenhagen, Dept Biomed Sci, Blegdamsvej 3, DK-2200 Copenhagen N, Denmark.
   [Bilek, Marcela M. M.] Univ Sydney, Sydney Nano Inst, Camperdown, NSW 2006, Australia.
C3 University of Sydney; University of Sydney; Heart Research Institute;
   University of Sydney; University of Sydney; University of Sydney;
   University of Copenhagen; University of Sydney
RP Akhavan, B; Bilek, MMM (通讯作者)，Univ Sydney, Sch Phys, Camperdown, NSW 2006, Australia.
EM behnam.akhavan@sydney.edu.au; marcela.bilek@sydney.edu.au
RI Bao, Shisan/C-6072-2014; Hawkins, Clare/AAV-7424-2021; Hawkins, Clare
   L/F-6696-2014; Bao, Shisan/AAF-6464-2020; Wise, Steven/HJY-3044-2023;
   Wise, Steven/AAB-8170-2021; Santos, Miguel/GNP-6310-2022; Akhavan,
   Behnam/F-1216-2011; Wise, Steven/B-1858-2009
OI Bao, Shisan/0000-0002-6687-3846; Hawkins, Clare/0000-0003-2738-5089;
   Hawkins, Clare L/0000-0003-2738-5089; Bao, Shisan/0000-0002-6687-3846;
   Akhavan, Behnam/0000-0002-1599-658X; Bilek, Marcela/0000-0003-3363-2664;
   Wise, Steven/0000-0001-7964-819X; Stewart, Callum/0000-0001-9474-4358
CR Akhavan B, 2016, LANGMUIR, V32, P10835, DOI 10.1021/acs.langmuir.6b02901
   Akhavan B, 2015, SURF COAT TECH, V264, P72, DOI 10.1016/j.surfcoat.2015.01.017
   Akhavan B, 2013, PLASMA PROCESS POLYM, V10, P1018, DOI 10.1002/ppap.201300055
   Althavan B, 2018, APPL MATER TODAY, V12, P72, DOI 10.1016/j.apmt.2018.04.003
   [Anonymous], 2015, BIOSURF BIOTRIBOL, DOI [DOI 10.1016/J.BSBT.2015.08.001, 10.1016/j.bsbt.2015.08, DOI 10.1016/J.BSBT.2015.08]
   [Anonymous], 2000, ENCY ANAL CHEM
   Bakker AD, 2012, METHODS MOL BIOL, V816, P19, DOI 10.1007/978-1-61779-415-5_2
   Bilek MMM, 2011, P NATL ACAD SCI USA, V108, P14405, DOI 10.1073/pnas.1103277108
   Burns NL, 1996, J COLLOID INTERF SCI, V178, P116, DOI 10.1006/jcis.1996.0099
   Camporeale G, 2015, PLASMA PROCESS POLYM, V12, P1208, DOI 10.1002/ppap.201400206
   Chen H, 2008, PROG POLYM SCI, V33, P1059, DOI 10.1016/j.progpolymsci.2008.07.006
   Choukourov A, 2005, J PHYS CHEM B, V109, P23086, DOI 10.1021/jp0535691
   Chu LQ, 2008, BIOSENS BIOELECTRON, V24, P118, DOI 10.1016/j.bios.2008.03.026
   Coad BR, 2013, SURF COAT TECH, V233, P169, DOI 10.1016/j.surfcoat.2013.05.019
   Cosma SC, 2015, OVIDIUS UNIV ANN CHE, V26, P41, DOI 10.1515/auoc-2015-0008
   Dorst J, 2017, LANGMUIR, V33, P10736, DOI 10.1021/acs.langmuir.7b02135
   Dowling DP, 2011, J BIOMATER APPL, V26, P327, DOI 10.1177/0885328210372148
   Favia P, 2002, J PHOTOPOLYM SCI TEC, V15, P341, DOI 10.2494/photopolymer.15.341
   Ferraris S, 2016, MAT SCI ENG C-MATER, V60, P384, DOI 10.1016/j.msec.2015.11.049
   Filomeni G, 2015, CELL DEATH DIFFER, V22, P377, DOI 10.1038/cdd.2014.150
   Finke B, 2014, LANGMUIR, V30, P13914, DOI 10.1021/la5019778
   FISCHER M., 2018, Hemocompatibility of Biomaterials for Clinical Applications, P163, DOI DOI 10.1016/B978-0-08-100497-5.00007-0
   Fukai T, 2011, ANTIOXID REDOX SIGN, V15, P1583, DOI 10.1089/ars.2011.3999
   Gengenbach TR, 1996, SURF INTERFACE ANAL, V24, P271, DOI 10.1002/(SICI)1096-9918(199604)24:4<271::AID-SIA116>3.0.CO;2-J
   Girard-Lauriault PL, 2013, PLASMA PROCESS POLYM, V10, P388, DOI 10.1002/ppap.201200118
   Halliwell B., 2015, FREE RADICALS BIOL M
   Hanawa T, 2012, SCI TECHNOL ADV MAT, V13, DOI 10.1088/1468-6996/13/6/064102
   Haupt M, 2008, PLASMA PROCESS POLYM, V5, P33, DOI 10.1002/ppap.200700096
   Hawkins CL, 2001, BBA-BIOENERGETICS, V1504, P196, DOI 10.1016/S0005-2728(00)00252-8
   Hegemanu D, 2016, LANGMUIR, V32, P651, DOI 10.1021/acs.langmuir.5b03913
   Heller M, 2015, J BIOMED MATER RES A, V103, P2035, DOI 10.1002/jbm.a.35340
   Jackson M.J., 2016, Surgical Tools and Medical Devices, P475, DOI [10.1007/978-3-319-33489-9_15, DOI 10.1007/978-3-319-33489-9_15]
   Jokinen V, 2012, BIOMICROFLUIDICS, V6, DOI 10.1063/1.3673251
   Jung SC, 2012, THIN SOLID FILMS, V521, P150, DOI 10.1016/j.tsf.2011.12.089
   Khelifa F, 2016, CHEM REV, V116, P3975, DOI 10.1021/acs.chemrev.5b00634
   Kondyurin A., 2014, Ion Beam Treatment of Polymers. Application Aspects from Medicine to Space
   Kondyurin A, 2009, POLYM DEGRAD STABIL, V94, P638, DOI 10.1016/j.polymdegradstab.2009.01.004
   Kosobrodova E, 2013, NUCL INSTRUM METH B, V304, P57, DOI 10.1016/j.nimb.2013.03.038
   Kosobrodova EA, 2012, NUCL INSTRUM METH B, V280, P26, DOI 10.1016/j.nimb.2012.02.028
   Lahann J, 1999, J MATER SCI-MATER M, V10, P443, DOI 10.1023/A:1008939400812
   Liu XM, 2015, NANOSCI NANOTECH LET, V7, P220, DOI 10.1166/nnl.2015.1939
   Manakhov A, 2018, APPL SURF SCI, V435, P1220, DOI 10.1016/j.apsusc.2017.11.174
   Martin LJ, 2018, NAT COMMUN, V9, DOI 10.1038/s41467-017-02545-6
   Messier R., 2001, ENCY MAT SCI TECHNOL, P9306
   Michelmore A, 2011, PLASMA PROCESS POLYM, V8, P367, DOI 10.1002/ppap.201000140
   Michl TD, 2017, RSC ADV, V7, P27678, DOI 10.1039/c7ra03897f
   Mortazavi M, 2012, APPL SURF SCI, V258, P6876, DOI 10.1016/j.apsusc.2012.03.122
   O'Brien B, 2002, BIOMATERIALS, V23, P1739, DOI 10.1016/S0142-9612(01)00299-X
   PRUTZ WA, 1982, BIOCHIM BIOPHYS ACTA, V705, P139, DOI 10.1016/0167-4838(82)90172-8
   Qi PK, 2016, MATER DESIGN, V96, P341, DOI 10.1016/j.matdes.2016.02.039
   Ruiz JC, 2010, PLASMA PROCESS POLYM, V7, P737, DOI 10.1002/ppap.201000042
   Rupper P, 2017, LANGMUIR, V33, P2340, DOI 10.1021/acs.langmuir.6b04600
   Santos M, 2018, ACS APPL NANO MATER, V1, P580, DOI 10.1021/acsanm.7b00086
   Santos M, 2016, ACS APPL MATER INTER, V8, P9635, DOI 10.1021/acsami.6b01279
   Scicchitano BM, 2018, MECH AGEING DEV, V170, P37, DOI 10.1016/j.mad.2017.08.009
   Sidambe AT, 2014, MATERIALS, V7, P8168, DOI 10.3390/ma7128168
   Sinha K, 2013, ARCH TOXICOL, V87, P1157, DOI 10.1007/s00204-013-1034-4
   Siow KS, 2006, PLASMA PROCESS POLYM, V3, P392, DOI 10.1002/ppap.200600021
   Swaraj S, 2007, PLASMA PROCESS POLYM, V4, pS784, DOI 10.1002/ppap.200731905
   Thierry B, 2008, LANGMUIR, V24, P10187, DOI 10.1021/la801140u
   Truica-Marasescu F, 2008, THIN SOLID FILMS, V516, P7406, DOI 10.1016/j.tsf.2008.02.033
   Vandenbossche M, 2018, CURR OPIN SOLID ST M, V22, P26, DOI 10.1016/j.cossms.2018.01.001
   Wakelin E., 2015, SPIE MICRONANOMATERI
   Wakelin EA, 2015, ACS APPL MATER INTER, V7, P26340, DOI 10.1021/acsami.5b09519
   Wauquier F, 2009, TRENDS MOL MED, V15, P468, DOI 10.1016/j.molmed.2009.08.004
   Wise SG, 2015, COLLOID SURFACE B, V136, P944, DOI 10.1016/j.colsurfb.2015.10.035
   Xiaoyi Gong, 1997, Plasmas and Polymers, V2, P261, DOI 10.1023/A:1021834201061
   Yang ZL, 2015, BIOMATERIALS, V63, P80, DOI 10.1016/j.biomaterials.2015.06.016
   Yasuda H, 2005, PLASMA PROCESS POLYM, V2, P507, DOI 10.1002/ppap.200500002
   Yeo GC, 2016, ACS BIOMATER SCI ENG, V2, P662, DOI 10.1021/acsbiomaterials.6b00049
   Yin YB, 2012, THIN SOLID FILMS, V520, P3021, DOI 10.1016/j.tsf.2011.11.054
   Yin YB, 2010, PLASMA PROCESS POLYM, V7, P708, DOI 10.1002/ppap.200900171
   Yin YB, 2009, PLASMA PROCESS POLYM, V6, P68, DOI 10.1002/ppap.200800108
NR 73
TC 19
Z9 19
U1 0
U2 14
PU ELSEVIER SCIENCE BV
PI AMSTERDAM
PA PO BOX 211, 1000 AE AMSTERDAM, NETHERLANDS
SN 0169-4332
EI 1873-5584
J9 APPL SURF SCI
JI Appl. Surf. Sci.
PD OCT 31
PY 2018
VL 456
BP 701
EP 710
DI 10.1016/j.apsusc.2018.06.111
PG 10
WC Chemistry, Physical; Materials Science, Coatings & Films; Physics,
   Applied; Physics, Condensed Matter
WE Science Citation Index Expanded (SCI-EXPANDED)
SC Chemistry; Materials Science; Physics
GA GQ0BN
UT WOS:000441281300081
DA 2023-12-20
ER

PT J
AU Schott, CR
   Ludwig, L
   Mutsaers, AJ
   Foster, RA
   Wood, GA
AF Schott, Courtney R.
   Ludwig, Latasha
   Mutsaers, Anthony J.
   Foster, Robert A.
   Wood, Geoffrey A.
TI The autophagy inhibitor spautin-1, either alone or combined with
   doxorubicin, decreases cell survival and colony formation in canine
   appendicular osteosarcoma cells
SO PLOS ONE
LA English
DT Article
ID COMBINATION CHEMOTHERAPY; DOGS; AMPUTATION; CARBOPLATIN; CISPLATIN;
   ADJUVANT; THERAPY; APOPTOSIS; SURGERY; EFFICACY
AB Dogs diagnosed with appendicular osteosarcoma typically succumb to metastatic disease within a year of diagnosis. The current standard of care for curative intent, amputation followed by adjuvant chemotherapy, increases survival time but chemoresistance is a major contributor to mortality. Unfortunately, the mechanisms driving the progression of metastatic disease and the development of chemoresistance are unknown. One theory is that autophagy may contribute to chemoresistance by providing neoplastic cells with a mechanism to survive chemotherapy treatment. Our objective was to evaluate the effect of combining an autophagy inhibitor with a standard chemotherapeutic drug on response to chemotherapy in canine appendicular osteosarcoma cells. We hypothesized that combining the autophagy inhibitor spautin-1 with doxorubicin treatment would enhance chemoresponsiveness. Using commercial (D17) and primary cell lines derived from 1 degrees and 2 degrees sites of osteosarcoma, we showed that this combination treatment enhances cell killing and inhibits colony formation. Our findings support the theory that autophagy contributes to chemoresistance in canine appendicular osteosarcoma and indicate that adding an autophagy inhibitor to the standard of care has the potential to improve outcome.
C1 [Schott, Courtney R.; Ludwig, Latasha; Foster, Robert A.; Wood, Geoffrey A.] Univ Guelph, Ontario Vet Coll, Dept Pathobiol, Guelph, ON, Canada.
   [Mutsaers, Anthony J.] Univ Guelph, Ontario Vet Coll, Dept Clin Studies, Guelph, ON, Canada.
   [Mutsaers, Anthony J.] Univ Guelph, Ontario Vet Coll, Dept Biomed Sci, Guelph, ON, Canada.
C3 University of Guelph; University of Guelph; University of Guelph
RP Wood, GA (通讯作者)，Univ Guelph, Ontario Vet Coll, Dept Pathobiol, Guelph, ON, Canada.
EM gewood@uoguelph.ca
RI Wood, Geoffrey/ABB-2052-2021
OI Wood, Geoffrey/0000-0003-1756-8607; Schott,
   Courtney/0000-0003-2147-6297; Mutsaers, Anthony/0000-0002-7965-7149
FU Pet Trust
FX This work was funded by a grant to GAW by the Pet Trust
   (https://ovc.uoguelph.ca/pettrust).The funder had no role in study
   design, data collection and analysis, decision to publish, or
   preparation of the manuscript.
CR Alvarez FJ, 2014, J AM ANIM HOSP ASSOC, V50, P12, DOI 10.5326/JAAHA-MS-5958
   Bacon NJ, 2008, JAVMA-J AM VET MED A, V232, P1504, DOI 10.2460/javma.232.10.1504
   Bailey D, 2003, J VET INTERN MED, V17, P199, DOI 10.1892/0891-6640(2003)017&lt;0199:CADCCF&gt;2.3.CO;2
   Barnard RA, 2014, AUTOPHAGY, V10, P1415, DOI 10.4161/auto.29165
   Berg J, 1997, CANCER, V79, P1343, DOI 10.1002/(SICI)1097-0142(19970401)79:7<1343::AID-CNCR11>3.3.CO;2-V
   BERG J, 1995, J AM VET MED ASSOC, V206, P1555
   Berg J, 1996, VET CLIN N AM-SMALL, V26, P111, DOI 10.1016/S0195-5616(96)50010-0
   Bergman PJ, 1996, J VET INTERN MED, V10, P76, DOI 10.1111/j.1939-1676.1996.tb02031.x
   Botter SM, 2014, CURR OPIN PHARMACOL, V16, P15, DOI 10.1016/j.coph.2014.02.002
   Chen SA, 2014, MOL CELL BIOL, V34, P3435, DOI 10.1128/MCB.01383-13
   Chittaranjan Suganthi, 2015, Cold Spring Harb Protoc, V2015, P743, DOI 10.1101/pdb.prot086256
   Choi KS, 2012, EXP MOL MED, V44, P109, DOI 10.3858/emm.2012.44.2.033
   Chun R, 2005, J AM ANIM HOSP ASSOC, V41, P382, DOI 10.5326/0410382
   Correa RJM, 2014, CARCINOGENESIS, V35, P1951, DOI 10.1093/carcin/bgu049
   Dag O, 2017, ONEWAYTESTS R PACKAG
   Davis LE, 2013, PEDIATR BLOOD CANCER, V60, P1313, DOI 10.1002/pbc.24512
   Ferraresi A, 2017, MOL CARCINOGEN, V56, P1164, DOI 10.1002/mc.22582
   Fox J., 2019, R COMPANION APPL REG
   Frimberger AE, 2016, J AM ANIM HOSP ASSOC, V52, P149, DOI 10.5326/JAAHA-MS-6315
   Frommolt P, 2010, IC50 STANDARDIZED HI
   Frommolt P, 2008, BMC BIOINFORMATICS, V9, DOI 10.1186/1471-2105-9-475
   Hahn KA, 1997, J CANCER RES CLIN, V123, P34, DOI 10.1007/BF01212612
   Han LJ, 2016, J HEMATOL ONCOL, V9, DOI 10.1186/s13045-016-0275-0
   Hanahan D, 2011, CELL, V144, P646, DOI 10.1016/j.cell.2011.02.013
   Horie R, 2016, INT J ONCOL, V48, P37, DOI 10.3892/ijo.2015.3227
   Hothorn T, 2008, BIOMETRICAL J, V50, P346, DOI 10.1002/bimj.200810425
   Kent MS, 2004, J VET INTERN MED, V18, P540, DOI 10.1892/0891-6640(2004)18&lt;540:ACADAA&gt;2.0.CO;2
   Kim C, 2017, CAN VET J, V58, P1059
   Kimmelman AC, 2011, GENE DEV, V25, P1999, DOI 10.1101/gad.17558811
   Kirpensteijn J, 2002, ANTICANCER RES, V22, P2765
   Klionsky DJ, 2016, AUTOPHAGY, V12, P1, DOI 10.1080/15548627.2015.1100356
   Kozicki AR, 2015, VET COMP ONCOL, V13, P229, DOI 10.1111/vco.12040
   KRAEGEL SA, 1991, J AM VET MED ASSOC, V199, P1057
   Kurzman ID, 1995, CLIN CANCER RES, V1, P1595
   Lane AE, 2012, AUST VET J, V90, P69, DOI 10.1111/j.1751-0813.2011.00878.x
   Laver T, 2018, VET COMP ONCOL, V16, pE23, DOI 10.1111/vco.12328
   Lee TG, 2015, INT J CANCER, V136, P2717, DOI 10.1002/ijc.29320
   Lei Y, 2016, ONCOGENE, V35, P4698, DOI 10.1038/onc.2016.11
   Liu JL, 2016, INT J MOL SCI, V17, DOI 10.3390/ijms17020191
   Liu JL, 2011, CELL, V147, P223, DOI 10.1016/j.cell.2011.08.037
   Llewellyn KJ, 2017, PLOS ONE, V12, DOI 10.1371/journal.pone.0176919
   London C, 2012, VET COMP ONCOL, V10, P194, DOI 10.1111/j.1476-5829.2011.00275.x
   London CA, 2015, PLOS ONE, V10, DOI 10.1371/journal.pone.0124889
   Marley K, 2013, J EXP CLIN CANC RES, V32, DOI 10.1186/1756-9966-32-74
   Mason NJ, 2016, CLIN CANCER RES, V22, P4380, DOI 10.1158/1078-0432.CCR-16-0088
   Massimini M, 2017, VET PATHOL, V54, P405, DOI 10.1177/0300985816681409
   Mathew R, 2007, NAT REV CANCER, V7, P961, DOI 10.1038/nrc2254
   Mauldin GN, 1988, J VET, P177
   McMahon M, 2011, J VET INTERN MED, V25, P511, DOI 10.1111/j.1939-1676.2011.0697.x
   Moore AS, 2007, J VET INTERN MED, V21, P783, DOI 10.1892/0891-6640(2007)21[783:DABFTT]2.0.CO;2
   OGILVIE GK, 1993, J AM VET MED ASSOC, V202, P304
   Paoloni MC, 2010, PLOS ONE, V5, DOI 10.1371/journal.pone.0011013
   Park JM, 2014, PLOS ONE, V9, DOI 10.1371/journal.pone.0100819
   Parks A, 2015, PEERJ, V3, DOI 10.7717/peerj.1314
   Peters G., 2018, userfriendlyscience: Quantitative analysis made accessible. R package version 0.7.2, DOI 10.17605/osf.io/txequ
   Philips B, 2009, J AM ANIM HOSP ASSOC, V45, P33, DOI 10.5326/0450033
   Qiang L, 2016, AUTOPHAGY, V12, P357, DOI 10.1080/15548627.2015.1110667
   Raats M. M., 1991, Food Quality and Preference, V3, P89, DOI 10.1016/0950-3293(91)90028-D
   Rodriguez CO, 2014, ADV EXP MED BIOL, V804, P237, DOI 10.1007/978-3-319-04843-7_13
   Salabei JK, 2014, J BIOCH, V451, P375
   Schmidt AF, 2013, PREV VET MED, V112, P414, DOI 10.1016/j.prevetmed.2013.08.011
   Selmic LE, 2014, J VET INTERN MED, V28, P554, DOI 10.1111/jvim.12313
   Shao S, 2014, INT J ONCOL, V44, P1661, DOI 10.3892/ijo.2014.2313
   SHAPIRO W, 1988, J AM VET MED ASSOC, V192, P507
   Skorupski KA, 2016, VET COMP ONCOL, V14, P81, DOI 10.1111/vco.12069
   Solano JD, 2013, EUR J MED CHEM, V60, P350, DOI 10.1016/j.ejmech.2012.12.021
   STRAW RC, 1991, J VET INTERN MED, V5, P205, DOI 10.1111/j.1939-1676.1991.tb00950.x
   Tang Y LZ, 2014, J CLIN EXP CARDIOLOG, V5, P308, DOI [10.4172/2155-9880.1000308, DOI 10.4172/2155-9880.1000308]
   THOMPSON JP, 1992, J AM VET MED ASSOC, V200, P531
   Vakifahmetoglu-Norberg H, 2013, GENE DEV, V27, P1718, DOI 10.1101/gad.220897.113
   Visonneau S, 1999, CLIN CANCER RES, V5, P1868
   Vlahava VM, 2015, CELL SIGNAL, V27, P1253, DOI 10.1016/j.cellsig.2015.03.002
   Wen J, 2015, BREAST CANCER RES TR, V149, P619, DOI 10.1007/s10549-015-3283-9
   White E, 2009, CLIN CANCER RES, V15, P5308, DOI 10.1158/1078-0432.CCR-07-5023
   Xiao J, 2016, MOL MED, V22, P643, DOI 10.2119/molmed.2016.00034
   Xu XC, 2017, TOXICOL LETT, V280, P206, DOI 10.1016/j.toxlet.2017.08.081
   Zhao DX, 2014, MOL MED REP, V9, P1975, DOI 10.3892/mmr.2014.2055
   Zhou ST, 2012, CANCER LETT, V323, P115, DOI 10.1016/j.canlet.2012.02.017
NR 78
TC 28
Z9 29
U1 2
U2 4
PU PUBLIC LIBRARY SCIENCE
PI SAN FRANCISCO
PA 1160 BATTERY STREET, STE 100, SAN FRANCISCO, CA 94111 USA
SN 1932-6203
J9 PLOS ONE
JI PLoS One
PD OCT 29
PY 2018
VL 13
IS 10
AR e0206427
DI 10.1371/journal.pone.0206427
PG 17
WC Multidisciplinary Sciences
WE Science Citation Index Expanded (SCI-EXPANDED)
SC Science & Technology - Other Topics
GA GY5SG
UT WOS:000448641200038
PM 30372478
OA Green Submitted, Green Published, gold
DA 2023-12-20
ER

PT J
AU Tao, H
   Tang, XY
   Jin, L
   Zhao, YC
   Luo, Y
   Zhang, Z
   Cai, L
   Tao, FH
   Guo, WC
AF Tao, Hai
   Tang, Xiaoyan
   Jin, Lin
   Zhao, Yingchun
   Luo, Yue
   Zhang, Zheng
   Cai, Lin
   Tao, Fenghua
   Guo, Weichun
TI Synergistic effect of docetaxel combined with cisplatin on inhibiting
   human osteosarcoma in nude mice
SO BIOCHEMICAL AND BIOPHYSICAL RESEARCH COMMUNICATIONS
LA English
DT Article
DE Cisplatin; Docetaxel; Synergistic effect; Osteosarcoma
ID CHEMOTHERAPY; COMBINATION; CANCER; LUNG; METASTASIS; THERAPY
AB Cisplatin (CDDP) has been shown to be a promising anticancer drug that is effective against many types of cancer, which include osteosarcoma (OS). However, its therapeutic application is restricted by its toxicity in normal tissues, side effects caused in patients, and chemotherapy resistance. Thus, to further improve patients' treatment, the development of novel, more effective and well tolerated therapeutic approaches against OS in clinical is urgent and important. In the present study, nude mice were inoculated subcutaneously with injections of HOS8603 cells, CDDP and docetaxel (DTX) were administered intraperitoneally respectively. The inhibitive effects and the side effects were observed. Tumor weights and volumes were significantly lower and the tumor inhibition rate was significantly higher in the combination group than those of either drug alone or vehicle. The cell density in the tumor tissue was significantly decreased, apoptotic and necrotic cell death was significantly increased in the combination group, as compared with those of either drug alone or vehicle. In addition, there was no obvious side effect happening besides the appearance of erythema and papules in some mice. These results suggest that the combined effects of CDDP and DTX on the growth of human OS in vivo were superior to the single effects. CDDP combined with DTX had synergistic effects at lower concentrations and promoted apoptosis, but did not increase the side effects of chemotherapy. (C) 2018 Elsevier Inc. All rights reserved.
C1 [Tao, Hai; Jin, Lin; Zhao, Yingchun; Luo, Yue; Zhang, Zheng; Tao, Fenghua; Guo, Weichun] Wuhan Univ, Dept Orthopaed, Renmin Hosp, Wuhan 430060, Hubei, Peoples R China.
   [Tang, Xiaoyan] Wuhan Univ, Zhongnan Hosp, Dept Gastroenterol, Wuhan 430071, Hubei, Peoples R China.
   [Cai, Lin] Wuhan Univ, Zhongnan Hosp, Dept Orthopaed, Wuhan 430071, Hubei, Peoples R China.
C3 Wuhan University; Wuhan University; Wuhan University
RP Tao, FH; Guo, WC (通讯作者)，Wuhan Univ, Dept Orthopaed, Renmin Hosp, Wuhan 430060, Hubei, Peoples R China.
EM taohai2004@sina.com; 369482810@qq.com; taohai2004@126.com
RI 叶, 佳/HGE-3966-2022; zhao, ying/ISA-2502-2023; Zhao, Ying/HTO-4462-2023
OI Zhao, Ying/0000-0002-9563-7519
FU National Natural Science Foundation of China [81341078]
FX The present study was supported by grants from the National Natural
   Science Foundation of China (grant nos.,81341078).
CR Das R, 2014, CANCER LETT, V351, P81, DOI 10.1016/j.canlet.2014.05.005
   Ferrari S, 2015, EXPERT OPIN PHARMACO, V16, P2727, DOI 10.1517/14656566.2015.1102226
   Hu QY, 2016, ADV DRUG DELIVER REV, V98, P19, DOI 10.1016/j.addr.2015.10.022
   Jia YP, 2016, BIOMED PHARMACOTHER, V79, P27, DOI 10.1016/j.biopha.2016.01.043
   Jin W, 2010, MED ONCOL, V27, P491, DOI 10.1007/s12032-009-9240-x
   Kim BY., 2017, Tumour Biol, DOI DOI 10.1177/1010428317733985
   Li CJ, 2012, CANCER LETT, V319, P203, DOI 10.1016/j.canlet.2012.01.006
   Li JN, 2017, BIOCHEM BIOPH RES CO, V485, P335, DOI 10.1016/j.bbrc.2017.02.079
   Lorusso D, 2014, GYNECOL ONCOL, V133, P117, DOI 10.1016/j.ygyno.2014.01.042
   Lu JC, 2015, J CLIN INVEST, V125, P1839, DOI 10.1172/JCI78437
   Muto Osamu, 2014, Gan To Kagaku Ryoho, V41, P1227
   Obi-Ioka Y, 2013, J PHARMACOL EXP THER, V347, P242, DOI 10.1124/jpet.113.203299
   Palmerini E, 2016, BMC CANCER, V16, DOI 10.1186/s12885-016-2312-3
   Pu FF, 2016, ONCOTARGETS THER, V9, P255, DOI 10.2147/OTT.S90707
   Ramalingam SS, 2013, J THORAC ONCOL, V8, P369, DOI 10.1097/JTO.0b013e318282709c
   Smyth EC, 2016, J CLIN ONCOL, V34, P2721, DOI 10.1200/JCO.2015.65.7692
   Taran SJ, 2017, INDIAN J MED PAEDIAT, V38, P33, DOI 10.4103/0971-5851.203513
   Thapa RK, 2016, BIOMATER SCI-UK, V4, P1340, DOI 10.1039/c6bm00376a
   Vrignaud P, 2014, DRUG DES DEV THER, V8, P1851, DOI 10.2147/DDDT.S64940
   Wang JY, 2014, PLOS ONE, V9, DOI 10.1371/journal.pone.0096571
   Xiao X, 2014, PEDIATR DRUGS, V16, P503, DOI 10.1007/s40272-014-0095-z
   Xing H, 2008, CANCER LETT, V261, P108, DOI 10.1016/j.canlet.2007.11.022
   Yan GN, 2016, CANCER LETT, V370, P268, DOI 10.1016/j.canlet.2015.11.003
   Yang Q, 2015, ONCOL REP, V33, P2537, DOI 10.3892/or.2015.3832
   Zhang H, 2012, JPN J CLIN ONCOL, V42, P1086, DOI 10.1093/jjco/hys146
   Zhang WJ, 2018, ONCOL LETT, V15, P5155, DOI 10.3892/ol.2018.7949
NR 26
TC 11
Z9 11
U1 1
U2 24
PU ACADEMIC PRESS INC ELSEVIER SCIENCE
PI SAN DIEGO
PA 525 B ST, STE 1900, SAN DIEGO, CA 92101-4495 USA
SN 0006-291X
EI 1090-2104
J9 BIOCHEM BIOPH RES CO
JI Biochem. Biophys. Res. Commun.
PD OCT 28
PY 2018
VL 505
IS 2
BP 372
EP 377
DI 10.1016/j.bbrc.2018.09.105
PG 6
WC Biochemistry & Molecular Biology; Biophysics
WE Science Citation Index Expanded (SCI-EXPANDED)
SC Biochemistry & Molecular Biology; Biophysics
GA GY5OP
UT WOS:000448628600006
PM 30253943
DA 2023-12-20
ER

PT J
AU Peng, LH
   Jiang, DM
AF Peng, Lihua
   Jiang, Dianming
TI Resveratrol eliminates cancer stem cells of osteosarcoma by STAT3
   pathway inhibition
SO PLOS ONE
LA English
DT Article
ID EPITHELIAL-MESENCHYMAL TRANSITION; BREAST-CANCER; DRUG-RESISTANCE;
   ACTIVATION; APOPTOSIS; PROLIFERATION; PROMOTES; PI3K/AKT; METASTASIS;
   REVERSAL
AB Resveratrol shows potent anti-tumor therapeutic properties in various tumors. However, the exact effect of resveratrol on osteosarcoma cells, especially cancer stem cells, remains unclear. In this study, we examined the effect of resveratrol on osteosarcoma stem cells and explored the underlying molecular mechanisms. Resveratrol inhibited cell viability, self-renewal ability and tumorigenesis of osteosarcoma cells, whereas showed no significant inhibition effects to normal osteoblast cells. Mechanically, resveratrol treatment decreased cytokines synthesis and inhibited JAK2/STAT3 signaling, which was consistent with the decline of cancer stem cells marker, CD133. Exogenous STAT3 activation attenuated the cancer stem cell elimination effects of resveratrol treatment. Our results demonstrated that resveratrol inhibited osteosarcoma cell proliferation and tumorigenesis ability, which was correlated with cytokines inhibition related JAK2/STAT3 signaling blockage. Resveratrol may be a promising therapeutic agent for osteosarcoma management.
C1 [Peng, Lihua; Jiang, Dianming] Chongqing Med Univ, Dept Orthoped, Affiliated Hosp 1, Chongqing, Peoples R China.
C3 Chongqing Medical University
RP Jiang, DM (通讯作者)，Chongqing Med Univ, Dept Orthoped, Affiliated Hosp 1, Chongqing, Peoples R China.
EM jdm0512@163.com
RI peng, li/GQH-5153-2022
CR Ahmad SF, 2018, EUR J PHARMACOL, V829, P70, DOI 10.1016/j.ejphar.2018.04.008
   Baur JA, 2006, NATURE, V444, P337, DOI 10.1038/nature05354
   Chen BY, 2012, J NAT PROD, V75, P1810, DOI 10.1021/np300392n
   Chen RJ, 2010, MOL NUTR FOOD RES, V54, P1819, DOI 10.1002/mnfr.201000067
   Chen ZZ, 2016, IRAN J PUBLIC HEALTH, V45, P578
   Dave B, 2012, PLOS ONE, V7, DOI 10.1371/journal.pone.0030207
   Denduluri SK, 2015, J BIOMED RES, V30, DOI [10.7555/JBR.29, DOI 10.7555/JBR.29]
   Fröjdö S, 2007, BIOCHEM J, V406, P511, DOI 10.1042/BJ20070236
   Fu YJ, 2014, PLOS ONE, V9, DOI 10.1371/journal.pone.0102535
   Gibbs CP, 2011, CURR ORTHOP PRACT, V22, P322, DOI 10.1097/BCO.0b013e318221aee8
   Gibbs CP, 2005, NEOPLASIA, V7, P967, DOI 10.1593/neo.05394
   Gupta PB, 2009, NAT MED, V15, P1010, DOI 10.1038/nm0909-1010
   Hennessy BT, 2005, NAT REV DRUG DISCOV, V4, P988, DOI 10.1038/nrd1902
   Hu Y, 2015, CELL DEATH DIS, V6, DOI 10.1038/cddis.2015.363
   Jang MS, 1997, SCIENCE, V275, P218, DOI 10.1126/science.275.5297.218
   Lamoureux F, 2007, CANCER RES, V67, P7308, DOI 10.1158/0008-5472.CAN-06-4130
   Lee SK, 2008, J AGR FOOD CHEM, V56, P7572, DOI 10.1021/jf801014p
   Li JP, 2014, MOL MED REP, V10, P1717, DOI 10.3892/mmr.2014.2417
   Liu BL, 2004, PLANTA MED, V70, P305, DOI 10.1055/s-2004-818940
   Liu XJ, 2014, ONCOL REP, V32, P2760, DOI 10.3892/or.2014.3536
   Liu Z, 2017, ONCOTARGET, V8, P65778, DOI 10.18632/oncotarget.19473
   Misaghi A, 2018, SICOT-J, V4, DOI 10.1051/sicotj/2017028
   Mitra A, 2015, ONCOTARGET, V6, P10697, DOI 10.18632/oncotarget.4037
   Mitrut P, 2009, ROM J MORPHOL EMBRYO, V50, P429
   Serra D, 2014, PLOS ONE, V9, DOI 10.1371/journal.pone.0109048
   Shankar S, 2011, PLOS ONE, V6, DOI 10.1371/journal.pone.0016530
   Shukla Y, 2011, ANN NY ACAD SCI, V1215, P1, DOI 10.1111/j.1749-6632.2010.05870.x
   Siegel HJ, 2008, EXPERT REV ANTICANC, V8, P1257, DOI 10.1586/14737140.8.8.1257
   Sims JT, 2013, PLOS ONE, V8, DOI 10.1371/journal.pone.0055509
   Taniguchi T, 2016, CELL DEATH DIS, V7, DOI 10.1038/cddis.2016.114
   Tian HY, 2015, INT J CLIN EXP PATHO, V8, P2755
   Timmers S, 2012, AGING-US, V4, P146, DOI 10.18632/aging.100445
   Tsai JH, 2013, TOXICOL APPL PHARM, V272, P746, DOI 10.1016/j.taap.2013.07.019
   Tu B, 2012, CANCER LETT, V325, P80, DOI 10.1016/j.canlet.2012.06.006
   Uddin N, 2015, CANCER SCI, V106, P718, DOI 10.1111/cas.12668
   Wang HY, 2013, TOXICOLOGY, V303, P139, DOI 10.1016/j.tox.2012.09.017
   Wang Q, 2018, CELL RES, V28, P336, DOI 10.1038/cr.2018.15
   Wang RH, 2008, MOL CELL, V32, P11, DOI 10.1016/j.molcel.2008.09.011
   Yang XG, 2016, CANCER RES, V76, P4124, DOI 10.1158/0008-5472.CAN-15-2973
   Zhang Y, 2017, ONCOL REP, V38, P2685, DOI 10.3892/or.2017.5960
   Zhao CG, 2016, TRENDS PHARMACOL SCI, V37, P47, DOI 10.1016/j.tips.2015.10.001
NR 41
TC 55
Z9 58
U1 0
U2 14
PU PUBLIC LIBRARY SCIENCE
PI SAN FRANCISCO
PA 1160 BATTERY STREET, STE 100, SAN FRANCISCO, CA 94111 USA
SN 1932-6203
J9 PLOS ONE
JI PLoS One
PD OCT 24
PY 2018
VL 13
IS 10
AR e0205918
DI 10.1371/journal.pone.0205918
PG 13
WC Multidisciplinary Sciences
WE Science Citation Index Expanded (SCI-EXPANDED)
SC Science & Technology - Other Topics
GA GY3FL
UT WOS:000448434000064
PM 30356255
OA Green Submitted, gold, Green Published
DA 2023-12-20
ER

PT J
AU Giannini, L
   Incandela, F
   Fiore, M
   Gronchi, A
   Stacchiotti, S
   Sangalli, C
   Piazza, C
AF Giannini, Lorenzo
   Incandela, Fabiola
   Fiore, Marco
   Gronchi, Alessandro
   Stacchiotti, Silvia
   Sangalli, Claudia
   Piazza, Cesare
TI Radiation-Induced Sarcoma of the Head and Neck: A Review of the
   Literature
SO FRONTIERS IN ONCOLOGY
LA English
DT Review
DE sarcoma; head and neck; radiotherapy; radiation-induced; surgical
   treatment
ID DE-NOVO SARCOMAS; NASOPHARYNGEAL CARCINOMA; PROGNOSTIC-FACTORS; THERAPY;
   CANCER; RADIOTHERAPY; 3D-CRT; IMRT
AB In the last decades, radiotherapy (RT) has become one of the cornerstones in the treatment of head and neck (HN) malignancies and has paralleled an increase in long-term patient survival. This lead to a concomitant increase in the incidence of radiation-induced sarcomas (RIS) of the irradiated field, with an annual rate up to 0.17%. The new techniques of irradiation do not seem to influence the risk of RIS of the HN (RISHN), which mainly develop within the middle-dose field. The median latency of RISHN after RT is 10-12 years and osteosarcoma is the most represented histotype, even though there is a high variability in time of occurrence and histological features observed. There is no clear evidence of predisposing factors for RISHN, and genetic findings so far have not revealed any common mutation. Early clinical diagnosis of RISHN is challenging, since it usually occurs within fibrotic and hardened tissues, while radiological findings are not pathognomonic and able to differentiate them from other neoplastic entities. Given the highly aggressive behavior of RISHN and its poor sensitivity to chemotherapy, radical surgery is the most important prognostic factor and the only curative option at present. Nevertheless, the anatomy of the HN district and the infiltrative nature of RIS do not always allow radical intervention. Therefore, a wise integration with systemic therapy and, when feasible, re-irradiation should be performed. Future findings in the genomic features of RISHN will be crucial to identify a possible sensitivity to specific drugs in order to optimize a multimodal treatment that will be ideally complementary to surgery and re-irradiation.
C1 [Giannini, Lorenzo; Incandela, Fabiola; Piazza, Cesare] Univ Milan, Fdn IRCCS Natl Canc Inst Milan, Dept Otorhinolaryngol Maxillofacial & Thyroid Sur, Milan, Italy.
   [Giannini, Lorenzo] Univ Milan, ASST Santi Paolo & Carlo, Dept Otorhinolaryngol Head & Neck Surg, Milan, Italy.
   [Fiore, Marco; Gronchi, Alessandro] Fdn IRCCS Natl Canc Inst Milan, Dept Surg, Sarcoma Unit, Milan, Italy.
   [Stacchiotti, Silvia] Univ Milan, Fdn IRCCS Natl Canc Inst Milan, Dept Med, Adult Mesenchymal & Rare Tumor Med Oncol Unit, Milan, Italy.
   [Sangalli, Claudia] Univ Milan, Fdn IRCCS Natl Canc Inst Milan, Dept Radiotherapy, Milan, Italy.
C3 Fondazione IRCCS Istituto Nazionale Tumori Milan; University of Milan;
   University of Milan; Fondazione IRCCS Istituto Nazionale Tumori Milan;
   University of Milan; Fondazione IRCCS Istituto Nazionale Tumori Milan;
   University of Milan; Fondazione IRCCS Istituto Nazionale Tumori Milan
RP Piazza, C (通讯作者)，Univ Milan, Fdn IRCCS Natl Canc Inst Milan, Dept Otorhinolaryngol Maxillofacial & Thyroid Sur, Milan, Italy.
EM cesare.piazza@istitutotumori.mi.it
RI Sangalli, Claudia/D-4339-2017; Gronchi, Alessandro/O-6589-2016;
   Stacchiotti, Silvia/C-2017-2017; Incandela, Fabiola/AAB-3906-2020;
   Fiore, Marco/AAA-1706-2021
OI Sangalli, Claudia/0000-0002-6465-0630; Gronchi,
   Alessandro/0000-0002-4703-3534; Stacchiotti, Silvia/0000-0002-1742-8666;
   Incandela, Fabiola/0000-0001-7756-0493; Fiore, Marco/0000-0001-8220-424X
CR Bjerkehagen B, 2013, EUR J CANCER, V49, P3292, DOI 10.1016/j.ejca.2013.05.017
   Cai PQ, 2013, CLIN RADIOL, V68, P683, DOI 10.1016/j.crad.2013.01.004
   de Gonzalez AB, 2013, INT J RADIAT ONCOL, V86, P224, DOI 10.1016/j.ijrobp.2012.09.001
   Debnam JM, 2012, ORAL ONCOL, V48, P155, DOI 10.1016/j.oraloncology.2011.08.017
   Filippi AR, 2018, INT J RADIAT ONCOL, V100, P17, DOI 10.1016/j.ijrobp.2017.09.039
   Folpe AL, 2014, HISTOPATHOLOGY, V64, P12, DOI 10.1111/his.12282
   Frieben, 1902, ROFO FORTSCHR RONTG, V6, P106
   Ghosh G, 2016, J CLIN DIAGN RES, V10, pXC1, DOI 10.7860/JCDR/2016/21457.8583
   Hadj-Hamou NS, 2011, CARCINOGENESIS, V32, P929, DOI 10.1093/carcin/bgr064
   Hall EJ, 2003, INT J RADIAT ONCOL, V56, P83, DOI 10.1016/S0360-3016(03)00073-7
   Journy NMY, 2016, JAMA ONCOL, V2, P1368, DOI 10.1001/jamaoncol.2016.1368
   Kadouri L, 2013, BREAST CANCER RES TR, V140, P207, DOI 10.1007/s10549-013-2621-z
   Kansara M, 2013, J CLIN INVEST, V123, P5351, DOI 10.1172/JCI70559
   Mattavelli D, 2013, ANN ONCOL, V24, P2181, DOI 10.1093/annonc/mdt126
   Ohnstad HO, 2013, CANCER-AM CANCER SOC, V119, P1013, DOI 10.1002/cncr.27837
   Patel SG, 1999, HEAD NECK-J SCI SPEC, V21, P346, DOI 10.1002/(SICI)1097-0347(199907)21:4<346::AID-HED9>3.0.CO;2-B
   Peng KA, 2014, OTOLARYNG HEAD NECK, V151, P627, DOI 10.1177/0194599814545747
   Rosko AJ, 2017, OTOLARYNG HEAD NECK, V157, P252, DOI 10.1177/0194599817700389
   Serizawa I, 2009, INT J RADIAT ONCOL, V75, P1105, DOI 10.1016/j.ijrobp.2008.12.019
   Song Min Jeong, 2014, Korean J Pathol, V48, P346, DOI 10.4132/KoreanJPathol.2014.48.5.346
   Tan Alex, 2006, World J Surg Oncol, V4, P69, DOI 10.1186/1477-7819-4-69
   Thiagarajan A, 2014, WORLD J CLIN ONCOL, V5, P973, DOI 10.5306/wjco.v5.i5.973
   van de Water TA, 2011, INT J RADIAT ONCOL, V79, P1216, DOI 10.1016/j.ijrobp.2010.05.012
   Wei ZB, 2012, MED ONCOL, V29, P670, DOI 10.1007/s12032-011-9828-9
   Xu XG, 2008, PHYS MED BIOL, V53, pR193, DOI 10.1088/0031-9155/53/13/R01
   Yang QX, 2017, RADIOL MED, V122, P53, DOI 10.1007/s11547-016-0695-5
   Yeang MS, 2013, ANN SURG ONCOL, V20, P3066, DOI 10.1245/s10434-013-2979-5
   Zenga J, 2017, ORAL ONCOL, V72, P80, DOI 10.1016/j.oraloncology.2017.07.012
   Zhang AY, 2017, BRIT J CANCER, V117, P326, DOI 10.1038/bjc.2017.198
   Zhang P, 2017, ANN SURG ONCOL, V24, P434, DOI 10.1245/s10434-016-5589-1
   Zhu WY, 2016, J ORAL MAXIL SURG, V74, P283, DOI 10.1016/j.joms.2015.07.013
NR 31
TC 32
Z9 33
U1 0
U2 2
PU FRONTIERS MEDIA SA
PI LAUSANNE
PA AVENUE DU TRIBUNAL FEDERAL 34, LAUSANNE, CH-1015, SWITZERLAND
SN 2234-943X
J9 FRONT ONCOL
JI Front. Oncol.
PD OCT 17
PY 2018
VL 8
AR 449
DI 10.3389/fonc.2018.00449
PG 5
WC Oncology
WE Science Citation Index Expanded (SCI-EXPANDED)
SC Oncology
GA GX1RG
UT WOS:000447495100001
PM 30386739
OA gold, Green Published
DA 2023-12-20
ER

PT J
AU Wang, Y
   Deng, X
   Yu, C
   Zhao, GS
   Zhou, J
   Zhang, G
   Li, M
   Jiang, DM
   Quan, ZX
   Zhang, Y
AF Wang, Yang
   Deng, Xu
   Yu, Chang
   Zhao, Guosheng
   Zhou, Jing
   Zhang, Ge
   Li, Ming
   Jiang, Dianming
   Quan, Zhengxue
   Zhang, Yuan
TI Synergistic inhibitory effects of capsaicin combined with cisplatin on
   human osteosarcoma in culture and in xenografts
SO JOURNAL OF EXPERIMENTAL & CLINICAL CANCER RESEARCH
LA English
DT Article
DE Combination therapy; Capsaicin; Cisplatin; Apoptosis; Autophagy
ID CELL-CYCLE ARREST; CANCER STEM-CELLS; DIETARY PHYTOCHEMICALS; SIGNALING
   PATHWAY; TUMOR-CELLS; APOPTOSIS; MECHANISMS; AUTOPHAGY; CYTOTOXICITY;
   THERAPY
AB BackgroundThe combination of phytochemicals with chemotherapy drugs is an emerging new strategy for cancer therapy to increase antitumor responses.MethodsThe present study investigates the effect of the combination of capsaicin (CAP) with cisplatin (DDP) and the potential underlying anticancer mechanisms in osteosarcoma (OS) cells in vitro and in vivo.ResultsCell viability assays and isobolographic analyses demonstrated that the combination of CAP and DDP showed synergistic cytotoxic effects on OS cells. We chose relatively low concentrations of CAP (100M) and DDP (16.7M) for subsequent experiments. Generally, the combination of CAP and DDP had significant effects on apoptosis induction, cell cycle arrest and cell invasion inhibition in OS cells compared with the individual-treatment groups and the control group. Moreover, cotreatment with CAP and DDP triggered prosurvival autophagy through reactive oxygen species (ROS)/JNK and p-AKT/mTOR signaling in OS cells. The combination regimen of CAP and DDP also inhibited tumor growth in an OS xenograft model.ConclusionThese results suggest that the combination of CAP and DDP has strong inhibitory effects on OS cells and identify CAP as a promising agent for supplementing standard chemotherapy and possible future targeted therapy in OS.
C1 [Wang, Yang; Deng, Xu; Yu, Chang; Zhao, Guosheng; Zhou, Jing; Quan, Zhengxue] Chongqing Med Univ, Dept Orthoped Surg, Affiliated Hosp 1, Chongqing 400016, Peoples R China.
   [Zhang, Ge; Li, Ming; Zhang, Yuan] Chongqing Med Univ, Dept Orthoped Surg,Minist Educ,Childrens Hosp, China Int Sci & Technol Cooperat Base Child Dev &, Key Lab Child Dev & Disorders,Key Lab Pediat Chon, Chongqing 400014, Peoples R China.
   [Jiang, Dianming] Chongqing Med Univ, Dept Orthoped Surg, Affiliated Hosp 3, Chongqing 401120, Peoples R China.
C3 Chongqing Medical University; Chongqing Medical University; Chongqing
   Medical University
RP Quan, ZX (通讯作者)，Chongqing Med Univ, Dept Orthoped Surg, Affiliated Hosp 1, Chongqing 400016, Peoples R China.; Zhang, Y (通讯作者)，Chongqing Med Univ, Dept Orthoped Surg,Minist Educ,Childrens Hosp, China Int Sci & Technol Cooperat Base Child Dev &, Key Lab Child Dev & Disorders,Key Lab Pediat Chon, Chongqing 400014, Peoples R China.
EM quanzx18@126.com; yuanz2008@126.com
RI Zhang, Yuan/AAH-8525-2021; Zhao, Guo-sheng/Q-5928-2019
OI Zhao, Guo-sheng/0000-0003-0609-2789; Zhang, Yuan/0000-0002-4839-0218;
   Zhang, Ge/0000-0001-6174-5274
FU Chongqing Science and Technology Committee foundation
   [cstc2017jcyjB0312] Funding Source: Medline
CR [Anonymous], MOL MECH NUTR
   Bacci G, 2008, J SURG ONCOL, V98, P415, DOI 10.1002/jso.21140
   Bley K, 2012, TOXICOL PATHOL, V40, P847, DOI 10.1177/0192623312444471
   Bramwell VHC, 1999, J CLIN ONCOL, V17, P3260, DOI 10.1200/JCO.1999.17.10.3260
   Cheng G, 2016, MOL MED REP, V14, P3199, DOI 10.3892/mmr.2016.5663
   Chikara S, 2018, CANCER LETT, V413, P122, DOI 10.1016/j.canlet.2017.11.002
   Chou TC, 2010, CANCER RES, V70, P440, DOI 10.1158/0008-5472.CAN-09-1947
   Dasari S, 2014, EUR J PHARMACOL, V740, P364, DOI 10.1016/j.ejphar.2014.07.025
   de Groot AF, 2017, CANCER TREAT REV, V60, P130, DOI 10.1016/j.ctrv.2017.09.003
   Engeland K, 2018, CELL DEATH DIFFER, V25, P114, DOI 10.1038/cdd.2017.172
   Fattori V, 2016, MOLECULES, V28
   Ferreira JA, 2016, DRUG RESIST UPDATE, V24, P34, DOI 10.1016/j.drup.2015.11.003
   Fu YJ, 2014, PLOS ONE, V9, DOI 10.1371/journal.pone.0102535
   Gali-Muhtasib H, 2015, APOPTOSIS, V20, P1531, DOI 10.1007/s10495-015-1169-2
   Harakeh S, 2017, CURR DRUG METAB, V18, P858, DOI 10.2174/1389200218666170719095344
   He HT, 2014, ONCOL LETT, V7, P1352, DOI 10.3892/ol.2014.1935
   Hensley P, 2013, BIOL CHEM, V394, P831, DOI 10.1515/hsz-2013-0128
   Horvath Z, 2007, ANTICANCER RES, V27, P3459
   Huang T, 2013, INT J HYPERTHER, V29, P248, DOI 10.3109/02656736.2013.775511
   Huang ZQ, 2017, BIOMED PHARMACOTHER, V89, P623, DOI 10.1016/j.biopha.2017.02.055
   Hwang YP, 2011, MOL NUTR FOOD RES, V55, P594, DOI 10.1002/mnfr.201000292
   Igarashi K, 2015, ANTI-CANCER AGENT ME, V15, P390, DOI 10.2174/1871520615666141216151547
   Isakoff MS, 2015, J CLIN ONCOL, V33, P3029, DOI 10.1200/JCO.2014.59.4895
   Jaffe Norman, 2013, Sarcoma, V2013, P203531, DOI 10.1155/2013/203531
   Jin SK, 2007, AUTOPHAGY, V3, P28, DOI 10.4161/auto.3269
   Jung SH, 2014, MOL CELLS, V37, P234, DOI 10.14348/molcells.2014.2322
   Kandikattu HK, 2017, BIOMED PHARMACOTHER, V91, P191, DOI 10.1016/j.biopha.2017.04.049
   Ledgerwood EC, 2009, CLIN CANCER RES, V15, P420, DOI 10.1158/1078-0432.CCR-08-1172
   Lee GR, 2014, CLIN EXP METASTAS, V31, P897, DOI 10.1007/s10585-014-9678-x
   León IE, 2014, J INORG BIOCHEM, V134, P106, DOI 10.1016/j.jinorgbio.2013.10.009
   León IE, 2016, J BIOL INORG CHEM, V21, P1009, DOI 10.1007/s00775-016-1397-0
   Leung EL, 2008, BRIT J CANCER, V98, P1803, DOI 10.1038/sj.bjc.6604375
   Li XC, 2013, TOXICOL LETT, V221, P197, DOI 10.1016/j.toxlet.2013.06.233
   Lin F, 2011, ASIA-PAC J CLIN ONCO, V7, P270, DOI 10.1111/j.1743-7563.2011.01406.x
   Lin S, 2018, ONCOL LETT, V15, P2583, DOI 10.3892/ol.2017.7616
   Liu ZH, 2016, J ETHNOPHARMACOL, V194, P635, DOI 10.1016/j.jep.2016.10.003
   Mbiantcha M, 2017, INFLAMMOPHARMACOLOGY, V1, P1
   Mlecnik B, 2016, SCI TRANSL MED, V8, DOI 10.1126/scitranslmed.aad6352
   Moosavi MA, 2018, CANCER LETT, V424, P46, DOI 10.1016/j.canlet.2018.02.030
   Najafzadeh N, 2015, BIOMED PHARMACOTHER, V74, P243, DOI 10.1016/j.biopha.2015.08.019
   PrietoVila M, 2017, INT J MOL SCI, V1
   SATO H, 1994, NATURE, V370, P61, DOI 10.1038/370061a0
   Sheppard Karen E., 2012, Critical Reviews in Oncogenesis, V17, P69
   Shukla S, 2014, CANCER LETT, V355, P9, DOI 10.1016/j.canlet.2014.09.017
   Singh SS, 2018, ONCOGENE, V37, P1142, DOI 10.1038/s41388-017-0046-6
   Skrzypski M, 2014, CELL SIGNAL, V26, P41, DOI 10.1016/j.cellsig.2013.09.014
   Vucicevic L, 2011, AUTOPHAGY, V7, P40, DOI 10.4161/auto.7.1.13883
   Wong CH, 2010, PLOS ONE, V5, DOI 10.1371/journal.pone.0009996
   Wu Q, 2018, BIOCHEM PHARMACOL, V148, P64, DOI 10.1016/j.bcp.2017.12.004
   Yang Q, 2015, ONCOL REP, V33, P2537, DOI 10.3892/or.2015.3832
   Zhang Y, 2017, ONCOL REP, V38, P2685, DOI 10.3892/or.2017.5960
   Zhao W, 2013, MOL CELL BIOCHEM, V382, P243, DOI 10.1007/s11010-013-1740-5
   2004, DRUG RESIST UPDATE, V7, P97, DOI DOI 10.1016/J.DRUP.2004.01.004
NR 53
TC 48
Z9 53
U1 0
U2 16
PU BMC
PI LONDON
PA CAMPUS, 4 CRINAN ST, LONDON N1 9XW, ENGLAND
SN 1756-9966
J9 J EXP CLIN CANC RES
JI J. Exp. Clin. Cancer Res.
PD OCT 16
PY 2018
VL 37
AR 251
DI 10.1186/s13046-018-0922-0
PG 17
WC Oncology
WE Science Citation Index Expanded (SCI-EXPANDED)
SC Oncology
GA GX4BA
UT WOS:000447670500002
PM 30326933
OA gold, Green Published
DA 2023-12-20
ER

PT J
AU Magalhaes, M
   Almeida, M
   Tavares-da-Silva, E
   Roleira, FMF
   Varela, C
   Jorge, J
   Gonçalves, AC
   Carvalho, RA
   Veiga, F
   Santos, AC
   Figueiras, A
AF Magalhaes, Mariana
   Almeida, Mauro
   Tavares-da-Silva, Elisiario
   Roleira, Fernanda M. F.
   Varela, Carla
   Jorge, Joana
   Goncalves, Ana Cristina
   Carvalho, Rui Albuquerque
   Veiga, Francisco
   Santos, Ana Claudia
   Figueiras, Ana
TI miR-145-loaded micelleplexes as a novel therapeutic strategy to inhibit
   proliferation and migration of osteosarcoma cells
SO EUROPEAN JOURNAL OF PHARMACEUTICAL SCIENCES
LA English
DT Article
DE Osteosarcoma; miRNA-145; Pluronic (R) L64; Polyethyleneimine; Gene
   therapy
ID DELIVERY IN-VITRO; MOLECULAR-WEIGHT; GENE-THERAPY; POLYMERIC MICELLES;
   MICRORNA-145; POLYETHYLENIMINE; NANOPARTICLES; SIRNA; RNA; METASTASIS
AB Osteosarcoma (OS), the main primary malignancy of bone, is the second leading cause of cancer in children and young adults. Despite the advances in modern treatments, the 5-year survival rate is retained in 60-70%, since the conventional treatment options available are associated with relapse, chemoresistance, and development of metastases, which frequently lead to patients death. In this regard, there is an increasing need to search and develop novel and alternative therapeutic approaches. Concerning this, gene therapy appears as an innovative and promising treatment option. This therapeutic option aims to deliver genetic material, through nanosystems, to repress or replace the expression of mutated genes involved in important regulatory pathways. To attain this goal, gene therapy is decidedly dependent on the efficiency of utilized vectors, constituting such a very important parameter to take in consideration. In this work, the main goal was centered on the development and full characterization of an efficient micellar nanosystem, based on the chemical conjugation between the amphiphilic copolymer Pluronic (R) L64 and the cationic polymer polyethyleneimine (PEI), to deliver the therapeutic miRNA-145 into OS cells leading to inhibition of cell proliferation and migration, and ultimately inducing cell death, crafting a novel anticancer therapeutic approach to OS.
C1 [Magalhaes, Mariana; Almeida, Mauro; Veiga, Francisco; Santos, Ana Claudia; Figueiras, Ana] Univ Coimbra, Fac Pharm, Lab Pharmaceut Technol, Coimbra, Portugal.
   [Magalhaes, Mariana; Veiga, Francisco; Santos, Ana Claudia; Figueiras, Ana] Univ Coimbra, Fac Pharm, Grp Pharmaceut Technol, REQUIMTE LAQV, Coimbra, Portugal.
   [Tavares-da-Silva, Elisiario; Roleira, Fernanda M. F.; Varela, Carla] Univ Coimbra, Fac Pharm, Lab Pharmaceut Chem, Coimbra, Portugal.
   [Tavares-da-Silva, Elisiario; Roleira, Fernanda M. F.; Varela, Carla] Univ Coimbra, Particles Polymers & Biomat Technol Grp, CIEPQPF, Coimbra, Portugal.
   [Jorge, Joana; Goncalves, Ana Cristina] Univ Coimbra, Univ Clin Hematol & Appl Mol Biol, Fac Med, Lab Oncobiol & Hematol, Coimbra, Portugal.
   [Jorge, Joana; Goncalves, Ana Cristina] Univ Coimbra, Fac Med, Grp Environm Genet & Oncobiol CIMAGO, Coimbra Inst Clin & Biomed Res iCBR, Coimbra, Portugal.
   [Carvalho, Rui Albuquerque] Univ Coimbra, Fac Sci & Technol, Dept Life Sci, Coimbra, Portugal.
   [Carvalho, Rui Albuquerque] Univ Coimbra, Ctr Funct Ecol, Dept Life Sci, Coimbra, Portugal.
C3 Universidade de Coimbra; Universidade de Coimbra; Universidade de
   Coimbra; Universidade de Coimbra; Universidade de Coimbra; Universidade
   de Coimbra; Universidade de Coimbra; Universidade de Coimbra
RP Figueiras, A (通讯作者)，Univ Coimbra, Fac Pharm, P-3000548 Coimbra, Portugal.
EM rfigueiras@ff.uc.pt
RI Figueiras, Ana/K-7332-2014; Paiva-Santos, Ana Cláudia/B-5780-2019;
   Jorge, Joana Margarida Verdasca/F-2454-2019; da Silva, Elisiário José
   Tavares/A-1759-2014; Gonçalves, Ana/JFN-2203-2023; Veiga,
   Francisco/AAH-7884-2021; Santos, Ana Cláudia/HHN-2939-2022; SANTOS,
   ANA/JPK-6411-2023; Roleira, Fernanda F M/A-2879-2014; Magalhães,
   Mariana/F-6429-2018; Magalhães, Mariana/ISA-7377-2023; PTNMR,
   PTNMR/JCE-8050-2023; Almeida, Mauro/ABI-5228-2020; Varela,
   Carla/H-4782-2017; Goncalves, Ana Kalina Ventura Tenório/HTO-1775-2023;
   Gonçalves, Ana/HZH-7449-2023; Gonçalves, ana/JJF-8262-2023; santos,
   ana/GWV-5678-2022; Gonçalves, Ana Cristina/V-2202-2017; Carvalho, Rui
   A/A-6661-2010
OI Figueiras, Ana/0000-0001-8170-1113; Paiva-Santos, Ana
   Cláudia/0000-0003-2710-6000; Jorge, Joana Margarida
   Verdasca/0000-0003-0755-8077; da Silva, Elisiário José
   Tavares/0000-0002-0390-3403; Veiga, Francisco/0000-0002-1041-0068;
   Roleira, Fernanda F M/0000-0003-4229-5882; Magalhães,
   Mariana/0000-0002-1874-1611; Almeida, Mauro/0000-0001-7314-0192; Varela,
   Carla/0000-0002-9824-4753; Gonçalves, Ana Cristina/0000-0003-1470-4802;
   Carvalho, Rui A/0000-0003-1820-0353
FU Portugal National Funds (FCT/MEC, Fundacao para a Ciencia e a
   Tecnologia/Ministerio da Educacao e Ciencia) [UID/QUI/50006/2013];
   European Union (FEDER); Portuguese Foundation for Science and Technology
   (FCT) [FCT PTDC/CTM-BIO/1518/2014, FCT PTDC/BTM-MAT/30255/2017];
   European Community Fund (FEDER) through the COMPETE2020 program;
   Fundacao para a Ciencia e a Tecnologia (FCT), Portuguese Agency for
   Scientific Research [POCI-01-0145-FEDER-016642]; FEDER - European
   Regional Development Fund through the COMPETE Programme (Operational
   Programme for Competitiveness); FCT - Fundacao para a Ciencia e a
   Tecnologia (Portuguese Foundation for Science and Technology)
   [REEQ/481/QUI/2006, RECI/QEQ-QFI/0168/2012,
   CENTRO-07-CT62-FEDER-002012]; Rede Nacional de Ressonancia Magnetica
   Nuclear (RNRMN)
FX This work received financial support from Portugal National Funds
   (FCT/MEC, Fundacao para a Ciencia e a Tecnologia/Ministerio da Educacao
   e Ciencia) through project UID/QUI/50006/2013, co-financed by European
   Union (FEDER under the Partnership Agreement PT2020). It was also
   supported by the grant FCT PTDC/CTM-BIO/1518/2014 and FCT
   PTDC/BTM-MAT/30255/2017 from the Portuguese Foundation for Science and
   Technology (FCT) and the European Community Fund (FEDER) through the
   COMPETE2020 program. The authors acknowledge Fundacao para a Ciencia e a
   Tecnologia (FCT), Portuguese Agency for Scientific Research, for
   financial support through the Research Project
   POCI-01-0145-FEDER-016642. Authors would like to thank UCQPharma,
   Faculty of Pharmacy, University of Coimbra by the FTIR spectra
   acquisition, Laboratory of Nuclear Magnetic Resonance, Coimbra Chemistry
   Centre, University of Coimbra, Laboratory of Bio-Imaging and Electron
   Microscopy (PPBI-POCI-01-0145-FEDER-022122), Faculty of Medicine,
   University of Coimbra by the TEM images acquired, and to Professor Fani
   Sousa from the research group Bioprocess and Biomolecular Research,
   Health Sciences Research Centre, University of Beira Interior for kindly
   provide the knowledge, facilities and means to the production of the
   sRNA samples.; NMR data was collected at the UC-NMR facility which is
   supported in part by FEDER - European Regional Development Fund through
   the COMPETE Programme (Operational Programme for Competitiveness) and by
   National Funds through FCT - Fundacao para a Ciencia e a Tecnologia
   (Portuguese Foundation for Science and Technology) through grants
   REEQ/481/QUI/2006, RECI/QEQ-QFI/0168/2012, CENTRO-07-CT62-FEDER-002012,
   and Rede Nacional de Ressonancia Magnetica Nuclear (RNRMN).
CR Alameh M, 2018, BIOMACROMOLECULES, V19, P112, DOI 10.1021/acs.biomac.7b01297
   Alvarez-Lorenzo Carmen, 2010, Front Biosci (Elite Ed), V2, P424, DOI 10.2741/e102
   Amjad MW, 2017, PROG POLYM SCI, V64, P154, DOI 10.1016/j.progpolymsci.2016.09.008
   Andersen GB, 2018, MOL ONCOL, V12, P114, DOI 10.1002/1878-0261.12154
   Broadhead Matthew L., 2011, Sarcoma, V2011, P959248, DOI 10.1155/2011/959248
   Cagel M, 2017, EUR J PHARM BIOPHARM, V113, P211, DOI 10.1016/j.ejpb.2016.12.019
   Catalanotto C, 2016, INT J MOL SCI, V17, DOI 10.3390/ijms17101712
   Chen B, 2015, CELL PHYSIOL BIOCHEM, V37, P2183, DOI 10.1159/000438575
   Chomczynski P, 2006, NAT PROTOC, V1, P581, DOI 10.1038/nprot.2006.83
   Cui SY, 2014, J CELL MOL MED, V18, P1913, DOI 10.1111/jcmm.12358
   Dass CR, 2008, J PHARM PHARMACOL, V60, P405, DOI 10.1211/jpp.60.4.0001
   Di Leva G, 2014, ANNU REV PATHOL-MECH, V9, P287, DOI 10.1146/annurev-pathol-012513-104715
   Domingos RF, 2009, ENVIRON SCI TECHNOL, V43, P7277, DOI 10.1021/es900249m
   Dou XB, 2014, BIOMATERIALS, V35, P3015, DOI 10.1016/j.biomaterials.2013.12.017
   Durfee RA, 2016, RHEUMATOL THER, V3, P221, DOI 10.1007/s40744-016-0046-y
   Elmore S, 2007, TOXICOL PATHOL, V35, P495, DOI 10.1080/01926230701320337
   Fan L, 2012, ACTA BIOCH BIOPH SIN, V44, P407, DOI 10.1093/abbs/gms019
   Fan W, 2012, INT J NANOMED, V7, P1127, DOI 10.2147/IJN.S27117
   Gelles JD, 2016, CELL DEATH DIS, V7, DOI 10.1038/cddis.2016.332
   Hallaj-Nezhadi S, 2011, J PHARM PHARM SCI, V14, P181, DOI 10.18433/J3TP4T
   Harrison DJ, 2018, EXPERT REV ANTICANC, V18, P39, DOI 10.1080/14737140.2018.1413939
   Hayes J, 2014, TRENDS MOL MED, V20, P460, DOI 10.1016/j.molmed.2014.06.005
   Heymann Dominique, 2013, Bonekey Rep, V2, P378, DOI 10.1038/bonekey.2013.112
   Jenkins SI, 2013, NANOMEDICINE-UK, V8, P951, DOI [10.2217/nnm.12.145, 10.2217/NNM.12.145]
   Kamaly N, 2016, CHEM REV, V116, P2602, DOI 10.1021/acs.chemrev.5b00346
   Keeler AM, 2017, CTS-CLIN TRANSL SCI, V10, P242, DOI 10.1111/cts.12466
   Kim TH, 2007, MACROMOL BIOSCI, V7, P611, DOI 10.1002/mabi.200600245
   Kumar RTK, 2016, BBA-GEN SUBJECTS, V1860, P1877, DOI 10.1016/j.bbagen.2016.05.039
   Luetke A, 2014, CANCER TREAT REV, V40, P523, DOI 10.1016/j.ctrv.2013.11.006
   Ma HC, 2014, BIOMATERIALS, V35, P8723, DOI 10.1016/j.biomaterials.2014.06.045
   Magalhaes M., 2018, DESIGN DEV NEW NANOC, P257, DOI DOI 10.1016/B978-0-12-813627-0.00007-7
   Magalhaes M, 2014, INT J NANOMED, V9, P4979, DOI 10.2147/IJN.S69822
   Martins R, 2010, J MOL RECOGNIT, V23, P519, DOI 10.1002/jmr.1078
   Miao JL, 2013, TUMOR BIOL, V34, P2093, DOI 10.1007/s13277-013-0940-7
   Naldini L, 2015, NATURE, V526, P351, DOI 10.1038/nature15818
   Pereira P, 2012, J COLLOID INTERF SCI, V387, P84, DOI 10.1016/j.jcis.2012.07.088
   Raftery RM, 2015, J CONTROL RELEASE, V210, P84, DOI 10.1016/j.jconrel.2015.05.005
   Rello-Varona S, 2015, FRONT ONCOL, V5, DOI 10.3389/fonc.2015.00082
   Rieger AM, 2011, JOVE-J VIS EXP, DOI 10.3791/2597
   Sampson VB, 2015, FRONT PEDIATR, V3, DOI 10.3389/fped.2015.00069
   Simoes SMN, 2015, EXPERT OPIN DRUG DEL, V12, P297, DOI 10.1517/17425247.2015.960841
   Singha K, 2011, NUCLEIC ACID THER, V21, P133, DOI 10.1089/nat.2011.0293
   Wang MX, 2016, DRUG DELIV, V23, P3224, DOI 10.3109/10717544.2016.1162877
   Wegmann F, 2012, NAT BIOTECHNOL, V30, P883, DOI 10.1038/nbt.2344
   Yue D, 2014, J MATER CHEM B, V2, P7210, DOI 10.1039/c4tb00757c
   Zhang LF, 2016, INT J NANOMED, V11, P5245, DOI 10.2147/IJN.S94995
   Zhang Z, 2017, CANCER GENE THER, V24, P83, DOI 10.1038/cgt.2017.1
   Zhao ZX, 2012, BIOMATERIALS, V33, P6793, DOI 10.1016/j.biomaterials.2012.05.067
NR 48
TC 20
Z9 20
U1 1
U2 27
PU ELSEVIER SCIENCE BV
PI AMSTERDAM
PA PO BOX 211, 1000 AE AMSTERDAM, NETHERLANDS
SN 0928-0987
EI 1879-0720
J9 EUR J PHARM SCI
JI Eur. J. Pharm. Sci.
PD OCT 15
PY 2018
VL 123
BP 28
EP 42
DI 10.1016/j.ejps.2018.07.021
PG 15
WC Pharmacology & Pharmacy
WE Science Citation Index Expanded (SCI-EXPANDED)
SC Pharmacology & Pharmacy
GA GS3YS
UT WOS:000443566100004
PM 30010029
DA 2023-12-20
ER

PT J
AU Lu, Y
   Li, LH
   Lin, ZF
   Li, M
   Hu, XM
   Zhang, Y
   Peng, MY
   Xia, H
   Han, G
AF Lu, Yao
   Li, Lihua
   Lin, Zefeng
   Li, Mei
   Hu, Xiaoming
   Zhang, Yu
   Peng, Mingying
   Xia, Hong
   Han, Gang
TI Enhancing Osteosarcoma Killing and CT Imaging Using Ultrahigh Drug
   Loading and NIR-Responsive Bismuth Sulfide@Mesoporous Silica
   Nanoparticles
SO ADVANCED HEALTHCARE MATERIALS
LA English
DT Article
DE Bi2S3@MSN; mitochondrial apoptosis pathway; osteosarcoma; photothermal
   therapy-chemotherapy; X-ray computed tomography
ID TOMOGRAPHY CONTRAST AGENTS; IN-VIVO; PHOTOTHERMAL THERAPY;
   CANCER-THERAPY; TUMOR; NANOMEDICINE; CHEMOTHERAPY; NANORODS; CELLS;
   BCL-2
AB Despite its 5-year event-free survival rate increasing to 60-65% due to surgery and chemotherapy, osteosarcoma (OS) remains one of the most threatening malignant human tumors, especially in young patients. Therefore, a new approach that combines early diagnosis with efficient tumor eradication and bioimaging is urgently needed. Here, a new type of mesoporous silica-coated bismuth sulfide nanoparticles (Bi2S3 @ MSN NPs) is developed. The well distributed mesoporous pores and large surface areas hold great promise for drug protection and encapsulation (doxorubicin (DOX), 99.85%). Moreover, the high photothermal efficiency of Bi2S3 @ MSNs (36.62%) offers great possibility for cancer synergistic treatment and highly near-infrared-triggered drug release (even at an ultralow power density of 0.3 W cm(-2)). After covalently conjugated to arginine-glycine-aspartic acid (RGD) peptide [c(RGDyC)], the NPs exhibit a high specificity for osteosarcoma and finally accumulate in the tumor cells (tenfold more than peritumoral tissues) for computed tomography (CT) imaging and tumor ablation. Importantly, the synergistic photothermal therapy-chemotherapy of the RGD-Bi2S3 @ MSN/DOX significantly ablates the highly malignant OS. It is further proved that the superior combined killing effect is achieved by activating the mitochondrial apoptosis pathway. Hence, the smart RGD-Bi2S3 @ MSN/DOX theranostic platform is a promising candidate for future applications in CT monitoring and synergistic treatment of malignant tumors.
C1 [Lu, Yao] Southern Med Univ, Zhujiang Hosp, Dept Orthoped, 253 Gongye Rd, Guangzhou 510282, Guangdong, Peoples R China.
   [Lu, Yao; Li, Lihua; Lin, Zefeng; Li, Mei; Hu, Xiaoming; Zhang, Yu; Xia, Hong] PLA, Guangdong Key Lab Orthoped Technol & Implant, Key Lab Trauma & Tissue Repair Trop Area, Dept Orthoped,Guangzhou Gen Hosp,Guangzhou Mil Co, 111 Liuhua Rd, Guangzhou 510010, Guangdong, Peoples R China.
   [Li, Lihua; Peng, Mingying] South China Univ Technol, Sch Mat Sci & Engn, State Key Lab Luminescent Mat & Devices, China Germany Res Ctr Photon Mat & Device, 381 Wushan Rd, Guangzhou 510641, Guangdong, Peoples R China.
   [Han, Gang] Univ Massachusetts, Sch Med, Dept Biochem & Mol Pharmacol, Worcester, MA 01605 USA.
C3 Southern Medical University - China; South China University of
   Technology; University of Massachusetts System; University of
   Massachusetts Worcester
RP Xia, H (通讯作者)，PLA, Guangdong Key Lab Orthoped Technol & Implant, Key Lab Trauma & Tissue Repair Trop Area, Dept Orthoped,Guangzhou Gen Hosp,Guangzhou Mil Co, 111 Liuhua Rd, Guangzhou 510010, Guangdong, Peoples R China.; Peng, MY (通讯作者)，South China Univ Technol, Sch Mat Sci & Engn, State Key Lab Luminescent Mat & Devices, China Germany Res Ctr Photon Mat & Device, 381 Wushan Rd, Guangzhou 510641, Guangdong, Peoples R China.; Han, G (通讯作者)，Univ Massachusetts, Sch Med, Dept Biochem & Mol Pharmacol, Worcester, MA 01605 USA.
EM pengmingying@scut.edu.cn; gzxiahong2@126.com; gang.Han@umassmed.edu
RI han, gang/B-7274-2013; Lu, Yao/AAH-1975-2020
OI han, gang/0000-0002-2300-5862; Lin, Zefeng/0000-0002-0734-6990; Lu,
   Yao/0000-0001-7650-4828
FU National Key Research Program of China [2017YFB0702604]; National
   Natural Science Foundation of China [31771038, 81402409]; Fundamental
   Research Funds for the Central Universities; Hundred, Thousand and Ten
   Thousand Leading Talent Project in Guangdong Program for Special Support
   of Eminent Professionals; Natural Science Foundation of Guangdong
   Province, China [2015A030312004]; Scientific and Technological Projects
   of Guangzhou, China [201604020110]; National Institutes of Health
   [R01MH103133, R21GM126532]
FX Y.L. and L.H.L. contributed equally to this work. The authors gratefully
   acknowledge financial support from the National Key Research Program of
   China (Grant No. 2017YFB0702604), the National Natural Science
   Foundation of China (Grant No. 31771038, 81402409), the Fundamental
   Research Funds for the Central Universities, the Hundred, Thousand and
   Ten Thousand Leading Talent Project in Guangdong Program for Special
   Support of Eminent Professionals, the Natural Science Foundation of
   Guangdong Province, China (Grant No. 2015A030312004), the Scientific and
   Technological Projects of Guangzhou, China (Grant No. 201604020110), as
   well as the National Institutes of Health (Grant Nos. R01MH103133,
   R21GM126532). All animal experiments were approved and performed in
   compliance with the local ethics committee and Guangzhou General
   Hospital of Guangzhou Military Command institutional guidelines.
CR Aerts A, 2014, CURR PHARM DESIGN, V20, P5218, DOI 10.2174/1381612819666140110114902
   Barreto JA, 2011, ADV MATER, V23, pH18, DOI 10.1002/adma.201100140
   Chen F, 2015, ACS NANO, V9, P3926, DOI 10.1021/nn507241v
   del Rosal B, 2016, ADV FUNCT MATER, V26, P6060, DOI 10.1002/adfm.201601953
   Delbridge A. R. D., 2012, COLD SPRING HARBOR P, V4, P843
   Dou RX, 2016, NANOSCALE, V8, P11531, DOI 10.1039/c6nr01543c
   Fujiwara T, 2016, STEM CELLS INT, V2016, DOI 10.1155/2016/2603092
   Ge JC, 2016, ADV HEALTHC MATER, V5, P665, DOI 10.1002/adhm.201500720
   Gorelikov I, 2008, NANO LETT, V8, P369, DOI 10.1021/nl0727415
   Hu DH, 2016, NANOSCALE, V8, P17150, DOI 10.1039/c6nr05502h
   Huigsloot M, 2002, J BIOL CHEM, V277, P35869, DOI 10.1074/jbc.M200378200
   Ichim G, 2015, MOL CELL, V57, P860, DOI 10.1016/j.molcel.2015.01.018
   Jaque D, 2014, NANOSCALE, V6, P9494, DOI 10.1039/c4nr00708e
   Jian WH, 2015, LANGMUIR, V31, P6202, DOI 10.1021/acs.langmuir.5b00963
   Kansara M, 2014, NAT REV CANCER, V14, P722, DOI 10.1038/nrc3838
   Krause W, 2011, J LIPOSOME RES, V21, P229, DOI 10.3109/08982104.2010.527852
   Kuo WS, 2010, ANGEW CHEM INT EDIT, V49, P2711, DOI 10.1002/anie.200906927
   Li B, 2015, ADV MATER, V27, P1339, DOI 10.1002/adma.201404257
   Li LH, 2018, ADV FUNCT MATER, V28, DOI 10.1002/adfm.201704623
   Li LH, 2017, PHOTODIAGN PHOTODYN, V19, P5, DOI 10.1016/j.pdpdt.2017.04.001
   Li LH, 2017, J MATER CHEM B, V5, P6740, DOI [10.1039/C7TB01086A, 10.1039/c7tb01086a]
   Liu J, 2016, ACS NANO, V10, P4587, DOI 10.1021/acsnano.6b00745
   Liu J, 2015, ACS NANO, V9, P696, DOI 10.1021/nn506137n
   Liu YL, 2012, ACCOUNTS CHEM RES, V45, P1817, DOI 10.1021/ar300150c
   Lu Y, 2018, ADV HEALTHC MATER, V7, DOI 10.1002/adhm.201800013
   Lusic H, 2013, CHEM REV, V113, P1641, DOI 10.1021/cr200358s
   Ma HS, 2016, ADV FUNCT MATER, V26, P1197, DOI 10.1002/adfm.201504142
   Martinez L, 2011, ADV ENERGY MATER, V1, P1029, DOI 10.1002/aenm.201100441
   Nair LV, 2014, SMALL, V10, P2771, DOI 10.1002/smll.201400418
   Nedelcu T, 2008, J CANCER RES CLIN, V134, P237, DOI 10.1007/s00432-007-0276-z
   Ren F, 2013, BIOCONJUGATE CHEM, V24, P376, DOI 10.1021/bc300442d
   Roberts MJ, 2012, ADV DRUG DELIVER REV, V64, P116, DOI 10.1016/j.addr.2012.09.025
   Strasser A., 2003, ANNU REV BIOCHEM, V69, P217
   Thomson JW, 2010, ADV MATER, V22, P4395, DOI 10.1002/adma.201001349
   Wang Y, 2016, ADV FUNCT MATER, V26, P5335, DOI 10.1002/adfm.201601341
   Wei BX, 2016, ACS APPL MATER INTER, V8, P12720, DOI 10.1021/acsami.6b03640
   Xiao T., 2016, THERANOSTICS, V6, P2039
   Zhou SM, 2016, NANOSCALE, V8, P1374, DOI 10.1039/c5nr06041a
NR 38
TC 80
Z9 83
U1 11
U2 229
PU WILEY
PI HOBOKEN
PA 111 RIVER ST, HOBOKEN 07030-5774, NJ USA
SN 2192-2640
EI 2192-2659
J9 ADV HEALTHC MATER
JI Adv. Healthc. Mater.
PD OCT 10
PY 2018
VL 7
IS 19
AR 1800602
DI 10.1002/adhm.201800602
PG 12
WC Engineering, Biomedical; Nanoscience & Nanotechnology; Materials
   Science, Biomaterials
WE Science Citation Index Expanded (SCI-EXPANDED)
SC Engineering; Science & Technology - Other Topics; Materials Science
GA GW3QV
UT WOS:000446822600014
PM 30102469
OA Green Accepted
DA 2023-12-20
ER

PT J
AU Sarda, S
   Iafisco, M
   Pascaud-Mathieu, P
   Adamiano, A
   Montesi, M
   Panseri, S
   Marsan, O
   Thouron, C
   Dupret-Bories, A
   Tampieri, A
   Drouet, C
AF Sarda, Stephanie
   Iafisco, Michele
   Pascaud-Mathieu, Patricia
   Adamiano, Alessio
   Montesi, Monica
   Panseri, Silvia
   Marsan, Olivier
   Thouron, Carole
   Dupret-Bories, Agnes
   Tampieri, Anna
   Drouet, Christophe
TI Interaction of Folic Acid with Nanocrystalline Apatites and Extension to
   Methotrexate (Antifolate) in View of Anticancer Applications
SO LANGMUIR
LA English
DT Article
ID CALCIUM-PHOSPHATE NANOPARTICLES; DRUG-DELIVERY SYSTEM; BIOMIMETIC
   APATITE; SUPERPARAMAGNETIC NANOPARTICLES; LOW-TEMPERATURE;
   HYDROXYAPATITE; ADSORPTION; BONE; CELLS; BIOMATERIALS
AB Nanocrystalline apatites mimicking bone mineral represent a versatile platform for biomedical applications thanks to their similarity to bone apatite and the possibility to (multi)functionalize them so as to provide "a la carte" properties. One relevant domain is in particular oncology, where drug-loaded biomaterials and engineered nanosystems may be used for diagnosis, therapy, or both. In a previous contribution, we investigated the adsorption of doxorubicin onto two nanocrystalline apatite substrates, denoted HA and FeHA (superparamagnetic apatite doped with iron ions), and explored these drug-loaded systems against tumor cells. To widen their applicability in the oncology field, here we examine the interaction between the same two substrates and two other molecules: folic acid (FA), often used as cell targeting agent, and the anticancer drug methotrexate (MTX), an antifolate analogue. In a first stage, we investigated the adsorptive behavior of FA (or MTX) on both substrates, evidencing their specificities. At low concentration, typically under 100 mmol/L, adsorption onto HA was best described using the Sips isotherm model, while the formation of a calcium folate secondary salt was evidenced at high concentration by Raman spectroscopy. Adsorption onto FeHA was instead fitted to the Langmuir model. A larger adsorptive affinity was found for the FeHA substrate compared to HA; accordingly, a faster release was noticed from HA. In vitro tests carried out on human osteosarcoma cell line (SAOS-2) allowed us to evaluate the potential of these compounds in oncology. Finally, in vivo (subcutaneous) implantations in the mouse were run to ascertain the biocompatibility of the two substrates. These results should allow a better understanding of the interactions between FA/MTX and bioinspired nanocrystalline apatites in view of applications in the field of cancer.
C1 [Sarda, Stephanie; Pascaud-Mathieu, Patricia; Marsan, Olivier; Thouron, Carole; Dupret-Bories, Agnes; Drouet, Christophe] Univ Toulouse, CIRIMAT, CNRS, F-31030 Toulouse, France.
   [Iafisco, Michele; Adamiano, Alessio; Montesi, Monica; Panseri, Silvia; Tampieri, Anna; Drouet, Christophe] Natl Res Council CNR, Inst Sci & Technol Ceram ISTEC, Via Granarolo 64, I-48018 Faenza, Italy.
   [Dupret-Bories, Agnes] IUCT O, Inst Claudius Regaud, Chirurg ORL & Cervico Faciale, F-31052 Toulouse, France.
   [Pascaud-Mathieu, Patricia] Univ Limoges, CNRS, IRCER UMR 7315, CEC, 12 Rue Atlantis, F-87068 Limoges, France.
C3 Universite de Toulouse; Universite Federale Toulouse Midi-Pyrenees
   (ComUE); Universite Toulouse III - Paul Sabatier; Institut National
   Polytechnique de Toulouse; Centre National de la Recherche Scientifique
   (CNRS); Consiglio Nazionale delle Ricerche (CNR); Istituto di Scienza e
   Tecnologia dei Materiali Ceramici (ISTEC-CNR); UNICANCER; Institut
   Claudius Regaud; Centre National de la Recherche Scientifique (CNRS);
   CNRS - Institute of Chemistry (INC); Universite de Limoges
RP Sarda, S; Drouet, C (通讯作者)，Univ Toulouse, CIRIMAT, CNRS, F-31030 Toulouse, France.; Iafisco, M; Drouet, C (通讯作者)，Natl Res Council CNR, Inst Sci & Technol Ceram ISTEC, Via Granarolo 64, I-48018 Faenza, Italy.
EM stephanie.sarda@iut-tlse3.fr; michele.iafisco@istec.cnr.it;
   christophe.drouet@cirimat.fr
RI Adamiano, Alessio/K-2499-2018; Iafisco, Michele/ABF-7752-2020; Drouet,
   Christophe/S-1680-2018; Iafisco, Michele/B-4597-2010; Panseri,
   Silvia/AAW-2856-2020; Tampieri, Anna/IAR-5011-2023; Montesi,
   Monica/J-8861-2018; MARSAN, Olivier/HMW-0895-2023; Dupret-Bories,
   Agnes/O-6327-2014
OI Adamiano, Alessio/0000-0002-2077-0411; Iafisco,
   Michele/0000-0002-7813-8347; Drouet, Christophe/0000-0002-8471-8719;
   Iafisco, Michele/0000-0002-7813-8347; Panseri,
   Silvia/0000-0002-8099-7132; Montesi, Monica/0000-0002-9192-8554;
   Dupret-Bories, Agnes/0000-0002-7068-3500; Panseri,
   Sara/0000-0001-6970-2009; Sarda, Stephanie/0000-0002-9525-4403
FU French Campus France association (Hubert-Curien "Galilee" program)
   [28285UB]; University Italo-Francese (Programma Galileo 2012/2013);
   Italian Ministry for Education, University and Research (MIUR) [PNR
   201-2013]
FX We acknowledge support from the French Campus France association
   (Hubert-Curien "Galilee" program, project #28285UB) and from the
   University Italo-Francese (Programma Galileo 2012/2013), as well as from
   the Italian Ministry for Education, University and Research (MIUR) in
   the framework of the Flagship Project NanoMax (PNR 201-2013). The
   Biostim SPT pulse generator was kindly provided by IGEA (Carpi, Italy).
   The authors also thank Prof. T. Al-Saati and Dr. F. Capilla for support
   in the histology lab work performed at CPTP, University Hospital of
   Toulouse.
CR Adamiano A, 2018, ACTA BIOMATER, V73, P458, DOI 10.1016/j.actbio.2018.04.040
   Ashok M, 2007, J MATER SCI-MATER M, V18, P895, DOI 10.1007/s10856-006-0070-5
   Ben-Nissan B, 2006, NANOMEDICINE-UK, V1, P311, DOI 10.2217/17435889.1.3.311
   Castillo JJ, 2015, NANOMATER NANOTECHNO, V5, DOI 10.5772/61606
   Cazalbou S, 2015, J PHYS CHEM B, V119, P3014, DOI 10.1021/jp5116756
   Chai CS, 1999, J MATER SCI-MATER M, V10, P465, DOI 10.1023/A:1008992807888
   Chaudhry AA, 2006, CHEM COMMUN, P2286, DOI 10.1039/b518102j
   Choimet M, 2015, J COLLOID INTERF SCI, V456, P132, DOI 10.1016/j.jcis.2015.06.021
   Chowdhury EH, 2005, CURR ANAL CHEM, V1, P187, DOI 10.2174/1573411054021592
   Choy JH, 2004, BIOMATERIALS, V25, P3059, DOI 10.1016/j.biomaterials.2003.09.083
   Cipreste MF, 2016, RSC ADV, V6, P76390, DOI 10.1039/c6ra14068h
   Daculsi G, 2003, J MATER SCI-MATER M, V14, P195, DOI 10.1023/A:1022842404495
   Drouet C., 2015, Intern. Med. Primary Healthcare, V1, P1
   Fassina L, 2006, TISSUE ENG, V12, P1985, DOI 10.1089/ten.2006.12.1985
   Ganesan K, 2008, NEW J CHEM, V32, P1326, DOI 10.1039/b803903h
   Gómez-Morales J, 2013, PROG CRYST GROWTH CH, V59, P1, DOI 10.1016/j.pcrysgrow.2012.11.001
   Grunenwald A, 2014, APPL SURF SCI, V292, P867, DOI 10.1016/j.apsusc.2013.12.063
   Guo XY, 2007, J BIOMED MATER RES A, V82A, P1022, DOI 10.1002/jbm.a.31200
   Hammami K, 2015, APPL SURF SCI, V353, P165, DOI 10.1016/j.apsusc.2015.06.068
   Hammami K, 2016, APPL SURF SCI, V360, P979, DOI 10.1016/j.apsusc.2015.11.100
   Hossain S, 2013, PLOS ONE, V8, DOI 10.1371/journal.pone.0060428
   Iafisco M, 2011, CRYST RES TECHNOL, V46, P841, DOI 10.1002/crat.201000635
   Iafisco M, 2016, J MATER CHEM B, V4, P57, DOI 10.1039/c5tb01524c
   Iafisco M, 2013, SMALL, V9, P3834, DOI 10.1002/smll.201202843
   Iafisco M, 2012, J INORG BIOCHEM, V117, P237, DOI 10.1016/j.jinorgbio.2012.06.004
   Iannotti V, 2017, INORG CHEM, V56, P4446, DOI 10.1021/acs.inorgchem.6b03143
   Kim HW, 2005, J BIOMED MATER RES B, V74B, P686, DOI 10.1002/jbm.b.30236
   Kohler N, 2005, LANGMUIR, V21, P8858, DOI 10.1021/la0503451
   Kokaislová A, 2014, J RAMAN SPECTROSC, V45, P750, DOI 10.1002/jrs.4557
   Liu WC, 2010, J BIOMED MATER RES B, V95B, P397, DOI 10.1002/jbm.b.31730
   Lopez-Macipe A, 1998, ADV MATER, V10, P49, DOI 10.1002/(SICI)1521-4095(199801)10:1<49::AID-ADMA49>3.0.CO;2-R
   Meshkini A, 2017, COLLOID SURFACE B, V158, P319, DOI 10.1016/j.colsurfb.2017.07.006
   Mondéjar SP, 2007, J MATER CHEM, V17, P4153, DOI 10.1039/b708258d
   Nassif N, 2010, CHEM MATER, V22, P3653, DOI 10.1021/cm903596q
   Oh JM, 2006, J PHYS CHEM SOLIDS, V67, P1024, DOI 10.1016/j.jpcs.2006.01.033
   Palazzo B, 2007, ADV FUNCT MATER, V17, P2180, DOI 10.1002/adfm.200600361
   Pascaud P, 2014, J MATER SCI-MATER M, V25, P2373, DOI 10.1007/s10856-014-5218-0
   Patterson AL, 1939, PHYS REV, V56, P978, DOI 10.1103/PhysRev.56.978
   Penel G, 1998, CALCIFIED TISSUE INT, V63, P475, DOI 10.1007/s002239900561
   Phillips MJ, 2003, J MATER SCI-MATER M, V14, P875, DOI 10.1023/A:1025682626383
   REY C, 1989, CONNECT TISSUE RES, V21, P597, DOI 10.3109/03008208909050016
   REY C, 1990, CALCIFIED TISSUE INT, V46, P384, DOI 10.1007/BF02554969
   Rey C., 2009, BONE MINERAL UPDATE, P1013
   Rey C, 2014, SPRING SER BIOMAT S, V2, P229, DOI 10.1007/978-3-642-53980-0_8
   Rodríguez-Ruiz I, 2013, LANGMUIR, V29, P8213, DOI 10.1021/la4008334
   Rollin-Martinet S, 2013, AM MINERAL, V98, P2037, DOI 10.2138/am.2013.4537
   Roveri N, 2008, EXPERT OPIN DRUG DEL, V5, P861, DOI 10.1517/17425247.5.8.861 
   Santos C, 2017, INT J PHARMACEUT, V516, P185, DOI 10.1016/j.ijpharm.2016.11.035
   Sarda S, 2016, MAT SCI ENG C-MATER, V66, P1, DOI 10.1016/j.msec.2016.04.032
   Stefanic M, 2017, BIOMATERIALS, V140, P138, DOI 10.1016/j.biomaterials.2017.06.018
   Sun C, 2006, J BIOMED MATER RES A, V78A, P550, DOI 10.1002/jbm.a.30781
   Sun GM, 2007, J MATER SCI-MATER M, V18, P1563, DOI 10.1007/s10856-007-3030-9
   Tampieri A, 2003, J BIOMED MATER RES A, V67A, P618, DOI 10.1002/jbm.a.10039
   Tampieri A, 2012, ACTA BIOMATER, V8, P843, DOI 10.1016/j.actbio.2011.09.032
   Tas AC, 2000, BIOMATERIALS, V21, P1429
   Toffoli G, 1997, INT J CANCER, V74, P193, DOI 10.1002/(SICI)1097-0215(19970422)74:2<193::AID-IJC10>3.0.CO;2-F
   Vandecandelaere N, 2012, J MATER SCI-MATER M, V23, P2593, DOI 10.1007/s10856-012-4719-y
   Wang JW, 2007, ADV MATER, V19, P2364, DOI 10.1002/adma.200602333
   Weber CG, 2014, J MATER SCI-MATER M, V25, P595, DOI 10.1007/s10856-013-5097-9
   Wopenka B, 2005, MAT SCI ENG C-BIO S, V25, P131, DOI 10.1016/j.msec.2005.01.008
   Zhang YJ, 2007, J NANOPART RES, V9, P589, DOI 10.1007/s11051-006-9177-3
NR 61
TC 20
Z9 20
U1 0
U2 22
PU AMER CHEMICAL SOC
PI WASHINGTON
PA 1155 16TH ST, NW, WASHINGTON, DC 20036 USA
SN 0743-7463
J9 LANGMUIR
JI Langmuir
PD OCT 9
PY 2018
VL 34
IS 40
BP 12036
EP 12048
DI 10.1021/acs.langmuir.8b02602
PG 13
WC Chemistry, Multidisciplinary; Chemistry, Physical; Materials Science,
   Multidisciplinary
WE Science Citation Index Expanded (SCI-EXPANDED)
SC Chemistry; Materials Science
GA GW8OT
UT WOS:000447239100014
PM 30204449
OA Green Submitted, Green Accepted
DA 2023-12-20
ER

PT J
AU Zuo, DQ
   Shogren, KL
   Zang, J
   Jewison, DE
   Waletzki, BE
   Miller, AL
   Okuno, SH
   Cai, ZD
   Yaszemski, MJ
   Maran, A
AF Zuo, Dongqing
   Shogren, Kristen L.
   Zang, Jie
   Jewison, Donna E.
   Waletzki, Brian E.
   Miller, Alan L., II
   Okuno, Scott H.
   Cai, Zhengdong
   Yaszemski, Michael J.
   Maran, Avudaiappan
TI Inhibition of STAT3 blocks protein synthesis and tumor metastasis in
   osteosarcoma cells
SO JOURNAL OF EXPERIMENTAL & CLINICAL CANCER RESEARCH
LA English
DT Article
DE Apoptosis; Napabucasin; Osteosarcoma; Protein synthesis; eIF4E; 4EBP-1
ID SIGNAL TRANSDUCER; STAT3SER727 PHOSPHORYLATION; STEMNESS INHIBITOR;
   CANCER STEMNESS; ACTIVATION; KINASE; TRANSCRIPTION; TRANSLATION;
   NAPABUCASIN; SUPPRESSION
AB Background: Osteosarcoma is the most common bone cancer. Despite advances, molecular mechanisms associated with osteosarcoma have not been fully understood. Hence, an effective treatment for osteosarcoma has yet to be developed. Even though signal transducer and activator of transcription3 (STAT3) has been implicated, its role in pathogenesis of osteosarcoma is not fully determined. In this study, we investigated the antitumor effect of napabucasin (NP) (BBI608), an inhibitor of STAT3 on osteosarcoma in vitro and in vivo and studied the underlying molecular mechanism.
   Methods: Cell viability, colony formation, apoptosis, tumor growth and metastasis assays were performed to examine the effect of NP on osteosarcoma in vitro and in vivo. Real-time RT-PCR, western analysis, immunofluorescence and reporter assays were used to monitor the expression and activity of proteins and underlying molecular pathways. Protein synthesis, co-immunoprecipitation and CAP binding assays were carried out to understand NP-mediated mechanism of actions in osteosarcoma cells.
   Results: Our results show that NP treatment decreases cell viability and induces apoptosis in several osteosarcoma cell lines. NP treatment suppresses both expression and phosphorylation of STAT3 in addition to blocking STAT3-mediated transcription and downstream target proteins in osteosarcoma cells. Furthermore, NP inhibits protein synthesis through regulation of the eukaryotic initiation factor 4E (eIF4E) and eIF4E-binding protein 1 (4E-BP1). NP also inhibits the progression of osteosarcoma tumors and metastasis in vivo in an orthotopic tibial model of osteosarcoma.
   Conclusions: Taken together, our investigation reveals that NP acts through a novel mechanism and inhibits osteosarcoma growth and metastasis, and could be investigated clinically for treating osteosarcoma patients alone or in combination with other drugs.
C1 [Zuo, Dongqing; Shogren, Kristen L.; Jewison, Donna E.; Waletzki, Brian E.; Yaszemski, Michael J.; Maran, Avudaiappan] Mayo Clin, Dept Orthoped Surg, 2-69 Med Sci,200 First St SW, Rochester, MN 55905 USA.
   [Okuno, Scott H.] Mayo Clin, Div Med Oncol, Rochester, MN USA.
   [Zuo, Dongqing; Cai, Zhengdong] Shanghai Jiao Tong Univ, Shanghai Gen Hosp, Dept Orthoped, Shanghai, Peoples R China.
   [Zang, Jie] Peking Univ, Peoples Hosp, Musculoskeletal Tumor Ctr, Beijing 100044, Peoples R China.
C3 Mayo Clinic; Mayo Clinic; Shanghai Jiao Tong University; Peking
   University
RP Maran, A (通讯作者)，Mayo Clin, Dept Orthoped Surg, 2-69 Med Sci,200 First St SW, Rochester, MN 55905 USA.
EM maran.avudai@mayo.edu
OI Maran, Avudaiappan/0000-0003-3138-3318
FU Mayo Clinic; Rein in Sarcoma Foundation; National Institutes of Health
   R34 [DE025593]; National Natural Science Foundation of China [81802985]
FX This work was supported by funding from Mayo Clinic, the Rein in Sarcoma
   Foundation (AM), the National Institutes of Health R34 grant DE025593
   (MJY) and National Natural Science Foundation of China grant 81802985
   (DZ).
CR Arndt CAS, 2012, MAYO CLIN PROC, V87, P475, DOI 10.1016/j.mayocp.2012.01.015
   Aziz MH, 2010, ONCOGENE, V29, P3100, DOI 10.1038/onc.2010.63
   Bauman JE, 2017, JCI INSIGHT, V2, DOI 10.1172/jci.insight.90449
   Bravo D, 2017, J CELL BIOCHEM, V118, P1497, DOI 10.1002/jcb.25809
   Clemens MJ, 2004, ONCOGENE, V23, P3180, DOI 10.1038/sj.onc.1207544
   Constantinou C, 2007, CELL DEATH DIFFER, V14, P576, DOI 10.1038/sj.cdd.4402045
   Dodd KM, 2015, ONCOGENE, V34, P2239, DOI 10.1038/onc.2014.164
   El-Naggar AM, 2018, J PATHOL, V244, P650, DOI 10.1002/path.5030
   Fossey SL, 2009, BMC CANCER, V9, DOI 10.1186/1471-2407-9-81
   Geiger JL, 2016, ORAL ONCOL, V56, P84, DOI 10.1016/j.oraloncology.2015.11.022
   Groner B, 2017, MOL CELL ENDOCRINOL, V451, P1, DOI 10.1016/j.mce.2017.05.033
   Harrison DJ, 2018, EXPERT REV ANTICANC, V18, P39, DOI 10.1080/14737140.2018.1413939
   Hubbard JM, 2017, DRUGS, V77, P1091, DOI 10.1007/s40265-017-0759-4
   Hutchins Andrew Paul, 2013, JAKSTAT, V2, pe25097, DOI 10.4161/jkst.25097
   Kager L, 2017, FUTURE ONCOL, V13, P357, DOI 10.2217/fon-2016-0261
   Kennedy AM, 2005, ENDOCRINOLOGY, V146, P201, DOI 10.1210/en.2004-0486
   Kim JS, 2016, ONCOTARGET, V7, P7055, DOI 10.18632/oncotarget.6855
   Kumar R, 2018, CURR ONCOL REP, V20, DOI 10.1007/s11912-018-0658-1
   Li YZ, 2015, P NATL ACAD SCI USA, V112, P1839, DOI 10.1073/pnas.1424171112
   Maran A, 2016, GENES DIS, V3, P153, DOI 10.1016/j.gendis.2016.04.001
   O'Reilly R, 1996, Oncology (Williston Park), V10, P1813
   Oi T, 2016, INT J ONCOL, V49, P2275, DOI 10.3892/ijo.2016.3757
   Qin HR, 2008, CANCER RES, V68, P7736, DOI 10.1158/0008-5472.CAN-08-1125
   Ramon YCS, 2018, ONCOGENE
   Ryu K, 2010, J ORTHOP RES, V28, P971, DOI 10.1002/jor.21088
   Ryu K, 2010, BMC CANCER, V10, DOI 10.1186/1471-2407-10-187
   SELLIER H, 2013, JAK STAT, V2
   Shogren KL, 2007, J BONE MINER RES, V22, P29, DOI 10.1359/JBMR.060914
   Siddiqui N, 2015, BIOCHEM SOC T, V43, P763, DOI 10.1042/BST20150126
   Tkach M, 2013, ENDOCR-RELAT CANCER, V20, P197, DOI 10.1530/ERC-12-0194
   WARD WG, 1994, J CLIN ONCOL, V12, P1849, DOI 10.1200/JCO.1994.12.9.1849
   WEN ZL, 1995, CELL, V82, P241, DOI 10.1016/0092-8674(95)90311-9
   Wimbauer F, 2012, BMC CANCER, V12, DOI 10.1186/1471-2407-12-93
[truncated: 1,765,208 more chars]
