# Supplementary material for: A 10-year bibliometric analysis in the field of osteosarcoma treatment from 2014 to 2023
Source: Discov Oncol. 2025 Feb 28;16:255. doi: 10.1007/s12672-025-02007-2 (PMC11871176; doi:10.1007/s12672-025-02007-2)
Supplement: Supplementary file 1 — Additional file1 [file 12672_2025_2007_MOESM1_ESM.zip › original data/download_2019.txt]

FN Clarivate Analytics Web of Science
VR 1.0
PT J
AU Patil, SL
   Palat, A
   Pan, YH
   Rajapakshe, K
   Mirchandani, R
   Bondesson, M
   Yustein, JT
   Coarfa, C
   Gunaratne, PH
AF Patil, Sagar L.
   Palat, Asha
   Pan, Yinghong
   Rajapakshe, Kimal
   Mirchandani, Rachna
   Bondesson, Maria
   Yustein, Jason T.
   Coarfa, Cristian
   Gunaratne, Preethi H.
TI MicroRNA-509-3p inhibits cellular migration, invasion, and
   proliferation, and sensitizes osteosarcoma to cisplatin
SO SCIENTIFIC REPORTS
LA English
DT Article
ID DRUG DEVELOPMENT; AXL; TUMORIGENESIS; PROGRESSION; DOXORUBICIN;
   IFOSFAMIDE; APOPTOSIS; CELLS
AB Osteosarcoma (OS) is the most common primary pediatric malignancy of the bone having poor prognosis and long-term survival rates of less than 30% in patients with metastasis. MicroRNA-509 was reported to be downregulated in OS. We and others previously published that miR-509-3p can strongly attenuate cellular migration/invasion and sensitize ovarian cancer to cisplatin. Here, we show that overexpression of miR-509-3p inhibited migration of primary OS cell lines U2O5, HOS, and SaO52 as well as metastatic derivatives 143B and LM7. miR-509-3p overexpression also inhibited proliferation and invasion of HOS and 143B cells and sensitized cells to cisplatin. Luciferase reporter assays using 3'-UTRs of predicted miR-509-3p targets associated with metastatic phenotypes revealed ARHGAP1 could be one of the downstream effectors of miR-509-3p in HOS. To find the global impact of miR-509-3p overexpression and cisplatin treatment we performed Reverse Phase Protein Analysis (RPPA). AXL, which has been reported to play a critical role in cisplatin resistance and confirmed as direct target of miR-509-3p was downregulated upon miR-509-3p treatment and further down-regulated upon miR509-3p + cisplatin treatment. We propose that the miR-509-3p/AXL and miR-509-3p/ARHGAP1 axes have the potential to uncover new druggable targets for the treatment of drug resistant metastatic osteosarcoma.
C1 [Patil, Sagar L.] Columbia Univ, Dept Pediat, New York, NY 10027 USA.
   [Palat, Asha; Pan, Yinghong; Mirchandani, Rachna; Gunaratne, Preethi H.] Univ Houston, Dept Biol & Biochem, Houston, TX 77004 USA.
   [Rajapakshe, Kimal; Coarfa, Cristian] Baylor Coll Med, Dept Mol & Cellular Biol, Houston, TX 77030 USA.
   [Bondesson, Maria] Indiana Univ, Dept Intelligent Syst Engn, Bloomington, IN USA.
   [Yustein, Jason T.] Baylor Coll Med, Dept Pediat, Texas Childrens Canc & Hematol Ctr, Houston, TX 77030 USA.
C3 Columbia University; University of Houston System; University of
   Houston; Baylor College of Medicine; Indiana University System; Indiana
   University Bloomington; Baylor College of Medicine; Texas Children's
   Cancer Center
RP Gunaratne, PH (通讯作者)，Univ Houston, Dept Biol & Biochem, Houston, TX 77004 USA.
EM phgunaratne@uh.edu
RI Bondesson, Maria/H-3027-2012; Patil, Sagar L./AAA-4737-2021; Rajapakshe,
   Kimal I/P-1592-2015
OI Bondesson, Maria/0000-0001-6358-5788; Patil, Sagar
   L./0000-0003-2583-2092; Pan, Yinghong/0000-0001-7334-1787; Coarfa,
   Cristian/0000-0002-4183-4939; Palat, Asha/0000-0002-0185-6391
FU Moores Chair; Robert & Janice McNair Foundation; McCammon Foundation;
   NIH P30 shared resource grant [CA125123]; NIEHS P30 Center grant
   [1P30ES030285]; CPRIT [RP170005]
FX This work was made possible through generous funding from a number of
   sources including; Moores Chair (P.H.G.), Robert & Janice McNair
   Foundation (S.L.P.& A.P.), McCammon Foundation (A.P.), NIH P30 shared
   resource grant CA125123, NIEHS P30 Center grant 1P30ES030285, and CPRIT
   grant RP170005 (K.R. & C.C.). We would like to thank Dr. Sujash
   Chaterjee for critically reading the manuscript.
CR Adamson PC, 2005, CANCER J, V11, P324, DOI 10.1097/00130404-200507000-00008
   Ahn YH, 2012, J CLIN INVEST, V122, P3170, DOI 10.1172/JCI63608
   Axelrod H, 2014, ONCOTARGET, V5, P1, DOI 10.18632/oncotarget.2422
   Bartel DP, 2004, CELL, V116, P281, DOI 10.1016/S0092-8674(04)00045-5
   Botter SM, 2014, CURR OPIN PHARMACOL, V16, P15, DOI 10.1016/j.coph.2014.02.002
   Chan LH, 2014, ONCOGENE, V33, P4857, DOI 10.1038/onc.2013.433
   Chen X, 2014, CELL REP, V7, P104, DOI 10.1016/j.celrep.2014.03.003
   de Polo A, 2017, J MOL CELL BIOL, V9, P154, DOI 10.1093/jmcb/mjw045
   Duchman KR, 2015, CANCER EPIDEMIOL, V39, P593, DOI 10.1016/j.canep.2015.05.001
   Engert F, 2017, ONCOTARGET, V8, P48794, DOI 10.18632/oncotarget.10720
   Ferrari S, 2005, J CLIN ONCOL, V23, P8845, DOI 10.1200/JCO.2004.00.5785
   Han J, 2013, BIOCHEM BIOPH RES CO, V435, P493, DOI 10.1016/j.bbrc.2013.05.019
   Hong J, 2013, CANCER RES, V73, P331, DOI 10.1158/0008-5472.CAN-12-3151
   Kansara M, 2014, NAT REV CANCER, V14, P722, DOI 10.1038/nrc3838
   Karam AK, 2010, CYTOSKELETON, V67, P535, DOI 10.1002/cm.20465
   Khanna C, 2014, CLIN CANCER RES, V20, P4200, DOI 10.1158/1078-0432.CCR-13-2574
   Kim H, 2010, BMC MED GENOMICS, V3, DOI 10.1186/1755-8794-3-51
   Kim KC, 2015, INT J ONCOL, V47, P2296, DOI 10.3892/ijo.2015.3216
   Li YX, 2015, BIOCHEM BIOPH RES CO, V457, P461, DOI 10.1016/j.bbrc.2015.01.017
   Meyers PA, 2005, J CLIN ONCOL, V23, P2004, DOI 10.1200/JCO.2005.06.031
   Osaki M, 2011, MOL THER, V19, P1123, DOI 10.1038/mt.2011.53
   Pan YH, 2016, ONCOTARGET, V7, P25930, DOI 10.18632/oncotarget.8412
   Rainusso N, 2013, CURR ONCOL REP, V15, P296, DOI 10.1007/s11912-013-0321-9
   Rettew AN, 2012, ONCOGENESIS, V1, DOI 10.1038/oncsis.2012.34
   Tian R, 2014, AM J CANCER RES, V4, P738
   Yoon S, 2014, MOL CELLS, V37, P314
   Zhang C, 2015, CELL CYCLE, V14, P2100, DOI 10.1080/15384101.2015.1041693
   Zhang Y, 2017, ONCOL RES, V25, P537, DOI 10.3727/096504016X14756640150695
NR 28
TC 26
Z9 28
U1 0
U2 2
PU NATURE PUBLISHING GROUP
PI LONDON
PA MACMILLAN BUILDING, 4 CRINAN ST, LONDON N1 9XW, ENGLAND
SN 2045-2322
J9 SCI REP-UK
JI Sci Rep
PD DEC 13
PY 2019
VL 9
AR 19089
DI 10.1038/s41598-019-55170-2
PG 11
WC Multidisciplinary Sciences
WE Science Citation Index Expanded (SCI-EXPANDED)
SC Science & Technology - Other Topics
GA JW6NE
UT WOS:000503165500003
PM 31836741
OA Green Published, gold
DA 2023-12-20
ER

PT J
AU Mirshahidi, S
   de Necochea-Campion, R
   Moretta, A
   Williams, NL
   Reeves, ME
   Otoukesh, S
   Mirshahidi, HR
   Khosrowpour, S
   Duerksen-Hughes, P
   Zuckerman, LM
AF Mirshahidi, Saied
   de Necochea-Campion, Rosalia
   Moretta, Annie
   Williams, Nadine L.
   Reeves, Mark E.
   Otoukesh, Salman
   Mirshahidi, Hamid R.
   Khosrowpour, Shahrzad
   Duerksen-Hughes, Penelope
   Zuckerman, Lee M.
TI Inhibitory Effects of Indomethacin in Human MNNG/HOS Osteosarcoma Cell
   Line <i>In Vitro</i>
SO CANCER INVESTIGATION
LA English
DT Article
DE Osteosarcoma; indomethacin; apoptosis; nonsteroidal anti-inflammatory
   drug (NSAID); caspase-dependent
ID NONSTEROIDAL ANTIINFLAMMATORY DRUGS; ITALIAN-SARCOMA-GROUP;
   CYCLOOXYGENASE-2 EXPRESSION; NONMETASTATIC OSTEOSARCOMA; NEOADJUVANT
   CHEMOTHERAPY; PROGNOSTIC-SIGNIFICANCE; OSTEOGENIC-SARCOMA; BETA-CATENIN;
   CANCER CELLS; APOPTOSIS
AB Recurrence or metastasis remains the major cause of poor prognosis and mortality in Osteosarcoma patients. Therefore, development of more effective therapeutic approaches is required. We showed that indomethacin, significantly induces apoptosis in MNNG/HOS cell line, which was confirmed by morphological changes, increased Annexin-V + cells and nuclear fragmentation. Apoptosis was accompanied by increased cleavage of caspase-3 and PARP, suggesting activation of caspase-dependent cell death. Indomethacin significantly decreased the expression of beta-catenin, a key player in tumor metastasis. These results indicate that indomethacin may have the potential to be used as neoadjuvant or adjuvant treatment; however, additional studies are required.
C1 [Mirshahidi, Saied; de Necochea-Campion, Rosalia; Moretta, Annie; Reeves, Mark E.] Loma Linda Univ, Sch Med, Canc Ctr, Biospecimen Lab, Loma Linda, CA 92354 USA.
   [Mirshahidi, Saied; Reeves, Mark E.; Duerksen-Hughes, Penelope] Loma Linda Univ, Sch Med, Dept Basic Sci, Loma Linda, CA 92354 USA.
   [Williams, Nadine L.; Zuckerman, Lee M.] Loma Linda Univ, Dept Orthopaed Surg, Sch Med, Loma Linda, CA 92354 USA.
   [Reeves, Mark E.] Loma Linda Univ, Sch Med, Div Surg Oncol, Dept Surg, Loma Linda, CA 92354 USA.
   [Otoukesh, Salman; Mirshahidi, Hamid R.] Loma Linda Univ, Div Hematol & Oncol, Sch Med, Loma Linda, CA 92354 USA.
   [Khosrowpour, Shahrzad] Chapman Univ, Leatherby Lib Collect Management Div, Orange, CA USA.
C3 Loma Linda University; Loma Linda University; Loma Linda University;
   Loma Linda University; Loma Linda University; Chapman University System;
   Chapman University
RP Mirshahidi, S (通讯作者)，Loma Linda Univ, Sch Med, Canc Ctr, Biospecimen Lab, Loma Linda, CA 92354 USA.
EM smirshahidi@llu.edu
RI Zuckerman, Lee/I-6570-2019
OI Zuckerman, Lee/0000-0001-7762-2906
FU Loma Linda University School of Medicine Dean's Office; Department of
   Orthopedic Surgery [681163]
FX This work was supported by Loma Linda University School of Medicine
   Dean's Office and the Department of Orthopedic Surgery for the Grants to
   Promote Collaborative and Translational Research [GCAT 2016, #681163].
CR Altieri DC, 2003, NAT REV CANCER, V3, P46, DOI 10.1038/nrc968
   Amanullah A, 2018, J CELL PHYSIOL, V233, P1685, DOI 10.1002/jcp.26081
   Anderson ME, 2016, ORTHOP CLIN N AM, V47, P283, DOI 10.1016/j.ocl.2015.08.022
   [Anonymous], 2003, METH MOL B
   Arndt CAS, 2012, MAYO CLIN PROC, V87, P475, DOI 10.1016/j.mayocp.2012.01.015
   Bacci G, 2000, J CLIN ONCOL, V18, P4016, DOI 10.1200/JCO.2000.18.24.4016
   Bernardi A, 2013, INT J NANOMED, V8, P711, DOI 10.2147/IJN.S40284
   Biki B, 2008, ANESTHESIOLOGY, V109, P180, DOI 10.1097/ALN.0b013e31817f5b73
   Brunelli C, 2012, BIOCHEM J, V443, P379, DOI 10.1042/BJ20111236
   Cao Y, 2002, J CELL PHYSIOL, V190, P279, DOI 10.1002/jcp.10068
   Cha YI, 2007, ANNU REV MED, V58, P239, DOI 10.1146/annurev.med.57.121304.131253
   Chen X, 2015, CANCER GENE THER, V22, P380, DOI 10.1038/cgt.2015.30
   DAHLIN DC, 1967, J BONE JOINT SURG AM, VA 49, P101, DOI 10.2106/00004623-196749010-00008
   Damsky WE, 2011, CANCER CELL, V20, P741, DOI 10.1016/j.ccr.2011.10.030
   Decker Patrice, 2002, Current Pharmaceutical Biotechnology, V3, P275, DOI 10.2174/1389201023378265
   Dickens DS, 2003, J PEDIAT HEMATOL ONC, V25, P282, DOI 10.1097/00043426-200304000-00003
   Dubois RN, 1998, FASEB J, V12, P1063, DOI 10.1096/fasebj.12.12.1063
   Elmore S, 2007, TOXICOL PATHOL, V35, P495, DOI 10.1080/01926230701320337
   Fellenberg J, 2007, MODERN PATHOL, V20, P1085, DOI 10.1038/modpathol.3800937
   Ferrari S, 2005, J CLIN ONCOL, V23, P8845, DOI 10.1200/JCO.2004.00.5785
   Ferrari S, 2012, J CLIN ONCOL, V30, P2112, DOI 10.1200/JCO.2011.38.4420
   Gallouet AS, 2014, CLIN CANCER RES, V20, P2663, DOI 10.1158/1078-0432.CCR-13-2305
   Gottschalk A, 2010, ANESTH ANALG, V110, P1636, DOI 10.1213/ANE.0b013e3181de0ab6
   Guo YC, 2013, MOLECULES, V18, P6584, DOI 10.3390/molecules18066584
   Guo YN, 2015, CLIN CANCER RES, V21, P5064, DOI 10.1158/1078-0432.CCR-15-0461
   Gupta S, 2000, PROSTATE, V42, P73, DOI 10.1002/(SICI)1097-0045(20000101)42:1<73::AID-PROS9>3.0.CO;2-G
   Hajra KM, 2002, GENE CHROMOSOME CANC, V34, P255, DOI 10.1002/gcc.10083
   Hwang D, 1998, J NATL CANCER I, V90, P455, DOI 10.1093/jnci/90.6.455
   Jaffe N, 1976, CA Cancer J Clin, V26, P351, DOI 10.3322/canjclin.26.6.351
   Lee EJ, 2007, EXP MOL MED, V39, P469, DOI 10.1038/emm.2007.51
   Li SJ, 2017, INT J BIOL SCI, V13, P976, DOI 10.7150/ijbs.19191
   Liao D, 2015, CLIN CANCER RES, V21, P5349, DOI 10.1158/1078-0432.CCR-15-0198
   Liggett JL, 2014, CANCER LETT, V346, P217, DOI 10.1016/j.canlet.2014.01.021
   LINK MP, 1986, NEW ENGL J MED, V314, P1600, DOI 10.1056/NEJM198606193142502
   Liu B, 2008, CELL BIOL INT, V32, P494, DOI 10.1016/j.cellbi.2007.10.008
   Liu B, 2017, CANCER CELL INT, V17, DOI 10.1186/s12935-016-0378-2
   Martins-Neves SR, 2016, CANCER LETT, V370, P286, DOI 10.1016/j.canlet.2015.11.013
   Matsunaga S, 2006, CANCER CHEMOTH PHARM, V58, P348, DOI 10.1007/s00280-005-0162-9
   Messerschmitt PJ, 2009, J AM ACAD ORTHOP SUR, V17, P515, DOI 10.5435/00124635-200908000-00005
   MEYERS PA, 1992, J CLIN ONCOL, V10, P5, DOI 10.1200/JCO.1992.10.1.5
   Mirabello L, 2009, CANCER-AM CANCER SOC, V115, P1531, DOI 10.1002/cncr.24121
   Nalamachu S, 2014, POSTGRAD MED, V126, P92, DOI 10.3810/pgm.2014.07.2787
   Naruse T, 2007, BIOMED PHARMACOTHER, V61, P338, DOI 10.1016/j.biopha.2007.02.011
   Naruse T, 2006, CARCINOGENESIS, V27, P584, DOI 10.1093/carcin/bgi240
   Nicholson DW, 1997, TRENDS BIOCHEM SCI, V22, P299, DOI 10.1016/S0968-0004(97)01085-2
   Nosho K, 2006, EUR J CANCER, V42, P2374, DOI 10.1016/j.ejca.2006.01.061
   Picci P, 2007, ORPHANET J RARE DIS, V2, DOI 10.1186/1750-1172-2-6
   Ristimäki A, 2002, CANCER RES, V62, P632
   Saadat YR, 2015, BIOIMPACTS, V5, P25, DOI 10.15171/bi.2015.01
   Saraste A, 2000, CARDIOVASC RES, V45, P528, DOI 10.1016/S0008-6363(99)00384-3
   Sarman H, 2016, EUR REV MED PHARMACO, V20, P1263
   Singh B, 2005, INT J ONCOL, V26, P1393
   Smith ML, 2000, EUR J CANCER, V36, P664, DOI 10.1016/S0959-8049(99)00333-0
   Smith WL, 2000, ANNU REV BIOCHEM, V69, P145, DOI 10.1146/annurev.biochem.69.1.145
   Sobolewski Cyril, 2010, Int J Cell Biol, V2010, P215158, DOI 10.1155/2010/215158
   Strauss SJ, 2010, ONCOLOGIST, V15, P627, DOI 10.1634/theoncologist.2010-0093
   Sutton KM, 2004, ONCOLOGY-BASEL, V66, P275, DOI 10.1159/000078327
   Tegeder I, 2001, FASEB J, V15, P2057, DOI 10.1096/fj.01-0390rev
   Wang W, 2017, CELL PHYSIOL BIOCHEM, V43, P320, DOI 10.1159/000480412
   Xu Z, 2006, CANCER RES, V66, P6657, DOI 10.1158/0008-5472.CAN-05-3624
   Yao M, 2003, CANCER RES, V63, P586
   Zhang D, 2017, J CANCER, V8, P2114, DOI 10.7150/jca.19723
   Zhao XP, 2017, SCI REP-UK, V7, DOI 10.1038/s41598-017-01644-0
   Zhou MX, 2002, J PHARMACOL EXP THER, V303, P124, DOI 10.1124/jpet.102.037192
   Zhou X, 2015, EUR REV MED PHARMACO, V19, P4087
   Zhou XM, 2001, CARCINOGENESIS, V22, P1393, DOI 10.1093/carcin/22.9.1393
   Zhou YF, 2017, INT J NANOMED, V12, P6153, DOI 10.2147/IJN.S141229
   Zuckerman LM, 2019, EUR REV MED PHARMACO, V23, P2681, DOI 10.26355/eurrev_201903_17416
NR 68
TC 3
Z9 3
U1 0
U2 3
PU TAYLOR & FRANCIS INC
PI PHILADELPHIA
PA 530 WALNUT STREET, STE 850, PHILADELPHIA, PA 19106 USA
SN 0735-7907
EI 1532-4192
J9 CANCER INVEST
JI Cancer Invest.
PD JAN 2
PY 2020
VL 38
IS 1
BP 23
EP 36
DI 10.1080/07357907.2019.1698592
EA DEC 2019
PG 14
WC Oncology
WE Science Citation Index Expanded (SCI-EXPANDED)
SC Oncology
GA KG1HP
UT WOS:000503139100001
PM 31770037
DA 2023-12-20
ER

PT J
AU Duckett, MM
   Phung, SK
   Nguyen, L
   Khammanivong, A
   Dickerson, E
   Dusenbery, K
   Lawrence, J
AF Duckett, Megan M.
   Shee Kwan Phung
   Linh Nguyen
   Khammanivong, Ali
   Dickerson, Erin
   Dusenbery, Kathryn
   Lawrence, Jessica
TI The adrenergic receptor antagonists propranolol and carvedilol decrease
   bone sarcoma cell viability and sustained carvedilol reduces clonogenic
   survival and increases radiosensitivity in canine osteosarcoma cells
SO VETERINARY AND COMPARATIVE ONCOLOGY
LA English
DT Article
DE cancer; carvedilol; cell survival; dogs; propranolol; radiation
ID PROSTATE-CANCER CELLS; NF-KAPPA-B; OXIDATIVE STRESS; SYNERGISTIC
   COMBINATION; COMPARATIVE BIOLOGY; RADIATION-THERAPY; TUMOR PROGRESSION;
   DRUG DEVELOPMENT; EWING SARCOMA; BETA-BLOCKERS
AB Adrenergic receptor (AR) expression has been demonstrated at several sites of primary and metastatic tumour growth and may influence proliferation, survival, metastasis and angiogenesis. AR antagonists like propranolol and carvedilol inhibit proliferation, induce apoptosis and synergize with chemotherapy agents in some cancers. Radiation resistance is mediated in many cells by upregulation of pro-survival pathways, which may be influenced by ARs. Studies evaluating AR antagonists combined with radiation are limited. The purpose of this study was to determine the effect of propranolol and carvedilol on viability and radiosensitivity in sarcoma cell lines. The hypothesis was that propranolol and carvedilol would increase radiosensitivity in four primary bone sarcoma cell lines. Single agent propranolol or carvedilol inhibited cell viability in all cell lines in a concentration-dependent manner. The mean inhibitory concentrations (IC50) for carvedilol were approximately 4-fold lower than propranolol and may be clinically relevant in vivo. Immunoblot analysis confirmed AR expression in both human and canine sarcoma cell lines; however, there was no correlation between baseline AR protein expression and radiosensitivity. Short duration treatment with carvedilol and propranolol did not significantly affect clonogenic survival. Prolonged exposure to propranolol and carvedilol significantly decreased the surviving fraction of canine osteosarcoma cells after 3Gy radiation. Based on our results and possible in vivo activity in dogs, further studies investigating the effects of carvedilol on sarcoma are warranted.
C1 [Duckett, Megan M.; Shee Kwan Phung; Linh Nguyen; Khammanivong, Ali; Dickerson, Erin; Lawrence, Jessica] Univ Minnesota, Coll Vet Med, Dept Vet Clin Sci, St Paul, MN 55108 USA.
   [Khammanivong, Ali; Dickerson, Erin; Lawrence, Jessica] Univ Minnesota, Masonic Canc Ctr, Masonic Canc Res Bldg, Minneapolis, MN USA.
   [Dusenbery, Kathryn] Univ Minnesota, Dept Radiat Oncol, Med Sch, Minneapolis, MN USA.
C3 University of Minnesota System; University of Minnesota Twin Cities;
   University of Minnesota System; University of Minnesota Twin Cities;
   University of Minnesota System; University of Minnesota Twin Cities
RP Lawrence, J (通讯作者)，Univ Minnesota, Coll Vet Med, Dept Vet Clin Sci, St Paul, MN 55108 USA.
EM jlawrenc@umn.edu
RI Lawrence, Jessica/AAD-8460-2019
OI Lawrence, Jessica/0000-0002-8315-1909; Khammanivong,
   Ali/0000-0002-1131-8271
FU Karen Wyckoff Rein in Sarcoma Foundation; University of Minnesota
   College of Veterinary Medicine Small Companion Animal Grant Fund;
   College of Veterinary Medicine; University of Minnesota
FX Karen Wyckoff Rein in Sarcoma Foundation; University of Minnesota
   College of Veterinary Medicine Small Companion Animal Grant Fund;
   College of Veterinary Medicine; University of Minnesota
CR Ahmed KM, 2007, CURR CANCER DRUG TAR, V7, P335
   Amaya Clarissa N, 2018, Oncoscience, V5, P109, DOI 10.18632/oncoscience.413
   Arsenault WG, 2005, AM J VET RES, V66, P2172, DOI 10.2460/ajvr.2005.66.2172
   Batty M, 2016, INT J MOL SCI, V17, DOI 10.3390/ijms17081339
   Beddies G, 2008, AM J VET RES, V69, P1659, DOI 10.2460/ajvr.69.12.1659
   Boston SE, 2017, VET SURG, V46, P829, DOI 10.1111/vsu.12669
   BOWMAN SL, 1986, BRIT J CLIN PHARMACO, V21, P529, DOI 10.1111/j.1365-2125.1986.tb02837.x
   Braadland PR, 2015, FRONT ONCOL, V4, DOI 10.3389/fonc.2014.00375
   Chow W, 2015, JAMA DERMATOL, V151, P1226, DOI 10.1001/jamadermatol.2015.2554
   CHRIST DD, 1990, DRUG METAB DISPOS, V18, P1
   Coelho M, 2015, ONCOL REP, V33, P2513, DOI 10.3892/or.2015.3874
   Coelho M, 2017, J CANCER RES CLIN, V143, P275, DOI 10.1007/s00432-016-2278-1
   Cole SW, 2012, CLIN CANCER RES, V18, P1201, DOI 10.1158/1078-0432.CCR-11-0641
   Coomer A, 2009, VET COMP ONCOL, V7, P15, DOI 10.1111/j.1476-5829.2008.00177.x
   Cuellar DC, 2002, ANTICANCER RES, V22, P1673
   Daly CJ, 2011, TRENDS PHARMACOL SCI, V32, P219, DOI 10.1016/j.tips.2011.02.008
   Damron TA, 2007, CLIN ORTHOP RELAT R, P40, DOI 10.1097/BLO.0b013e318059b8c9
   Daw NC, 2016, ANN SURG ONCOL, V23, P3541, DOI 10.1245/s10434-016-5269-1
   De Giorgi V, 2018, JAMA ONCOL, V4, DOI 10.1001/jamaoncol.2017.2908
   DEACON J, 1984, RADIOTHER ONCOL, V2, P317, DOI 10.1016/S0167-8140(84)80074-2
   Del Frari L, 2018, PHARMACOL RES PERSPE, V6, DOI 10.1002/prp2.399
   Dezong Gao, 2014, J Cancer Res Ther, V10, P998, DOI 10.4103/0973-1482.137664
   Dickerson Erin B, 2015, Vet Sci, V2, P270, DOI 10.3390/vetsci2030270
   DuBois SG, 2015, CANCER-AM CANCER SOC, V121, P467, DOI 10.1002/cncr.29065
   DUNST J, 1995, INT J RADIAT ONCOL, V32, P919, DOI 10.1016/0360-3016(95)00016-R
   Eyre R, 2010, BMC CANCER, V10, DOI 10.1186/1471-2407-10-357
   FERTIL B, 1981, INT J RADIAT ONCOL, V7, P621, DOI 10.1016/0360-3016(81)90377-1
   Feuerstein GZ, 1996, EUR HEART J, V17, P24, DOI 10.1093/eurheartj/17.suppl_B.24
   Filippi L, 2013, J MATERN-FETAL NEO M, V26, P833, DOI 10.3109/14767058.2012.755169
   Franken NAP, 2006, NAT PROTOC, V1, P2315, DOI 10.1038/nprot.2006.339
   Gehr TWB, 1999, EUR J CLIN PHARMACOL, V55, P269, DOI 10.1007/s002280050628
   Hayashi T, 2010, INT J UROL, V17, P989, DOI 10.1111/j.1442-2042.2010.02644.x
   Khoshgard K, 2014, PHYS MED BIOL, V59, P2249, DOI 10.1088/0031-9155/59/9/2249
   Koch C. J., 2010, LEIBEL PHILLIPS TXB, P55, DOI DOI 10.1016/B978-1-4160-5897-7.00004-4
   Kotova PD, 2014, BBA-MOL CELL RES, V1843, P1899, DOI 10.1016/j.bbamcr.2014.05.002
   Kuang XW, 2018, ONCOTARGET, V9, P802, DOI 10.18632/oncotarget.22696
   Laethem ME, 1995, CHIRALITY, V7, P616, DOI 10.1002/chir.530070811
   Lamkin DM, 2015, PSYCHONEUROENDOCRINO, V51, P262, DOI 10.1016/j.psyneuen.2014.10.004
   Lazarev S, 2018, INT J RADIAT ONCOL, V102, P1457, DOI 10.1016/j.ijrobp.2018.07.2012
   Liao XH, 2018, DRUG DES DEV THER, V12, P639, DOI 10.2147/DDDT.S160865
   Liao XH, 2010, RADIAT ONCOL, V5, DOI 10.1186/1748-717X-5-98
   Lin CS, 2015, INT J CARDIOL, V184, P9, DOI 10.1016/j.ijcard.2015.02.015
   Mak IT, 2004, J PHARMACOL EXP THER, V308, P85, DOI 10.1124/jpet.103.058032
   McDonald C, 2012, VET RADIOL ULTRASOUN, V53, P358, DOI 10.1111/j.1740-8261.2011.01907.x
   Mose S, 2000, ANTICANCER RES, V20, P401
   Mueller F, 2007, ANTICANCER RES, V27, P155
   Mueller F, 2005, IN VIVO, V19, P713
   Murahari S, 2017, BMC CANCER, V17, DOI 10.1186/s12885-017-3046-6
   Paoloni M, 2009, BMC GENOMICS, V10, DOI 10.1186/1471-2164-10-625
   Parrales A, 2018, PLOS ONE, V13, DOI 10.1371/journal.pone.0194224
   Pasquier E, 2013, BRIT J CANCER, V108, P2485, DOI 10.1038/bjc.2013.205
   Pasquier E, 2016, EBIOMEDICINE, V6, P87, DOI 10.1016/j.ebiom.2016.02.026
   Pasquier E, 2011, ONCOTARGET, V2, P797
   Piñero CP, 2012, BRIT J PHARMACOL, V166, P721, DOI 10.1111/j.1476-5381.2011.01791.x
   Pessetto ZY, 2014, MOL CANCER THER, V13, P2276, DOI 10.1158/1535-7163.MCT-14-0043
   Pessetto ZY, 2013, MOL CANCER THER, V12, P1299, DOI 10.1158/1535-7163.MCT-12-0968
   Powe DG, 2011, BREAST CANCER RES TR, V130, P457, DOI 10.1007/s10549-011-1371-z
   Quốc Lu'o'ng Khanh Vinh, 2012, Cancer Manag Res, V4, P431, DOI 10.2147/CMAR.S39153
   Rankin KS, 2012, PEDIATR BLOOD CANCER, V58, P327, DOI 10.1002/pbc.23341
   Rao AD, 2017, PEDIATR BLOOD CANCER, V64, DOI 10.1002/pbc.26589
   Reed DR, 2017, CANCER-AM CANCER SOC, V123, P2206, DOI 10.1002/cncr.30589
   Ronchi L, 2018, ANTICANCER RES, V38, P4977, DOI 10.21873/anticanres.12816
   ROUTLEDGE PA, 1979, CLIN PHARMACOKINET, V4, P73, DOI 10.2165/00003088-197904020-00001
   Schneider CA, 2012, NAT METHODS, V9, P671, DOI 10.1038/nmeth.2089
   Sciubba DM, 2009, SPINE, V34, pS58, DOI 10.1097/BRS.0b013e3181ba6436
   Scott MC, 2015, J BIOL CHEM, V290, P28070, DOI 10.1074/jbc.M115.679696
   Scott MC, 2011, BONE, V49, P356, DOI 10.1016/j.bone.2011.05.008
   Selmic LE, 2014, J VET INTERN MED, V28, P554, DOI 10.1111/jvim.12313
   Selmic LE, 2014, JAVMA-J AM VET MED A, V245, P930, DOI 10.2460/javma.245.8.930
   SHAND DG, 1970, CLIN PHARMACOL THER, V11, P112
   Shankar GM, 2017, J NEUROSURG-SPINE, V27, P97, DOI 10.3171/2016.12.SPINE16995
   Siegel RL, 2021, CA-CANCER J CLIN, V71, P7, DOI [10.3322/caac.21254, 10.3322/caac.20073, 10.3322/caac.20006, 10.3322/caac.21654, 10.3322/caac.21332, 10.3322/caac.21551, 10.3322/caac.21601, 10.3322/caac.21387]
   SILBER B, 1980, J PHARMACOL EXP THER, V215, P643
   Simpson S, 2017, ACTA VET SCAND, V59, DOI 10.1186/s13028-017-0341-9
   Spallarossa P, 2004, J MOL CELL CARDIOL, V37, P837, DOI 10.1016/j.yjmcc.2004.05.024
   Stiles JM, 2013, PLOS ONE, V8, DOI 10.1371/journal.pone.0060021
   Strittmatter SM, 2014, NAT MED, V20, P590, DOI 10.1038/nm.3595
   Subiel A, 2016, THERANOSTICS, V6, P1651, DOI 10.7150/thno.15019
   Sun T, 2014, ONCOGENE, V33, P2790, DOI 10.1038/onc.2013.230
   Szpunar MJ, 2013, CANCER PREV RES, V6, P1262, DOI 10.1158/1940-6207.CAPR-13-0079
   Szumiel I, 2015, INT J RADIAT BIOL, V91, P1, DOI 10.3109/09553002.2014.934929
   Tang J, 2013, SEMIN CANCER BIOL, V23, P533, DOI 10.1016/j.semcancer.2013.08.009
   Taprantzi D, 2018, ANN GASTROENTEROL, V31, P224, DOI 10.20524/aog.2017.0222
   VANMOLLENDORFF E, 1987, EUR J CLIN PHARMACOL, V33, P511
   Vassal G, 2015, EUR J CANCER, V51, P218, DOI 10.1016/j.ejca.2014.10.029
   Walz JZ, 2018, VET COMP ONCOL, V16, pE99, DOI 10.1111/vco.12341
   Wójcicki J, 2003, BIOPHARM DRUG DISPOS, V24, P211, DOI 10.1002/bdd.357
   WONG L, 1979, BRIT J CLIN PHARMACO, V8, P163, DOI 10.1111/j.1365-2125.1979.tb05815.x
   Yoshida T, 2012, FREE RADICAL RES, V46, P147, DOI 10.3109/10715762.2011.645207
   Yu J, 2007, CANCER CELL, V12, P419, DOI 10.1016/j.ccr.2007.10.016
   Zhang D, 2010, CANCER BIOL THER, V10, P19, DOI 10.4161/cbt.10.1.11944
NR 91
TC 8
Z9 9
U1 0
U2 4
PU WILEY
PI HOBOKEN
PA 111 RIVER ST, HOBOKEN 07030-5774, NJ USA
SN 1476-5810
EI 1476-5829
J9 VET COMP ONCOL
JI Vet. Comp. Oncol.
PD MAR
PY 2020
VL 18
IS 1
SI SI
BP 128
EP 140
DI 10.1111/vco.12560
EA DEC 2019
PG 13
WC Veterinary Sciences
WE Science Citation Index Expanded (SCI-EXPANDED)
SC Veterinary Sciences
GA KM9OF
UT WOS:000501114900001
PM 31778284
DA 2023-12-20
ER

PT J
AU Cacicedo, ML
   Ruiz, MC
   Scioli-Montoto, S
   Ruiz, ME
   Fernandez, MA
   Torres-Sanchez, RM
   Baran, EJ
   Castro, GR
   Leon, IE
AF Cacicedo, M. L.
   Ruiz, M. C.
   Scioli-Montoto, S.
   Ruiz, M. E.
   Fernandez, M. A.
   Torres-Sanchez, R. M.
   Baran, E. J.
   Castro, G. R.
   Leon, I. E.
TI Lipid nanoparticles - Metvan: revealing a novel way to deliver a
   vanadium compound to bone cancer cells
SO NEW JOURNAL OF CHEMISTRY
LA English
DT Article
ID METAL-COMPLEXES; OXIDOVANADIUM(IV) COMPLEXES; BLOCK-COPOLYMERS; DESIGN;
   DRUG; MECHANISMS; RUTHENIUM
AB Cancer is one of the main causes of mortality worldwide. Common therapy schemes are always based on chemotherapy, radiotherapy and/or surgery. Among chemotherapeutics, vanadium compounds have recently emerged as non-platinum antitumor agents. In this sense, Metvan ([(VO)-O-IV(Me(2)phen)(2)(SO4)]) was identified as one of the most promising vanadium anticancer complexes. In this work, the Metvan compound was encapsulated into well designed and developed nanostructured lipid carriers (NLCs) with the aim of improving its biopharmaceutical profile with regards to bioavailability, degradation, solubility and cell up-take. A quality by design approach was followed to find the optimal nanoparticle formulation for Metvan delivery. Results exhibited that the ideal formulation was obtained by using myristyl myristate as the lipid matrix and Pluronic F128 as the stabilizing agent with a mean nanoparticle size of 230.8 +/- 3.1 nm and a mean surface charge of -7.9 +/- 0.8 mV. The formulation showed an encapsulation efficiency of approximately 80% with a sustained drug release for more than 60 h. The kinetic release mechanism of Metvan from the nanoparticles fitted the Korsmeyer-Peppas model, indicating the Fickian diffusion of Metvan from the nanoparticles. On the other hand, the results showed that the nanoparticle-Metvan system is more effective to decrease cell viability on human osteosarcoma cells (MG-63) compared to the free drug, suggesting a possible different cell internalization mechanism and intracellular effect.
C1 [Cacicedo, M. L.; Castro, G. R.] UNLP, CONICET, Lab Nanobiomat, CINDEFI,Dept Quim,Fac Ciencias Exactas, Calle 47&115 B1900AJI, Buenos Aires, DF, Argentina.
   [Ruiz, M. C.; Baran, E. J.; Leon, I. E.] Univ Nacl La Plata, CONICET, Ctr Quim Inorgan, CEQUINOR,UNLP,Fac Ciencias Exactas, Bv 120 1465, RA-1900 La Plata, Buenos Aires, Argentina.
   [Scioli-Montoto, S.; Ruiz, M. E.] UNLP, Lab Invest & Desarrollo Bioact LIDeB, Fac Ciencias Exactas, Calle 47 & 115 1900AJI, Buenos Aires, DF, Argentina.
   [Fernandez, M. A.; Torres-Sanchez, R. M.] CICBA, CCT La Plata, CONICET, CETMIC Ctr Tecnol Minerales & Ceram, La Plata, Buenos Aires, Argentina.
C3 National University of La Plata; Consejo Nacional de Investigaciones
   Cientificas y Tecnicas (CONICET); National University of La Plata;
   Consejo Nacional de Investigaciones Cientificas y Tecnicas (CONICET);
   National University of La Plata; National University of La Plata;
   Consejo Nacional de Investigaciones Cientificas y Tecnicas (CONICET)
RP Leon, IE (通讯作者)，Univ Nacl La Plata, CONICET, Ctr Quim Inorgan, CEQUINOR,UNLP,Fac Ciencias Exactas, Bv 120 1465, RA-1900 La Plata, Buenos Aires, Argentina.
EM ileon@biol.unlp.edu.ar
RI leon, i/GZL-2093-2022; Ruiz, Maria Esperanza/X-4870-2019;
   Scioli-Montoto, Sebastian/ABD-2369-2021; Castro, Guillermo
   R./D-1199-2013
OI Ruiz, Maria Esperanza/0000-0001-8617-667X; Scioli-Montoto,
   Sebastian/0000-0003-3314-3406; Castro, Guillermo R./0000-0002-6187-7805;
   Ruiz, Maria Carolina/0000-0003-0268-9959; Fernandez,
   Mariela/0000-0001-6581-1996; leon, ignacio/0000-0003-1010-3997;
   Cacicedo, Maximiliano Luis/0000-0002-3144-8794
FU UNLP from Argentina [11X/690]; CONICET from Argentina [PIP 0034]; ANPCyT
   from Argentina [PICT 2014-2223, 2016-1574, 2016-4597]; ANPCyT, Argentina
FX This work was partly supported by UNLP (11X/690), CONICET (PIP 0034),
   and ANPCyT (PICT 2014-2223, 2016-1574, and 2016-4597) from Argentina.
   GRC, MER, EJB, MAF, IEL and RMTS are members of the Carrera del
   Investigador, CONICET, Argentina. MCR, MLC, and SSM have a fellowship
   from ANPCyT, Argentina.
CR Ahmed M, 2013, BIOCONJUGATE CHEM, V24, P979, DOI 10.1021/bc4000993
   Barnard PJ, 2007, COORDIN CHEM REV, V251, P1889, DOI 10.1016/j.ccr.2007.04.006
   Batrakova EV, 2008, J CONTROL RELEASE, V130, P98, DOI 10.1016/j.jconrel.2008.04.013
   Bindoli A, 2009, COORDIN CHEM REV, V253, P1692, DOI 10.1016/j.ccr.2009.02.026
   Bruijnincx PCA, 2008, CURR OPIN CHEM BIOL, V12, P197, DOI 10.1016/j.cbpa.2007.11.013
   Cacicedo ML, 2018, COLLOID SURFACE B, V170, P596, DOI 10.1016/j.colsurfb.2018.06.056
   Costa P, 2001, EUR J PHARM SCI, V13, P123, DOI 10.1016/S0928-0987(01)00095-1
   D'Cruz OJ, 2002, EXPERT OPIN INV DRUG, V11, P1829, DOI 10.1517/13543784.11.12.1829
   Dong YH, 2000, J INORG BIOCHEM, V78, P321, DOI 10.1016/S0162-0134(00)00060-X
   León IE, 2017, CURR MED CHEM, V24, P112, DOI 10.2174/0929867323666160824162546
   Frezza M, 2010, CURR PHARM DESIGN, V16, P1813, DOI 10.2174/138161210791209009
   Gaspar DP, 2016, INT J PHARMACEUT, V497, P199, DOI 10.1016/j.ijpharm.2015.11.050
   Grömping U, 2014, J STAT SOFTW, V56, P1
   Hassan M, 2014, BIOMED RES INT, V2014, DOI 10.1155/2014/150845
   Islan GA, 2016, COLLOID SURFACE B, V143, P168, DOI 10.1016/j.colsurfb.2016.03.040
   Jose S, 2013, EUR J MED CHEM, V60, P249, DOI 10.1016/j.ejmech.2012.12.011
   Kabanov AV, 2002, J CONTROL RELEASE, V82, P189, DOI 10.1016/S0168-3659(02)00009-3
   Le M, 2017, J BIOL INORG CHEM, V22, P663, DOI 10.1007/s00775-017-1453-4
   Lenth RV, 2009, J STAT SOFTW, V32, P1
   León IE, 2015, J BIOL INORG CHEM, V20, P1175, DOI 10.1007/s00775-015-1298-7
   León IE, 2014, J INORG BIOCHEM, V134, P106, DOI 10.1016/j.jinorgbio.2013.10.009
   Levina A, 2017, COORDIN CHEM REV, V352, P473, DOI 10.1016/j.ccr.2017.01.002
   MOSMANN T, 1983, J IMMUNOL METHODS, V65, P55, DOI 10.1016/0022-1759(83)90303-4
   Myers R.H., 2009, Response Surface Methodology: Process and Product Optimization Using Designed Experiments, V3rd
   Narla RK, 2001, CLIN CANCER RES, V7, P1094
   Oh N, 2014, INT J NANOMED, V9, P51, DOI 10.2147/IJN.S26592
   Pearson S, 2012, CHEM COMMUN, V48, P4695, DOI 10.1039/c2cc30510k
   Pessoa JC, 2015, COORDIN CHEM REV, V301, P24, DOI 10.1016/j.ccr.2014.12.002
   R Core team, R LANG ENV STAT COMP
   Raina H, 2017, J DRUG DELIV SCI TEC, V39, P180, DOI 10.1016/j.jddst.2017.02.013
   Rodenak-Kladniew B, 2017, COLLOID SURFACE B, V154, P123, DOI 10.1016/j.colsurfb.2017.03.021
   Sanna D, 2017, DALTON T, V46, P8950, DOI 10.1039/c7dt00943g
   Montoto SS, 2018, COLLOID SURFACE B, V167, P73, DOI 10.1016/j.colsurfb.2018.03.052
   Simeone L, 2012, BIOCONJUGATE CHEM, V23, P758, DOI 10.1021/bc200565v
   Sutradhar M, 2017, J INORG BIOCHEM, V175, P267, DOI 10.1016/j.jinorgbio.2017.07.034
   Sutradhar M, 2016, J INORG BIOCHEM, V155, P17, DOI 10.1016/j.jinorgbio.2015.11.010
   Vaccaro M, 2009, CHEM COMMUN, P1404, DOI 10.1039/b820368g
   Vaghasiya H, 2013, EUR J PHARM SCI, V49, P311, DOI 10.1016/j.ejps.2013.03.013
   Wani WA, 2016, COORDIN CHEM REV, V312, P67, DOI 10.1016/j.ccr.2016.01.001
NR 39
TC 16
Z9 16
U1 0
U2 12
PU ROYAL SOC CHEMISTRY
PI CAMBRIDGE
PA THOMAS GRAHAM HOUSE, SCIENCE PARK, MILTON RD, CAMBRIDGE CB4 0WF, CAMBS,
   ENGLAND
SN 1144-0546
EI 1369-9261
J9 NEW J CHEM
JI New J. Chem.
PD DEC 7
PY 2019
VL 43
IS 45
BP 17726
EP 17734
DI 10.1039/c9nj01634a
PG 9
WC Chemistry, Multidisciplinary
WE Science Citation Index Expanded (SCI-EXPANDED)
SC Chemistry
GA JW4VI
UT WOS:000503050500019
OA Green Published
DA 2023-12-20
ER

PT J
AU Ben Tahar, I
   Fickers, P
   Dziedzic, A
   Ploch, D
   Skóra, B
   Kus-Liskiewicz, M
AF Ben Tahar, Imen
   Fickers, Patrick
   Dziedzic, Andrzej
   Ploch, Dariusz
   Skora, Bartosz
   Kus-Liskiewicz, Malgorzata
TI Green pyomelanin-mediated synthesis of gold nanoparticles: modelling and
   design, physico-chemical and biological characteristics
SO MICROBIAL CELL FACTORIES
LA English
DT Article
DE Pyomelanin; Yarrowia lipolytica; Quadratic model; Gold nanoparticle;
   Cytotoxicity; Mouse fibroblasts; Human osteosarcoma cells
ID SILVER NANOPARTICLE; SURFACE-PLASMON; CELLULAR UPTAKE; MELANIN; SIZE;
   AU; NANOTECHNOLOGY; BIOSYNTHESIS; TOXICITY; NM
AB Background: Synthesis of nanoparticles (NPs) and their incorporation in materials are amongst the most studied topics in chemistry, physics and material science. Gold NPs have applications in medicine due to their antibacterial and anticancer activities, in biomedical imaging and diagnostic test. Despite chemical synthesis of NPs are well characterized and controlled, they rely on the utilization of harsh chemical conditions and organic solvent and generate toxic residues. Therefore, greener and more sustainable alternative methods for NPs synthesis have been developed recently. These methods use microorganisms, mainly yeast or yeast cell extract. NPs synthesis with culture supernatants are most of the time the preferred method since it facilitates the purification scheme for the recovery of the NPs. Extraction of NPs, formed within the cells or cell-wall, is laborious, time-consuming and are not cost effective. The bioactivities of NPs, namely antimicrobial and anticancer, are known to be related to NPs shape, size and size distribution.
   Results: Herein, we reported on the green synthesis of gold nanoparticles (AuNPs) mediated by pyomelanin purified from the yeast Yarrowia lipolytica. A three levels four factorial Box-Behnken Design (BBD) was used to evaluate the influence of temperature, pH, gold salt and pyomelanin concentration on the nanoparticle size distribution. Based on the BBD, a quadratic model was established and was applied to predict the experimental parameters that yield to AuNPs with specific size. The synthesized nanoparticles with median size value of 104 nm were of nanocrystalline structure, mostly polygonal or spherical. They exhibited a high colloidal stability with zeta potential of - 28.96 mV and a moderate polydispersity index of 0.267. The absence of cytotoxicity of the AuNPs was investigated on two mammalian cell lines, namely mouse fibroblasts (NIH3T3) and human osteosarcoma cells (U2OS). Cell viability was only reduced at AuNPs concentration higher than 160 mu g/mL. Moreover, they did not affect on the cell morphology.
   Conclusion: Our results indicate that different process parameters affect significantly nanoparticles size however with the mathematical model it is possible to define the size of AuNPs. Moreover, this melanin-based gold nanoparticles showed neither cytotoxicity effect nor altered cell morphology.
C1 [Ben Tahar, Imen; Fickers, Patrick] Univ Liege, TERRA Teaching & Res Ctr, Gembloux Agrobio Tech, Microbial Proc & Interact, Ave Fac 2, B-5030 Gembloux, Belgium.
   [Dziedzic, Andrzej; Ploch, Dariusz] Univ Rzeszow, Coll Nat Sci, Inst Phys, Pigonia 1, PL-35310 Rzeszow, Poland.
   [Skora, Bartosz; Kus-Liskiewicz, Malgorzata] Univ Rzeszow, Coll Nat Sci, Inst Biol & Biotechnol, Dept Biotechnol, Pigonia 1, PL-35310 Rzeszow, Poland.
C3 University of Liege; University of Rzeszow; University of Rzeszow
RP Kus-Liskiewicz, M (通讯作者)，Univ Rzeszow, Coll Nat Sci, Inst Biol & Biotechnol, Dept Biotechnol, Pigonia 1, PL-35310 Rzeszow, Poland.
EM mkus@ur.edu.pl
RI Skóra, Bartosz/AAW-2006-2020; Skóra, Bartosz/ABV-4691-2022
OI Skóra, Bartosz/0000-0001-7833-9985; Dziedzic,
   Andrzej/0000-0002-4116-3100; Dariusz, Ploch/0000-0001-6255-1279;
   Malgorzata, Kus-Liskiewicz/0000-0003-2564-6820
FU Wallonie-Bruxelles International (WBI)
FX I. Ben Tahar was supported by a post-doc grant IN.WBI from
   Wallonie-Bruxelles International (WBI).
CR Ordenes-Aenishanslins NA, 2014, MICROB CELL FACT, V13, DOI 10.1186/s12934-014-0090-7
   Alkilany AM, 2010, J NANOPART RES, V12, P2313, DOI 10.1007/s11051-010-9911-8
   Apte M, 2013, J NANOBIOTECHNOL, V11, DOI 10.1186/1477-3155-11-2
   Apte M, 2013, MATER LETT, V95, P149, DOI 10.1016/j.matlet.2012.12.087
   Arvizo RR, 2010, NANO LETT, V10, P2543, DOI 10.1021/nl101140t
   Aryal S, 2006, SPECTROCHIM ACTA A, V63, P160, DOI 10.1016/j.saa.2005.04.048
   Barabadi H, 2014, BRAZ J MICROBIOL, V45, P1493, DOI 10.1590/S1517-83822014000400046
   Barth G., 1996, Nonconventional yeasts in biotechnology
   Ben Tahar I, 2020, BIOTECHNOL PROGR, V36, DOI 10.1002/btpr.2912
   Bharati MSS, 2018, FRONT PHYS, V6, DOI 10.3389/fphy.2018.00028
   Borran AA, 2018, RADIAT PHYS CHEM, V152, P137, DOI 10.1016/j.radphyschem.2018.08.010
   Chowdhury S, 2016, PROCEDIA ENGINEER, V148, P992, DOI 10.1016/j.proeng.2016.06.552
   Clarke S, 2013, Development of hierarchical magnetic nanocomposite materials for biomedical application
   Cormode DP, 2014, CONTRAST MEDIA MOL I, V9, P37, DOI 10.1002/cmmi.1551
   Correa-Llantén DN, 2013, MICROB CELL FACT, V12, DOI 10.1186/1475-2859-12-75
   Coulter JA, 2012, INT J NANOMED, V7, P2673, DOI 10.2147/IJN.S31751
   de Freitas LF, 2018, NANOMATERIALS-BASEL, V8, DOI 10.3390/nano8110939
   Dreaden EC, 2012, THER DELIV, V3, P457, DOI 10.4155/TDE.12.21
   Dreaden EC, 2011, CHEM SOC REV, V40, P3391, DOI 10.1039/c0cs00180e
   Drewnowska JM, 2015, PLOS ONE, V10, DOI 10.1371/journal.pone.0125428
   Dworak N, 2014, CARBON, V68, P763, DOI 10.1016/j.carbon.2013.11.067
   Ferreira S, 2007, BOX BEHNKEN DESIGN A
   Forest V, 2017, MAT SCI ENG C-MATER, V70, P889, DOI 10.1016/j.msec.2016.09.016
   Foroozandeh P, 2018, NANOSCALE RES LETT, V13, DOI 10.1186/s11671-018-2728-6
   Freshney R. I., 2016, Culture of Animal Cells: A Manual of Basic Technique and Specialized Applications
   Gosens I, 2010, PART FIBRE TOXICOL, V7, DOI 10.1186/1743-8977-7-37
   Goswami A. M., 2013, Journal of Biomaterials and Nanobiotechnology, V04, P20, DOI [10.4236/jbnb.2013.42A003, DOI 10.4236/JBNB.2013.42A003]
   Greenwood R, 1999, J EUR CERAM SOC, V19, P479, DOI 10.1016/S0955-2219(98)00208-8
   Huang XH, 2010, J ADV RES, V1, P13, DOI 10.1016/j.jare.2010.02.002
   Hussain K, 2015, GOLD NANOPARTICLES B
   Jeevanandam J, 2018, BEILSTEIN J NANOTECH, V9, P1050, DOI 10.3762/bjnano.9.98
   Kumar A, 2013, BIOTECHNOL ADV, V31, P593, DOI 10.1016/j.biotechadv.2012.10.002
   Li WW, 2015, NANOMEDICINE-UK, V10, P299, DOI [10.2217/NNM.14.169, 10.2217/nnm.14.169]
   Linsinger TPJ, 2013, FOOD CHEM, V138, P1959, DOI 10.1016/j.foodchem.2012.11.074
   Liu H, 2017, J CHEM-NY, V2017, DOI 10.1155/2017/7639326
   Mahan MM, 2018, J NANOMATER, V2018, DOI 10.1155/2018/5837276
   Mayer KM, 2011, CHEM REV, V111, P3828, DOI 10.1021/cr100313v
   Mejillano MR, 2004, CELL, V118, P363, DOI 10.1016/j.cell.2004.07.019
   Mendes R, 2017, GENES-BASEL, V8, DOI 10.3390/genes8030094
   Mohanpuria P, 2008, J NANOPART RES, V10, P507, DOI 10.1007/s11051-007-9275-x
   Montgomery D.C., 2005, Design and analysis of experiments.
   Palamà IE, 2016, TOXICOL RES-UK, V5, P1699, DOI 10.1039/c6tx00274a
   Patil S, 2018, APPL BIOCHEM MICRO+, V54, P163, DOI 10.1134/S0003683818020096
   Peixoto de Almeida M, 2014, COMPREHENSIVE ANAL C, V66, P529, DOI DOI 10.1016/B978-0-444-63285-2.00013-4
   Raj S, 2012, J PHARM BIOALLIED SC, V4, P186, DOI 10.4103/0975-7406.99016
   Riley RS, 2017, WIRES NANOMED NANOBI, V9, DOI 10.1002/wnan.1449
   Rivero PJ, 2015, NANOSCALE RES LETT, V10, DOI 10.1186/s11671-015-1195-6
   Roy S, 2019, FOOD HYDROCOLLOID, V88, P237, DOI 10.1016/j.foodhyd.2018.10.013
   Salata OV, 2004, J Nanobiotechnology, V2, P3, DOI 10.1186/1477-3155-2-3
   Saptarshi SR, 2013, J NANOBIOTECHNOL, V11, DOI 10.1186/1477-3155-11-26
   Sharma V, 2017, PHYS CHEM CHEM PHYS, V19, P14096, DOI 10.1039/c7cp01769c
   Singh P, 2018, INT J MOL SCI, V19, DOI 10.3390/ijms19071979
   Small JV, 2002, TRENDS CELL BIOL, V12, P112, DOI 10.1016/S0962-8924(01)02237-1
   Srinath BS, 2015, 3 BIOTECH, V5, P671, DOI 10.1007/s13205-014-0265-2
   Stockert JC, 2018, ACTA HISTOCHEM, V120, P159, DOI 10.1016/j.acthis.2018.02.005
   Tatur S, 2013, LANGMUIR, V29, P6606, DOI 10.1021/la401074y
   Tayeb AM, 2018, APPL WATER SCI, V8, DOI 10.1007/s13201-018-0783-x
   Thaira H, 2019, SEP SCI TECHNOL, V54, P265, DOI 10.1080/01496395.2018.1443132
   Treuel L, 2013, J R SOC INTERFACE, V10, DOI 10.1098/rsif.2012.0939
   Wang ZJ, 2019, J MATER CHEM B, V7, P133, DOI 10.1039/c8tb02724b
   Yang Z, 2017, NANO-MICRO LETT, V9, DOI 10.1007/s40820-016-0102-8
   Yeh YC, 2012, NANOSCALE, V4, P1871, DOI 10.1039/c1nr11188d
   Zhang L, 2008, CLIN PHARMACOL THER, V83, P761, DOI 10.1038/sj.clpt.6100400
   Zhu MT, 2013, ACCOUNTS CHEM RES, V46, P622, DOI 10.1021/ar300031y
   Zhu W, 2004, MATER STRUCT, V37, P649, DOI 10.1007/BF02483294
   Zuber A, 2016, SENSOR ACTUAT B-CHEM, V227, P117, DOI 10.1016/j.snb.2015.12.044
NR 66
TC 24
Z9 24
U1 0
U2 11
PU BMC
PI LONDON
PA CAMPUS, 4 CRINAN ST, LONDON N1 9XW, ENGLAND
EI 1475-2859
J9 MICROB CELL FACT
JI Microb. Cell. Fact.
PD DEC 3
PY 2019
VL 18
IS 1
AR 210
DI 10.1186/s12934-019-1254-2
PG 11
WC Biotechnology & Applied Microbiology
WE Science Citation Index Expanded (SCI-EXPANDED)
SC Biotechnology & Applied Microbiology
GA KI9BO
UT WOS:000511651900001
PM 31796078
OA Green Published, gold
DA 2023-12-20
ER

PT J
AU Su, QH
   Xu, XQ
   Wang, JF
   Luan, JW
   Ren, X
   Huang, HY
   Bian, SS
AF Su Qing-hong
   Xu Xiao-qun
   Wang Jun-fu
   Luan Jun-wen
   Ren Xia
   Huang Hai-yan
   Bian Si-shan
TI Anticancer Effects of Constituents of Herbs Targeting Osteosarcoma
SO CHINESE JOURNAL OF INTEGRATIVE MEDICINE
LA English
DT Review
DE constituents of herbs; osteosarcoma; metastasis; review
ID NATURAL-PRODUCTS; CELL-MIGRATION; INHIBITS PROLIFERATION; CANCER-CELLS;
   STEM-CELLS; IN-VITRO; APOPTOSIS; EXPRESSION; GENE; P53
AB Osteosarcoma is a rare primary malignancy of bone that is prone to early metastasis. Resection surgery and chemotherapeutic regimens are current standard treatments for osteosarcoma. However, the long-term survival rate of patients with osteosarcoma is low due to a high risk of metastasis. Hence, a new approach is urgently needed to improve the treatment of osteosarcoma. Compared with chemotherapy, natural active constituents isolated from herbs exhibit less adverse effects and better anti-tumor effects. This study aimed to summarize the anticancer effects of constituents of herbs on the progression and metastasis of osteosarcoma cells. It showed that many constituents of herbs inhibited osteosarcoma by targeting proliferation, matrix metalloproteinases, integrin and cadherin, and angiogenesis. The findings might be beneficial for the development of new drugs and treatment strategies.
C1 [Su Qing-hong; Xu Xiao-qun; Wang Jun-fu; Luan Jun-wen; Ren Xia; Huang Hai-yan] Shandong Acad Med Sci, Inst Basic Med, Jinan 250062, Peoples R China.
   [Bian Si-shan] Shandong Univ Tradit Chinese Med, Affiliated Hosp, Dept Orthopaed, Jinan 250014, Peoples R China.
C3 Shandong First Medical University & Shandong Academy of Medical
   Sciences; University of Jinan; Shandong University of Traditional
   Chinese Medicine
RP Bian, SS (通讯作者)，Shandong Univ Tradit Chinese Med, Affiliated Hosp, Dept Orthopaed, Jinan 250014, Peoples R China.
EM sdzydfygk@163.com
FU Natural Science Foundation of Shandong Province, China [ZR2014HM085];
   Project for Shandong Chinese Medicine Science and Technology Plan, China
   [2013-219]
FX Supported by the Natural Science Foundation of Shandong Province, China
   (No. ZR2014HM085) and the Project for Shandong Chinese Medicine Science
   and Technology Plan, China (No. 2013-219)
CR Andújar I, 2013, PLANTA MED, V79, P1685, DOI 10.1055/s-0033-1350934
   Angulo P, 2017, J HEMATOL ONCOL, V10, DOI 10.1186/s13045-016-0373-z
   Atiye J, 2005, GENE CHROMOSOME CANC, V42, P158, DOI 10.1002/gcc.20120
   Bacci G, 2003, CANCER, V97, P3068, DOI 10.1002/cncr.11456
   Bjornland K, 2005, J SURG RES, V127, P151, DOI 10.1016/j.jss.2004.12.016
   Bodduluru LN, 2014, TOXICOL IN VITRO, V28, P1026, DOI 10.1016/j.tiv.2014.04.011
   Cabello CM, 2012, INVEST NEW DRUG, V30, P1289, DOI 10.1007/s10637-011-9676-7
   Chen X, 2014, CELL REP, V7, P104, DOI 10.1016/j.celrep.2014.03.003
   Chen ZZ, 2016, IRAN J PUBLIC HEALTH, V45, P578
   Cheng G, 2016, MOL MED REP, V14, P3199, DOI 10.3892/mmr.2016.5663
   Deng BY, 2015, TUMOR BIOL, V36, P9311, DOI 10.1007/s13277-015-3662-1
   DuBois S, 2007, CANCER-AM CANCER SOC, V109, P813, DOI 10.1002/cncr.22455
   Dvorak HF, 2015, CANCER J, V21, P237, DOI 10.1097/PPO.0000000000000124
   Fu HL, 2013, TUMOR BIOL, V34, P3817, DOI 10.1007/s13277-013-0966-x
   Fu ZZ, 2013, BMC CANCER, V13, DOI 10.1186/1471-2407-13-580
   Ganguly KK, 2013, CELL ADHES MIGR, V7, P251, DOI 10.4161/cam.23840
   Gao XL, 2011, TUMORI, V97, P771, DOI 10.1700/1018.11095
   Gavard J, 2009, FEBS LETT, V583, P1, DOI 10.1016/j.febslet.2008.11.032
   Gorlick R, 2003, CLIN CANCER RES, V9, P5442
   Han G, 2016, CLIN EXP MED, V16, P577, DOI 10.1007/s10238-015-0382-1
   Hirahata M, 2016, CANCER MED-US, V5, P892, DOI 10.1002/cam4.651
   Hua F, 2017, J ASIAN NAT PROD RES, V19, P305, DOI 10.1080/10286020.2017.1304385
   Huang CY, 2011, BIOCHEM PHARMACOL, V81, P577, DOI 10.1016/j.bcp.2010.12.005
   Isakoff MS, 2015, J CLIN ONCOL, V33, P3029, DOI 10.1200/JCO.2014.59.4895
   Ji Y, 2011, MOL CELL BIOCHEM, V351, P99, DOI 10.1007/s11010-011-0716-6
   Jin H, 2017, ONCOL REP, V37, P729, DOI 10.3892/or.2016.5327
   Jones MJK, 2012, DEV CELL, V23, P908, DOI 10.1016/j.devcel.2012.10.010
   Kansara M, 2014, NAT REV CANCER, V14, P722, DOI 10.1038/nrc3838
   Khan J, 2001, NAT MED, V7, P673, DOI 10.1038/89044
   Khoury K, 2012, CURR PHARM DESIGN, V18, P4668, DOI 10.2174/138161212802651580
   Kojima K, 2016, EXP HEMATOL, V44, P791, DOI 10.1016/j.exphem.2016.05.014
   Krishnan K, 2005, CANCER J, V11, P306, DOI 10.1097/00130404-200507000-00006
   Kuijjer ML, 2013, INT J CANCER, V133, P2512, DOI 10.1002/ijc.28124
   Liu JF, 2015, INT J MOL SCI, V16, P23405, DOI 10.3390/ijms161023405
   Liu Y, 2017, EUR J CANCER CARE, V26, DOI 10.1111/ecc.12364
   Liu ZJ, 2009, MUTAT RES-FUND MOL M, V662, P75, DOI 10.1016/j.mrfmmm.2008.12.009
   Lorenz S, 2016, ONCOTARGET, V7, P5273, DOI 10.18632/oncotarget.6567
   Mishra BB, 2011, EUR J MED CHEM, V46, P4769, DOI 10.1016/j.ejmech.2011.07.057
   Moffat JG, 2014, NAT REV DRUG DISCOV, V13, P588, DOI 10.1038/nrd4366
   Moriarity BS, 2015, NAT GENET, V47, P615, DOI 10.1038/ng.3293
   Muller PAJ, 2013, NAT CELL BIOL, V15, P2, DOI 10.1038/ncb2641
   Mutsaers AJ, 2014, BONE, V62, P56, DOI 10.1016/j.bone.2014.02.003
   Newman DJ, 2016, J NAT PROD, V79, P629, DOI 10.1021/acs.jnatprod.5b01055
   Niu F, 2015, ONCOL LETT, V10, P2415, DOI 10.3892/ol.2015.3525
   Reed DE, 2014, P NATL ACAD SCI USA, V111, P18100, DOI 10.1073/pnas.1420596111
   Ren L, 2015, ONCOTARGET, V6, P29469, DOI 10.18632/oncotarget.5177
   Robles AJ, 2016, BREAST CANCER RES TR, V157, P475, DOI 10.1007/s10549-016-3841-9
   Roger L, 2006, BIOL CELL, V98, P141, DOI 10.1042/BC20050058
   Roy R, 2009, J CLIN ONCOL, V27, P5287, DOI 10.1200/JCO.2009.23.5556
   Shang HS, 2014, MOLECULES, V19, P16588, DOI 10.3390/molecules191016588
   Song RP, 2015, INT J SURG, V20, P80, DOI 10.1016/j.ijsu.2015.04.050
   Steeg PS, 2016, NAT REV CANCER, V16, P201, DOI 10.1038/nrc.2016.25
   Stephens PJ, 2011, CELL, V144, P27, DOI 10.1016/j.cell.2010.11.055
   Stetler-Stevenson WG, 2008, CANCER METAST REV, V27, P57, DOI 10.1007/s10555-007-9105-8
   Subbiah V, 2015, ONCOTARGET, V6, P40642, DOI 10.18632/oncotarget.5841
   SUH N, 1995, ANTICANCER RES, V15, P233
   Sun W, 2016, INT J MOL MED, V38, P466, DOI 10.3892/ijmm.2016.2657
   Talmadge JE, 2007, AM J PATHOL, V170, P793, DOI 10.2353/ajpath.2007.060929
   Taylor WF, 2017, AM J CANCER RES, V7, P1588
   Tong YL, 2016, ONCOTARGET, V7, P31413, DOI 10.18632/oncotarget.8920
   Tundis R, 2017, ANN NY ACAD SCI, V1398, P30, DOI 10.1111/nyas.13339
   VanderGriend RA, 1996, ORTHOP CLIN N AM, V27, P575
   Varki A, 2009, NEW ENGL J MED, V360, P1678, DOI 10.1056/NEJMc090143
   Viallard C, 2017, ANGIOGENESIS, V4, P1
   Viña D, 2012, CURR TOP MED CHEM, V12, P2131, DOI 10.2174/156802612805219996
   Witlox AM, 2004, CLIN CANCER RES, V10, P61, DOI 10.1158/1078-0432.CCR-0609-03
   Wolf NK, 2015, ONCOTARGET, V6, P35155, DOI 10.18632/oncotarget.6215
   Xie T, 2016, INT J ONCOL, V48, P2098, DOI 10.3892/ijo.2016.3416
   Yan B, 2016, INT J BIOL SCI, V12, P850, DOI 10.7150/ijbs.14773
   Yan XY, 2016, SUPPORT CARE CANCER, V24, P11, DOI 10.1007/s00520-015-2737-2
   Yang DW, 2015, TUMOR BIOL, V36, P5433, DOI 10.1007/s13277-015-3209-5
   Yang JX, 2016, ONCOL LETT, V12, P3075, DOI 10.3892/ol.2016.5060
   Yang ZZ, 2016, CELL DEATH DIS, V7, DOI 10.1038/cddis.2016.272
   Yarla NS, 2016, SEMIN CANCER BIOL, V40-41, P48, DOI 10.1016/j.semcancer.2016.02.001
   Yu D, 2014, TOXICOL LETT, V226, P328, DOI 10.1016/j.toxlet.2014.02.021
   Yu XW, 2014, TUMOR BIOL, V35, P155, DOI 10.1007/s13277-013-1019-1
   Zhang J, 2015, INT IMMUNOPHARMACOL, V24, P50, DOI 10.1016/j.intimp.2014.11.012
   Zhang LZ, 2010, PATHOL ONCOL RES, V16, P111, DOI 10.1007/s12253-009-9198-1
   Zhang M, 2015, INT J CLIN EXP PATHO, V8, P14965
   Zhang Q, 2017, CELL MOL LIFE SCI, V74, P777, DOI 10.1007/s00018-016-2362-3
   Zheng W, 2016, ONCOL LETT, V12, P2761, DOI 10.3892/ol.2016.4928
   Zhou QA, 2011, SURG ONCOL, V20, P13, DOI 10.1016/j.suronc.2009.09.002
   Zhu Y, 2014, MOL MED REP, V10, P1734, DOI 10.3892/mmr.2014.2405
NR 83
TC 3
Z9 3
U1 3
U2 12
PU SPRINGER
PI NEW YORK
PA ONE NEW YORK PLAZA, SUITE 4600, NEW YORK, NY, UNITED STATES
SN 1672-0415
EI 1993-0402
J9 CHIN J INTEGR MED
JI Chin. J. Integr. Med.
PD DEC
PY 2019
VL 25
IS 12
BP 948
EP 955
DI 10.1007/s11655-019-2941-x
PG 8
WC Integrative & Complementary Medicine
WE Science Citation Index Expanded (SCI-EXPANDED)
SC Integrative & Complementary Medicine
GA KH8ZI
UT WOS:000510938500011
PM 31161441
DA 2023-12-20
ER

PT J
AU Nam, A
   Kim, T
   Li, Q
   Rebhun, RB
   Youn, HY
   Seo, KW
AF Nam, Aryung
   Kim, Taewon
   Li, Qiang
   Rebhun, Robert B.
   Youn, Hwa-Young
   Seo, Kyoung-Won
TI Melarsomine suppresses canine osteosarcoma cell survival via inhibition
   of Hedgehog-GLI signaling
SO JOURNAL OF VETERINARY MEDICAL SCIENCE
LA English
DT Article
DE dog; GLI; Hedgehog signaling pathway; melarsomine; osteosarcoma
ID ARSENIC TRIOXIDE; APPENDICULAR OSTEOSARCOMA; DOGS; AMPUTATION; PATHWAY;
   GROWTH; PROLIFERATION
AB The Hedgehog-GLI signaling pathway is activated in human and canine osteosarcoma (OSA) and represents a potential therapeutic target for cancers, including OSA. Arsenic trioxide represses GLI expression. Melarsomine, an arsenic compound-containing drug, has been approved for the treatment of canine heartworm disease. Hence, we hypothesized that melarsomine inhibits GLI signaling in canine OSA cell lines. The present study aimed to assess this hypothesis. Cell viability and colony formation were decreased in the canine OSA cell lines Abrams and D17 after treatment with melarsomine. Melarsomine-induced apoptotic cell death was assessed via cell cycle analysis using propidium iodide staining. Quantitative real-time reverse transcription polymerase chain reaction and western blot analyses revealed a downregulation of genes downstream of the Hedgehog signaling pathway, including GLI1, GLI2, and PTCH, after melarsomine treatment. The present results suggest that melarsomine exerts antitumor effects and serves as a GLI inhibitor in canine OSA cells. Additional studies are required to evaluate and confirm the anticancer effect and relevant therapeutic dose of melarsomine in vivo.
C1 [Nam, Aryung; Li, Qiang; Youn, Hwa-Young] Seoul Natl Univ, Coll Vet Med, Lab Vet Internal Med, Seoul 08826, South Korea.
   [Kim, Taewon] Chungnam Natl Univ, Coll Vet Med, Lab Vet Pharmacol, Daejeon 34134, South Korea.
   [Rebhun, Robert B.] Univ Calif Davis, Sch Vet Med, Dept Surg & Radiol Sci, Davis, CA 95616 USA.
   [Seo, Kyoung-Won] Chungnam Natl Univ, Coll Vet Med, Lab Vet Internal Med, Daejeon 34134, South Korea.
C3 Seoul National University (SNU); Chungnam National University;
   University of California System; University of California Davis;
   Chungnam National University
RP Youn, HY (通讯作者)，Seoul Natl Univ, Coll Vet Med, Lab Vet Internal Med, Seoul 08826, South Korea.; Seo, KW (通讯作者)，Chungnam Natl Univ, Coll Vet Med, Lab Vet Internal Med, Daejeon 34134, South Korea.
EM hyyoun@snu.ac.kr; kwseo@cnu.ac.kr
RI Rebhun, Robert/AGF-2177-2022
OI Rebhun, Robert/0000-0002-8047-3494; Kim, Tae Won/0000-0002-5239-3833
FU Cooperative Research Program of Center for Companion Animal Research:
   Rural Development Administration, Republic of Korea [PJ014045022018];
   Reseach Institute for Veterinary Science; BK21 Plus Program for Creative
   Veterinary Science Research, Seoul National University; Rural
   Development Administration (RDA), Republic of Korea [PJ014045022018]
   Funding Source: Korea Institute of Science & Technology Information
   (KISTI), National Science & Technology Information Service (NTIS)
FX The authors would like to thank Dr. Douglas Thamm, who gifted us the
   Abrams osteosarcoma cell line. This research was carried out with the
   support of "Cooperative Research Program of Center for Companion Animal
   Research (Project No. PJ014045022018): Rural Development Administration,
   Republic of Korea and the Reseach Institute for Veterinary Science and
   BK21 Plus Program for Creative Veterinary Science Research, Seoul
   National University.
CR Beauchamp EM, 2011, J CLIN INVEST, V121, P148, DOI 10.1172/JCI42874
   Berg J, 1996, VET CLIN N AM-SMALL, V26, P111, DOI 10.1016/S0195-5616(96)50010-0
   Boston SE, 2006, JAVMA-J AM VET MED A, V228, P1905, DOI 10.2460/javma.228.12.1905
   Cai XY, 2015, ONCOTARGETS THER, V8, DOI 10.2147/OTT.S71034
   Cavalcanti J. N., 2004, Brazilian Journal of Veterinary Research and Animal Science, V41, P299, DOI 10.1590/S1413-95962004000500002
   Chen JK, 2002, GENE DEV, V16, P2743, DOI 10.1101/gad.1025302
   Ciociola AA, 2014, AM J GASTROENTEROL, V109, P620, DOI 10.1038/ajg.2013.407
   Dahmane N, 1999, DEVELOPMENT, V126, P3089
   Darzynkiewicz Z, 2001, SEMIN HEMATOL, V38, P179, DOI 10.1053/shem.2001.21929
   Gustafson TL, 2017, VET COMP ONCOL, V15, P174, DOI 10.1111/vco.12149
   Han JB, 2013, ONCOTARGETS THER, V6, P1129, DOI 10.2147/OTT.S49148
   Hirotsu M, 2010, MOL CANCER, V9, DOI 10.1186/1476-4598-9-5
   Kerl K, 2014, INT J CANCER, V135, P989, DOI 10.1002/ijc.28719
   Kim J, 2010, P NATL ACAD SCI USA, V107, P13432, DOI 10.1073/pnas.1006822107
   Langenbach A, 1998, J AM ANIM HOSP ASSOC, V34, P113, DOI 10.5326/15473317-34-2-113
   List A, 2003, LEUKEMIA, V17, P1499, DOI 10.1038/sj.leu.2403021
   Liu JT, 2014, TOXICOL APPL PHARM, V281, P243, DOI 10.1016/j.taap.2014.10.007
   Lo Winnie W., 2014, Sarcoma, V2014, P261804, DOI 10.1155/2014/261804
   Moore AS, 2007, J VET INTERN MED, V21, P783, DOI 10.1892/0891-6640(2007)21[783:DABFTT]2.0.CO;2
   Nagao-Kitamoto H, 2015, INT J CANCER, V136, P1276, DOI 10.1002/ijc.29107
   Nakamura S, 2013, PLOS ONE, V8, DOI 10.1371/journal.pone.0069466
   Oblak ML, 2012, VET SURG, V41, P430, DOI 10.1111/j.1532-950X.2012.00968.x
   Pathi S, 2001, MECH DEVELOP, V106, P107, DOI 10.1016/S0925-4773(01)00427-0
   Philips B, 2009, J AM ANIM HOSP ASSOC, V45, P33, DOI 10.5326/0450033
   Plumb DC, 2018, Plumb's Veterinary Drug Handbook, V9th
   Rahnama F, 2006, BIOCHEM J, V394, P19, DOI 10.1042/BJ20050941
   Rimkus TK, 2016, CANCERS, V8, DOI 10.3390/cancers8020022
   Shahi MH, 2014, PLOS ONE, V9, DOI 10.1371/journal.pone.0096593
   Sleigh S.H., 2010, PHARM MED, V24, P151
   SPODNICK GJ, 1992, J AM VET MED ASSOC, V200, P995
   Szewczyk M, 2015, VET RES COMMUN, V39, P61, DOI 10.1007/s11259-014-9623-0
   Thompson K. G., 2002, Tumors in domestic animals, P245, DOI 10.1002/9780470376928.ch5
   Varjosalo M, 2008, GENE DEV, V22, P2454, DOI 10.1101/gad.1693608
   Warzecha J, 2007, J CHEMOTHERAPY, V19, P554, DOI 10.1179/joc.2007.19.5.554
   Wiebe V. J., 2015, DRUG THERAPY INFECT, P265
   Yang DG, 2013, ACTA HAEMATOL-BASEL, V130, P260, DOI 10.1159/000351603
   You M, 2014, J THORAC CARDIOV SUR, V147, P508, DOI 10.1016/j.jtcvs.2013.08.035
NR 37
TC 3
Z9 3
U1 1
U2 2
PU JAPAN SOC VET SCI
PI TOKYO
PA UNIV TOKYO, 1-1-1 YAYOI, BUNKYO-KU, TOKYO, 103, JAPAN
SN 0916-7250
EI 1347-7439
J9 J VET MED SCI
JI J. Vet. Med. Sci.
PD DEC
PY 2019
VL 81
IS 12
BP 1722
EP 1729
DI 10.1292/jvms.19-0043
PG 8
WC Veterinary Sciences
WE Science Citation Index Expanded (SCI-EXPANDED)
SC Veterinary Sciences
GA KG4AF
UT WOS:000509884700005
PM 31645504
OA Green Published, gold
DA 2023-12-20
ER

PT J
AU Munnink, TO
   van der Meer, A
   de Haan, J
   Touw, D
   van Kruchten, M
AF Munnink, Thijs Oude
   van der Meer, Alex
   de Haan, Jacco
   Touw, Daan
   van Kruchten, Michel
TI Reversible Impaired Methotrexate Clearance After Platinum-Based
   Chemotherapy for Osteosarcoma
SO THERAPEUTIC DRUG MONITORING
LA English
DT Article
DE methotrexate; osteosarcoma; therapeutic drug monitoring
ID HIGH-DOSE METHOTREXATE; DRUG-DRUG INTERACTION; PIPERACILLIN-TAZOBACTAM;
   NEPHROTOXICITY; THERAPY; MEDIATE; ADULTS
AB The authors present a case of an 18-year-old man with metastasized osteosarcoma, admitted for methotrexate (MTX) treatment combined with cisplatin and doxorubicin. During the first cycle, severe MTX toxicity was observed with increased MTX serum levels and delayed MTX clearance requiring rescue treatment with intensified leucovorin. In the following cycles, cisplatin and doxorubicin were discontinued, and MTX dose was reduced. The elimination half-life slowly improved over the following cycles suggesting a reversible cause responsible for reduced MTX clearance and toxicity during the first cycle. Cisplatin is well-known for its nephrotoxic effects and can induce reversible tubular injury. Previous treatment with cisplatin may well have been responsible for decreased MTX clearance, and combination treatment should be used with adequate monitoring of MTX levels. Other factors that may have contributed, such as urine alkalization, gene polymorphisms, and other drug-drug interactions are discussed.
C1 [Munnink, Thijs Oude; van der Meer, Alex; Touw, Daan] Univ Groningen, Univ Med Ctr Groningen, Dept Clin Pharm & Pharmacol, Groningen, Netherlands.
   [de Haan, Jacco; van Kruchten, Michel] Univ Groningen, Univ Med Ctr Groningen, Dept Med Oncol, Groningen, Netherlands.
C3 University of Groningen; University of Groningen
RP van Kruchten, M (通讯作者)，Univ Med Ctr Groningen, Dept Med Oncol, POB 30-001, NL-9700 RB Groningen, Netherlands.
EM m.van.kruchten@umcg.nl
RI van Kruchten, Michel/AAV-6511-2020
OI van Kruchten, Michel/0000-0003-0897-2747; Touw,
   Daniel/0000-0002-1429-4789
CR Bacci G, 1998, J CLIN ONCOL, V16, P658, DOI 10.1200/JCO.1998.16.2.658
   Comandone A, 2005, ACTA ONCOL, V44, P406, DOI 10.1080/02841860510029770
   Crews KR, 2004, CANCER-AM CANCER SOC, V100, P1724, DOI 10.1002/cncr.20152
   de Miguel D, 2008, NEPHROL DIAL TRANSPL, V23, P3762, DOI 10.1093/ndt/gfn503
   Howard SC, 2016, ONCOLOGIST, V21, P1471, DOI 10.1634/theoncologist.2015-0164
   ISACOFF WH, 1978, CANCER TREAT REP, V62, P1295
   Ivanyuk A, 2017, CLIN PHARMACOKINET, V56, P825, DOI 10.1007/s40262-017-0506-8
   Jia YM, 2016, TOXICOL APPL PHARM, V306, P27, DOI 10.1016/j.taap.2016.06.030
   Karino F, 2014, BIOL PHARM BULL, V37, P1971, DOI 10.1248/bpb.b14-00362
   Lui G, 2018, J CLIN PHARMACOL, V58, P1541, DOI 10.1002/jcph.1252
   Manohar S, 2018, J NEPHROL, V31, P15, DOI 10.1007/s40620-017-0392-z
   Marina NM, 2016, LANCET ONCOL, V17, P1396, DOI 10.1016/S1470-2045(16)30214-5
   Pauley JL, 2004, CANCER CHEMOTH PHARM, V54, P146, DOI 10.1007/s00280-004-0797-y
   Pratt JA, 2014, PEDIATR BLOOD CANCER, V61, P366, DOI 10.1002/pbc.24720
   PROOST JH, 1992, COMPUT BIOL MED, V22, P155, DOI 10.1016/0010-4825(92)90011-B
   Wen SJ, 2018, INT J PHARMACEUT, V537, P172, DOI 10.1016/j.ijpharm.2017.12.037
NR 16
TC 4
Z9 4
U1 0
U2 3
PU LIPPINCOTT WILLIAMS & WILKINS
PI PHILADELPHIA
PA TWO COMMERCE SQ, 2001 MARKET ST, PHILADELPHIA, PA 19103 USA
SN 0163-4356
EI 1536-3694
J9 THER DRUG MONIT
JI Ther. Drug Monit.
PD DEC
PY 2019
VL 41
IS 6
BP 693
EP 695
DI 10.1097/FTD.0000000000000662
PG 3
WC Medical Laboratory Technology; Pharmacology & Pharmacy; Toxicology
WE Science Citation Index Expanded (SCI-EXPANDED)
SC Medical Laboratory Technology; Pharmacology & Pharmacy; Toxicology
GA KG0YU
UT WOS:000509669100001
PM 31169759
OA Green Published
DA 2023-12-20
ER

PT J
AU Zhao, SL
   Su, Y
   Duan, JH
   Qiu, QT
   Ge, XP
   Wang, AJ
   Yin, Y
AF Zhao Shuliang
   Su Yi
   Duan Jinghao
   Qiu Qingtao
   Ge Xingping
   Wang Aijie
   Yin Yong
TI Radiomics signature extracted from diffusion-weighted magnetic resonance
   imaging predicts outcomes in osteosarcoma
SO JOURNAL OF BONE ONCOLOGY
LA English
DT Article
DE Osteosarcoma; Radiomics signature; DWI-MRI; Prognosis; Regression
   analysis
ID TUMOR; CHEMOTHERAPY; SURVIVAL; FEATURES; EXPRESSION; PROGNOSIS;
   DIAGNOSIS; BIOMARKER; SARCOMAS; MRI
AB Objective: Osteosarcoma often requires multidisciplinary treatment including surgery, chemotherapy and radiotherapy. However, tumor behavior can vary widely among patients and selection of appropriate therapies in any individual patient remains a critical challenge. Radiomics seeks to quantify complex aspects of tumor images under the assumption that this information is related to tumor biology. This study tested the hypothesis that a radiomic signature extracted from Diffusion-weighted magnetic resonance images (DWI-MRI) can improve prediction of overall survival (OS) compared with clinical factors alone in localised osteosarcoma.
   Materials/Methods: Pre-treatment DWI-MRI were collected from 112 patients (9-67 years of age) with histological-proven osteosarcoma that were treated with curative intent. The entire dataset was divided in two subsets: the training and validation cohorts containing 76 and 24% of the data respectively. Clinical data were extracted from our medical record. Two experienced radiotherapists evaluated DWI-MRIs for quality and segmented the tumor. A total of 103 radiomic features were calculated for each image. Least absolute shrinkage and selection operator (LASSO) regression was applied to select features. Association between the radiomics signature and OS was explored. Further validation of the radiomics signature as an independent biomarker was performed by using multivariate Cox regression. The Cox proportional-hazard regression model was also used to analyze the correlation between the prognostic factor and the survival for the clinical (C) model after the univariate analysis. Radiomics (R) model identified radiomics signature, which is the best predictor from the radiomic variable classes based on LASSO regression. Harrell's C-index was used to demonstrate the incremental value of the radiomics signature to the traditional clinical risk factors for the individualized prediction performance.
   Results: Cox proportional-hazard regression model shows that: Tumor size, alkaline phosphatase (ALP) status before treatment and number of courses of chemotherapy were proven as the dependent clinical prognostic factors of osteosarcoma's overall survival time. The radiomics signature was significantly associated with OS, independent of clinical risk factors (radiomics signature: HR: 5.11, 95% CI: 2.85, 9.18, P < 0.001). Incorporating the radiomics signature into the coalition (C + R) model resulted in better performance (P < .001) for the estimation of OS (C-index: 0.813; 95% CI: 0.75, 0.89) than with the clinical (C) model (C-index: 0.764; 95% CI: 0.69, 0.85), or the single radiomics (R) model (C-index: 0.712; 95% CI: 0.65, 0.78).
   Conclusion: This study shows that the radiomics signature extracted from pre-treatment DWI-MRI improve prediction of OS over clinical features alone. Combination of the radiomics signature and the traditional clinical risk factors performed better for individualized OS estimation in patients with osteosarcoma, which might enable a step forward precise medicine. This method may help better select patients most likely to benefit from intensified multimodality diagnosis and therapies. Future studies will focus on multi-center validation of an optimized model.
C1 [Zhao Shuliang] Shandong Univ, Sch Med, Jinan 250012, Peoples R China.
   [Zhao Shuliang; Ge Xingping] Yantaishan Hosp Yantai, Dept Radiotherapy, Yantai 264001, Peoples R China.
   [Su Yi] Yuhuangding Hosp Yantai, Dept Radiotherapy, Yantai 264001, Peoples R China.
   [Duan Jinghao; Qiu Qingtao; Yin Yong] Shandong First Med Univ & Shandong Acad Med Sci, Shandong Canc Hosp & Inst, Dept Radiat Oncol, Jinan 250117, Peoples R China.
   [Wang Aijie] Yantaishan Hosp, Dept CT MR, Yantai 264001, Peoples R China.
C3 Shandong University; Shandong First Medical University & Shandong
   Academy of Medical Sciences
RP Yin, Y (通讯作者)，Shandong First Med Univ & Shandong Acad Med Sci, Shandong Canc Hosp & Inst, Dept Radiat Oncol, Jinan 250117, Peoples R China.
EM yinyongsd@126.com
RI Qiu, Qingtao/AAS-9287-2020; Wang, Ai-Jie/JQI-1549-2023
FU National Key Research and Development Project of China [2017YFC0113202]
FX This research was supported by the National Key Research and Development
   Project of China (No. 2017YFC0113202).
CR Aerts HJWL, 2016, SCI REP-UK, V6, DOI 10.1038/srep33860
   Aerts HJWL, 2014, NAT COMMUN, V5, DOI 10.1038/ncomms5006
   Alsharief AN, 2019, PEDIATR RADIOL, V49, P1201, DOI 10.1007/s00247-019-04436-y
   [Anonymous], 2016, SURG ONCOL CLIN N AM, V4
   [Anonymous], 2010, CANCER
   [Anonymous], 2017, PEDIAT BLOOD CANC, V64
   Artzi M, 2018, J MAGN RESON IMAGING, V48, P729, DOI 10.1002/jmri.25939
   Bao ZQ, 2016, J HUAZHONG U SCI-MED, V36, P193, DOI 10.1007/s11596-016-1565-z
   Bielack S.S., 2002, PROGNOSTIC FACTORS H
   Bisseret D, 2015, SKELETAL RADIOL, V44, P321, DOI 10.1007/s00256-014-1976-5
   Buyske S, 2000, J AM STAT ASSOC, V95, P249, DOI 10.2307/2669542
   CAMP RL, 2004, CLIN CANCER RES, V10, P7252, DOI DOI 10.1158/1078-0432.CCR-04-0713
   Camuzard O, 2019, J BONE ONCOL, V16, DOI 10.1016/j.jbo.2019.100235
   Casali PG, 2014, ANN ONCOL, V25, P113, DOI 10.1093/annonc/mdu256
   Chalkidou A, 2015, PLOS ONE, V10, DOI 10.1371/journal.pone.0124165
   Chawla SC, 2010, PEDIATR RADIOL, V40, P681, DOI 10.1007/s00247-009-1434-z
   Collins GS, 2015, ANN INTERN MED, V162, P55, DOI [10.7326/M14-0697, 10.7326/M14-0698, 10.1016/j.jclinepi.2014.11.010, 10.1038/bjc.2014.639, 10.1186/s12916-014-0241-z, 10.1002/bjs.9736, 10.1136/bmj.g7594, 10.1016/j.eururo.2014.11.025]
   Corino VDA, 2018, J MAGN RESON IMAGING, V47, P829, DOI 10.1002/jmri.25791
   Costa FM, 2011, MAGN RESON IMAGING C, V19, P159, DOI 10.1016/j.mric.2010.10.007
   Davnall F, 2012, INSIGHTS IMAGING, V3, P573, DOI 10.1007/s13244-012-0196-6
   Sá Neto José Luiz de, 2017, Radiol Bras, V50, P176, DOI 10.1590/0100-3984.2015.0166
   Degnan AJ, 2018, CLIN IMAG, V47, P9, DOI 10.1016/j.clinimag.2017.08.003
   Duron L, 2019, PLOS ONE, V14, DOI 10.1371/journal.pone.0213459
   Elisa S., 2017, BR I RADIOL, V90
   Ginsburg SB, 2017, J MAGN RESON IMAGING, V46, P184, DOI 10.1002/jmri.25562
   Gönen M, 2005, BIOMETRIKA, V92, P965, DOI 10.1093/biomet/92.4.965
   Gui J, 2005, BIOINFORMATICS, V21, P3001, DOI 10.1093/bioinformatics/bti422
   Harrell FE, 2015, SPRINGER SER STAT, DOI 10.1007/978-3-319-19425-7
   Hattinger CM, 2010, EXPERT OPIN EMERG DR, V15, P615, DOI 10.1517/14728214.2010.505603
   Huang YQ, 2016, RADIOLOGY, V281, P947, DOI 10.1148/radiol.2016152234
   Lambin P, 2012, EUR J CANCER, V48, P441, DOI 10.1016/j.ejca.2011.11.036
   Lee G, 2019, J THORAC IMAG, V34, P103, DOI 10.1097/RTI.0000000000000390
   Lewis IJ, 2007, JNCI-J NATL CANCER I, V99, P112, DOI 10.1093/jnci/djk015
   Park JE, 2020, EUR RADIOL, V30, P523, DOI 10.1007/s00330-019-06360-z
   Qiu QT, 2017, TRANSL CANCER RES, V6, P940, DOI 10.21037/tcr.2017.09.47
   Rutman AM, 2009, EUR J RADIOL, V70, P232, DOI 10.1016/j.ejrad.2009.01.050
   Tixiera F., 2019, J MED IMAGING BELLIN, DOI [10.1002/mp.13624, DOI 10.1002/MP.13624]
   Uhl M, 2006, PEDIATR RADIOL, V36, P1306, DOI 10.1007/s00247-006-0324-x
   Wu CX, 2019, J BONE ONCOL, V17, DOI 10.1016/j.jbo.2019.100250
   Yeh AC, 2019, CANCER IMAGING, V19, DOI 10.1186/s40644-019-0233-5
   Zhang B, 2017, CLIN CANCER RES, V23, P4259, DOI 10.1158/1078-0432.CCR-16-2910
   Zhang Lifei, 2015, Med Phys, V42, P1341, DOI 10.1118/1.4908210
NR 42
TC 35
Z9 36
U1 0
U2 12
PU ELSEVIER
PI AMSTERDAM
PA RADARWEG 29, 1043 NX AMSTERDAM, NETHERLANDS
EI 2212-1374
J9 J BONE ONCOL
JI J. Bone Oncol.
PD DEC
PY 2019
VL 19
AR 100263
DI 10.1016/j.jbo.2019.100263
PG 8
WC Oncology
WE Science Citation Index Expanded (SCI-EXPANDED)
SC Oncology
GA KC0JE
UT WOS:000506872600005
PM 31667064
OA Green Published, gold
DA 2023-12-20
ER

PT J
AU Yoon, SJ
   Moon, YJ
   Chun, HJ
   Yang, DH
AF Yoon, Sun Jung
   Moon, Young Jae
   Chun, Heung Jae
   Yang, Dae Hyeok
TI Doxorubicin•Hydrochloride/Cisplatin-Loaded Hydrogel/Nanosized
   (2-Hydroxypropyl)-Beta-Cyclodextrin Local Drug-Delivery System for
   Osteosarcoma Treatment In Vivo
SO NANOMATERIALS
LA English
DT Article
DE osteosarcoma; visible light-cured glycol chitosan hydrogel;
   (2-hydroxypropyl)-beta-cyclodextrin; doxorubicin center dot
   hydrochloride; cisplatin; local drug delivery system; cardiotoxicity;
   nephrotoxicity
ID CONTROLLED-RELEASE; BREAST-CANCER; CHEMOTHERAPY; THERAPY; COMBINATION;
   CISPLATIN; MECHANISMS; ADOLESCENT; HYDROGELS; CURCUMIN
AB Osteosarcoma (OSA) is a difficult cancer to treat due to its tendency for relapse and metastasis; advanced methods are therefore required for OSA treatment. In this study, we prepared a local drug-delivery system for OSA treatment based on doxorubicinhydrochloride (DOXHCl)/cisplatin (CP)-loaded visible light-cured glycol chitosan (GC) hydrogel/(2-hydroxypropyl)-beta-cyclodextrin (GDHCP), and compared its therapeutic efficiency with that of DOXHCl- and CP-loaded GC hydrogels (GD and GHCP). Because of diffusion driven by concentration gradients in the swollen matrix, the three hydrogels showed sustained releases of DOXHCl and CP over 7 days, along with initial 3-h bursts. Results of in vitro cell viability and in vivo animal testing revealed that GDHCP had a stronger anticancer effect than GD and GHCP even though there were no significant differences. Body weight measurement and histological evaluations demonstrated that the drug-loaded GC hydrogels had biocompatibility without cardiotoxicity or nephrotoxicity. These results suggested that GDHCP could be a good platform as a local drug-delivery system for clinical use in OSA treatment.
C1 [Yoon, Sun Jung] Chonbuk Natl Univ, Chonbuk Natl Univ Hosp, Dept Orthoped Surg, Res Inst Clin Med,Med Sch,Biomed Res Inst, Jeonju 54907, South Korea.
   [Moon, Young Jae] Chonbuk Natl Univ, Med Sch, Biomed Res Inst, Jeonju 54896, South Korea.
   [Chun, Heung Jae] Catholic Univ Korea, Coll Med, Dept Med Life Sci, Seoul 06591, South Korea.
   [Yang, Dae Hyeok] Catholic Univ Korea, Coll Med, Inst Cell & Tissue Engn, Seoul 06591, South Korea.
C3 Jeonbuk National University; Jeonbuk National University Hospital;
   Jeonbuk National University; Catholic University of Korea; Catholic
   University of Korea
RP Yang, DH (通讯作者)，Catholic Univ Korea, Coll Med, Inst Cell & Tissue Engn, Seoul 06591, South Korea.
EM sjyoon_kos@naver.com; yj-lunar@daum.net; chunhj@catholic.ac.kr;
   yangdh@catholic.ac.kr
RI yoon, su jung/HMO-9552-2023
OI Chun, Heung Jae/0000-0002-0446-9901; Yoon, Sun-Jung/0000-0003-3487-6863
FU Ministry of Trade, Industry and Energy (MOTIE, Korea) [20003560,
   20004627]; National Research Foundation of Korea (NRF) of Korea
   [2017R1D1A1B03033195, 2017R1D1A1B03030497]; Biomedical Research
   Institute, Chonbuk National University Hospital; Korea Evaluation
   Institute of Industrial Technology (KEIT) [20003560] Funding Source:
   Korea Institute of Science & Technology Information (KISTI), National
   Science & Technology Information Service (NTIS); National Research
   Foundation of Korea [2017R1D1A1B03033195, 2017R1D1A1B03030497] Funding
   Source: Korea Institute of Science & Technology Information (KISTI),
   National Science & Technology Information Service (NTIS)
FX This work was supported by the Ministry of Trade, Industry and Energy
   (MOTIE, Korea) (20003560 and 20004627; D.H.Y.), by the National Research
   Foundation of Korea (NRF) (2017R1D1A1B03033195; D.H.Y. and
   2017R1D1A1B03030497; S.J.Y.) of Korea and by the Biomedical Research
   Institute, Chonbuk National University Hospital.
CR Au KM, 2016, BIOMATERIALS, V82, P178, DOI 10.1016/j.biomaterials.2015.12.018
   Balaji A, 2009, PHARMACOLOGYONLINE, V1, P1135
   Buondonno I, 2016, MOL CANCER THER, V15, P2640, DOI 10.1158/1535-7163.MCT-16-0048
   CHABNER BA, 1990, CANCER CHEMOTHERAPY, P1
   Chun R, 2000, J VET INTERN MED, V14, P495, DOI 10.1892/0891-6640(2000)014&lt;0495:CADCCF&gt;2.3.CO;2
   Desandes E, 2007, CANCER TREAT REV, V33, P609, DOI 10.1016/j.ctrv.2006.12.007
   DEVITA VT, 1993, CANCER PRINCIPLES PR, P276
   Ebb D, 2012, J CLIN ONCOL, V30, P2545, DOI 10.1200/JCO.2011.37.4546
   Hyun H, 2018, ARTIF CELL NANOMED B, V46, P874, DOI 10.1080/21691401.2018.1470529
   Hyun H, 2019, J IND ENG CHEM, V70, P145, DOI 10.1016/j.jiec.2018.09.052
   Hyun H, 2019, MAR DRUGS, V17, DOI 10.3390/md17010041
   Isakoff MS, 2015, J CLIN ONCOL, V33, P3029, DOI 10.1200/JCO.2014.59.4895
   Kelly SA, 2017, SCI REP-UK, V7, P1, DOI 10.1038/srep43086
   Li SY, 2015, TUMOR BIOL, V36, P1329, DOI 10.1007/s13277-015-3181-0
   Liu P, 2015, SCI REP-UK, V5, DOI 10.1038/srep17387
   Miller RP, 2010, TOXINS, V2, P2490, DOI 10.3390/toxins2112490
   Nedelcu T, 2008, J CANCER RES CLIN, V134, P237, DOI 10.1007/s00432-007-0276-z
   Ostrovidov S, 2012, ANAL CHEM, V84, P1302, DOI 10.1021/ac202256c
   Patra JK, 2018, J NANOBIOTECHNOL, V16, DOI 10.1186/s12951-018-0392-8
   Rainusso N, 2013, CURR ONCOL REP, V15, P296, DOI 10.1007/s11912-013-0321-9
   van Leeuwen BL, 2000, CANCER TREAT REV, V26, P363, DOI 10.1053/ctrv.2000.0180
   Wachtel M, 2010, CANCER TREAT REV, V36, P318, DOI 10.1016/j.ctrv.2010.02.007
   Wang L, 2016, DRUG DELIV, V23, P3200, DOI 10.3109/10717544.2016.1162875
   Yang DH, 2017, J IND ENG CHEM, V45, P156, DOI 10.1016/j.jiec.2016.09.018
   Yao X, 2007, AM J MED SCI, V334, P115, DOI 10.1097/MAJ.0b013e31812dfe1e
   Yoo Y, 2018, DRUG DELIV, V25, P1664, DOI 10.1080/10717544.2018.1507058
   Youlden DR, 2012, CANCER EPIDEMIOL, V36, P237, DOI 10.1016/j.canep.2012.02.007
   Zagar TM, 2016, NAT REV CLIN ONCOL, V13, P172, DOI 10.1038/nrclinonc.2015.171
NR 28
TC 20
Z9 20
U1 2
U2 32
PU MDPI
PI BASEL
PA ST ALBAN-ANLAGE 66, CH-4052 BASEL, SWITZERLAND
EI 2079-4991
J9 NANOMATERIALS-BASEL
JI Nanomaterials
PD DEC
PY 2019
VL 9
IS 12
AR 1652
DI 10.3390/nano9121652
PG 12
WC Chemistry, Multidisciplinary; Nanoscience & Nanotechnology; Materials
   Science, Multidisciplinary; Physics, Applied
WE Science Citation Index Expanded (SCI-EXPANDED)
SC Chemistry; Science & Technology - Other Topics; Materials Science;
   Physics
GA KB7MY
UT WOS:000506675800008
PM 31766334
OA Green Published, gold
DA 2023-12-20
ER

PT J
AU Liu, XQ
   He, SY
   Wu, HM
   Xie, H
   Zhang, T
   Deng, ZL
AF Liu, Xiaoqiang
   He, Shaoya
   Wu, Huaming
   Xie, Hui
   Zhang, Tao
   Deng, Zhongliang
TI Blocking the PD-1/PD-L1 axis enhanced cisplatin chemotherapy in
   osteosarcoma in vitro and in vivo
SO ENVIRONMENTAL HEALTH AND PREVENTIVE MEDICINE
LA English
DT Article
DE Osteosarcoma; PD-L1; Cisplatin; Anti-PD-1 antibody; Treg cell
ID PROGRAMMED DEATH 1; ANTITUMOR IMMUNITY; PD-L1 EXPRESSION; CELLS; TUMOR;
   IMMUNOTHERAPY; INHIBITION; BLOCKADE; HEAD
AB Background The blocking of the programmed cell death protein (PD-1)/programmed death-ligand 1 (PD-L1) axis has been found to have an anticancer activity against various types of cancer by enhancing T cell immunity, while there are no studies linking the PD-1/PD-L1 axis to chemotherapy drugs in osteosarcoma (OS). The present study aimed to investigate the effects of blocking PD-1/PD-L1 axis on the cisplatin chemotherapy in OS in vitro and in vivo. Methods Reverse transcription-quantitative polymerase chain reaction (RT-qPCR) was applied to detect PD-L1 mRNA in OS tissues. Cell proliferation and apoptosis were measured by Cell Counting Kit-8 (CCK-8) and flow cytometry assays, respectively. In vivo, the syngeneic mice were treated with cisplatin and anti-PD-1 antibody alone or jointly. Results In this study, it revealed that PD-L1 mRNA was highly expressed in OS tissues. Further inhibitory evaluation showed that the K7M2-LV cells (PD-L1 overexpression) co-cultured with PD-1(+) lymphocytes could promote K7M2 cell proliferation. Meanwhile, the combination of anti-PD-1 antibody and cisplatin significantly decreased the proliferation and increased the apoptosis of K7M2 cells in a co-culture system. In vivo, the combination of anti-PD-1 antibody and cisplatin significantly inhibited tumor growth, while the mechanisms did not involve regulatory T cells. Conclusion The present data suggested that the blocking of PD-1/PD-L1 axis had a positive prognostic value, which can enhance the chemotherapeutic effect of cisplatin in OS. These findings provide a rationale for utilizing PD1/PD-L1 blocking antibodies as a single agent to cure refractory OS in patients receiving cisplatin treatment.
C1 [Liu, Xiaoqiang; Deng, Zhongliang] Chongqing Med Univ, Dept Orthoped Surg, Affiliated Hosp 2, 74 Linjiang Rd, Chongqing 40010, Peoples R China.
   [Liu, Xiaoqiang; Wu, Huaming; Xie, Hui] Sichuan Anyue Cty Peoples Hosp, Dept Orthoped Surg, 68 Wainan St, Anyue 642350, Peoples R China.
   [He, Shaoya] Sichuan Anyue Cty Peoples Hosp, Dept Gastroenterol, 68 Wainan St, Anyue 642350, Peoples R China.
   [Zhang, Tao] Guizhou Orthoped Hosp, Dept Orthoped Surg, 123 Shachong South Rd, Guiyang 550002, Guizhou, Peoples R China.
C3 Chongqing Medical University
RP Deng, ZL (通讯作者)，Chongqing Med Univ, Dept Orthoped Surg, Affiliated Hosp 2, 74 Linjiang Rd, Chongqing 40010, Peoples R China.
EM dzlbiology@163.com
RI Xie, Hui/ACL-9395-2022
FU Ziyang Science and Technology Project [Zykjjsc20-2018-33]
FX This work was supported by a grant from the Ziyang Science and
   Technology Project (grant no. Zykjjsc20-2018-33).
CR Alsaab HO, 2017, FRONT PHARMACOL, V8, DOI 10.3389/fphar.2017.00561
   Bashur Lindsay, 2013, Case Orthop J, V10, P38
   Chou Alexander J, 2008, Paediatr Drugs, V10, P315, DOI 10.2165/00148581-200810050-00005
   Friebele Jill C, 2015, Am J Orthop (Belle Mead NJ), V44, P547
   Gerner MY, 2013, J IMMUNOL, V191, P1011, DOI 10.4049/jimmunol.1300652
   Isakoff MS, 2015, J CLIN ONCOL, V33, P3029, DOI 10.1200/JCO.2014.59.4895
   Iwai Y, 2005, INT IMMUNOL, V17, P133, DOI 10.1093/intimm/dxh194
   Koirala P, 2016, SCI REP-UK, V6, DOI 10.1038/srep30093
   Kreamer Kristen M, 2014, J Adv Pract Oncol, V5, P418
   Lau J, 2017, NAT COMMUN, V8, DOI 10.1038/ncomms14572
   Li YQ, 2016, MOL CANCER, V15, DOI 10.1186/s12943-016-0539-x
   LINK MP, 1986, NEW ENGL J MED, V314, P1600, DOI 10.1056/NEJM198606193142502
   Morrissey KM, 2016, CTS-CLIN TRANSL SCI, V9, P89, DOI 10.1111/cts.12391
   Müller T, 2017, ONCOTARGET, V8, P52889, DOI 10.18632/oncotarget.17547
   Okudaira K, 2009, INT J ONCOL, V35, P741, DOI 10.3892/ijo_00000387
   Rosenblatt J, 2017, BLOOD, V129, P275, DOI 10.1182/blood-2016-08-731885
   Stöhr W, 2005, CANCER INVEST, V23, P201, DOI 10.1081/CNV-200055951
   Tao H, 2018, BIOCHEM BIOPH RES CO, V505, P372, DOI 10.1016/j.bbrc.2018.09.105
   Tran L, 2017, CANCER IMMUNOL RES, V5, P1141, DOI 10.1158/2326-6066.CIR-17-0235
   Vinay DS, 2015, SEMIN CANCER BIOL, V35, pS185, DOI 10.1016/j.semcancer.2015.03.004
   Wang X, 2016, ONCOTARGETS THER, V9, P5023, DOI 10.2147/OTT.S105862
   Wang Y, 2018, J EXP CLIN CANC RES, V37, DOI 10.1186/s13046-018-0922-0
   Woods DM, 2015, CANCER IMMUNOL RES, V3, P1375, DOI 10.1158/2326-6066.CIR-15-0077-T
   Wu Chunchen, 2012, Virologica Sinica, V27, P369, DOI 10.1007/s12250-012-3284-3
   Zhang GY, 2011, INT J MOL SCI, V12, P2994, DOI 10.3390/ijms12052994
   Zheng BX, 2018, J HEMATOL ONCOL, V11, DOI 10.1186/s13045-018-0560-1
   Zheng WJ, 2015, APMIS, V123, P102, DOI 10.1111/apm.12311
NR 27
TC 22
Z9 26
U1 5
U2 17
PU SPRINGER
PI NEW YORK
PA 233 SPRING ST, NEW YORK, NY 10013 USA
SN 1342-078X
EI 1347-4715
J9 ENVIRON HEALTH PREV
JI Environ. Health Prev.
PD DEC
PY 2019
VL 24
IS 1
AR 79
DI 10.1186/s12199-019-0835-3
PG 11
WC Public, Environmental & Occupational Health
WE Science Citation Index Expanded (SCI-EXPANDED); Social Science Citation Index (SSCI)
SC Public, Environmental & Occupational Health
GA JX4HK
UT WOS:000503697200001
PM 31864288
OA gold, Green Published
DA 2023-12-20
ER

PT J
AU Zhang, QH
   Hu, QX
   Xie, D
   Chang, B
   Miao, HG
   Wang, YG
   Liu, DZ
   Li, XD
AF Zhang, Qi-Hao
   Hu, Qin-Xiao
   Xie, Da
   Chang, Bo
   Miao, Hou-Guang
   Wang, Yun-Guo
   Liu, De-Zhong
   Li, Xue-Dong
TI <i>Ganoderma lucidum</i> Exerts an Anticancer Effect on Human
   Osteosarcoma Cells via Suppressing the Wnt/β-Catenin Signaling Pathway
SO INTEGRATIVE CANCER THERAPIES
LA English
DT Article
DE osteosarcoma; Ganoderma lucidum; Wnt; beta-catenin signaling; anticancer
   activity; LRP5
ID CANCER STEM-CELLS; BETA-CATENIN; PROLIFERATION; MIGRATION
AB Background: Current treatment of osteosarcoma is limited in part by side effects and low tolerability, problems generally avoided with traditional Chinese medicine. Ganoderma lucidum, a traditional Chinese medicine with antitumor effects, offers a potential alternative, but little is known about its molecular mechanisms in osteosarcoma cells. Objective: To investigate the effect of G lucidum on osteosarcoma cells and its mechanism. Methods: Osteosarcoma MG63 and U2-OS cells were treated with G lucidum, followed by assays for cell proliferation (Cell Counting Kit-8), colony formation, and apoptosis (Alexa Fluor 647-Annexin V/propidium iodide, flow cytometry). Migration and invasion of cells were assessed by wound healing and Transwell invasion assays, and the effect of G lucidum on Wnt/beta-catenin signal transduction was studied by real-time quantitative polymerase chain reaction, western blot, and dual-luciferase assay. Results: G lucidum inhibited the proliferation, migration, and invasion, and induced apoptosis of human osteosarcoma MG63 and U2-OS cells. Dual-luciferase assay showed that G lucidum suppressed the transcriptional activity of T-cell factor/lymphocyte enhancer factor in the Wnt/beta-catenin signaling pathway. Moreover, G lucidum blocked Wnt/beta-catenin signaling by inhibiting the Wnt co-receptor LRP5 and Wnt-related target genes, such as beta-catenin, cyclin D1, C-Myc, MMP-2, and MMP-9. At the same time, when Wnt/beta-catenin was inhibited, the expression of E-cadherin was upregulated. Conclusions: Our results suggest that G lucidum broadly suppresses osteosarcoma cell growth by inhibiting Wnt/beta-catenin signaling.
C1 [Zhang, Qi-Hao; Hu, Qin-Xiao; Xie, Da; Chang, Bo; Liu, De-Zhong; Li, Xue-Dong] Shantou Univ, Coll Med, Affiliated Hosp 1, Shantou, Guangdong, Peoples R China.
   [Chang, Bo; Miao, Hou-Guang] Shenzhen Univ, Affiliated Luohu Hosp, Affiliated Hosp 3, Shenzhen, Guangdong, Peoples R China.
   [Wang, Yun-Guo] Tianjin Med Univ, Hosp 2, Tianjin, Peoples R China.
C3 Shantou University; Shenzhen University; Tianjin Medical University
RP Liu, DZ (通讯作者)，Shantou Univ, Coll Med, Affiliated Hosp 1, Dept Emergency Surg, Shantou 515041, Guangdong, Peoples R China.; Li, XD (通讯作者)，Shantou Univ, Coll Med, Affiliated Hosp 1, Dept Orthoped, Shantou 515041, Guangdong, Peoples R China.
EM springboom2004@126.com; xdl622@sina.com
FU National Natural Science Foundation of China [81341103, 81271947,
   81702110]; Science and Technology Foundation of Shenzhen, Guangdong
   Province, China [JCYJ20180302153536898]; Medical Science and Technology
   Research Foundation of Guangdong Province, China [A2018523]
FX The author(s) disclosed receipt of the following financial support for
   the research, authorship, and/or publication of this article: The study
   is supported by the National Natural Science Foundation of China
   (81341103, 81271947, 81702110), Science and Technology Foundation of
   Shenzhen, Guangdong Province, China (JCYJ20180302153536898), and Medical
   Science and Technology Research Foundation of Guangdong Province, China
   (A2018523).
CR [Anonymous], 2011, HERBAL MED INTRO ITS
   Basu-Roy U, 2013, CANCER LETT, V338, P158, DOI 10.1016/j.canlet.2012.05.028
   Brown HK, 2017, CANCER LETT, V386, P189, DOI 10.1016/j.canlet.2016.11.019
   Cai YP, 2010, J PATHOL, V220, P24, DOI 10.1002/path.2628
   Cai Y, 2014, J CELL BIOCHEM, V115, P625, DOI 10.1002/jcb.24708
   Carroll PA, 2015, CELL, V160, P365, DOI 10.1016/j.cell.2015.01.018
   Chen JX, 2017, EXP BIOL MED, V242, P1142, DOI 10.1177/1535370217705865
   Choi YJ, 2012, CANCER CELL, V22, P438, DOI 10.1016/j.ccr.2012.09.015
   Ci HF, 2018, MEDICINE, V97, DOI 10.1097/MD.0000000000012293
   Deng Q, 2019, ELIFE, V8, DOI 10.7554/eLife.50208
   Fan S, 2017, ONCOTARGET, V8, P56443, DOI 10.18632/oncotarget.16992
   Friedl P, 2010, J CELL BIOL, V188, P11, DOI 10.1083/jcb.200909003
   Gill BS, 2017, TUMOR BIOL, V39, P1, DOI 10.1177/1010428317707437
   Harrison DJ, 2018, EXPERT REV ANTICANC, V18, P39, DOI 10.1080/14737140.2018.1413939
   Horne L, 2016, TRANSL ONCOL, V9, P438, DOI 10.1016/j.tranon.2016.08.010
   Hu XY, 2018, INT J BIOL SCI, V14, P2003, DOI 10.7150/ijbs.27977
   Keung EZ, 2016, SURG CLIN N AM, V96, P1175, DOI 10.1016/j.suc.2016.05.010
   Krishnamurthy N, 2018, CANCER TREAT REV, V62, P50, DOI 10.1016/j.ctrv.2017.11.002
   Li K, 2017, ONCOL REP, V38, P2803, DOI 10.3892/or.2017.6010
   Lin CH, 2014, ADV EXP MED BIOL, V804, P33, DOI 10.1007/978-3-319-04843-7_2
   Lin Carol H., 2013, Sarcoma, V2013, P147541, DOI 10.1155/2013/147541
   Lin TY, 2016, CANCER LETT, V375, P340, DOI 10.1016/j.canlet.2016.03.018
   Liu CM, 2002, CELL, V108, P837, DOI 10.1016/S0092-8674(02)00685-2
   Lopes LC, 2018, INTEGR CANCER THER, V17, P928, DOI 10.1177/1534735418781725
   Ma YM, 2013, BIOCHEM BIOPH RES CO, V431, P274, DOI 10.1016/j.bbrc.2012.12.118
   Nusse R, 2017, CELL, V169, P985, DOI 10.1016/j.cell.2017.05.016
   Roslan Z, 2019, J ONCOL, V2019, DOI 10.1155/2019/4536302
   Schaefer KN, 2019, DEV CELL, V48, P429, DOI 10.1016/j.devcel.2019.01.025
   Schiavone K, 2019, ADV EXP MED BIOL, V1139, P187, DOI 10.1007/978-3-030-14366-4_11
   Sohretoglu D, 2018, ANTI-CANCER AGENT ME, V18, P667, DOI 10.2174/1871520617666171113121246
   Suarez-Arroyo IJ, 2013, PLOS ONE, V8, DOI 10.1371/journal.pone.0057431
   Wu KK, 2018, INT J ONCOL, V53, P2356, DOI 10.3892/ijo.2018.4578
   Xu DM, 2010, CANCER RES, V70, P6988, DOI 10.1158/0008-5472.CAN-10-0242
   Xu LL, 2019, STEM CELL RES THER, V10, DOI 10.1186/s13287-019-1288-8
   Yang GH, 2016, J RECEPT SIG TRANSD, V36, P6, DOI 10.3109/10799893.2014.970275
   Yoshida GJ, 2018, J EXP CLIN CANC RES, V37, DOI 10.1186/s13046-018-0835-y
   Zhang Y, 2016, CANCER RES, V76, P4535, DOI 10.1158/0008-5472.CAN-15-2927
   Zhang Y, 2017, BIOCHEM BIOPH RES CO, V488, P679, DOI 10.1016/j.bbrc.2017.04.086
NR 38
TC 11
Z9 11
U1 1
U2 18
PU SAGE PUBLICATIONS INC
PI THOUSAND OAKS
PA 2455 TELLER RD, THOUSAND OAKS, CA 91320 USA
SN 1534-7354
EI 1552-695X
J9 INTEGR CANCER THER
JI Integr. Cancer Ther.
PD DEC
PY 2019
VL 18
AR 1534735419890917
DI 10.1177/1534735419890917
PG 11
WC Oncology; Integrative & Complementary Medicine
WE Science Citation Index Expanded (SCI-EXPANDED)
SC Oncology; Integrative & Complementary Medicine
GA JX9XC
UT WOS:000504078900001
PM 31855073
OA Green Published, gold
DA 2023-12-20
ER

PT J
AU Liao, YX
   Yu, HY
   Lv, JY
   Cai, YR
   Liu, F
   He, ZM
   He, SS
AF Liao, Yu-Xin
   Yu, Hai-Yang
   Lv, Ji-Yang
   Cai, Yan-Rong
   Liu, Fei
   He, Zhi-Min
   He, Shi-Sheng
TI Targeting autophagy is a promising therapeutic strategy to overcome
   chemoresistance and reduce metastasis in osteosarcoma (Review)
SO INTERNATIONAL JOURNAL OF ONCOLOGY
LA English
DT Review
DE osteosarcoma; chemoresistance; cytoprotection; autophagy; autophagic
   cell death
ID PROMOTES DRUG-RESISTANCE; CANCER-CELL MIGRATION; SIGNALING PATHWAY;
   IN-VITRO; INDUCED APOPTOSIS; INHIBITION; CISPLATIN; CONTRIBUTES;
   EXPRESSION; INVASION
AB Osteosarcoma (OS) is the most common primary bone malignancy, mainly affecting children and adolescents. Currently, surgical resection combined with adjuvant chemotherapy has been standardized for OS treatment. Despite great advances in chemotherapy for OS, its clinical prognosis remains far from satisfactory; this is due to chemoresistance, which has become a major obstacle to improving OS treatment. Autophagy, a catabolic process through which cells eliminate and recycle their own damaged proteins and organelles to provide energy, can be activated by chemotherapeutic drugs. Accumulating evidence has indicated that autophagy plays the dual role in the regulation of OS chemoresistance by either promoting drug resistance or increasing drug sensitivity. The aim of the present review was to demonstrate thatautophagy has both a cytoprotective and an autophagic cell death function in OS chemoresistance. In addition, methods to detect autophagy, autophagy inducers and inhibitors, as well as autophagy-mediated metastasis, immunotherapy and clinical prognosis are also discussed.
C1 [Liao, Yu-Xin; Yu, Hai-Yang; Cai, Yan-Rong; Liu, Fei; He, Zhi-Min; He, Shi-Sheng] Tongji Univ, Sch Med, Shanghai Peoples Hosp 10, Dept Orthopaed, 301 Yanchang Rd, Shanghai 200072, Peoples R China.
   [Lv, Ji-Yang] Shanghai Jiao Tong Univ, State Key Lab Microbial Metab, Sheng Yushou Ctr Cell Biol & Immunol, Sch Life Sci & Biotechnol, Shanghai 200240, Peoples R China.
C3 Tongji University; Shanghai Jiao Tong University
RP He, ZM; He, SS (通讯作者)，Tongji Univ, Sch Med, Shanghai Peoples Hosp 10, Dept Orthopaed, 301 Yanchang Rd, Shanghai 200072, Peoples R China.
EM spinehe@163.com; tjhss7418@tongji.edu.cn
RI Cai, Yanrong/GXV-8947-2022; Li, Zilong/JEZ-8642-2023; wang,
   zhenhui/JMQ-0550-2023; Wang, Xuezhen/IUN-6267-2023
CR Bao X, 2018, CELL DEATH DIS, V9, DOI 10.1038/s41419-018-0620-z
   Camuzard O, 2019, J BONE ONCOL, V16, DOI 10.1016/j.jbo.2019.100235
   Chang ZQ, 2014, SCI WORLD J, DOI 10.1155/2014/794756
   Chen L, 2014, EXP THER MED, V8, P527, DOI 10.3892/etm.2014.1752
   Chen R, 2017, MOL MED REP, V15, P1326, DOI 10.3892/mmr.2017.6149
   Chen RL, 2019, J CELL MOL MED, V23, P2280, DOI 10.1111/jcmm.14064
   D'Arcy MS, 2019, CELL BIOL INT, V43, P582, DOI 10.1002/cbin.11137
   Guan J, 2016, EXP THER MED, V12, P2815, DOI 10.3892/etm.2016.3713
   Guo SB, 2014, TUMOR BIOL, V35, P7025, DOI 10.1007/s13277-014-1965-2
   Guo YQ, 2015, MOL MED REP, V12, P3681, DOI 10.3892/mmr.2015.3860
   He HT, 2014, ONCOL LETT, V7, P1352, DOI 10.3892/ol.2014.1935
   Hollomon MG, 2013, BMC CANCER, V13, DOI 10.1186/1471-2407-13-500
   Huang J. C., 2018, ONCOTARGET, V9, P10483, DOI [10.18632/oncotarget.23711, DOI 10.18632/ONCOTARGET.23711]
   Huang J, 2012, AUTOPHAGY, V8, P275, DOI 10.4161/auto.8.2.18940
   Huang J, 2012, CANCER RES, V72, P230, DOI 10.1158/0008-5472.CAN-11-2001
   Huang KM, 2018, CELL DEATH DIS, V9, DOI 10.1038/s41419-017-0166-5
   Isakoff MS, 2015, J CLIN ONCOL, V33, P3029, DOI 10.1200/JCO.2014.59.4895
   Kang Y, 2018, CANCER CHEMOTH PHARM, V82, P479, DOI 10.1007/s00280-018-3633-5
   Kim M, 2018, INT J MOL SCI, V19, DOI 10.3390/ijms19041078
   Kim M, 2017, AUTOPHAGY, V13, P149, DOI 10.1080/15548627.2016.1239676
   Klionsky DJ, 2016, AUTOPHAGY, V12, P1, DOI 10.1080/15548627.2015.1100356
   Kumar A, 2015, FUTURE MED CHEM, V7, P1535, DOI 10.4155/fmc.15.88
   Li J, 2016, ONCOTARGET, V7, P44763, DOI 10.18632/oncotarget.8206
   Li SY, 2015, TUMOR BIOL, V36, P1329, DOI 10.1007/s13277-015-3181-0
   Li XF, 2014, TUMOR BIOL, V35, P6021, DOI 10.1007/s13277-014-1797-0
   Li YS, 2016, ONCOL LETT, V12, P4203, DOI 10.3892/ol.2016.5172
   Liao YX, 2015, ONCOL REP, V34, P33, DOI 10.3892/or.2015.3992
   Liao YX, 2013, INT J MOL MED, V32, P1239, DOI 10.3892/ijmm.2013.1521
   Liu K, 2017, J BIOMED SCI, V24, DOI 10.1186/s12929-017-0353-9
   Liu KS, 2017, CELL DEATH DIS, V8, DOI 10.1038/cddis.2017.422
   Liu Y, 2017, CELL PHYSIOL BIOCHEM, V44, P1396, DOI 10.1159/000485536
   Liu ZR, 2017, J BUON, V22, P1582
   Livingston JA, 2018, MOL CANCER THER, V17, P1315, DOI 10.1158/1535-7163.MCT-17-0901
   Lu Y, 2018, ONCOL LETT, V15, P9889, DOI 10.3892/ol.2018.8579
   Luetke A, 2014, CANCER TREAT REV, V40, P523, DOI 10.1016/j.ctrv.2013.11.006
   Ma HZ, 2018, ONCOLOGY-BASEL, V95, P52, DOI 10.1159/000487437
   Meng YC, 2017, SCI REP-UK, V7, DOI 10.1038/s41598-017-00405-3
   Meschini S, 2007, TOXICOL IN VITRO, V21, P197, DOI 10.1016/j.tiv.2006.09.007
   Morrow JJ, 2018, NAT MED, V24, P176, DOI 10.1038/nm.4475
   Mukherjee S, 2017, PLOS ONE, V12, DOI 10.1371/journal.pone.0179203
   Nagelkerke A, 2015, SEMIN CANCER BIOL, V31, P99, DOI 10.1016/j.semcancer.2014.06.001
   Nagelkerke A, 2015, SEMIN CANCER BIOL, V31, P89, DOI 10.1016/j.semcancer.2014.05.004
   O'Farrill JS, 2014, ADV EXP MED BIOL, V804, P147, DOI 10.1007/978-3-319-04843-7_8
   Ouyang L, 2012, CELL PROLIFERAT, V45, P487, DOI 10.1111/j.1365-2184.2012.00845.x
   Pistoia V, 2016, J IMMUNOL RES, V2016, DOI 10.1155/2016/3142365
   Ren TT, 2019, CELL DEATH DIS, V10, DOI 10.1038/s41419-019-1497-1
   Schott CR, 2018, PLOS ONE, V13, DOI 10.1371/journal.pone.0206427
   Shen CC, 2013, INT J MOL MED, V32, P448, DOI 10.3892/ijmm.2013.1399
   Shimizu T, 2014, CANCER RES, V74, P6531, DOI 10.1158/0008-5472.CAN-14-0914
   Siegel RL, 2021, CA-CANCER J CLIN, V71, P7, DOI [10.3322/caac.21254, 10.3322/caac.20073, 10.3322/caac.20006, 10.3322/caac.21654, 10.3322/caac.21332, 10.3322/caac.21551, 10.3322/caac.21601, 10.3322/caac.21387]
   Tao H, 2017, MOL MED REP, V16, P1701, DOI 10.3892/mmr.2017.6828
   Wang DP, 2019, BIOSCI BIOTECH BIOCH, V83, P836, DOI 10.1080/09168451.2019.1569496
   Wang HS, 2017, CELL DEATH DIS, V8, DOI 10.1038/cddis.2017.438
   Wang L, 2018, CANCER BIOTHER RADIO, V33, P32, DOI 10.1089/cbr.2017.2306
   Wang P, 2019, ORTHOP SURG, V11, P285, DOI 10.1111/os.12442
   Wang ZG, 2017, ONCOTARGET, V8, P31465, DOI 10.18632/oncotarget.16356
   Wei RX, 2016, BIOSCIENCE REP, V36, DOI 10.1042/BSR20160238
   Wu GZ, 2018, ARTIF CELL NANOMED B, V46, P579, DOI 10.1080/21691401.2018.1464459
   Wu WX, 2014, INT J CLIN EXP PATHO, V7, P7114
   Xiao X, 2018, J EXP CLIN CANC RES, V37, DOI 10.1186/s13046-018-0880-6
   Xu J, 2019, ADV SCI, V6, DOI 10.1002/advs.201801233
   Xu RD, 2016, ONCOL REP, V35, P1757, DOI 10.3892/or.2015.4497
   Xu ZM, 2018, INT J MOL SCI, V19, DOI 10.3390/ijms19113658
   Yang CQ, 2014, TUMOR BIOL, V35, P6357, DOI 10.1007/s13277-014-1833-0
   Yang DW, 2019, BIOSCIENCE REP, V39, DOI 10.1042/BSR20181707
   Yen JH, 2018, CELL DEATH DIS, V9, DOI 10.1038/s41419-018-1016-9
   Yu F, 2016, J CONTROL RELEASE, V244, P347, DOI 10.1016/j.jconrel.2016.07.040
   Yu W, 2019, BIOMATERIALS, V192, P128, DOI 10.1016/j.biomaterials.2018.11.019
   Yu Z, 2018, EUR REV MED PHARMACO, V22, P5867, DOI 10.26355/eurrev_201809_15913
   Zhang C, 2017, ONCOL LETT, V14, P6387, DOI 10.3892/ol.2017.7010
   Zhang F, 2018, J EXP CLIN CANC RES, V37, DOI 10.1186/s13046-018-0791-6
   Zhang YW, 2017, EXP THER MED, V14, P593, DOI 10.3892/etm.2017.4529
   Zhang Y, 2018, J BUON, V23, P729
   Zhang YM, 2015, BIOCHEM BIOPH RES CO, V459, P367, DOI 10.1016/j.bbrc.2015.02.101
   Zhao GS, 2018, J EXP CLIN CANC RES, V37, DOI 10.1186/s13046-018-0856-6
   Zhao SC, 2015, J BUON, V20, P588
   Zhao ZF, 2014, INT J MOL MED, V33, P271, DOI 10.3892/ijmm.2013.1578
   Zhen YF, 2016, ONCOTARGET, V7, P79403, DOI 10.18632/oncotarget.12712
   Zhou JH, 2015, EXP BIOL MED, V240, P867, DOI 10.1177/1535370214563893
   Zhou PT, 2018, CELL CYCLE, V17, P997, DOI 10.1080/15384101.2018.1467677
   Zhu J, 2017, CELL DEATH DIS, V8, DOI 10.1038/cddis.2017.488
NR 81
TC 42
Z9 44
U1 2
U2 17
PU SPANDIDOS PUBL LTD
PI ATHENS
PA POB 18179, ATHENS, 116 10, GREECE
SN 1019-6439
EI 1791-2423
J9 INT J ONCOL
JI Int. J. Oncol.
PD DEC
PY 2019
VL 55
IS 6
BP 1213
EP 1222
DI 10.3892/ijo.2019.4902
PG 10
WC Oncology
WE Science Citation Index Expanded (SCI-EXPANDED)
SC Oncology
GA JS4JH
UT WOS:000500272500003
PM 31638211
OA Green Published, hybrid
DA 2023-12-20
ER

PT J
AU Arif, A
   Hansen, MF
   Alander, CB
   Monson, DK
   Reimer, NB
   Drissi, H
AF Arif, Abul
   Hansen, Marc F.
   Alander, Cynthia B.
   Monson, David K.
   Reimer, Nickolas B.
   Drissi, Hicham
TI Cancer Stem Cells and Osteosarcoma: Opportunities and Limitations
SO TECHNIQUES IN ORTHOPAEDICS
LA English
DT Article
DE osteosarcoma; cancer stem cell; tumor-initiating cell; cancer
   recurrence; drug resistance
ID SIDE POPULATION CELLS; LONG NONCODING RNAS; P-GLYCOPROTEIN EXPRESSION;
   TUMOR-INITIATING CELLS; ACUTE MYELOID-LEUKEMIA; DNA METHYLATION; C-MYC;
   PROSPECTIVE IDENTIFICATION; METHOTREXATE RESISTANCE; DRIVES
   PROLIFERATION
AB Osteosarcoma (OS) is the most common primary bone malignancy and is a leading cause of cancer-related death in children and young adults. Combination chemotherapy developed 3 decades ago significantly improved long-term survival compared to surgery alone. However, despite notable tumor cytoreduction and remission, the 5-year survival rate has remained static at similar to 70% since, and the surviving patients have high chemoresistance with sustained risk of recurrent OS that has propensity to metastasize. After metastasis, the 5-year survival rate is abysmally low (similar to 10% to 20%). Emerging new evidence has revealed that within the heterogenous OS tumor evolves a subset of cancer stem cells with progenitor abilities that contribute to chemoresistance, tumor recurrence, and metastasis. Mechanistic insight into these cells has rekindled the hope for novel agents and treatment regimens for OS patients. In this review we discuss the recent advances towards the understanding of OS with emphasis on the functions of the cancer stem cells, microenvironment niche, genetic, epigenetic factors, and signaling pathways as well as their potential for new therapeutics.
C1 [Arif, Abul; Monson, David K.; Reimer, Nickolas B.; Drissi, Hicham] Emory Sch Med, Dept Orthopaed, 1670 Clairmont Rd, Decatur, GA 30033 USA.
   [Hansen, Marc F.] Univ Connecticut, Sch Med, Ctr Mol Oncol, Farmington, CT USA.
C3 Emory University; University of Connecticut
RP Arif, A (通讯作者)，Emory Sch Med, Dept Orthopaed, 1670 Clairmont Rd, Decatur, GA 30033 USA.
EM abul.arif@emory.edu
OI drissi, hicham/0000-0002-3322-281X
CR Abarrategi A, 2016, STEM CELLS INT, V2016, DOI 10.1155/2016/3631764
   Abbaszadegan MR, 2017, J CELL PHYSIOL, V232, P2008, DOI 10.1002/jcp.25759
   Adamopoulos C, 2016, EXP BIOL MED, V241, P1296, DOI 10.1177/1535370216648806
   Ajani JA, 2015, SEMIN ONCOL, V42, pS3, DOI 10.1053/j.seminoncol.2015.01.001
   Akiyama T, 2008, MOL CANCER THER, V7, P3461, DOI 10.1158/1535-7163.MCT-08-0530
   Alfranca A, 2015, CELL MOL LIFE SCI, V72, P3097, DOI 10.1007/s00018-015-1918-y
   Amin ML, 2013, DRUG TARGET INSIGHT, V7, P27, DOI 10.4137/DTI.S12519
   Andersen GB, 2018, MOL ONCOL, V12, P114, DOI 10.1002/1878-0261.12154
   Arif A, 2019, MOL CELL, V73, P446, DOI 10.1016/j.molcel.2018.11.017
   Arif A, 2017, NATURE, V542, P357, DOI 10.1038/nature21380
   Bacci G, 2000, ONCOL REP, V7, P339
   Baldini N, 1999, J ORTHOPAED RES, V17, P629, DOI 10.1002/jor.1100170502
   Basu-Roy U, 2012, ONCOGENE, V31, P2270, DOI 10.1038/onc.2011.405
   Basu-Roy U, 2015, NAT COMMUN, V6, DOI 10.1038/ncomms7411
   Basu-Roy U, 2013, CANCER LETT, V338, P158, DOI 10.1016/j.canlet.2012.05.028
   Bonnet D, 1997, NAT MED, V3, P730, DOI 10.1038/nm0797-730
   Calvert George T., 2012, Sarcoma, V2012, P152382, DOI 10.1155/2012/152382
   Cammareri P, 2008, METHOD CELL BIOL, V86, P311, DOI 10.1016/S0091-679X(08)00014-9
   Caronia D, 2009, PHARMACOGENOMICS J, V9, P347, DOI 10.1038/tpj.2009.19
   Chambers I, 2009, DEVELOPMENT, V136, P2311, DOI 10.1242/dev.024398
   Chan HSL, 1997, J NATL CANCER I, V89, P1706, DOI 10.1093/jnci/89.22.1706
   Chang YW, 2014, TUMOR BIOL, V35, P1075, DOI 10.1007/s13277-013-1143-y
   Chanmee T, 2015, FRONT ONCOL, V5, DOI 10.3389/fonc.2015.00180
   Chen CB, 2015, ONCOTARGET, V6, P17570, DOI 10.18632/oncotarget.4100
   Chen MH, 2007, CELL, V130, P386, DOI 10.1016/j.cell.2007.07.017
   Chen RL, 2017, ONCOTARGET, V8, P20462, DOI 10.18632/oncotarget.14726
   Chen X, 2014, CELL REP, V7, P104, DOI 10.1016/j.celrep.2014.03.003
   Chen XG, 2018, MOL MED REP, V17, P193, DOI 10.3892/mmr.2017.7869
   Clarke MF, 2006, CELL, V124, P1111, DOI 10.1016/j.cell.2006.03.011
   Collins AT, 2005, CANCER RES, V65, P10946, DOI 10.1158/0008-5472.CAN-05-2018
   Das M, 2018, INT J BIOCHEM CELL B, V103, P115, DOI 10.1016/j.biocel.2018.08.011
   Dela Cruz FS, 2013, FRONT ONCOL, V3, DOI 10.3389/fonc.2013.00168
   Di Cristofano C, 2010, MODERN PATHOL, V23, P1012, DOI 10.1038/modpathol.2010.77
   Di Fiore R, 2014, INT J ONCOL, V45, P2013, DOI 10.3892/ijo.2014.2618
   Di Fiore R, 2013, J CELL PHYSIOL, V228, P1189, DOI 10.1002/jcp.24272
   Dobrolecki LE, 2016, CANCER METAST REV, V35, P547, DOI 10.1007/s10555-016-9653-x
   Dontu G, 2003, CELL PROLIFERAT, V36, P59, DOI 10.1046/j.1365-2184.36.s.1.6.x
   Dumars C, 2016, ONCOTARGET, V7, P78343, DOI 10.18632/oncotarget.13055
   Easwaran H, 2014, MOL CELL, V54, P716, DOI 10.1016/j.molcel.2014.05.015
   Eid JE, 2015, SEMIN CANCER BIOL, V32, P18, DOI 10.1016/j.semcancer.2014.05.005
   Elgar G, 2008, TRENDS GENET, V24, P344, DOI 10.1016/j.tig.2008.04.005
   Engin F, 2009, HUM MOL GENET, V18, P1464, DOI 10.1093/hmg/ddp057
   Enomoto M, 2009, ONCOGENE, V28, P3197, DOI 10.1038/onc.2009.175
   Fan JG, 1999, MOL PHARMACOL, V56, P966, DOI 10.1124/mol.56.5.966
   Felsher DW, 1999, MOL CELL, V4, P199, DOI 10.1016/S1097-2765(00)80367-6
   Ferguson WS, 2001, CANCER INVEST, V19, P292, DOI 10.1081/CNV-100102557
   Fioramonti M, 2018, SCI REP-UK, V8, DOI 10.1038/s41598-018-22469-5
   Fishel ML, 2007, MOL ASPECTS MED, V28, P375, DOI 10.1016/j.mam.2007.04.005
   Flintoff WF, 2004, BBA-MOL BASIS DIS, V1690, P110, DOI 10.1016/j.bbadis.2004.05.008
   Fujii H, 2009, INT J ONCOL, V34, P1381, DOI 10.3892/ijo_00000265
   Fujiwara T, 2014, STEM CELLS, V32, P959, DOI 10.1002/stem.1618
   Fulawka L, 2014, BIOL RES, V47
   Gamberi G, 1998, ONCOLOGY-BASEL, V55, P556, DOI 10.1159/000011912
   Gemei Marica, 2013, Proteomics, V13, P3293, DOI 10.1002/pmic.201300170
   Gibbs CP, 2011, CURR ORTHOP PRACT, V22, P322, DOI 10.1097/BCO.0b013e318221aee8
   Gibbs CP, 2005, NEOPLASIA, V7, P967, DOI 10.1593/neo.05394
   Gillette JM, 2008, IN VITRO CELL DEV-AN, V44, P87, DOI 10.1007/s11626-007-9075-8
   Ginestier C, 2007, CELL STEM CELL, V1, P555, DOI 10.1016/j.stem.2007.08.014
   GITELIS S, 1991, CLIN ORTHOP RELAT R, P197
   Gonçalves C, 2015, LIFE SCI, V130, P47, DOI 10.1016/j.lfs.2015.03.009
   Gorlick R, 2010, J BONE MINER RES, V25, P683, DOI 10.1002/jbmr.77
   Gougelet A, 2011, INT J CANCER, V129, P680, DOI 10.1002/ijc.25715
   Goyama S, 2015, BLOOD, V125, P2630, DOI 10.1182/blood-2014-11-570218
   Greco Nicholas, 2014, J Cancer Ther, V5, P331
   Guo W, 1999, CLIN ORTHOP RELAT R, P175
   Guo W, 1999, CLIN CANCER RES, V5, P621
   Guo Y, 2007, J ORTHOP RES, V25, P964, DOI 10.1002/jor.20356
   Haddy TB, 2004, J ADOLESCENT HEALTH, V34, P324, DOI 10.1016/j.jadohealth.2003.07.006
   Hameed M, 2018, ADV ANAT PATHOL, V25, P217, DOI 10.1097/PAP.0000000000000190
   Hamm CA, 2010, BMC CANCER, V10, DOI 10.1186/1471-2407-10-471
   Han G, 2012, ONCOL RES, V20, P149, DOI 10.3727/096504012X13522227232237
   Hao T, 2012, ASIAN PAC J CANCER P, V13, P3821, DOI 10.7314/APJCP.2012.13.8.3821
   Harrison DJ, 2018, EXPERT REV ANTICANC, V18, P39, DOI 10.1080/14737140.2018.1413939
   Harting Matthew T, 2006, Semin Pediatr Surg, V15, P25, DOI 10.1053/j.sempedsurg.2005.11.005
   He C, 2019, CLIN EPIGENETICS, V11, DOI 10.1186/s13148-018-0605-x
   He HT, 2014, ONCOL LETT, V7, P1352, DOI 10.3892/ol.2014.1935
   He J, 2018, ONCOTARGET, V9, P1326, DOI 10.18632/oncotarget.19847
   Hirotsu M, 2010, MOL CANCER, V9, DOI 10.1186/1476-4598-9-5
   Honoki K, 2010, ONCOL REP, V24, P501, DOI 10.3892/or_00000885
   Huang GX, 2007, MOL CANCER THER, V6, P1610, DOI 10.1158/1535-7163.MCT-06-0580
   Huang J, 2016, CANCER SCI, V107, P242, DOI 10.1111/cas.12864
   Ifergan I, 2003, CANCER-AM CANCER SOC, V98, P1958, DOI 10.1002/cncr.11741
   Isakoff MS, 2015, J CLIN ONCOL, V33, P3029, DOI 10.1200/JCO.2014.59.4895
   Ishikawa T, 2013, CANCER SCI, V104, P880, DOI 10.1111/cas.12163
   Itoh H, 2018, ONCOGENE, V37, P2903, DOI 10.1038/s41388-018-0160-0
   Jain M, 2002, SCIENCE, V297, P102, DOI 10.1126/science.1071489
   Jang JW, 2017, LIFE SCI, V184, P25, DOI 10.1016/j.lfs.2017.07.008
   Kager L, 2003, J CLIN ONCOL, V21, P2011, DOI 10.1200/JCO.2003.08.132
   Kansara M, 2014, NAT REV CANCER, V14, P722, DOI 10.1038/nrc3838
   Khanna C, 2004, NAT MED, V10, P182, DOI 10.1038/nm982
   Klein MJ, 2006, AM J CLIN PATHOL, V125, P555, DOI 10.1309/UC6KQHLD9LV2KENN
   Koirala P, 2016, SCI REP-UK, V6, DOI 10.1038/srep30093
   Korkaya H, 2009, PLOS BIOL, V7, DOI 10.1371/journal.pbio.1000121
   Kuijjer ML, 2014, BMC MED GENOMICS, V7, DOI 10.1186/1755-8794-7-4
   La Noce M, 2018, J EXP CLIN CANC RES, V37, DOI 10.1186/s13046-018-0978-x
   Lai YX, 2017, J HEMATOL ONCOL, V10, DOI 10.1186/s13045-017-0470-7
   LAPIDOT T, 1994, NATURE, V367, P645, DOI 10.1038/367645a0
   Levings PP, 2009, CANCER RES, V69, P5648, DOI 10.1158/0008-5472.CAN-08-3580
   Li JP, 2013, BIOCHEM BIOPH RES CO, V433, P200, DOI 10.1016/j.bbrc.2013.02.083
   Li PY, 2011, ANTIOXID REDOX SIGN, V14, P1905, DOI 10.1089/ars.2010.3451
   Li Xiao, 2007, Beijing Da Xue Xue Bao Yi Xue Ban, V39, P467
   Li YL, 2017, STEM CELL REP, V8, P1617, DOI 10.1016/j.stemcr.2017.04.025
   Li Y, 2008, EXP MOL PATHOL, V84, P234, DOI 10.1016/j.yexmp.2008.03.013
   Li Y, 2014, BIOMED PHARMACOTHER, V68, P45, DOI 10.1016/j.biopha.2013.10.006
   Lin Carol H., 2013, Sarcoma, V2013, P147541, DOI 10.1155/2013/147541
   Liu SH, 2017, MOL CELL BIOCHEM, V430, P47, DOI 10.1007/s11010-017-2953-9
   Liu T, 2016, ONCOTARGET, V7, P83502, DOI 10.18632/oncotarget.13148
   Lloyd RV, 2013, ENDOCR PATHOL, V24, P1, DOI 10.1007/s12022-013-9235-1
   Lo WW, 2014, CANCER-AM CANCER SOC, V120, P537, DOI 10.1002/cncr.28439
   Lu BJ, 2012, MOL MED REP, V5, P1033, DOI 10.3892/mmr.2012.772
   Lu J, 2017, ONCOGENE, V36, P231, DOI 10.1038/onc.2016.194
   Lundin A, 2013, CANCER LETT, V338, P89, DOI 10.1016/j.canlet.2012.08.014
   Luo XJ, 2008, LAB INVEST, V88, P1264, DOI 10.1038/labinvest.2008.98
   Maitland NJ, 2005, BJU INT, V96, P1219, DOI 10.1111/j.1464-410X.2005.05744.x
   Maitra A, 2001, INT J CANCER, V95, P34, DOI 10.1002/1097-0215(20010120)95:1<34::AID-IJC1006>3.0.CO;2-V
   Gomes CMF, 2006, NUCL MED BIOL, V33, P831, DOI 10.1016/j.nucmedbio.2006.07.011
   Martins-Neves SR, 2016, J CELL PHYSIOL, V231, P876, DOI 10.1002/jcp.25179
   Martins-Neves SR, 2016, CANCER LETT, V370, P286, DOI 10.1016/j.canlet.2015.11.013
   Martins-Neves SR, 2012, BMC CANCER, V12, DOI 10.1186/1471-2407-12-139
   Massagué J, 2008, CELL, V134, P215, DOI 10.1016/j.cell.2008.07.001
   Matsui W, 2008, CANCER RES, V68, P190, DOI 10.1158/0008-5472.CAN-07-3096
   Meyers PA, 1997, PEDIATR CLIN N AM, V44, P973, DOI 10.1016/S0031-3955(05)70540-X
   Miller CW, 1996, CANCER GENET CYTOGEN, V86, P136, DOI 10.1016/0165-4608(95)00216-2
   Mirabello L, 2009, INT J CANCER, V125, P229, DOI 10.1002/ijc.24320
   Misaghi A, 2018, SICOT-J, V4, DOI 10.1051/sicotj/2017028
   Moore Drew D, 2014, Cancer Treat Res, V162, P65, DOI 10.1007/978-3-319-07323-1_4
   Mori T, 2014, ONCOGENE, V33, P4236, DOI 10.1038/onc.2013.545
   Morrow JJ, 2018, NAT MED, V24, P176, DOI 10.1038/nm.4475
   Moserle L, 2010, CANCER LETT, V288, P1, DOI 10.1016/j.canlet.2009.05.020
   Mundy GR, 2002, NAT REV CANCER, V2, P584, DOI 10.1038/nrc867
   Muñoz P, 2012, MOL ONCOL, V6, P620, DOI 10.1016/j.molonc.2012.10.006
   Muntean AG, 2009, AM J PATHOL, V175, P1353, DOI 10.2353/ajpath.2009.081142
   Murase M, 2009, BRIT J CANCER, V101, P1425, DOI 10.1038/sj.bjc.6605330
   Mutsaers AJ, 2014, BONE, V62, P56, DOI 10.1016/j.bone.2014.02.003
   Muzio G, 2012, FREE RADICAL BIO MED, V52, P735, DOI 10.1016/j.freeradbiomed.2011.11.033
   Najafi M, 2019, J CELL PHYSIOL, V234, P8381, DOI 10.1002/jcp.27740
   Naujokat C, 2012, J BIOMED BIOTECHNOL, DOI 10.1155/2012/950658
   Ng AJM, 2012, CLIN SARCOMA RES, V2, DOI 10.1186/2045-3329-2-19
   Nguyen A, 2014, INT ORTHOP, V38, P2313, DOI 10.1007/s00264-014-2512-x
   Nielsen GP, 1998, AM J PATHOL, V153, P159, DOI 10.1016/S0002-9440(10)65556-3
   O'Brien-Ball C, 2017, DEV BIOL, V430, P266, DOI 10.1016/j.ydbio.2017.07.025
   Park YB, 2001, INT ORTHOP, V24, P307, DOI 10.1007/s002640000196
   Pasello M, 2008, CANCER RES, V68, P6661, DOI 10.1158/0008-5472.CAN-07-5840
   Patiño-García A, 2009, J PEDIATR-US, V154, P688, DOI 10.1016/j.jpeds.2008.11.030
   Pattabiraman DR, 2014, NAT REV DRUG DISCOV, V13, P497, DOI 10.1038/nrd4253
   Perry JA, 2014, P NATL ACAD SCI USA, V111, pE5564, DOI 10.1073/pnas.1419260111
   Plaks V, 2015, CELL STEM CELL, V16, P225, DOI 10.1016/j.stem.2015.02.015
   Prager BC, 2019, CELL STEM CELL, V24, P41, DOI 10.1016/j.stem.2018.12.009
   Prieto-Vila M, 2017, INT J MOL SCI, V18, DOI 10.3390/ijms18122574
   Provisor AJ, 1997, J CLIN ONCOL, V15, P76, DOI 10.1200/JCO.1997.15.1.76
   Raggatt LJ, 2010, J BIOL CHEM, V285, P25103, DOI 10.1074/jbc.R109.041087
   Rickel K, 2017, BONE, V102, P69, DOI 10.1016/j.bone.2016.10.017
   Roberts PJ, 2007, ONCOGENE, V26, P3291, DOI 10.1038/sj.onc.1210422
   Rubin EM, 2010, MOL CANCER THER, V9, P731, DOI 10.1158/1535-7163.MCT-09-0147
   Safa Ahmad R., 2016, Critical Reviews in Oncogenesis, V21, P203, DOI 10.1615/CritRevOncog.2016016976
   Sánchez-Gómez FJ, 2016, FRONT PHARMACOL, V7, DOI 10.3389/fphar.2016.00237
   SCHOLZ RB, 1992, PEDIATR HEMAT ONCOL, V9, P125, DOI 10.3109/08880019209018328
   Scionti I, 2008, ANN ONCOL, V19, P1500, DOI 10.1093/annonc/mdn148
   Seiple LA, 2008, MOL PHARMACOL, V73, P669, DOI 10.1124/mol.107.042622
   Selvarajah GT, 2009, MOL CANCER, V8, DOI 10.1186/1476-4598-8-72
   Shay JW, 2010, FEBS LETT, V584, P3819, DOI 10.1016/j.febslet.2010.05.026
   Shi ZJ, 2017, MOL MED REP, V16, P7423, DOI 10.3892/mmr.2017.7577
   Singh SK, 2004, NATURE, V432, P396, DOI 10.1038/nature03128
   Song B, 2009, ONCOGENE, V28, P4065, DOI 10.1038/onc.2009.274
   Song B, 2010, MOL CANCER, V9, DOI 10.1186/1476-4598-9-96
   Song J, 2010, PLOS ONE, V5, DOI 10.1371/journal.pone.0011456
   Staller P, 2001, NAT CELL BIOL, V3, P392, DOI 10.1038/35070076
   Sun JH, 2016, WORLD J GASTROENTERO, V22, P3547, DOI 10.3748/wjg.v22.i13.3547
   Tanaka M, 2009, BRIT J CANCER, V100, P1957, DOI 10.1038/sj.bjc.6605060
   Tang L, 2018, PATHOL ONCOL RES, V24, P907, DOI 10.1007/s12253-018-0400-1
   Tang QL, 2011, CANCER LETT, V311, P113, DOI 10.1016/j.canlet.2011.07.016
   Tao JN, 2014, CANCER CELL, V26, P390, DOI 10.1016/j.ccr.2014.07.023
   TEW KD, 1994, CANCER RES, V54, P4313
   Tian W, 2018, GENE, V650, P7, DOI 10.1016/j.gene.2018.01.093
   Tirino V, 2011, FASEB J, V25, P2022, DOI 10.1096/fj.10-179036
   Toh TB, 2017, MOL CANCER, V16, DOI 10.1186/s12943-017-0596-9
   Trucco Matteo, 2012, Sarcoma, V2012, P291705, DOI 10.1155/2012/291705
   Tsai HC, 2019, J CELL PHYSIOL, V234, P9297, DOI 10.1002/jcp.27611
   Tu B, 2014, EXP CELL RES, V320, P164, DOI 10.1016/j.yexcr.2013.10.013
   Turella P, 2006, J BIOL CHEM, V281, P23725, DOI 10.1074/jbc.M604372200
   Unni K K, 1998, J Orthop Sci, V3, P287, DOI 10.1007/s007760050055
   Verdun RE, 2006, CELL, V127, P709, DOI 10.1016/j.cell.2006.09.034
   Vermeulen L, 2010, NAT CELL BIOL, V12, P468, DOI 10.1038/ncb2048
   Veselska R, 2008, BMC CANCER, V8, DOI 10.1186/1471-2407-8-300
   Vijayakumar S, 2011, CANCER CELL, V19, P601, DOI 10.1016/j.ccr.2011.03.010
   Wainwright EN, 2017, TRENDS CANCER, V3, P372, DOI 10.1016/j.trecan.2017.04.004
   Wang D, 2004, MOL CANCER THER, V3, P679
   Wang D, 2007, CANCER SCI, V98, P1993, DOI 10.1111/j.1349-7006.2007.00616.x
   Wang L, 2011, CANCER BIOL THER, V11, P457, DOI 10.4161/cbt.11.5.14372
   Wang L, 2011, INT J CANCER, V128, P294, DOI 10.1002/ijc.25331
   Wang L, 2009, CANCER BIOL THER, V8, P543, DOI 10.4161/cbt.8.6.7695
   Wang Y, 2016, EXP THER MED, V12, P81, DOI 10.3892/etm.2016.3303
   Wang YC, 2015, MOL MED REP, V11, P2534, DOI 10.3892/mmr.2014.3024
   Wang Z, 2018, FRONT CELL DEV BIOL, V6, DOI 10.3389/fcell.2018.00097
   WANG ZQ, 1995, CANCER RES, V55, P6244
   Weinhold B, 2006, ENVIRON HEALTH PERSP, V114, pA160, DOI 10.1289/ehp.114-a160
   Wilson H, 2008, VET J, V175, P69, DOI 10.1016/j.tvjl.2007.07.025
   Wittig JC, 2002, AM FAM PHYSICIAN, V65, P1123
   Xu J, 2017, J BONE ONCOL, V9, P34, DOI 10.1016/j.jbo.2017.05.001
   Xue M, 2017, METHODS MOL BIOL, V1617, P1, DOI 10.1007/978-1-4939-7046-9_1
   Yan GN, 2017, ONCOTARGET, V8, P85628, DOI 10.18632/oncotarget.20429
   Yan GN, 2016, CANCER LETT, V370, P268, DOI 10.1016/j.canlet.2015.11.003
   Yang J, 2016, ONCOL LETT, V12, P2599, DOI 10.3892/ol.2016.4956
   Yang JL, 2010, TECHNOL CANCER RES T, V9, P161, DOI 10.1177/153303461000900205
   Yang M, 2011, CANCER SCI, V102, P1774, DOI 10.1111/j.1349-7006.2011.02028.x
   Yang X, 2013, IN VITRO CELL DEV-AN, V49, P270, DOI 10.1007/s11626-013-9598-0
   Yi XJ, 2015, MOL MED REP, V12, P5042, DOI 10.3892/mmr.2015.4025
   YOSHIKAWA H, 1985, CANCER, V56, P1682, DOI 10.1002/1097-0142(19851001)56:7<1682::AID-CNCR2820560735>3.0.CO;2-8
   Yu L, 2016, ONCOTARGET, V7, P33055, DOI 10.18632/oncotarget.8849
   Yu L, 2013, ONCOTARGET, V4, P2326, DOI 10.18632/oncotarget.1554
   Yu YL, 2010, PLOS ONE, V5, DOI 10.1371/journal.pone.0012710
   Zambo I, 2016, CANCER BIOMARK, V17, P107, DOI 10.3233/CBM-160623
   Zeng W, 2011, CANCER LETT, V313, P129, DOI 10.1016/j.canlet.2011.09.023
   Zhan HX, 2015, CANCER LETT, V357, P429, DOI 10.1016/j.canlet.2014.12.004
   Zhan QL, 2013, BIOMED RES INT-UK, V2013, DOI 10.1155/2013/916819
   Zhang AL, 2014, CANCER CELL INT, V14, DOI 10.1186/1475-2867-14-15
   Zhang HX, 2013, STEM CELLS, V31, P433, DOI 10.1002/stem.1298
   Zhang J, 2015, CLIN CHIM ACTA, V444, P182, DOI 10.1016/j.cca.2014.12.041
   Zhang L, 2018, MOL CANCER THER, V17, P1816, DOI 10.1158/1535-7163.MCT-18-0124
   Zhang L, 2016, ONCOTARGET, V7, P30990, DOI 10.18632/oncotarget.8824
   Zhao RB, 2011, ANNU REV NUTR, V31, P177, DOI 10.1146/annurev-nutr-072610-145133
   Zhao SC, 2015, J BUON, V20, P588
   Zhao Y, 2018, SEMIN CANCER BIOL, V53, P139, DOI 10.1016/j.semcancer.2018.08.002
   Zhong ZH, 2018, TALANTA, V178, P362, DOI 10.1016/j.talanta.2017.09.053
   Zhou Q, 2016, ONCOTARGET, V7, P19928, DOI 10.18632/oncotarget.7957
   Zhu Pingping, 2018, Biophys Rep, V4, P178, DOI 10.1007/s41048-018-0062-2
NR 226
TC 2
Z9 2
U1 1
U2 9
PU LIPPINCOTT WILLIAMS & WILKINS
PI PHILADELPHIA
PA TWO COMMERCE SQ, 2001 MARKET ST, PHILADELPHIA, PA 19103 USA
SN 0885-9698
EI 2333-0600
J9 TECH ORTHOP
JI Tech. Orthop.
PD DEC
PY 2019
VL 34
IS 4
BP 275
EP 286
DI 10.1097/BTO.0000000000000408
PG 12
WC Orthopedics
WE Emerging Sources Citation Index (ESCI)
SC Orthopedics
GA JQ8UU
UT WOS:000499214400008
DA 2023-12-20
ER

PT J
AU Cuscino, N
   Raimondi, L
   De Luca, A
   Carcione, C
   Russelli, G
   Conti, L
   Baldi, J
   Conaldi, PG
   Giavaresi, G
   Gallo, A
AF Cuscino, Nicola
   Raimondi, Lavinia
   De Luca, Angela
   Carcione, Claudia
   Russelli, Giovanna
   Conti, Laura
   Baldi, Jacopo
   Conaldi, Pier Giulio
   Giavaresi, Gianluca
   Gallo, Alessia
TI Gathering Novel Circulating Exosomal microRNA in Osteosarcoma Cell Lines
   and Possible Implications for the Disease
SO CANCERS
LA English
DT Article
DE microRNAs; exosomes; liquid biopsy
ID CANCER; BIOMARKERS; DIAGNOSIS
AB One of the goals of personalized medicine is to understand and treat diseases with greater precision through the molecular profile of the patient. This profiling is becoming a powerful tool for the discovery of novel biomarkers that can guide physicians in assessing, in advance, the disease stage, and monitoring disease progression. Circulating miRNAs and exosomal miRNAs, a group of small non-coding RNAs, are considered the gold standard diagnostic biomarkers for human diseases. We have previously demonstrated that osteosarcoma-derived exosomes are able to influence crucial mechanisms inside tumor niches, inducing osteoclast differentiation, and sustaining bone resorption activity. Here we discovered, through Next-Generation Sequencing (NGS), eight novel microRNAs in three different osteosarcoma cell lines, and assessed the selective packaging into the exosomes released. We then investigated, as proof-of-principle, the presence of the novel microRNAs in osteosarcoma patient samples, and found that 5 of the 8 novel microRNAs were more present in circulating exosomes of osteosarcoma patients compared with the controls. These results raise a question: Could the 8 novel microRNAs play a role for osteosarcoma pathogenesis? Although still premature, the results are encouraging, and further studies with a validation in a larger cohort are needed.
C1 [Cuscino, Nicola; Russelli, Giovanna; Conaldi, Pier Giulio; Gallo, Alessia] IRCCS ISMETT Ist Mediterraneo & Trapianti & Terap, Res Dept, I-90127 Palermo, Italy.
   [Raimondi, Lavinia; De Luca, Angela; Giavaresi, Gianluca] IRCCS ISTITUTO ORTOPEDICO RIZZOLI, I-40136 Bologna, Italy.
   [Carcione, Claudia] Fdn RiMED, I-90133 Palermo, Italy.
   [Conti, Laura] IRCCS Regina Elena Canc Natl Inst, Clin Pathol, Body Fluids Biobank, I-00100 Rome, Italy.
   [Baldi, Jacopo] IRCCS Regina Elena Natl Canc Inst, Dept Orthopaed Oncol, I-00100 Rome, Italy.
C3 IRCCS Istituto Mediterraneo per i Trapianti e Terapie ad Alta
   Specializzazione (ISMETT)
RP Gallo, A (通讯作者)，IRCCS ISMETT Ist Mediterraneo & Trapianti & Terap, Res Dept, I-90127 Palermo, Italy.
EM ncuscino@ismett.edu; lavinia.raimondi@ior.it; angela.deluca@ior.it;
   ccarcione@fondazionerimed.com; grusselli@ismett.edu;
   laura.conti@ifo.gov.it; jacopo.baldi@ifo.gov.it; pgconaldi@ismett.edu;
   gianluca.giavaresi@ior.it; agallo@ismett.edu
RI Raimondi, Lavinia/K-4085-2016; Giavaresi, Gianluca/J-5583-2016; De Luca,
   Angela/ABD-3384-2020
OI Raimondi, Lavinia/0000-0001-9394-2002; Giavaresi,
   Gianluca/0000-0001-7843-5969; De Luca, Angela/0000-0001-5493-9441; ,
   Jacopo/0000-0002-2387-5286; Carcione, Claudia/0000-0002-0305-1781;
   cuscino, nicola/0000-0002-2790-7257; Conaldi, Pier
   Giulio/0000-0003-1994-8005
CR Agarwal V, 2015, ELIFE, V4, DOI 10.7554/eLife.05005
   Bolger AM, 2014, BIOINFORMATICS, V30, P2114, DOI 10.1093/bioinformatics/btu170
   Brase JC, 2010, MOL CANCER, V9, DOI 10.1186/1476-4598-9-306
   Chen EY, 2013, BMC BIOINFORMATICS, V14, DOI 10.1186/1471-2105-14-128
   Chen X, 2008, CELL RES, V18, P997, DOI 10.1038/cr.2008.282
   Coulter SJ, 2018, BIOTECHNIQUES, V65, P86, DOI 10.2144/btn-2018-0058
   Friedländer MR, 2012, NUCLEIC ACIDS RES, V40, P37, DOI 10.1093/nar/gkr688
   Hamam R, 2017, CELL DEATH DIS, V8, DOI 10.1038/cddis.2017.440
   Langmead Ben, 2010, Curr Protoc Bioinformatics, VChapter 11, DOI 10.1002/0471250953.bi1107s32
   Li XY, 2018, CANCER LETT, V439, P66, DOI 10.1016/j.canlet.2018.09.012
   Li YS, 2019, AM J MED SCI, V357, P280, DOI 10.1016/j.amjms.2018.12.004
   Marina N, 2004, ONCOLOGIST, V9, P422, DOI 10.1634/theoncologist.9-4-422
   Mitchell PS, 2008, P NATL ACAD SCI USA, V105, P10513, DOI 10.1073/pnas.0804549105
   Mohseny AB, 2012, EUR J CANCER, V48, P3429, DOI 10.1016/j.ejca.2012.06.018
   Ottaviani G, 2009, CANCER TREAT RES, V152, P421, DOI [10.1007/978-1-4419-0284-9_23, 10.1007/978-1-4419-0284-9_2]
   Palmirotta R, 2018, THER ADV MED ONCOL, V10, P1, DOI 10.1177/1758835918794630
   Pantel K, 2013, CANCER RES, V73, P6384, DOI 10.1158/0008-5472.CAN-13-2030
   Raimondi L, 2020, CARCINOGENESIS, V41, P666, DOI 10.1093/carcin/bgz130
   Raimondi L, 2017, ONCOTARGET, V8, P100831, DOI 10.18632/oncotarget.19852
   Sarver AL, 2010, LAB INVEST, V90, P753, DOI 10.1038/labinvest.2010.53
   Sholl LM, 2017, J THORAC ONCOL, V12, P1464, DOI 10.1016/j.jtho.2017.08.004
   Thery Clotilde, 2006, Curr Protoc Cell Biol, VChapter 3, DOI 10.1002/0471143030.cb0322s30
NR 22
TC 14
Z9 14
U1 0
U2 4
PU MDPI
PI BASEL
PA ST ALBAN-ANLAGE 66, CH-4052 BASEL, SWITZERLAND
EI 2072-6694
J9 CANCERS
JI Cancers
PD DEC
PY 2019
VL 11
IS 12
AR 1924
DI 10.3390/cancers11121924
PG 11
WC Oncology
WE Science Citation Index Expanded (SCI-EXPANDED)
SC Oncology
GA KC7VZ
UT WOS:000507382100101
PM 31816885
OA Green Published, gold
DA 2023-12-20
ER

PT J
AU Kieslinger, M
   Swoboda, A
   Kramer, N
   Pratscher, B
   Wolfesberger, B
   Burgener, IA
AF Kieslinger, Matthias
   Swoboda, Alexander
   Kramer, Nina
   Pratscher, Barbara
   Wolfesberger, Birgitt
   Burgener, Iwan A.
TI Companion Animals as Models for Inhibition of STAT3 and STAT5
SO CANCERS
LA English
DT Review
DE cancer models; companion animals; STAT3; STAT5; comparative oncology
ID JANUS KINASE INHIBITOR; INSURED SWEDISH DOGS; MAST-CELL TUMORS; MOUSE
   MODELS; B-CELL; OCLACITINIB APOQUEL(R); TRANSCRIPTION FACTORS;
   COMPARATIVE ONCOLOGY; CANINE OSTEOSARCOMA; HUMAN CANCER
AB The use of transgenic mouse models has revolutionized the study of many human diseases. However, murine models are limited in their representation of spontaneously arising tumors and often lack key clinical signs and pathological changes. Thus, a closer representation of complex human diseases is of high therapeutic relevance. Given the high failure rate of drugs at the clinical trial phase (i.e., around 90%), there is a critical need for additional clinically relevant animal models. Companion animals like cats and dogs display chronic inflammatory or neoplastic diseases that closely resemble the human counterpart. Cat and dog patients can also be treated with clinically approved inhibitors or, if ethics and drug safety studies allow, pilot studies can be conducted using, e.g., inhibitors of the evolutionary conserved JAK-STAT pathway. The incidence by which different types of cancers occur in companion animals as well as mechanisms of disease are unique between humans and companion animals, where one can learn from each other. Taking advantage of this situation, existing inhibitors of known oncogenic STAT3/5 or JAK kinase signaling pathways can be studied in the context of rare human diseases, benefitting both, the development of drugs for human use and their application in veterinary medicine.
C1 [Kieslinger, Matthias; Swoboda, Alexander; Kramer, Nina; Pratscher, Barbara; Wolfesberger, Birgitt; Burgener, Iwan A.] Univ Vet Med Vienna, Dept Compan Anim & Horses, Div Small Anim Internal Med, A-1210 Vienna, Austria.
C3 University of Veterinary Medicine Vienna
RP Kieslinger, M (通讯作者)，Univ Vet Med Vienna, Dept Compan Anim & Horses, Div Small Anim Internal Med, A-1210 Vienna, Austria.
EM Matthias.Kieslinger@vetmeduni.ac.at; Alexander.Swoboda@vetmeduni.ac.at;
   Nina.Kramer@vetmeduni.ac.at; Barbara.Pratscher@vetmeduni.ac.at;
   Birgitt.Wolfesberger@vetmeduni.ac.at; Iwan.Burgener@vetmeduni.ac.at
OI Pratscher, Barbara/0000-0001-5291-1365; Kramer,
   Nina/0000-0002-9058-8076; Burgener, Iwan Anton/0000-0002-8516-0040
FU University of Veterinary Medicine Vienna
FX Open Access Funding by the University of Veterinary Medicine Vienna.
CR Alvarez CE, 2014, ILAR J, V55, P16, DOI 10.1093/ilar/ilu010
   Amoasii L, 2018, SCIENCE, V362, P86, DOI 10.1126/science.aau1549
   Antonovic L, 2011, FUTURE MED CHEM, V3, P855, DOI [10.4155/FMC.11.37, 10.4155/fmc.11.37]
   Assumpçao ALFV, 2018, J VET INTERN MED, V32, P361, DOI 10.1111/jvim.14860
   Bar-Natan Michal, 2012, JAKSTAT, V1, P55, DOI 10.4161/jkst.20006
   Baumgartner C, 2009, AM J PATHOL, V175, P2416, DOI 10.2353/ajpath.2009.080953
   Bonnett BN, 2005, ACTA VET SCAND, V46, P105, DOI 10.1186/1751-0147-46-105
   Bouchlaka MN, 2013, ONCOIMMUNOLOGY, V2, DOI 10.4161/onci.27186
   Brandt E. B., 2011, Journal of Clinical and Cellular Immunology, V2, P3, DOI [10.4172/2155-9899.1000110, DOI 10.4172/2155-9899.1000110]
   Brekke TD, 2018, G3-GENES GENOM GENET, V8, P679, DOI 10.1534/g3.117.300495
   Bromberg J, 2002, J CLIN INVEST, V109, P1139, DOI 10.1172/JCI200215617
   Brown ME, 2015, BMC VET RES, V11, DOI 10.1186/s12917-015-0505-7
   Carmi-Levy I, 2011, CLIN REV ALLERG IMMU, V41, P245, DOI 10.1007/s12016-010-8239-6
   Cekanova M, 2014, DRUG DES DEV THER, V8, P1911, DOI 10.2147/DDDT.S49584
   Cespedes M V, 2006, Clin Transl Oncol, V8, P318
   Chaix A, 2011, J BIOL CHEM, V286, P5956, DOI 10.1074/jbc.M110.182642
   Cheon DJ, 2011, ANNU REV PATHOL-MECH, V6, P95, DOI 10.1146/annurev.pathol.3.121806.154244
   Ciociola AA, 2014, AM J GASTROENTEROL, V109, P620, DOI 10.1038/ajg.2013.407
   Collard WT, 2014, J VET PHARMACOL THER, V37, P279, DOI 10.1111/jvp.12087
   Colugnati FAB, 2007, BMC INFECT DIS, V7, DOI 10.1186/1471-2334-7-71
   Cosgrove SB, 2013, VET DERMATOL, V24, P587, DOI 10.1111/vde.12088
   Cosgrove SB, 2013, VET DERMATOL, V24, P479, DOI 10.1111/vde.12047
   Couto JI, 2012, BMC VET RES, V8, DOI 10.1186/1746-6148-8-244
   Coy J, 2017, VET COMP ONCOL, V15, P1487, DOI 10.1111/vco.12294
   Cutler G, 2008, CYTOGENET GENOME RES, V123, P297, DOI 10.1159/000184721
   Darnell JE, 2002, NAT REV CANCER, V2, P740, DOI 10.1038/nrc906
   Day CP, 2015, CELL, V163, P39, DOI 10.1016/j.cell.2015.08.068
   Di Cerbo A, 2014, J CANCER RES CLIN, V140, P1807, DOI 10.1007/s00432-014-1664-9
   Dimopoulou M, 2008, VET SURG, V37, P466, DOI 10.1111/j.1532-950X.2008.00409.x
   Dobrowolski P, 2018, TRANSGENIC RES, V27, P265, DOI 10.1007/s11248-018-0073-2
   Dobson J, 2009, VET COMP ONCOL, V7, P115, DOI 10.1111/j.1476-5829.2009.00181.x
   Dobson Jane M, 2013, ISRN Vet Sci, V2013, P941275, DOI 10.1155/2013/941275
   Dunn GP, 2002, NAT IMMUNOL, V3, P991, DOI 10.1038/ni1102-991
   Egenvall A, 2005, ACTA VET SCAND, V46, P121, DOI 10.1186/1751-0147-46-121
   Egenvall A, 2007, CAN J VET RES, V71, P292
   Fagard Remi, 2013, JAKSTAT, V2, pe22882, DOI 10.4161/jkst.22882
   Fan Timothy M, 2015, Vet Sci, V2, P210, DOI 10.3390/vetsci2030210
   Fenger JM, 2014, ILAR J, V55, P69, DOI 10.1093/ilar/ilu009
   Ferbeyre G, 2011, BBA-REV CANCER, V1815, P104, DOI 10.1016/j.bbcan.2010.10.004
   Fossey SL, 2011, BMC CANCER, V11, DOI 10.1186/1471-2407-11-112
   Fossey SL, 2009, BMC CANCER, V9, DOI 10.1186/1471-2407-9-81
   FOWLIS DJ, 1993, EUR J CANCER, V29A, P638, DOI 10.1016/S0959-8049(05)80170-4
   Frank DA, 2007, CANCER LETT, V251, P199, DOI 10.1016/j.canlet.2006.10.017
   Fürdös I, 2015, J TRANSL MED, V13, DOI 10.1186/s12967-015-0631-9
   Gajewski TF, 2013, NAT IMMUNOL, V14, P1014, DOI 10.1038/ni.2703
   Ghebranious N, 1998, ONCOGENE, V17, P3385, DOI 10.1038/sj.onc.1202573
   Gonzales AJ, 2014, J VET PHARMACOL THER, V37, P317, DOI 10.1111/jvp.12101
   Gough DJ, 2009, SCIENCE, V324, P1713, DOI 10.1126/science.1171721
   Goulart MR, 2012, PLOS ONE, V7, DOI 10.1371/journal.pone.0033274
   Graf R, 2018, VET PATHOL, V55, P809, DOI 10.1177/0300985818789466
   Grover S, 2005, COMP CONT EDUC PRACT, V27, P741
   Hahn KA, 2008, J VET INTERN MED, V22, P1301, DOI 10.1111/j.1939-1676.2008.0190.x
   Hahn K A, 1994, In Vivo, V8, P133
   Hanahan D, 2011, CELL, V144, P646, DOI 10.1016/j.cell.2011.02.013
   Hartman JL, 2001, SCIENCE, V291, P1001, DOI 10.1126/science.291.5506.1001
   Hassan BB, 2017, VET PATHOL, V54, P32, DOI 10.1177/0300985816650243
   Henry C.J., 2009, CANC MANAGEMENT SMAL
   Hill PB, 2006, VET REC, V158, P533, DOI 10.1136/vr.158.16.533
   Hoffman MM, 2007, MOL BIOL EVOL, V24, P522, DOI 10.1093/molbev/msl179
   Holzapfel BM, 2015, STEM CELLS, V33, P1696, DOI 10.1002/stem.1978
   Hooper LV, 2012, SCIENCE, V336, P1268, DOI 10.1126/science.1223490
   IEMURA A, 1994, AM J PATHOL, V144, P321
   Igelmann S, 2019, CANCERS, V11, DOI 10.3390/cancers11101428
   Ireson CR, 2019, BRIT J CANCER, V121, P101, DOI 10.1038/s41416-019-0495-5
   Ivanov II, 2012, CELL HOST MICROBE, V12, P496, DOI 10.1016/j.chom.2012.09.009
   Keller A, 2018, VET COMP ONCOL, V16, P55, DOI 10.1111/vco.12311
   Khanna C, 2006, NAT BIOTECHNOL, V24, P1065, DOI 10.1038/nbt0906-1065b
   Kilkenny C, 2010, PLOS BIOL, V8, DOI 10.1371/journal.pbio.1000412
   Klopfenstein M, 2016, BMC VET RES, V12, DOI 10.1186/s12917-016-0782-9
   Król M, 2011, VET RES COMMUN, V35, P409, DOI 10.1007/s11259-011-9489-3
   Kunigal S, 2009, INT J ONCOL, V34, P1209, DOI 10.3892/ijo_00000249
   Laflamme D, 2014, VET CLIN N AM-SMALL, V44, P689, DOI 10.1016/j.cvsm.2014.03.002
   Lau YTK, 2019, CANCERS, V11, DOI 10.3390/cancers11111681
   Letard S, 2008, MOL CANCER RES, V6, P1137, DOI 10.1158/1541-7786.MCR-08-0067
   Lewis T W, 2018, Canine Genet Epidemiol, V5, P10, DOI 10.1186/s40575-018-0066-8
   Lim KH, 2009, BLOOD, V113, P5727, DOI 10.1182/blood-2009-02-205237
   Lindblad-Toh K, 2005, NATURE, V438, P803, DOI 10.1038/nature04338
   Liongue Clifford, 2013, JAKSTAT, V2, pe22756, DOI 10.4161/jkst.22756
   Logotheti S, 2019, CANCERS, V11, DOI 10.3390/cancers11101448
   Lomas A, 2012, BRIT J DERMATOL, V166, P1069, DOI 10.1111/j.1365-2133.2012.10830.x
   London CA, 2003, VET CLIN N AM-SMALL, V33, P473, DOI 10.1016/S0195-5616(03)00003-2
   London CA, 1999, EXP HEMATOL, V27, P689, DOI 10.1016/S0301-472X(98)00075-7
   London CA, 2009, CLIN CANCER RES, V15, P3856, DOI 10.1158/1078-0432.CCR-08-1860
   Lu Z, 2017, J VET INTERN MED, V31, P1804, DOI 10.1111/jvim.14837
   Makielski KM, 2019, VET SCI, V6, DOI 10.3390/vetsci6020048
   Marsella R, 2006, VET DERMATOL, V17, P111, DOI 10.1111/j.1365-3164.2006.00508.x
   Meier JA, 2014, SEMIN IMMUNOL, V26, P20, DOI 10.1016/j.smim.2013.12.005
   Merlo DF, 2008, J VET INTERN MED, V22, P976, DOI 10.1111/j.1939-1676.2008.0133.x
   Metcalfe DD, 2008, BLOOD, V112, P946, DOI 10.1182/blood-2007-11-078097
   Mirabello L, 2009, CANCER-AM CANCER SOC, V115, P1531, DOI 10.1002/cncr.24121
   Misdorp W, 2004, VET QUART, V26, P156, DOI 10.1080/01652176.2004.9695178
   Modiano JF, 2005, CANCER RES, V65, P5654, DOI 10.1158/0008-5472.CAN-04-4613
   Möller C, 2005, BLOOD, V106, P1330, DOI 10.1182/blood-2004-12-4792
   Morris R, 2018, PROTEIN SCI, V27, P1984, DOI 10.1002/pro.3519
   Murphy WJ, 2013, BIOL BLOOD MARROW TR, V19, P1140, DOI 10.1016/j.bbmt.2013.05.007
   NAGATA H, 1995, P NATL ACAD SCI USA, V92, P10560, DOI 10.1073/pnas.92.23.10560
   National Cancer Institute: Surveillance, EP END RES SEER PROG
   Nishiya Adriana Tomoko, 2016, Vet Sci, V3, DOI 10.3390/vetsci3010007
   Nuttall TJ, 2002, CLIN EXP ALLERGY, V32, P789, DOI 10.1046/j.1365-2222.2002.01356.x
   O'Shea JJ, 2015, ANNU REV MED, V66, P311, DOI 10.1146/annurev-med-051113-024537
   Olivry T, 2013, VET DERMATOL, V24, P97, DOI 10.1111/j.1365-3164.2012.01088.x
   Ong PY, 2006, CURR ALLERGY ASTHM R, V6, P384, DOI 10.1007/s11882-996-0008-5
   Onimoe GI, 2012, INVEST NEW DRUG, V30, P916, DOI 10.1007/s10637-011-9645-1
   Page BDG, 2012, J MED CHEM, V55, P1047, DOI 10.1021/jm200720n
   Paoloni M, 2008, NAT REV CANCER, V8, P147, DOI 10.1038/nrc2273
   Paoloni M, 2009, BMC GENOMICS, V10, DOI 10.1186/1471-2164-10-625
   Paoloni MC, 2007, VET CLIN N AM-SMALL, V37, P1023, DOI 10.1016/j.cvsm.2007.08.003
   Park JS, 2014, ARTHRITIS RHEUMATOL, V66, P918, DOI 10.1002/art.38305
   Park JS, 2016, J IMMUNOTHER CANCER, V4, DOI 10.1186/s40425-016-0200-7
   Peter B, 2018, LEUKEMIA, V32, P1016, DOI 10.1038/leu.2017.338
   Petterino C, 2007, VET RES COMMUN, V31, P173, DOI 10.1007/s11259-006-3330-4
   Petterino C, 2007, RES VET SCI, V82, P218, DOI 10.1016/j.rvsc.2006.06.010
   Pinello KC, 2019, VET J, V245, P70, DOI 10.1016/j.tvjl.2019.01.003
   Pinheiro D, 2014, PLOS ONE, V9, DOI 10.1371/journal.pone.0105027
   Polak KL, 2019, CANCERS, V11, DOI 10.3390/cancers11111716
   Rangarajan A, 2003, NAT REV CANCER, V3, P952, DOI 10.1038/nrc1235
   Reardon S, 2019, NATURE, V568, P441, DOI 10.1038/d41586-019-01300-9
   Rébé C, 2019, CANCERS, V11, DOI 10.3390/cancers11091280
   Reif JS, 1998, AM J EPIDEMIOL, V147, P488, DOI 10.1093/oxfordjournals.aje.a009475
   REIF JS, 1992, AM J EPIDEMIOL, V135, P234, DOI 10.1093/oxfordjournals.aje.a116276
   Ribas A, 2015, CANCER DISCOV, V5, P915, DOI 10.1158/2159-8290.CD-15-0563
   Riccardo F, 2015, CANCER IMMUNOL IMMUN, V64, P137, DOI 10.1007/s00262-014-1645-5
   Richmond A, 2008, DIS MODEL MECH, V1, P78, DOI 10.1242/dmm.000976
   Rodriguez CO, 2014, ADV EXP MED BIOL, V804, P237, DOI 10.1007/978-3-319-04843-7_13
   Roeser JC, 2015, ONCOGENE, V34, P6029, DOI 10.1038/onc.2015.98
   Rowell JL, 2011, TRENDS MOL MED, V17, P380, DOI 10.1016/j.molmed.2011.02.004
   Schiffman JD, 2015, PHILOS T R SOC B, V370, DOI 10.1098/rstb.2014.0231
   Schlotter YM, 2011, VET IMMUNOL IMMUNOP, V143, P20, DOI 10.1016/j.vetimm.2011.05.025
   Sen M, 2012, CANCER DISCOV, V2, P694, DOI 10.1158/2159-8290.CD-12-0191
   Shoop Stephanie Jw, 2015, Canine Genet Epidemiol, V2, P1, DOI 10.1186/2052-6687-2-1
   Simoff I, 2016, J PHARM SCI-US, V105, P1017, DOI 10.1016/S0022-3549(15)00171-9
   Sivan A, 2015, SCIENCE, V350, P1084, DOI 10.1126/science.aac4255
   Smatti MK, 2018, FRONT ONCOL, V8, DOI 10.3389/fonc.2018.00211
   Song SJ, 2013, ELIFE, V2, DOI 10.7554/eLife.00458
   Srivastava A, 2017, GENETICS, V206, P537, DOI 10.1534/genetics.116.198838
   Stark GR, 2012, IMMUNITY, V36, P503, DOI 10.1016/j.immuni.2012.03.013
   Starr R, 1999, BIOESSAYS, V21, P47, DOI 10.1002/(SICI)1521-1878(199901)21:1<47::AID-BIES6>3.0.CO;2-N
   Urfer SR, 2007, VET QUART, V29, P102, DOI 10.1080/01652176.2007.9695233
   Vail DM, 2000, CANCER INVEST, V18, P781, DOI 10.3109/07357900009012210
   van Garderen E, 2001, DOMEST ANIM ENDOCRIN, V20, P123, DOI 10.1016/S0739-7240(01)00088-1
   Vascellari M, 2016, PREV VET MED, V126, P183, DOI 10.1016/j.prevetmed.2016.02.008
   Vascellari M, 2009, BMC VET RES, V5, DOI 10.1186/1746-6148-5-39
   vonHoldt BM, 2010, NATURE, V464, P898, DOI 10.1038/nature08837
   Wake MS, 2015, FEBS J, V282, P2600, DOI 10.1111/febs.13285
   Wald A, 2007, HUMAN HERPESVIRUSES: BIOLOGY, THERAPY, AND IMMUNOPROPHYLAXIS, P656
   Willmann M, 2019, VET COMP ONCOL, V17, DOI 10.1111/vco.12440
   Willyard C, 2018, NATURE, V560, P156, DOI 10.1038/d41586-018-05890-8
   Withrow SJ, 2013, WITHROW MACEWENS SMA
   Yu H, 2004, NAT REV CANCER, V4, P97, DOI 10.1038/nrc1275
   Zandvliet M, 2016, VET QUART, V36, P76, DOI 10.1080/01652176.2016.1152633
   Zerdes I, 2019, CANCERS, V11, DOI 10.3390/cancers11101479
   Zhang HF, 2014, CANCERS, V6, P1408, DOI 10.3390/cancers6031408
   Zink MC, 2014, JAVMA-J AM VET MED A, V244, P309, DOI 10.2460/javma.244.3.309
NR 153
TC 2
Z9 2
U1 0
U2 3
PU MDPI
PI BASEL
PA ST ALBAN-ANLAGE 66, CH-4052 BASEL, SWITZERLAND
EI 2072-6694
J9 CANCERS
JI Cancers
PD DEC
PY 2019
VL 11
IS 12
AR 2035
DI 10.3390/cancers11122035
PG 16
WC Oncology
WE Science Citation Index Expanded (SCI-EXPANDED)
SC Oncology
GA KC7VZ
UT WOS:000507382100212
PM 31861073
OA gold, Green Published
DA 2023-12-20
ER

PT J
AU Lu, KH
   Lin, RC
   Yang, JS
   Yang, WE
   Reiter, RJ
   Yang, SF
AF Lu, Ko-Hsiu
   Lin, Renn-Chia
   Yang, Jia-Sin
   Yang, Wei-En
   Reiter, Russel J.
   Yang, Shun-Fa
TI Molecular and Cellular Mechanisms of Melatonin in Osteosarcoma
SO CELLS
LA English
DT Review
DE apoptosis; melatonin; metastasis; osteosarcoma; pathway
ID MESENCHYMAL STEM-CELLS; BREAST-CANCER; SIRT1 INHIBITION; BONE;
   PROLIFERATION; METASTASIS; EXPRESSION; PROTECTION; APOPTOSIS; SURVIVAL
AB Osteosarcoma, the most common primary bone malignancy, occurs most frequently in adolescents with a peak of incidence at 11-15 years. Melatonin, an indole amine hormone, shows a wide range of anticancer activities. The decrease in melatonin levels simultaneously concurs with the increase in bone growth and the peak age distribution of osteosarcoma during puberty, so melatonin has been utilized as an adjunct to chemotherapy to improve the quality of life and clinical outcomes. While a large amount of research has been conducted to understand the complex pleiotropic functions and the molecular and cellular actions elicited by melatonin in various types of cancers, a few review reports have focused on osteosarcoma. Herein, we summarized the anti-osteosarcoma effects of melatonin and its underlying molecular mechanisms to illustrate the known significance of melatonin in osteosarcoma and to address cellular signaling pathways of melatonin in vitro and in animal models. Even in the same kind of osteosarcoma, melatonin has been sparingly investigated to counteract tumor growth, apoptosis, and metastasis through different mechanisms, depending on different cell lines. We highlighted the underlying mechanism of anti-osteosarcoma properties evoked by melatonin, including antioxidant activity, anti-proliferation, induction of apoptosis, and the inhibition of invasion and metastasis. Moreover, we discussed the drug synergy effects of the role of melatonin involved and the method to fortify the anti-cancer effects on osteosarcoma. As a potential therapeutic agent, melatonin is safe for children and adolescents and is a promising candidate for an adjuvant by reinforcing the therapeutic effects and abolishing the unwanted consequences of chemotherapies.
C1 [Lu, Ko-Hsiu; Lin, Renn-Chia] Chung Shan Med Univ Hosp, Dept Orthoped, Taichung 402, Taiwan.
   [Lu, Ko-Hsiu; Lin, Renn-Chia] Chung Shan Med Univ, Sch Med, Taichung 402, Taiwan.
   [Lin, Renn-Chia] Chung Shan Med Univ Hosp, Div Hyperbar Oxygen Therapy & Wound Med, Taichung 402, Taiwan.
   [Yang, Jia-Sin; Yang, Wei-En; Yang, Shun-Fa] Chung Shan Med Univ, Inst Med, Taichung 402, Taiwan.
   [Yang, Jia-Sin; Yang, Wei-En; Yang, Shun-Fa] Chung Shan Med Univ Hosp, Dept Med Res, Taichung 402, Taiwan.
   [Reiter, Russel J.] UT Hlth, Dept Cell Syst & Anat, San Antonio, TX 78229 USA.
C3 Chung Shan Medical University; Chung Shan Medical University Hospital;
   Chung Shan Medical University; Chung Shan Medical University; Chung Shan
   Medical University Hospital; Chung Shan Medical University; Chung Shan
   Medical University; Chung Shan Medical University Hospital; University
   of Texas System; University of Texas Health Science Center at San
   Antonio
RP Yang, SF (通讯作者)，Chung Shan Med Univ, Inst Med, Taichung 402, Taiwan.; Yang, SF (通讯作者)，Chung Shan Med Univ Hosp, Dept Med Res, Taichung 402, Taiwan.; Reiter, RJ (通讯作者)，UT Hlth, Dept Cell Syst & Anat, San Antonio, TX 78229 USA.
EM cshy307@csh.org.tw; cshy594@csh.org.tw; gazn_sheep@yahoo.com.tw;
   weienyang@gmail.com; reiter@uthscsa.edu; ysf@csmu.edu.tw
RI Yang, Shun-Fa/AAN-1519-2020
OI Yang, Shun-Fa/0000-0002-0365-7927; Lu, Ko-Hsiu/0000-0001-7600-4268
CR Acuña-Castroviejo D, 2014, CELL MOL LIFE SCI, V71, P2997, DOI 10.1007/s00018-014-1579-2
   Altindal DC, 2016, J MICROENCAPSUL, V33, P53, DOI 10.3109/02652048.2015.1115901
   Arendt J, 2006, CHRONOBIOL INT, V23, P21, DOI 10.1080/07420520500464361
   Bizzarri M, 2013, EXPERT OPIN THER TAR, V17, P1483, DOI 10.1517/14728222.2013.834890
   Blask DE, 2005, CANCER RES, V65, P11174, DOI 10.1158/0008-5472.CAN-05-1945
   Brzezinski Amnon, 1997, New England Journal of Medicine, V336, P186
   Cardinali DP, 2003, J PINEAL RES, V34, P81, DOI 10.1034/j.1600-079X.2003.00028.x
   Carlberg C, 2000, ANN NY ACAD SCI, V917, P387
   Cheng HL, 2016, ONCOTARGET, V7, P9742, DOI 10.18632/oncotarget.7138
   Cheng YD, 2013, EUR J PHARMACOL, V715, P219, DOI 10.1016/j.ejphar.2013.05.017
   Ciernik IF, 2011, CANCER-AM CANCER SOC, V117, P4522, DOI 10.1002/cncr.26037
   Davis RJ, 2000, CELL, V103, P239, DOI 10.1016/S0092-8674(00)00116-1
   Daw NC, 2015, BRIT J CANCER, V112, P278, DOI 10.1038/bjc.2014.585
   Degterev A, 2003, ONCOGENE, V22, P8543, DOI 10.1038/sj.onc.1207107
   Deming SL, 2012, BREAST CANCER RES TR, V132, P693, DOI 10.1007/s10549-011-1884-5
   Di WL, 1997, NEW ENGL J MED, V336, P1028, DOI 10.1056/NEJM199704033361418
   Fan LL, 2010, WORLD J GASTROENTERO, V16, P1473, DOI 10.3748/wjg.v16.i12.1473
   Ferrari S, 2003, J CLIN ONCOL, V21, P710, DOI 10.1200/JCO.2003.03.141
   GarciaMaurino S, 1997, J IMMUNOL, V159, P574
   Gupta D., 1989, ADV PINEAL RES, P291
   Hardeland R, 2005, ENDOCRINE, V27, P119, DOI 10.1385/ENDO:27:2:119
   Hengartner MO, 2000, NATURE, V407, P770, DOI 10.1038/35037710
   Hill SM, 2015, ENDOCR-RELAT CANCER, V22, pR183, DOI 10.1530/ERC-15-0030
   Ho HY, 2016, J PINEAL RES, V61, P479, DOI 10.1111/jpi.12365
   Hoang BX, 2007, EUR J CANCER PREV, V16, P511, DOI 10.1097/CEJ.0b013e32801023dc
   Hsieh YS, 2007, CARCINOGENESIS, V28, P977, DOI 10.1093/carcin/bgl221
   IGUCHI H, 1982, J CLIN ENDOCR METAB, V54, P1025, DOI 10.1210/jcem-54-5-1025
   Jung-Hynes B, 2010, J PINEAL RES, V48, P9, DOI 10.1111/j.1600-079X.2009.00729.x
   Jung-Hynes B, 2009, FASEB J, V23, P4370, DOI 10.1096/fj.09-129148err
   Jung-Hynes B, 2009, CELL CYCLE, V8, P1478, DOI 10.4161/cc.8.10.8408
   Kahlert UD, 2017, MOL ONCOL, V11, P860, DOI 10.1002/1878-0261.12085
   Karasek M, 2006, J PHYSIOL PHARMACOL, V57, P19
   Karin M, 2002, NAT REV CANCER, V2, P301, DOI 10.1038/nrc780
   Kim EH, 2016, ONCOTARGET, V7, P70869, DOI 10.18632/oncotarget.12281
   León J, 2014, J PINEAL RES, V56, P415, DOI 10.1111/jpi.12131
   Leon-Blanco MM, 2003, J PINEAL RES, V35, P204, DOI 10.1034/j.1600-079X.2003.00077.x
   Levi B, 2011, STEM CELLS, V29, P576, DOI 10.1002/stem.612
   Li T, 2019, J PINEAL RES, V66, DOI 10.1111/jpi.12548
   Li T, 2018, JAMA ONCOL, V4, P1295, DOI 10.1001/jamaoncol.2018.1209
   Liu LF, 2016, CELL PHYSIOL BIOCHEM, V39, P2297, DOI 10.1159/000447922
   Liu LF, 2013, BONE, V55, P432, DOI 10.1016/j.bone.2013.02.021
   Liu LF, 2011, J PINEAL RES, V50, P222, DOI 10.1111/j.1600-079X.2010.00832.x
   Liu XW, 2002, AM J PHYSIOL-HEART C, V283, pH254, DOI 10.1152/ajpheart.01023.2001
   Lu KH, 2018, J PINEAL RES, V65, DOI 10.1111/jpi.12507
   Lu KH, 2014, NUTR CANCER, V66, P625, DOI 10.1080/01635581.2014.894100
   Luchetti F, 2014, J PINEAL RES, V56, P382, DOI 10.1111/jpi.12133
   Luchetti F, 2010, FASEB J, V24, P3603, DOI 10.1096/fj.10-154450
   LYNCH HJ, 1975, SCIENCE, V187, P169, DOI 10.1126/science.1167425
   MAESTRONI GJM, 1993, J PINEAL RES, V14, P1, DOI 10.1111/j.1600-079X.1993.tb00478.x
   Maria S, 2018, J PINEAL RES, V64, DOI 10.1111/jpi.12465
   Mertens Wilson C., 1994, Current Opinion in Oncology, V6, P384, DOI 10.1097/00001622-199407000-00010
   Mirabello L, 2009, CANCER-AM CANCER SOC, V115, P1531, DOI 10.1002/cncr.24121
   Nakade O, 1999, J PINEAL RES, V27, P106, DOI 10.1111/j.1600-079X.1999.tb00603.x
   Nataraj V, 2016, CLIN TRANSL ONCOL, V18, P937, DOI 10.1007/s12094-015-1467-8
   Oertel S, 2010, TUMORI, V96, P582, DOI 10.1177/030089161009600411
   Panzer A, 1997, MED HYPOTHESES, V48, P523, DOI 10.1016/S0306-9877(97)90123-7
   Panzer A, 1998, CANCER LETT, V122, P17, DOI 10.1016/S0304-3835(97)00360-1
   Park KH, 2011, J PINEAL RES, V51, P187, DOI 10.1111/j.1600-079X.2011.00875.x
   Peng TI, 2012, J PINEAL RES, V52, P93, DOI 10.1111/j.1600-079X.2011.00923.x
   Picci P, 2010, ANN ONCOL, V21, P1366, DOI 10.1093/annonc/mdp502
   Qu H, 2018, LIFE SCI, V207, P253, DOI 10.1016/j.lfs.2018.04.030
   Radio NM, 2006, J PINEAL RES, V40, P332, DOI 10.1111/j.1600-079X.2006.00318.x
   Reiter RJ, 1998, PROG NEUROBIOL, V56, P359, DOI 10.1016/S0301-0082(98)00052-5
   REITER RJ, 1991, ENDOCR REV, V12, P151, DOI 10.1210/edrv-12-2-151
   Reiter RJ, 2017, INT J MOL SCI, V18, DOI 10.3390/ijms18040843
   Remy P, 2005, BRAIN, V128, P1314, DOI 10.1093/brain/awh445
   Sanchez-Barcelo EJ, 2012, EXPERT OPIN INV DRUG, V21, P819, DOI 10.1517/13543784.2012.681045
   Schomerus C, 2005, ANN NY ACAD SCI, V1057, P372, DOI 10.1196/annals.1356.028
   Slominski RM, 2012, MOL CELL ENDOCRINOL, V351, P152, DOI 10.1016/j.mce.2012.01.004
   Srinivasan V, 2008, INTEGR CANCER THER, V7, P189, DOI 10.1177/1534735408322846
   Stehle JH, 2003, J NEUROENDOCRINOL, V15, P383, DOI 10.1046/j.1365-2826.2003.01001.x
   Stevens RG, 2014, CA-CANCER J CLIN, V64, P207, DOI 10.3322/caac.21218
   Su SC, 2017, J PINEAL RES, V62, DOI 10.1111/jpi.12370
   Tan DX, 2011, OBES REV, V12, P167, DOI 10.1111/j.1467-789X.2010.00756.x
   Tan DX, 1999, LIFE SCI, V65, P2523, DOI 10.1016/S0024-3205(99)00519-6
   Toma CD, 2007, J PINEAL RES, V43, P206, DOI 10.1111/j.1600-079X.2007.00464.x
   Topal B, 2015, INT J PHARMACEUT, V496, P801, DOI 10.1016/j.ijpharm.2015.11.028
   Valastyan S, 2011, CELL, V147, P275, DOI 10.1016/j.cell.2011.09.024
   Vijayalaxmi, 2002, J CLIN ONCOL, V20, P2575, DOI 10.1200/JCO.2002.11.004
   WALDHAUSER F, 1984, LANCET, V1, P362
   Wang Ya-peng, 2015, Zhongguo Yi Xue Ke Xue Yuan Xue Bao, V37, P215, DOI 10.3881/j.issn.1000-503X.2015.02.013
   Wetterberg L, 1999, REPROD NUTR DEV, V39, P367, DOI 10.1051/rnd:19990309
   WHO, CANCER
   Yu QN, 2000, J PINEAL RES, V29, P86, DOI 10.1034/j.1600-079X.2000.290204.x
   Zhang LM, 2010, J PINEAL RES, V49, P364, DOI 10.1111/j.1600-079X.2010.00803.x
NR 85
TC 36
Z9 39
U1 0
U2 4
PU MDPI
PI BASEL
PA ST ALBAN-ANLAGE 66, CH-4052 BASEL, SWITZERLAND
EI 2073-4409
J9 CELLS-BASEL
JI Cells
PD DEC
PY 2019
VL 8
IS 12
AR 1618
DI 10.3390/cells8121618
PG 14
WC Cell Biology
WE Science Citation Index Expanded (SCI-EXPANDED)
SC Cell Biology
GA KB7AN
UT WOS:000506643500146
PM 31842295
OA Green Published, gold
DA 2023-12-20
ER

PT J
AU Viera, GM
   Salomao, KB
   de Sousa, GR
   Baroni, M
   Delsin, LEA
   Pezuk, JA
   Brassesco, MS
AF Viera, G. M.
   Salomao, K. B.
   de Sousa, G. R.
   Baroni, M.
   Delsin, L. E. A.
   Pezuk, J. A.
   Brassesco, M. S.
TI miRNA signatures in childhood sarcomas and their clinical implications
SO CLINICAL & TRANSLATIONAL ONCOLOGY
LA English
DT Review
DE miRNA; Cancer; Children; Sarcoma; Review
ID OSTEOSARCOMA CELL-PROLIFERATION; EPITHELIAL-MESENCHYMAL TRANSITION;
   ARTICLE. SEE APRIL; MUSCLE-SPECIFIC MICRORNA; POSITIVE FEEDBACK LOOP;
   INHIBITS TUMOR-GROWTH; MODULATES DOXORUBICIN RESISTANCE; MEDIATED
   DOWN-REGULATION; MIGRATION IN-VITRO; PROMOTES APOPTOSIS
AB Progresses in multimodal treatments have significantly improved the outcomes for childhood cancer. Nonetheless, for about one-third of patients with Ewing sarcoma, rhabdomyosarcoma, or osteosarcoma steady remission has remained intangible. Thus, new biomarkers to improve early diagnosis and the development of precision-targeted medicine remain imperative. Over the last decade, remarkable progress has been made in the basic understanding of miRNAs function and in interpreting the contribution of their dysregulation to cancer development and progression. On this basis, this review focuses on what has been learned about the pivotal roles of miRNAs in the regulation of key genes implicated in childhood sarcomas.
C1 [Viera, G. M.; Salomao, K. B.; de Sousa, G. R.; Baroni, M.; Delsin, L. E. A.] Univ Sao Paulo, Ribeirao Preto Sch Med, Ribeirao Preto, Brazil.
   [Pezuk, J. A.] Anhanguera Univ Sao Paulo, UNIAN SP, Sao Paulo, Brazil.
   [Brassesco, M. S.] Univ Sao Paulo, Fac Philosophy Sci & Letters Ribeirao Preto, Ribeirao Preto, Brazil.
   [Brassesco, M. S.] FFCLRP USP, Dept Biol, Av Bandeirantes 3900, BR-14040901 Ribeirao Preto, SP, Brazil.
C3 Universidade de Sao Paulo; Universidade de Sao Paulo
RP Brassesco, MS (通讯作者)，Univ Sao Paulo, Fac Philosophy Sci & Letters Ribeirao Preto, Ribeirao Preto, Brazil.; Brassesco, MS (通讯作者)，FFCLRP USP, Dept Biol, Av Bandeirantes 3900, BR-14040901 Ribeirao Preto, SP, Brazil.
EM solbrassesco@usp.br
RI de Sousa, Graziella Ribeiro/G-8509-2019; Baroni, Mirella/AFP-3337-2022;
   Pezuk, Julia Alejandra/H-1727-2014; Vieira, Gabriela
   Maciel/AAJ-6083-2021; Salomão, Karina KBS Bezerra/N-2562-2017;
   Brassesco, Maria/D-3903-2012
OI de Sousa, Graziella Ribeiro/0000-0003-1809-8539; Baroni,
   Mirella/0000-0002-1622-9606; Pezuk, Julia Alejandra/0000-0001-5412-6619;
   Salomão, Karina KBS Bezerra/0000-0001-6921-5892; Brassesco,
   Maria/0000-0003-4447-784X; Vieira, Gabriela/0000-0001-9862-8039;
   Alberici Delsin, Lara Elis/0000-0002-8452-9141
CR Allen-Rhoades W, 2018, METHODS MOL BIOL, V1699, P113, DOI 10.1007/978-1-4939-7435-1_9
   Armeanu-Ebinger S, 2012, EXP CELL RES, V318, P2567, DOI 10.1016/j.yexcr.2012.07.015
   Ba ZW, 2018, CELL PROLIFERAT, V51, DOI 10.1111/cpr.12409
   Babar IA, 2012, P NATL ACAD SCI USA, V109, pE1695, DOI 10.1073/pnas.1201516109
   Baek D, 2008, NATURE, V455, P64, DOI 10.1038/nature07242
   Ban J, 2011, ONCOGENE, V30, P2173, DOI 10.1038/onc.2010.581
   Bao YP, 2013, ASIAN PAC J CANCER P, V14, P3751, DOI 10.7314/APJCP.2013.14.6.3751
   Bartel DP, 2009, CELL, V136, P215, DOI 10.1016/j.cell.2009.01.002
   Bartel DP, 2004, CELL, V116, P281, DOI 10.1016/S0092-8674(04)00045-5
   Beccafico S, 2015, CARCINOGENESIS, V36, P1071, DOI 10.1093/carcin/bgv098
   Bernstein M, 2006, ONCOLOGIST, V11, P503, DOI 10.1634/theoncologist.11-5-503
   Bersani F, 2016, CANCER RES, V76, P6095, DOI 10.1158/0008-5472.CAN-16-0709
   Bharathy N, 2018, SCI SIGNAL, V11, DOI 10.1126/scisignal.aau7632
   Bhattacharya S, 2016, ONCOGENE, V35, P5282, DOI 10.1038/onc.2016.68
   Bi YL, 2015, TUMOR BIOL, V36, P8405, DOI 10.1007/s13277-015-3581-1
   Bravo V, 2007, BIOCHEM BIOPH RES CO, V353, P1052, DOI 10.1016/j.bbrc.2006.12.135
   Brien DO, 2012, HISTOL HISTOPATHOL, V27, P13, DOI 10.14670/HH-27.13
   Bushati N, 2007, ANNU REV CELL DEV BI, V23, P175, DOI 10.1146/annurev.cellbio.23.090506.123406
   Cai CK, 2012, ONCOL REP, V28, P1764, DOI 10.3892/or.2012.1995
   Cai HK, 2015, J SURG RES, V194, P505, DOI 10.1016/j.jss.2014.11.025
   Cai HQ, 2013, MED ONCOL, V30, DOI 10.1007/s12032-013-0499-6
   Cai QC, 2017, ONCOL REP, V38, P2993, DOI 10.3892/or.2017.5983
   Cai W, 2018, MOL MED REP, V18, P2328, DOI 10.3892/mmr.2018.9173
   Cai W, 2017, BIOMED PHARMACOTHER, V95, P120, DOI 10.1016/j.biopha.2017.07.158
   Calin GA, 2004, P NATL ACAD SCI USA, V101, P11755, DOI 10.1073/pnas.0404432101
   Calleja LR, 2016, CANCER RES, V76, P3236, DOI 10.1158/0008-5472.CAN-15-2317
   Cao JQ, 2017, INT J ONCOL, V51, P1115, DOI 10.3892/ijo.2017.4110
   Cao L, 2016, BIOMED PHARMACOTHER, V84, P828, DOI 10.1016/j.biopha.2016.10.008
   Cao RL, 2018, CANCER CELL INT, V18, DOI 10.1186/s12935-018-0551-x
   Cao Y, 2017, MOL MED REP, V15, P4217, DOI 10.3892/mmr.2017.6493
   Chaffer CL, 2011, SCIENCE, V331, P1559, DOI 10.1126/science.1203543
   Chang YW, 2015, CELL PHYSIOL BIOCHEM, V36, P1186, DOI 10.1159/000430289
   Chen B, 2015, CELL PHYSIOL BIOCHEM, V37, P2183, DOI 10.1159/000438575
   Chen B, 2015, BIOMED PHARMACOTHER, V75, P1, DOI 10.1016/j.biopha.2015.08.012
   Chen BP, 2017, TUMOR BIOL, V39, DOI 10.1177/1010428317703841
   Chen CZ, 2005, NEW ENGL J MED, V353, P1768, DOI 10.1056/NEJMp058190
   Chen GN, 2016, CELL PHYSIOL BIOCHEM, V38, P598, DOI 10.1159/000438653
   Chen HW, 2018, HUM CELL, V31, P300, DOI 10.1007/s13577-018-0215-0
   Chen HJ, 2018, BIOCHEM BIOPH RES CO, V503, P1434, DOI 10.1016/j.bbrc.2018.07.060
   Chen JF, 2006, NAT GENET, V38, P228, DOI 10.1038/ng1725
   Chen JJ, 2018, HUM CELL, V31, P42, DOI 10.1007/s13577-017-0183-9
   Chen JS, 2016, ONCOL REP, V35, P3285, DOI 10.3892/or.2016.4719
   Chen J, 2015, TUMOR BIOL, V36, P8221, DOI 10.1007/s13277-015-3568-y
   Chen L, 2013, FEBS LETT, V587, P1366, DOI 10.1016/j.febslet.2013.03.007
   Chen L, 2014, EXP THER MED, V8, P527, DOI 10.3892/etm.2014.1752
   Chen P, 2017, J CELL BIOCHEM, V118, P74, DOI 10.1002/jcb.25612
   Chen R, 2017, MOL MED REP, V15, P1326, DOI 10.3892/mmr.2017.6149
   Chen SM, 2015, PLOS ONE, V10, DOI 10.1371/journal.pone.0128472
   Chen X, 2017, ANTI-CANCER DRUG, V28, P888, DOI 10.1097/CAD.0000000000000530
   Chen Y, 2018, ONCOL REP, V40, P2251, DOI 10.3892/or.2018.6601
   Cheng D, 2017, ONCOTARGET, V8, P81062, DOI 10.18632/oncotarget.19009
   Cheng DD, 2015, ONCOTARGET, V6, P42761, DOI 10.18632/oncotarget.6199
   Chong Y, 2014, PLOS ONE, V9, DOI 10.1371/journal.pone.0114585
   Chu YW, 2018, EUR REV MED PHARMACO, V22, P2588, DOI 10.26355/eurrev_201805_14952
   Ciarapica R, 2009, CELL CYCLE, V8, P172, DOI 10.4161/cc.8.1.7292
   Ciesla M, 2016, CANCER RES, V76, P5707, DOI 10.1158/0008-5472.CAN-15-1883
   Cortez MA, 2011, NAT REV CLIN ONCOL, V8, P467, DOI 10.1038/nrclinonc.2011.76
   Cui CL, 2017, EXP THER MED, V14, P1045, DOI 10.3892/etm.2017.4624
   Cui MX, 2017, BIOMED PHARMACOTHER, V92, P437, DOI 10.1016/j.biopha.2017.05.081
   Cui SQ, 2015, TUMOR BIOL, V36, P6949, DOI 10.1007/s13277-015-3396-0
   Dai J, 2018, BIOMED PHARMACOTHER, V106, P1441, DOI 10.1016/j.biopha.2018.07.109
   Dai Nan, 2018, Oncotarget, V9, P25414, DOI 10.18632/oncotarget.11003
   de Rie D, 2017, NAT BIOTECHNOL, V35, P872, DOI 10.1038/nbt.3947
   De Vito C, 2011, PLOS ONE, V6, DOI 10.1371/journal.pone.0023592
   Deng Y, 2017, EXCLI J, V16, P618, DOI 10.17179/excli2017-258
   Denli AM, 2004, NATURE, V432, P231, DOI 10.1038/nature03049
   Dey BK, 2011, MOL CELL BIOL, V31, P203, DOI 10.1128/MCB.01009-10
   Di Fiore R, 2016, J CELL PHYSIOL, V231, P1832, DOI 10.1002/jcp.25291
   Diao YR, 2014, J BIOL CHEM, V289, P529, DOI 10.1074/jbc.M113.494716
   Ding J, 2018, INT J ONCOL, V53, P329, DOI 10.3892/ijo.2018.4374
   Ding ML, 2015, ONCOL LETT, V9, P2261, DOI 10.3892/ol.2015.3036
   Dong CH, 2016, AM J TRANSL RES, V8, P4975
   Dong D, 2016, TUMOR BIOL, V37, P6447, DOI 10.1007/s13277-015-4527-3
   Dong J, 2016, ONCOL REP, V36, P1585, DOI 10.3892/or.2016.4949
   Dong XC, 2017, ARCH BIOCHEM BIOPHYS, V630, P47, DOI 10.1016/j.abb.2017.07.011
   Du JY, 2015, ONCOL REP, V33, P1890, DOI 10.3892/or.2015.3797
   Du LX, 2018, ONCOTARGETS THER, V11, P2195, DOI 10.2147/OTT.S102430
   Du ZG, 2018, MOL MED REP, V18, P1917, DOI 10.3892/mmr.2018.9184
   Duan GQ, 2015, TUMOR BIOL, V36, P6201, DOI 10.1007/s13277-015-3305-6
   Duan JH, 2017, MOL MED REP, V16, P5568, DOI 10.3892/mmr.2017.7256
   Duan N, 2015, INT J CLIN EXP PATHO, V8, P10250
   Duan ZF, 2017, MOL ONCOL, V11, P151, DOI 10.1002/1878-0261.12015
   Duan ZF, 2011, MOL CANCER THER, V10, P1337, DOI 10.1158/1535-7163.MCT-11-0096
   Dylla L, 2013, FRONT ONCOL, V3, DOI 10.3389/fonc.2013.00065
   Fan L, 2017, CELL PHYSIOL BIOCHEM, V41, P1935, DOI 10.1159/000472380
   Faraldi M, 2018, ADV CLIN CHEM, V87, P113, DOI 10.1016/bs.acc.2018.07.003
   Fei D, 2016, AM J CANCER RES, V6, P2859
   Feng QO, 2017, EXP THER MED, V13, P3167, DOI 10.3892/etm.2017.4435
   Franzetti GA, 2013, ONCOGENE, V32, P3915, DOI 10.1038/onc.2012.403
   Friedman RC, 2009, GENOME RES, V19, P92, DOI 10.1101/gr.082701.108
   Fujiwara T, 2017, ONCOTARGET, V8, P33375, DOI 10.18632/oncotarget.16498
   Fusco A, 2007, NAT REV CANCER, V7, P899, DOI 10.1038/nrc2271
   Gai PZ, 2017, ONCOL LETT, V13, P2354, DOI 10.3892/ol.2017.5674
   Galtsidis S, 2017, CANCER LETT, V388, P96, DOI 10.1016/j.canlet.2016.11.036
   Gangaraju VK, 2009, NAT REV MOL CELL BIO, V10, P116, DOI 10.1038/nrm2621
   Gao F, 2018, EUR REV MED PHARMACO, V22, P5851, DOI 10.26355/eurrev_201809_15912
   Gao Jinjian, 2016, Xi Bao Yu Fen Zi Mian Yi Xue Za Zhi, V32, P44
   Gao KT, 2016, INT J MOL MED, V38, P1850, DOI 10.3892/ijmm.2016.2800
   Gao Y, 2015, SCI REP-UK, V5, DOI 10.1038/srep11365
   Gao Y, 2014, BIOCHEM BIOPH RES CO, V444, P230, DOI 10.1016/j.bbrc.2014.01.061
   Ge L, 2016, ONCOL LETT, V11, P2207, DOI 10.3892/ol.2016.4162
   Geng S, 2016, J CELL MOL MED, V20, P1611, DOI 10.1111/jcmm.12852
   Ghosh T, 2017, J BIOL CHEM, V292, P21264, DOI 10.1074/jbc.M117.808287
   Gill SL, 2014, TECHNOL HEALTH CARE, V22, P37, DOI 10.3233/THC-130772
   Gindin Y, 2015, FRONT GENET, V6, DOI 10.3389/fgene.2015.00233
   Grilli A, 2015, BMC MED GENOMICS, V8, DOI 10.1186/s12920-015-0106-0
   Grossel MJ, 2006, CELL CYCLE, V5, P266, DOI 10.4161/cc.5.3.2385
   Gu R, 2016, TUMOR BIOL, V37, P353, DOI 10.1007/s13277-015-3801-8
   Gu ZH, 2018, BIOMED PHARMACOTHER, V104, P110, DOI 10.1016/j.biopha.2018.04.193
   Gui ZL, 2017, BRATISL MED J, V118, P449, DOI 10.4149/BLL_2017_087
   Guo SB, 2014, TUMOR BIOL, V35, P7025, DOI 10.1007/s13277-014-1965-2
   Guo T, 2018, CANCER BIOMARK, V22, P79, DOI 10.3233/CBM-170970
   Guo XD, 2017, CANCER CELL INT, V17, DOI 10.1186/s12935-017-0398-6
   Guo XZ, 2016, TUMOR BIOL, V37, P9181, DOI 10.1007/s13277-016-4797-4
   Ha D, 2016, ACTA PHARM SIN B, V6, P287, DOI 10.1016/j.apsb.2016.02.001
   Han CF, 2018, MOL MED REP, V17, P4777, DOI 10.3892/mmr.2018.8374
   Han F, 2017, AM J CANCER RES, V7, P770
   Han JJ, 2004, GENE DEV, V18, P3016, DOI 10.1101/gad.1262504
   Han K, 2015, ONCOTARGET, V6, P8875, DOI 10.18632/oncotarget.3560
   Han K, 2014, INT J ONCOL, V45, P1437, DOI 10.3892/ijo.2014.2571
   Han WF, 2018, BIOMED PHARMACOTHER, V97, P911, DOI 10.1016/j.biopha.2017.11.014
   Han Z, 2018, BIOCHEM BIOPH RES CO, V495, P947, DOI 10.1016/j.bbrc.2017.11.121
   Hanna JA, 2016, CELL DEATH DIS, V7, DOI 10.1038/cddis.2016.159
   Hanna JA, 2018, ONCOGENE, V37, P1991, DOI 10.1038/s41388-017-0081-3
   He CL, 2015, INT J CLIN EXP PATHO, V8, P8348
   He HT, 2014, ONCOL LETT, V7, P1352, DOI 10.3892/ol.2014.1935
   He M, 2017, INT J ONCOL, V50, P1590, DOI 10.3892/ijo.2017.3928
   He QY, 2016, DNA CELL BIOL, V35, P506, DOI 10.1089/dna.2015.3121
   He WB, 2015, INT J CLIN EXP MED, V8, P3482
   He Y, 2017, EXP THER MED, V13, P2003, DOI 10.3892/etm.2017.4204
   Hirahata M, 2016, CANCER MED-US, V5, P892, DOI 10.1002/cam4.651
   Hu J, 2015, PLOS ONE, V10, DOI 10.1371/journal.pone.0121175
   Hu MH, 2017, BIOMED PHARMACOTHER, V95, P1147, DOI 10.1016/j.biopha.2017.08.120
   Hu W, 2015, CELL PHYSIOL BIOCHEM, V37, P933, DOI 10.1159/000430220
   Huang HJ, 2014, ONCOTARGET, V5, P2161, DOI 10.18632/oncotarget.1855
   Huang JH, 2014, TUMOR BIOL, V35, P1095, DOI 10.1007/s13277-013-1146-8
   Huang Jing, 2016, Zhong Nan Da Xue Xue Bao Yi Xue Ban, V41, P809, DOI 10.11817/j.issn.1672-7347.2016.08.006
   Huang LP, 2018, BIOCHEM BIOPH RES CO, V500, P511, DOI 10.1016/j.bbrc.2018.04.131
   Huang YZ, 2015, TUMOR BIOL, V36, P6095, DOI 10.1007/s13277-015-3290-9
   Hurst DR, 2009, CANCER RES, V69, P7495, DOI 10.1158/0008-5472.CAN-09-2111
   Iida K, 2013, CANCER CELL INT, V13, DOI 10.1186/1475-2867-13-21
   Imam JS, 2010, ONCOGENE, V29, P4971, DOI 10.1038/onc.2010.233
   Ipsaro JJ, 2015, NAT STRUCT MOL BIOL, V22, P20, DOI 10.1038/nsmb.2931
   Jacques C, 2016, ONCOTARGET, V7, P54503, DOI 10.18632/oncotarget.10950
   Janssen HLA, 2013, NEW ENGL J MED, V368, P1685, DOI 10.1056/NEJMoa1209026
   Ji QB, 2017, CELL DEATH DIS, V8, DOI 10.1038/cddis.2017.499
   Jia DF, 2018, ONCOL RES, V26, P753, DOI 10.3727/096504017X15024946480113
   Jia JP, 2017, MOL MED REP, V16, P3613, DOI 10.3892/mmr.2017.7023
   Jiang BE, 2016, J EXP CLIN CANC RES, V35, DOI 10.1186/s13046-016-0348-5
   Jiang CM, 2017, TUMOR BIOL, V39, DOI 10.1177/1010428317697556
   Jiang LD, 2015, ONCOL LETT, V10, P3769, DOI 10.3892/ol.2015.3790
   Jiang LD, 2014, TUMOR BIOL, V35, P12645, DOI 10.1007/s13277-014-2588-3
   Jiang N, 2017, CANCER LETT, V405, P46, DOI 10.1016/j.canlet.2017.06.009
   Jiang R, 2017, ONCOL RES, V25, P1409, DOI 10.3727/096504017X14882829077237
   Jiang R, 2017, J CELL BIOCHEM, V118, P3765, DOI 10.1002/jcb.26024
   Jiang R, 2017, AM J CANCER RES, V7, P88
   Jiang WB, 2017, MOL MED REP, V16, P5713, DOI 10.3892/mmr.2017.7249
   Jiang WB, 2017, ONCOL REP, V38, P1099, DOI 10.3892/or.2017.5715
   Jiang WW, 2016, FEBS LETT, V590, P2973, DOI 10.1002/1873-3468.12337
   Jiang XS, 2017, GENE, V606, P10, DOI 10.1016/j.gene.2017.01.002
   Jiang Z, 2018, BIOCHEM BIOPH RES CO, V495, P238, DOI 10.1016/j.bbrc.2017.11.012
   Jiang Z, 2017, TUMOR BIOL, V39, DOI 10.1177/1010428317705751
   Jiao GJ, 2018, CLIN EXP PHARMACOL P, V45, P1317, DOI 10.1111/1440-1681.13006
   Jin H, 2015, INT J CLIN EXP PATHO, V8, P8075
   Jin Y, 2013, DNA CELL BIOL, V32, P302, DOI 10.1089/dna.2013.1977
   Kang MY, 2017, PHARMAZIE, V72, P279, DOI 10.1691/ph.2017.6921
   Karnuth B, 2014, PLOS ONE, V9, DOI 10.1371/journal.pone.0093067
   Kawano M, 2018, CANCER CELL INT, V18, DOI 10.1186/s12935-018-0536-9
   Kawano M, 2017, INT J ONCOL, V51, P1842, DOI 10.3892/ijo.2017.4155
   Kawano M, 2016, INT J ONCOL, V48, P1531, DOI 10.3892/ijo.2016.3379
   Kawano M, 2015, PLOS ONE, V10, DOI 10.1371/journal.pone.0138560
   Kawano M, 2015, J EXP CLIN CANC RES, V34, DOI 10.1186/s13046-015-0192-z
   Kelly AD, 2013, GENOME MED, V5, DOI 10.1186/gm406
   Keremu A, 2019, BIOSCIENCE REP, V39, DOI 10.1042/BSR20170080
   Kim HK, 2006, J CELL BIOL, V174, P677, DOI 10.1083/jcb.200603008
   Kim HR, 2017, ONCOTARGET, V8, P8342, DOI 10.18632/oncotarget.14184
   Kim JC, 2018, CANCER METAST REV, V37, P5, DOI 10.1007/s10555-017-9712-y
   Kim YK, 2007, EMBO J, V26, P775, DOI 10.1038/sj.emboj.7601512
   Kloosterman WP, 2006, DEV CELL, V11, P441, DOI 10.1016/j.devcel.2006.09.009
   Kobayashi Eisuke, 2012, Sarcoma, V2012, P359739, DOI 10.1155/2012/359739
   Kobayashi H, 2016, BBA-GENE REGUL MECH, V1859, P71, DOI 10.1016/j.bbagrm.2015.08.007
   Kong DL, 2018, J CELL BIOCHEM, V119, P1050, DOI 10.1002/jcb.26273
   Kong YW, 2012, LANCET ONCOL, V13, pE249, DOI 10.1016/S1470-2045(12)70073-6
   Kozomara A, 2014, NUCLEIC ACIDS RES, V42, pD68, DOI 10.1093/nar/gkt1181
   Kozomara A, 2011, NUCLEIC ACIDS RES, V39, pD152, DOI 10.1093/nar/gkq1027
   Krol J, 2010, NAT REV GENET, V11, P597, DOI 10.1038/nrg2843
   Kubota Daisuke, 2016, Sarcoma, V2016, P1390571, DOI 10.1155/2016/1390571
   Kwok Grace T, 2017, Noncoding RNA Res, V2, P143, DOI 10.1016/j.ncrna.2017.12.002
   Lazar A, 2006, ARCH PATHOL LAB MED, V130, P1199
   LEE RC, 1993, CELL, V75, P843, DOI 10.1016/0092-8674(93)90529-Y
   Leng JL, 2018, INT J ONCOL, V52, P1095, DOI 10.3892/ijo.2018.4285
   Leong SP, 2018, CLIN EXP METASTAS, V35, P403, DOI 10.1007/s10585-018-9918-6
   Li BH, 2011, EUR J CANCER, V47, P2166, DOI 10.1016/j.ejca.2011.04.037
   Li CH, 2017, ONCOL LETT, V13, P2191, DOI 10.3892/ol.2017.5709
   Li C, 2018, EXP THER MED, V15, P1036, DOI 10.3892/etm.2017.5477
   Li EQ, 2014, TUMOR BIOL, V35, P7645, DOI 10.1007/s13277-014-2031-9
   Li FF, 2014, CELL PHYSIOL BIOCHEM, V34, P2169, DOI 10.1159/000369660
   Li G, 2018, YONSEI MED J, V59, P226, DOI 10.3349/ymj.2018.59.2.226
   Li G, 2018, MOL CELLS, V41, P523, DOI 10.14348/molcells.2018.2200
   Li GD, 2012, CELL PHYSIOL BIOCHEM, V30, P1481, DOI 10.1159/000343336
   Li HZ, 2015, MOL MED REP, V11, P851, DOI 10.3892/mmr.2014.2777
   Li J, 2014, CELL PROLIFERAT, V47, P152, DOI 10.1111/cpr.12093
   Li J, 2017, DNA CELL BIOL, V36, P1117, DOI 10.1089/dna.2017.3888
   Li L, 2012, LAB INVEST, V92, P571, DOI 10.1038/labinvest.2012.10
   Li Q, 2018, J OVONIC RES, V14, P1
   Li QC, 2018, CANCER BIOMARK, V21, P135, DOI 10.3233/CBM-170452
   Li QC, 2018, CANCER BIOMARK, V21, P521, DOI 10.3233/CBM-170255
   Li Q, 2017, INT J BIOL SCI, V13, P1038, DOI 10.7150/ijbs.19476
   Li RZ, 2016, WORLD J SURG ONCOL, V14, DOI 10.1186/s12957-016-0900-y
   Li RZ, 2016, BIOCHEM BIOPH RES CO, V474, P730, DOI 10.1016/j.bbrc.2016.05.018
   Li RR, 2018, MOL MED REP, V18, P1616, DOI 10.3892/mmr.2018.9131
   Li S, 2016, ONCOL LETT, V12, P4905, DOI 10.3892/ol.2016.5362
   Li WH, 2016, BIOMED PHARMACOTHER, V80, P8, DOI 10.1016/j.biopha.2016.03.001
   Li WH, 2015, MOL MED REP, V12, P3359, DOI 10.3892/mmr.2015.3888
   Li X, 2015, CYTOGENET GENOME RES, V146, P124, DOI 10.1159/000437379
   Li XD, 2017, MED SCI MONITOR, V23, P1001, DOI 10.12659/MSM.900084
   Li XY, 2016, AM J CANCER RES, V6, P2869
   Li XF, 2014, TUMOR BIOL, V35, P6021, DOI 10.1007/s13277-014-1797-0
   Li XQ, 2015, INT J CLIN EXP MED, V8, P20157
   Li Y, 2016, EUR REV MED PHARMACO, V20, P5117
   Li Y, 2018, CANCER SCI, V109, P3093, DOI 10.1111/cas.13765
   Li YG, 2013, CARCINOGENESIS, V34, P1601, DOI 10.1093/carcin/bgt065
   Li YC, 2016, ONCOTARGET, V7, P68585, DOI 10.18632/oncotarget.11861
   Li YY, 2017, ONCOTARGET, V8, P10274, DOI 10.18632/oncotarget.14394
   Li YS, 2016, ONCOL LETT, V12, P4203, DOI 10.3892/ol.2016.5172
   Li YS, 2016, ONCOTARGETS THER, V9, P3101, DOI 10.2147/OTT.S96561
   Li Z, 2017, J CELL MOL MED, V21, P315, DOI 10.1111/jcmm.12966
   Li ZM, 2016, J DRUG TARGET, V24, P102, DOI 10.3109/1061186X.2015.1057149
   Li Z, 2016, BIOCHEM BIOPH RES CO, V471, P479, DOI 10.1016/j.bbrc.2016.02.050
   Li ZY, 2015, BIOCHEM BIOPH RES CO, V461, P450, DOI 10.1016/j.bbrc.2015.04.013
   Li Z, 2018, ONCOL LETT, V15, P8687, DOI 10.3892/ol.2018.8397
   Lian F, 2015, PLOS ONE, V10, DOI 10.1371/journal.pone.0121499
   Lim LP, 2003, SCIENCE, V299, P1540, DOI 10.1126/science.1080372
   Lin BC, 2016, MED SCI MONITOR, V22, P1761, DOI 10.12659/MSM.896451
   Lin S, 2014, J HUAZHONG U SCI-MED, V34, P889, DOI 10.1007/s11596-014-1369-y
   Lin T, 2018, ONCOL LETT, V15, P1067, DOI 10.3892/ol.2017.7389
   Lin WJ, 2017, BIOMED PHARMACOTHER, V91, P1075, DOI 10.1016/j.biopha.2017.05.034
   Lin ZJ, 2016, J CANCER RES CLIN, V142, P239, DOI 10.1007/s00432-015-2028-9
   Lin ZW, 2019, J CELL BIOCHEM, V120, P2657, DOI 10.1002/jcb.27580
   Liou YF, 2014, BMC BIOINFORMATICS, V15, DOI 10.1186/1471-2105-15-S16-S4
   Liu CJ, 2015, MOL MED REP, V12, P3674, DOI 10.3892/mmr.2015.3880
   Liu CB, 2017, J CELL BIOCHEM, V118, P2250, DOI 10.1002/jcb.25879
   Liu CJ, 2015, MOL MED REP, V12, P6261, DOI 10.3892/mmr.2015.4197
   Liu H, 2015, INT J CLIN EXP PATHO, V8, P14241
   Liu HL, 2017, MOL MED REP, V15, P1204, DOI 10.3892/mmr.2017.6108
   Liu J, 2016, EXP THER MED, V12, P4135, DOI 10.3892/etm.2016.3880
   Liu J, 2018, INT J ONCOL, V52, P1295, DOI 10.3892/ijo.2018.4275
   Liu J, 2015, BIOMATERIALS, V52, P148, DOI 10.1016/j.biomaterials.2015.02.007
   Liu K, 2017, LIFE SCI, V188, P141, DOI 10.1016/j.lfs.2017.09.003
   Liu K, 2017, J BIOMED SCI, V24, DOI 10.1186/s12929-017-0353-9
   Liu K, 2017, CELL CYCLE, V16, P578, DOI 10.1080/15384101.2017.1288324
   Liu LH, 2011, BIOCHEM BIOPH RES CO, V416, P31, DOI 10.1016/j.bbrc.2011.10.117
   Liu M, 2016, ONCOL RES, V23, P257, DOI 10.3727/096504016X14562725373752
   Liu MJ, 2016, ONCOL REP, V36, P3371, DOI 10.3892/or.2016.5182
   Liu Q, 2016, MOL MED REP, V14, P439, DOI 10.3892/mmr.2016.5256
   Liu QF, 2017, MOL CARCINOGEN, V56, P1312, DOI 10.1002/mc.22593
   Liu SY, 2017, BIOCHEM BIOPH RES CO, V482, P987, DOI 10.1016/j.bbrc.2016.11.145
   Liu SP, 2015, CELL PHYSIOL BIOCHEM, V37, P1956, DOI 10.1159/000438556
   Liu W, 2017, BIOMED PHARMACOTHER, V87, P621, DOI 10.1016/j.biopha.2016.12.121
   Liu W, 2015, FEBS LETT, V589, P3148, DOI 10.1016/j.febslet.2015.08.034
   Liu W, 2015, DIAGN PATHOL, V10, DOI 10.1186/s13000-015-0329-6
   Liu XJ, 2018, ONCOL LETT, V16, P2229, DOI 10.3892/ol.2018.8939
   Liu Y, 2016, TECHNOL CANCER RES T, V15, pNP40, DOI 10.1177/1533034615601281
   Liu YJ, 2018, ONCOL REP, V39, P491, DOI 10.3892/or.2017.6142
   Liu YF, 2017, ONCOL RES, V25, P989, DOI 10.3727/096504016X14813867762123
   Liu YL, 2015, INT J ONCOL, V47, P1672, DOI 10.3892/ijo.2015.3147
   Liu ZF, 2016, EUR REV MED PHARMACO, V20, P1251
   Liu ZD, 2017, BIOCHEM BIOPH RES CO, V486, P211, DOI 10.1016/j.bbrc.2017.02.045
   Liu Z, 2014, PLOS ONE, V9, DOI 10.1371/journal.pone.0102621
   Long XH, 2015, TUMOR BIOL, V36, P3799, DOI 10.1007/s13277-014-3021-7
   Lu J, 2017, ONCOGENE, V36, P231, DOI 10.1038/onc.2016.194
   Lu M, 2008, PLOS ONE, V3, DOI 10.1371/journal.pone.0003420
   Lu QS, 2018, MOL MED REP, V18, P3577, DOI 10.3892/mmr.2018.9365
   Lu T, 2015, INT J CLIN EXP PATHO, V8, P10776
   Luo W, 2016, ONCOTARGET, V7, P54733, DOI 10.18632/oncotarget.10752
   Luo XJ, 2014, CELL PHYSIOL BIOCHEM, V34, P2180, DOI 10.1159/000369661
   Luo ZP, 2016, CANCER BIOTHER RADIO, V31, P153, DOI 10.1089/cbr.2016.1995
   Luo Z, 2018, MOL MED REP, V17, P2005, DOI 10.3892/mmr.2017.8079
   Lv C, 2016, TUMOR BIOL, V37, P9333, DOI 10.1007/s13277-016-4807-6
   Lv GY, 2018, ONCOL RES, V26, P837, DOI 10.3727/096504017X14920318811721
   Lv HL, 2014, MOL MED REP, V10, P2912, DOI 10.3892/mmr.2014.2582
   Lv HC, 2014, EXP THER MED, V8, P1575, DOI 10.3892/etm.2014.1942
   Ma C, 2018, ONCOL RES, V26, P765, DOI 10.3727/096504017X15021536183535
   Ma CB, 2016, ONCOL REP, V35, P3257, DOI 10.3892/or.2016.4718
   Ma L, 2007, NATURE, V449, P682, DOI 10.1038/nature06174
   Ma WL, 2014, TUMOR BIOL, V35, P12467, DOI 10.1007/s13277-014-2565-x
   Mansoori B, 2017, IMMUNOL INVEST, V46, P880, DOI 10.1080/08820139.2017.1377407
   Mao JH, 2012, ONCOL LETT, V4, P1125, DOI 10.3892/ol.2012.863
   Marino MT, 2014, ANN ONCOL, V25, P2080, DOI 10.1093/annonc/mdu249
   Martignetti L, 2012, PLOS ONE, V7, DOI 10.1371/journal.pone.0041770
   Matsui Y, 2003, J BIOL CHEM, V278, P11369, DOI 10.1074/jbc.M300164200
   McKinsey EL, 2011, ONCOGENE, V30, P4910, DOI 10.1038/onc.2011.197
   Megiorni F, 2014, BMC CANCER, V14, DOI 10.1186/1471-2407-14-880
   Meng Q., 2018, TUMOUR BIOL, V40, DOI [10.1177/1010428317744704, DOI 10.1177/1010428317744704]
   Meng QB, 2018, INT J MOL MED, V41, P2968, DOI 10.3892/ijmm.2018.3458
   Meng YC, 2017, SCI REP-UK, V7, DOI 10.1038/s41598-017-00405-3
   Meunier J, 2013, GENOME RES, V23, P34, DOI 10.1101/gr.140269.112
   Miao JL, 2018, CELL PHYSIOL BIOCHEM, V45, P1966, DOI 10.1159/000487973
   Missiaglia E, 2010, BRIT J CANCER, V102, P1769, DOI 10.1038/sj.bjc.6605684
   Missiaglia E, 2017, CANCER LETT, V385, P251, DOI 10.1016/j.canlet.2016.10.011
   Miyachi M, 2010, BIOCHEM BIOPH RES CO, V400, P89, DOI 10.1016/j.bbrc.2010.08.015
   Monterde-Cruz L, 2018, HUM CELL, V31, P292, DOI 10.1007/s13577-018-0214-1
   Moore C, 2017, PLOS ONE, V12, DOI 10.1371/journal.pone.0178028
   Mori F, 2015, ONCOTARGET, V6, P13947, DOI 10.18632/oncotarget.3539
   Mosakhani N, 2012, J EXP CLIN CANC RES, V31, DOI 10.1186/1756-9966-31-24
   Mu YSL, 2014, MED ONCOL, V31, DOI 10.1007/s12032-013-0821-3
   Murray MJ, 2015, CANCER EPIDEM BIOMAR, V24, P350, DOI 10.1158/1055-9965.EPI-14-0669
   Nakatani F, 2012, J PATHOL, V226, P796, DOI 10.1002/path.3007
   Nakka M, 2017, ONCOTARGET, V8, P96738, DOI 10.18632/oncotarget.18236
   Namlos HM, 2012, PLOS ONE, V7, DOI 10.1371/journal.pone.0048086
   Nguyen T, 2008, CURR OPIN MOL THER, V10, P158
   Ni Z, 2016, GENET MOL RES, V15, DOI 10.4238/gmr.15027807
   Nie CL, 2015, GENET MOL RES, V14, P19049, DOI 10.4238/2015.December.29.12
   Niu GF, 2015, CELL PROLIFERAT, V48, P348, DOI 10.1111/cpr.12187
   Niu GF, 2015, PLOS ONE, V10, DOI 10.1371/journal.pone.0119225
   Niu JJ, 2016, DIS MARKERS, V2016, P1, DOI 10.1155/2016/7068986
   Novák J, 2013, PEDIATR BLOOD CANCER, V60, P1739, DOI 10.1002/pbc.24664
   Occhipinti G, 2016, TUMOR BIOL, V37, P11657, DOI 10.1007/s13277-016-5164-1
   Okada C, 2009, SCIENCE, V326, P1275, DOI 10.1126/science.1178705
   Osaki M, 2011, MOL THER, V19, P1123, DOI 10.1038/mt.2011.53
   Osaki S, 2016, SCI REP-UK, V6, DOI 10.1038/srep28953
   Ouyang L, 2013, MED ONCOL, V30, DOI 10.1007/s12032-012-0340-7
   Pan BL, 2018, CELL PHYSIOL BIOCHEM, V45, P1410, DOI 10.1159/000487567
   Pan L, 2018, MOL MED REP, V18, P441, DOI 10.3892/mmr.2018.8997
   Pang PC, 2016, EUR REV MED PHARMACO, V20, P3765
   Parafioriti A, 2016, INT J MOL SCI, V17, DOI 10.3390/ijms17050656
   Parrish JK, 2015, ONCOGENE, V34, P257, DOI 10.1038/onc.2013.541
   Peng NN, 2018, BIOCHEM CELL BIOL, V96, P515, DOI 10.1139/bcb-2017-0186
   Pezuk J.A., 2017, HUM J, V8, P278
   Poos K, 2013, PLOS COMPUT BIOL, V9, DOI 10.1371/journal.pcbi.1003210
   Pu YG, 2017, SCI REP-UK, V7, DOI 10.1038/srep44218
   Pu YG, 2017, BMC CANCER, V17, DOI 10.1186/s12885-016-3002-x
   Pu YG, 2016, CANCER CELL INT, V16, DOI 10.1186/s12935-016-0340-3
   Pu YG, 2016, ONCOTARGET, V7, P28420, DOI 10.18632/oncotarget.8546
   Pu YG, 2016, CLIN EXP METASTAS, V33, P359, DOI 10.1007/s10585-016-9783-0
   Qian M, 2018, ONCOL LETT, V15, P8149, DOI 10.3892/ol.2018.8268
   Qu F, 2016, ONCOL LETT, V11, P1592, DOI 10.3892/ol.2015.4073
   Qu Q, 2017, CELL BIOL INT, V41, P287, DOI 10.1002/cbin.10723
   Qu Y, 2016, TUMOR BIOL, V37, P5275, DOI 10.1007/s13277-015-4389-8
   Rao PK, 2010, FASEB J, V24, P3427, DOI 10.1096/fj.09-150698
   Rehei AL, 2018, EUR REV MED PHARMACO, V22, P5156, DOI 10.26355/eurrev_201808_15711
   Ren XF, 2016, BRIT J BIOMED SCI, V73, P158, DOI 10.1080/09674845.2016.1220710
   Roberto GM, 2020, PATHOL ONCOL RES, V26, P133, DOI 10.1007/s12253-017-0374-4
   Roberto GM, 2020, PATHOL ONCOL RES, V26, P877, DOI 10.1007/s12253-019-00633-0
   Roberto GM, 2019, CANCER GENET-NY, V230, P21, DOI 10.1016/j.cancergen.2018.11.003
   Robin TP, 2012, MOL CANCER RES, V10, P1098, DOI 10.1158/1541-7786.MCR-12-0086
   Romaine SPR, 2015, HEART, V101, P921, DOI 10.1136/heartjnl-2013-305402
   Ru N, 2018, GENE, V645, P163, DOI 10.1016/j.gene.2017.12.028
   Ruan WD, 2016, ONCOTARGETS THER, V9, P303, DOI 10.2147/OTT.S95204
   Rupaimoole R, 2017, NAT REV DRUG DISCOV, V16, P203, DOI 10.1038/nrd.2016.246
   Ruymann FB, 2000, CANCER INVEST, V18, P223, DOI 10.3109/07357900009031827
   Salah Z, 2015, ONCOTARGET, V6, P4920, DOI 10.18632/oncotarget.3025
   Sanchez-Diaz Patricia C, 2014, Oncoscience, V1, P599
   Sarver AL, 2013, ORPHANET J RARE DIS, V8, DOI 10.1186/1750-1172-8-7
   Sarver AL, 2010, CANCER RES, V70, P9570, DOI 10.1158/0008-5472.CAN-10-2074
   Satterfield L, 2017, INT J CANCER, V141, P2062, DOI 10.1002/ijc.30909
   Schwentner R, 2017, ONCOTARGET, V8, P10980, DOI 10.18632/oncotarget.14091
   Shang Y, 2015, INT J CLIN EXP PATHO, V8, P2461
   Shao XJ, 2015, CELL PHYSIOL BIOCHEM, V36, P2051, DOI 10.1159/000430172
   Sheinerman K, 2018, AGING-US, V10, P3017, DOI 10.18632/aging.101613
   Shen H, 2018, INT J MOL MED, V42, P21, DOI 10.3892/ijmm.2018.3594
   Shen L, 2014, PLOS ONE, V9, DOI 10.1371/journal.pone.0109138
   Shen SY, 2017, CANCER LETT, V407, P32, DOI 10.1016/j.canlet.2017.08.005
   Shi JY, 2018, J CELL BIOCHEM, V119, P1215, DOI 10.1002/jcb.26294
   Shi Y, 2017, ONCOL RES, V25, P1421, DOI 10.3727/096504016X14826089198805
   Shi Y, 2015, ONCOL REP, V34, P399, DOI 10.3892/or.2015.3986
   Shi ZC, 2015, TUMOR BIOL, V36, P8579, DOI 10.1007/s13277-015-3614-9
   Shi ZW, 2016, CANCER BIOMARK, V17, P249, DOI 10.3233/CBM-160637
   Shimbo K, 2014, BIOCHEM BIOPH RES CO, V445, P381, DOI 10.1016/j.bbrc.2014.02.007
   Shu Y, 2018, BRATISL MED J, V119, P41, DOI 10.4149/BLL_2018_009
   Simonson B, 2015, MINI-REV MED CHEM, V15, P467, DOI 10.2174/1389557515666150324123208
   Skrzypek K, 2018, CELL DEATH DIS, V9, DOI 10.1038/s41419-018-0693-8
   Skrzypek K, 2015, ONCOTARGET, V6, P31378, DOI 10.18632/oncotarget.5145
   Sohn EJ, 2012, BIOCHEM BIOPH RES CO, V426, P89, DOI 10.1016/j.bbrc.2012.08.041
   Song B, 2009, ONCOGENE, V28, P4065, DOI 10.1038/onc.2009.274
   Song B, 2010, MOL CANCER, V9, DOI 10.1186/1476-4598-9-96
   Song JY, 2017, BIOCHEM BIOPH RES CO, V490, P217, DOI 10.1016/j.bbrc.2017.06.024
   Song L, 2017, BRAZ J MED BIOL RES, V50, DOI [10.1590/1414-431X20176359, 10.1590/1414-431x20176359]
   Song L, 2013, ARCH BIOCHEM BIOPHYS, V535, P128, DOI 10.1016/j.abb.2013.04.001
   Song QC, 2014, ONCOL REP, V31, P1263, DOI 10.3892/or.2014.2989
   Song XH, 2017, INT J MOL MED, V40, P891, DOI 10.3892/ijmm.2017.3046
   Song YD, 2017, CELL MOL BIOL, V63, P75, DOI 10.14715/cmb/2017.63.9.14
   Su SJ, 2017, PHARMAZIE, V72, P759, DOI 10.1691/ph.2017.7439
   Sugito N, 2017, NUCLEIC ACID THER, V27, P365, DOI 10.1089/nat.2017.0673
   Sun BY, 2015, BIOMED PHARMACOTHER, V71, P58, DOI 10.1016/j.biopha.2015.02.014
   Sun M, 2015, CELL DEATH DIS, V6, DOI 10.1038/cddis.2015.225
   Sun MM, 2014, ONCOGENE, V33, P2075, DOI 10.1038/onc.2013.165
   Sun TH, 2018, MOL CARCINOGEN, V57, P262, DOI 10.1002/mc.22753
   Sun XR, 2018, SCI REP-UK, V8, DOI 10.1038/s41598-017-18739-3
   Sun XH, 2015, TUMOR BIOL, V36, P2127, DOI 10.1007/s13277-014-2822-z
   Sun XH, 2015, MOL CELL BIOCHEM, V403, P139, DOI 10.1007/s11010-015-2344-z
   Sun XY, 2018, EXP THER MED, V15, P5058, DOI 10.3892/etm.2018.6068
   Sun YB, 2016, SCI REP-UK, V6, DOI 10.1038/srep34238
   Sun ZW, 2018, BIOCHEM BIOPH RES CO, V495, P1363, DOI 10.1016/j.bbrc.2017.10.002
   Sun ZW, 2014, MOL CELL BIOCHEM, V397, P277, DOI 10.1007/s11010-014-2195-z
   Sun ZB, 2017, CANCER BIOTHER RADIO, V32, P371, DOI 10.1089/cbr.2017.2268
   Tan XY, 2015, BONE RES, V3, DOI 10.1038/boneres.2015.33
   Tanaka K, 2016, INT J ONCOL, V48, P1135, DOI 10.3892/ijo.2016.3317
   Tang B, 2017, EUR REV MED PHARMACO, V21, P246
   Tang Q, 2018, BIOCHEM BIOPH RES CO, V497, P827, DOI 10.1016/j.bbrc.2018.02.091
   Tang W, 2018, ONCOL LETT, V15, P7649, DOI 10.3892/ol.2018.8294
   Tanzer A, 2004, J MOL BIOL, V339, P327, DOI 10.1016/j.jmb.2004.03.065
   Tao TY, 2017, CELL PHYSIOL BIOCHEM, V43, P768, DOI 10.1159/000481560
   Taulli R, 2009, J CLIN INVEST, V119, P2366, DOI 10.1172/JCI38075
   Thayanithy V, 2012, BONE, V50, P171, DOI 10.1016/j.bone.2011.10.012
   Tian K, 2015, CANCER GENE THER, V22, P351, DOI 10.1038/cgt.2015.27
   Tian LQ, 2017, MOL MED REP, V16, P4829, DOI 10.3892/mmr.2017.7127
   Tian Q, 2014, EJSO-EUR J SURG ONC, V40, P67, DOI 10.1016/j.ejso.2013.08.024
   Tian X, 2015, INT J CLIN EXP PATHO, V8, P6442
   Tiram G, 2016, ACS NANO, V10, P2028, DOI 10.1021/acsnano.5b06189
   Tombolan L, 2015, PLOS ONE, V10, DOI 10.1371/journal.pone.0125171
   Tsai HC, 2014, ONCOTARGET, V5, P3800, DOI 10.18632/oncotarget.1998
   Tüfekci KU, 2014, METHODS MOL BIOL, V1107, P15, DOI 10.1007/978-1-62703-748-8_2
   Vanas V, 2016, PLOS ONE, V11, DOI 10.1371/journal.pone.0161023
   Vella S, 2015, CLIN EPIGENETICS, V7, DOI 10.1186/s13148-015-0107-z
   Ventura S, 2016, ONCOGENE, V35, P3944, DOI 10.1038/onc.2015.463
   Vetter NS, 2017, MOL CANCER RES, V15, P953, DOI 10.1158/1541-7786.MCR-16-0372
   Wang CY, 2016, EUR REV MED PHARMACO, V20, P3552
   Wang C, 2017, SCI REP-UK, V7, DOI 10.1038/srep41456
   Wang CJ, 2017, PATHOL RES PRACT, V213, P389, DOI 10.1016/j.prp.2016.12.028
   Wang F, 2016, TECHNOL CANCER RES T, V15, pNP105, DOI 10.1177/1533034615618849
   Wang GC, 2016, J BONE ONCOL, V5, P51, DOI 10.1016/j.jbo.2016.02.002
   Wang GB, 2015, TUMOR BIOL, V36, P4715, DOI 10.1007/s13277-015-3120-0
   Wang GJ, 2015, TUMOR BIOL, V36, P7891, DOI 10.1007/s13277-015-3379-1
   Wang H, 2017, SCI REP-UK, V7, DOI 10.1038/s41598-017-05819-7
   Wang HP, 2018, ONCOL RES, V26, P665, DOI 10.3727/096504017X14908298412505
   Wang HP, 2017, YONSEI MED J, V58, P1092, DOI 10.3349/ymj.2017.58.6.1092
   Wang H, 2017, MOL MED REP, V16, P5157, DOI 10.3892/mmr.2017.7273
   Wang H, 2008, CANCER CELL, V14, P369, DOI 10.1016/j.ccr.2008.10.006
   Wang JD, 2018, INT J ONCOL, V52, P77, DOI 10.3892/ijo.2017.4187
   Wang JS, 2018, AGING-US, V10, P1294, DOI 10.18632/aging.101468
   Wang J, 2016, BIOMED PHARMACOTHER, V84, P947, DOI 10.1016/j.biopha.2016.09.108
   Wang JT, 2017, ONCOL RES, V25, P1517, DOI 10.3727/096504017X14859934460780
   Wang KJ, 2016, TUMOR BIOL, V37, P3823, DOI 10.1007/s13277-015-4213-5
   Wang L, 2019, PATHOL ONCOL RES, V25, P527, DOI 10.1007/s12253-018-0454-0
   Wang L, 2018, GENE, V679, P100, DOI 10.1016/j.gene.2018.08.078
   Wang L, 2015, ONCOTARGETS THER, V8, P2635, DOI 10.2147/OTT.S80088
   Wang L, 2015, TUMOR BIOL, V36, P3911, DOI 10.1007/s13277-014-3034-2
   Wang L, 2018, CANCER BIOTHER RADIO, V33, P32, DOI 10.1089/cbr.2017.2306
   Wang L, 2016, TUMOR BIOL, V37, P14939, DOI 10.1007/s13277-016-5386-2
   Wang Longfei, 2016, Zhong Nan Da Xue Xue Bao Yi Xue Ban, V41, P1285, DOI 10.11817/j.issn.1672-7347.2016.12.006
   Wang LQ, 2015, EPIGENOMICS-UK, V7, P461, DOI 10.2217/epi.15.6
   Wang N, 2018, ONCOL REP, V39, P747, DOI 10.3892/or.2017.6150
   Wang Q, 2014, TUMOR BIOL, V35, P12743, DOI 10.1007/s13277-014-2600-y
   Wang R J, 2016, Zhonghua Bing Li Xue Za Zhi, V45, P866, DOI 10.3760/cma.j.issn.0529-5807.2016.12.010
   Wang SH, 2015, ADV HEALTHC MATER, V4, P281, DOI 10.1002/adhm.201400222
   Wang SN, 2017, MOL THER, V25, P2140, DOI 10.1016/j.ymthe.2017.05.018
   Wang SH, 2016, TECHNOL CANCER RES T, V15, pNP49, DOI 10.1177/1533034615601563
   Wang WT, 2018, BIOMED PHARMACOTHER, V107, P1763, DOI 10.1016/j.biopha.2018.06.124
   Wang W, 2016, ONCOL REP, V35, P1473, DOI 10.3892/or.2016.4542
   Wang W, 2015, ONCOTARGET, V6, P10297, DOI 10.18632/oncotarget.3305
   Wang X, 2017, BIOSCIENCE REP, V37, P1, DOI DOI 10.1007/s13277-016-5379-1
   Wang X, 2017, CLIN EXP MED, V17, P175, DOI 10.1007/s10238-016-0422-5
   Wang XY, 2018, ONCOL RES, V26, P495, DOI 10.3727/096504017X14982578608217
   Wang YD, 2016, TUMOR BIOL, V37, P15211, DOI 10.1007/s13277-016-5417-z
   Wang YB, 2018, ONCOL REP, V39, P589, DOI 10.3892/or.2017.6129
   Wang Y, 2018, CELL PHYSIOL BIOCHEM, V45, P844, DOI 10.1159/000487178
   Wang Y, 2018, J CELL BIOCHEM, V119, P669, DOI 10.1002/jcb.26230
   Wang Y, 2017, CANCER SCI, V108, P859, DOI 10.1111/cas.13201
   Wang Y, 2017, ONCOL LETT, V13, P3057, DOI 10.3892/ol.2017.5818
   Wang Y, 2016, CANCER LETT, V382, P137, DOI 10.1016/j.canlet.2016.08.024
   Wang Y, 2015, AM J TRANSL RES, V7, P111
   Wang ZG, 2017, ONCOTARGET, V8, P31465, DOI 10.18632/oncotarget.16356
   Wang ZG, 2014, PEDIATR BLOOD CANCER, V61, P206, DOI 10.1002/pbc.24763
   Wang ZL, 2016, EXP THER MED, V11, P1293, DOI 10.3892/etm.2016.3085
   Waresijiang N, 2016, MOL MED REP, V13, P4859, DOI 10.3892/mmr.2016.5141
   Wei RX, 2016, BIOSCIENCE REP, V36, DOI 10.1042/BSR20160238
   Wei RX, 2015, BIOMED PHARMACOTHER, V72, P158, DOI 10.1016/j.biopha.2015.04.012
   Wen J, 2017, TUMOR BIOL, V39, DOI 10.1177/1010428317705761
   Williams RF, 2016, SURG CLIN N AM, V96, P1107, DOI 10.1016/j.suc.2016.05.012
   Won KY, 2013, HUM PATHOL, V44, P1648, DOI 10.1016/j.humpath.2013.01.016
   Wu B, 2015, MOL MED REP, V12, P7433, DOI 10.3892/mmr.2015.4399
   Wu DP, 2017, BIOMED PHARMACOTHER, V95, P207, DOI 10.1016/j.biopha.2017.08.068
   Wu HJ, 2016, J CANCER RES THER, V12, P68, DOI 10.4103/0973-1482.191635
   Wu PF, 2016, ONCOTARGET, V7, P42241, DOI 10.18632/oncotarget.9948
   Wu Q, 2018, EXP THER MED, V15, P173, DOI 10.3892/etm.2017.5356
   Wu SF, 2016, GENE, V584, P83, DOI 10.1016/j.gene.2016.03.021
   Wu XK, 2017, PLOS ONE, V12, DOI 10.1371/journal.pone.0175553
   Wu XL, 2017, MOL MED REP, V16, P4293, DOI 10.3892/mmr.2017.7103
   Wu XY, 2013, INT J MED SCI, V10, P676, DOI 10.7150/ijms.5528
   Wu Yujuan, 2017, Xi Bao Yu Fen Zi Mian Yi Xue Za Zhi, V33, P1365
   Wu Z, 2018, BIOCHEM BIOPH RES CO, V502, P465, DOI 10.1016/j.bbrc.2018.05.184
   Xiao J, 2017, ONCOL REP, V37, P2513, DOI 10.3892/or.2017.5484
   Xiao Q, 2017, ONCOTARGET, V8, P34678, DOI 10.18632/oncotarget.16149
   Xiao QR, 2018, ONCOL REP, V39, P2703, DOI 10.3892/or.2018.6394
   Xiao QR, 2017, ONCOL RES, V25, P267, DOI 10.3727/096504016X14732510786564
   Xiao Y, 2018, CANCER INVEST, V36, P1, DOI 10.1080/07357907.2017.1415348
   Xie BB, 2018, BIOMED RES INT, V2018, DOI 10.1155/2018/4761064
   Xie CH, 2016, TUMOR BIOL, V37, P15031, DOI 10.1007/s13277-016-5391-5
   Xie CH, 2018, BIOMED PHARMACOTHER, V97, P1645, DOI 10.1016/j.biopha.2017.12.004
   Xie L, 2018, CELL DEATH DIS, V9, DOI 10.1038/s41419-018-0813-5
   Xie X, 2017, BIOSCIENCE REP, V37, DOI 10.1042/BSR20160542
   Xie ZK, 2018, BIOTECHNOL LETT, V40, P47, DOI 10.1007/s10529-017-2445-8
   Xin M, 2016, ONCOTARGET, V7, P44252, DOI 10.18632/oncotarget.10020
   Xing BG, 2016, AM J TRANSL RES, V8, P1082
   Xu B, 2017, ONCOL RES, V25, P1161, DOI 10.3727/096504017X14841698396829
   Xu EJ, 2016, ONCOL REP, V35, P275, DOI 10.3892/or.2015.4393
   Xu GX, 2014, CELL PHYSIOL BIOCHEM, V33, P1329, DOI 10.1159/000358700
   Xu HD, 2014, CELL BIOCHEM BIOPHYS, V69, P319, DOI 10.1007/s12013-013-9801-7
   Xu HY, 2018, INT J CANCER, V143, P1134, DOI 10.1002/ijc.31389
   Xu HD, 2014, CELL PHYSIOL BIOCHEM, V33, P1547, DOI 10.1159/000358718
   Xu JQ, 2014, TUMOR BIOL, V35, P9847, DOI 10.1007/s13277-014-2229-x
   Xu JQ, 2013, TUMOR BIOL, V34, P3871, DOI 10.1007/s13277-013-0974-x
   Xu JL, 2013, BIOMED PHARMACOTHER, V67, P381, DOI 10.1016/j.biopha.2013.03.013
   Xu J, 2017, ONCOL LETT, V14, P2483, DOI 10.3892/ol.2017.6393
   Xu M, 2017, EUR REV MED PHARMACO, V21, P715
   Xu M, 2014, MED ONCOL, V31, DOI 10.1007/s12032-014-0972-x
   Xu N, 2018, ENVIRON SCI POLLUT R, V25, P12064, DOI 10.1007/s11356-018-1331-9
   Xu N, 2014, PLOS ONE, V9, DOI 10.1371/journal.pone.0115300
   Xu RD, 2016, ONCOL REP, V35, P1757, DOI 10.3892/or.2015.4497
   Xu YW, 2018, BIOMED PHARMACOTHER, V98, P531, DOI 10.1016/j.biopha.2017.12.086
   Xu ZY, 2014, BIOCHEM BIOPH RES CO, V449, P190, DOI 10.1016/j.bbrc.2014.04.140
   Xue Z, 2015, PLOS ONE, V10, DOI 10.1371/journal.pone.0127682
   Yan D, 2009, J BIOL CHEM, V284, P29596, DOI 10.1074/jbc.M109.020511
   Yan K, 2012, PLOS ONE, V7, DOI 10.1371/journal.pone.0033778
   Yang CL, 2014, INT J MOL SCI, V15, P423, DOI 10.3390/ijms15010423
   Yang DW, 2015, PLOS ONE, V10, DOI 10.1371/journal.pone.0132225
   Yang G, 2017, ONCOL REP, V38, P3039, DOI 10.3892/or.2017.5931
   Yang GL, 2018, BIOMED PHARMACOTHER, V103, P1238, DOI 10.1016/j.biopha.2018.04.146
   Yang GJ, 2016, EXP MOL PATHOL, V100, P160, DOI 10.1016/j.yexmp.2015.12.010
   Yang HY, 2017, ONCOL RES, V25, P1231, DOI 10.3727/096504017X14850134190255
   Yang JX, 2018, INT J MOL MED, V41, P1845, DOI 10.3892/ijmm.2018.3433
   Yang L, 2015, CYTOGENET GENOME RES, V146, P268, DOI 10.1159/000441073
   Yang SF, 2015, ONCOTARGET, V6, P2736, DOI 10.18632/oncotarget.3088
   Yang XM, 2017, MOL MED REP, V16, P3565, DOI 10.3892/mmr.2017.6975
   Yang X, 2018, BIOCHEM BIOPH RES CO, V496, P1197, DOI 10.1016/j.bbrc.2018.01.170
   Yang YQ, 2014, TUMOR BIOL, V35, P10287, DOI 10.1007/s13277-014-2316-z
   Yang Z, 2018, ONCOL REP, V39, P545, DOI 10.3892/or.2017.6112
   Yao J, 2016, ONCOL LETT, V12, P1840, DOI 10.3892/ol.2016.4827
   Yao Q, 2018, LIFE SCI, V203, P1, DOI 10.1016/j.lfs.2018.04.012
   Yao ZS, 2018, CANCER BIOMARK, V22, P127, DOI 10.3233/CBM-171103
   Ye CL, 2018, ONCOL LETT, V15, P4390, DOI 10.3892/ol.2018.7900
   Ye KS, 2017, J CELL BIOCHEM, V118, P4772, DOI 10.1002/jcb.26145
   Ye P, 2018, BIOMED PHARMACOTHER, V101, P219, DOI 10.1016/j.biopha.2018.02.066
   Yi LK, 2017, MOL MED REP, V16, P3606, DOI 10.3892/mmr.2017.6968
   Yin GR, 2015, GENET MOL RES, V14, P14246, DOI 10.4238/2015.November.13.8
   Yin ZX, 2017, CELL PROLIFERAT, V50, DOI 10.1111/cpr.12308
   Ying BD, 2017, ONCOL RES, V25, P1463, DOI 10.3727/096504017X14878518291077
   Yoshida A, 2018, ACTA MED OKAYAMA, V72, P165, DOI 10.18926/AMO/55857
   Yu B, 2018, MOL MED REP, V17, P6736, DOI 10.3892/mmr.2018.8637
   Yu DZ, 2015, INT J CLIN EXP PATHO, V8, P14946
   Yu LD, 2015, ASIAN PAC J TROP MED, V8, P737, DOI 10.1016/j.apjtm.2015.07.026
   Yu M, 2018, CANCER INVEST, V36, P175, DOI 10.1080/07357907.2018.1439055
   Yu ZX, 2015, AM J TRANSL RES, V7, P2716
   Yuan GK, 2018, FUTURE ONCOL, V14, P461, DOI 10.2217/fon-2017-0490
   Yuan Guangke, 2017, Asian Pac J Cancer Prev, V18, P1127
   Yuan HM, 2015, ONCOL REP, V34, P2706, DOI 10.3892/or.2015.4242
   Yuan J, 2012, J INT MED RES, V40, P2090, DOI 10.1177/030006051204000606
   Yuan W, 2017, MOL MED REP, V16, P8627, DOI 10.3892/mmr.2017.7709
   Yuan ZC, 2017, EXP THER MED, V13, P3417, DOI 10.3892/etm.2017.4426
   Zang Xiaofang, 2016, Zhong Nan Da Xue Xue Bao Yi Xue Ban, V41, P789, DOI 10.11817/j.issn.1672-7347.2016.08.003
   Zeng HF, 2018, ONCOL RES, V26, P335, DOI 10.3727/096504017X14907375885605
   Zeng HB, 2016, PATHOL ONCOL RES, V22, P253, DOI 10.1007/s12253-015-9901-3
   Zhan C, 2016, ONCOL LETT, V12, P3457, DOI 10.3892/ol.2016.5046
   Zhang C, 2016, ONCOL REP, V35, P3275, DOI 10.3892/or.2016.4700
   Zhang C, 2014, INT J CLIN EXP PATHO, V7, P4194
   Zhang C, 2014, INT J MOL SCI, V15, P6544, DOI 10.3390/ijms15046544
   Zhang CH, 2018, ONCOL LETT, V15, P5577, DOI 10.3892/ol.2018.8049
   Zhang F, 2018, ONCOL LETT, V16, P3359, DOI 10.3892/ol.2018.9029
   Zhang F, 2015, TUMOR BIOL, V36, P2041, DOI 10.1007/s13277-014-2811-2
   Zhang GM, 2015, MOL MED REP, V12, P3543, DOI 10.3892/mmr.2015.3798
   Zhang H, 2010, ONCOL REP, V24, P1363, DOI 10.3892/or_00000994
   Zhang HSQ, 2014, HUM PATHOL, V45, P1430, DOI 10.1016/j.humpath.2014.02.018
   Zhang HD, 2004, CELL, V118, P57, DOI 10.1016/j.cell.2004.06.017
   Zhang H, 2017, ONCOTARGET, V8, P2342, DOI 10.18632/oncotarget.13672
   Zhang JF, 2018, EUR REV MED PHARMACO, V22, P1602, DOI 10.26355/eurrev_201803_14566
   Zhang J, 2018, MOL MED REP, V18, P1104, DOI 10.3892/mmr.2018.9036
   Zhang JJ, 2016, EVID-BASED COMPL ALT, V2016, DOI 10.1155/2016/7319464
   Zhang JF, 2015, ONCOL LETT, V10, P2135, DOI 10.3892/ol.2015.3503
   Zhang J, 2017, FEBS OPEN BIO, V7, P348, DOI 10.1002/2211-5463.12177
   Zhang J, 2016, BIOCHEM BIOPH RES CO, V469, P1006, DOI 10.1016/j.bbrc.2015.12.067
   Zhang JJ, 2015, INT J CLIN EXP PATHO, V8, P5168
   Zhang KX, 2014, INT J CLIN EXP PATHO, V7, P5701
   Zhang LL, 2015, INT J NANOMED, V10, P2913, DOI 10.2147/IJN.S79143
   Zhang ML, 2017, ONCOL RES, V25, P75, DOI 10.3727/096504016X14719078133401
   Zhang P, 2018, MOL MED REP, V18, P2433, DOI 10.3892/mmr.2018.9165
   Zhang R, 2017, INT J ONCOL, V51, P1460, DOI 10.3892/ijo.2017.4127
   Zhang RY, 2016, TUMOR BIOL, V37, P3479, DOI 10.1007/s13277-015-4086-7
   Zhang SK, 2017, ONCOL RES, V25, P1505, DOI 10.3727/096504017X14886485417426
   Zhang SL, 2016, BIOCHEM BIOPH RES CO, V472, P557, DOI 10.1016/j.bbrc.2016.03.040
   Zhang WT, 2017, INT J BIOL SCI, V13, P561, DOI 10.7150/ijbs.19032
   Zhang Y, 2018, ONCOL LETT, V16, P6228, DOI 10.3892/ol.2018.9434
   Zhang Y, 2014, ONCOL RES, V21, P201, DOI 10.3727/096504014X13890370410203
   Zhang Y, 2013, TOXICOL LETT, V222, P1, DOI 10.1016/j.toxlet.2013.06.242
   Zhang YM, 2015, BIOCHEM BIOPH RES CO, V459, P367, DOI 10.1016/j.bbrc.2015.02.101
   Zhang Z, 2017, CANCER GENE THER, V24, P83, DOI 10.1038/cgt.2017.1
   Zhang ZC, 2017, MEDICINE, V96, DOI 10.1097/MD.0000000000007245
   Zhang ZZ, 2016, CANCER LETT, V374, P192, DOI 10.1016/j.canlet.2016.02.027
   Zhao D, 2015, MOL CELL BIOCHEM, V400, P87, DOI 10.1007/s11010-014-2265-2
   Zhao FY, 2015, INT J CLIN EXP PATHO, V8, P1451
   Zhao GP, 2018, BMC CANCER, V18, DOI 10.1186/s12885-018-4601-5
   Zhao GY, 2013, PLOS ONE, V8, DOI 10.1371/journal.pone.0053906
   Zhao HE, 2013, ONCOL REP, V29, P1027, DOI 10.3892/or.2013.2234
   Zhao HE, 2012, INT J MOL MED, V30, P1013, DOI 10.3892/ijmm.2012.1111
   Zhao JL, 2016, ONCOTARGETS THER, V9, DOI 10.2147/OTT.S102421
   Zhao JW, 2017, ACTA BIOCH BIOPH SIN, V49, P503, DOI 10.1093/abbs/gmx041
   Zhao RB, 2017, PHARMAZIE, V72, P593, DOI [10.1692/ph.2017.7574, 10.1691/ph.2017.7574]
   Zhao X, 2018, ONCOL REP, V40, P767, DOI 10.3892/or.2018.6456
   Zhao X, 2018, ONCOL REP, V39, P289, DOI 10.3892/or.2017.6065
   Zhao Y, 2015, BIOCHEM PHARMACOL, V98, P602, DOI 10.1016/j.bcp.2015.10.015
   Zhao Y, 2018, CELL PHYSIOL BIOCHEM, V45, P1581, DOI 10.1159/000487719
   Zheng WD, 2015, GENET MOL RES, V14, P16872, DOI 10.4238/2015.December.14.14
   Zheng ZX, 2018, CELL PHYSIOL BIOCHEM, V46, P442, DOI 10.1159/000488612
   Zhi XD, 2016, AM J TRANSL RES, V8, P3439
   Zhong BA, 2017, BMC MED GENOMICS, V10, DOI 10.1186/s12920-017-0300-3
   Zhong CN, 2017, LIFE SCI, V191, P68, DOI 10.1016/j.lfs.2017.10.010
   Zhou CS, 2016, CELL ONCOL, V39, P463, DOI 10.1007/s13402-016-0288-2
   Zhou GH, 2018, MOL MED REP, V18, P3521, DOI 10.3892/mmr.2018.9344
   Zhou GX, 2015, TUMOR BIOL, V36, P8845, DOI 10.1007/s13277-015-3421-3
   Zhou H, 2016, ONCOL REP, V35, P1851, DOI 10.3892/or.2015.4495
   Zhou JH, 2015, EXP BIOL MED, V240, P867, DOI 10.1177/1535370214563893
   Zhou Q, 2016, ONCOTARGET, V7, P82620, DOI 10.18632/oncotarget.13012
   Zhou S, 2018, BIOCHEM BIOPH RES CO, V495, P1822, DOI 10.1016/j.bbrc.2017.12.047
   Zhou SG, 2016, TUMOR BIOL, V37, P9001, DOI 10.1007/s13277-015-4578-5
   Zhou X, 2018, MOL MED REP, V17, P7209, DOI 10.3892/mmr.2018.8790
   Zhou X, 2018, BIOSCIENCE REP, V38, DOI 10.1042/BSR20171017
   Zhou X, 2013, BIOCHEM BIOPH RES CO, V437, P653, DOI 10.1016/j.bbrc.2013.07.033
   Zhou Y, 2017, HUM CELL, V30, P30, DOI 10.1007/s13577-016-0148-4
   Zhou Y, 2016, ACTA PHARMACOL SIN, V37, P519, DOI 10.1038/aps.2015.153
   Zhou Y, 2017, ONCOL RES, V25, P397, DOI 10.3727/096504016X14743337535446
   Zhou Y, 2014, J EXP CLIN CANC RES, V33, DOI 10.1186/1756-9966-33-12
   Zhou Z, 2017, EXP THER MED, V14, P3665, DOI 10.3892/etm.2017.4947
   Zhou ZH, 2016, CLIN SCI, V130, P921, DOI 10.1042/CS20150509
   Zhu JW, 2015, INT J MOL MED, V36, P1377, DOI 10.3892/ijmm.2015.2352
   Zhu JF, 2012, AM J PATHOL, V180, P2440, DOI 10.1016/j.ajpath.2012.02.023
   Zhu KG, 2016, PROTEIN CELL, V7, P434, DOI 10.1007/s13238-016-0277-2
   Zhu KW, 2016, TUMOR BIOL, V37, P4373, DOI 10.1007/s13277-015-4187-3
   Zhu KP, 2017, MOL THER, V25, P2383, DOI 10.1016/j.ymthe.2017.06.027
   Zhu Shao-Wen, 2015, Asian Pac J Cancer Prev, V16, P4509
   Zhu XB, 2017, MOL MED REP, V15, P1884, DOI 10.3892/mmr.2017.6203
   Zhu Y, 2018, CANCER SCI, V109, P2412, DOI 10.1111/cas.13653
   Zhu ZJ, 2016, MOL MED REP, V14, P4271, DOI 10.3892/mmr.2016.5741
   Zhu ZQ, 2016, PLOS ONE, V11, DOI 10.1371/journal.pone.0150026
   Zhuo WK, 2015, MOL MED REP, V12, P4989, DOI 10.3892/mmr.2015.4098
   Ziyan W, 2016, IRISH J MED SCI, V185, P85, DOI 10.1007/s11845-014-1225-x
   Zou PZ, 2017, PATHOL RES PRACT, V213, P194, DOI 10.1016/j.prp.2016.12.020
   Zou YG, 2017, MOL MED REP, V15, P1631, DOI 10.3892/mmr.2017.6187
NR 637
TC 12
Z9 13
U1 0
U2 28
PU SPRINGER INTERNATIONAL PUBLISHING AG
PI CHAM
PA GEWERBESTRASSE 11, CHAM, CH-6330, SWITZERLAND
SN 1699-048X
EI 1699-3055
J9 CLIN TRANSL ONCOL
JI Clin. Transl. Oncol.
PD DEC
PY 2019
VL 21
IS 12
BP 1583
EP 1623
DI 10.1007/s12094-019-02104-z
PG 41
WC Oncology
WE Science Citation Index Expanded (SCI-EXPANDED)
SC Oncology
GA JL1PD
UT WOS:000495304300001
PM 30949930
DA 2023-12-20
ER

PT J
AU Bose, S
   Sarkar, N
   Vahabzadeh, S
AF Bose, Susmita
   Sarkar, Naboneeta
   Vahabzadeh, Sahar
TI Sustained release of vitamin C from PCL coated TCP induces proliferation
   and differentiation of osteoblast cells and suppresses osteosarcoma cell
   growth
SO MATERIALS SCIENCE AND ENGINEERING C-MATERIALS FOR BIOLOGICAL
   APPLICATIONS
LA English
DT Article
DE In vitro vitamin C release; Tricalcium phosphate (TCP); Bone tissue
   engineering scaffold; Osteoblast cell culture; Osteosarcoma cell culture
ID TRICALCIUM PHOSPHATE SCAFFOLDS; BONE-MINERAL DENSITY; DRUG-DELIVERY;
   ASCORBIC-ACID; COLLAGEN-SYNTHESIS; IN-VITRO; OSTEOPOROSIS; EXPRESSION;
   PHENOTYPE; SYSTEMS
AB The objective of this study is to understand the effect of sustained release of vitamin C from beta-tricalcium phosphate (beta-TCP) scaffold on proliferation, viability and differentiation of human fetal osteoblast cells (hFOB). The influence of pH, drug concentration, and presence of polymer on the sustained release of vitamin C from polycaprolactone (PCL) coated beta-TCP scaffolds are studied. Prolonged and sustained release of vitamin C, over 60 days is observed in PCL coated beta-TCP scaffolds compared to uncoated scaffolds. Presence of PCL helps to minimize the burst release of vitamin C from beta-TCP scaffolds in the initial 24 h of release. To evaluate the osteogenic potential of vitamin C incorporated beta-TCP scaffolds, osteoblast cells are cultured and cell morphology, proliferation, viability, and differentiation are assessed. Morphological characterization shows layer like osteoblast cell attachment in the presence of vitamin C compared to the control. MTT cell viability assay shows 2 folds increase in osteoblast cell density in the presence of vitamin C after 3,7 and 11 days of culture. Furthermore, increased ALP activity at 11 days of culture indicates the possible role of vitamin C on osteoblast differentiation. Additionally, a preliminary study shows vitamin C loaded scaffolds suppress osteosarcoma (MG-63) cell proliferation to 4 folds after 3 days compared to control. These results show a sustained release of vitamin C from PCL coated beta-TCP scaffolds improve proliferation, viability, and differentiation of osteoblasts cell as well as mitigate osteosarcoma cell proliferation, suggesting its potential application as synthetic bone graft substitutes in tissue engineering application.
C1 [Bose, Susmita; Sarkar, Naboneeta; Vahabzadeh, Sahar] Washington State Univ, Sch Mech & Mat Engn, WM Keck Biomed Mat Res Lab, Pullman, WA 99164 USA.
C3 Washington State University
RP Bose, S (通讯作者)，Washington State Univ, Sch Mech & Mat Engn, WM Keck Biomed Mat Res Lab, Pullman, WA 99164 USA.
EM sbose@wsu.edu; naboneeta.sarkar@wsu.edu
OI Sarkar, Naboneeta/0000-0002-1795-7947
FU NIH [1R01-AR-066361]
FX Researchers would like to acknowledge financial assistance from NIH
   [Grant #1R01-AR-066361].
CR Basu S, 2001, BIOCHEM BIOPH RES CO, V288, P275, DOI 10.1006/bbrc.2001.5747
   BLOCK G, 1991, AM J CLIN NUTR, V53, pS270, DOI 10.1093/ajcn/53.1.270S
   Bose S, 2012, ACTA BIOMATER, V8, P1401, DOI 10.1016/j.actbio.2011.11.017
   Burg KJL, 2000, BIOMATERIALS, V21, P2347, DOI 10.1016/S0142-9612(00)00102-2
   Cameron E., 1979, CANC VITAMIN C DISCU
   Du J, 2012, BBA-REV CANCER, V1826, P443, DOI 10.1016/j.bbcan.2012.06.003
   FRANCESCHI RT, 1992, J BONE MINER RES, V7, P235
   FRANCESCHI RT, 1994, J BONE MINER RES, V9, P843
   GARRETT IR, 1990, J CLIN INVEST, V85, P632, DOI 10.1172/JCI114485
   Gass M, 2006, AM J MED, V119, p3S, DOI 10.1016/j.amjmed.2005.12.017
   Gennari C, 2001, Public Health Nutr, V4, P547
   Ginebra MP, 2006, J CONTROL RELEASE, V113, P102, DOI 10.1016/j.jconrel.2006.04.007
   Gronholz MJ, 2008, J AM OSTEOPATH ASSOC, V108, P575
   Hutmacher DW, 2001, J BIOMED MATER RES, V55, P203, DOI 10.1002/1097-4636(200105)55:2<203::AID-JBM1007>3.0.CO;2-7
   Jaiswal N, 1997, J CELL BIOCHEM, V64, P295, DOI 10.1002/(SICI)1097-4644(199702)64:2<295::AID-JCB12>3.0.CO;2-I
   Johnell O, 2006, OSTEOPOROSIS INT, V17, P1726, DOI 10.1007/s00198-006-0172-4
   Kweon H, 2003, BIOMATERIALS, V24, P801, DOI 10.1016/S0142-9612(02)00370-8
   Kyllönen L, 2015, ACTA BIOMATER, V11, P412, DOI 10.1016/j.actbio.2014.09.006
   LeBoff MS, 1999, JAMA-J AM MED ASSOC, V281, P1505, DOI 10.1001/jama.281.16.1505
   Lee KW, 2003, AM J CLIN NUTR, V78, P1074, DOI 10.1093/ajcn/78.6.1074
   LeGeros RZ, 2002, CLIN ORTHOP RELAT R, P81
   Leveille SG, 1997, J EPIDEMIOL COMMUN H, V51, P479, DOI 10.1136/jech.51.5.479
   Mondal D, 2016, INT J POLYM MATER PO, V65, P255, DOI 10.1080/00914037.2015.1103241
   Morton DJ, 2001, J BONE MINER RES, V16, P135, DOI 10.1359/jbmr.2001.16.1.135
   Mouriño V, 2010, J R SOC INTERFACE, V7, P209, DOI 10.1098/rsif.2009.0379
   Naidu KA, 2003, NUTR J, V2, DOI 10.1186/1475-2891-2-7
   OWEN TA, 1990, J CELL PHYSIOL, V143, P420, DOI 10.1002/jcp.1041430304
   PETERKOFSKY B, 1991, AM J CLIN NUTR, V54, pS1135, DOI 10.1093/ajcn/54.6.1135s
   Raisz LG, 2005, J CLIN INVEST, V115, P3318, DOI 10.1172/JCI27071
   Riggs BL, 2000, J CLIN INVEST, V106, P1203, DOI 10.1172/JCI11468
   Ruyue X., 2017, STEM CELL RES THER, V8
   Sahni S, 2008, J NUTR, V138, P1931, DOI 10.1093/jn/138.10.1931
   Shor L, 2007, BIOMATERIALS, V28, P5291, DOI 10.1016/j.biomaterials.2007.08.018
   Tarafder S, 2014, ACS APPL MATER INTER, V6, P9955, DOI 10.1021/am501048n
   Tarafder S, 2013, MAT SCI ENG C-MATER, V33, P3121, DOI 10.1016/j.msec.2013.02.049
   URIST MR, 1984, CLIN ORTHOP RELAT R, P277
   Williams JM, 2005, BIOMATERIALS, V26, P4817, DOI 10.1016/j.biomaterials.2004.11.057
   Woodruff MA, 2010, PROG POLYM SCI, V35, P1217, DOI 10.1016/j.progpolymsci.2010.04.002
   Xiao XH, 2005, J ENDOCRINOL INVEST, V28, P253, DOI 10.1007/BF03345382
   Xue WC, 2009, J BIOMED MATER RES B, V91B, P831, DOI 10.1002/jbm.b.31464
NR 40
TC 28
Z9 32
U1 3
U2 57
PU ELSEVIER
PI AMSTERDAM
PA RADARWEG 29, 1043 NX AMSTERDAM, NETHERLANDS
SN 0928-4931
EI 1873-0191
J9 MAT SCI ENG C-MATER
JI Mater. Sci. Eng. C-Mater. Biol. Appl.
PD DEC
PY 2019
VL 105
AR 110096
DI 10.1016/j.msec.2019.110096
PG 10
WC Materials Science, Biomaterials
WE Science Citation Index Expanded (SCI-EXPANDED)
SC Materials Science
GA JD5TG
UT WOS:000490044700091
PM 31546344
OA Green Accepted
DA 2023-12-20
ER

PT J
AU Thanindratarn, P
   Li, XY
   Dean, DC
   Nelson, SD
   Hornicek, FJ
   Duan, ZF
AF Thanindratarn, Pichaya
   Li, Xiaoyang
   Dean, Dylan C.
   Nelson, Scott D.
   Hornicek, Francis J.
   Duan, Zhenfeng
TI Establishment and Characterization of a Recurrent Osteosarcoma Cell
   Line: OSA 1777
SO JOURNAL OF ORTHOPAEDIC RESEARCH
LA English
DT Article
DE osteosarcoma; cell line; tumor necrosis; recurrence; metastasis; OSA
   1777
ID IN-VITRO; BONE; P53
AB Osteosarcoma (OSA) is the most common primary bone malignancy overall and is responsible for considerable adolescent mortality. Approximately 850 patients are newly diagnosed with OSA in the United States each year. While the 5-year survival rate for localized OSA has improved from <20% over 40 years ago to over 65% today, progress has dwindled over the past three decades. Therapeutic stagnation has occurred, in part, as a result of limited preclinical models and the overall heterogeneity of OSA among patients. In this study, we report the establishment and characterization of a novel OSA cell line: OSA 1777. This cell line was isolated from the recurrent tumor specimen of a 19-year-old female who initially experienced 99% tumor necrosis after neoadjuvant chemotherapy and eventually had local recurrence and metastases. We present OSA 1777 growth characteristics, tumor markers, chemotherapeutic sensitivities, and oncogenic spheroid formation. In a two-dimensional (2D) monolayer culture, OSA 1777 exhibited a spindle shape and 60 h doubling time. STR DNA profiling revealed a unique genomic identity not matching any existing human cancer cell lines from the ATCC or DSMZ databases. Consistent with the mesenchymal origin, western blot was positive for vimentin and negative for the carcinoma marker cytokeratin. Within three-dimensional (3D) culture, the cells formed spheroids of similar patterning and smaller size compared with MNNG-HOS and U2OS cell lines. The chemotherapeutic drug sensitivity of OSA 1777 was evaluated in both 2D and 3D culture systems. In summary, we report OSA 1777 as a novel biological model of OSA amenable to future studies focused on OSA that recurs despite an initially strong chemotherapeutic response. Orthopaedic Research Society. Published by Wiley Periodicals, Inc. J Orthop Res
C1 [Thanindratarn, Pichaya; Li, Xiaoyang; Dean, Dylan C.; Hornicek, Francis J.; Duan, Zhenfeng] Univ Calif Los Angeles, David Geffen Sch Med, Sarcoma Biol Lab, Dept Orthoped Surg, Los Angeles, CA 90095 USA.
   [Thanindratarn, Pichaya] HRH Princess Chulabhorn Coll Med Sci, Chulabhorn Hosp, Chulabhorn Royal Acad, Dept Orthoped Surg, Bangkok, Thailand.
   [Li, Xiaoyang] Chinese Acad Med Sci & Peking Union Med Coll, Canc Hosp, Natl Clin Res Ctr Canc, Dept Orthoped Surg,Natl Canc Ctr, Beijing, Peoples R China.
   [Nelson, Scott D.] Univ Calif Los Angeles, Dept Pathol, Los Angeles, CA 90024 USA.
C3 University of California System; University of California Los Angeles;
   University of California Los Angeles Medical Center; David Geffen School
   of Medicine at UCLA; Chulabhorn Research Institute; Chulabhorn Royal
   Academy; Chulabhorn Hospital; HRH Princess Chulabhorn College of Medical
   Science; Chinese Academy of Medical Sciences - Peking Union Medical
   College; Peking Union Medical College; Cancer Institute & Hospital -
   CAMS; University of California System; University of California Los
   Angeles
RP Duan, ZF (通讯作者)，Univ Calif Los Angeles, David Geffen Sch Med, Sarcoma Biol Lab, Dept Orthoped Surg, Los Angeles, CA 90095 USA.
EM zduan@mednet.ucla.edu
RI Thanindratarn, Pichaya/ABG-1474-2021; Duan, Zhenfeng/AAK-5587-2020
OI Thanindratarn, Pichaya/0000-0001-6965-9354; Hornicek,
   Francis/0000-0002-6916-8042; duan, zhenfeng/0000-0001-7276-3910
FU Department of Orthopaedic Surgery at UCLA; Sarcoma Foundation of America
   (SFA) [222433]; National Cancer Institute (NCI)/National Institutes of
   Health (NIH) [CA151452-01]
FX This work was supported, in part, by the Department of Orthopaedic
   Surgery at UCLA. Dr. Duan is supported, in part, through a Grant from
   Sarcoma Foundation of America (SFA), 222433, a Grant from National
   Cancer Institute (NCI)/National Institutes of Health (NIH), UO1,
   CA151452-01.
CR [Anonymous], 2016, IEEE T TRANSP SYST
   Bielack SS, 2002, J CLIN ONCOL, V20, P776, DOI 10.1200/JCO.20.3.776
   BILLIAU A, 1977, ANTIMICROB AGENTS CH, V12, P11, DOI 10.1128/AAC.12.1.11
   Bishop MW, 2016, PEDIATR BLOOD CANCER, V63, P1737, DOI 10.1002/pbc.26034
   De Luca A, 2018, J EXP CLIN CANC RES, V37, DOI 10.1186/s13046-017-0663-5
   FOGH J, 1977, JNCI-J NATL CANCER I, V59, P221, DOI 10.1093/jnci/59.1.221
   Friebele Jill C, 2015, Am J Orthop (Belle Mead NJ), V44, P547
   Harrison DJ, 2018, EXPERT REV ANTICANC, V18, P39, DOI 10.1080/14737140.2018.1413939
   Liu YL, 2016, J ORTHOP RES, V34, P2116, DOI 10.1002/jor.23245
   MCALLISTER RM, 1971, CANCER-AM CANCER SOC, V27, P397, DOI 10.1002/1097-0142(197102)27:2<397::AID-CNCR2820270224>3.0.CO;2-X
   Meyers Paul A, 2015, Am Soc Clin Oncol Educ Book, pe644, DOI 10.14694/EdBook_AM.2015.35.e644
   Mohseny AB, 2011, LAB INVEST, V91, P1195, DOI 10.1038/labinvest.2011.72
   Noone AM., 2018, SEER CANC STAT REV 1
   Oliner JD, 2016, CSH PERSPECT MED, V6, DOI 10.1101/cshperspect.a026336
   Ozaki Toshinori, 2011, Cancers (Basel), V3, P994, DOI 10.3390/cancers3010994
   Pautke C, 2004, ANTICANCER RES, V24, P3743
   PONTEN J, 1967, INT J CANCER, V2, P434, DOI 10.1002/ijc.2910020505
   Ren L, 2015, ONCOTARGET, V6, P29469, DOI 10.18632/oncotarget.5177
   RHIM JS, 1975, INT J CANCER, V16, P840, DOI 10.1002/ijc.2910160516
   RHIM JS, 1975, NATURE, V256, P751, DOI 10.1038/256751a0
   Siegel RL, 2018, CA-CANCER J CLIN, V68, P7, DOI 10.3322/caac.21442
   WADAYAMA B, 1993, BRIT J CANCER, V68, P1134, DOI 10.1038/bjc.1993.493
   Wade M, 2013, NAT REV CANCER, V13, P83, DOI 10.1038/nrc3430
NR 23
TC 9
Z9 9
U1 1
U2 5
PU WILEY
PI HOBOKEN
PA 111 RIVER ST, HOBOKEN 07030-5774, NJ USA
SN 0736-0266
EI 1554-527X
J9 J ORTHOP RES
JI J. Orthop. Res.
PD APR
PY 2020
VL 38
IS 4
BP 902
EP 910
DI 10.1002/jor.24528
EA NOV 2019
PG 9
WC Orthopedics
WE Science Citation Index Expanded (SCI-EXPANDED)
SC Orthopedics
GA KT9NX
UT WOS:000498603400001
PM 31736134
OA Bronze
DA 2023-12-20
ER

PT J
AU Zhao, B
   Luo, J
   Wang, Y
   Zhou, LF
   Che, JM
   Wang, F
   Peng, SL
   Zhang, G
   Shang, P
AF Zhao, Bin
   Luo, Jie
   Wang, Ye
   Zhou, Liangfu
   Che, Jingmin
   Wang, Fang
   Peng, Songlin
   Zhang, Ge
   Shang, Peng
TI Metformin Suppresses Self-Renewal Ability and Tumorigenicity of
   Osteosarcoma Stem Cells via Reactive Oxygen Species-Mediated Apoptosis
   and Autophagy
SO OXIDATIVE MEDICINE AND CELLULAR LONGEVITY
LA English
DT Article
ID CANCER; INHIBITION; RESISTANCE; CISPLATIN; GROWTH; ROLES
AB Osteosarcoma is the most frequently diagnosed primary malignant bone sarcoma in children and adolescents. Recent studies have shown that cancer stem cells (CSCs), a cluster of tumor cells with the ability to self-renew, play an essential role in tumor recurrence and metastasis. Thus, it is necessary to develop therapeutic strategies specifically targeting CSCs. Metformin, the first-line drug for type 2 diabetes, exhibits antineoplastic activities in various kinds of tumors. New evidence has suggested that metformin may target CSCs and prevent their recurrence. However, the underlying specific mechanisms remain unclear. In this study, we found that metformin significantly suppressed the self-renewal ability of osteosarcoma stem cells (OSCs) and induced G0/G1 phase arrest by blocking the activity of cyclin-dependent kinases. Furthermore, metformin induced apoptosis through a mitochondria-dependent pathway, leading to the collapse of the mitochondrial transmembrane potential and the production of reactive oxygen species (ROS). Importantly, metformin acted directly on the mitochondria, which resulted in decreased ATP synthesis. This change allowed access to the downstream AMPK kinase, and the activation of AMPK led to the reversal of the mTOR pathway, triggering autophagy. Particularly, metformin-mediated autophagy disturbed the homeostasis of stemness and pluripotency in the OSCs. Additionally, our mouse xenograft model confirmed the potential therapeutic use of metformin in targeting OSCs. In conclusion, our findings suggest that metformin suppresses the self-renewal ability and tumorigenicity of OSCs via ROS-mediated apoptosis and autophagy.
C1 [Zhao, Bin; Luo, Jie; Wang, Ye; Zhou, Liangfu; Che, Jingmin; Wang, Fang; Shang, Peng] Northwestern Polytech Univ Shenzhen, Res & Dev Inst, Shenzhen 518057, Peoples R China.
   [Zhao, Bin; Luo, Jie; Wang, Ye; Zhou, Liangfu; Che, Jingmin; Wang, Fang] Northwestern Polytech Univ, Sch Life Sci, Xian 710072, Shaanxi, Peoples R China.
   [Peng, Songlin] Shenzhen People Hosp, Dept Spine Surg, Shenzhen 518000, Peoples R China.
   [Zhang, Ge] Hong Kong Baptist Univ, Inst Integrated Bioinfomed & Translat Sci, Sch Chinese Med, Hong Kong 999077, Peoples R China.
   [Shang, Peng] Northwestern Polytech Univ, Inst Special Environm Biophys, Key Lab Space Biosci & Biotechnol, Xian 710072, Shaanxi, Peoples R China.
C3 Northwestern Polytechnical University; Northwestern Polytechnical
   University; Hong Kong Baptist University; Northwestern Polytechnical
   University
RP Shang, P (通讯作者)，Northwestern Polytech Univ Shenzhen, Res & Dev Inst, Shenzhen 518057, Peoples R China.; Shang, P (通讯作者)，Northwestern Polytech Univ, Inst Special Environm Biophys, Key Lab Space Biosci & Biotechnol, Xian 710072, Shaanxi, Peoples R China.
EM shangpeng@nwpu.edu.cn
RI zhang, ge/HJY-4852-2023; Zhang, Ge/K-9118-2019; 车, 景敏/GYA-3521-2022
OI Zhang, Ge/0000-0002-7807-7695; Peng, Songlin/0000-0002-4042-7071
FU Science and Technology Planning Project of Shenzhen of China
   [JCYJ20170412140904406]; Innovation Foundation for Doctoral Dissertation
   of Northwestern Polytechnical University [CX201969]
FX We thank LetPub (https://www.letpub.com) for its linguistic assistance
   during the preparation of this manuscript. We also thank Xijing Hospital
   of the Fourth Military Medical University for providing the BD FACS Aria
   III flow cytometer. This work was supported by the Science and
   Technology Planning Project of Shenzhen of China (JCYJ20170412140904406)
   and the Innovation Foundation for Doctoral Dissertation of Northwestern
   Polytechnical University (CX201969).
CR Bahmad HF, 2018, FRONT ONCOL, V8, DOI 10.3389/fonc.2018.00347
   Baillie R, 2017, FRONT ONCOL, V7, DOI 10.3389/fonc.2017.00112
   Bao X, 2018, CELL DEATH DIS, V9, DOI 10.1038/s41419-018-0620-z
   Chen YF, 2017, CRIT REV ONCOL HEMAT, V112, P21, DOI 10.1016/j.critrevonc.2017.02.004
   Cho YH, 2014, STEM CELLS, V32, P424, DOI 10.1002/stem.1589
   De Veirman K, 2019, CANCER LETT, V442, P233, DOI 10.1016/j.canlet.2018.11.002
   Deshpande A, 2005, ONCOGENE, V24, P2909, DOI 10.1038/sj.onc.1208618
   Garofalo C, 2013, PLOS ONE, V8, DOI 10.1371/journal.pone.0083832
   Harrison DJ, 2018, EXPERT REV ANTICANC, V18, P39, DOI 10.1080/14737140.2018.1413939
   Hassan M, 2014, BIOMED RES INT, V2014, DOI 10.1155/2014/150845
   Jiang S, 2018, THERANOSTICS, V8, P4535, DOI 10.7150/thno.25674
   Jin D, 2018, EBIOMEDICINE, V37, P188, DOI 10.1016/j.ebiom.2018.10.044
   Jing H, 2016, THERANOSTICS, V6, P862, DOI 10.7150/thno.12890
   Kelleni MT, 2015, J TOXICOL-US, V2015, DOI 10.1155/2015/424813
   Kim JH, 2018, SCI REP-UK, V8, DOI 10.1038/s41598-017-18762-4
   Li X, 2016, ONCOGENE, V35, P4881, DOI 10.1038/onc.2016.20
   Li YX, 2017, CELL DEATH DIS, V8, DOI 10.1038/cddis.2017.307
   Li ZH, 2018, ONCOL LETT, V15, P7948, DOI 10.3892/ol.2018.8297
   Liao JW, 2017, MOL CANCER, V16, DOI 10.1186/s12943-017-0623-x
   Liu CC, 2015, MOL CANCER, V14, DOI 10.1186/s12943-015-0373-6
   Marcucci F, 2017, MOL CANCER, V16, DOI 10.1186/s12943-016-0573-8
   Mele L, 2018, METHODS MOL BIOL, V1692, P43, DOI 10.1007/978-1-4939-7401-6_4
   Meng QC, 2018, CELL DEATH DIS, V9, DOI 10.1038/s41419-018-1244-z
   Muhammad JS, 2017, INT J CANCER, V140, P2272, DOI 10.1002/ijc.30657
   Palmer SC, 2018, LANCET, V392, P120, DOI 10.1016/S0140-6736(18)31541-1
   Peña-Blanco A, 2018, FEBS J, V285, P416, DOI 10.1111/febs.14186
   Quattrini I, 2014, ONCOL REP, V31, P370, DOI 10.3892/or.2013.2862
   Saini N, 2018, ACTA BIOCH BIOPH SIN, V50, P133, DOI 10.1093/abbs/gmx106
   Shang DP, 2017, INT J ONCOL, V50, P1848, DOI 10.3892/ijo.2017.3950
   Shi L, 2018, ONCOGENE, V37, P6299, DOI 10.1038/s41388-018-0370-5
   Steiniger SCJ, 2008, STEM CELLS, V26, P3037, DOI 10.1634/stemcells.2008-0397
   Uehara T, 2019, INT IMMUNOL, V31, P187, DOI 10.1093/intimm/dxy079
   Vancura A, 2018, TRENDS PHARMACOL SCI, V39, P867, DOI 10.1016/j.tips.2018.07.006
   Vlashi E, 2015, SEMIN CANCER BIOL, V31, P28, DOI 10.1016/j.semcancer.2014.07.001
   Wang W, 2009, DIGEST DIS SCI, V54, P2128, DOI 10.1007/s10620-008-0605-3
   Wang Y, 2018, J EXP CLIN CANC RES, V37, DOI 10.1186/s13046-018-0731-5
   Wang Z, 2012, CELL STEM CELL, V10, P440, DOI 10.1016/j.stem.2012.02.016
   Wei MF, 2014, AUTOPHAGY, V10, P1179, DOI 10.4161/auto.28679
   Wu XQ, 2014, PLOS ONE, V9, DOI 10.1371/journal.pone.0112891
   Xiao X, 2018, J EXP CLIN CANC RES, V37, DOI 10.1186/s13046-018-0880-6
   Xu HY, 2017, EUR REV MED PHARMACO, V21, P4516
   Yang Y, 2017, BIOL-TARGETS THER, V11, P71, DOI 10.2147/BTT.S134920
   Yu JH, 2019, CELL DEATH DIS, V10, DOI 10.1038/s41419-018-1263-9
NR 43
TC 35
Z9 37
U1 0
U2 9
PU HINDAWI LTD
PI LONDON
PA ADAM HOUSE, 3RD FLR, 1 FITZROY SQ, LONDON, W1T 5HF, ENGLAND
SN 1942-0900
EI 1942-0994
J9 OXID MED CELL LONGEV
JI Oxidative Med. Cell. Longev.
PD NOV 18
PY 2019
VL 2019
AR 9290728
DI 10.1155/2019/9290728
PG 18
WC Cell Biology
WE Science Citation Index Expanded (SCI-EXPANDED)
SC Cell Biology
GA LU1SM
UT WOS:000537541800001
PM 31827709
OA Green Published, gold
DA 2023-12-20
ER

PT J
AU Niu, JF
   Yan, TQ
   Guo, W
   Wang, W
   Zhao, ZQ
AF Niu, Jianfang
   Yan, Taiqiang
   Guo, Wei
   Wang, Wei
   Zhao, Zhiqing
TI Insight Into the Role of Autophagy in Osteosarcoma and Its Therapeutic
   Implication
SO FRONTIERS IN ONCOLOGY
LA English
DT Review
DE osteosarcoma; autophagy; PI3K; AKT; mTOR pathway; ROS; JNK pathway;
   hypoxia; cancer therapy
ID HYPOXIA-INDUCED AUTOPHAGY; CELL-DEATH; SIGNALING PATHWAY; INDUCED
   APOPTOSIS; REACTIVE OXYGEN; CHROMOSOME 17Q; RESISTANCE; ACTIVATION;
   INHIBITION; MECHANISM
AB Osteosarcoma is an aggressive bone cancer that frequently metastasizes to the lungs. The cytotoxicity of most chemotherapeutics and targeted drugs in the treatment of osteosarcoma is partially lessened. Furthermore, there is a poor response to current chemo- and radiotherapy for both primary lesions and pulmonary metastases of osteosarcoma. There is a clear need to explore promising drug candidates that could improve the efficacy of osteosarcoma treatment. Autophagy, a dynamic and highly conserved catabolic process, has dual roles in promoting cell survival as well as cell death. The role of autophagy has been investigated extensively in different tumor types, and a growing body of research has highlighted the potential value of using autophagy in clinical therapy. Here, we address significant aspects of autophagy in osteosarcoma, including its functions, modulation, and possible therapeutic applications.
C1 [Niu, Jianfang; Yan, Taiqiang; Guo, Wei; Wang, Wei; Zhao, Zhiqing] Peking Univ, Musculoskeletal Tumor Ctr, Peoples Hosp, Beijing, Peoples R China.
   [Niu, Jianfang; Yan, Taiqiang; Guo, Wei; Wang, Wei; Zhao, Zhiqing] Beijing Key Lab Musculoskeletal Tumor, Beijing, Peoples R China.
C3 Peking University
RP Yan, TQ (通讯作者)，Peking Univ, Musculoskeletal Tumor Ctr, Peoples Hosp, Beijing, Peoples R China.; Yan, TQ (通讯作者)，Beijing Key Lab Musculoskeletal Tumor, Beijing, Peoples R China.
EM yantqzh@163.com
FU National Natural Science Foundation of China [81572635]
FX This work was supported by the National Natural Science Foundation of
   China under grant #81572635.
CR Anavi S, 2015, REDOX BIOL, V4, P158, DOI 10.1016/j.redox.2014.12.009
   Bailey KM, 2012, ADV PHARMACOL, V65, P63, DOI 10.1016/B978-0-12-397927-8.00004-X
   Bishop MW, 2016, CURR OPIN PEDIATR, V28, P26, DOI 10.1097/MOP.0000000000000298
   Brocato J, 2014, MOL PHARMACOL, V85, P651, DOI 10.1124/mol.113.089623
   CHANG Z, 2014, SCI WORLD J, V2014, DOI DOI 10.1155/2014/794756
   Chen G, 2010, ONCOL REP, V23, P997, DOI 10.3892/or_00000725
   Chen Y, 2015, APOPTOSIS, V20, P1016, DOI 10.1007/s10495-015-1133-1
   Chen YB, 2012, J SURG ONCOL, V105, P542, DOI 10.1002/jso.22151
   Cuervo AM, 2004, TRENDS CELL BIOL, V14, P70, DOI 10.1016/j.tcb.2003.12.002
   Dong M, 2013, MED ONCOL, V30, DOI 10.1007/s12032-012-0355-0
   Duprez L, 2009, MICROBES INFECT, V11, P1050, DOI 10.1016/j.micinf.2009.08.013
   Feng HL, 2016, J BONE ONCOL, V5, P67, DOI 10.1016/j.jbo.2016.03.001
   Fu LL, 2012, INT J BIOCHEM CELL B, V44, P733, DOI 10.1016/j.biocel.2012.02.004
   Gao JJ, 2013, SCI SIGNAL, V6, DOI 10.1126/scisignal.2004088
   GAO X, 1995, CANCER RES, V55, P1002
   Generali D, 2009, J CLIN ONCOL, V27, P227, DOI 10.1200/JCO.2007.13.7083
   Gozuacik D, 2004, ONCOGENE, V23, P2891, DOI 10.1038/sj.onc.1207521
   GRAY LH, 1953, BRIT J RADIOL, V26, P638, DOI 10.1259/0007-1285-26-312-638
   Guo YQ, 2015, MOL MED REP, V12, P3681, DOI 10.3892/mmr.2015.3860
   Gupta S, 2015, MUTAT RES-GEN TOX EN, V778, P22, DOI 10.1016/j.mrgentox.2014.12.007
   Gutierrez MG, 2004, CELL, V119, P753, DOI 10.1016/j.cell.2004.11.038
   Harting Matthew T, 2006, Semin Pediatr Surg, V15, P25, DOI 10.1053/j.sempedsurg.2005.11.005
   Hicklin DJ, 2005, J CLIN ONCOL, V23, P1011, DOI 10.1200/JCO.2005.06.081
   Hobert O, 2008, SCIENCE, V319, P1785, DOI 10.1126/science.1151651
   Horie R, 2016, INT J ONCOL, V48, P37, DOI 10.3892/ijo.2015.3227
   Hu YL, 2012, CANCER RES, V72, P4294, DOI 10.1158/0008-5472.CAN-12-1076
   Ichimura Y, 2008, AUTOPHAGY, V4, P1063, DOI 10.4161/auto.6826
   Kabeya Y, 2000, EMBO J, V19, P5720, DOI 10.1093/emboj/19.21.5720
   Kang R, 2011, CELL DEATH DIFFER, V18, P571, DOI 10.1038/cdd.2010.191
   Kim HJ, 2013, INT J ONCOL, V42, P1985, DOI 10.3892/ijo.2013.1884
   Kim M, 2017, AUTOPHAGY, V13, P149, DOI 10.1080/15548627.2016.1239676
   Kim SH, 2017, PHARMACOL REP, V69, P878, DOI 10.1016/j.pharep.2017.04.007
   Kim SH, 2016, BIOCHEM BIOPH RES CO, V473, P607, DOI 10.1016/j.bbrc.2016.03.132
   Klionsky DJ, 2012, AUTOPHAGY, V8, P445, DOI 10.4161/auto.19496
   Koustas E, 2017, CANCER LETT, V396, P94, DOI 10.1016/j.canlet.2017.03.023
   Krajarng A, 2015, BMC COMPLEM ALTERN M, V15, DOI 10.1186/s12906-015-0544-4
   Kubista B, 2017, J EXP CLIN CANC RES, V36, DOI 10.1186/s13046-017-0527-z
   Kundu M, 2008, ANNU REV PATHOL-MECH, V3, P427, DOI 10.1146/annurev.pathmechdis.2.010506.091842
   Li HY, 2015, CELL DEATH DIS, V6, DOI 10.1038/cddis.2014.543
   Li XG, 2018, BIOCHEM BIOPH RES CO, V496, P443, DOI 10.1016/j.bbrc.2018.01.052
   Li YS, 2016, ONCOL LETT, V12, P4203, DOI 10.3892/ol.2016.5172
   Liang XH, 1998, J VIROL, V72, P8586, DOI 10.1128/JVI.72.11.8586-8596.1998
   Liang XH, 1999, NATURE, V402, P672, DOI 10.1038/45257
   Liu EY, 2012, J CELL SCI, V125, P2349, DOI 10.1242/jcs.093708
   Liu GB, 2017, INT J MOL SCI, V18, DOI 10.3390/ijms18020367
   Liu KS, 2017, CELL DEATH DIS, V8, DOI 10.1038/cddis.2017.422
   Liu Q, 2009, THERAP STRAT, V6, P47, DOI [10.1016/j.ddstr.2009.12.001, DOI 10.1016/J.DDSTR.2009.12.001]
   Liu XS, 2006, PLANTA MED, V72, P501, DOI 10.1055/s-2006-931534
   Liu Y, 2017, CELL PHYSIOL BIOCHEM, V44, P1396, DOI 10.1159/000485536
   Lum JJ, 2005, CELL, V120, P237, DOI 10.1016/j.cell.2004.11.046
   Ma K, 2016, ONCOL LETT, V12, P1854, DOI 10.3892/ol.2016.4848
   Ma K, 2016, ONCOL REP, V36, P90, DOI 10.3892/or.2016.4782
   Martina JA, 2012, AUTOPHAGY, V8, P903, DOI 10.4161/auto.19653
   Mo H, 2016, BIOCHEM BIOPH RES CO, V478, P74, DOI 10.1016/j.bbrc.2016.07.090
   Monti Elena, 2011, Curr Mol Pharmacol, V4, P62
   Mori M, 2015, INT J ONCOL, V46, P47, DOI 10.3892/ijo.2014.2727
   Notte A, 2011, BIOCHEM PHARMACOL, V82, P427, DOI 10.1016/j.bcp.2011.06.015
   Qu XP, 2003, J CLIN INVEST, V112, P1809, DOI 10.1172/JCI200320039
   Rahim SAA, 2017, BRIT J CANCER, V117, P813, DOI 10.1038/bjc.2017.263
   Roczniak-Ferguson A, 2012, SCI SIGNAL, V5, DOI 10.1126/scisignal.2002790
   SAITO H, 1993, CANCER RES, V53, P3382
   Saito S, 2013, PLACENTA, V34, pS79, DOI 10.1016/j.placenta.2012.11.026
   Schaaf MBE, 2013, RADIOTHER ONCOL, V108, P529, DOI 10.1016/j.radonc.2013.06.015
   Settembre C, 2013, NAT CELL BIOL, V15, P647, DOI 10.1038/ncb2718
   Settembre C, 2011, SCIENCE, V332, P1429, DOI 10.1126/science.1204592
   Shang LB, 2011, P NATL ACAD SCI USA, V108, P4788, DOI 10.1073/pnas.1100844108
   Shen HM, 2006, FREE RADICAL BIO MED, V40, P928, DOI 10.1016/j.freeradbiomed.2005.10.056
   Shimizu S, 2004, NAT CELL BIOL, V6, P1221, DOI 10.1038/ncb1192
   Shimobayashi M, 2014, NAT REV MOL CELL BIO, V15, P155, DOI 10.1038/nrm3757
   Sui X, 2013, CELL DEATH DIS, V4, DOI 10.1038/cddis.2013.350
   Sui XB, 2011, AUTOPHAGY, V7, P565, DOI 10.4161/auto.7.6.14073
   Tao H, 2017, MOL MED REP, V16, P1701, DOI 10.3892/mmr.2017.6828
   Wang GY, 2017, FREE RADICAL BIO MED, V106, P24, DOI 10.1016/j.freeradbiomed.2017.02.015
   Wang H, 2016, CELL DEATH DIS, V7, DOI 10.1038/cddis.2016.138
   Wang HS, 2017, CELL DEATH DIS, V8, DOI 10.1038/cddis.2017.558
   Wang WC, 2018, J EXP CLIN CANC RES, V37, DOI 10.1186/s13046-018-0689-3
   Wang ZY, 2019, J EXP CLIN CANC RES, V38, DOI 10.1186/s13046-019-1047-9
   Wei RX, 2016, BIOSCIENCE REP, V36, DOI 10.1042/BSR20160238
   Weidhaas JB, 2007, CANCER RES, V67, P11111, DOI 10.1158/0008-5472.CAN-07-2858
   Wu BW, 2018, BIOCHEM BIOPH RES CO, V496, P167, DOI 10.1016/j.bbrc.2018.01.018
   Xiao X, 2018, J EXP CLIN CANC RES, V37, DOI 10.1186/s13046-018-0880-6
   Xu RD, 2016, ONCOL REP, V35, P1757, DOI 10.3892/or.2015.4497
   Yamamoto N, 2013, EXPERT OPIN PHARMACO, V14, P2183, DOI 10.1517/14656566.2013.827171
   Yan JQ, 2018, MOL MED, V24, DOI 10.1186/s10020-018-0033-6
   Yang C, 2016, CELL PHYSIOL BIOCHEM, V40, P146, DOI 10.1159/000452532
   Yang ZF, 2010, NAT CELL BIOL, V12, P814, DOI 10.1038/ncb0910-814
   Yang ZF, 2009, CURR TOP MICROBIOL, V335, P1, DOI 10.1007/978-3-642-00302-8_1
   Yates LA, 2013, CELL, V153, P516, DOI 10.1016/j.cell.2013.04.003
   Yen JH, 2018, CELL DEATH DIS, V9, DOI 10.1038/s41419-018-1016-9
   Yu L, 2004, SCIENCE, V304, P1500, DOI 10.1126/science.1096645
   Yu Y, 2012, LEUKEMIA, V26, P1752, DOI 10.1038/leu.2012.65
   Zhang F, 2018, J EXP CLIN CANC RES, V37, DOI 10.1186/s13046-018-0791-6
   Zhang HF, 2008, J BIOL CHEM, V283, P10892, DOI 10.1074/jbc.M800102200
   Zhang JQ, 2010, WORLD J GASTROENTERO, V16, P4281, DOI 10.3748/wjg.v16.i34.4281
   Zhang ZC, 2015, ONCOL LETT, V10, P2941, DOI 10.3892/ol.2015.3692
   Zhao GS, 2018, J EXP CLIN CANC RES, V37, DOI 10.1186/s13046-018-0856-6
   Zhao H, 2013, MED ONCOL, V30, DOI 10.1007/s12032-013-0475-1
   Zhao Y, 2012, J CELL PHYSIOL, V227, P639, DOI 10.1002/jcp.22768
   Zhou PT, 2018, CELL CYCLE, V17, P997, DOI 10.1080/15384101.2018.1467677
   Zhu J, 2017, CELL DEATH DIS, V8, DOI 10.1038/cddis.2017.488
NR 100
TC 37
Z9 39
U1 3
U2 23
PU FRONTIERS MEDIA SA
PI LAUSANNE
PA AVENUE DU TRIBUNAL FEDERAL 34, LAUSANNE, CH-1015, SWITZERLAND
SN 2234-943X
J9 FRONT ONCOL
JI Front. Oncol.
PD NOV 15
PY 2019
VL 9
AR 1232
DI 10.3389/fonc.2019.01232
PG 11
WC Oncology
WE Science Citation Index Expanded (SCI-EXPANDED)
SC Oncology
GA JR7NK
UT WOS:000499807200001
PM 31803616
OA gold, Green Published
DA 2023-12-20
ER

PT J
AU Izadpanah, S
   Shabani, P
   Aghebati-Maleki, A
   Baghbanzadeh, A
   Fotouhi, A
   Bisadi, A
   Aghebati-Maleki, L
   Baradaran, B
AF Izadpanah, Sama
   Shabani, Parastoo
   Aghebati-Maleki, Ali
   Baghbanzadeh, Amir
   Fotouhi, Ali
   Bisadi, Amir
   Aghebati-Maleki, Leili
   Baradaran, Behzad
TI Prospects for the involvement of cancer stem cells in the pathogenesis
   of osteosarcoma
SO JOURNAL OF CELLULAR PHYSIOLOGY
LA English
DT Review
DE cancer stem cell; drug resistance; osteosarcoma; treatment
ID TUMOR-INITIATING CELLS; SIDE POPULATION CELLS; RESISTANCE-RELATED
   PROTEINS; GLUTATHIONE-S-TRANSFERASE; REDUCED FOLATE CARRIER; DNA-DAMAGE
   RESPONSE; P-GLYCOPROTEIN; DRUG-RESISTANCE; SELF-RENEWAL;
   MULTIDRUG-RESISTANCE
AB Osteosarcoma (OS) is one of the most common bone tumors in children and adolescents that cause a high rate of mortality in this age group and tends to be metastatic, in spite of chemotherapy and surgery. The main reason for this can be returned to a small group of malignant cells called cancer stem cells (CSCs). OS-CSCs play a key role in the resistance to treatment and relapse and metastasis through self-renewal and differentiation abilities. In this review, we intend to go through the different aspects of this malignant disease, including the cancer stem cell-phenotype, methods for isolating CSCs, signaling pathways, and molecular markers in this disease, and drugs showing resistance in treatment efforts of OS.
C1 [Izadpanah, Sama; Shabani, Parastoo; Aghebati-Maleki, Ali; Baghbanzadeh, Amir; Aghebati-Maleki, Leili; Baradaran, Behzad] Tabriz Univ Med Sci, Immunol Res Ctr, Tabriz, Iran.
   [Aghebati-Maleki, Ali] Tabriz Univ Med Sci, Student Res Comm, Tabriz, Iran.
   [Fotouhi, Ali; Bisadi, Amir] Shahid Beheshti Univ Med Sci, Dept Orthoped Surg, Fac Med, Tehran, Iran.
   [Aghebati-Maleki, Leili] Tabriz Univ Med Sci, Dept Immunol, Fac Med, Tabriz, Iran.
C3 Tabriz University of Medical Science; Tabriz University of Medical
   Science; Shahid Beheshti University Medical Sciences; Tabriz University
   of Medical Science
RP Aghebati-Maleki, L; Baradaran, B (通讯作者)，Tabriz Univ Med Sci, Immunol Res Ctr, Immunol, Tabriz, Iran.
EM aghebatil@tbzmed.ac.ir; behzad_im@yahoo.com
RI Baradaran, Behzad/AAQ-5177-2020; Aghebati Maleki, Leili/AAD-9398-2022
OI Baradaran, Behzad/0000-0002-8642-6795; baghbanzadeh,
   amir/0000-0002-1261-3213
FU Tabriz University of Medical Sciences, Tabriz, Iran [59619]
FX Research Vice-Chancellor, Tabriz University of Medical Sciences, Tabriz,
   Iran, Grant/Award Number: 59619
CR Abarrategi A, 2016, STEM CELLS INT, V2016, DOI 10.1155/2016/3631764
   Adhikari AS, 2010, CANCER RES, V70, P4602, DOI 10.1158/0008-5472.CAN-09-3463
   BALDINI N, 1995, NEW ENGL J MED, V333, P1380, DOI 10.1056/NEJM199511233332103
   Baron R, 2006, CURR TOP DEV BIOL, V76, P103, DOI 10.1016/S0070-2153(06)76004-5
   Bartel DP, 2004, CELL, V116, P281, DOI 10.1016/S0092-8674(04)00045-5
   Basu-Roy U, 2012, ONCOGENE, V31, P2270, DOI 10.1038/onc.2011.405
   Basu-Roy U, 2015, NAT COMMUN, V6, DOI 10.1038/ncomms7411
   Basu-Roy U, 2013, CANCER LETT, V338, P158, DOI 10.1016/j.canlet.2012.05.028
   Berman SD, 2008, P NATL ACAD SCI USA, V105, P11851, DOI 10.1073/pnas.0805462105
   Biason P, 2012, PHARMACOGENOMICS J, V12, P476, DOI 10.1038/tpj.2011.33
   Bisson I, 2009, CELL RES, V19, P683, DOI 10.1038/cr.2009.43
   Blanpain C, 2011, CELL STEM CELL, V8, P16, DOI 10.1016/j.stem.2010.12.012
   Brambilla D, 2012, INT J CANCER, V130, P2824, DOI 10.1002/ijc.26285
   Bridge JA, 1997, CANCER GENET CYTOGEN, V95, P74, DOI 10.1016/S0165-4608(96)00306-8
   BROWN GA, 1995, CANCER RES, V55, P78
   Brown HK, 2017, CANCER LETT, V386, P189, DOI 10.1016/j.canlet.2016.11.019
   Cai YP, 2010, J PATHOL, V220, P24, DOI 10.1002/path.2628
   Caronia D, 2009, PHARMACOGENOMICS J, V9, P347, DOI 10.1038/tpj.2009.19
   Caudill Jonathan S C, 2007, Adolesc Med State Art Rev, V18, P62
   Chambers I, 2003, CELL, V113, P643, DOI 10.1016/S0092-8674(03)00392-1
   Chan LH, 2014, ONCOGENE, V33, P4857, DOI 10.1038/onc.2013.433
   Clarke M. F., 2006, REV CELL BIOL MOL ME
   Cleton-Jansen AM, 2009, BRIT J CANCER, V101, P1909, DOI 10.1038/sj.bjc.6605405
   Clevers H, 2011, NAT MED, V17, P313, DOI 10.1038/nm.2304
   Collins AT, 2005, CANCER RES, V65, P10946, DOI 10.1158/0008-5472.CAN-05-2018
   Cormier JN, 2004, CA-CANCER J CLIN, V54, P94, DOI 10.3322/canjclin.54.2.94
   Dai HZ, 2012, CARCINOGENESIS, V33, P30, DOI 10.1093/carcin/bgr232
   Dalerba P, 2007, P NATL ACAD SCI USA, V104, P10158, DOI 10.1073/pnas.0703478104
   Di Fiore R, 2014, INT J ONCOL, V45, P2013, DOI 10.3892/ijo.2014.2618
   Di Fiore R, 2009, J CELL PHYSIOL, V219, P301, DOI 10.1002/jcp.21667
   Eramo A, 2008, CELL DEATH DIFFER, V15, P504, DOI 10.1038/sj.cdd.4402283
   Fillmore CM, 2008, BREAST CANCER RES, V10, DOI 10.1186/bcr1982
   Fine RL, 1996, STEM CELLS, V14, P47, DOI 10.1002/stem.140047
   Fu HL, 2013, TUMOR BIOL, V34, P3817, DOI 10.1007/s13277-013-0966-x
   Fujii H, 2009, INT J ONCOL, V34, P1381, DOI 10.3892/ijo_00000265
   Fujiwara T, 2014, STEM CELLS, V32, P959, DOI 10.1002/stem.1618
   Fukuda K, 2009, INT J ONCOL, V34, P1201, DOI 10.3892/ijo_00000248
   Fung H, 2005, MOL CELL, V17, P463, DOI 10.1016/j.molcel.2004.12.029
   Gangemi R, 2009, CURR MED CHEM, V16, P1688, DOI 10.2174/092986709788186147
   Gemei Marica, 2013, Proteomics, V13, P3293, DOI 10.1002/pmic.201300170
   Gibbs CP, 2011, CURR ORTHOP PRACT, V22, P322, DOI 10.1097/BCO.0b013e318221aee8
   Gibbs CP, 2005, NEOPLASIA, V7, P967, DOI 10.1593/neo.05394
   Gidekel S, 2003, CANCER CELL, V4, P361, DOI 10.1016/S1535-6108(03)00270-8
   Gonçalves C, 2015, LIFE SCI, V130, P47, DOI 10.1016/j.lfs.2015.03.009
   Gong C, 2012, ASIAN PAC J CANCER P, V13, P3103, DOI 10.7314/APJCP.2012.13.7.3103
   Greaves M, 2012, NATURE, V481, P306, DOI 10.1038/nature10762
   Greco Nicholas, 2014, J Cancer Ther, V5, P331
   Gronthos S, 2006, PERIODONTOL 2000, V41, P188, DOI 10.1111/j.1600-0757.2006.00154.x
   Gupta PB, 2009, NAT MED, V15, P1010, DOI 10.1038/nm0909-1010
   Hahn WC, 2003, J CLIN ONCOL, V21, P2034, DOI 10.1200/JCO.2003.06.018
   Halldorsson Ari, 2009, J Med Case Rep, V3, P9298, DOI 10.1186/1752-1947-3-9298
   Han L, 2012, CANCER CHEMOTH PHARM, V70, P365, DOI 10.1007/s00280-012-1915-x
   Hansen MF, 2006, J BONE MINER RES, V21, pP58, DOI 10.1359/JBMR.06S211
   He AN, 2012, EXP THER MED, V4, P435, DOI 10.3892/etm.2012.603
   He ML, 2014, TUMOR BIOL, V35, P1297, DOI 10.1007/s13277-013-1172-6
   Heare T, 2009, CURR OPIN PEDIATR, V21, P365, DOI 10.1097/MOP.0b013e32832b1111
   Heddleston JM, 2010, BRIT J CANCER, V102, P789, DOI 10.1038/sj.bjc.6605551
   Heymann D, 2011, IBMS BONEKEY, V8, P402, DOI DOI 10.1138/20110531
   Hill RP, 2007, JNCI-J NATL CANCER I, V99, P1435, DOI 10.1093/jnci/djm136
   Hong H, 2009, NATURE, V460, P1132, DOI 10.1038/nature08235
   Hong SH, 2011, VET COMP ONCOL, V9, P207, DOI 10.1111/j.1476-5829.2010.00249.x
   Honoki K, 2010, ONCOL REP, V24, P501, DOI 10.3892/or_00000885
   Hsieh A, 2011, J CELL PHYSIOL, V226, P1118, DOI 10.1002/jcp.22433
   Huang YS, 2012, APOPTOSIS, V17, P749, DOI 10.1007/s10495-012-0734-1
   Izadpanah S, 2019, BIOMED PHARMACOTHER, V111, P873, DOI 10.1016/j.biopha.2018.12.106
   Janeway KA, 2010, BONE, V47, P859, DOI 10.1016/j.bone.2010.07.028
   Kovac M, 2015, NAT COMMUN, V6, DOI 10.1038/ncomms9940
   Krause U, 2014, CELL DEATH DIS, V5, DOI 10.1038/cddis.2014.67
   Krishnan V, 2006, J CLIN INVEST, V116, P1202, DOI 10.1172/JCI28551
   Lamora A., 2014, CLIN CANC RES
   Lamora A, 2016, J CLIN MED, V5, DOI 10.3390/jcm5110096
   LAPIDOT T, 1994, NATURE, V367, P645, DOI 10.1038/367645a0
   Lau CC, 2004, GENE CHROMOSOME CANC, V39, P11, DOI 10.1002/gcc.10291
   Levings PP, 2009, CANCER RES, V69, P5648, DOI 10.1158/0008-5472.CAN-08-3580
   Li J, 2013, MOL MED REP, V7, P577, DOI 10.3892/mmr.2012.1231
   Li J, 2009, MOL MED REP, V2, P245, DOI 10.3892/mmr_00000091
   Li SY, 2015, TUMOR BIOL, V36, P1329, DOI 10.1007/s13277-015-3181-0
   Liao CL, 2012, FOOD CHEM TOXICOL, V50, P1734, DOI 10.1016/j.fct.2012.02.033
   Limtrakul P, 2005, J CHEMOTHERAPY, V17, P86, DOI 10.1179/joc.2005.17.1.86
   Liu GT, 2006, MOL CANCER, V5, DOI 10.1186/1476-4598-5-67
   Lo WW, 2014, CANCER-AM CANCER SOC, V120, P537, DOI 10.1002/cncr.28439
   López-Guerrero JA, 2004, DIAGN MOL PATHOL, V13, P81
   Lu J, 2017, ONCOGENE, V36, P231, DOI 10.1038/onc.2016.194
   Ma I, 2011, STEM CELL REV REP, V7, P292, DOI 10.1007/s12015-010-9208-4
   Ma YM, 2013, BIOCHEM BIOPH RES CO, V431, P274, DOI 10.1016/j.bbrc.2012.12.118
   MAELANDSMO GM, 1995, BRIT J CANCER, V72, P393, DOI 10.1038/bjc.1995.344
   Mansukhani A, 2000, J CELL BIOL, V149, P1297, DOI 10.1083/jcb.149.6.1297
   Mansukhani A, 2005, J CELL BIOL, V168, P1065, DOI 10.1083/jcb.200409182
   Marina N, 2004, ONCOLOGIST, V9, P422, DOI 10.1634/theoncologist.9-4-422
   Marión RM, 2009, NATURE, V460, P1149, DOI 10.1038/nature08287
   Martins-Neves SR, 2016, J CELL PHYSIOL, V231, P876, DOI 10.1002/jcp.25179
   Martins-Neves SR, 2016, CANCER LETT, V370, P286, DOI 10.1016/j.canlet.2015.11.013
   Martins-Neves SR, 2012, BMC CANCER, V12, DOI 10.1186/1471-2407-12-139
   Massagué J, 2008, CELL, V134, P215, DOI 10.1016/j.cell.2008.07.001
   Matherly LH, 2007, CANCER METAST REV, V26, P111, DOI 10.1007/s10555-007-9046-2
   McCubrey James A, 2015, Adv Biol Regul, V57, P75, DOI 10.1016/j.jbior.2014.09.016
   McQueen P, 2011, EXPERT REV ANTICANC, V11, P1223, DOI [10.1586/era.11.94, 10.1586/ERA.11.94]
   Meyers PA, 2005, J CLIN ONCOL, V23, P2004, DOI 10.1200/JCO.2005.06.031
   MEYERS PA, 1992, J CLIN ONCOL, V10, P5, DOI 10.1200/JCO.1992.10.1.5
   Mohseny AB, 2009, J PATHOL, V219, P294, DOI 10.1002/path.2603
   Mongre RK, 2015, INT J ONCOL, V46, P2573, DOI 10.3892/ijo.2015.2961
   Moon RT, 2002, SCIENCE, V296, P1644, DOI 10.1126/science.1071549
   Morikawa S, 2009, J EXP MED, V206, P2483, DOI 10.1084/jem.20091046
   Moserle L, 2008, CANCER RES, V68, P5658, DOI 10.1158/0008-5472.CAN-07-6341
   Mu XD, 2013, FRONT ONCOL, V3, DOI 10.3389/fonc.2013.00143
   Murase M, 2009, BRIT J CANCER, V101, P1425, DOI 10.1038/sj.bjc.6605330
   Ng AJM, 2012, CLIN SARCOMA RES, V2, DOI 10.1186/2045-3329-2-19
   Nguyen LV, 2012, NAT REV CANCER, V12, P133, DOI 10.1038/nrc3184
   O'Brien CA, 2010, CLIN CANCER RES, V16, P3113, DOI 10.1158/1078-0432.CCR-09-2824
   Ottaviani G, 2009, CANCER TREAT RES, V152, P3, DOI 10.1007/978-1-4419-0284-9_1
   Özger H, 2009, ACTA ORTHOP TRAUMATO, V43, P28, DOI 10.3944/AOTT.2009.028
   Pevsner-Fischer M, 2011, STEM CELL REV REP, V7, P560, DOI 10.1007/s12015-011-9229-7
   Ping YF, 2011, J PATHOL, V224, P344, DOI 10.1002/path.2908
   Pommier Y, 2010, CHEM BIOL, V17, P421, DOI 10.1016/j.chembiol.2010.04.012
   Poos K., 2014, DATABASE, V2014, P1
   Prince ME, 2007, P NATL ACAD SCI USA, V104, P973, DOI 10.1073/pnas.0610117104
   Rainusso N, 2011, CANCER BIOL THER, V12, P278, DOI 10.4161/cbt.12.4.15951
   Rajkumar T, 2008, ANTI-CANCER DRUG, V19, P257, DOI 10.1097/CAD.0b013e3282f435b6
   REYNOLDS BA, 1992, SCIENCE, V255, P1707, DOI 10.1126/science.1553558
   Roberts PJ, 2007, ONCOGENE, V26, P3291, DOI 10.1038/sj.onc.1210422
   Santini R, 2012, STEM CELLS, V30, P1808, DOI 10.1002/stem.1160
   Scionti I, 2008, ANN ONCOL, V19, P1500, DOI 10.1093/annonc/mdn148
   Serra M, 2004, ANN ONCOL, V15, P151, DOI 10.1093/annonc/mdh004
   Serra M, 2006, INT J ONCOL, V29, P1459
   Shabani P, 2019, J CELL BIOCHEM, V120, P4783, DOI 10.1002/jcb.27857
   Shay JW, 2010, FEBS LETT, V584, P3819, DOI 10.1016/j.febslet.2010.05.026
   Siclari VA, 2010, J ORTHOP SURG RES, V5, DOI 10.1186/1749-799X-5-78
   Smida J, 2010, CLIN CANCER RES, V16, P4256, DOI 10.1158/1078-0432.CCR-10-0284
   Song B, 2009, ONCOGENE, V28, P4065, DOI 10.1038/onc.2009.274
   Song B, 2010, MOL CANCER, V9, DOI 10.1186/1476-4598-9-96
   Squire JA, 2003, GENE CHROMOSOME CANC, V38, P215, DOI 10.1002/gcc.10273
   Takebe N, 2011, NAT REV CLIN ONCOL, V8, P97, DOI 10.1038/nrclinonc.2010.196
   Takezaki T, 2011, CANCER SCI, V102, P1306, DOI 10.1111/j.1349-7006.2011.01943.x
   Tang N, 2008, CLIN ORTHOP RELAT R, V466, P2114, DOI 10.1007/s11999-008-0335-z
   Tang QL, 2011, CANCER LETT, V311, P113, DOI 10.1016/j.canlet.2011.07.016
   Tao JN, 2014, CANCER CELL, V26, P390, DOI 10.1016/j.ccr.2014.07.023
   TEW KD, 1994, CANCER RES, V54, P4313
   Tian JG, 2014, PLOS ONE, V9, DOI 10.1371/journal.pone.0098549
   Tirino V, 2013, FASEB J, V27, P13, DOI 10.1096/fj.12-218222
   Tirino Virginia, 2012, Methods Mol Biol, V879, P513, DOI 10.1007/978-1-61779-815-3_32
   Tirino V, 2011, FASEB J, V25, P2022, DOI 10.1096/fj.10-179036
   Tirino V, 2008, PLOS ONE, V3, DOI 10.1371/journal.pone.0003469
   Townsend DM, 2003, ONCOGENE, V22, P7369, DOI 10.1038/sj.onc.1206940
   Trucco Matteo, 2012, Sarcoma, V2012, P291705, DOI 10.1155/2012/291705
   Tu B, 2014, EXP CELL RES, V320, P164, DOI 10.1016/j.yexcr.2013.10.013
   Uozaki H, 1997, CANCER-AM CANCER SOC, V79, P2336, DOI 10.1002/(SICI)1097-0142(19970615)79:12<2336::AID-CNCR7>3.0.CO;2-J
   Valent P, 2012, NAT REV CANCER, V12, P767, DOI 10.1038/nrc3368
   Veselska R, 2008, BMC CANCER, V8, DOI 10.1186/1471-2407-8-300
   Walkley CR, 2008, GENE DEV, V22, P1662, DOI 10.1101/gad.1656808
   Wang D, 2004, MOL CANCER THER, V3, P679
   Wang D, 2007, CANCER SCI, V98, P1993, DOI 10.1111/j.1349-7006.2007.00616.x
   Wang L, 2011, INT J CANCER, V128, P294, DOI 10.1002/ijc.25331
   Wang ML, 2013, ONCOTARGETS THER, V6, P1207, DOI 10.2147/OTT.S38114
   Wang Y, 2016, EXP THER MED, V12, P81, DOI 10.3892/etm.2016.3303
   Wang YC, 2015, MOL MED REP, V11, P2534, DOI 10.3892/mmr.2014.3024
   Wiedlocha A, 1996, MOL CELL BIOL, V16, P270
   Wilson H, 2008, VET J, V175, P69, DOI 10.1016/j.tvjl.2007.07.025
   Wu X, 2012, CANCER EPIDEMIOL, V36, P212, DOI 10.1016/j.canep.2011.08.002
   Yan GN, 2016, CANCER LETT, V370, P268, DOI 10.1016/j.canlet.2015.11.003
   Yan GN, 2014, J PATHOL, V234, P11, DOI 10.1002/path.4349
   Yang M, 2011, CANCER SCI, V102, P1774, DOI 10.1111/j.1349-7006.2011.02028.x
   Yang X, 2013, IN VITRO CELL DEV-AN, V49, P270, DOI 10.1007/s11626-013-9598-0
   Yang ZF, 2008, CANCER CELL, V13, P153, DOI 10.1016/j.ccr.2008.01.013
   Yeung TM, 2010, P NATL ACAD SCI USA, V107, P3722, DOI 10.1073/pnas.0915135107
   Yu L, 2016, ONCOTARGET, V7, P33055, DOI 10.18632/oncotarget.8849
   Yu L, 2013, ONCOTARGET, V4, P2326, DOI 10.18632/oncotarget.1554
   Yu YJ, 2012, CARCINOGENESIS, V33, P68, DOI 10.1093/carcin/bgr246
   Zhang HX, 2013, STEM CELLS, V31, P433, DOI 10.1002/stem.1298
   Zhang HSQ, 2014, HUM PATHOL, V45, P1430, DOI 10.1016/j.humpath.2014.02.018
   Zhang YP, 1998, CELL, V92, P725, DOI 10.1016/S0092-8674(00)81401-4
   Zhou Y, 2014, J EXP CLIN CANC RES, V33, DOI 10.1186/1756-9966-33-12
   Zuch D, 2012, J CELL BIOCHEM, V113, P1282, DOI 10.1002/jcb.24002
NR 172
TC 23
Z9 24
U1 1
U2 20
PU WILEY
PI HOBOKEN
PA 111 RIVER ST, HOBOKEN 07030-5774, NJ USA
SN 0021-9541
EI 1097-4652
J9 J CELL PHYSIOL
JI J. Cell. Physiol.
PD MAY
PY 2020
VL 235
IS 5
BP 4167
EP 4182
DI 10.1002/jcp.29344
EA NOV 2019
PG 16
WC Cell Biology; Physiology
WE Science Citation Index Expanded (SCI-EXPANDED)
SC Cell Biology; Physiology
GA KK6JH
UT WOS:000495360200001
PM 31709547
DA 2023-12-20
ER

PT J
AU Musser, ML
   Mahaffey, AL
   Fath, MA
   Buettner, GR
   Wagner, BA
   Schneider, BK
   Seo, YJ
   Mochel, JP
   Johannes, CM
AF Musser, Margaret L.
   Mahaffey, Alyssa L.
   Fath, Melissa A.
   Buettner, Garry R.
   Wagner, Brett A.
   Schneider, Benjamin K.
   Seo, Yeon-Jung
   Mochel, Jonathan P.
   Johannes, Chad M.
TI <i>In vitro</i> Cytotoxicity and Pharmacokinetic Evaluation of
   Pharmacological Ascorbate in Dogs
SO FRONTIERS IN VETERINARY SCIENCE
LA English
DT Article
DE canine; vitamin C; high-dose; osteosarcoma; intravenous
ID VITAMIN-C; HYDROGEN-PEROXIDE; ACID CONCENTRATIONS; CLINICAL-TRIAL;
   CANCER-CELLS; BLOOD; DRUG; ROBENACOXIB; MECHANISMS; CHEMISTRY
AB Background: High-dose, pharmacological ascorbate (P-AscH(-)) is preferentially cytotoxic to human cancer cells in vitro. Investigations on the efficacy of P-AscH(-) as an adjuvant treatment for multiple human cancers are on-going, but has yet to be formally investigated in dogs. The primary objectives of this study were to determine the pharmacokinetic (PK) profile of P-AscH(-) in healthy Beagle dogs and the effects of P-AscH(-) on canine osteosarcoma cells in vitro.
   Methods: Eight purpose-bred, healthy, spayed female Beagle dogs, between 20 and 21 months old, and 8-10 kg were administered two doses of P-AscH(-) (550 or 2,200 mg/kg) via intravenous infusion over 6 h, on separate days. Plasma ascorbate concentrations were measured at 12 time points during and after infusion for PK analysis using nonlinear mixed-effects (NAME) and non-compartmental analysis (NCA). Clonogenic assays were performed on 2 canine osteosarcoma cell lines (D-17 and OSCA-8) and canine primary dermal fibroblasts after exposure to high concentrations of ascorbate (75 pmoles/cell).
   Results: Plasma ascorbate levels in the dogs peaked at approximately 10 mM following 2,200 mg/kg and returned to baseline 6-8 h after dosing. Minor adverse effects were seen in two dogs. Ascorbate (75 prnoles/cell) significantly decreased survival in both the osteosarcoma cell lines (D-17 63% SD 0.010, P = 0.005; OSCA-8 50% SD 0.086, P = 0.026), compared to normal fibroblasts (27% SD 0.056).
   Conclusions: Pharmacological ascorbate is preferentially cytotoxic to canine-derived cancer cells. High levels of ascorbate can be safely administered to dogs. Further studies are needed to determine the effects of P-AscH(-) on canine patients.
C1 [Musser, Margaret L.; Mahaffey, Alyssa L.; Johannes, Chad M.] Iowa State Univ, Vet Clin Sci, Ames, IA 50011 USA.
   [Fath, Melissa A.; Buettner, Garry R.; Wagner, Brett A.] Univ Iowa, Free Rad & Radiat Biol Program, Iowa City, IA USA.
   [Schneider, Benjamin K.; Seo, Yeon-Jung; Mochel, Jonathan P.] Iowa State Univ, Biomed Sci, Ames, IA USA.
C3 Iowa State University; University of Iowa; Iowa State University
RP Musser, ML (通讯作者)，Iowa State Univ, Vet Clin Sci, Ames, IA 50011 USA.
EM mmusser@iastate.edu
RI Mochel, Jon P./AAR-3496-2021
OI Mochel, Jon P./0000-0002-0997-3111; Buettner, Garry/0000-0002-5594-1903
FU University of Iowa Sarcoma Group; NIH [R01 CA169046, P01CA217797]
FX This work was funded by a generous grant from the University of Iowa
   Sarcoma Group; NIH R01 CA169046; and P01CA217797.
CR Alexander MS, 2018, CANCER RES, V78, P6838, DOI 10.1158/0008-5472.CAN-18-1680
   [Anonymous], 2016, VET COMP ONCOL, V14, P417, DOI 10.1111/vco.283
   Atalan G, 2008, REV MED VET-TOULOUSE, V159, P288
   Bachmann K, 2018, SCHWEIZ ARCH TIERH, V160, P163, DOI 10.17236/sat00150
   Bernstein BJ, 2001, ONCOLOGY-NY, V15, P1267
   Blohm E, 2017, CLIN TOXICOL, V55, P869, DOI 10.1080/15563650.2017.1317348
   Bon C, 2018, J VET PHARMACOL THER, V41, P171, DOI 10.1111/jvp.12473
   BUETTNER GR, 1993, ARCH BIOCHEM BIOPHYS, V300, P535, DOI 10.1006/abbi.1993.1074
   CAMERON E, 1976, P NATL ACAD SCI USA, V73, P3685, DOI 10.1073/pnas.73.10.3685
   CAMERON E, 1974, CHEM-BIOL INTERACT, V9, P285, DOI 10.1016/0009-2797(74)90019-2
   Campbell EJ, 2016, FREE RADICAL BIO MED, V99, P451, DOI 10.1016/j.freeradbiomed.2016.08.027
   Carr AC, 2018, FRONT PHYSIOL, V9, DOI 10.3389/fphys.2018.01182
   Chen Q, 2005, P NATL ACAD SCI USA, V102, P13604, DOI 10.1073/pnas.0506390102
   Chen Q, 2008, P NATL ACAD SCI USA, V105, P11105, DOI 10.1073/pnas.0804226105
   Chen Q, 2007, P NATL ACAD SCI USA, V104, P8749, DOI 10.1073/pnas.0702854104
   Chikazawa S, 2013, J VET MED SCI, V75, P1615, DOI 10.1292/jvms.13-0286
   CREAGAN ET, 1979, NEW ENGL J MED, V301, P687, DOI 10.1056/NEJM197909273011303
   Dimeski G, 2010, CLIN CHIM ACTA, V411, P309, DOI 10.1016/j.cca.2009.12.005
   Doskey CM, 2016, REDOX BIOL, V10, P274, DOI 10.1016/j.redox.2016.10.010
   Doskey CM, 2015, PLOS ONE, V10, DOI 10.1371/journal.pone.0132572
   Du J, 2015, FREE RADICAL BIO MED, V84, P289, DOI 10.1016/j.freeradbiomed.2015.03.033
   Du J, 2012, BBA-REV CANCER, V1826, P443, DOI 10.1016/j.bbcan.2012.06.003
   Du JA, 2010, CLIN CANCER RES, V16, P509, DOI 10.1158/1078-0432.CCR-09-1713
   Dubois A BJ, 2012, MATH EXPRESSION PHAR
   Dukic L, 2016, BIOCHEM MEDICA, V26, P318, DOI 10.11613/BM.2016.036
   Fernandes G, 2017, COGENT BIOL, V3, DOI 10.1080/23312025.2017.1288335
   Fink M, 2013, RES VET SCI, V95, P580, DOI 10.1016/j.rvsc.2013.04.021
   Hand MS., 2000, SMALL ANIMAL CLIN NU, V4
   Harvey J W, 1987, Vet Clin Pathol, V16, P46, DOI 10.1111/j.1939-165X.1987.tb00461.x
   HARVEY JW, 1994, COMP HAEMATOL INT, V4, P70, DOI 10.1007/BF00368272
   Huang XC, 2014, EUR REV MED PHARMACO, V18, P3877
   Karlsen A, 2007, EUR J CLIN NUTR, V61, P1233, DOI 10.1038/sj.ejcn.1602655
   Kim SK, 2013, YONSEI MED J, V54, P1289, DOI 10.3349/ymj.2013.54.5.1289
   Li Y, 2007, J NUTR, V137, P2171, DOI 10.1093/jn/137.10.2171
   Mastrangelo D, 2018, BLOOD CELL MOL DIS, V69, P57, DOI 10.1016/j.bcmd.2017.09.005
   Mochel JP, 2014, CHRONOBIOL INT, V31, P715, DOI 10.3109/07420528.2014.897711
   Nielsen TK, 2015, BASIC CLIN PHARMACOL, V116, P343, DOI 10.1111/bcpt.12323
   Olney KE, 2013, FREE RADICAL RES, V47, P154, DOI 10.3109/10715762.2012.755263
   ORBAN JI, 1993, POULTRY SCI, V72, P691, DOI 10.3382/ps.0720691
   Padayatty SJ, 2010, PLOS ONE, V5, DOI [10.1371/journal.pone.0011414, 10.1371/journal.pone.0015288]
   Padayatty SJ, 2004, ANN INTERN MED, V140, P533, DOI 10.7326/0003-4819-140-7-200404060-00010
   Pelligand L, 2016, CPT-PHARMACOMET SYST, V5, P625, DOI 10.1002/psp4.12141
   Pope KV, 2017, P VET CANC SOC C POR, P111
   Schoenfeld JD, 2017, CANCER CELL, V31, P487, DOI 10.1016/j.ccell.2017.02.018
   Scott KC, 2002, J ANIM PHYSIOL AN N, V86, P222, DOI 10.1046/j.1439-0396.2002.00378.x
   Shin H, 2018, VET COMP ONCOL, V16, P616, DOI 10.1111/vco.12429
   Siemens, 2011, RAPIDPOINT 500 BLOOD
   SPITZ DR, 1987, J CELL PHYSIOL, V131, P364, DOI 10.1002/jcp.1041310308
   Stephenson CM, 2013, CANCER CHEMOTH PHARM, V72, P139, DOI 10.1007/s00280-013-2179-9
   Toutain PL, 2004, J VET PHARMACOL THER, V27, P415, DOI 10.1111/j.1365-2885.2004.00605.x
   Valenti MT, 2014, ANTICANCER RES, V34, P1617
   Vislisel JM, 2007, ANAL BIOCHEM, V365, P31, DOI 10.1016/j.ab.2007.03.002
   Wang S, 2001, RES VET SCI, V71, P27, DOI 10.1053/rvsc.2001.0480
   Welsh JL, 2013, CANCER CHEMOTH PHARM, V71, P765, DOI 10.1007/s00280-013-2070-8
   Witmer JR, 2016, REDOX BIOL, V8, P298, DOI 10.1016/j.redox.2016.02.004
   WITTES RE, 1985, NEW ENGL J MED, V312, P178, DOI 10.1056/NEJM198501173120310
NR 56
TC 1
Z9 2
U1 0
U2 1
PU FRONTIERS MEDIA SA
PI LAUSANNE
PA AVENUE DU TRIBUNAL FEDERAL 34, LAUSANNE, CH-1015, SWITZERLAND
EI 2297-1769
J9 FRONT VET SCI
JI Front. Vet. Sci.
PD NOV 7
PY 2019
VL 6
AR 385
DI 10.3389/fvets.2019.00385
PG 11
WC Veterinary Sciences
WE Science Citation Index Expanded (SCI-EXPANDED)
SC Veterinary Sciences
GA KS1WQ
UT WOS:000518101800001
PM 31788483
OA Green Published, gold
DA 2023-12-20
ER

PT J
AU Klangjorhor, J
   Chaiyawat, P
   Teeyakasem, P
   Sirikaew, N
   Phanphaisarn, A
   Settakorn, J
   Lirdprapamongkol, K
   Yama, S
   Svasti, J
   Pruksakorn, D
AF Klangjorhor, Jeerawan
   Chaiyawat, Parunya
   Teeyakasem, Pimpisa
   Sirikaew, Nutnicha
   Phanphaisarn, Areerak
   Settakorn, Jongkolnee
   Lirdprapamongkol, Kriengsak
   Yama, Sarawoot
   Svasti, Jisnuson
   Pruksakorn, Dumnoensun
TI Mycophenolic acid is a drug with the potential to be repurposed for
   suppressing tumor growth and metastasis in osteosarcoma treatment
SO INTERNATIONAL JOURNAL OF CANCER
LA English
DT Article
DE immunosuppressive agents; mycophenolate mofetil; bone neoplasms; drug
   repositioning; chemotherapy; metastasis
ID VASCULOGENIC MIMICRY CAPACITY; POPULATION PHARMACOKINETICS; CELLS;
   EXPRESSION; RIBAVIRIN; MOFETIL; ACTIVATION; THERAPY; MARKER; CARE
AB Our previous review of proteomics data showed that in osteosarcoma, some overexpressed proteins were targets of FDA-approved immunosuppressive and anti-arrhythmic drugs, including mycophenolate mofetil (MMF), ribavirin, leflunomide, azathioprine and digoxin. Here, these drugs were screened for growth inhibitory effects in human osteosarcoma cell lines, including MNNG/HOS, U2OS, SaOS-2, MG-63 and 143B cells. Only mycophenolic acid (MPA), an active metabolite of MMF, efficiently inhibited osteosarcoma cell growth with IC50 values of 0.46-7.3 mu M; these values are in the therapeutic range for organ transplant patients. At a therapeutic dose (10 mu M), MPA significantly inhibited colony formation, caused cell cycle arrest in the S phase, and induced apoptosis. Moreover, the in vitro invasion of osteosarcoma cells was reduced by MPA by inhibiting cell migration capability. The in vivo antitumor effect of MMF was determined in nude mice harboring 143B cell xenografts. Daily oral administration of 200 mg/kg/day MMF for 2weeks significantly suppressed tumor growth in treated mice, achieving 57.4 11.1% tumor growth inhibition. Compared with the vehicle group, the MMF group treated with 50-200 mg/kg/day for 3weeks had a significant reduction in the number of lung metastatic nodules in a tail vein-lung metastasis model of 143B cells. MMF doses of 50, 100 and 200 mg/kg/day are approximately equivalent to the non-toxic doses of 0.25, 0.5 and 1 g/day in humans, respectively. These findings indicate that MPA/MMF can effectively control osteosarcoma tumor growth and metastasis. Thus, the potential to repurpose MPA/MMF for use in osteosarcoma chemotherapy is of great interest.
   What's new? Some of the proteins overexpressed in osteosarcoma are targets of existing FDA-approved drugs. Screening of these drugs revealed that mycophenolic acid (MPA), a metabolite of mycophenolate mofetil (MMF), could slow growth of osteosarcoma cell lines at therapeutic doses. The authors then showed that MMF, administered orally, suppressed the growth of osteosarcoma xenograft tumors in mice. The treated mice also developed fewer lung metastases than control mice. MMF is currently prescribed as an immunosuppressant following organ transplants, and it seems a promising candidate for osteosarcoma.
C1 [Klangjorhor, Jeerawan; Chaiyawat, Parunya; Teeyakasem, Pimpisa; Sirikaew, Nutnicha; Phanphaisarn, Areerak; Pruksakorn, Dumnoensun] Chiang Mai Univ, Fac Med, Musculoskeletal Sci & Translat Res Ctr, Dept Orthoped, Chiang Mai, Thailand.
   [Settakorn, Jongkolnee] Chiang Mai Univ, Fac Med, Dept Pathol, Chiang Mai, Thailand.
   [Lirdprapamongkol, Kriengsak; Svasti, Jisnuson] Chulabhorn Res Inst, Lab Biochem, Bangkok, Thailand.
   [Yama, Sarawoot] Chiang Mai Univ, Lab Anim Ctr, Chiang Mai, Thailand.
   [Pruksakorn, Dumnoensun] Chiang Mai Univ, Biomed Engn Inst, Chiang Mai, Thailand.
C3 Chiang Mai University; Chiang Mai University; Chulabhorn Research
   Institute; Chiang Mai University; Chiang Mai University
RP Pruksakorn, D (通讯作者)，Chiang Mai Univ, Fac Med, Musculoskeletal Sci & Translat Res Ctr, Dept Orthoped, Chiang Mai, Thailand.; Pruksakorn, D (通讯作者)，Chiang Mai Univ, Biomed Engn Inst, Chiang Mai, Thailand.
EM dumnoensun.p@cmu.ac.th
RI Chaiyawat, Parunya/GQA-4141-2022; Chaiyawat, Parunya/GON-3983-2022;
   klangjorhor, jeerawan/GRF-3858-2022; Svasti, Jisnuson/HTR-3880-2023;
   Svasti, Jisnuson/J-9262-2016
OI Chaiyawat, Parunya/0000-0003-0047-5578; phanphaisarn,
   areerak/0000-0001-5553-4868; Svasti, Jisnuson/0000-0002-2217-4517
FU National Science and Technology Development Agency (NSTDA) [P-18-51991];
   Faculty of Medicine, Chiang Mai University; National Research University
   (NRU) Fund; Musculoskeletal Science and Translational Research Center,
   Chiang Mai University
FX Our study was supported by the National Science and Technology
   Development Agency (NSTDA), code P-18-51991; the Faculty of Medicine,
   Chiang Mai University; the National Research University (NRU) Fund; and
   the Musculoskeletal Science and Translational Research Center, Chiang
   Mai University. The authors would like to express their sincere thanks
   to Prof. Dr. Apiwat Mutirangura, M.D. (Chulalongkorn University) for his
   valuable advice, Dr. Thattawan Kaewsakhorn (Laboratory Animal Center,
   Chiang Mai University) and Dr. Phuriwat Leesawat (Faculty of Pharmacy,
   Chiang Mai University) for their valuable guidance in the preparation of
   the animal use protocol, Miss Viraporn Thepbundit and Miss Piyaporn
   budprom for their assistance to perform the animal experiment and enzyme
   activity assay and Dr G. Lamar Robert and Assoc. Prof. Dr. Chongchit
   Sripun Robert for proofreading the article.
CR ACKLAND SP, 1989, CLIN PHARMACOL THER, V45, P340, DOI 10.1038/clpt.1989.39
   Al-Shanti Nasser, 2009, J Biomol Tech, V20, P172
   ALLISON AC, 1993, SPRINGER SEMIN IMMUN, V14, P353
   Allison AC, 2000, IMMUNOPHARMACOLOGY, V47, P85, DOI 10.1016/S0162-3109(00)00188-0
   Allison Daniel C., 2012, Sarcoma, V2012, P704872, DOI 10.1155/2012/704872
   Bielack SS, 2002, J CLIN ONCOL, V20, P776, DOI 10.1200/JCO.20.3.776
   Brawley OW, 2011, ONCOLOGIST, V16, P920, DOI 10.1634/theoncologist.2011-0074
   CARR SF, 1993, J BIOL CHEM, V268, P27286
   Chaiyawat P, 2018, MODERN PATHOL, V31, P264, DOI 10.1038/modpathol.2017.125
   Chaiyawat P, 2017, TRANSL ONCOL, V10, P846, DOI 10.1016/j.tranon.2017.08.005
   Chaiyawat P, 2017, ONCOTARGETS THER, V10, P565, DOI 10.2147/OTT.S119993
   Chiablaem K, 2014, ANTICANCER RES, V34, P1857
   Dun BY, 2013, PLOS ONE, V8, DOI 10.1371/journal.pone.0081702
   Duquette A, 2016, RHEUMATOL THER, V3, P179, DOI 10.1007/s40744-016-0025-3
   ELYAZIGI A, 1993, J CLIN PHARMACOL, V33, P522, DOI 10.1002/j.1552-4604.1993.tb04698.x
   Engl T, 2005, BMC CANCER, V5, DOI 10.1186/1471-2407-5-4
   Fellenberg J, 2010, PLOS ONE, V5, DOI 10.1371/journal.pone.0012179
   Floryk D, 2006, CANCER LETT, V231, P20, DOI 10.1016/j.canlet.2005.01.006
   Goldberger ZD, 2012, AM J CARDIOL, V109, P1818, DOI 10.1016/j.amjcard.2012.02.028
   GRAF N, 1994, J CLIN ONCOL, V12, P1443, DOI 10.1200/JCO.1994.12.7.1443
   Ikeda K, 1998, JPN J CLIN ONCOL, V28, P168, DOI 10.1093/jjco/28.3.168
   Le Guellec C, 2004, CLIN PHARMACOKINET, V43, P253, DOI 10.2165/00003088-200443040-00004
   LEE HJ, 1985, CANCER RES, V45, P5512
   Lipsky JJ, 1996, LANCET, V348, P1357, DOI 10.1016/S0140-6736(96)10310-X
   Lirdprapamongkol K, 2012, BIOCHEM BIOPH RES CO, V422, P429, DOI 10.1016/j.bbrc.2012.05.009
   Marucco DA, 2008, J ANTIMICROB CHEMOTH, V61, P919, DOI 10.1093/jac/dkn013
   Nair Anroop B, 2016, J Basic Clin Pharm, V7, P27, DOI 10.4103/0976-0105.177703
   NATSUMEDA Y, 1990, J BIOL CHEM, V265, P5292
   Palecek SP, 1998, J CELL SCI, V111, P929
   Paul SM, 2010, NAT REV DRUG DISCOV, V9, P203, DOI 10.1038/nrd3078
   QIAN F, 1994, CELL, V77, P335, DOI 10.1016/0092-8674(94)90149-X
   Stebbing J, 2014, CANCER-AM CANCER SOC, V120, P2006, DOI 10.1002/cncr.28696
   Takebe N, 2004, CLIN CANCER RES, V10, P8301, DOI 10.1158/1078-0432.CCR-04-0747
   van Hest RM, 2005, CLIN PHARMACOKINET, V44, P1083, DOI 10.2165/00003088-200544100-00006
   WILLIS RC, 1978, P NATL ACAD SCI USA, V75, P3042, DOI 10.1073/pnas.75.7.3042
   Wu John C., 1994, Perspectives in Drug Discovery and Design, V2, P185, DOI 10.1007/BF02171743
NR 36
TC 15
Z9 16
U1 1
U2 12
PU WILEY
PI HOBOKEN
PA 111 RIVER ST, HOBOKEN 07030-5774, NJ USA
SN 0020-7136
EI 1097-0215
J9 INT J CANCER
JI Int. J. Cancer
PD JUN 15
PY 2020
VL 146
IS 12
BP 3397
EP 3409
DI 10.1002/ijc.32735
EA NOV 2019
PG 13
WC Oncology
WE Science Citation Index Expanded (SCI-EXPANDED)
SC Oncology
GA LG1BS
UT WOS:000494550900001
PM 31609477
OA Bronze
DA 2023-12-20
ER

PT J
AU Niveditha, D
   Sharma, H
   Majumder, S
   Mukherjee, S
   Chowdhury, R
   Chowdhury, S
AF Niveditha, Divya
   Sharma, Harshita
   Majumder, Syamantak
   Mukherjee, Sudeshna
   Chowdhury, Rajdeep
   Chowdhury, Shibasish
TI Transcriptomic analysis associated with reversal of cisplatin
   sensitivity in drug resistant osteosarcoma cells after a drug holiday
SO BMC CANCER
LA English
DT Article
DE Osteosarcoma; RNA-sequencing; Drug-resistance; Drug-holiday
ID CANCER CELLS; LUNG-CANCER; INTERMITTENT CHEMOTHERAPY; GENE
   AMPLIFICATION; OVARIAN-CANCER; EXPRESSION; MUTATIONS; PATIENT; GROWTH;
   METHOTREXATE
AB Background Resistance to chemotherapy is one of the major hurdles in current cancer therapy. With the increasing occurrence of drug resistance, a paradigm shift in treatment strategy is required. Recently "medication vacation" has emerged as a unique, yet uncomplicated strategy in which withdrawal of drug pressure for certain duration allowed tumor cells to regain sensitivity to the drug. However, little is known about the molecular alterations associated with such an outcome. Methods In this study, human osteosarcoma (OS) cells resistant to the extensively used drug cisplatin, were withdrawn from drug pressure, and thereafter cytotoxic response of the cells to the drug was evaluated. We further performed next-generation RNA sequencing and compared transcriptome between parental (OS), resistant (OS-R) and the drug withdrawn (OS-DW) cells. Differentially expressed transcripts were identified, and biological association network (BAN), gene ontology (GO) and pathway enrichment analysis of the differentially regulated transcripts were performed to identify key events associated with withdrawal of drug pressure. Results Following drug withdrawal, the sensitivity of the cells to the drug was found to be regained. Analysis of the expression profile showed that key genes like, IRAK3, IL6ST, RELA, AKT1, FKBP1A and ADIPOQ went significantly down in OS-DW cells when compared to OS-R. Also, genes involved in Wnt signaling, PI3K-Akt, Notch signaling, and ABC transporters were drastically down-regulated in OS-DW cells compared to OS-R. Although, a very small subset of genes maintained similar expression pattern between OS, OS-R and OS-DW, nonetheless majority of the transcriptomic pattern of OS-DW was distinctively different and unique in comparison to either the drug sensitive OS or drug resistant OS-R cells. Conclusion Our data suggests that though drug withdrawal causes reversal of sensitivity, the transcriptomic pattern does not necessarily show significant match with resistant or parental control cells. We strongly believe that exploration of the molecular basis of drug holiday might facilitate additional potential alternative treatment options for aggressive and resistant cancers.
C1 [Niveditha, Divya; Sharma, Harshita; Majumder, Syamantak; Mukherjee, Sudeshna; Chowdhury, Rajdeep; Chowdhury, Shibasish] BITS, Dept Biol Sci, Pilani Campus, Pilani, Rajasthan, India.
C3 Birla Institute of Technology & Science Pilani (BITS Pilani)
RP Chowdhury, R; Chowdhury, S (通讯作者)，BITS, Dept Biol Sci, Pilani Campus, Pilani, Rajasthan, India.
EM rajdeep.chowdhury@pilani.bits-pilani.ac.in;
   shiba@pilani.bits-pilani.ac.in
RI sharma, Harshita/HZL-6535-2023
OI Majumder, Syamantak/0000-0001-8957-9810; Chowdhury,
   Shibasish/0000-0001-9290-3802; Niveditha, Divya/0000-0003-0548-0042
FU DST-SERB [EMR/2016/006788]; DBT [BT/PR/8799/MED/30/1067/2013]
FX We thank DST-SERB (Sanction order No. EMR/2016/006788) and DBT grant
   (BT/PR/8799/MED/30/1067/2013) of RC for providing financial support for
   the study. The funding bodies had no role in study design, data
   collection and analysis, decision to publish, or manuscript preparation.
CR Aktipis CA, 2011, PLOS ONE, V6, DOI 10.1371/journal.pone.0026100
   BATIST G, 1983, ANN INTERN MED, V98, P472, DOI 10.7326/0003-4819-98-4-472
   Beer TM, 2004, BRIT J CANCER, V91, P1425, DOI 10.1038/sj.bjc.6602198
   Bellmunt J, 2007, BJU INT, V100, P490, DOI 10.1111/j.1464-410X.2007.07058.x
   Campbell IG, 2004, CANCER RES, V64, P7678, DOI 10.1158/0008-5472.CAN-04-2933
   CARMAN MD, 1984, J CLIN ONCOL, V2, P16, DOI 10.1200/JCO.1984.2.1.16
   Cheung LWT, 2011, CANCER DISCOV, V1, P170, DOI 10.1158/2159-8290.CD-11-0039
   Chowdhury R, 2009, APOPTOSIS, V14, P108, DOI 10.1007/s10495-008-0284-8
   Chung SJ, 2017, AUTOPHAGY, V13, P1386, DOI 10.1080/15548627.2017.1332565
   COLDMAN AJ, 1986, B MATH BIOL, V48, P279, DOI 10.1007/BF02459682
   Deng L, 2019, CANCER RES TREAT, V51, P128, DOI 10.4143/crt.2017.598
   Gagnon V, 2004, GYNECOL ONCOL, V94, P785, DOI 10.1016/j.ygyno.2004.06.023
   Gao AC, 2000, CLIN CANCER RES, V6, P493
   Gao AC, 1998, CANCER RES, V58, P1391
   Garcia-Alonso L, 2018, CANCER RES, V78, P769, DOI 10.1158/0008-5472.CAN-17-1679
   Gerlinger M, 2013, NEW ENGL J MED, V369, P1172, DOI [10.1056/NEJMc1309091, 10.1056/NEJMoa1215530]
   Gerlinger M, 2012, NEW ENGL J MED, V366, P883, DOI 10.1056/NEJMoa1113205
   GOLDIE JH, 1983, CANCER TREAT REP, V67, P923
   Gonda TJ, 2015, NAT REV CANCER, V15, P686, DOI 10.1038/nrc4018
   Holmes D, 2015, NATURE, V527, pS217, DOI 10.1038/527S217a
   Hong A, 2018, CANCER DISCOV, V8, P74, DOI 10.1158/2159-8290.CD-17-0682
   Kuczynski EA, 2013, NAT REV CLIN ONCOL, V10, P571, DOI 10.1038/nrclinonc.2013.158
   Lee MW, 2011, CANCER SCI, V102, P1822, DOI 10.1111/j.1349-7006.2011.02025.x
   Livak KJ, 2001, METHODS, V25, P402, DOI 10.1006/meth.2001.1262
   Luetke A, 2014, CANCER TREAT REV, V40, P523, DOI 10.1016/j.ctrv.2013.11.006
   Madan RA, 2011, CLIN CANCER RES, V17, P3892, DOI 10.1158/1078-0432.CCR-10-2654
   Manda G, 2015, REDOX BIOL, V5, P347, DOI 10.1016/j.redox.2015.06.014
   Mittal K, 2018, CLIN GENITOURIN CANC, V16, pE663, DOI 10.1016/j.clgc.2017.12.014
   Mukherjee S, 2017, PLOS ONE, V12, DOI 10.1371/journal.pone.0179203
   Niveditha D, 2019, BIOINFORMATICS, V35, P1701, DOI 10.1093/bioinformatics/bty868
   Osteosarcoma H.H. L., 2014, CANC TREATMENT RES, V162, P65
   Ottaviani G, 2009, CANCER TREAT RES, V152, P3, DOI 10.1007/978-1-4419-0284-9_1
   Palmieri C, 2010, NAT REV CLIN ONCOL, V7, P561, DOI 10.1038/nrclinonc.2010.122
   POSTMUS PE, 1987, EUR J CANCER CLIN ON, V23, P1409, DOI 10.1016/0277-5379(87)90128-3
   Ray U, 2017, CELL PHYSIOL BIOCHEM, V41, P795, DOI 10.1159/000458744
   Rigueur D, 2015, J BONE MINER RES, V30, P733, DOI 10.1002/jbmr.2385
   Samuels Y, 2011, CURR TOP MICROBIOL, V347, P21, DOI 10.1007/82_2010_68
   Shah NP, 2007, J CLIN INVEST, V117, P2562, DOI 10.1172/JCI30890
   Sharma SV, 2010, CELL, V141, P69, DOI 10.1016/j.cell.2010.02.027
   Sun LG, 2014, CANCER GENET-NY, V207, P291, DOI 10.1016/j.cancergen.2014.07.003
   Sun MH, 2010, P NATL ACAD SCI USA, V107, P15547, DOI 10.1073/pnas.1009652107
   Tan FLS, 2010, INT J CANCER, V126, P2353, DOI 10.1002/ijc.24944
   TRENT JM, 1984, J CLIN ONCOL, V2, P8, DOI 10.1200/JCO.1984.2.1.8
   van Aerts RMM, 2018, THER ADV GASTROENTER, V11, DOI 10.1177/1756284818804784
   Vaquerizas JM, 2009, NAT REV GENET, V10, P252, DOI 10.1038/nrg2538
   Wang MM, 2017, J BIOL CHEM, V292, P17121, DOI 10.1074/jbc.M117.803254
   Wang TL, 2004, P NATL ACAD SCI USA, V101, P3089, DOI 10.1073/pnas.0308716101
   Wang TW, 2004, FRONT BIOSCI-LANDMRK, V9, P619, DOI 10.2741/1095
   Wee S, 2008, P NATL ACAD SCI USA, V105, P13057, DOI 10.1073/pnas.0802655105
   Weichert W, 2007, BRIT J CANCER, V97, P523, DOI 10.1038/sj.bjc.6603878
   Whale AD, 2017, SIGNAL TRANSDUCT TAR, V2, DOI 10.1038/sigtrans.2017.63
   Yamato A, 2015, CANCER SCI, V106, P1137, DOI 10.1111/cas.12726
   Yang Y, 2013, CYTOKINE, V61, P565, DOI 10.1016/j.cyto.2012.10.030
   Yasuda K, 2016, BIOCHEM BIOPH RES CO, V472, P643, DOI 10.1016/j.bbrc.2016.03.004
   Zeng RL, 2016, MED SCI MONITOR, V22, P5058, DOI 10.12659/MSM.902022
NR 55
TC 9
Z9 12
U1 0
U2 1
PU BMC
PI LONDON
PA CAMPUS, 4 CRINAN ST, LONDON N1 9XW, ENGLAND
EI 1471-2407
J9 BMC CANCER
JI BMC Cancer
PD NOV 5
PY 2019
VL 19
IS 1
AR 1045
DI 10.1186/s12885-019-6300-2
PG 14
WC Oncology
WE Science Citation Index Expanded (SCI-EXPANDED)
SC Oncology
GA JK4HI
UT WOS:000494804200005
PM 31690262
OA Green Published, gold
DA 2023-12-20
ER

PT J
AU Rokita, JL
   Rathi, KS
   Cardenas, MF
   Upton, KA
   Jayaseelan, J
   Cross, KL
   Pfeil, J
   Egolf, LE
   Way, GP
   Farrel, A
   Kendsersky, NM
   Patel, K
   Gaonkar, KS
   Modi, A
   Berko, ER
   Lopez, G
   Vaksman, Z
   Mayoh, C
   Nance, J
   McCoy, K
   Haber, M
   Evans, K
   McCalmont, H
   Bendak, K
   Böhm, JW
   Marshall, GM
   Tyrrell, V
   Kalletla, K
   Braun, FK
   Qi, L
   Du, YC
   Zhang, HY
   Lindsay, HB
   Zhao, SB
   Shu, J
   Baxter, P
   Morton, C
   Kurmashev, D
   Zheng, SY
   Chen, YD
   Bowen, J
   Bryan, AC
   Leraas, KM
   Coppens, SE
   Doddapaneni, H
   Momin, Z
   Zhang, WD
   Sacks, GI
   Hart, LS
   Krytska, K
   Mosse, YP
   Gatto, GJ
   Sanchez, Y
   Greene, CS
   Diskin, SJ
   Vaske, OM
   Haussler, D
   Gastier-Foster, JM
   Kolb, EA
   Gorlick, R
   Li, XN
   Reynolds, CP
   Kurmasheva, RT
   Houghton, PJ
   Smith, MA
   Lock, RB
   Raman, P
   Wheeler, DA
   Maris, JM
AF Rokita, Jo Lynne
   Rathi, Komal S.
   Cardenas, Maria F.
   Upton, Kristen A.
   Jayaseelan, Joy
   Cross, Katherine L.
   Pfeil, Jacob
   Egolf, Laura E.
   Way, Gregory P.
   Farrel, Alvin
   Kendsersky, Nathan M.
   Patel, Khushbu
   Gaonkar, Krutika S.
   Modi, Apexa
   Berko, Esther R.
   Lopez, Gonzalo
   Vaksman, Zalman
   Mayoh, Chelsea
   Nance, Jonas
   McCoy, Kristyn
   Haber, Michelle
   Evans, Kathryn
   McCalmont, Hannah
   Bendak, Katerina
   Boehm, Julia W.
   Marshall, Glenn M.
   Tyrrell, Vanessa
   Kalletla, Karthik
   Braun, Frank K.
   Qi, Lin
   Du, Yunchen
   Zhang, Huiyuan
   Lindsay, Holly B.
   Zhao, Sibo
   Shu, Jack
   Baxter, Patricia
   Morton, Christopher
   Kurmashev, Dias
   Zheng, Siyuan
   Chen, Yidong
   Bowen, Jay
   Bryan, Anthony C.
   Leraas, Kristen M.
   Coppens, Sara E.
   Doddapaneni, HarshaVardhan
   Momin, Zeineen
   Zhang, Wendong
   Sacks, Gregory, I
   Hart, Lori S.
   Krytska, Kateryna
   Mosse, Yael P.
   Gatto, Gregory J.
   Sanchez, Yolanda
   Greene, Casey S.
   Diskin, Sharon J.
   Vaske, Olena Morozova
   Haussler, David
   Gastier-Foster, Julie M.
   Kolb, E. Anders
   Gorlick, Richard
   Li, Xiao-Nan
   Reynolds, C. Patrick
   Kurmasheva, Raushan T.
   Houghton, Peter J.
   Smith, Malcolm A.
   Lock, Richard B.
   Raman, Pichai
   Wheeler, David A.
   Maris, John M.
TI Genomic Profiling of Childhood Tumor Patient-Derived Xenograft Models to
   Enable Rational Clinical Trial Design
SO CELL REPORTS
LA English
DT Article
ID CANCER GENOME; READ ALIGNMENT; WILMS-TUMOR; LANDSCAPE; REVEALS;
   REARRANGEMENTS; ASSOCIATION; PATTERNS; FREQUENT; OSTEOSARCOMA
AB Accelerating cures for children with cancer remains an immediate challenge as a result of extensive oncogenic heterogeneity between and within histologies, distinct molecular mechanisms evolving between diagnosis and relapsed disease, and limited therapeutic options. To systematically prioritize and rationally test novel agents in preclinical murine models, researchers within the Pediatric Preclinical Testing Consortium are continuously developing patient-derived xenografts (PDXs)-many of which are refractory to current standard-of-care treatments-from high-risk childhood cancers. Here, we genomically characterize 261 PDX models from 37 unique pediatric cancers; demonstrate faithful recapitulation of histologies and subtypes; and refine our understanding of relapsed disease. In addition, we use expression signatures to classify tumors for TP53 and NF1 pathway inactivation. We anticipate that these data will serve as a resource for pediatric oncology drug development and will guide rational clinical trial design for children with cancer.
C1 [Rokita, Jo Lynne; Upton, Kristen A.; Egolf, Laura E.; Kendsersky, Nathan M.; Modi, Apexa; Berko, Esther R.; Lopez, Gonzalo; Sacks, Gregory, I; Hart, Lori S.; Krytska, Kateryna; Mosse, Yael P.; Diskin, Sharon J.; Maris, John M.] Univ Penn, Childrens Hosp Philadelphia, Div Oncol, Philadelphia, PA 19104 USA.
   [Rokita, Jo Lynne; Upton, Kristen A.; Egolf, Laura E.; Kendsersky, Nathan M.; Modi, Apexa; Berko, Esther R.; Lopez, Gonzalo; Sacks, Gregory, I; Hart, Lori S.; Krytska, Kateryna; Mosse, Yael P.; Diskin, Sharon J.; Maris, John M.] Univ Penn, Perelman Sch Med, Philadelphia, PA 19104 USA.
   [Rokita, Jo Lynne; Rathi, Komal S.; Farrel, Alvin; Patel, Khushbu; Gaonkar, Krutika S.; Lopez, Gonzalo; Vaksman, Zalman; Kalletla, Karthik; Diskin, Sharon J.; Raman, Pichai] Childrens Hosp Philadelphia, Dept Bioinformat & Hlth Informat, Philadelphia, PA 19104 USA.
   [Rokita, Jo Lynne; Rathi, Komal S.; Gaonkar, Krutika S.; Kalletla, Karthik; Raman, Pichai] Childrens Hosp Philadelphia, Ctr Data Driven Discovery Biomed, Philadelphia, PA 19104 USA.
   [Cardenas, Maria F.; Jayaseelan, Joy; Doddapaneni, HarshaVardhan; Momin, Zeineen; Wheeler, David A.] Baylor Coll Med, Human Genome Sequencing Ctr, Houston, TX 77030 USA.
   [Cross, Katherine L.] Guardian Forens Sci, Abington, PA 19001 USA.
   [Pfeil, Jacob; Vaske, Olena Morozova; Haussler, David] Univ Calif Santa Cruz, UC Santa Cruz Genom Inst, Santa Cruz, CA 95064 USA.
   [Egolf, Laura E.] Univ Penn, Cell & Mol Biol Grad Grp, Philadelphia, PA 19104 USA.
   [Way, Gregory P.; Modi, Apexa] Univ Penn, Genom & Computat Biol Grad Grp, Philadelphia, PA 19104 USA.
   [Kendsersky, Nathan M.; Greene, Casey S.] Univ Penn, Dept Syst Pharmacol & Translat Therapeut, Philadelphia, PA 19104 USA.
   [Mayoh, Chelsea; Haber, Michelle; Evans, Kathryn; McCalmont, Hannah; Bendak, Katerina; Boehm, Julia W.; Marshall, Glenn M.] UNSW Sydney, Sch Womens & Childrens Hlth, Childrens Canc Inst, Sydney, NSW, Australia.
   [Nance, Jonas; McCoy, Kristyn; Reynolds, C. Patrick] Texas Tech Univ, Canc Ctr, Sch Med, Hlth Sci Ctr, Lubbock, TX 79430 USA.
   [Marshall, Glenn M.] Sydney Childrens Hosp, Sydney, NSW, Australia.
   [Tyrrell, Vanessa; Lock, Richard B.] Childrens Canc Inst, Kensington, NSW, Australia.
   [Braun, Frank K.] Baylor Coll Med, Texas Childrens Canc & Hematol Ctr, Dept Pediat, Houston, TX 77030 USA.
   [Qi, Lin; Du, Yunchen; Zhang, Huiyuan; Lindsay, Holly B.; Zhao, Sibo; Shu, Jack; Baxter, Patricia; Li, Xiao-Nan] Texas Childrens Hosp, Texas Childrens Canc Res Ctr, Preclin Neurooncol Res Program, Houston, TX 77030 USA.
   [Qi, Lin; Du, Yunchen; Zhang, Huiyuan; Lindsay, Holly B.; Zhao, Sibo; Shu, Jack; Baxter, Patricia; Li, Xiao-Nan] Baylor Coll Med, Dept Pediat, Houston, TX 77030 USA.
   [Morton, Christopher] St Jude Childrens Res Hosp, Dept Surg, 332 N Lauderdale St, Memphis, TN 38105 USA.
   [Kurmashev, Dias; Zheng, Siyuan; Chen, Yidong; Kurmasheva, Raushan T.; Houghton, Peter J.] Univ Texas Hlth Sci Ctr San Antonio, Greehey Childrens Canc Res Inst, San Antonio, TX 78229 USA.
   [Bowen, Jay; Bryan, Anthony C.; Leraas, Kristen M.; Coppens, Sara E.; Gastier-Foster, Julie M.] Res Inst Nationwide Childrens Hosp, Columbus, OH 43205 USA.
   [Zhang, Wendong; Gorlick, Richard] Univ Texas MD Anderson Canc Ctr, Div Pediat, Houston, TX 77030 USA.
   [Gatto, Gregory J.] RTI Int, Dept Global Hlth Technol, Res Triangle Pk, NC 27709 USA.
   [Sanchez, Yolanda] Geisel Sch Med Dartmouth, Dept Mol & Syst Biol, Hanover, NH 03755 USA.
   [Sanchez, Yolanda] Norris Cotton Canc Ctr, Lebanon, NH 03766 USA.
   [Greene, Casey S.] Alexs Lemonade Stand Fdn, Childhood Canc Data Lab, Philadelphia, PA 19102 USA.
   [Vaske, Olena Morozova] Univ Calif Santa Cruz, Dept Mol Cell & Dev Biol, Santa Cruz, CA 95064 USA.
   [Haussler, David] Univ Calif Santa Cruz, Howard Hughes Med Inst, Santa Cruz, CA 95064 USA.
   [Gastier-Foster, Julie M.] Ohio State Univ, Dept Pathol, Coll Med, Columbus, OH 43210 USA.
   [Gastier-Foster, Julie M.] Ohio State Univ, Dept Pediat, Coll Med, Columbus, OH 43210 USA.
   [Kolb, E. Anders] Thomas Jefferson Univ, Dept Pediat, Sidney Kimmel Med Coll, Philadelphia, PA 19107 USA.
   [Kolb, E. Anders] Nemours Alfred I DuPont Hosp Children, Nemours Ctr Canc & Blood Disorders, Wilmington, DE 19803 USA.
   [Li, Xiao-Nan] Ann & Robert H Lurie Childrens Hosp Chicago, Div Hematol Oncol Neuro Oncol & Stem Cell Transpl, Chicago, IL 60611 USA.
   [Li, Xiao-Nan] Northwestern Univ, Dept Pediat, Feinberg Sch Med, Chicago, IL 60611 USA.
   [Smith, Malcolm A.] NCI, NIH, Bethesda, MD 20814 USA.
C3 University of Pennsylvania; Pennsylvania Medicine; Childrens Hospital of
   Philadelphia; University of Pennsylvania; Pennsylvania Medicine;
   University of Pennsylvania; Pennsylvania Medicine; Childrens Hospital of
   Philadelphia; University of Pennsylvania; Pennsylvania Medicine;
   Childrens Hospital of Philadelphia; Baylor College of Medicine;
   University of California System; University of California Santa Cruz;
   University of Pennsylvania; University of Pennsylvania; University of
   Pennsylvania; University of New South Wales Sydney; Children's Cancer
   Institute; Texas Tech University System; Texas Tech University Health
   Science Center; NSW Health; Sydney Childrens Hospitals Network;
   University of Sydney; Children's Cancer Institute; Baylor College of
   Medicine; Texas Children's Cancer Center; Baylor College of Medicine;
   Baylor College of Medicine; St Jude Children's Research Hospital;
   University of Texas System; University of Texas Health Science Center at
   San Antonio; University System of Ohio; Ohio State University;
   Nationwide Childrens Hospital; Research Institute at Nationwide
   Children's Hospital; University of Texas System; UTMD Anderson Cancer
   Center; Research Triangle Institute; Dartmouth College; Norris Cotton
   Cancer Center; University of California System; University of California
   Santa Cruz; Howard Hughes Medical Institute; University of California
   System; University of California Santa Cruz; University System of Ohio;
   Ohio State University; University System of Ohio; Ohio State University;
   Jefferson University; Nemours Alfred I. duPont Hospital for Children;
   Ann & Robert H. Lurie Children's Hospital of Chicago; Northwestern
   University; Feinberg School of Medicine; National Institutes of Health
   (NIH) - USA; NIH National Cancer Institute (NCI)
RP Maris, JM (通讯作者)，Univ Penn, Childrens Hosp Philadelphia, Div Oncol, Philadelphia, PA 19104 USA.; Maris, JM (通讯作者)，Univ Penn, Perelman Sch Med, Philadelphia, PA 19104 USA.
EM maris@email.chop.edu
RI Momin, Zeineen/AAK-4751-2021; JAYASEELAN, JOY CHRISTINA/F-9824-2015;
   Zheng, sy/GRS-3136-2022; Greene, Casey/L-2057-2015; Mayoh,
   Chelsea/AAE-7349-2021; Chen, Yiyi/IAR-4632-2023; Rathi, Komal
   S/ABA-1146-2021; Houghton, Peter/E-3265-2011; Chen, Yi/HPD-0595-2023
OI Momin, Zeineen/0000-0001-7646-2234; JAYASEELAN, JOY
   CHRISTINA/0000-0002-7759-0139; Greene, Casey/0000-0001-8713-9213; Mayoh,
   Chelsea/0000-0002-6398-3046; Rathi, Komal S/0000-0001-5534-6904;
   Kendsersky, Nathan/0000-0003-0132-8748; Lock,
   Richard/0000-0002-3436-9071; Bowen, Jay/0000-0001-6861-9043;
   doddapaneni, harshavardhan/0000-0002-2433-633X; Kolb, E.
   Anders/0000-0003-2854-9014; Gatto, Gregory/0000-0002-2494-3834; Rokita,
   Jo Lynne/0000-0003-2171-3627; Lopez, Gonzalo/0000-0002-5092-1284; Egolf,
   Laura/0000-0002-7103-4801; Tyrrell, Vanessa/0000-0002-5162-517X; Haber,
   Michelle/0000-0003-2036-8817
FU Alex's Lemonade Stand Foundation; NIH [U01 CA199287, U01 CA199000, U01
   CA199288, U01 CA199221, U01 CA199297, U01 CA199222, R35 CA220500, R01
   CA221957]; NINDS R01 [NS095411-01A1]; Giulio D'Angio Endowed Chair;
   National Health and Medical Research Council of Australia (NHMRC
   fellowships) [APP1059804, APP1157871]; National Health and Medical
   Research Council of Australia (NHMRC program) [APP1091261]; Cancer
   Council New South Wales [PG 16-01]; Australian Federal Government
   Department of Health; Lung GO Sequencing Project [HL-102923]; WHI
   Sequencing Project [HL-102924]; Broad GO Sequencing Project [HL-102925];
   Seattle GO Sequencing Project [HL-102926]; Heart GO Sequencing Project
   [HL-103010]
FX The authors would like to thank the Alex's Lemonade Stand Foundation for
   providing the funding for this project. This work was also supported by
   NIH grants U01 CA199287 (J.M.M.), U01 CA199000 (R.B.L.), U01 CA199288
   (X.-N. L.), U01 CA199221 (R.G.), U01 CA199297 (P.J.H.), U01 CA199222
   (G.J.G.), R35 CA220500 (J.M.M.), and R01 CA221957 (C.P.R.), and NINDS
   R01 NS095411-01A1 (Y.S.); the Giulio D'Angio Endowed Chair (J.M.M.); the
   National Health and Medical Research Council of Australia (NHMRC
   fellowships APP1059804 and APP1157871 to R.B.L. and NHMRC program grant
   APP1091261); the Cancer Council New South Wales (PG 16-01); and
   Australian Federal Government Department of Health funding awarded to
   Zero Childhood Cancer, a joint initiative of Children's Cancer Institute
   Australia (affiliated withUNSW Sydney) and The Kids Cancer Centre,
   Sydney Children's Hospitals Network. We also acknowledge the NHLBI GO
   Exome Sequencing Project and its ongoing studies, which produced and
   provided exome variant calls for comparison: the Lung GO Sequencing
   Project (HL-102923), the WHI Sequencing Project (HL-102924), the Broad
   GO Sequencing Project (HL-102925), the Seattle GO Sequencing Project
   (HL-102926), and the Heart GO Sequencing Project (HL-103010).
CR Alcoser SY, 2011, BMC BIOTECHNOL, V11, DOI 10.1186/1472-6750-11-124
   Anders S, 2015, BIOINFORMATICS, V31, P166, DOI 10.1093/bioinformatics/btu638
   [Anonymous], 2014, American Cancer Society: Cancer Facts and Figures 2014
   Bainbridge MN, 2011, GENOME BIOL, V12, DOI 10.1186/gb-2011-12-7-r68
   Baker SC, 2005, NAT METHODS, V2, P731, DOI 10.1038/nmeth1005-731
   Behjati S, 2017, NAT COMMUN, V8, DOI 10.1038/ncomms15936
   Birney E, 2015, NATURE, V526, P52, DOI 10.1038/526052a
   Boeva V, 2013, PLOS ONE, V8, DOI 10.1371/journal.pone.0072182
   Bosse KR, 2017, CANCER CELL, V32, P295, DOI 10.1016/j.ccell.2017.08.003
   Brabetz S, 2018, NAT MED, V24, P1752, DOI 10.1038/s41591-018-0207-3
   Carpenter B, 2017, J STAT SOFTW, V76, P1, DOI 10.18637/jss.v076.i01
   Challis D, 2012, BMC BIOINFORMATICS, V13, DOI 10.1186/1471-2105-13-8
   Cortes-Ciriano I., 2018, bioRxiv, DOI DOI 10.1101/333617
   DeLuca DS, 2012, BIOINFORMATICS, V28, P1530, DOI 10.1093/bioinformatics/bts196
   Dobin A, 2013, BIOINFORMATICS, V29, P15, DOI 10.1093/bioinformatics/bts635
   El-Hoss J, 2016, ONCOTARGET, V7, P60475, DOI 10.18632/oncotarget.11125
   Eleveld TF, 2015, NAT GENET, V47, P864, DOI 10.1038/ng.3333
   Gelman A, 2006, TECHNOMETRICS, V48, P432, DOI 10.1198/004017005000000661
   Grabherr MG, 2011, NAT BIOTECHNOL, V29, P644, DOI 10.1038/nbt.1883
   Gröbner SN, 2018, NATURE, V555, P321, DOI 10.1038/nature25480
   Gu ZG, 2016, BIOINFORMATICS, V32, P2847, DOI 10.1093/bioinformatics/btw313
   Houghton PJ, 2007, PEDIATR BLOOD CANCER, V49, P928, DOI 10.1002/pbc.21078
   Houghton PJ, 2002, CLIN CANCER RES, V8, P3646
   Ijaz H, 2019, PEDIAT HIGH GRADE GL, DOI [10.1101/656587, DOI 10.1101/656587]
   Ji HK, 2010, NAT BIOTECHNOL, V28, P337, DOI 10.1038/nbt.1619
   Jia WL, 2013, GENOME BIOL, V14, DOI 10.1186/gb-2013-14-2-r12
   Jun G, 2015, GENOME RES, V25, P918, DOI 10.1101/gr.176552.114
   Kim P, 2018, NUCLEIC ACIDS RES, V46, pD1031, DOI 10.1093/nar/gkx850
   Kim S, 2018, NAT METHODS, V15, P591, DOI 10.1038/s41592-018-0051-x
   Kluyver T, 2016, POSITIONING AND POWER IN ACADEMIC PUBLISHING: PLAYERS, AGENTS AND AGENDAS, P87, DOI 10.3233/978-1-61499-649-1-87
   Knijnenburg TA, 2018, CELL REP, V23, P239, DOI 10.1016/j.celrep.2018.03.076
   Korotkevich G, 2019, ALGORITHM FAST PRERA, DOI 10.1101/060012
   Lawrence MS, 2013, NATURE, V499, P214, DOI 10.1038/nature12213
   Lecona E, 2018, NAT REV CANCER, V18, P586, DOI 10.1038/s41568-018-0034-3
   Lee S, 2017, NUCLEIC ACIDS RES, V45, DOI 10.1093/nar/gkx193
   Li B, 2011, BMC BIOINFORMATICS, V12, DOI 10.1186/1471-2105-12-323
   Li H, 2010, BIOINFORMATICS, V26, P589, DOI 10.1093/bioinformatics/btp698
   Li H, 2009, BIOINFORMATICS, V25, P1754, DOI 10.1093/bioinformatics/btp324
   Liem NLM, 2004, BLOOD, V103, P3905, DOI 10.1182/blood-2003-08-2911
   Liu X, 2008, BMC BIOINFORMATICS, V9, DOI 10.1186/1471-2105-9-271
   Liu Y, 2017, NAT GENET, V49, P1211, DOI 10.1038/ng.3909
   Lock RB, 2002, BLOOD, V99, P4100, DOI 10.1182/blood.V99.11.4100
   Lonsdale J, 2013, NAT GENET, V45, P580, DOI 10.1038/ng.2653
   Lorenz S, 2016, ONCOTARGET, V7, P5273, DOI 10.18632/oncotarget.6567
   Ma XT, 2018, NATURE, V555, P371, DOI 10.1038/nature25795
   Ma XT, 2015, NAT COMMUN, V6, DOI 10.1038/ncomms7604
   Mackay A, 2017, CANCER CELL, V32, P520, DOI 10.1016/j.ccell.2017.08.017
   Mayakonda A, 2018, GENOME RES, V28, P1747, DOI 10.1101/gr.239244.118
   McKenna A, 2010, GENOME RES, V20, P1297, DOI 10.1101/gr.107524.110
   McKinney W., 2010, Proceedings of the 9th python in science conference, DOI DOI 10.25080/MAJORA-92BF1922-00A
   McPherson A, 2011, PLOS COMPUT BIOL, V7, DOI 10.1371/journal.pcbi.1001138
   Mermel CH, 2011, GENOME BIOL, V12, DOI 10.1186/gb-2011-12-4-r41
   Molenaar JJ, 2012, NATURE, V483, P589, DOI 10.1038/nature10910
   Newton Y, 2017, CANCER RES, V77, pE111, DOI 10.1158/0008-5472.CAN-17-0580
   Nicorici D, 2014, BIORXIV
   Padovan-Merhar OM, 2016, PLOS GENET, V12, DOI 10.1371/journal.pgen.1006501
   Pan ZY, 2017, ONCOTARGET, V8, P66467, DOI 10.18632/oncotarget.20191
   Peters TL, 2015, MODERN PATHOL, V28, P575, DOI 10.1038/modpathol.2014.139
   Pochet, 2017, STAR FUSION FAST ACC, DOI DOI 10.1101/120295
   Pugh TJ, 2013, NAT GENET, V45, P279, DOI 10.1038/ng.2529
   Purcell S, 2007, AM J HUM GENET, V81, P559, DOI 10.1086/519795
   Rausch T, 2012, CELL, V148, P59, DOI 10.1016/j.cell.2011.12.013
   Reid JG, 2014, BMC BIOINFORMATICS, V15, DOI 10.1186/1471-2105-15-30
   Ribi S, 2015, ONCOTARGET, V6, P7727, DOI 10.18632/oncotarget.3115
   Rosenthal R, 2016, GENOME BIOL, V17, DOI 10.1186/s13059-016-0893-4
   Sano R, 2019, SCI TRANSL MED, V11, DOI 10.1126/scitranslmed.aau9732
   Schleiermacher G, 2014, J CLIN ONCOL, V32, P2727, DOI 10.1200/JCO.2013.54.0674
   Schramm A, 2015, NAT GENET, V47, P872, DOI 10.1038/ng.3349
   Scott RH, 2012, ONCOTARGET, V3, P327
   Segers H, 2013, GENE CHROMOSOME CANC, V52, P1065, DOI 10.1002/gcc.22101
   Shen YF, 2010, GENOME RES, V20, P273, DOI 10.1101/gr.096388.109
   Shern JF, 2014, CANCER DISCOV, V4, P216, DOI 10.1158/2159-8290.CD-13-0639
   Spreafico F, 2013, J UROLOGY, V189, P260, DOI 10.1016/j.juro.2012.09.009
   Stewart E, 2017, NATURE, V549, P96, DOI 10.1038/nature23647
   Tarasov A, 2015, BIOINFORMATICS, V31, P2032, DOI 10.1093/bioinformatics/btv098
   Tirode F, 2014, CANCER DISCOV, V4, P1342, DOI 10.1158/2159-8290.CD-14-0622
   Townsend EC, 2016, CANCER CELL, V29, P574, DOI 10.1016/j.ccell.2016.03.008
   Trapnell C, 2010, NAT BIOTECHNOL, V28, P511, DOI 10.1038/nbt.1621
   Wang LH, 2015, NAT GENET, V47, P1426, DOI 10.1038/ng.3444
   Way GP, 2018, CELL REP, V23, P172, DOI 10.1016/j.celrep.2018.03.046
   Way GP, 2017, BMC GENOMICS, V18, DOI 10.1186/s12864-017-3519-7
   Weinstein JN, 2013, NAT GENET, V45, P1113, DOI 10.1038/ng.2764
   Whiteford CC, 2007, CANCER RES, V67, P32, DOI 10.1158/0008-5472.CAN-06-0610
   Ye K, 2009, BIOINFORMATICS, V25, P2865, DOI 10.1093/bioinformatics/btp394
   Yu LT, 2010, NEURO-ONCOLOGY, V12, P580, DOI 10.1093/neuonc/nop056
   Zhang JH, 2012, NATURE, V481, P157, DOI 10.1038/nature10725
NR 86
TC 76
Z9 84
U1 0
U2 7
PU CELL PRESS
PI CAMBRIDGE
PA 50 HAMPSHIRE ST, FLOOR 5, CAMBRIDGE, MA 02139 USA
SN 2211-1247
J9 CELL REP
JI Cell Reports
PD NOV 5
PY 2019
VL 29
IS 6
BP 1675
EP +
DI 10.1016/j.celrep.2019.09.071
PG 24
WC Cell Biology
WE Science Citation Index Expanded (SCI-EXPANDED)
SC Cell Biology
GA JK7UF
UT WOS:000495045400023
PM 31693904
OA Green Published, Green Accepted, gold
DA 2023-12-20
ER

PT J
AU Sikora, M
   Marcinkowska, K
   Marycz, K
   Wiglusz, RJ
   Smieszek, A
AF Sikora, Mateusz
   Marcinkowska, Klaudia
   Marycz, Krzysztof
   Wiglusz, Rafal Jakub
   Smieszek, Agnieszka
TI The Potential Selective Cytotoxicity of Poly (L- Lactic Acid)-Based
   Scaffolds Functionalized with Nanohydroxyapatite and Europium (III) Ions
   toward Osteosarcoma Cells
SO MATERIALS
LA English
DT Article
DE biomaterials; polylactide; nanohydroxyapatite; europium (III) ions;
   osteosarcoma; theranostics; regenerative medicine; bio-imaging
ID LIMB-SALVAGE TREATMENT; HYDROXYAPATITE NANOPARTICLES;
   NANO-HYDROXYAPATITE; IN-VITRO; AMPUTATION; TISSUE; SURVIVAL; END;
   EPIDEMIOLOGY; SURVEILLANCE
AB Osteosarcoma (OSA) is malignant bone tumor, occurring in children and adults, characterized by poor prognosis. Despite advances in chemotherapy and surgical techniques, the survival of osteosarcoma patients is not improving significantly. Currently, great efforts are taken to identify novel selective strategies, distinguishing between cancer and normal cells. This includes development of biomimetic scaffolds with anticancer properties that can simultaneously support and modulate proper regeneration of bone tissue. In this study cytotoxicity of scaffolds composed from poly (L-lactic acid) functionalized with nanohydroxyapatite (nHAp) and doped with europium (III) ions-10 wt % 3 mol % Eu3+: nHAp@PLLA was tested using human osteosarcoma cells: U-2 OS, Saos-2 and MG-63. Human adipose tissue-derived stromal cells (HuASCs) were used as non-transformed cells to determine the selective cytotoxicity of the carrier. Analysis included evaluation of cells morphology (confocal/scanning electron microscopy (SEM)), metabolic activity and apoptosis profile in cultures on the scaffolds. Results obtained indicated on high cytotoxicity of scaffolds toward all OSA cell lines, associated with a decrease of cells' viability, deterioration of metabolic activity and activation of apoptotic factors determined at mRNA and miRNA levels. Simultaneously, the biomaterials did not affect HuASCs' viability and proliferation rate. Obtained scaffolds showed a bioimaging function, due to functionalization with luminescent europium ions, and thus may find application in theranostics treatment of OSA.
C1 [Sikora, Mateusz; Marcinkowska, Klaudia; Marycz, Krzysztof; Smieszek, Agnieszka] Univ Environm & Life Sci Wroclaw, Fac Biol & Anim Sci, Dept Expt Biol, 38 C Chelmonskiego St, PL-50630 Wroclaw, Poland.
   [Marycz, Krzysztof; Smieszek, Agnieszka] Int Inst Translat Med, Jesionowa 11 St, PL-55124 Malin, Poland.
   [Marycz, Krzysztof] Cardinal Stefan Wyszynski Univ UKSW, Coll Med, Inst Med Sci, Woycickiego 1-3, PL-01938 Warsaw, Poland.
   [Wiglusz, Rafal Jakub] Polish Acad Sci, Inst Low Temp & Struct Res, Okolna 2, PL-50422 Wroclaw, Poland.
   [Wiglusz, Rafal Jakub] Polish Acad Sci, Ctr Adv Mat & Smart Struct, Okolna 2, PL-50950 Wroclaw, Poland.
C3 Wroclaw University of Environmental & Life Sciences; Cardinal Stefan
   Wyszynski University in Warsaw; Polish Academy of Sciences; Institute of
   Low Temperature & Structure Research; Polish Academy of Sciences
RP Smieszek, A (通讯作者)，Univ Environm & Life Sci Wroclaw, Fac Biol & Anim Sci, Dept Expt Biol, 38 C Chelmonskiego St, PL-50630 Wroclaw, Poland.; Smieszek, A (通讯作者)，Int Inst Translat Med, Jesionowa 11 St, PL-55124 Malin, Poland.
EM mateusz.sikora@upwr.edu.pl; klaudia.marcinkowska@upwr.edu.pl;
   krzysztof.marycz@upwr.edu.pl; r.wiglusz@intibs.pl;
   agnieszka.smieszek@upwr.edu.pl
RI Wiglusz, Rafael/AGN-4910-2022; Śmieszek, Agnieszka/AAE-5779-2020
OI Wiglusz, Rafael/0000-0001-8458-1532; Śmieszek,
   Agnieszka/0000-0002-7314-9821; Sikora, Mateusz/0000-0002-9965-587X
FU National Science Centre [UMO-2015/19/B/ST5/01330]
FX This research was funded by the National Science Centre over the course
   of the realization of the project "Preparation and characterisation of
   biocomposites based on nanoapatites for theranostic (no.
   UMO-2015/19/B/ST5/01330). The research for master thesis realization was
   realized thanks to UPWr mini-grant (Vice-Rector decision no.
   N0N00000.213.2018) founded by the subsidy of the Ministry of Science and
   Higher Education.
CR Asghari F, 2017, ARTIF CELL NANOMED B, V45, P185, DOI 10.3109/21691401.2016.1146731
   Bastos AR, 2019, MATERIALS, V12, DOI 10.3390/ma12132074
   Bauer IW, 2008, J MATER SCI-MATER M, V19, P1091, DOI 10.1007/s10856-007-3124-4
   Begam H, 2017, CERAM INT, V43, P3752, DOI 10.1016/j.ceramint.2016.12.010
   Belka J, 2019, POLYMERS-BASEL, V11, DOI 10.3390/polym11071090
   Cai YR, 2007, J MATER CHEM, V17, P3780, DOI 10.1039/b705129h
   Catauro M, 2016, MAT SCI ENG C-MATER, V65, P188, DOI 10.1016/j.msec.2016.03.110
   Chen G, 2017, EUR REV MED PHARMACO, V21, P490
   Choi S, 2019, J VET MED SCI, V81, P434, DOI 10.1292/jvms.18-0158
   CHOMCZYNSKI P, 1987, ANAL BIOCHEM, V162, P156, DOI 10.1006/abio.1987.9999
   Cojocaru FD, 2019, MEDICINA-LITHUANIA, V55, DOI 10.3390/medicina55050153
   Dalgic AD, 2019, MAT SCI ENG C-MATER, V100, P735, DOI 10.1016/j.msec.2019.03.046
   Duchman KR, 2015, CANCER EPIDEMIOL, V39, P593, DOI 10.1016/j.canep.2015.05.001
   Eyre R, 2010, BMC CANCER, V10, DOI 10.1186/1471-2407-10-357
   Fang ZH, 2017, BIOMED PHARMACOTHER, V85, P160, DOI 10.1016/j.biopha.2016.11.132
   GHERLINZONI F, 1992, ANN ONCOL, V3, pS23, DOI 10.1093/annonc/3.suppl_2.S23
   Gregor A, 2017, J BIOL ENG, V11, DOI 10.1186/s13036-017-0074-3
   Han G, 2016, WORLD J SURG, V40, P2016, DOI 10.1007/s00268-016-3500-7
   Han YC, 2014, SCI REP-UK, V4, DOI 10.1038/srep07134
   He HT, 2014, ONCOL LETT, V7, P1352, DOI 10.3892/ol.2014.1935
   Ito T, 2015, BIOMED MATER, V10, DOI 10.1088/1748-6041/10/1/015025
   Kim JY, 2019, NAT COMMUN, V10, DOI 10.1038/s41467-019-11665-0
   Kostova I., LANTHANIDES ANTICANC
   Li G, 2007, BIO-MED MATER ENG, V17, P321
   Li J, 2016, ONCOTARGET, V7, P44763, DOI 10.18632/oncotarget.8206
   Li XJ, 2016, J BONE ONCOL, V5, P15, DOI 10.1016/j.jbo.2016.01.001
   Lin LX, 2015, J BIOSCI BIOENG, V119, P591, DOI 10.1016/j.jbiosc.2014.10.009
   Lin MH, 2019, ACTA BIOMATER, V83, P119, DOI 10.1016/j.actbio.2018.10.035
   Loh AHP, 2015, PEDIATR BLOOD CANCER, V62, P246, DOI 10.1002/pbc.25307
   Marycz K, 2019, POLYMERS-BASEL, V11, DOI 10.3390/polym11010092
   Marycz K, 2017, MAT SCI ENG C-MATER, V78, P151, DOI 10.1016/j.msec.2017.04.041
   Mavrogenis AF, 2012, CLIN ORTHOP RELAT R, V470, P1735, DOI 10.1007/s11999-011-2238-7
   Mirabello L, 2009, CANCER-AM CANCER SOC, V115, P1531, DOI 10.1002/cncr.24121
   Misaghi A, 2018, SICOT-J, V4, DOI 10.1051/sicotj/2017028
   Murugan S, 2018, NEW J CHEM, V42, P725, DOI 10.1039/c7nj03143b
   Nair PR, 2019, POLYMERS-BASEL, V11, DOI 10.3390/polym11040630
   Palamà IE, 2017, SCI REP-UK, V7, DOI 10.1038/s41598-017-12824-3
   Pautke C, 2004, ANTICANCER RES, V24, P3743
   Pietilä M, 2012, STEM CELLS DEV, V21, P575, DOI 10.1089/scd.2011.0023
   Raucci MG, 2019, ACS APPL MATER INTER, V11, P9333, DOI 10.1021/acsami.8b21592
   Rong ZJ, 2016, J MATER SCI-MATER M, V27, DOI 10.1007/s10856-016-5699-0
   Saravanan S, 2011, INT J BIOL MACROMOL, V49, P188, DOI 10.1016/j.ijbiomac.2011.04.010
   Savage Sharon A., 2011, Sarcoma, V2011, P548151, DOI 10.1155/2011/548151
   Scaffaro R, 2017, J APPL BIOMATER FUNC, V15, pE107, DOI 10.5301/jabfm.5000332
   Seyedmajidi S, 2018, J BIOMED MATER RES A, V106, P2605, DOI 10.1002/jbm.a.36452
   Shi MC, 2017, BIOMATERIALS, V144, P176, DOI 10.1016/j.biomaterials.2017.08.027
   Shi ZL, 2010, J BIOMATER APPL, V25, P19, DOI 10.1177/0885328209339396
   SIMON MA, 1986, J BONE JOINT SURG AM, V68A, P1331, DOI 10.2106/00004623-198668090-00005
   Simpson S, 2017, ACTA VET SCAND, V59, DOI 10.1186/s13028-017-0341-9
   Sirichativapee W., 2016, COCHRANE DB SYST REV, V2016, P1465, DOI [10.1002/14651858.CD012372, DOI 10.1002/14651858.CD012372]
   Smieszek A, 2019, MAT SCI ENG C-MATER, V98, P213, DOI 10.1016/j.msec.2018.12.099
   Szewczyk M, 2015, VET RES COMMUN, V39, P61, DOI 10.1007/s11259-014-9623-0
   Teo RD, 2016, J MED CHEM, V59, P6012, DOI 10.1021/acs.jmedchem.5b01975
   Vohra S, 2008, J MATER SCI-MATER M, V19, P3567, DOI 10.1007/s10856-008-3525-z
   Wang CY, 2019, ADV HEALTHC MATER, V8, DOI 10.1002/adhm.201900312
   Wang JJ, 2014, GENET MOL RES, V13, P5313, DOI 10.4238/2014.July.24.10
   Wang XS, 2019, ACS APPL MATER INTER, V11, P9223, DOI 10.1021/acsami.8b22041
   Wang YH, 2019, COLLOID SURFACE B, V184, DOI 10.1016/j.colsurfb.2019.110499
   Wu VM, 2019, ACTA BIOMATER, V88, P422, DOI 10.1016/j.actbio.2019.01.064
   Wu VM, 2017, ACS APPL MATER INTER, V9, P25887, DOI 10.1021/acsami.7b08108
   Xiong H, 2016, BIOMATERIALS, V94, P70, DOI 10.1016/j.biomaterials.2016.04.004
   Yang YC, 2018, J BONE ONCOL, V10, P36, DOI 10.1016/j.jbo.2017.11.005
   Yu DP, 2019, MEDICINE, V98, DOI 10.1097/MD.0000000000015582
   Yu XB, 2019, COLLOID SURFACE B, V174, P280, DOI 10.1016/j.colsurfb.2018.10.054
   Zhang Y, 2018, ONCOL LETT, V16, P6228, DOI 10.3892/ol.2018.9434
   Zhang Y, 2018, J BONE ONCOL, V12, P54, DOI 10.1016/j.jbo.2018.04.001
NR 66
TC 11
Z9 11
U1 1
U2 19
PU MDPI
PI BASEL
PA ST ALBAN-ANLAGE 66, CH-4052 BASEL, SWITZERLAND
EI 1996-1944
J9 MATERIALS
JI Materials
PD NOV 2
PY 2019
VL 12
IS 22
AR 3779
DI 10.3390/ma12223779
PG 20
WC Chemistry, Physical; Materials Science, Multidisciplinary; Metallurgy &
   Metallurgical Engineering; Physics, Applied; Physics, Condensed Matter
WE Science Citation Index Expanded (SCI-EXPANDED)
SC Chemistry; Materials Science; Metallurgy & Metallurgical Engineering;
   Physics
GA JV3RW
UT WOS:000502284400136
PM 31752084
OA gold, Green Published
DA 2023-12-20
ER

PT J
AU Oh, JY
   Kim, EH
   Lee, YJ
   Sai, S
   Lim, SH
   Park, JW
   Chung, HK
   Kim, J
   Vares, G
   Takahashi, A
   Jeong, YK
   Kim, MS
   Kong, CB
AF Oh, Ju Yeon
   Kim, Eun Ho
   Lee, Yeon-Joo
   Sai, Sei
   Lim, Sun Ha
   Park, Jang Woo
   Chung, Hye Kyung
   Kim, Joon
   Vares, Guillaume
   Takahashi, Akihisa
   Jeong, Youn Kyoung
   Kim, Mi-Sook
   Kong, Chang-Bae
TI Synergistic Autophagy Effect of miR-212-3p in Zoledronic Acid-Treated In
   Vitro and Orthotopic In Vivo Models and in Patient-Derived Osteosarcoma
   Cells
SO CANCERS
LA English
DT Article
DE zoledronic acid; osteosarcoma; autophagy; miR-212
ID BREAST-CANCER; SKELETAL COMPLICATIONS; MULTIPLE-MYELOMA; BONE
   METASTASES; DOUBLE-BLIND; APOPTOSIS; CARCINOMA; GROWTH; PHOSPHORYLATION;
   PAMIDRONATE
AB Osteosarcoma (OS) originates from osteoid bone tissues and is prone to metastasis, resulting in a high mortality rate. Although several treatments are available for OS, an effective cure does not exist for most patients with advanced OS. Zoledronic acid (ZOL) is a third-generation bisphosphonate that inhibits osteoclast-mediated bone resorption and has shown efficacy in treating bone metastases in patients with various types of solid tumors. Here, we sought to clarify the mechanisms through which ZOL inhibits OS cell proliferation. ZOL treatment inhibited OS cell proliferation, viability, and colony formation. Autophagy inhibition by RNA interference against Beclin-1 or ATG5 inhibited ZOL-induced OS cell death. ZOL induced autophagy by repressing the protein kinase B/mammalian target of rapamycin/p70S6 kinase pathway and extracellular signal-regulated kinase signaling-dependent autophagy in OS cell lines and patient-derived OS cells. Microarrays of miRNA showed that ZOL increased the levels of miR-212-3p, which is known to play an important role in autophagy, in OS in vitro and in vivo systems. Collectively, our data provided mechanistic insight into how increased miR-212-3p through ZOL treatment induces autophagy synergistically in OS cells, providing a preclinical rationale for conducting a broad-scale clinical evaluation of ZOL + miR-212-3p in treating OS.
C1 [Oh, Ju Yeon; Kim, Joon] Korea Univ, Sch Life Sci & Biotechnol, Lab Biochem, Seoul 136701, South Korea.
   [Oh, Ju Yeon] Korea Canc Ctr Hosp, Div Radiol Sci & Clin Translat Res, Seoul 01812, South Korea.
   [Kim, Eun Ho; Lim, Sun Ha] Daegu Catholic Univ, Sch Med, Dept Biochem, Daegu 42472, South Korea.
   [Lee, Yeon-Joo] Korea Inst Radiol & Med Sci, Div Radiat Biomed Res, Seoul 01812, South Korea.
   [Sai, Sei] Natl Inst Radiol Sci, Dept Basic Med Sci Radiat Damages, Chiba 2638555, Japan.
   [Park, Jang Woo; Chung, Hye Kyung] Korea Inst Radiol & Med Sci, Korea Drug Dev Platform Using Radio Isotope, Seoul 139706, South Korea.
   [Vares, Guillaume] Okinawa Inst Sci & Technol Grad Univ OIST, Cell Signal Unit, Onna, Okinawa 19191, Japan.
   [Takahashi, Akihisa] Gunma Univ, Heavy Ion Med Ctr, Maebashi, Gunma 3718511, Japan.
   [Jeong, Youn Kyoung] Korea Inst Radiol & Med Sci, Res Ctr Radiotherapy, Seoul 139706, South Korea.
   [Kim, Mi-Sook] Korea Inst Radiol & Med Sci, Dept Radiat Oncol, Seoul 139706, South Korea.
   [Kong, Chang-Bae] Korea Inst Radiol & Med Sci, Dept Orthopaed Surg, Seoul 139706, South Korea.
C3 Korea University; National Cancer Center - Korea (NCC); Catholic
   University of Daegu; Korea Institute of Radiological & Medical Sciences;
   National Institutes for Quantum Science & Technology; Korea Institute of
   Radiological & Medical Sciences; Okinawa Institute of Science &
   Technology Graduate University; Gunma University; Korea Institute of
   Radiological & Medical Sciences; Korea Institute of Radiological &
   Medical Sciences; Korea Institute of Radiological & Medical Sciences
RP Kim, MS (通讯作者)，Korea Inst Radiol & Med Sci, Dept Radiat Oncol, Seoul 139706, South Korea.; Kong, CB (通讯作者)，Korea Inst Radiol & Med Sci, Dept Orthopaed Surg, Seoul 139706, South Korea.
EM ojo5295@kirams.re.kr; eunhokim8@gmail.com; eyeonjoo@gmail.com;
   sai.sei@qst.go.jp; sunha112@cu.ac.kr; jangwoo@kirams.re.kr;
   hkchung@kirams.re.kr; joonkim@korea.ac.kr; guillaume.vares@oist.jp;
   a-takahashi@gunma-u.ac.jp; amy3523@kirams.re.kr; eh140149@naver.com;
   cbkongmd@gmail.com
RI Vares, Guillaume/A-9257-2011
OI Vares, Guillaume/0000-0002-6191-9032; Takahashi,
   Akihisa/0000-0002-9960-2153; Lee, Yeon-Joo/0000-0002-6605-8761
FU National Research Foundation of Korea (NRF) [NRF-2017R1D1A1B03028923];
   Korea Institute of Radiological and Medical Sciences (KIRAMS) - Ministry
   of Science, ICT (MSIP) Republic of Korea [50473-2018, 50541-2018]
FX This study was supported by the National Research Foundation of Korea
   (NRF) [grant number NRF-2017R1D1A1B03028923] and the Korea Institute of
   Radiological and Medical Sciences (KIRAMS), which was funded by the
   Ministry of Science, ICT (MSIP) Republic of Korea [grant number
   50473-2018, 50541-2018].
CR Aoki H, 2007, MOL PHARMACOL, V72, P29, DOI 10.1124/mol.106.033167
   Berenson JR, 2005, ONCOLOGIST, V10, P52, DOI 10.1634/theoncologist.10-1-52
   Bincoletto C, 2013, CHEM-BIOL INTERACT, V206, P279, DOI 10.1016/j.cbi.2013.09.018
   Clemons MJ, 2006, J CLIN ONCOL, V24, P4895, DOI 10.1200/JCO.2006.05.9212
   Conry RM, 2016, CLIN SARCOMA RES, V6, DOI 10.1186/s13569-016-0046-2
   Corsini LR, 2012, EXPERT OPIN THER TAR, V16, pS103, DOI 10.1517/14728222.2011.650632
   Dalby KN, 2010, AUTOPHAGY, V6, P322, DOI 10.4161/auto.6.3.11625
   Eisenberg-Lerner A, 2009, CELL DEATH DIFFER, V16, P966, DOI 10.1038/cdd.2009.33
   Gingras AC, 1999, GENE DEV, V13, P1422, DOI 10.1101/gad.13.11.1422
   He HT, 2014, ONCOL LETT, V7, P1352, DOI 10.3892/ol.2014.1935
   Hippert MM, 2006, CANCER RES, V66, P9349, DOI 10.1158/0008-5472.CAN-06-1597
   Hirbe AC, 2009, BONE, V44, P908, DOI 10.1016/j.bone.2009.01.010
   Hu C, 2012, TOXICOL LETT, V210, P78, DOI 10.1016/j.toxlet.2012.01.019
   Hu W, 2014, CANCER LETT, V343, P239, DOI 10.1016/j.canlet.2013.09.035
   Incoronato M, 2010, CANCER RES, V70, P3638, DOI 10.1158/0008-5472.CAN-09-3341
   Jaffe N, 2009, CANCER TREAT RES, V152, P239, DOI 10.1007/978-1-4419-0284-9_12
   Janku F, 2011, NAT REV CLIN ONCOL, V8, P528, DOI 10.1038/nrclinonc.2011.71
   Jiping Zeng, 2013, J Cell Biochem, V114, P2666, DOI 10.1002/jcb.24613
   Kadowaki M, 2009, METHOD ENZYMOL, V452, P199, DOI 10.1016/S0076-6879(08)03613-6
   Kang R, 2011, CELL DEATH DIFFER, V18, P571, DOI 10.1038/cdd.2010.191
   Kim EH, 2019, ONCOGENE, V38, P6630, DOI 10.1038/s41388-019-0882-7
   Kim EH, 2016, ONCOTARGET, V7, P70869, DOI 10.18632/oncotarget.12281
   Kohno N, 2005, J CLIN ONCOL, V23, P3314, DOI 10.1200/JCO.2005.05.116
   Kumar D, 2013, MOL CANCER, V12, DOI 10.1186/1476-4598-12-171
   Kumar MS, 2008, P NATL ACAD SCI USA, V105, P3903, DOI 10.1073/pnas.0712321105
   Laschi M, 2017, BIOFACTORS, V43, P801, DOI 10.1002/biof.1382
   Liu Y, 2019, ONCOL LETT, V17, P1996, DOI 10.3892/ol.2018.9768
   Lorin S, 2013, SEMIN CANCER BIOL, V23, P361, DOI 10.1016/j.semcancer.2013.06.007
   Ma CC, 2014, J EXP CLIN CANC RES, V33, DOI 10.1186/1756-9966-33-54
   Martinez-Lopez N, 2013, NAT COMMUN, V4, DOI 10.1038/ncomms3799
   Marycz K, 2016, J CELL MOL MED, V20, P2384, DOI 10.1111/jcmm.12932
   Moretti L, 2007, DRUG RESIST UPDATE, V10, P135, DOI 10.1016/j.drup.2007.05.001
   Moriceau G, 2010, CANCER RES, V70, P10329, DOI 10.1158/0008-5472.CAN-10-0578
   Muzes G, 2012, WORLD J GASTROENTERO, V18, P6537, DOI 10.3748/wjg.v18.i45.6537
   O'Farrill JS, 2014, ADV EXP MED BIOL, V804, P147, DOI 10.1007/978-3-319-04843-7_8
   Ory B, 2005, CANCER-AM CANCER SOC, V104, P2522, DOI 10.1002/cncr.21530
   Pan JX, 2010, CANCER LETT, V293, P167, DOI 10.1016/j.canlet.2010.01.006
   Ramalinga M, 2015, ONCOTARGET, V6, P34446, DOI 10.18632/oncotarget.5920
   Rosen LS, 2001, CANCER J, V7, P377
   Rosen LS, 2003, CANCER-AM CANCER SOC, V98, P1735, DOI 10.1002/cncr.11701
   Settembre C, 2011, SCIENCE, V332, P1429, DOI 10.1126/science.1204592
   Sewing L, 2008, APOPTOSIS, V13, P782, DOI 10.1007/s10495-008-0211-z
   Shintani T, 2004, SCIENCE, V306, P990, DOI 10.1126/science.1099993
   Tanida I, 2004, INT J BIOCHEM CELL B, V36, P2503, DOI 10.1016/j.biocel.2004.05.009
   Trang P, 2011, MOL THER, V19, P1116, DOI 10.1038/mt.2011.48
   Walter BA, 2013, J CANCER, V4, P350, DOI 10.7150/jca.6394
   Wang IT, 2014, TUMOR BIOL, V35, P11913, DOI 10.1007/s13277-014-2460-5
   Wu CC, 2016, J AGR FOOD CHEM, V64, P4220, DOI 10.1021/acs.jafc.6b00542
   Zhang YW, 2017, EXP THER MED, V14, P593, DOI 10.3892/etm.2017.4529
   Zhou J, 2009, INT J BIOCHEM CELL B, V41, P2334, DOI 10.1016/j.biocel.2009.06.007
NR 50
TC 11
Z9 11
U1 0
U2 1
PU MDPI
PI BASEL
PA ST ALBAN-ANLAGE 66, CH-4052 BASEL, SWITZERLAND
EI 2072-6694
J9 CANCERS
JI Cancers
PD NOV
PY 2019
VL 11
IS 11
AR 1812
DI 10.3390/cancers11111812
PG 21
WC Oncology
WE Science Citation Index Expanded (SCI-EXPANDED)
SC Oncology
GA JV3UB
UT WOS:000502290100194
PM 31752184
OA Green Published, gold
DA 2023-12-20
ER

PT J
AU Liu, HZ
   Gao, XR
   Hou, YX
AF Liu, Haizhi
   Gao, Xiurong
   Hou, Yuxin
TI Effects of mindfulness-based stress reduction combined with music
   therapy on pain, anxiety, and sleep quality in patients with
   osteosarcoma
SO BRAZILIAN JOURNAL OF PSYCHIATRY
LA English
DT Article
DE Osteosarcoma; mindfulness-based stress reduction (MBSR); music therapy
   (MT); pain; anxiety; sleep quality
ID BREAST-CANCER; WOMEN; TRIAL; MEDICINE; CHILDREN; IMPACT; MOOD; MBSR
AB Objectives: To evaluate the effects of mindfulness-based stress reduction (MBSR) combined with music therapy (MT) on clinical symptoms in patients with osteosarcoma.
   Methods: Patients diagnosed with osteosarcoma were assessed for eligibility. A total of 101 patients were ultimately randomized into the intervention and control groups. Both groups received routine care. Eight sessions of MBSR and MT psychotherapy were conducted in the intervention group, while the control group received no psychological intervention. Patients were assessed regarding pain, anxiety, and sleep quality at two distinct stages: before and after the intervention.
   Results: There were no significant differences in sociodemographic and clinical parameters between the intervention and control groups at baseline. The intervention program significantly alleviated psychological and physiological complications in patients with osteosarcoma. Specifically, the study revealed that 8 weeks of the combined MBSR/MT intervention effectively reduced pain and anxiety scores and improved the quality of sleep in patients.
   Conclusion: MBSR combined with MT significantly alleviated clinical symptoms, and could be considered a new, effective psychotherapeutic intervention for patients with osteosarcoma.
C1 [Liu, Haizhi; Gao, Xiurong; Hou, Yuxin] Liaocheng Peoples Hosp, 67 Dongchang West Rd, Liaocheng 252000, Shandong, Peoples R China.
RP Hou, YX (通讯作者)，Liaocheng Peoples Hosp, 67 Dongchang West Rd, Liaocheng 252000, Shandong, Peoples R China.
EM lchouyuxin@126.com
CR Abrams A, 2001, Clin J Oncol Nurs, V5, P222
   Bradt J, 2016, COCHRANE DB SYST REV, DOI 10.1002/14651858.CD006911.pub3
   Brown HK, 2017, CANCER LETT, V386, P189, DOI 10.1016/j.canlet.2016.11.019
   BUYSSE DJ, 1989, PSYCHIAT RES, V28, P193, DOI 10.1016/0165-1781(89)90047-4
   Campbell TS, 2012, J BEHAV MED, V35, P262, DOI 10.1007/s10865-011-9357-1
   Carlson LE, 2005, INT J BEHAV MED, V12, P278, DOI 10.1207/s15327558ijbm1204_9
   Chang MY, 2008, J CLIN NURS, V17, P2580, DOI 10.1111/j.1365-2702.2007.02064.x
   Chang SC, 2005, RES NURS HEALTH, V28, P453, DOI 10.1002/nur.20102
   DEROGATIS LR, 1986, J CONSULT CLIN PSYCH, V54, P632, DOI 10.1037/0022-006X.54.5.632
   Drendel AL, 2011, PEDIATR EMERG CARE, V27, P773, DOI 10.1097/PEC.0b013e31822877f7
   HAMILTON M, 1959, BRIT J MED PSYCHOL, V32, P50, DOI 10.1111/j.2044-8341.1959.tb00467.x
   Hatem Thamine P, 2006, J Pediatr (Rio J), V82, P186, DOI 10.2223/JPED.1473
   Heiser R M, 1997, AORN J, V65, P777, DOI 10.1016/S0001-2092(06)62999-2
   Heiser RM, 1997, AORN J, V65, P81
   Hoffman CJ, 2012, J CLIN ONCOL, V30, P1335, DOI 10.1200/JCO.2010.34.0331
   JASMIN C, 1988, CANCER-AM CANCER SOC, V61, P1304
   Johns SA, 2016, SUPPORT CARE CANCER, V24, P4085, DOI 10.1007/s00520-016-3220-4
   KABATZINN J, 1982, GEN HOSP PSYCHIAT, V4, P33, DOI 10.1016/0163-8343(82)90026-3
   Klassen JA, 2008, AMBUL PEDIATR, V8, P117, DOI 10.1016/j.ambp.2007.12.005
   Luetke A, 2014, CANCER TREAT REV, V40, P523, DOI 10.1016/j.ctrv.2013.11.006
   Mardinger O, 2001, ORAL SURG ORAL MED O, V91, P445, DOI 10.1067/moe.2001.112330
   Moore Drew D, 2014, Cancer Treat Res, V162, P65, DOI 10.1007/978-3-319-07323-1_4
   Olmos D, 2010, LANCET ONCOL, V11, P129, DOI 10.1016/S1470-2045(09)70354-7
   Omidi A, 2014, NURS MIDWIFERY STUD, V3, DOI 10.17795/nmsjournal21136
   Ottaviani G, 2009, CANCER TREAT RES, V152, P3, DOI 10.1007/978-1-4419-0284-9_1
   Pothoulaki M, 2008, J HEALTH PSYCHOL, V13, P912, DOI 10.1177/1359105308095065
   Reich RR, 2017, J PAIN SYMPTOM MANAG, V53, P85, DOI 10.1016/j.jpainsymman.2016.08.005
   Song Y, 2015, NURS EDUC TODAY, V35, P86, DOI 10.1016/j.nedt.2014.06.010
   URIBEBOTERO G, 1977, AM J CLIN PATHOL, V67, P427
   Würtzen H, 2013, EUR J CANCER, V49, P1365, DOI 10.1016/j.ejca.2012.10.030
NR 30
TC 28
Z9 35
U1 11
U2 50
PU ASSOC BRASILEIRA PSIQUIATRIA
PI SAO PAULO
PA SUBSCRIPTION DEPARTMENT, RUA PEDRO DE TOLEDO, 967 - CASA 01, SAO PAULO,
   SP 04039-032  A, BRAZIL
SN 1516-4446
EI 1809-452X
J9 BRAZ J PSYCHIAT
JI Braz. J. Psychiat.
PD NOV-DEC
PY 2019
VL 41
IS 6
BP 540
EP 545
DI 10.1590/1516-4446-2018-0346
PG 6
WC Psychiatry
WE Science Citation Index Expanded (SCI-EXPANDED); Social Science Citation Index (SSCI)
SC Psychiatry
GA JV3WH
UT WOS:000502296100016
PM 31116262
OA gold, Green Submitted, Green Published
DA 2023-12-20
ER

PT J
AU Hwang, JT
   Park, KS
   Ryuk, JA
   Kim, HJ
   Ko, BS
AF Hwang, Joo Tae
   Park, Ki-Sun
   Ryuk, Jin Ah
   Kim, Hye Jin
   Ko, Byoung Seob
TI Development of an Oriental Medicine Discrimination Method through
   Analysis of Steroidal Saponins in <i>Dioscorea nipponica</i> Makino and
   Their Anti-Osteosarcoma Effects
SO MOLECULES
LA English
DT Article
DE Dioscorea nipponica Makino; steroidal saponin; HPLC-UV; UPLC-QTOF; MS;
   validation; osteosarcoma; apoptosis
ID CANCER CELLS; HPLC-ELSD; QUANTIFICATION; DIOSCIN; IDENTIFICATION;
   SUPPRESSES; MIGRATION; INVASION; P38
AB To prevent confusing Dioscorea nipponica (DN), an Oriental medicine, with Dioscorea quinquelobata (DQ) and Dioscorea septemloba (DS), a simple and accurate quantitative analysis method using HPLC combined with ultraviolet (UV) detection was developed and verified with UPLC-QTOF/MS through identification of five saponin glycosides: protodioscin (1), protogracillin (2), pseudoprotodioscin (3), dioscin (4), and gracillin (5). The newly developed analysis method showed sufficient reproducibility (<1.91%) and accuracy (92.1%-102.6%) and was able to identify DN based on the presence of compound 3 (13.821 <plus/minus> 0.037 mg/mL) and the absence of 5. Compound 1, which is present in DN at a relatively high level (159.983 +/- 0.064 mg/mL), was also an important marker for identification. Among the three species, DN showed the strongest activation of apoptotic signaling in osteosarcoma cells, while the four compounds detected in DN showed IC50 values of 6.43 (1), 10.61 (2), 10.48 (3), and 6.90 (4). In conclusion, the strong inhibitory effect of DN against osteosarcoma was confirmed to be associated with 1 and 4, which is also related to the quantitative results. Therefore, the results of this study might provide important information for quality control related to Oriental medicine.
C1 [Hwang, Joo Tae; Park, Ki-Sun; Ryuk, Jin Ah; Kim, Hye Jin; Ko, Byoung Seob] Korea Inst Oriental Med, Daejeon 34054, South Korea.
C3 Korea Institute of Oriental Medicine (KIOM)
RP Ko, BS (通讯作者)，Korea Inst Oriental Med, Daejeon 34054, South Korea.
EM jthwang@kiom.re.kr; kisunpark@kiom.re.kr; yukjinah@kiom.re.kr;
   kimhyejin43@kiom.re.kr; bsko@kiom.re.kr
FU National Research Council of Science & Technology (NST); Korea
   government (MSIT) [CAP-16-07-KIOM]
FX This work was supported by a grant from the National Research Council of
   Science & Technology (NST) provided by the Korea government (MSIT) (no.
   CAP-16-07-KIOM).
CR Ahn MJ, 2005, ARCH PHARM RES, V28, P592, DOI 10.1007/BF02977764
   Bardarov V., 2013, J U CHEM TECHNOL MET, V48, P4
   Cheng G, 2016, MOL MED REP, V14, P3199, DOI 10.3892/mmr.2016.5663
   Chien MH, 2012, FOOD CHEM TOXICOL, V50, P558, DOI 10.1016/j.fct.2011.12.016
   Demain AL, 2011, MICROB BIOTECHNOL, V4, P687, DOI 10.1111/j.1751-7915.2010.00221.x
   Durfee RA, 2016, RHEUMATOL THER, V3, P221, DOI 10.1007/s40744-016-0046-y
   Ferguson WS, 2001, CANCER INVEST, V19, P292, DOI 10.1081/CNV-100102557
   Gim Gyung Mee, 2015, [The East Asian Society of Dietary Life, 동아시아식생활학회지], V25, P880, DOI 10.17495/easdl.2015.10.25.5.880
   Guo XQ, 2018, ONCOL LETT, V15, P9537, DOI 10.3892/ol.2018.8454
   Jaffe Norman, 2013, Sarcoma, V2013, P203531, DOI 10.1155/2013/203531
   KADKADE PG, 1979, BIOCHEM PHYSIOL PFL, V174, P357
   Kang KB, 2017, PHYTOCHEM ANALYSIS, V28, P185, DOI 10.1002/pca.2659
   Kang YM, 2014, REGEN MED RES, V2, DOI 10.1186/2050-490X-2-2
   Kim KH, 2011, BIOORG MED CHEM LETT, V21, P2075, DOI 10.1016/j.bmcl.2011.02.003
   Ko BS, 2014, J ETHNOPHARMACOL, V155, P267, DOI 10.1016/j.jep.2014.05.020
   Kwon CS, 2003, BIOSCI BIOTECH BIOCH, V67, P1451, DOI 10.1271/bbb.67.1451
   Kwon HJ, 2013, J SEP SCI, V36, P690, DOI 10.1002/jssc.201200756
   Lee EJ, 2010, J FOOD SCI, V75, pC703, DOI 10.1111/j.1750-3841.2010.01824.x
   Li S, 2018, ANTI-CANCER DRUG, V29, P234, DOI [10.1097/CAD.0000000000000590, 10.1097/cad.0000000000000590]
   Lin HQ, 2019, MOLECULES, V24, DOI 10.3390/molecules24050942
   Lin SH, 2007, ANAL CHIM ACTA, V599, P98, DOI 10.1016/j.aca.2007.07.070
   Liu ZZ, 2018, J CHROMATOGR B, V1073, P145, DOI 10.1016/j.jchromb.2017.12.019
   Lu D, 2010, J ASIAN NAT PROD RES, V12, P1, DOI 10.1080/10286020903403626
   Ma B, 2018, TOXICOL APPL PHARM, V353, P87, DOI 10.1016/j.taap.2018.05.025
   Ma CH, 2008, BIOMED CHROMATOGR, V22, P835, DOI 10.1002/bmc.1000
   Man SL, 2010, FITOTERAPIA, V81, P703, DOI 10.1016/j.fitote.2010.06.004
   Mateos R, 2017, J FOOD COMPOS ANAL, V63, P164, DOI 10.1016/j.jfca.2017.08.003
   National Pharmacopoeia Commission, 2010, CHINESE PHARMACOPOEI, VI, P251
   Nie ZG, 2018, ONCOL LETT, V16, P6502, DOI 10.3892/ol.2018.9453
   Ou-yang SH, 2018, CHEM CENT J, V12, DOI 10.1186/s13065-018-0423-4
   Sarvin B, 2018, J CHROMATOGR B, V1080, P64, DOI 10.1016/j.jchromb.2018.02.012
   Shishovska M, 2015, J CHEM ENG RES UPDAT, V2, P12, DOI DOI 10.15377/2409-983X.2015.02.01.2
   TADA A, 1972, CHEM PHARM BULL, V20, P1729
   Tang YN, 2013, PHYTOCHEM ANALYSIS, V24, P413, DOI 10.1002/pca.2428
   Tenon M, 2017, FOOD CHEM, V221, P1245, DOI 10.1016/j.foodchem.2016.11.033
   Teponno RB, 2006, J NATURAL PRODUCT SC, V12, P62
   The Pharmacopoeia of Democratic People's Republic of Korea, 2011, DEM PEOPL REP KOR PH, P385
   Wagner Eric R., 2011, Sarcoma, V2011, P325238, DOI 10.1155/2011/325238
   Wang TJ, 2012, J ETHNOPHARMACOL, V139, P214, DOI 10.1016/j.jep.2011.11.001
   Wei YL, 2013, FOOD CHEM TOXICOL, V59, P118, DOI 10.1016/j.fct.2013.05.054
   Yang J, 2017, J PHARMACEUT BIOMED, V145, P71, DOI 10.1016/j.jpba.2017.05.023
   Yi TG, 2019, PLOS ONE, V14, DOI 10.1371/journal.pone.0219973
   Yu H, 2014, INT IMMUNOPHARMACOL, V19, P233, DOI 10.1016/j.intimp.2014.01.019
NR 43
TC 12
Z9 12
U1 1
U2 5
PU MDPI
PI BASEL
PA ST ALBAN-ANLAGE 66, CH-4052 BASEL, SWITZERLAND
EI 1420-3049
J9 MOLECULES
JI Molecules
PD NOV
PY 2019
VL 24
IS 22
AR 4022
DI 10.3390/molecules24224022
PG 15
WC Biochemistry & Molecular Biology; Chemistry, Multidisciplinary
WE Science Citation Index Expanded (SCI-EXPANDED)
SC Biochemistry & Molecular Biology; Chemistry
GA JU2TU
UT WOS:000501529700011
PM 31698850
OA gold, Green Published
DA 2023-12-20
ER

PT J
AU Lim, HJ
   Ong, CAJ
   Tan, JWS
   Teo, MCC
AF Lim, Hui Jun
   Ong, Chin-Ann Johnny
   Tan, Joey Wee-Shan
   Teo, Melissa Ching Ching
TI Utility of positron emission tomography/computed tomography (PET/CT)
   imaging in the evaluation of sarcomas: A systematic review
SO CRITICAL REVIEWS IN ONCOLOGY HEMATOLOGY
LA English
DT Review
DE Sarcoma; Utility; PET/CT; Diagnosis; Staging; Restaging
ID SOFT-TISSUE SARCOMAS; NEOADJUVANT CHEMOTHERAPY; F-18-FDG PET/CT;
   METABOLIC-ACTIVITY; TUMOR GRADE; FDG-PET/CT; FOLLOW-UP; BONE; CT;
   PREDICTION
AB Background Sarcomas are a heterogeneous group of malignant tumours with variable clinical outcomes. Their presence in multiple body locations represents significant diagnostic and therapeutic challenges. Positron emission tomography/computed tomography (PET/CT) is an imaging tool that provides semiquantitative measurements of radiotracer concentration in tissue, such as SUVmax (standardised uptake value) and is increasingly used in clinical practice. This systematic review aims to evaluate the utility of PET/CT in sarcoma grading and prognostication, evaluation of treatment response, staging and restaging.
   Methods: Relevant studies published from January 2003 to August 2017 evaluating the utility of PET/CT in sarcoma grading and prognostication, staging, evaluation of treatment response and restaging were systematically searched for in scientific databases (e.g. PubMed, Medline and Embase) using key terms, including "soft tissue sarcoma," "osteosarcoma," "utility" and "PET/CT". Additionally, references of identified studies were reviewed. Study quality was assessed by "Quality Assessment of Diagnostic Accuracy Studies".
   Results: A total of 12 prospective studies (level II to III evidence) were included in the review for tumour grading and prognostication. There was a strong correlation between SUV and tumour grade where majority of intermediate/high-grade STS have a significantly higher SUVmax. PET/CT has also shown potential in prognostication where decrease in SUVmax correlated with recurrence-free survival in both osteosarcoma and STS. Furthermore, 8 prospective trials of level II to IV evidence according to Oxford Centre of Evidence-based Medicine (CEBM) demonstrated the use of PET/CT in early identification of patients who will respond to treatment where >= 60% decrease in FDG uptake resulted in sensitivity and specificity of 100% and 71% respectively for assessment of histopathologic response. 11 retrospective trials (level III to IV evidence) reported on the use of PET/CT in staging and restaging with heterogeneous results.
   Conclusion: Overall, higher quality evidence demonstrated PET/CT to be an important contributor towards sarcoma grading, prognostication and evaluation of treatment response. Larger prospective trials will be helpful to further establish the clinical value of PET/CT in sarcoma staging and restaging.
C1 [Lim, Hui Jun; Ong, Chin-Ann Johnny; Tan, Joey Wee-Shan; Teo, Melissa Ching Ching] Natl Canc Ctr Singapore, Div Surg Oncol, 11 Hosp Dr, S-169610 Singapore, Singapore.
C3 National Cancer Centre Singapore (NCCS)
RP Teo, MCC (通讯作者)，Natl Canc Ctr Singapore, Div Surg Oncol, 11 Hosp Dr, S-169610 Singapore, Singapore.
EM melissa.teo.c.c@singhealth.com.sg
RI Ong, Chin-Ann Johnny/AAW-6905-2021; Tan, Joey/AAW-6738-2021
OI Ong, Chin-Ann Johnny/0000-0003-4573-7738; Tan, Joey
   Wee-Shan/0000-0001-6620-6085
CR Abouzied MM, 2005, J NUCL MED TECHNOL, V33, P145
   Al-Ibraheem A, 2013, CANCER-AM CANCER SOC, V119, P1227, DOI 10.1002/cncr.27866
   Andersen KF, 2015, MEDICINE, V94, DOI 10.1097/MD.0000000000002319
   Andersen KF, 2015, MEDICINE, V94, DOI 10.1097/MD.0000000000001142
   Bajpai J, 2011, J PEDIAT HEMATOL ONC, V33, pE271, DOI [10.1097/MPH.0b013e31820ff29e, 10.1097/MPH.0b013e31820ff78e]
   Baur-Melnyk A, 2008, AM J ROENTGENOL, V190, P1097, DOI 10.2214/AJR.07.2635
   Benz MR, 2008, J NUCL MED, V49, P1579, DOI 10.2967/jnumed.108.053694
   Benz MR, 2010, J NUCL MED, V51, P1174, DOI 10.2967/jnumed.109.074229
   Benz Matthias R., 2010, Sarcoma, V2010, P1, DOI 10.1155/2010/143540
   Benz MR, 2009, CLIN CANCER RES, V15, P2856, DOI 10.1158/1078-0432.CCR-08-2537
   Brenner W, 2006, EUR J NUCL MED MOL I, V33, P1290, DOI 10.1007/s00259-006-0170-y
   Buck AK, 2008, CLIN CANCER RES, V14, P2970, DOI 10.1158/1078-0432.CCR-07-4294
   Bumingham Z, 2012, CLIN SARCOMA RES, V2, P14
   Byun BH, 2015, EUR RADIOL, V25, P2015, DOI 10.1007/s00330-015-3609-3
   Charest M, 2009, EUR J NUCL MED MOL I, V36, P1944, DOI 10.1007/s00259-009-1203-0
   Choi ES, 2013, EUR J NUCL MED MOL I, V40, P1836, DOI 10.1007/s00259-013-2511-y
   CHOI JH, 2016, J NUCL MED, V57
   Daftary A, 2010, INDIAN J NUCL MED, V25, P3, DOI 10.4103/0972-3919.63590
   Ding Q, 2008, J MATH PHYS, V49, DOI 10.1063/1.2976036
   Ell PJ, 2006, BRIT J RADIOL, V79, P32, DOI 10.1259/bjr/18454286
   Eugene T, 2012, NUCL MED COMMUN, V33, P1089, DOI 10.1097/MNM.0b013e328356741f
   Evilevitch V, 2008, CLIN CANCER RES, V14, P715, DOI 10.1158/1078-0432.CCR-07-1762
   Fendler WP, 2015, EUR RADIOL, V25, P2214, DOI 10.1007/s00330-015-3654-y
   Frangioni JV, 2008, J CLIN ONCOL, V26, P4012, DOI 10.1200/JCO.2007.14.3065
   Fuglo HM, 2012, EUR J NUCL MED MOL I, V39, P1416, DOI 10.1007/s00259-012-2159-z
   Gabriel M, 2016, NUCL MED COMMUN, V37, P3, DOI 10.1097/MNM.0000000000000407
   Gerth HU, 2007, J NUCL MED, V48, P1932, DOI 10.2967/jnumed.107.045286
   Goodin GS, 2006, AM J ROENTGENOL, V187, P1124, DOI 10.2214/AJR.06.0171
   Gupta K, 2011, CLIN NUCL MED, V36, P973, DOI 10.1097/RLU.0b013e31822f684b
   Ha SC, 2017, EUR J NUCL MED MOL I, V44, P33, DOI 10.1007/s00259-016-3456-8
   Herrmann K, 2012, CLIN CANCER RES, V18, P2024, DOI 10.1158/1078-0432.CCR-11-2139
   Hoshi M, 2014, ONCOL LETT, V7, P1243, DOI 10.3892/ol.2014.1876
   Hwang JP, 2016, PLOS ONE, V11, DOI 10.1371/journal.pone.0153281
   Iagaru A, 2006, CLIN NUCL MED, V31, P754, DOI 10.1097/01.rlu.0000246846.01492.31
   Im HJ, 2012, EUR J NUCL MED MOL I, V39, P39, DOI 10.1007/s00259-011-1936-4
   Ioannidis JPA, 2003, J NUCL MED, V44, P717
   Kandathil A, 2017, PET CLIN, V12, P475, DOI 10.1016/j.cpet.2017.05.005
   Kassem TW, 2017, DIAGN INTERV IMAG, V98, P693, DOI 10.1016/j.diii.2017.06.006
   Kumar R, 2006, EXPERT REV ANTICANC, V6, P1241, DOI 10.1586/14737140.6.8.1241
   Lee EYP, 2012, AM J ROENTGENOL, V198, P1175, DOI 10.2214/AJR.11.7743
   Broto JM, 2017, FUTURE ONCOL, V13, P23, DOI 10.2217/fon-2016-0500
   Mastrangelo G, 2012, CANCER-AM CANCER SOC, V118, P5339, DOI 10.1002/cncr.27555
   Mastrangelo G, 2010, BMC PUBLIC HEALTH, V10, DOI 10.1186/1471-2458-10-188
   McCarville MB, 2005, AM J ROENTGENOL, V184, P1293, DOI 10.2214/ajr.184.4.01841293
   Mody RJ, 2010, PEDIATR BLOOD CANCER, V54, P222, DOI 10.1002/pbc.22307
   Muheremu A, 2017, MOL CLIN ONCOL, V7, P461, DOI 10.3892/mco.2017.1329
   Norman G, 2015, BMJ OPEN, V5, DOI 10.1136/bmjopen-2014-006030
   Park JY, 2008, GYNECOL ONCOL, V109, P255, DOI 10.1016/j.ygyno.2008.01.030
   Pfannenberg AC, 2007, BRIT J RADIOL, V80, P437, DOI 10.1259/bjr/34082277
   Pichler BJ, 2008, SEMIN NUCL MED, V38, P199, DOI 10.1053/j.semnuclmed.2008.02.001
   Piperkova E, 2009, CLIN NUCL MED, V34, P146, DOI 10.1097/RLU.0b013e3181966f9d
   Rakheja R, 2013, AM J ROENTGENOL, V201, P170, DOI 10.2214/AJR.12.9795
   Rakheja R, 2012, AM J ROENTGENOL, V198, P1409, DOI 10.2214/AJR.11.7560
   Roberge David, 2012, Sarcoma, V2012, P960194, DOI 10.1155/2012/960194
   Rodríguez-Alfonso B, 2014, REV ESP MED NUCL IMA, V33, P43, DOI 10.1016/j.remn.2013.07.005
   Schuetze SM, 2006, CURR OPIN ONCOL, V18, P369, DOI 10.1097/01.cco.0000228744.49294.12
   Schwarzbach MHM, 2005, ANN SURG, V241, P286, DOI 10.1097/01.sla.0000152663.61348.6f
   Sharma N, 2008, RADIAT ONCOL, V3, DOI 10.1186/1748-717X-3-25
   Sharma P, 2013, EUR J NUCL MED MOL I, V40, P1036, DOI 10.1007/s00259-013-2388-9
   Skamene SR, 2014, J SURG ONCOL, V109, P410, DOI 10.1002/jso.23523
   Tateishi U, 2006, EUR J NUCL MED MOL I, V33, P683, DOI 10.1007/s00259-005-0044-8
   Tateishi U, 2007, RADIOLOGY, V245, P839, DOI 10.1148/radiol.2453061538
   Tateishi U, 2011, CLIN NUCL MED, V36, P526, DOI 10.1097/RLU.0b013e3182175856
   Toner GC, 2008, ONCOLOGIST, V13, P22, DOI 10.1634/theoncologist.13-S2-22
   Zhu AZ, 2011, SEMIN ONCOL, V38, P55, DOI 10.1053/j.seminoncol.2010.11.012
NR 65
TC 31
Z9 33
U1 3
U2 8
PU ELSEVIER SCIENCE INC
PI NEW YORK
PA STE 800, 230 PARK AVE, NEW YORK, NY 10169 USA
SN 1040-8428
EI 1879-0461
J9 CRIT REV ONCOL HEMAT
JI Crit. Rev. Oncol./Hematol.
PD NOV
PY 2019
VL 143
BP 1
EP 13
DI 10.1016/j.critrevonc.2019.07.002
PG 13
WC Oncology; Hematology
WE Science Citation Index Expanded (SCI-EXPANDED)
SC Oncology; Hematology
GA JS5YG
UT WOS:000500381700001
PM 31449981
OA hybrid
DA 2023-12-20
ER

PT J
AU He, C
   Tang, QX
   Li, YX
   He, K
   Hou, ZL
AF He, Chi
   Tang, Qing-xi
   Li, Ying-xia
   He, Kai
   Hou, Zhi-ling
TI Effectiveness of electroacupuncture for pain after osteosarcoma post
   surgery A study protocol of systematic review of randomized controlled
   trial
SO MEDICINE
LA English
DT Review
DE effectiveness; electroacupuncture; osteosarcoma; pain; safety
ID NEOADJUVANT CHEMOTHERAPY; BIAS
AB Background: This study will assess the effectiveness of electroacupuncture (EA) for pain in patients with osteosarcoma post surgery (OSPS).
   Methods: In this study, we will comprehensively search the following electronic databases from inception to the present without language restrictions: Cochrane Library, EMBASE, MEDLINE, the Cumulative Index to Nursing and Allied Health Literature, the Allied and Complementary Medicine Database, and Chinese Biomedical Literature Database. Two authors will independently carry out study selection, data extraction, and methodological assessments. RevMan 5.3 software will be used for statistical analysis.
   Results: The primary outcome is pain intensity. The secondary outcomes consist of event-free survival, overall survival, quality of life, and adverse events.
   Conclusion: The findings of this study will provide helpful evidence of EA treatment for patients with OSPS.
C1 [He, Chi; Hou, Zhi-ling] Jiamusi Univ, Affiliated Hosp 1, Dept Anesthesiol, Jiamusi, Peoples R China.
   [Tang, Qing-xi; Li, Ying-xia] Jiamusi Univ, Affiliated Hosp 1, Dept Emergency Surg, 348 Dexiang St, Jiamusi 154002, Peoples R China.
   [He, Kai] Harbin Second Hosp, Dept Orthopedis, Harbin, Heilongjiang, Peoples R China.
C3 Jiamusi University; Jiamusi University
RP Hou, ZL (通讯作者)，Jiamusi Univ, Affiliated Hosp 1, Dept Emergency Surg, 348 Dexiang St, Jiamusi 154002, Peoples R China.
EM zhiling198303@outlook.com
FU Heilongjiang Provincial Health and Family Planning Research Project
   [2017-400]
FX This study is partly supported by the Heilongjiang Provincial Health and
   Family Planning Research Project (2017-400). The finding supporter will
   not involve in any sections of this study.
CR Baumhoer D, 2018, PATHOLOGE, V39, P139, DOI 10.1007/s00292-017-0365-y
   Berner Kjetil, 2015, Sarcoma, V2015, P516843, DOI 10.1155/2015/516843
   Biazzo A, 2016, ACTA ORTHOP BELG, V82, P690
   Collins M, 2013, J CLIN ONCOL, V31, P2303, DOI 10.1200/JCO.2012.43.8598
   Egger M, 1997, BMJ-BRIT MED J, V315, P629, DOI 10.1136/bmj.315.7109.629
   Fu YC, 2018, MEDICINE, V97, DOI 10.1097/MD.0000000000010741
   Gu R, 2018, J CANCER RES THER, V14, pS468, DOI 10.4103/0973-1482.177217
   Gurney JG, 1975, PUB NATL CANC I, V1999, P99
   Hans EC, 2018, VET SURG, V47, pE88, DOI 10.1111/vsu.13105
   Harrison DJ, 2018, EXPERT REV ANTICANC, V18, P39, DOI 10.1080/14737140.2018.1413939
   Kohyama K, 2015, NAGOYA J MED SCI, V77, P667
   Kundu ZS, 2014, INDIAN J ORTHOP, V48, P238, DOI 10.4103/0019-5413.132491
   Kurath-Koller S, 2015, ACUPUNCT MED, V33, DOI 10.1136/acupmed-2014-010710
   Li Si-Si, 2016, Zhen Ci Yan Jiu, V41, P369
   Lindsey BA, 2017, RHEUMATOL THER, V4, P25, DOI 10.1007/s40744-016-0050-2
   Longhi A, 2006, CANCER TREAT REV, V32, P423, DOI 10.1016/j.ctrv.2006.05.005
   Moher D, 2010, INT J SURG, V8, P658, DOI [10.1371/journal.pmed.1000097, 10.1136/bmj.i4086, 10.1136/bmj.b2535, 10.1016/j.ijsu.2010.07.299, 10.1186/2046-4053-4-1, 10.1136/bmj.b2700, 10.1016/j.ijsu.2010.02.007]
   Sator-Katzenschlager SM, 2007, EXPERT REV MED DEVIC, V4, P23, DOI 10.1586/17434440.4.1.23
   Spraker-Perlman HL, 2019, PEDIATR BLOOD CANCER, V66, DOI 10.1002/pbc.27444
   Sutton AJ, 2000, BMJ-BRIT MED J, V320, P1574, DOI 10.1136/bmj.320.7249.1574
   Takeuchi A, 2018, BMC MUSCULOSKEL DIS, V19, DOI 10.1186/s12891-018-2109-4
   Taran SJ, 2017, INDIAN J MED PAEDIAT, V38, P33, DOI 10.4103/0971-5851.203513
   Tseng CC, 2014, ACUPUNCT MED, V32, P356, DOI 10.1136/acupmed-2014-010556
   Wu ZJ, 2018, CANCER MANAG RES, V10, P3333, DOI 10.2147/CMAR.S176515
   Yang YC, 2018, J BONE ONCOL, V10, P36, DOI 10.1016/j.jbo.2017.11.005
   Zhang RX, 2014, ANESTHESIOLOGY, V120, P482, DOI 10.1097/ALN.0000000000000101
   Zhang Y, 2018, ONCOL LETT, V16, P6228, DOI 10.3892/ol.2018.9434
NR 27
TC 1
Z9 1
U1 1
U2 7
PU LIPPINCOTT WILLIAMS & WILKINS
PI PHILADELPHIA
PA TWO COMMERCE SQ, 2001 MARKET ST, PHILADELPHIA, PA 19103 USA
SN 0025-7974
EI 1536-5964
J9 MEDICINE
JI Medicine (Baltimore)
PD NOV
PY 2019
VL 98
IS 44
AR e17381
DI 10.1097/MD.0000000000017381
PG 4
WC Medicine, General & Internal
WE Science Citation Index Expanded (SCI-EXPANDED)
SC General & Internal Medicine
GA JO7BV
UT WOS:000497731800004
PM 31689744
OA Green Published
DA 2023-12-20
ER

PT J
AU Ye, LJ
   Wang, JG
   Liao, CC
   Li, SQ
   Fang, YQ
   Yang, ZH
   Hu, Y
   Guo, BH
AF Ye, Lijuan
   Wang, Jingguang
   Liao, Cancheng
   Li, Shuqi
   Fang, Yuqi
   Yang, Zhuohong
   Hu, Yang
   Guo, Bohong
TI 3D Printed Composite Scaffolds Incorporating Ruthenium Complex-Loaded
   Liposomes as a Delivery System to Prevent the Proliferation of MG-63
   Cells
SO MACROMOLECULAR MATERIALS AND ENGINEERING
LA English
DT Article
DE 3D printing; apoptosis; mitochondria; porous scaffolds; ruthenium-loaded
   PEGylated liposomes
ID INDUCED APOPTOSIS; STEM-CELLS; IN-VITRO; BONE; NANOPARTICLES;
   NANOFIBERS; ANTIBACTERIAL; MITOCHONDRIA; REGENERATION; FABRICATION
AB Owing to the propensity of osteosarcoma to recur and metastasize, the administration of a topical treatment to enhance the therapeutic effect of conventional therapy is necessary. To develop a locally released drug delivery system (DDS) to inhibit the growth and recurrence of osteosarcoma, hydrophobically modified silica nanoparticles (m-SiO2)/poly(epsilon-caprolactone) (PCL) porous scaffolds are fabricated by 3D printing emulsion inks. Ruthenium-loaded PEGylated liposomes (RL) are then incorporated into the scaffolds to obtain the Ruthenium-loaded PEGylated liposome scaffold (RLS) composite. The emulsion inks and the density, porosity, morphology, and mechanical properties of the scaffolds are characterized. The results indicate that the composite DDS has a relatively uniform porous structure with good mechanical properties. Drug is released from RLS in a relatively sustained manner over 48 h, which demonstrates the potential of RLS as a drug carrier. In addition, the MG-63 cell viability and apoptosis rate are evaluated by MTT assays. The cell experiments reveal that RLS triggers mitochondrial dysfunction resulting in MG-63 cell apoptosis. All the results indicate that RLS provides a promising approach for improving the treatment of osteosarcoma.
C1 [Ye, Lijuan; Liao, Cancheng; Li, Shuqi; Fang, Yuqi; Guo, Bohong] Guangdong Pharmaceut Univ, Sch Pharm, Dept Pharmaceut, Guangzhou 510006, Guangdong, Peoples R China.
   [Wang, Jingguang; Yang, Zhuohong; Hu, Yang] South China Agr Univ, Coll Mat & Energy, Guangzhou 510642, Guangdong, Peoples R China.
C3 Guangdong Pharmaceutical University; South China Agricultural University
RP Guo, BH (通讯作者)，Guangdong Pharmaceut Univ, Sch Pharm, Dept Pharmaceut, Guangzhou 510006, Guangdong, Peoples R China.; Hu, Y (通讯作者)，South China Agr Univ, Coll Mat & Energy, Guangzhou 510642, Guangdong, Peoples R China.
EM huyang0303@scau.edu.cn; guobohong@gdpu.edu.cn
CR AlBasher G, 2019, ONCOTARGETS THER, V12, P21, DOI 10.2147/OTT.S178510
   Amcheslavsky A, 2018, DEV CELL, V45, P450, DOI 10.1016/j.devcel.2018.04.020
   Bishop ES, 2017, GENES DIS, V4, P185, DOI 10.1016/j.gendis.2017.10.002
   Bravo D, 2018, GENE, V674, P1, DOI 10.1016/j.gene.2018.06.059
   Cao LY, 2017, MAT SCI ENG C-MATER, V74, P298, DOI 10.1016/j.msec.2016.12.004
   Coutu J, 2017, VIROLOGY, V505, P91, DOI 10.1016/j.virol.2017.02.017
   Filová E, 2013, INT J PHARMACEUT, V447, P139, DOI 10.1016/j.ijpharm.2013.02.056
   Georges S, 2013, EUR J CANCER, V49, P2253, DOI 10.1016/j.ejca.2013.02.020
   Guo BH, 2018, NANOMEDICINE-UK, V13, P2851, DOI 10.2217/nnm-2018-0236
   He DY, 2019, FOOD CHEM TOXICOL, V126, P211, DOI 10.1016/j.fct.2019.02.028
   Hoffmann H, 2014, ADV COLLOID INTERFAC, V205, P94, DOI 10.1016/j.cis.2013.08.007
   Hu Y, 2019, J COLLOID INTERF SCI, V545, P104, DOI 10.1016/j.jcis.2019.03.024
   Hu Y, 2014, COLLOID SURFACE B, V122, P559, DOI 10.1016/j.colsurfb.2014.07.032
   Hussain SA, 2016, NUTR CANCER, V68, P879, DOI 10.1080/01635581.2016.1192201
   Immordino ML, 2006, INT J NANOMED, V1, P297
   Karageorgiou V, 2005, BIOMATERIALS, V26, P5474, DOI 10.1016/j.biomaterials.2005.02.002
   Kopecka J, 2014, NANOMED-NANOTECHNOL, V10, P77, DOI 10.1016/j.nano.2013.06.013
   Lai YX, 2018, BIOMATERIALS, V153, P1, DOI 10.1016/j.biomaterials.2017.10.025
   Li SN, 2019, LIFE SCI, V223, P174, DOI 10.1016/j.lfs.2019.03.032
   Li XR, 2018, BIOMATERIALS, V183, P114, DOI 10.1016/j.biomaterials.2018.08.037
   Li YY, 2019, SENSOR ACTUAT B-CHEM, V282, P27, DOI 10.1016/j.snb.2018.11.051
   Liu EL, 2013, FOOD CHEM TOXICOL, V60, P302, DOI 10.1016/j.fct.2013.07.072
   Liu FY, 2018, MACROMOL MATER ENG, V303, DOI 10.1002/mame.201700494
   Mata R, 2015, COLLOID SURFACE B, V128, P276, DOI 10.1016/j.colsurfb.2015.01.052
   Mohammadi M, 2018, NANOMED-NANOTECHNOL, V14, P1987, DOI 10.1016/j.nano.2018.06.001
   Mohammadi SS, 2019, ANAL CHIM ACTA, V1059, P113, DOI 10.1016/j.aca.2019.01.045
   Mufamadi MS, 2019, J DRUG DELIV SCI TEC, V50, P255, DOI 10.1016/j.jddst.2019.02.001
   Omer N, 2017, EUR J CANCER, V75, P98, DOI 10.1016/j.ejca.2017.01.005
   Pircher N, 2015, MACROMOL MATER ENG, V300, P911, DOI 10.1002/mame.201500048
   Ramburrun P, 2015, INT J PHARMACEUT, V479, P189, DOI 10.1016/j.ijpharm.2014.12.059
   Ramírez-Agudelo R, 2018, MAT SCI ENG C-MATER, V83, P25, DOI 10.1016/j.msec.2017.08.012
   Rao S, 2014, NANOMEDICINE-UK, V9, P2745, DOI [10.2217/NNM.14.37, 10.2217/nnm.14.37]
   Salama IE, 2016, COLLOID SURFACE A, V494, P125, DOI 10.1016/j.colsurfa.2016.01.012
   Shahrezaee M, 2018, NANOMED-NANOTECHNOL, V14, P2061, DOI 10.1016/j.nano.2018.06.007
   Shi J, 2018, ENVIRON POLLUT, V239, P466, DOI 10.1016/j.envpol.2018.04.038
   Soundarya SP, 2018, INT J BIOL MACROMOL, V119, P1228, DOI 10.1016/j.ijbiomac.2018.08.056
   Su Y, 2018, GENE REP, V10, P149, DOI 10.1016/j.genrep.2017.12.004
   Vijayavenkataraman S, 2018, ADV DRUG DELIVER REV, V132, P296, DOI 10.1016/j.addr.2018.07.004
   Wang YZ, 2018, MAT SCI ENG C-MATER, V84, P44, DOI 10.1016/j.msec.2017.11.025
   Williams JM, 2005, BIOMATERIALS, V26, P4817, DOI 10.1016/j.biomaterials.2004.11.057
   Wiltsey C, 2015, ACTA BIOMATER, V16, P71, DOI 10.1016/j.actbio.2015.01.025
   Xie X, 2018, ISCIENCE, V3, P226, DOI 10.1016/j.isci.2018.04.021
   Xu JG, 2017, J PETROL SCI ENG, V153, P325, DOI 10.1016/j.petrol.2017.04.013
   Yan Q, 2018, ENGINEERING-PRC, V4, P729, DOI 10.1016/j.eng.2018.07.021
   Yawitz TM, 2018, J ELECTROANAL CHEM, V828, P59, DOI 10.1016/j.jelechem.2018.09.037
   Yeo M, 2015, CHEM ENG J, V275, P27, DOI 10.1016/j.cej.2015.04.038
   Yu K, 2017, COLLOID SURFACE B, V151, P314, DOI 10.1016/j.colsurfb.2016.12.034
   Zhang YH, 2019, MACROMOL MATER ENG, V304, DOI 10.1002/mame.201800630
   Zuo DY, 2016, COLLOID SURFACE B, V145, P232, DOI 10.1016/j.colsurfb.2016.05.006
   Zylberberg C, 2017, THER DELIV, V8, P425, DOI 10.4155/tde-2017-0014
NR 50
TC 11
Z9 11
U1 2
U2 55
PU WILEY-V C H VERLAG GMBH
PI WEINHEIM
PA POSTFACH 101161, 69451 WEINHEIM, GERMANY
SN 1438-7492
EI 1439-2054
J9 MACROMOL MATER ENG
JI Macromol. Mater. Eng.
PD NOV
PY 2019
VL 304
IS 11
AR 1900295
DI 10.1002/mame.201900295
PG 10
WC Materials Science, Multidisciplinary; Polymer Science
WE Science Citation Index Expanded (SCI-EXPANDED)
SC Materials Science; Polymer Science
GA JM8UR
UT WOS:000496483900016
DA 2023-12-20
ER

PT J
AU Rodríguez-Nogales, C
   Sebastian, V
   Irusta, S
   Desmaële, D
   Couvreur, P
   Blanco-Prieto, MJ
AF Rodriguez-Nogales, C.
   Sebastian, V
   Irusta, S.
   Desmaele, D.
   Couvreur, P.
   Blanco-Prieto, M. J.
TI A unique multidrug nanomedicine made of squalenoyl-gemcitabine and
   alkyl-lysophospholipid edelfosine
SO EUROPEAN JOURNAL OF PHARMACEUTICS AND BIOPHARMACEUTICS
LA English
DT Article
DE Cancer; Chemotherapy; Multidrug nanomedicine; Nanoassemblies; Squalene;
   Gemcitabine; Edelfosine; Pediatric osteosarcoma
ID LIPID NANOPARTICLES; CANCER; EFFICACY; PHARMACOKINETICS; NANOTECHNOLOGY
AB Among anticancer nanomedicines, squalenoyl nanocomposites have obtained encouraging outcomes in a great variety of tumors. The prodrug squalenoyl-gemcitabine has been chosen in this study to construct a novel multidrug nanosystem in combination with edelfosine, an alkyl-lysophopholipid with proven anticancer activity. Given their amphiphilic nature, it was hypothesized that both anticancer compounds, with complementary molecular targets, could lead to the formation of a new multitherapy nanomedicine. Nanoassemblies were formulated by the nanoprecipitation method and characterized by dynamic light scattering, transmission electron microscopy and X-ray photoelectron spectroscopy. Because free edelfosine is highly hemolytic, hemolysis experiments were performed using human blood erythrocytes and nanoassemblies efficacy was evaluated in a patient-derived metastatic pediatric osteosarcoma cell line. It was observed that these molecules spontaneously self-assembled as stable and monodisperse nanoassemblies of 51 +/- 1 nm in a surfactant/polymer free-aqueous suspension. Compared to squalenoyl-gemcitabine nanoassemblies, the combination of squalenoyl-gemcitabine with edelfosine resulted in smaller particle size and a new supramolecular conformation, with higher stability and drug content, and ameliorated antitumor profile.
C1 [Rodriguez-Nogales, C.; Blanco-Prieto, M. J.] Univ Navarra, Chem & Pharmaceut Technol Dept, Pamplona 31008, Spain.
   [Rodriguez-Nogales, C.; Blanco-Prieto, M. J.] Inst Invest Sanitaria Navarra IdISNA, Pamplona 31008, Spain.
   [Sebastian, V; Irusta, S.] Univ Zaragoza, Dept Chem & Environm Engn, Zaragoza 50018, Spain.
   [Sebastian, V; Irusta, S.] Univ Zaragoza, INA, Zaragoza 50018, Spain.
   [Sebastian, V; Irusta, S.] CIBER BBN, Networking Res Ctr Bioengn Biomat & Nanomed, Madrid 28029, Spain.
   [Desmaele, D.; Couvreur, P.] Univ Paris Saclay, Univ Paris Sud, UMR CNRS 8612, Inst Galien Paris Sud, F-92290 Chatenay Malabry, France.
C3 University of Navarra; University of Zaragoza; University of Zaragoza;
   CIBER - Centro de Investigacion Biomedica en Red; CIBERBBN; Centre
   National de la Recherche Scientifique (CNRS); CNRS - Institute of
   Chemistry (INC); Universite Paris Saclay
RP Blanco-Prieto, MJ (通讯作者)，Univ Navarra, Sch Pharm, Dept Chem & Pharmaceut Technol, Pamplona 31008, Spain.; Couvreur, P (通讯作者)，Univ Paris Sud, Inst Galien, UMR CNRS 8612, Paris, France.
EM patrick.couvreur@u-psud.fr; mjblanco@unav.es
RI Maria, Blanco-Prieto/E-6665-2017; COUVREUR, Patrick/AAY-7568-2020;
   Sebastian, Victor/S-7160-2018; Rodriguez-Nogales, Carlos/AAR-7421-2021;
   Rodriguez-Nogales, Carlos/B-2741-2017
OI Maria, Blanco-Prieto/0000-0003-0710-899X; /0000-0002-6873-5244;
   Rodriguez-Nogales, Carlos/0000-0003-3280-9069
FU Asociacion Espanola Contra el Cancer (AECC) (Spain) [CI14142069BLAN]; VI
   Spanish National R&D&i Plan 2008-2011, Iniciativa Ingenio 2010,
   Consolider Program, CIBER Actions (Spain); Instituto de Salud Carlos III
   (Spain); European Regional Development Fund
FX Asociacion Espanola Contra el Cancer (AECC) (CI14142069BLAN) (Spain) and
   Fundacion Caja Navarra/Obra Social La Caixa are gratefully acknowledged.
   CIBER-BBN is an initiative funded by the VI Spanish National R&D&i Plan
   2008-2011, Iniciativa Ingenio 2010, Consolider Program, CIBER Actions
   (Spain) and financed by the Instituto de Salud Carlos III (Spain) with
   assistance from the European Regional Development Fund.
CR Aznar MA, 2013, INT J PHARMACEUT, V454, P720, DOI 10.1016/j.ijpharm.2013.04.068
   Arias JL, 2011, ACS NANO, V5, P1513, DOI 10.1021/nn1034197
   Bastiancich C, 2016, J CONTROL RELEASE, V225, P283, DOI 10.1016/j.jconrel.2016.01.054
   Bertrand N, 2014, ADV DRUG DELIVER REV, V66, P2, DOI 10.1016/j.addr.2013.11.009
   Busto JV, 2007, BBA-BIOMEMBRANES, V1768, P1855, DOI 10.1016/j.bbamem.2007.04.025
   Cabral H, 2011, NAT NANOTECHNOL, V6, P815, DOI [10.1038/nnano.2011.166, 10.1038/NNANO.2011.166]
   Caron J, 2011, EUR J ORG CHEM, V2011, P2615, DOI 10.1002/ejoc.201100036
   Castro BM, 2013, J PHYS CHEM B, V117, P7929, DOI 10.1021/jp401407d
   Ciccolini J, 2016, CANCER CHEMOTH PHARM, V78, P1, DOI 10.1007/s00280-016-3003-0
   Couvreur P, 2008, SMALL, V4, P247, DOI 10.1002/smll.200700731
   Couvreur P, 2006, NANO LETT, V6, P2544, DOI 10.1021/nl061942q
   Danaei M, 2018, PHARMACEUTICS, V10, DOI 10.3390/pharmaceutics10020057
   de Mendoza AEH, 2011, J CONTROL RELEASE, V156, P421, DOI 10.1016/j.jconrel.2011.07.030
   Dosio F, 2010, BIOCONJUGATE CHEM, V21, P1349, DOI 10.1021/bc100154g
   de Mendoza AEH, 2009, J CHROMATOGR B, V877, P4035, DOI 10.1016/j.jchromb.2009.10.020
   de Mendoza AEH, 2012, NANOMEDICINE-UK, V7, P679, DOI [10.2217/NNM.11.134, 10.2217/nnm.11.134]
   Gaudin A, 2016, BIOMATERIALS, V105, P136, DOI 10.1016/j.biomaterials.2016.07.037
   Gaudin A, 2015, J CONTROL RELEASE, V212, P50, DOI 10.1016/j.jconrel.2015.06.016
   Gaudin A, 2014, NAT NANOTECHNOL, V9, P1054, DOI [10.1038/nnano.2014.274, 10.1038/NNANO.2014.274]
   González-Fernández Y, 2017, CANCER LETT, V388, P262, DOI 10.1016/j.canlet.2016.12.012
   Hartshorn CM, 2018, ACS NANO, V12, P24, DOI 10.1021/acsnano.7b05108
   Hassan S, 2017, NANO TODAY, V15, P91, DOI 10.1016/j.nantod.2017.06.008
   Hu CMJ, 2010, THER DELIV, V1, P323, DOI 10.4155/TDE.10.13
   Karageorgis A, 2016, SCI REP-UK, V6, DOI 10.1038/srep21417
   Karmali PP, 2011, EXPERT OPIN DRUG DEL, V8, P343, DOI 10.1517/17425247.2011.554818
   Khoury H, 2007, J CHROMATOGR B, V858, P71, DOI 10.1016/j.jchromb.2007.08.018
   KOTTING J, 1992, PROG EXP TUMOR RES, V34, P131
   Lasa-Saracíbar B, 2014, INT J PHARMACEUT, V474, P1, DOI 10.1016/j.ijpharm.2014.07.053
   Lu ZR, 2018, MOL PHARMACEUT, V15, P3603, DOI 10.1021/acs.molpharmaceut.8b00037
   Ma W, 2016, NANO TODAY, V11, P13, DOI 10.1016/j.nantod.2015.11.003
   Maksimenko A, 2014, ACS NANO, V8, P2018, DOI 10.1021/nn500517a
   Maksimenko A, 2014, P NATL ACAD SCI USA, V111, pE217, DOI 10.1073/pnas.1313459110
   Nie SY, 2015, J PHYS CHEM C, V119, P20649, DOI 10.1021/acs.jpcc.5b03833
   Parsian M, 2016, EUR J PHARMACOL, V784, P121, DOI 10.1016/j.ejphar.2016.05.016
   Peer D, 2007, NAT NANOTECHNOL, V2, P751, DOI 10.1038/nnano.2007.387
   Reddy LH, 2008, J PHARMACOL EXP THER, V325, P484, DOI 10.1124/jpet.107.133751
   Reddy LH, 2009, MOL PHARMACEUT, V6, P1526, DOI 10.1021/mp900099e
   Réjiba S, 2011, NANOMED-NANOTECHNOL, V7, P841, DOI 10.1016/j.nano.2011.02.012
   Ríos-Marco P, 2017, BBA-BIOMEMBRANES, V1859, P1657, DOI 10.1016/j.bbamem.2017.02.016
   Rosenblum D, 2018, NAT COMMUN, V9, DOI 10.1038/s41467-018-03705-y
   Sandler A, 1999, Oncologist, V4, P241
   Savla R, 2017, ADV DRUG DELIVER REV, V113, P122, DOI 10.1016/j.addr.2016.06.016
   Shi JJ, 2017, NAT REV CANCER, V17, P20, DOI 10.1038/nrc.2016.108
   Siow KS, 2014, PLASMA PROCESS POLYM, V11, P133, DOI 10.1002/ppap.201300115
   Sobot D, 2017, NAT COMMUN, V8, DOI 10.1038/ncomms15678
   Wang J, 2015, LANGMUIR, V31, P13834, DOI 10.1021/acs.langmuir.5b03823
   Wang ZK, 2018, ACS NANO, V12, P1413, DOI 10.1021/acsnano.7b07777
   Ward S, 2001, Health Technol Assess, V5, P1
   Zhang K, 2010, J COLLOID INTERF SCI, V346, P48, DOI 10.1016/j.jcis.2010.02.039
NR 49
TC 10
Z9 11
U1 2
U2 20
PU ELSEVIER
PI AMSTERDAM
PA RADARWEG 29, 1043 NX AMSTERDAM, NETHERLANDS
SN 0939-6411
EI 1873-3441
J9 EUR J PHARM BIOPHARM
JI Eur. J. Pharm. Biopharm.
PD NOV
PY 2019
VL 144
BP 165
EP 173
DI 10.1016/j.ejpb.2019.09.017
PG 9
WC Pharmacology & Pharmacy
WE Science Citation Index Expanded (SCI-EXPANDED)
SC Pharmacology & Pharmacy
GA JK5ML
UT WOS:000494887400017
PM 31546021
OA Green Submitted, hybrid
DA 2023-12-20
ER

PT J
AU Kopp, LM
   Malempati, S
   Krailo, M
   Gao, Y
   Buxton, A
   Weigel, BJ
   Hawthorne, T
   Crowley, E
   Moscow, JA
   Reid, JM
   Villalobos, V
   Randall, RL
   Gorlick, R
   Janeway, KA
AF Kopp, Lisa M.
   Malempati, Suman
   Krailo, Mark
   Gao, Yun
   Buxton, Allen
   Weigel, Brenda J.
   Hawthorne, Thomas
   Crowley, Elizabeth
   Moscow, Jeffrey A.
   Reid, Joel M.
   Villalobos, Victor
   Randall, R. Lor
   Gorlick, Richard
   Janeway, Katherine A.
TI Phase II trial of the glycoprotein non-metastatic B-targeted
   antibody-drug conjugate, glembatumumab vedotin (CDX-011), in recurrent
   osteosarcoma AOST1521: A report from the Children's Oncology Group
SO EUROPEAN JOURNAL OF CANCER
LA English
DT Article
DE Osteosarcoma; Paediatrics; Adolescent; Young adult; Clinical trial;
   Molecular targeted therapy
ID REFRACTORY SOLID TUMORS; YOUNG-ADULTS; ADOLESCENTS; I/II
AB Background: The prognosis is poor for children and adolescents with recurrent osteosarcoma (OS). Glycoprotein non-metastatic B (gpNMB) is a glycoprotein highly expressed in OS cells. We conducted a phase II study of glembatumumab vedotin (GV), a fully human IgG2 monoclonal antibody (CR011) against gpNMB conjugated to the microtubule inhibitor, monomethyl auristatin E.
   Patients and methods: Patients aged >= 12 years and <50 years with relapsed or refractory OS were eligible. GV 1.9 mg/kg/dose was administered on day 1 of each 21 day cycle. Pharmacokinetics were mandatory in patients aged <15 years. gpNMB expression was measured by immunohistochemistry. The primary end-point was disease control at 4 months and Response Evaluation Criteria in Solid Tumours response. A 2-stage design was used to determine efficacy.
   Results: Twenty-two patients were enrolled, and all were evaluable for response. Antibody-drug conjugate levels were detectable in patients, although small numbers limit comparison to adult data. The toxicities observed were similar to the previous studies with GV. The most common grade III adverse event was rash. One death from end organ failure occurred possibly related to GV. Of the 22 patients, one patient had a partial response, and two had stable disease. There was no correlation between gpNMB expression and response to GV.
   Conclusions: GV was well tolerated in this population. Although there was some antitumour activity, the extent of disease control in stage I did not meet the level required to proceed to stage II. (C) 2019 Elsevier Ltd. All rights reserved.
C1 [Kopp, Lisa M.] Univ Arizona, Dept Epidemiol & Biostat, Mel & Enid Zuckerman Coll Publ Hlth, 1295 N Martin Ave,POB 245210, Tucson, AZ 85724 USA.
   [Kopp, Lisa M.] Univ Arizona, Ctr Canc, Tucson, AZ USA.
   [Malempati, Suman] Oregon Hlth & Sci Univ, Dept Pediat, 3181 Sw Sam Jackson Pk Rd, Portland, OR 97201 USA.
   [Krailo, Mark; Gao, Yun; Buxton, Allen] Childrens Oncol Grp, Monrovia, CA USA.
   [Krailo, Mark] Univ Southern Calif, Keck Sch Med, Dept Prevent Med, Los Angeles, CA USA.
   [Weigel, Brenda J.] Univ Minnesota, Dept Pediat, Med Ctr, Minneapolis, MN 55455 USA.
   [Hawthorne, Thomas; Crowley, Elizabeth] Celldex Therapeut, Hampton, NJ USA.
   [Moscow, Jeffrey A.] NCI, Bethesda, MD 20892 USA.
   [Reid, Joel M.] Mayo Clin, Dept Oncol, Div Oncol Res, Rochester, MN USA.
   [Villalobos, Victor] UC Denver, Div Med Oncol, Denver, CO USA.
   [Randall, R. Lor] Univ Calif Davis, Dept Orthoped, Davis, CA 95616 USA.
   [Gorlick, Richard] Univ Texas MD Anderson Canc Ctr, Div Pediat, Houston, TX 77030 USA.
   [Janeway, Katherine A.] Dana Farber Boston Childrens Canc & Blood Disorde, Pediat Hematol Oncol, Boston, MA USA.
C3 University of Arizona; University of Arizona; Oregon Health & Science
   University; Children's Oncology Group (COG); University of Southern
   California; University of Minnesota System; University of Minnesota Twin
   Cities; Celldex Therapeutics, Inc.; National Institutes of Health (NIH)
   - USA; NIH National Cancer Institute (NCI); Mayo Clinic; University of
   California System; University of California Davis; University of Texas
   System; UTMD Anderson Cancer Center; Harvard University; Boston
   Children's Hospital; Dana-Farber Cancer Institute
RP Kopp, LM (通讯作者)，Univ Arizona, Dept Epidemiol & Biostat, Mel & Enid Zuckerman Coll Publ Hlth, 1295 N Martin Ave,POB 245210, Tucson, AZ 85724 USA.
EM lkopp@email.arizona.edu
FU National Clinical Trials Network Operations Center Grant; National
   Clinical Trials Network Statistics and Data Center Grant; St. Baldrick's
   Foundation
FX This work was supported by the National Clinical Trials Network
   Operations Center Grant, the National Clinical Trials Network Statistics
   and Data Center Grant and the St. Baldrick's Foundation.
CR Beaty O, 2010, PEDIATR BLOOD CANCER, V55, P440, DOI 10.1002/pbc.22544
   Bendell J, 2014, J CLIN ONCOL, V32, P3619, DOI 10.1200/JCO.2013.52.5683
   Bielack SS, 2002, J CLIN ONCOL, V20, P776, DOI 10.1200/JCO.20.3.776
   Bishop MW, 2016, CURR OPIN PEDIATR, V28, P26, DOI 10.1097/MOP.0000000000000298
   Bishop Y, 1975, DISCRETE MULTIVARIAT, P551
   Davis LE, 2017, CANCER-AM CANCER SOC, V123, P3434, DOI 10.1002/cncr.30757
   Eisenhauer EA, 2009, EUR J CANCER, V45, P228, DOI 10.1016/j.ejca.2008.10.026
   Evola FR, 2017, FRONT PHARMACOL, V8, DOI 10.3389/fphar.2017.00150
   Isakoff MS, 2019, PEDIATR BLOOD CANCER, V66, DOI 10.1002/pbc.27524
   Jacobs S, 2010, CLIN CANCER RES, V16, P750, DOI 10.1158/1078-0432.CCR-09-1906
   Keegan THM, 2016, CANCER-AM CANCER SOC, V122, P1009, DOI 10.1002/cncr.29869
   Kolb EA, 2014, PEDIATR BLOOD CANCER, V61, P1816, DOI 10.1002/pbc.25099
   Lagmay JP, 2016, J CLIN ONCOL, V34, P3031, DOI 10.1200/JCO.2015.65.5381
   Maric G, 2013, ONCOTARGETS THER, V6, P839, DOI 10.2147/OTT.S44906
   MEYERS PA, 1993, J CLIN ONCOL, V11, P449, DOI 10.1200/JCO.1993.11.3.449
   National Cancer and Institute, 2018, PROT TEMPL GUID
   Ott PA, 2014, J CLIN ONCOL, V32, P3659, DOI 10.1200/JCO.2013.54.8115
   Pollack VA, 2007, CANCER CHEMOTH PHARM, V60, P423, DOI 10.1007/s00280-007-0490-z
   Raimondi L, 2017, ONCOTARGET, V8, P100831, DOI 10.18632/oncotarget.19852
   Rose AAN, 2017, PHARMACOL THERAPEUT, P179
   Roth M, 2016, PEDIATR BLOOD CANCER, V63, P32, DOI 10.1002/pbc.25688
   Ward E, 2014, CA-CANCER J CLIN, V64, P83, DOI 10.3322/caac.21219
   Warwick AB, 2013, PEDIATR BLOOD CANCER, V60, P237, DOI 10.1002/pbc.24244
   Yardley DA, 2015, J CLIN ONCOL, V33, P1609, DOI 10.1200/JCO.2014.56.2959
NR 24
TC 38
Z9 38
U1 0
U2 7
PU ELSEVIER SCI LTD
PI OXFORD
PA THE BOULEVARD, LANGFORD LANE, KIDLINGTON, OXFORD OX5 1GB, OXON, ENGLAND
SN 0959-8049
EI 1879-0852
J9 EUR J CANCER
JI Eur. J. Cancer
PD NOV
PY 2019
VL 121
BP 177
EP 183
DI 10.1016/j.ejca.2019.08.015
PG 7
WC Oncology
WE Science Citation Index Expanded (SCI-EXPANDED)
SC Oncology
GA JE5XC
UT WOS:000490764300021
PM 31586757
OA Green Submitted, Green Accepted
DA 2023-12-20
ER

PT J
AU Verma, AH
   Kumar, TSS
   Madhumathi, K
   Rubaiya, Y
   Ramalingan, M
   Doble, M
AF Verma, Anish H.
   Kumar, T. S. Sampath
   Madhumathi, K.
   Rubaiya, Y.
   Ramalingan, Murugan
   Doble, Mukesh
TI Curcumin Releasing Eggshell Derived Carbonated Apatite Nanocarriers for
   Combined Anti-Cancer, Anti-Inflammatory and Bone Regenerative Therapy
SO JOURNAL OF NANOSCIENCE AND NANOTECHNOLOGY
LA English
DT Article
DE Osteosarcoma; Eggshell; Carbonated Apatite; Curcumin; Local Drug
   Delivery; Anti-Inflammatory; Anti-Cancer
ID DRUG-DELIVERY-SYSTEMS; OSTEOSARCOMA; NANOPARTICLES; CARRIERS
AB Bone cancer or osteosarcoma is an aggressive cancer affecting the long bones and is treated by a combination of surgery and chemotherapy. Local drug delivery directly to the site of bone cancer and the use of plant-based drugs has been explored towards improving the efficacy and decreasing the toxicity of the anti-cancer drugs. Curcumin, derived from turmeric is highly effective against cancer cells and shows very low toxicity against normal cells. Bone repair is facilitated by use of bone substitutes such as bioceramics, amongst which the carbonated apatite (CA) nanocarriers closely mimic the natural bone mineral. In the current work, we have developed CA nanocarriers based local delivery of curcumin as an adjunct treatment for bone cancer. CA nanocarriers with 6 wt.% carbonate were prepared by wet chemical synthesis using synthetic derived (6SWCA) and eggshell derived (6EWCA) precursors along with hydroxyapatite (WHA) as a control. The X-ray diffraction (XRD) patterns showed the CAs to be phase pure with a mean crystallite size of 17 nm. The Fourier-transform infrared spectroscopy (FTIR) analysis of both CAs indicated the carbonate substitution as B-Type. The amount of carbonate substitution was observed to be around 6 wt.% using FTIR and CHNO elemental analyzer. The 6EWCA showed a greater loading (36%) and release (66%) of curcumin than 6SWCA and WHA nanocarriers. The bovine serum albumin (BSA) protein denaturation assay showed the curcumin loaded CAs to be highly anti-inflammatory while their anti-cancer activity was confirmed by the high cytotoxic activity against MG-63 human osteosarcoma cells. Conclusively, an eggshell derived apatite drug delivery system was found to be very suitable to cure osteosarcoma, prevent post-cancer inflammation and modulate bone repair and regeneration.
C1 [Verma, Anish H.; Kumar, T. S. Sampath; Madhumathi, K.] Indian Inst Technol Madras, Dept Met & Mat Engn, Med Mat Lab, Chennai 600036, Tamil Nadu, India.
   [Rubaiya, Y.; Doble, Mukesh] Indian Inst Technol Madras, Dept Biotechnol, Chennai 600036, Tamil Nadu, India.
   [Ramalingan, Murugan] Deemed Univ, VIT, Ctr Biomaterials Cellular & Mol Theranost, Biomat & Stem Cell Engn Lab,Sch Mech Engn, Vellore 632014, Tamil Nadu, India.
C3 Indian Institute of Technology System (IIT System); Indian Institute of
   Technology (IIT) - Madras; Indian Institute of Technology System (IIT
   System); Indian Institute of Technology (IIT) - Madras; Vellore
   Institute of Technology (VIT); VIT Vellore
RP Kumar, TSS (通讯作者)，Indian Inst Technol Madras, Dept Met & Mat Engn, Med Mat Lab, Chennai 600036, Tamil Nadu, India.
RI Kumar, Sampath/AAR-6093-2020
OI Kumar, Sampath/0000-0001-6268-3079; Verma, Anish
   Hiresha/0000-0001-6712-0283; Yunus Basha, Rubaiya/0000-0003-0398-3199
CR Banerjee A, 2016, J CONTROL RELEASE, V238, P176, DOI 10.1016/j.jconrel.2016.07.051
   Beloqui A, 2016, NANOMED-NANOTECHNOL, V12, P143, DOI 10.1016/j.nano.2015.09.004
   Bielack SS, 2002, J CLIN ONCOL, V20, P776, DOI 10.1200/JCO.20.3.776
   Bose S, 2012, ACTA BIOMATER, V8, P1401, DOI 10.1016/j.actbio.2011.11.017
   Chainani-Wu N, 2003, J ALTERN COMPLEM MED, V9, P161, DOI 10.1089/107555303321223035
   Crusz SM, 2015, NAT REV CLIN ONCOL, V12, P584, DOI 10.1038/nrclinonc.2015.105
   Elias G, 2015, INT J PHARM SCI RES, V6, P2671, DOI 10.13040/IJPSR.0975-8232.6(7).2671-80
   Fatemian T, 2018, TOXICS, V6, DOI 10.3390/toxics6010012
   Germaini MM, 2017, BIOMED MATER, V12, DOI 10.1088/1748-605X/aa69c3
   Grunenwald A, 2014, J ARCHAEOL SCI, V49, P134, DOI 10.1016/j.jas.2014.05.004
   Hess U, 2017, MAT SCI ENG C-MATER, V77, P427, DOI 10.1016/j.msec.2017.03.164
   Honary S, 2013, TROP J PHARM RES, V12, P255, DOI 10.4314/tjpr.v12i2.19
   Hossain SM, 2018, PHARMACEUTICS, V10, DOI 10.3390/pharmaceutics10010032
   Huang YM, 2009, CLIN MED INSIGHTS-ON, V3, P99
   Iafisco M, 2012, NANOSCALE, V4, P206, DOI 10.1039/c1nr11147g
   Isakoff MS, 2015, J CLIN ONCOL, V33, P3029, DOI 10.1200/JCO.2014.59.4895
   Jana S, 2012, BIOCHEM PHARMACOL, V83, P797, DOI 10.1016/j.bcp.2011.12.030
   Jayasree R, 2018, J NANOSCI NANOTECHNO, V18, P2318, DOI 10.1166/jnn.2018.14377
   Jayasree R., 2017, DENT ORAL CRANIOFAC, DOI 10.15761/docr.1000238
   Kumar TSS, 2014, COLLOID SURFACE B, V123, P542, DOI 10.1016/j.colsurfb.2014.09.052
   Kumar TSS, 2000, BIOMATERIALS, V21, P1623
   Madhumathi K, 2018, DRUG DELIV TRANSL RE, V8, P1066, DOI 10.1007/s13346-018-0532-6
   Madhumathi K, 2014, BIOMED MATER, V9, DOI 10.1088/1748-6041/9/3/035002
   Maran A, 2016, MATERIALS, V9, DOI 10.3390/ma9070520
   Merino S, 2015, ACS NANO, V9, P4686, DOI 10.1021/acsnano.5b01433
   Misaghi A, 2018, SICOT-J, V4, DOI 10.1051/sicotj/2017028
   Mou XB, 2015, J NANOSCI NANOTECHNO, V15, P54, DOI 10.1166/jnn.2015.9585
   Mozar FS, 2017, PHARMACEUTICS, V9, DOI 10.3390/pharmaceutics9020021
   Naz Rajesh K, 2016, Front Biosci (Elite Ed), V8, P113
   Nurgali K, 2018, FRONT PHARMACOL, V9, DOI 10.3389/fphar.2018.00245
   Racovita S, 2018, RSC ADV, V8, P23274, DOI 10.1039/c8ra03367f
   Rainey-Smith S. R., 2016, BR J NUTR, V1
   Sa Y, 2017, NEW J CHEM, V41, P5723, DOI 10.1039/c7nj00803a
   Sridhar R, 2015, CHEM SOC REV, V44, P790, DOI 10.1039/c4cs00226a
   Uthappa UT, 2018, J CONTROL RELEASE, V281, P70, DOI 10.1016/j.jconrel.2018.05.013
   Vogus DR, 2017, CURR OPIN COLLOID IN, V31, P75, DOI 10.1016/j.cocis.2017.08.002
   Zhang Q, 2017, MAT SCI ENG C-MATER, V77, P1363, DOI 10.1016/j.msec.2017.03.196
   Zhou HY, 2011, CURR DRUG TARGETS, V12, P332, DOI 10.2174/138945011794815356
NR 38
TC 24
Z9 26
U1 1
U2 122
PU AMER SCIENTIFIC PUBLISHERS
PI VALENCIA
PA 26650 THE OLD RD, STE 208, VALENCIA, CA 91381-0751 USA
SN 1533-4880
EI 1533-4899
J9 J NANOSCI NANOTECHNO
JI J. Nanosci. Nanotechnol.
PD NOV
PY 2019
VL 19
IS 11
BP 6872
EP 6880
DI 10.1166/jnn.2019.16640
PG 9
WC Chemistry, Multidisciplinary; Nanoscience & Nanotechnology; Materials
   Science, Multidisciplinary; Physics, Applied; Physics, Condensed Matter
WE Science Citation Index Expanded (SCI-EXPANDED)
SC Chemistry; Science & Technology - Other Topics; Materials Science;
   Physics
GA IJ2RJ
UT WOS:000475752300003
PM 31039839
DA 2023-12-20
ER

PT J
AU Zhang, M
   Zhang, JT
   Chen, JS
   Zeng, Y
   Zhu, ZH
   Wan, Y
AF Zhang, Meng
   Zhang, Jiting
   Chen, Jisheng
   Zeng, Yan
   Zhu, Zhihong
   Wan, Ying
TI Fabrication of Curcumin-Modified TiO<sub>2</sub> Nanoarrays via
   Cyclodextrin Based Polymer Functional Coatings for Osteosarcoma Therapy
SO ADVANCED HEALTHCARE MATERIALS
LA English
DT Article
DE biocompatibility; curcumin; implantable biomaterials; osteosarcoma
   therapy
ID BETA-CYCLODEXTRIN; DRUG-DELIVERY; CELL-PROLIFERATION; PROSTATE-CANCER;
   APOPTOSIS; TITANIUM; HYDROXYAPATITE; NANOPARTICLES; CONSEQUENCES;
   CYTOTOXICITY
AB The incomplete removal of bone tumors leads to increased local recurrence and poor prognosis. To prevent ostoperative tumor recurrence and simultaneously repair surgery-caused bone defects, there is a need of great significance to develop implantable biomaterials possessing both cancer cell-killing ability and excellent bioactivity. In this work, a functionalized titanium-based implant is successfully fabricated by loading curcumin (CUR) onto cyclodextrin based polymer (pCD) modified titanium dioxide (TiO2) nanorod arrays. Herein, a polydopamine (pDA) assisted film is implemented as a first coating layer onto the surface of the TiO2 nanoarrays to guarantee the robust anchorage of the pCD. The pCD coating acts as a reservoir for CUR, allowing for efficient drug loading and sustained release of anticancer drugs. Studies show that the CUR-modified surfaces (TiO2/pDA/pCD/CUR) can significantly promote apoptosis of osteosarcoma cells in vitro by inducing mitochondrial dysfunction caused by the ROS overproduction, and meanwhile, effectively inhibit the tumor growth in vivo. Moreover, such functionalized implants with surface density of loaded CUR at 22.48 mu g cm(-2) or lower support the attachment and proliferation of osteoblasts in vitro. These results successfully demonstrate that as-prepared TiO2/pDA/pCD/CUR constructs have combined anticancer performance and good biocompatibility, which has great promise for the surgical therapy of bone tumors.
C1 [Zhang, Meng; Zhang, Jiting; Chen, Jisheng; Zhu, Zhihong] Cent China Normal Univ, Coll Phys Sci & Technol, Inst Nanosci & Nanotechnol, Wuhan 430079, Peoples R China.
   [Zeng, Yan] Cent China Normal Univ, Coll Chem, Wuhan 430079, Peoples R China.
   [Wan, Ying] Huazhong Univ Sci & Technol, Coll Life Sci & Technol, Wuhan 430074, Peoples R China.
C3 Central China Normal University; Central China Normal University;
   Huazhong University of Science & Technology
RP Zhu, ZH (通讯作者)，Cent China Normal Univ, Coll Phys Sci & Technol, Inst Nanosci & Nanotechnol, Wuhan 430079, Peoples R China.; Wan, Y (通讯作者)，Huazhong Univ Sci & Technol, Coll Life Sci & Technol, Wuhan 430074, Peoples R China.
EM zhzhu@mail.ccnu.edu.cn; ying_wan@hust.edu.cn
FU National Key R&D Program of China [2016YFC1100100]; self-determined
   research funds of CCNU from the colleges' basic research and operation
   of MOE [CCNU19TS038, 2019QN017]; Natural Science Foundation of Hubei
   Province [2019CFB606]
FX This work was financially supported by the National Key R&D Program of
   China (Grant No. 2016YFC1100100), self-determined research funds of CCNU
   from the colleges' basic research and operation of MOE (Nos. CCNU19TS038
   and 2019QN017), and the Natural Science Foundation of Hubei Province
   (No. 2019CFB606). All animal experiments in this study were in
   compliance with the requirements designated by the Experimental Animals
   Management Committee (Hubei Province, China). The protocol was approved
   by the Animal Care and Experiment Committee that is affiliated to
   Central China Normal University.
CR Ambrosini G, 1997, NAT MED, V3, P917, DOI 10.1038/nm0897-917
   Bettini S, 2014, NANOSCALE, V6, P10113, DOI 10.1039/c4nr02583k
   Bollu VS, 2016, MAT SCI ENG C-MATER, V63, P393, DOI 10.1016/j.msec.2016.03.011
   Chang R, 2015, INT J NANOMED, V10, P3351, DOI 10.2147/IJN.S78756
   Chang R, 2014, INT J NANOMED, V9, P461, DOI 10.2147/IJN.S55505
   Chang ZQ, 2014, TUMOR BIOL, V35, P753, DOI 10.1007/s13277-013-1102-7
   Chattopadhyay DK, 2009, PROG ORG COAT, V64, P128, DOI 10.1016/j.porgcoat.2008.09.008
   Chien CY, 2013, ACS APPL MATER INTER, V5, P6975, DOI 10.1021/am401071f
   Crawford J, 2004, CANCER-AM CANCER SOC, V100, P228, DOI 10.1002/cncr.11882
   Dorai T, 2001, PROSTATE, V47, P293, DOI 10.1002/pros.1074
   Grimer RJ, 2005, LANCET ONCOL, V6, P85, DOI 10.1016/S1470-2045(05)01734-1
   Hanif R, 1997, J LAB CLIN MED, V130, P576, DOI 10.1016/S0022-2143(97)90107-4
   He M, 2016, ACS APPL MATER INTER, V8, P6944, DOI 10.1021/acsami.6b01284
   He RH, 2015, J MATER CHEM B, V3, P2137, DOI 10.1039/c4tb01616e
   Holmström KM, 2014, NAT REV MOL CELL BIO, V15, P411, DOI 10.1038/nrm3801
   Huang MT, 1998, CARCINOGENESIS, V19, P1697, DOI 10.1093/carcin/19.9.1697
   Isakoff MS, 2015, J CLIN ONCOL, V33, P3029, DOI 10.1200/JCO.2014.59.4895
   Jiang JH, 2011, LANGMUIR, V27, P14180, DOI 10.1021/la202877k
   Jiang L, 2015, BIOMATERIALS, V52, P126, DOI 10.1016/j.biomaterials.2015.02.004
   Joddar B, 2013, ACTA BIOMATER, V9, P6753, DOI 10.1016/j.actbio.2013.01.007
   Kaur G, 2016, BIOMATERIALS, V101, P176, DOI 10.1016/j.biomaterials.2016.05.048
   Kim DJ, 2012, NANOTECHNOLOGY, V23, DOI 10.1088/0957-4484/23/39/395102
   Kulkarni M, 2015, NANOTECHNOLOGY, V26, DOI 10.1088/0957-4484/26/6/062002
   Kunwar A, 2008, BBA-GEN SUBJECTS, V1780, P673, DOI 10.1016/j.bbagen.2007.11.016
   Lee H, 2007, SCIENCE, V318, P426, DOI 10.1126/science.1147241
   Leprêtre S, 2009, BIOMATERIALS, V30, P6086, DOI 10.1016/j.biomaterials.2009.07.045
   Li JS, 2004, INT J PHARMACEUT, V278, P329, DOI 10.1016/j.ijpharm.2004.03.026
   Li YG, 2012, FEBS J, V279, P2247, DOI 10.1111/j.1742-4658.2012.08607.x
   Li Z, 2017, MAT SCI ENG C-MATER, V76, P684, DOI 10.1016/j.msec.2017.03.148
   Liao WZ, 2015, J AGR FOOD CHEM, V63, P6525, DOI 10.1021/acs.jafc.5b00614
   Liu MY, 2016, NANOSCALE, V8, P16819, DOI 10.1039/c5nr09078d
   Luetke A, 2014, CANCER TREAT REV, V40, P523, DOI 10.1016/j.ctrv.2013.11.006
   Ma HS, 2016, ADV FUNCT MATER, V26, P1197, DOI 10.1002/adfm.201504142
   Mohan PRK, 2012, VIB SPECTROSC, V62, P77, DOI 10.1016/j.vibspec.2012.05.002
   Ogura K, 2015, CANCER-AM CANCER SOC, V121, P3844, DOI 10.1002/cncr.29575
   Pittenger MF, 1999, SCIENCE, V284, P143, DOI 10.1126/science.284.5411.143
   Qiu JC, 2016, SMALL, V12, P1770, DOI 10.1002/smll.201503946
   Rajewski RA, 1996, J PHARM SCI, V85, P1142, DOI 10.1021/js960075u
   Schieber M, 2014, CURR BIOL, V24, pR453, DOI 10.1016/j.cub.2014.03.034
   Serri C, 2017, INT J PHARMACEUT, V520, P21, DOI 10.1016/j.ijpharm.2017.01.049
   Shao L, 2013, INT J HYDROGEN ENERG, V38, P5122, DOI 10.1016/j.ijhydene.2013.02.050
   Sobocinski J, 2014, ACS APPL MATER INTER, V6, P3575, DOI 10.1021/am405774v
   Taha M, 2013, MAT SCI ENG C-MATER, V33, P2639, DOI 10.1016/j.msec.2013.02.022
   Thayyullathil F, 2008, FREE RADICAL BIO MED, V45, P1403, DOI 10.1016/j.freeradbiomed.2008.08.014
   THOMPSON CB, 1995, SCIENCE, V267, P1456, DOI 10.1126/science.7878464
   Vakifahmetoglu-Norberg H, 2017, BIOCHEM BIOPH RES CO, V482, P426, DOI 10.1016/j.bbrc.2016.11.088
   Vermet G, 2017, ACTA BIOMATER, V53, P222, DOI 10.1016/j.actbio.2017.02.017
   Wilken R, 2011, MOL CANCER, V10, DOI 10.1186/1476-4598-10-12
   Xia GG, 2018, ADV HEALTHC MATER, V7, DOI 10.1002/adhm.201800593
   Xie MB, 2016, BIOMATERIALS, V103, P33, DOI 10.1016/j.biomaterials.2016.06.049
   Xie XS, 2018, ADV HEALTHC MATER, V7, DOI 10.1002/adhm.201801213
   Xu AX, 2016, J MATER CHEM B, V4, P1878, DOI 10.1039/c5tb02782a
   Yallapu MM, 2010, COLLOID SURFACE B, V79, P113, DOI 10.1016/j.colsurfb.2010.03.039
   Yang XX, 2016, NANOSCALE, V8, P3040, DOI 10.1039/c5nr07918g
   Yu TZ, 2019, J CELL PHYSIOL, V234, P6371, DOI 10.1002/jcp.27370
   Zhang M, 2017, ADV FUNCT MATER, V27, DOI 10.1002/adfm.201703932
   Zhang YW, 2017, EXP THER MED, V14, P593, DOI 10.3892/etm.2017.4529
   Zhao L, 2014, COLLOID SURFACE B, V119, P115, DOI 10.1016/j.colsurfb.2014.05.002
   Zhao YC, 2015, ACS APPL MATER INTER, V7, P17826, DOI 10.1021/acsami.5b04168
   Zhao YB, 2016, RSC ADV, V6, P60327, DOI 10.1039/c6ra15022e
   Zhou P, 2016, BIOMATERIALS, V87, P1, DOI 10.1016/j.biomaterials.2016.02.012
   Zhou YH, 2016, CHINESE J CHEM, V34, P599, DOI 10.1002/cjoc.201500756
   Zhou ZF, 2017, BIOMATERIALS, V121, P1, DOI 10.1016/j.biomaterials.2016.12.031
NR 63
TC 33
Z9 33
U1 10
U2 132
PU WILEY
PI HOBOKEN
PA 111 RIVER ST, HOBOKEN 07030-5774, NJ USA
SN 2192-2640
EI 2192-2659
J9 ADV HEALTHC MATER
JI Adv. Healthc. Mater.
PD DEC 5
PY 2019
VL 8
IS 23
AR 1901031
DI 10.1002/adhm.201901031
EA OCT 2019
PG 12
WC Engineering, Biomedical; Nanoscience & Nanotechnology; Materials
   Science, Biomaterials
WE Science Citation Index Expanded (SCI-EXPANDED)
SC Engineering; Science & Technology - Other Topics; Materials Science
GA KV4KG
UT WOS:000493215600001
PM 31664793
DA 2023-12-20
ER

PT J
AU Zhao, PX
   Li, MS
   Chen, Y
   He, CC
   Zhang, XJ
   Fan, T
   Yang, T
   Lu, Y
   Lee, RJ
   Ma, X
   Luo, J
   Xiang, GY
AF Zhao, Pengxuan
   Li, Minsi
   Chen, Yan
   He, Chuanchuan
   Zhang, Xiaojuan
   Fan, Ting
   Yang, Tan
   Lu, Yao
   Lee, Robert J.
   Ma, Xiang
   Luo, Jun
   Xiang, Guangya
TI Selenium-doped calcium carbonate nanoparticles loaded with cisplatin
   enhance efficiency and reduce side effects
SO INTERNATIONAL JOURNAL OF PHARMACEUTICS
LA English
DT Article
DE Osteosarcoma; Selenium; Drug delivery; Nanoparticles; Synergistic effect
ID DELIVERY; OSTEOSARCOMA; CHEMOTHERAPY; DOXORUBICIN; APOPTOSIS; P53
AB Osteosarcoma is the bone tumor that most commonly affects children and teenagers with low survival rate because of metastatic relapse or recurrence. Cisplatin is a first-line chemotherapy for osteosarcoma. However, severe side effects limit its use in clinic. Selenium (Se) is an anticarcinogen that can protect normal tissues from side effects of chemotherapy. In this study, nanoparticles were used to co-deliver cisplatin and Se in a synergistic combination. Se-doped and lipid-coated calcium carbonate nanoparticles loaded with cisplatin (Pt/Se@CaCO3 NPs) were prepared by a reverse microemulsion method. The NPs delivered cisplatin and Se to tumour cells at an optimal synergistic ratio of 1:1 (mol/mol) both in vitro and in an osteosarcoma xenograft model. These results demonstrate that Pt/Se@CaCO3 NPs have great prospects for the osteosarcoma therapy.
C1 [Zhao, Pengxuan; Li, Minsi; Chen, Yan; He, Chuanchuan; Zhang, Xiaojuan; Fan, Ting; Yang, Tan; Lu, Yao; Ma, Xiang; Luo, Jun; Xiang, Guangya] Huazhong Univ Sci & Technol, Tongji Med Coll, Sch Pharm, Wuhan 430030, Hubei, Peoples R China.
   [Lee, Robert J.] Ohio State Univ, Coll Pharm, Div Pharmaceut & Pharmaceut Chem, Columbus, OH 43210 USA.
C3 Huazhong University of Science & Technology; University System of Ohio;
   Ohio State University
RP Xiang, GY (通讯作者)，Huazhong Univ Sci & Technol, Tongji Med Coll, Sch Pharm, Wuhan 430030, Hubei, Peoples R China.
EM lawdream1975@mail.hust.edu.cn; youjiti@mails.tjmu.edu.cn
RI guangya, xiang/F-2551-2013
FU Independent Innovation Foundation of Higher Education of China
   [2016YXMS147, 2016JCTD109]; Natural Science Foundation of China
   [81703446, 81673368]; National Science Foundation for Young Scientists
   of China [81603046]
FX This work was supported by Independent Innovation Foundation of Higher
   Education of China (2016YXMS147, 2016JCTD109), Natural Science
   Foundation of China (No 81703446, No. 81673368), National Science
   Foundation for Young Scientists of China (No. 81603046). Huazhong
   University of Science & Technology Analytical &Testing Center, Wuhan
   University of Technology Analytical &Testing Center and Wuhan Institute
   of Virology.
CR Anderson FH, 2000, HEPATOL RES, V18, P63, DOI 10.1016/S1386-6346(99)00085-6
   [Anonymous], J CLIN ONCOL
   Bragado P, 2007, APOPTOSIS, V12, P1733, DOI 10.1007/s10495-007-0082-8
   Cho KJ, 2008, CLIN CANCER RES, V14, P1310, DOI 10.1158/1078-0432.CCR-07-1441
   CHOU TC, 1984, ADV ENZYME REGUL, V22, P27, DOI 10.1016/0065-2571(84)90007-4
   Ferrari S, 2002, J CLIN ONCOL, V20, P2910, DOI 10.1200/JCO.2002.20.12.2910
   FINCO DR, 1976, J AM VET MED ASSOC, V168, P593
   Fischer JL, 2007, MOL CANCER THER, V6, P355, DOI 10.1158/1535-7163.MCT-06-0472
   Fletcher CDM., 2013, WHO CLASSIFICATION T, V4th
   Guo ST, 2014, J CONTROL RELEASE, V174, P137, DOI 10.1016/j.jconrel.2013.11.019
   Isakoff MS, 2015, J CLIN ONCOL, V33, P3029, DOI 10.1200/JCO.2014.59.4895
   Kansara M, 2014, NAT REV CANCER, V14, P722, DOI 10.1038/nrc3838
   KELSEN D, 1992, J CLIN ONCOL, V10, P541, DOI 10.1200/JCO.1992.10.4.541
   Kim SK, 2013, CANCER LETT, V334, P311, DOI 10.1016/j.canlet.2012.07.011
   Li J, 2012, J CONTROL RELEASE, V158, P108, DOI 10.1016/j.jconrel.2011.10.020
   LINK MP, 1986, NEW ENGL J MED, V314, P1600, DOI 10.1056/NEJM198606193142502
   Luetke A, 2014, CANCER TREAT REV, V40, P523, DOI 10.1016/j.ctrv.2013.11.006
   Marullo R, 2013, PLOS ONE, V8, DOI 10.1371/journal.pone.0081162
   Mayer L.D., 1854, MOL CANCER THER, V2006, P5
   Mayer LD, 2007, MOL INTERV, V7, P216, DOI 10.1124/mi.7.4.8
   Miao L, 2014, ADV FUNCT MATER, V24, P6601, DOI 10.1002/adfm.201401076
   Rayman MP, 2012, LANCET, V379, P1256, DOI 10.1016/S0140-6736(11)61452-9
   Rybak LP, 2007, KIDNEY INT, V72, P931, DOI 10.1038/sj.ki.5002434
   Sahni V, 2009, NAT REV NEPHROL, V5, P450, DOI 10.1038/nrneph.2009.97
   Shen HM, 1999, INT J CANCER, V81, P820, DOI 10.1002/(SICI)1097-0215(19990531)81:5<820::AID-IJC25>3.0.CO;2-F
   Smith ML, 2004, ANTICANCER RES, V24, P1401
   Tardi PG, 2009, MOL CANCER THER, V8, P2266, DOI 10.1158/1535-7163.MCT-09-0243
   Wang YF, 2016, ACS NANO, V10, P9927, DOI 10.1021/acsnano.6b03835
   Weekley CM, 2011, J AM CHEM SOC, V133, P18272, DOI 10.1021/ja206203c
   Zhang XX, 2014, BIOMATERIALS, V35, P3650, DOI 10.1016/j.biomaterials.2014.01.013
   Zhang Y., 2018, ADV SCI, V5
   Zhao P., 2018, ACTA BIOMATER
   Zhao PX, 2017, NANOMED-NANOTECHNOL, V13, P2507, DOI 10.1016/j.nano.2017.05.010
NR 33
TC 16
Z9 16
U1 4
U2 82
PU ELSEVIER
PI AMSTERDAM
PA RADARWEG 29, 1043 NX AMSTERDAM, NETHERLANDS
SN 0378-5173
EI 1873-3476
J9 INT J PHARMACEUT
JI Int. J. Pharm.
PD OCT 30
PY 2019
VL 570
AR 118638
DI 10.1016/j.ijpharm.2019.118638
PG 7
WC Pharmacology & Pharmacy
WE Science Citation Index Expanded (SCI-EXPANDED)
SC Pharmacology & Pharmacy
GA JE9UM
UT WOS:000491033000040
PM 31449842
DA 2023-12-20
ER

PT J
AU Endo-Munoz, L
   Bennett, TC
   Topkas, E
   Wu, SY
   Thamm, DH
   Brockley, L
   Cooper, M
   Sommerville, S
   Thomson, M
   O'Connell, K
   Lane, A
   Bird, G
   Peaston, A
   Matigian, N
   Straw, RC
   Saunders, NA
AF Endo-Munoz, Liliana
   Bennett, Tristram C.
   Topkas, Eleni
   Wu, Sherry Y.
   Thamm, Douglas H.
   Brockley, Laura
   Cooper, Maureen
   Sommerville, Scott
   Thomson, Maurine
   O'Connell, Kathleen
   Lane, Amy
   Bird, Guy
   Peaston, Anne
   Matigian, Nicholas
   Straw, Rodney C.
   Saunders, Nicholas A.
TI Auranofin improves overall survival when combined with standard of care
   in a pilot study involving dogs with osteosarcoma
SO VETERINARY AND COMPARATIVE ONCOLOGY
LA English
DT Article
DE auranofin; clinical trial; metastasis; osteosarcoma; thioredoxin
   reductase 2
ID APPENDICULAR OSTEOSARCOMA; CARBOPLATIN; CISPLATIN; AMPUTATION; ADJUVANT;
   SARCOMA; PHARMACOLOGY; OSTEOCLASTS; THERAPY; TRIAL
AB Osteosarcoma is the most common paediatric primary bone malignancy. The major cause of death in osteosarcoma is drug-resistant pulmonary metastasis. Previous studies have shown that thioredoxin reductase 2 is a driver of metastasis in osteosarcoma and can be inhibited by auranofin (AF). Moreover, studies have shown that AF significantly reduces pulmonary metastases in xenotransplant models. Here, we describe a phase I/II study of AF in canine osteosarcoma, a well-recognized spontaneous model of human osteosarcoma. We performed a single-arm multicentre pilot study of AF in combination with standard of care (SOC) (amputation + carboplatin). We recruited 40 dogs to the trial and used a historical SOC-only control group (n = 26). Dogs >15 kg received 9 mg AF q3d PO and dogs <15 kg received 6 mg q3d. Follow-up occurred over at least a 3-year period. Auranofin plus SOC improved overall survival (OS) (P = .036) in all dogs treated. The improved outcome was attributable entirely to improved OS in male dogs (P = .009). At the time of writing, 10 dogs (25%) survive without measurable disease in the treatment group with survival times ranging between 806 and 1525 days. Our study shows that AF improves OS in male dogs when combined with SOC. Our findings have translational relevance for the management of canine and human osteosarcoma. Our data justify a larger multicentre phase 2 trial in dogs and a phase I/II trial in human patients with refractory disease at the time of initial surgery.
C1 [Endo-Munoz, Liliana; Topkas, Eleni; Saunders, Nicholas A.] Univ Queensland, Diamantina Inst, Translat Res Inst, Level 6,37 Kent St, Brisbane, Qld 4102, Australia.
   [Endo-Munoz, Liliana] La Trobe Univ, Sch Canc Med, Olivia Newton John Canc Res Inst, Melbourne, Vic, Australia.
   [Bennett, Tristram C.; Straw, Rodney C.] Brisbane Vet Specialist Ctr, Brisbane, Qld, Australia.
   [Wu, Sherry Y.] Univ Queensland, Sch Biomed Sci, St Lucia, Qld, Australia.
   [Thamm, Douglas H.] Colorado State Univ, Flint Anim Canc Ctr, Ft Collins, CO 80523 USA.
   [Brockley, Laura; Cooper, Maureen] Victorian Anim Canc Care, Melbourne, Vic, Australia.
   [Sommerville, Scott] Princess Alexandra Hosp, Dept Orthoped Oncol, Brisbane, Qld, Australia.
   [Sommerville, Scott] Wesley Hosp, Brisbane, Qld, Australia.
   [Thomson, Maurine; O'Connell, Kathleen] Vet Specialist Serv, Brisbane, Qld, Australia.
   [Lane, Amy] Small Anim Oncol, Newcastle, NSW, Australia.
   [Bird, Guy] James Cook Univ, Vet Emergency Ctr & Hosp, Sch Vet & Biomed Sci, Townsville, Qld, Australia.
   [Peaston, Anne] Univ Adelaide, Sch Anim & Vet Sci, Adelaide, SA, Australia.
   [Matigian, Nicholas] Univ Queensland, BIODATA Inst Mol Biosci, QFAB Bioinformat, Brisbane, Qld, Australia.
   [Straw, Rodney C.] Australian Anim Canc Fdn, Australian Consortium Comparat Oncol, Brisbane, Qld, Australia.
C3 University of Queensland; La Trobe University; Olivia Newton-John Cancer
   Research Institute; University of Queensland; Colorado State University;
   Wesley Hospital; James Cook University; University of Adelaide;
   University of Queensland
RP Saunders, NA (通讯作者)，Univ Queensland, Diamantina Inst, Translat Res Inst, Level 6,37 Kent St, Brisbane, Qld 4102, Australia.
EM nsaunders@uq.edu.au
RI Matigian, Nicholas/AAF-9390-2020; Topkas, Eleni/F-8074-2014; saunders,
   nicholas/AAJ-6101-2020; Lane, Amy/AAP-7796-2020; Matigian, Nicholas
   A/A-4935-2009; Thamm, Douglas H/I-5976-2013; Endo-Munoz,
   Liliana/G-3309-2010
OI Matigian, Nicholas/0000-0001-7735-9415; Topkas,
   Eleni/0000-0001-8800-3553; saunders, nicholas/0000-0002-2478-3420;
   Matigian, Nicholas A/0000-0001-7735-9415; Thamm, Douglas
   H/0000-0002-8914-7767; Endo-Munoz, Liliana/0000-0001-5706-920X;
   Sommerville, Scott/0000-0002-8590-6826
FU Cancer Council Queensland [APP1025479]; University of Queensland;
   Medical Research Council [GID24, APP1049182]
FX Cancer Council Queensland, Grant/Award Number: APP1025479; University of
   Queensland; Medical Research Council, Grant/Award Numbers: GID24,
   APP1049182
CR Amsellem PM, 2014, JAVMA-J AM VET MED A, V245, P203, DOI 10.2460/javma.245.2.203
   [Anonymous], 2016, VET COMP ONCOL, V14, P417, DOI 10.1111/vco.283
   Bergman PJ, 1996, J VET INTERN MED, V10, P76, DOI 10.1111/j.1939-1676.1996.tb02031.x
   CHAFFMAN M, 1984, DRUGS, V27, P378, DOI 10.2165/00003495-198427050-00002
   Conforti F, 2018, LANCET ONCOL, V19, P737, DOI 10.1016/S1470-2045(18)30261-4
   Cooley DM, 2002, CANCER EPIDEM BIOMAR, V11, P1434
   Endo-Munoz L, 2010, BRIT J CANCER, V103, P73, DOI 10.1038/sj.bjc.6605723
   Endo-Munoz L, 2015, PLOS ONE, V10, DOI 10.1371/journal.pone.0133592
   Endo-Munoz L, 2012, BBA-REV CANCER, V1826, P434, DOI 10.1016/j.bbcan.2012.07.003
   Endo-Munoz L, 2010, CANCER RES, V70, P7063, DOI 10.1158/0008-5472.CAN-09-4291
   Fath MA, 2011, CLIN CANCER RES, V17, P6206, DOI 10.1158/1078-0432.CCR-11-0736
   FURST DE, 1983, PHARMACOTHERAPY, V3, P284
   Jacques C, 2018, J BONE ONCOL, V12, P7, DOI 10.1016/j.jbo.2018.02.004
   Jenks S, 2015, JNCI-J NATL CANCER I, V107, DOI 10.1093/jnci/djv355
   Kean W. F., 2008, Inflammopharmacology, V16, P112, DOI 10.1007/s10787-007-0021-x
   Khanna C, 2002, CLIN CANCER RES, V8, P2406
   KRAEGEL SA, 1991, J AM VET MED ASSOC, V199, P1057
   LARUE SM, 1989, J AM VET MED ASSOC, V195, P1734
   Luetke A, 2014, CANCER TREAT REV, V40, P523, DOI 10.1016/j.ctrv.2013.11.006
   Mack GS, 2006, J NATL CANCER I, V98, P161, DOI 10.1093/jnci/djj061
   Mason NJ, 2016, CLIN CANCER RES, V22, P4380, DOI 10.1158/1078-0432.CCR-16-0088
   Ottaviani G, 2009, CANCER TREAT RES, V152, P3, DOI 10.1007/978-1-4419-0284-9_1
   Parrales A, 2018, PLOS ONE, V13, DOI 10.1371/journal.pone.0194224
   Philips B, 2009, J AM ANIM HOSP ASSOC, V45, P33, DOI 10.5326/0450033
   Saam DE, 2011, JAVMA-J AM VET MED A, V238, P195, DOI 10.2460/javma.238.2.195
   Selmic LE, 2014, J VET INTERN MED, V28, P554, DOI 10.1111/jvim.12313
   SHAPIRO W, 1988, J AM VET MED ASSOC, V192, P507
   Simpson S, 2017, ACTA VET SCAND, V59, DOI 10.1186/s13028-017-0341-9
   STRAW RC, 1991, J VET INTERN MED, V5, P205, DOI 10.1111/j.1939-1676.1991.tb00950.x
   THOMPSON JP, 1992, J AM VET MED ASSOC, V200, P531
   Topkas E, 2016, ONCOTARGET, V7, P831, DOI 10.18632/oncotarget.5704
   Vail DM, 2002, CANCER CHEMOTH PHARM, V50, P131, DOI 10.1007/s00280-002-0469-8
   Wedekind MF, 2018, PEDIATR BLOOD CANCER, V65, DOI 10.1002/pbc.27227
   WITHROW SJ, 1993, CANCER-AM CANCER SOC, V71, P2484, DOI 10.1002/1097-0142(19930415)71:8<2484::AID-CNCR2820710810>3.0.CO;2-D
   Zhang H, 2018, BMC CANCER, V18, DOI 10.1186/s12885-018-4450-2
NR 35
TC 9
Z9 9
U1 1
U2 9
PU WILEY
PI HOBOKEN
PA 111 RIVER ST, HOBOKEN 07030-5774, NJ USA
SN 1476-5810
EI 1476-5829
J9 VET COMP ONCOL
JI Vet. Comp. Oncol.
PD JUN
PY 2020
VL 18
IS 2
BP 206
EP 213
DI 10.1111/vco.12533
EA OCT 2019
PG 8
WC Veterinary Sciences
WE Science Citation Index Expanded (SCI-EXPANDED)
SC Veterinary Sciences
GA LH8XC
UT WOS:000493037400001
PM 31441983
DA 2023-12-20
ER

PT J
AU Kuijjer, ML
   Hsieh, PH
   Quackenbush, J
   Glass, K
AF Kuijjer, Marieke L.
   Hsieh, Ping-Han
   Quackenbush, John
   Glass, Kimberly
TI lionessR: single sample network inference in R
SO BMC CANCER
LA English
DT Article
DE Algorithms; Software tools; Computational biology; Biological networks;
   Network analysis; Co-expression; Gene regulation; Precision medicine;
   Osteosarcoma
AB Background In biomedical research, network inference algorithms are typically used to infer complex association patterns between biological entities, such as between genes or proteins, using data from a population. This resulting aggregate network, in essence, averages over the networks of those individuals in the population. LIONESS (Linear Interpolation to Obtain Network Estimates for Single Samples) is a method that can be used together with a network inference algorithm to extract networks for individual samples in a population. The method's key characteristic is that, by modeling networks for individual samples in a data set, it can capture network heterogeneity in a population. LIONESS was originally made available as a function within the PANDA (Passing Attributes between Networks for Data Assimilation) regulatory network reconstruction framework. However, the LIONESS algorithm is generalizable and can be used to model single sample networks based on a wide range of network inference algorithms. Results In this software article, we describe lionessR, an R implementation of LIONESS that can be applied to any network inference method in R that outputs a complete, weighted adjacency matrix. As an example, we provide a vignette of an application of lionessR to model single sample networks based on correlated gene expression in a bone cancer dataset. We show how the tool can be used to identify differential patterns of correlation between two groups of patients. Conclusions We developed lionessR, an open source R package to model single sample networks. We show how lionessR can be used to inform us on potential precision medicine applications in cancer. The lionessR package is a user-friendly tool to perform such analyses. The package, which includes a vignette describing the application, is freely available at: and at: .
C1 [Kuijjer, Marieke L.; Hsieh, Ping-Han] Univ Oslo, Nord EMBL Partnership, Ctr Mol Med Norway NCMM, Gaustadalleen 21, N-0318 Oslo, Norway.
   [Quackenbush, John] Harvard TH Chan Sch Publ Hlth, Dept Biostat, 677 Huntington Ave, Boston, MA 02215 USA.
   [Quackenbush, John; Glass, Kimberly] Brigham & Womens Hosp, Channing Div Network Med, 181 Longwood Ave, Boston, MA 02215 USA.
   [Quackenbush, John; Glass, Kimberly] Harvard Med Sch, Dept Med, 25 Shattuck St, Boston, MA 02215 USA.
C3 University of Oslo; Harvard University; Harvard T.H. Chan School of
   Public Health; Harvard University; Brigham & Women's Hospital; Harvard
   University; Harvard Medical School
RP Kuijjer, ML (通讯作者)，Univ Oslo, Nord EMBL Partnership, Ctr Mol Med Norway NCMM, Gaustadalleen 21, N-0318 Oslo, Norway.
EM marieke.kuijjer@ncmm.uio.no
RI Glass, Kimberly/K-2964-2014; Quackenbush, John/JJD-1148-2023; kuijjer,
   marieke/AAG-5844-2019
OI kuijjer, marieke/0000-0001-6280-3130; Glass,
   Kimberly/0000-0003-4394-5779
FU Norwegian Research Council; Helse Sor-Ost; University of Oslo through
   the Centre for Molecular Medicine Norway (NCMM); US National Heart,
   Lung, and Blood Institute of the National Institutes of Health
   [R01HL111759, P01HL105339, K25HL133599, 1R35CA220523]
FX This work was supported by grants from the Norwegian Research Council,
   Helse Sor-Ost, and University of Oslo through the Centre for Molecular
   Medicine Norway (NCMM) and from the US National Heart, Lung, and Blood
   Institute of the National Institutes of Health (R01HL111759,
   P01HL105339, K25HL133599, 1R35CA220523). No specific funding was
   received for this specific study. The funding bodies had no impact on
   planning, collection, analysis or interpretation of the data, nor on
   writing of the manuscript.
CR Allouche D., 2013, GENE NETWORK INFEREN, P9
   Buddingh EP, 2012, CANCER IMMUNOL IMMUN, V61, P941, DOI 10.1007/s00262-012-1232-6
   Buddingh EP, 2011, CLIN CANCER RES, V17, P2110, DOI 10.1158/1078-0432.CCR-10-2047
   Buddingh EP, 2010, PEDIATR BLOOD CANCER, V54, P216, DOI 10.1002/pbc.22293
   Chiquet J, 2009, BIOINFORMATICS, V25, P417, DOI 10.1093/bioinformatics/btn637
   Du P, 2008, BIOINFORMATICS, V24, P1547, DOI 10.1093/bioinformatics/btn224
   Endo-Munoz L, 2010, CANCER RES, V70, P7063, DOI 10.1158/0008-5472.CAN-09-4291
   Faith JJ, 2007, PLOS BIOL, V5, P54, DOI 10.1371/journal.pbio.0050008
   Glass K, 2013, PLOS ONE, V8, DOI 10.1371/journal.pone.0064832
   Haury AC, 2012, BMC SYST BIOL, V6, DOI 10.1186/1752-0509-6-145
   Huynh-Thu VA, 2010, PLOS ONE, V5, DOI 10.1371/journal.pone.0012776
   Kuijjer ML, 2013, BMC CANCER, V13, DOI 10.1186/1471-2407-13-245
   Kuijjer ML, 2019, ISCIENCE, V14, P226, DOI 10.1016/j.isci.2019.03.021
   Langfelder P, 2008, BMC BIOINFORMATICS, V9, DOI 10.1186/1471-2105-9-559
   Lopes-Ramos CM, 2018, CANCER RES, V78, P5538, DOI 10.1158/0008-5472.CAN-18-0454
   Marbach D, 2012, NAT METHODS, V9, P796, DOI [10.1038/nmeth.2016, 10.1038/NMETH.2016]
   Margolin AA, 2006, BMC BIOINFORMATICS, V7, DOI 10.1186/1471-2105-7-S1-S7
   Nicolle R, 2015, BIOINFORMATICS, V31, P3066, DOI 10.1093/bioinformatics/btv305
   Ritchie ME, 2015, NUCLEIC ACIDS RES, V43, DOI 10.1093/nar/gkv007
   Sonawane AR, 2017, CELL REP, V21, P1077, DOI 10.1016/j.celrep.2017.10.001
   Tajima K, 2010, J ORTHOP RES, V28, P937, DOI 10.1002/jor.21086
   van IJzendoorn DGP, 2016, BIOINFORMATICS, V32, P3363, DOI 10.1093/bioinformatics/btw422
   Villa-Vialaneix N, 2014, QUAL TECHNOL QUANT M, V11, P39, DOI 10.1080/16843703.2014.11673324
NR 23
TC 16
Z9 16
U1 1
U2 5
PU BMC
PI LONDON
PA CAMPUS, 4 CRINAN ST, LONDON N1 9XW, ENGLAND
EI 1471-2407
J9 BMC CANCER
JI BMC Cancer
PD OCT 25
PY 2019
VL 19
IS 1
AR 1003
DI 10.1186/s12885-019-6235-7
PG 6
WC Oncology
WE Science Citation Index Expanded (SCI-EXPANDED)
SC Oncology
GA JH9CF
UT WOS:000493064200003
PM 31653243
OA Green Published, Green Submitted, gold
DA 2023-12-20
ER

PT J
AU Wang, SY
   Hu, HZ
   Zhong, BL
   Shi, DY
   Qing, XC
   Cheng, C
   Deng, XY
   Zhang, ZC
   Shao, ZW
AF Wang, Shangyu
   Hu, Hongzhi
   Zhong, Binlong
   Shi, Deyao
   Qing, Xiangcheng
   Cheng, Cheng
   Deng, Xiangyu
   Zhang, Zhicai
   Shao, Zengwu
TI Bruceine D inhibits tumor growth and stem cell-like traits of
   osteosarcoma through inhibition of STAT3 signaling pathway
SO CANCER MEDICINE
LA English
DT Article
DE bruceine D; cancer stem cells; osteosarcoma; STAT3 signaling pathway
ID D INDUCES APOPTOSIS; S-PHASE ARREST; CANCER; METASTASIS; ACTIVATION;
   CYCLE; OPPORTUNITIES; QUASSINOIDS; EXPRESSION; AUTOPHAGY
AB Patients with osteosarcoma exhibiting resistance to chemotherapy or presenting with metastasis usually have a poor prognosis. Osteosarcoma stem cells (OSCs) are a potential cause of tumor metastasis, relapse, and chemotherapy resistance. Therefore, it is necessary to develop novel therapeutic drugs, which not only kill osteosarcoma cells but also target OSCs. This study aims to explore the anti-osteosarcoma effects of Bruceine D (BD), a natural compound derived from Brucea javanica, and investigate its underlying mechanisms. Results demonstrated that BD could significantly inhibit cell proliferation and migration, induce cell cycle arrest, and promote apoptosis in osteosarcoma cells. Besides, BD could also suppress the sphere-forming and self-renewal ability of OSCs. Mechanistically, the inhibitory role of BD on osteosarcoma cell growth and migration including OSC stemness was partially executed through the inhibition of STAT3 signaling pathway. More importantly, BD showed significant anti-osteosarcoma activity without obvious side effects in vivo. Collectively, the results of this study demonstrated that BD exerts a strong inhibitory effect on tumor growth and stem cell like traits of osteosarcoma which may be partially due to STAT3 inhibition, suggesting that BD maybe a promising therapeutic candidate against osteosarcoma.
C1 [Wang, Shangyu; Hu, Hongzhi; Zhong, Binlong; Shi, Deyao; Qing, Xiangcheng; Cheng, Cheng; Deng, Xiangyu; Zhang, Zhicai; Shao, Zengwu] Huazhong Univ Sci & Technol, Dept Orthoped, Union Hosp, Tongji Med Coll, Wuhan 430022, Hubei, Peoples R China.
C3 Huazhong University of Science & Technology
RP Shao, ZW (通讯作者)，Huazhong Univ Sci & Technol, Dept Orthoped, Union Hosp, Tongji Med Coll, Wuhan 430022, Hubei, Peoples R China.
EM szwpro@163.com
RI Shao, Z-W/AGN-6158-2022
OI Shao, Z-W/0000-0003-3099-2170
FU National Key Research and Development Program of China [2016YFC1100100];
   Natural Science Foundation of Hubei Province [2018CFB118]
FX The National Key Research and Development Program of China, Grant/Award
   Number: 2016YFC1100100; Natural Science Foundation of Hubei Province,
   Grant/Award Number: 2018CFB118
CR Abarrategi A, 2016, STEM CELLS INT, V2016, DOI 10.1155/2016/3631764
   Adhikari AS, 2010, CANCER RES, V70, P4602, DOI 10.1158/0008-5472.CAN-09-3463
   Adorno-Cruz V, 2015, CANCER RES, V75, P924, DOI 10.1158/0008-5472.CAN-14-3225
   Batlle E, 2017, NAT MED, V23, P1124, DOI 10.1038/nm.4409
   Bishop MW, 2016, CURR OPIN PEDIATR, V28, P26, DOI 10.1097/MOP.0000000000000298
   Brown HK, 2017, CANCER LETT, V386, P189, DOI 10.1016/j.canlet.2016.11.019
   Cheng ZY, 2017, CANCER LETT, V403, P195, DOI 10.1016/j.canlet.2017.06.014
   Dou YX, 2018, INT J NANOMED, V13, P5887, DOI 10.2147/IJN.S174146
   Groner B, 2017, MOL CELL ENDOCRINOL, V451, P1, DOI 10.1016/j.mce.2017.05.033
   HALL IH, 1983, J PHARM SCI, V72, P1282, DOI 10.1002/jps.2600721111
   Hanahan D, 2011, CELL, V144, P646, DOI 10.1016/j.cell.2011.02.013
   Huang KM, 2018, CELL DEATH DIS, V9, DOI 10.1038/s41419-017-0166-5
   Huang TT, 2017, INT J MOL SCI, V18, DOI 10.3390/ijms18061234
   Ingham M, 2017, J CLIN ONCOL, V35, P2949, DOI 10.1200/JCO.2016.69.0032
   Lau ST, 2009, CANCER LETT, V281, P42, DOI 10.1016/j.canlet.2009.02.017
   Levings PP, 2009, CANCER RES, V69, P5648, DOI 10.1158/0008-5472.CAN-08-3580
   Li YG, 2013, J ETHNOPHARMACOL, V150, P187, DOI 10.1016/j.jep.2013.08.028
   Lim SH, 2013, DEVELOPMENT, V140, P3079, DOI 10.1242/dev.091744
   Liu J, 2019, ADV SCI, V6, DOI 10.1002/advs.201801987
   Liu WH, 2018, CELL DEATH DIS, V9, DOI 10.1038/s41419-018-0363-x
   Liu Y, 2018, STEM CELL REP, V10, P212, DOI 10.1016/j.stemcr.2017.11.010
   Lu J, 2017, ONCOGENE, V36, P231, DOI 10.1038/onc.2016.194
   Ma B, 2018, TOXICOL APPL PHARM, V353, P87, DOI 10.1016/j.taap.2018.05.025
   Martins-Neves SR, 2018, CANCER LETT, V414, P1, DOI 10.1016/j.canlet.2017.11.004
   Martins-Neves SR, 2012, BMC CANCER, V12, DOI 10.1186/1471-2407-12-139
   Mirabello L, 2009, CANCER-AM CANCER SOC, V115, P1531, DOI 10.1002/cncr.24121
   NoorShahida A, 2009, J ETHNOPHARMACOL, V124, P586, DOI 10.1016/j.jep.2009.04.058
   Pan XP, 2018, LIFE SCI, V214, P124, DOI 10.1016/j.lfs.2018.10.064
   Peng LH, 2018, PLOS ONE, V13, DOI 10.1371/journal.pone.0205918
   Peng YJ, 2018, ACTA OCEANOL SIN, V37, P1, DOI [10.1007/s13131-018-1188-2, 10.1145/3197517.3201290]
   Qu H, 2018, LIFE SCI, V207, P253, DOI 10.1016/j.lfs.2018.04.030
   Rhee YH, 2012, BMC CANCER, V12, DOI 10.1186/1471-2407-12-28
   Rios-Fuller Tiffany J, 2018, Oncotarget, V9, P35907, DOI 10.18632/oncotarget.26294
   Ryu K, 2010, J ORTHOP RES, V28, P971, DOI 10.1002/jor.21088
   Schust J, 2006, CHEM BIOL, V13, P1235, DOI 10.1016/j.chembiol.2006.09.018
   Siclari VA, 2010, J ORTHOP SURG RES, V5, DOI 10.1186/1749-799X-5-78
   Sun SB, 2018, REDOX BIOL, V14, P338, DOI 10.1016/j.redox.2017.09.011
   Tang DG, 2012, CELL RES, V22, P457, DOI 10.1038/cr.2012.13
   Tang QL, 2011, CANCER LETT, V311, P113, DOI 10.1016/j.canlet.2011.07.016
   Tu YY, 2011, NAT MED, V17, P1217, DOI 10.1038/nm.2471
   Wang L, 2018, BIOCHEM BIOPH RES CO, V495, P27, DOI 10.1016/j.bbrc.2017.10.054
   Wang Y, 2018, J EXP CLIN CANC RES, V37, DOI 10.1186/s13046-018-0922-0
   Williams GH, 2012, J PATHOL, V226, P352, DOI 10.1002/path.3022
   WRIGHT CW, 1993, J EUKARYOT MICROBIOL, V40, P244, DOI 10.1111/j.1550-7408.1993.tb04910.x
   Wu J, 2015, J EXP CLIN CANC RES, V34, DOI 10.1186/s13046-015-0229-3
   Yan GN, 2016, CANCER LETT, V370, P268, DOI 10.1016/j.canlet.2015.11.003
   Zhang JY, 2016, AM J CANCER RES, V6, P819
   Zhang RL, 2015, PHARMACOL RES PERSPE, V3, DOI 10.1002/prp2.118
   Zhang T, 2017, ONCOGENE, V36, P6627, DOI 10.1038/onc.2017.270
   Zhang T, 2016, CELL DEATH DIS, V7, DOI 10.1038/cddis.2016.305
   Zhao ZQ, 2018, CLIN CANCER RES, V24, P130, DOI [10.1158/1078-0432.CCR-17-0692, 10.1158/1078-0432.ccr-17-0692]
NR 51
TC 25
Z9 30
U1 0
U2 10
PU WILEY
PI HOBOKEN
PA 111 RIVER ST, HOBOKEN 07030-5774, NJ USA
SN 2045-7634
J9 CANCER MED-US
JI Cancer Med.
PD DEC
PY 2019
VL 8
IS 17
BP 7345
EP 7358
DI 10.1002/cam4.2612
EA OCT 2019
PG 14
WC Oncology
WE Science Citation Index Expanded (SCI-EXPANDED)
SC Oncology
GA JT8CV
UT WOS:000491096800001
PM 31631559
OA Green Published, gold
DA 2023-12-20
ER

PT J
AU Kito, F
   Oyama, R
   Noguchi, R
   Hattori, E
   Sakumoto, M
   Endo, M
   Kobayashi, E
   Yoshida, A
   Kawai, A
   Kondo, T
AF Kito, Fumiko
   Oyama, Rieko
   Noguchi, Rei
   Hattori, Emi
   Sakumoto, Marimu
   Endo, Makoto
   Kobayashi, Eisuke
   Yoshida, Akihiko
   Kawai, Akira
   Kondo, Tadashi
TI Establishment and characterization of novel patient-derived
   extraskeletal osteosarcoma cell line NCC-ESOS1-C1
SO HUMAN CELL
LA English
DT Article
DE Extraskeletal osteosarcoma; Patient-derived cancer cell line; Drug
   screening; Actionable genes; NCC Oncopanel
ID EXTRAOSSEOUS OSTEOGENIC-SARCOMA; SOFT-TISSUE SARCOMA; PIK3CA MUTATIONS;
   BREAST-CANCER; CLINICOPATHOLOGICAL ANALYSIS; POOR-PROGNOSIS; GENE
AB Extraskeletal osteosarcoma (ESOS) is a rare mesenchymal malignancy producing osteoid and bone in soft tissue without skeletal attachment. ESOS exhibits chemoresistance and poor prognosis, and is distinct from osseous osteosarcoma. The biological characteristics of ESOS are not fully understood, and patient-derived cell lines of ESOS are not available from public cell banks. Here, we established a novel cell line of ESOS and characterized its genetic and biological characteristics as well as examined its response to anti-cancer reagents. The cell line was established using tumor tissue from a 58-year-old female patient with ESOS, and named as NCC-ESOS1-C1. Phenotypes relevant to malignancy such as proliferation and invasion were examined in vitro, and genetic features were evaluated using the NCC Oncopanel assay. The response to inhibitors was monitored by screening of an anti-cancer reagent library. The cells constantly proliferated, showing spheroid formation and invasion capabilities. The NCC Oncopanel revealed the presence of actionable mutations in PIK3CA. Library screening revealed the presence of anti-cancer reagents with significant anti-proliferative effects on NCC-ESOS1-C1 at a low concentration. In conclusion, we established and characterized a novel ESOS cell line, NCC-ESOS1-C1. This cell line will be a useful resource for basic research and preclinical studies.
C1 [Kito, Fumiko; Oyama, Rieko; Kondo, Tadashi] Natl Canc Ctr, Res Inst, Dept Innovat Seeds Evaluat, Chuo Ku, 5-1-1 Tsukiji, Tokyo 1040045, Japan.
   [Noguchi, Rei; Hattori, Emi; Sakumoto, Marimu; Kondo, Tadashi] Natl Canc Ctr, Res Inst, Div Rare Canc Res, Chuo Ku, 5-1-1 Tsukiji, Tokyo 1040045, Japan.
   [Endo, Makoto; Kobayashi, Eisuke; Kawai, Akira] Natl Canc Ctr, Div Musculoskeletal Oncol, Chuo Ku, 5-1-1 Tsukiji, Tokyo 1040045, Japan.
   [Yoshida, Akihiko] Natl Canc Ctr, Dept Diag Pathol, Chuo Ku, 5-1-1 Tsukiji, Tokyo 1040045, Japan.
C3 National Cancer Center - Japan; National Cancer Center - Japan; National
   Cancer Center - Japan; National Cancer Center - Japan
RP Kondo, T (通讯作者)，Natl Canc Ctr, Res Inst, Dept Innovat Seeds Evaluat, Chuo Ku, 5-1-1 Tsukiji, Tokyo 1040045, Japan.; Kondo, T (通讯作者)，Natl Canc Ctr, Res Inst, Div Rare Canc Res, Chuo Ku, 5-1-1 Tsukiji, Tokyo 1040045, Japan.
EM takondo@ncc.go.jp
RI Endo, Makoto/K-2896-2012; Oyama, Rieko/AAA-3346-2020
OI Endo, Makoto/0000-0002-7956-2190; Oyama, Rieko/0000-0003-0130-6776
FU National Cancer Center Research and Development Fund [29-A-2]
FX We thank Drs. Y. Minami, K. Shimizu, T. Mori, T. Uehara M. Sugawara, Y.
   Araki, S. Toki, T. Hirose, J. Sugaya, and Ms. R. Nakano, Division of
   Musculoskeletal Oncology, National Cancer Center Hospital, for sampling
   tumor tissue specimens from surgically resected materials. We also
   appreciate the technical assistance by Mrs. A. Sei, Division of Rare
   Cancer Research. We would like to thank Editage (www.editage.jp) for
   English-language editing and their constructive comments on the
   manuscript. This research was financially supported by the National
   Cancer Center Research and Development Fund (Grant no. 29-A-2), and
   technically assisted by the Fundamental Innovative Oncology Core in the
   National Cancer Center.
CR Ahmad SA, 2002, J CLIN ONCOL, V20, P521, DOI 10.1200/JCO.20.2.521
   ALLAN CJ, 1971, CANCER, V27, P1121, DOI 10.1002/1097-0142(197105)27:5<1121::AID-CNCR2820270519>3.0.CO;2-3
   Aparicio S, 2015, NAT REV CANCER, V15, P311, DOI 10.1038/nrc3944
   Arndt CAS, 1999, NEW ENGL J MED, V341, P342, DOI 10.1056/NEJM199907293410507
   Bairoch Amos, 2018, J Biomol Tech, V29, P25, DOI 10.7171/jbt.18-2902-002
   Campbell IG, 2004, CANCER RES, V64, P7678, DOI 10.1158/0008-5472.CAN-04-2933
   CHUNG EB, 1987, CANCER, V60, P1132, DOI 10.1002/1097-0142(19870901)60:5<1132::AID-CNCR2820600536>3.0.CO;2-L
   Coindre JM, 1996, J CLIN ONCOL, V14, P869, DOI 10.1200/JCO.1996.14.3.869
   DRUT R, 1975, J CUTAN PATHOL, V2, P302, DOI 10.1111/j.1600-0560.1975.tb00182.x
   FINE G, 1956, CANCER, V9, P1027, DOI 10.1002/1097-0142(195609/10)9:5<1027::AID-CNCR2820090522>3.0.CO;2-K
   Forbes SA, 2011, NUCLEIC ACIDS RES, V39, pD945, DOI 10.1093/nar/gkq929
   Furrukh Muhammad, 2017, BMJ Case Rep, V2017, DOI 10.1136/bcr-2017-219722
   Ghandi M, 2019, NATURE, V569, P503, DOI 10.1038/s41586-019-1186-3
   HUVOS AG, 1986, CANCER, V57, P1442, DOI 10.1002/1097-0142(19860401)57:7<1442::AID-CNCR2820570734>3.0.CO;2-3
   Ikenoue T, 2005, CANCER RES, V65, P4562, DOI 10.1158/0008-5472.CAN-04-4114
   Jour G, 2016, J PATHOL CLIN RES, V2, P9, DOI 10.1002/cjp2.29
   Kalinsky K, 2009, CLIN CANCER RES, V15, P5049, DOI 10.1158/1078-0432.CCR-09-0632
   Kato M, 2018, GENOME MED, V10, DOI 10.1186/s13073-018-0547-0
   Lai YL, 2008, ANN SURG ONCOL, V15, P1064, DOI 10.1245/s10434-007-9751-7
   Landrum MJ, 2018, NUCLEIC ACIDS RES, V46, pD1062, DOI 10.1093/nar/gkx1153
   LEE JH, 1977, CANCER, V40, P3097, DOI 10.1002/1097-0142(197712)40:6<3097::AID-CNCR2820400651>3.0.CO;2-5
   Lee MA, 2017, SKELETAL RADIOL, V46, P547, DOI 10.1007/s00256-016-2565-6
   LEE WR, 1975, CANCER, V36, P1414, DOI 10.1002/1097-0142(197510)36:4<1414::AID-CNCR2820360433>3.0.CO;2-8
   Li H, 2009, BIOINFORMATICS, V25, P1754, DOI 10.1093/bioinformatics/btp324
   Li SY, 2006, BREAST CANCER RES TR, V96, P91, DOI 10.1007/s10549-005-9048-0
   Lin Shao-Ying, 2005, J Chin Med Assoc, V68, P542
   LOGUE JP, 1991, BRIT J RADIOL, V64, P171, DOI 10.1259/0007-1285-64-758-171
   Longhi A, 2017, EUR J CANCER, V74, P9, DOI 10.1016/j.ejca.2016.12.016
   Mangone FR, 2012, CLINICS, V67, P1285, DOI 10.6061/clinics/2012(11)11
   Maruyama N, 2007, CLIN CANCER RES, V13, P408, DOI 10.1158/1078-0432.CCR-06-0267
   Michelucci A, 2009, DIAGN MOL PATHOL, V18, P200, DOI 10.1097/PDM.0b013e31818e5fa4
   Nath S, 2016, PHARMACOL THERAPEUT, V163, P94, DOI 10.1016/j.pharmthera.2016.03.013
   Park SG, 2011, ANN DERMATOL, V23, pS160, DOI 10.5021/ad.2011.23.S2.S160
   Pisters PWT, 1997, J CLIN ONCOL, V15, P3481, DOI 10.1200/JCO.1997.15.12.3481
   RAO U, 1978, CANCER, V41, P1488, DOI 10.1002/1097-0142(197804)41:4<1488::AID-CNCR2820410437>3.0.CO;2-A
   Rossi G, 2018, NAT REV GENET, V19, P671, DOI 10.1038/s41576-018-0051-9
   Saal LH, 2005, CANCER RES, V65, P2554, DOI 10.1158/0008-5472-CAN-04-3913
   Samuels Y, 2005, CANCER CELL, V7, P561, DOI 10.1016/j.ccr.2005.05.014
   Samuels Y, 2004, SCIENCE, V304, P554, DOI 10.1126/science.1096502
   Sio TT, 2016, AM J CLIN ONCOL-CANC, V39, P32, DOI 10.1097/COC.0000000000000005
   SORDILLO PP, 1983, CANCER, V51, P727, DOI 10.1002/1097-0142(19830215)51:4<727::AID-CNCR2820510429>3.0.CO;2-I
   Sunami K, 2019, CANCER SCI, V110, P1480, DOI 10.1111/cas.13969
   Vanhooteghem O, 2018, CASE REP DERMATOL ME, V2018
NR 43
TC 4
Z9 4
U1 0
U2 2
PU SPRINGER JAPAN KK
PI TOKYO
PA SHIROYAMA TRUST TOWER 5F, 4-3-1 TORANOMON, MINATO-KU, TOKYO, 105-6005,
   JAPAN
SN 0914-7470
EI 1749-0774
J9 HUM CELL
JI Hum. Cell
PD JAN
PY 2020
VL 33
IS 1
BP 283
EP 290
DI 10.1007/s13577-019-00291-z
EA OCT 2019
PG 8
WC Cell Biology
WE Science Citation Index Expanded (SCI-EXPANDED)
SC Cell Biology
GA KJ2KZ
UT WOS:000490824500001
PM 31625124
DA 2023-12-20
ER

PT J
AU Fu, D
   Lu, CW
   Qu, XZ
   Li, P
   Chen, K
   Shan, LC
   Zhu, XD
AF Fu, Dong
   Lu, Chunwen
   Qu, Xingzhou
   Li, Peng
   Chen, Kai
   Shan, Liancheng
   Zhu, Xiaodong
TI LncRNA TTN-AS1 regulates osteosarcoma cell apoptosis and drug resistance
   via the miR-134-5p/MBTD1 axis
SO AGING-US
LA English
DT Article
DE osteosarcoma; lncRNA TTN-AS1; miR-134-5p; malignant brain tumour domain
   containing protein 1; resistance; aging and age-related diseases
ID NONCODING RNA TTN-AS1; PROMOTES TUMORIGENESIS; PROGNOSIS; CANCER;
   CHEMOTHERAPY; INSIGHTS; IDENTIFICATION; PROGRESSION; MICRORNAS;
   DIAGNOSIS
AB Aim: To explore the mechanism by which long non-coding RNA (lncRNA) TTN-AS1 regulates osteosarcoma cell apoptosis and drug resistance via the microRNA miR-134-5p/malignant brain tumour domain containing 1 (MBTD1) axis.
[truncated: 1,898,965 more chars]
