# Supplementary material for: A 10-year bibliometric analysis in the field of osteosarcoma treatment from 2014 to 2023
Source: Discov Oncol. 2025 Feb 28;16:255. doi: 10.1007/s12672-025-02007-2 (PMC11871176; doi:10.1007/s12672-025-02007-2)
Supplement: Supplementary file 1 — Additional file1 [file 12672_2025_2007_MOESM1_ESM.zip › original data/download_2020.txt]

FN Clarivate Analytics Web of Science
VR 1.0
PT J
AU Liu, Y
   Liao, SJ
   Bennett, S
   Tang, HJ
   Song, DZ
   Wood, D
   Zhan, XL
   Xu, JK
AF Liu, Yun
   Liao, Shijie
   Bennett, Samuel
   Tang, Haijun
   Song, Dezhi
   Wood, David
   Zhan, Xinli
   Xu, Jiake
TI STAT3 and its targeting inhibitors in osteosarcoma
SO CELL PROLIFERATION
LA English
DT Review
DE metastasis; oncogenes; osteosarcoma (OS); signal transducer and
   activator of transcription 3 (STAT3); signalling; STAT3 inhibitor
ID MESENCHYMAL STEM-CELLS; DNA-BINDING ACTIVITY; GROWTH-SUPPRESSIVE
   ACTIVITY; ELECTRON-TRANSPORT CHAIN; PHASE RESPONSE FACTOR; COILED-COIL
   DOMAIN; SIGNALING PATHWAY; SMALL-MOLECULE; CONSTITUTIVE ACTIVATION;
   TRANSCRIPTION FACTOR
AB Signal transducer and activator of transcription 3 (STAT3) is one of seven STAT family members involved with the regulation of cellular growth, differentiation and survival. STAT proteins are conserved among eukaryotes and are important for biological functions of embryogenesis, immunity, haematopoiesis and cell migration. STAT3 is widely expressed and located in the cytoplasm in an inactive form. STAT3 is rapidly and transiently activated by tyrosine phosphorylation by a range of signalling pathways, including cytokines from the IL-6 family and growth factors, such as EGF and PDGF. STAT3 activation and subsequent dimer formation initiates nuclear translocation of STAT3 for the regulation of target gene transcription. Four STAT3 isoforms have been identified, which have distinct biological functions. STAT3 is considered a proto-oncogene and constitutive activation of STAT3 is implicated in the development of various cancers, including multiple myeloma, leukaemia and lymphomas. In this review, we focus on recent progress on STAT3 and osteosarcoma (OS). Notably, STAT3 is overexpressed and associated with the poor prognosis of OS. Constitutive activation of STAT3 in OS appears to upregulate the expression of target oncogenes, leading to OS cell transformation, proliferation, tumour formation, invasion, metastasis, immune evasion and drug resistance. Taken together, STAT3 is a target for cancer therapy, and STAT3 inhibitors represent potential therapeutic candidates for the treatment of OS.
C1 [Liu, Yun; Zhan, Xinli] Guangxi Med Univ, Affiliated Hosp 1, Dept Spine & Osteopath Surg, Nanning, Guangxi, Peoples R China.
   [Liu, Yun; Liao, Shijie; Bennett, Samuel; Song, Dezhi; Wood, David; Zhan, Xinli; Xu, Jiake] Univ Western Australia, Sch Biomed Sci, Div Regenerat Biol, Perth, WA, Australia.
   [Liu, Yun; Liao, Shijie; Song, Dezhi; Zhan, Xinli] Guangxi Med Univ, Guangxi Key Lab Regenerat Med, Res Ctr Regenerat Med, Nanning, Guangxi, Peoples R China.
   [Liao, Shijie] Guangxi Med Univ, Affiliated Hosp 1, Dept Trauma Orthoped & Hand Surg, Nanning, Guangxi, Peoples R China.
   [Tang, Haijun] Guangxi Hosp Nationalities, Dept Orthoped, Nanning, Guangxi, Peoples R China.
C3 Guangxi Medical University; University of Western Australia; Guangxi
   Medical University; Guangxi Medical University
RP Xu, JK (通讯作者)，Univ Western Australia, QEII Med Ctr, Sch Biomed Sci, Mol Lab, M Block,M504,35 Stirling Hwy, Perth, WA 6009, Australia.; Xu, JK (通讯作者)，Univ Western Australia, QEII Med Ctr, Sch Biomed Sci, Div Regenerat Biol, M Block,M504,35 Stirling Hwy, Perth, WA 6009, Australia.
EM jiake.xu@uwa.edu.au
OI Xu, Jiake/0000-0003-2021-8309
FU International Joint Laboratory on Regeneration of Bone and Soft Tissues;
   Australian Health and Medical Research Council [1107828, 1163933,
   1127156]; International Communication of Guangxi Medical University
   Graduate Education; Open Project of Guangxi Key Laboratory of
   Regenerative Medicine [201806]; Natural Science Foundation of Guangxi
   Province [2017GXNSFBA198098]; National Natural Science Foundation of
   China [81960768, 81702186, 81501910]; National Health and Medical
   Research Council of Australia [GRANTS:15569134, 1107828, 1163933,
   GRANTS:15566588, 1127156, GRANTS:15565549] Funding Source: NHMRC
FX International Joint Laboratory on Regeneration of Bone and Soft Tissues;
   Australian Health and Medical Research Council, Grant/Award Number:
   1107828, 1163933 and 1127156; International Communication of Guangxi
   Medical University Graduate Education; Open Project of Guangxi Key
   Laboratory of Regenerative Medicine, Grant/Award Number: 201806; Natural
   Science Foundation of Guangxi Province, Grant/Award Number:
   2017GXNSFBA198098; National Natural Science Foundation of China,
   Grant/Award Number: 81960768, 81702186 and 81501910
CR Aaronson DS, 2002, SCIENCE, V296, P1653, DOI 10.1126/science.1071545
   Aggarwal BB, 2006, ANN NY ACAD SCI, V1091, P151, DOI 10.1196/annals.1378.063
   Aigner P, 2019, CYTOKINE, V118, P27, DOI 10.1016/j.cyto.2018.07.014
   Ando T, 2017, SCI REP-UK, V7, DOI 10.1038/srep40187
   Angulo P, 2017, J HEMATOL ONCOL, V10, DOI 10.1186/s13045-016-0373-z
   Arora L, 2018, CANCERS, V10, DOI 10.3390/cancers10090327
   Baglio SR, 2017, CLIN CANCER RES, V23, P3721, DOI 10.1158/1078-0432.CCR-16-2726
   Bao MM, 2012, TOXICOL LETT, V215, P174, DOI 10.1016/j.toxlet.2012.10.015
   Becker S, 1998, NATURE, V394, P145, DOI 10.1038/28101
   Bellido T, 1998, J BIOL CHEM, V273, P21137, DOI 10.1074/jbc.273.33.21137
   Bian ZY, 2010, CANCER SCI, V101, P2554, DOI 10.1111/j.1349-7006.2010.01731.x
   Bid HK, 2014, CANCER RES, V74, P320, DOI 10.1158/0008-5472.CAN-13-0894
   Bielack SS, 2002, J CLIN ONCOL, V20, P776, DOI 10.1200/JCO.20.3.776
   Bjornland K, 2005, J SURG RES, V127, P151, DOI 10.1016/j.jss.2004.12.016
   Boström P, 2012, NATURE, V481, P463, DOI 10.1038/nature10777
   Bowman T, 2000, ONCOGENE, V19, P2474, DOI 10.1038/sj.onc.1203527
   Brock M, 2009, CIRC RES, V104, P1184, DOI 10.1161/CIRCRESAHA.109.197491
   Bromberg J, 2000, ONCOGENE, V19, P2468, DOI 10.1038/sj.onc.1203476
   Bromberg JF, 1999, CELL, V98, P295, DOI 10.1016/S0092-8674(00)81959-5
   Bromberg JF, 1998, MOL CELL BIOL, V18, P2553, DOI 10.1128/MCB.18.5.2553
   Buettner R, 2002, CLIN CANCER RES, V8, P945
   Cai N, 2017, AM J TRANSL RES, V9, P3853
   Caldenhoven E, 1996, J BIOL CHEM, V271, P13221, DOI 10.1074/jbc.271.22.13221
   Catlett-Falcone R, 1999, IMMUNITY, V10, P105, DOI 10.1016/S1074-7613(00)80011-4
   Chakraborty A, 1996, BLOOD, V88, P2442, DOI 10.1182/blood.V88.7.2442.bloodjournal8872442
   Chen CL, 2007, BMC CANCER, V7, DOI 10.1186/1471-2407-7-111
   Chen Z, 2012, ACTA PHARMACOL SIN, V33, P101, DOI 10.1038/aps.2011.164
   Cirri P, 1997, BIOCHEM BIOPH RES CO, V239, P493, DOI 10.1006/bbrc.1997.7493
   Couto JI, 2012, BMC VET RES, V8, DOI 10.1186/1746-6148-8-244
   DARNELL JE, 1994, SCIENCE, V264, P1415, DOI 10.1126/science.8197455
   De Vos J, 2000, BRIT J HAEMATOL, V109, P823, DOI 10.1046/j.1365-2141.2000.02127.x
   Dong Z, 2019, PATHOL RES PRACT, V215, P571, DOI 10.1016/j.prp.2019.01.017
   Duan ZF, 2011, MOL CANCER THER, V10, P1337, DOI 10.1158/1535-7163.MCT-11-0096
   Epling-Burnette PK, 2001, J CLIN INVEST, V107, P351, DOI 10.1172/JCI9940
   FOSSEY SL, 2011, BMC CANCER, V11
   Fossey SL, 2009, BMC CANCER, V9, DOI 10.1186/1471-2407-9-81
   Giraud S, 2002, J BIOL CHEM, V277, P8004, DOI 10.1074/jbc.M111486200
   Grandis JR, 2000, P NATL ACAD SCI USA, V97, P4227, DOI 10.1073/pnas.97.8.4227
   Grivennikov SI, 2010, CELL, V140, P883, DOI 10.1016/j.cell.2010.01.025
   Guo L, 2013, ONCOGENE, V32, P5272, DOI 10.1038/onc.2012.573
   Han Y, 2019, CANCER LETT, V440, P116, DOI 10.1016/j.canlet.2018.10.011
   Haura EB, 2005, NAT CLIN PRACT ONCOL, V2, P315, DOI 10.1038/ncponc0195
   Hevehan DL, 2002, BLOOD, V99, P1627, DOI 10.1182/blood.V99.5.1627
   Hirano, 2003, SIGNAL TRANSDUCERS A, P11, DOI [10.1007/978-94-017-3000-6_2, DOI 10.1007/978-94-017-3000-6_2]
   Hirano T, 2000, ONCOGENE, V19, P2548, DOI 10.1038/sj.onc.1203551
   Honoki K, 2010, ONCOL REP, V24, P501, DOI 10.3892/or_00000885
   Horlad H, 2013, MOL NUTR FOOD RES, V57, P1046, DOI 10.1002/mnfr.201200610
   HORVATH CM, 1995, GENE DEV, V9, P984, DOI 10.1101/gad.9.8.984
   Hruz Tomas, 2008, Advances in Bioinformatics, V2008, P420747, DOI 10.1155/2008/420747
   Ihle JN, 2001, CURR OPIN CELL BIOL, V13, P211, DOI 10.1016/S0955-0674(00)00199-X
   Ji XG, 2018, BIOCHEM BIOPH RES CO, V495, P1342, DOI 10.1016/j.bbrc.2017.11.120
   Johnson DE, 2018, NAT REV CLIN ONCOL, V15, P234, DOI 10.1038/nrclinonc.2018.8
   Källberg M, 2014, METHODS MOL BIOL, V1137, P17, DOI 10.1007/978-1-4939-0366-5_2
   Källberg M, 2012, NAT PROTOC, V7, P1511, DOI 10.1038/nprot.2012.085
   Kager L, 2003, J CLIN ONCOL, V21, P2011, DOI 10.1200/JCO.2003.08.132
   Keremu A, 2019, CANCER CHEMOTH PHARM, V83, P255, DOI 10.1007/s00280-018-3721-6
   Khandelwal R, 2018, CURR TOP MED CHEM, V18, P2511, DOI 10.2174/1568026618666181115092001
   Kong G, 2017, ONCOL REP, V38, P2647, DOI 10.3892/or.2017.5973
   Korpi JT, 2011, SURG ONCOL, V20, pE18, DOI 10.1016/j.suronc.2010.08.004
   Kortylewski M, 2005, NAT MED, V11, P1314, DOI 10.1038/nm1325
   Lei Z, 2018, CELL DEATH DIS, V9, DOI 10.1038/s41419-018-0401-8
   Li JP, 2017, 2017 IEEE 2ND INTERNATIONAL CONFERENCE ON OPTO-ELECTRONIC INFORMATION PROCESSING (ICOIP), P1, DOI 10.1109/OPTIP.2017.8030687
   Li YZ, 2015, P NATL ACAD SCI USA, V112, P1839, DOI 10.1073/pnas.1424171112
   Lin L, 2009, ONCOGENE, V28, P961, DOI 10.1038/onc.2008.448
   Lin L, 2010, MOL CANCER, V9, DOI 10.1186/1476-4598-9-217
   Lin L, 2010, NEOPLASIA, V12, P39, DOI 10.1593/neo.91196
   Liu BS, 2014, EUR J IMMUNOL, V44, P2121, DOI 10.1002/eji.201344341
   Liu B, 2015, APMIS, V123, P837, DOI 10.1111/apm.12427
   Liu JW, 2013, BIOMED RES INT, V2013, DOI 10.1155/2013/198797
   Liu JB, 2016, INT J ONCOL, V49, P2549, DOI 10.3892/ijo.2016.3752
   Liu Q, 2019, CELL BIOL INT, V43, P1245, DOI 10.1002/cbin.11121
   Liu YW, 2013, TOXICOLOGY, V304, P120, DOI 10.1016/j.tox.2012.12.018
   Lussier DM, 2015, J IMMUNOTHER, V38, P96, DOI 10.1097/CJI.0000000000000065
   Ma J, 2003, J BIOL CHEM, V278, P29252, DOI 10.1074/jbc.M304196200
   Ma J, 2006, CELL SIGNAL, V18, P1117, DOI 10.1016/j.cellsig.2005.06.016
   Mao M, 2019, BBA-MOL BASIS DIS, V1865, P1214, DOI 10.1016/j.bbadis.2019.01.016
   Maritano D, 2004, NAT IMMUNOL, V5, P401, DOI 10.1038/ni1052
   McCleese JK, 2009, INT J CANCER, V125, P2792, DOI 10.1002/ijc.24660
   Mu XD, 2013, FRONT ONCOL, V3, DOI 10.3389/fonc.2013.00143
   Mutsaers AJ, 2014, BONE, V62, P56, DOI 10.1016/j.bone.2014.02.003
   Naugler WE, 2008, TRENDS MOL MED, V14, P109, DOI 10.1016/j.molmed.2007.12.007
   Nielsen M, 1997, P NATL ACAD SCI USA, V94, P6764, DOI 10.1073/pnas.94.13.6764
   Niu G, 2002, ONCOGENE, V21, P7001, DOI 10.1038/sj.onc.1205859
   Niu GL, 2002, ONCOGENE, V21, P2000, DOI 10.1038/sj.onc.1205260
   Oh HM, 2012, J BIOL CHEM, V287, P30436, DOI 10.1074/jbc.M112.359661
   Oi T, 2016, INT J ONCOL, V49, P2275, DOI 10.3892/ijo.2016.3757
   Olayioye MA, 1999, J BIOL CHEM, V274, P17209, DOI 10.1074/jbc.274.24.17209
   Onimoe GI, 2012, INVEST NEW DRUG, V30, P916, DOI 10.1007/s10637-011-9645-1
   Ottaviani G, 2009, CANCER TREAT RES, V152, P3, DOI 10.1007/978-1-4419-0284-9_1
   Park In-Hee, 2011, J Mol Recognit, V24, P254, DOI 10.1002/jmr.1047
   Park KR, 2016, ONCOTARGET, V7, P6960, DOI 10.18632/oncotarget.6873
   Park OK, 2000, J BIOL CHEM, V275, P32244, DOI 10.1074/jbc.M005082200
   Peng LH, 2018, PLOS ONE, V13, DOI 10.1371/journal.pone.0205918
   Quintás-Cardama A, 2010, BLOOD, V115, P3109, DOI 10.1182/blood-2009-04-214957
   Ram PT, 2000, SCIENCE, V287, P142, DOI 10.1126/science.287.5450.142
   Resetca D, 2014, J BIOL CHEM, V289, DOI 10.1074/jbc.M114.595454
   Rongxin S, 2019, EUR REV MED PHARMACO, V23, P982, DOI 10.26355/eurrev_201902_16985
   Ryu K, 2010, J ORTHOP RES, V28, P971, DOI 10.1002/jor.21088
   Ryu K, 2010, BMC CANCER, V10, DOI 10.1186/1471-2407-10-187
   Salas S, 2014, BMC CANCER, V14, DOI 10.1186/1471-2407-14-606
   Santos FPS, 2010, BLOOD, V115, P1131, DOI 10.1182/blood-2009-10-246363
   Sato N, 2005, BIOCHEM BIOPH RES CO, V336, P617, DOI 10.1016/j.bbrc.2005.08.145
   Schaefer TS, 1997, MOL CELL BIOL, V17, P5307, DOI 10.1128/MCB.17.9.5307
   Sekine Y, 2006, ONCOGENE, V25, P5801, DOI 10.1038/sj.onc.1209578
   Shao H, 2001, BLOOD, V98, P3853, DOI 10.1182/blood.V98.13.3853
   Shen SS, 2012, MOL CELL, V48, P667, DOI 10.1016/j.molcel.2012.09.013
   SHUAI K, 1994, CELL, V76, P821, DOI 10.1016/0092-8674(94)90357-3
   Shuai K, 2003, NAT REV IMMUNOL, V3, P900, DOI 10.1038/nri1226
   Siddiquee K, 2007, P NATL ACAD SCI USA, V104, P7391, DOI 10.1073/pnas.0609757104
   Sinibaldi D, 2000, ONCOGENE, V19, P5419, DOI 10.1038/sj.onc.1203947
   Siveen KS, 2014, BBA-REV CANCER, V1845, P136, DOI 10.1016/j.bbcan.2013.12.005
   Su YJ, 2019, ONCOTARGETS THER, V12, P2011, DOI 10.2147/OTT.S172909
   Sumimoto H, 2006, J EXP MED, V203, P1651, DOI 10.1084/jem.20051848
   Szczepanek K, 2012, MITOCHONDRION, V12, P180, DOI 10.1016/j.mito.2011.08.011
   Szczepanek K, 2011, J BIOL CHEM, V286, P29610, DOI 10.1074/jbc.M111.226209
   Takeda K, 1999, IMMUNITY, V10, P39, DOI 10.1016/S1074-7613(00)80005-9
   Takeda K, 1997, P NATL ACAD SCI USA, V94, P3801, DOI 10.1073/pnas.94.8.3801
   Tian JG, 2014, PLOS ONE, V9, DOI 10.1371/journal.pone.0098549
   Tian S, 2011, CANCER SCI, V102, P1374, DOI 10.1111/j.1349-7006.2011.01939.x
   Timofeeva OA, 2007, ACS CHEM BIOL, V2, P799, DOI 10.1021/cb700186x
   Todoric J, 2016, CANCER PREV RES, V9, P895, DOI 10.1158/1940-6207.CAPR-16-0209
   Tsuchiya H, 2002, J CLIN ONCOL, V20, P3470, DOI 10.1200/JCO.2002.11.028
   Tu B, 2016, ONCOTARGET, V7, P48296, DOI 10.18632/oncotarget.10219
   Tu B, 2012, CANCER LETT, V325, P80, DOI 10.1016/j.canlet.2012.06.006
   Turkson J, 1998, MOL CELL BIOL, V18, P2545, DOI 10.1128/MCB.18.5.2545
   Valdembri Donatella, 2002, FASEB Journal, V16, P225
   Verstovsek S, 2010, NEW ENGL J MED, V363, P1117, DOI 10.1056/NEJMoa1002028
   Vignais ML, 1996, MOL CELL BIOL, V16, P1759
   Wang CT, 2013, J ORTHOP RES, V31, P335, DOI 10.1002/jor.22218
   Wang L, 2018, BIOCHEM BIOPH RES CO, V495, P27, DOI 10.1016/j.bbrc.2017.10.054
   Wang TH, 2004, NAT MED, V10, P48, DOI 10.1038/nm976
   Wang YC, 2011, ACTA HISTOCHEM, V113, P402, DOI 10.1016/j.acthis.2010.03.002
   Wang YX, 2013, P NATL ACAD SCI USA, V110, P16975, DOI 10.1073/pnas.1315862110
   Wang ZY, 2019, INT J BIOL SCI, V15, P668, DOI 10.7150/ijbs.30168
   WEGENKA UM, 1994, MOL CELL BIOL, V14, P3186, DOI 10.1128/MCB.14.5.3186
   WEGENKA UM, 1993, MOL CELL BIOL, V13, P276, DOI 10.1128/MCB.13.1.276
   Wegrzyn J, 2009, SCIENCE, V323, P793, DOI 10.1126/science.1164551
   Wei CC, 2011, INT J ONCOL, V38, P279, DOI 10.3892/ijo_00000848
   WEN ZL, 1995, CELL, V82, P241, DOI 10.1016/0092-8674(95)90311-9
   Wong ALA, 2017, EXPERT OPIN INV DRUG, V26, P883, DOI 10.1080/13543784.2017.1351941
   Wu P, 2016, ONCOTARGET, V7, P19863, DOI 10.18632/oncotarget.7887
   Wu Z, 2018, CELL PHYSIOL BIOCHEM, V45, P808, DOI 10.1159/000487172
   Xie T, 2016, INT J ONCOL, V48, P2098, DOI 10.3892/ijo.2016.3416
   Xiong M, 2016, ONCOL REP, V35, P1034, DOI 10.3892/or.2015.4427
   Xu XA, 1996, SCIENCE, V273, P794, DOI 10.1126/science.273.5276.794
   Yang GQ, 2013, MED ONCOL, V30, DOI 10.1007/s12032-013-0697-2
   Yang YL, 2017, CELL DEATH DIS, V8, DOI 10.1038/cddis.2017.43
   Yasukawa H, 2000, ANNU REV IMMUNOL, V18, P143, DOI 10.1146/annurev.immunol.18.1.143
   Yoo JY, 2002, CELL, V108, P331, DOI 10.1016/S0092-8674(02)00636-0
   You LK, 2015, AUTOPHAGY, V11, P729, DOI 10.1080/15548627.2015.1017192
   YU CL, 1995, SCIENCE, V269, P81, DOI 10.1126/science.7541555
   Yu D, 2014, TOXICOL LETT, V226, P328, DOI 10.1016/j.toxlet.2014.02.021
   Yu H, 2007, NAT REV IMMUNOL, V7, P41, DOI 10.1038/nri1995
   Yu PY, 2017, PLOS ONE, V12, DOI 10.1371/journal.pone.0181885
   Zhang F, 2019, J CELL BIOCHEM, V120, P10342, DOI 10.1002/jcb.28318
   Zhang JL, 2020, IMMUNOL LETT, V219, P8, DOI 10.1016/j.imlet.2019.12.008
   Zhang T, 2017, ONCOGENE, V36, P6627, DOI 10.1038/onc.2017.270
   Zhang T., 2016, CELL DEATH DIS, V7, P2421
   Zhang XL, 2013, CANCER RES, V73, P1922, DOI 10.1158/0008-5472.CAN-12-3175
   Zhang XL, 2012, P NATL ACAD SCI USA, V109, P9623, DOI 10.1073/pnas.1121606109
   Zhang ZR, 2017, EXP THER MED, V14, P805, DOI 10.3892/etm.2017.4547
   Zheng BX, 2018, BIOCHEM BIOPH RES CO, V495, P1695, DOI 10.1016/j.bbrc.2017.12.032
   ZHONG Z, 1994, SCIENCE, V264, P95, DOI 10.1126/science.8140422
   ZHONG Z, 1994, P NATL ACAD SCI USA, V91, P4806, DOI 10.1073/pnas.91.11.4806
   Zuo DQ, 2018, J EXP CLIN CANC RES, V37, DOI 10.1186/s13046-018-0914-0
NR 165
TC 69
Z9 74
U1 6
U2 31
PU WILEY
PI HOBOKEN
PA 111 RIVER ST, HOBOKEN 07030-5774, NJ USA
SN 0960-7722
EI 1365-2184
J9 CELL PROLIFERAT
JI Cell Prolif.
PD FEB
PY 2021
VL 54
IS 2
AR e12974
DI 10.1111/cpr.12974
EA DEC 2020
PG 15
WC Cell Biology
WE Science Citation Index Expanded (SCI-EXPANDED)
SC Cell Biology
GA QF0BC
UT WOS:000603693300001
PM 33382511
OA Green Published, gold
DA 2023-12-20
ER

PT J
AU Pan, YX
   Lin, YF
   Mi, C
AF Pan, Yuanxing
   Lin, Yunfei
   Mi, Chuan
TI Cisplatin-resistant osteosarcoma cell-derived exosomes confer cisplatin
   resistance to recipient cells in an exosomal circ_103801-dependent
   manner
SO CELL BIOLOGY INTERNATIONAL
LA English
DT Article
DE cisplatin; exosomes; hsa_circ_103801; osteosarcoma
ID CIRCULAR RNA; CHEMORESISTANCE; EXPRESSION; BIOMARKER
AB Studies have shown that exosomes can mediate the chemoresistance of drug-resistant cells by transmitting circular RNAs (circRNAs). However, the role of exosome-derived hsa_circ_103801 (exosomal hsa_circ_103801) in osteosarcoma (OS) remains unclear. The level of hsa_circ_103801 was upregulated in the serum exosomes from patients with OS, and OS patients with high hsa_circRNA_103801 expression had a shorter survival time relative to patients with low hsa_circ_103801 expression. The expression of hsa_circ_103801 was upregulated in cisplatin-resistant MG63 (MG63/CDDP) cells compared with that in MG63 cells. In addition, hsa_circ_103801 was highly enriched in exosomes derived from CDDP-resistant OS cells and could be delivered to MG63 and U2OS cells through exosomes. Exosomes derived from CDDP-resistant cells were shown to reduce the sensitivity of MG63 and U2OS cells to CDDP, inhibit apoptosis, and increase the expression of multidrug resistance-associated protein 1 and P-glycoprotein. Moreover, exosomal hsa_circ_103801 could strengthen the promotive effect of exosomes on the chemoresistance of MG63 and U2OS cells to CDDP. Hence, serum exosomal hsa_circ_103801 may serve as an effective prognostic biomarker for OS, and exosomal hsa_circ_103801 could be a potential target for overcoming OS chemoresistance.
C1 [Pan, Yuanxing; Lin, Yunfei; Mi, Chuan] Peking Univ First Hosp, Dept Orthopaed, 8 Xishiku St, Beijing 100083, Peoples R China.
RP Pan, YX (通讯作者)，Peking Univ First Hosp, Dept Orthopaed, 8 Xishiku St, Beijing 100083, Peoples R China.
EM panzongb30@126.com
CR Angeles-Angeles A, 1988, Gac Med Mex, V124, P391
   Becker A, 2016, CANCER CELL, V30, P836, DOI 10.1016/j.ccell.2016.10.009
   Biermann JS, 2013, J NATL COMPR CANC NE, V11, P688, DOI 10.6004/jnccn.2013.0088
   Cui J, 2020, AGING-US, V12, P6756, DOI 10.18632/aging.103036
   Cui XL, 2018, MOL CANCER, V17, DOI 10.1186/s12943-018-0877-y
   Dong CJ, 2019, ONCOTARGETS THER, V12, P1947, DOI 10.2147/OTT.S186922
   Dong L, 2020, J MOL HISTOL, V51, P329, DOI 10.1007/s10735-020-09883-8
   Esmaeili M, 2020, GENE, V753, DOI 10.1016/j.gene.2020.144796
   Fanale D, 2018, ADV EXP MED BIOL, V1087, P109, DOI 10.1007/978-981-13-1426-1_9
   Farooqi AA, 2018, BIOTECHNOL ADV, V36, P328, DOI 10.1016/j.biotechadv.2017.12.010
   Foley JM, 2015, J TRANSL MED, V13, DOI 10.1186/s12967-015-0466-4
   Gao Y, 2019, BIOSCI TRENDS, V13, P204, DOI 10.5582/bst.2019.01021
   Gianferante DM, 2017, NAT REV ENDOCRINOL, V13, P480, DOI 10.1038/nrendo.2017.16
   Guo D, 2020, ONCOL REP, V44, P519, DOI 10.3892/or.2020.7626
   Hang D, 2018, CANCER MED-US, V7, P2783, DOI 10.1002/cam4.1514
   Huang SH, 2020, CELL DEATH DIS, V11, DOI 10.1038/s41419-020-2621-y
   Ji XL, 2020, CELL DEATH DIS, V11, DOI 10.1038/s41419-019-2204-y
   Kalluri R, 2020, SCIENCE, V367, P640, DOI 10.1126/science.aau6977
   Kim M, 2017, AUTOPHAGY, V13, P149, DOI 10.1080/15548627.2016.1239676
   Kong R, 2020, CELL BIOL INT, V44, P1945, DOI 10.1002/cbin.11401
   Liu J, 2017, ADDIT MANUF, V16, P58, DOI 10.1016/j.addma.2017.05.005
   Liu L, 2020, ONCOTARGETS THER, V13, P3853, DOI 10.2147/OTT.S232918
   Liu WH, 2017, CELL PHYSIOL BIOCHEM, V43, P969, DOI 10.1159/000481650
   Ma Y, 2020, BIOMED PHARMACOTHER, V128, DOI 10.1016/j.biopha.2020.110251
   Meng SJ, 2017, MOL CANCER, V16, DOI 10.1186/s12943-017-0663-2
   Mumtaz PT, 2020, BIOL PROCED ONLINE, V22, DOI 10.1186/s12575-020-00122-8
   Salzman J, 2016, TRENDS GENET, V32, P309, DOI 10.1016/j.tig.2016.03.002
   Schulte C, 2020, TRENDS MOL MED, V26, P583, DOI 10.1016/j.molmed.2020.02.001
   Shang QF, 2019, MOL CANCER, V18, DOI 10.1186/s12943-018-0934-6
   Torreggiani E, 2016, INT J ONCOL, V49, P189, DOI 10.3892/ijo.2016.3509
   Wang CY, 2018, MED SCI MONITOR, V24, P7043, DOI 10.12659/MSM.912092
   Wang GY, 2019, EBIOMEDICINE, V40, P432, DOI 10.1016/j.ebiom.2018.12.062
   Wang XY, 2020, MOL ONCOL, V14, P539, DOI 10.1002/1878-0261.12629
   Wang YM, 2017, MOL CANCER, V16, DOI 10.1186/s12943-017-0598-7
   Wu GJ, 2020, MOL THER-NUCL ACIDS, V19, P1134, DOI 10.1016/j.omtn.2019.12.025
   Wu YZ, 2019, MOL CANCER, V18, DOI 10.1186/s12943-019-1007-1
   Wu ZJ, 2020, MOL THER-NUCL ACIDS, V20, P801, DOI 10.1016/j.omtn.2020.04.017
   Xu JF, 2017, ONCOTARGET, V8, P75968, DOI 10.18632/oncotarget.18373
   Zang HL, 2020, THORAC CANCER, V11, P1891, DOI 10.1111/1759-7714.13475
   Zhang X., 2020, DRUG DEV IND PHARM, V46, P1
NR 40
TC 37
Z9 37
U1 1
U2 7
PU WILEY
PI HOBOKEN
PA 111 RIVER ST, HOBOKEN 07030-5774, NJ USA
SN 1065-6995
EI 1095-8355
J9 CELL BIOL INT
JI Cell Biol. Int.
PD APR
PY 2021
VL 45
IS 4
BP 858
EP 868
DI 10.1002/cbin.11532
EA DEC 2020
PG 11
WC Cell Biology
WE Science Citation Index Expanded (SCI-EXPANDED)
SC Cell Biology
GA RC1HW
UT WOS:000601619000001
PM 33325136
DA 2023-12-20
ER

PT J
AU Wang, B
   Wang, XW
   Tong, X
   Zhang, YG
AF Wang, Bing
   Wang, Xiaowei
   Tong, Xing
   Zhang, Yingang
TI Schisandrin B Inhibits Cell Viability and Migration, and Induces Cell
   Apoptosis by circ_0009112/miR-708-5p Axis Through PI3K/AKT Pathway in
   Osteosarcoma
SO FRONTIERS IN GENETICS
LA English
DT Article
DE Schisandrin B; circ_0009112; osteosarcoma; PI3K; Akt pathway; MiR-708-5p
ID CYCLE ARREST; RNA; PROLIFERATION; METASTASIS
AB Osteosarcoma is a primary tumor of bone and its incidence is increasing. Schisandrin B (Sch B), a generally used lignan in Chinese medicine, has been found to repress cancer progression. This study aims to reveal the effects and regulatory mechanism of Sch B in the viability, apoptosis and migration of osteosarcoma cells. In this study, we found circ_0009112 expression was higher and miR-708-5p expression was lower in SaOS2 and U2OS cells than in hFOB1.19 cells. Circ_0009112 expression was downregulated, but miR-708-5p was upregulated by Sch B treatment in a dose-dependent manner in SaOS2 and U2OS cells. Sch B exposure inhibited osteosarcoma development in vitro and in vivo; however, these effects were restored by circ_0009112. Furthermore, circ_0009112 acted as a sponge of miR-708-5p. Circ_0009112 regulated PI3K/AKT pathway after Sch B treatment by associating with miR-708-5p. Sch B exposure inhibited cell viability and migration, whereas promoted cell apoptosis by regulating circ_0009112/miR-708-5p axis through PI3K/AKT pathway in osteosarcoma cells. This study provided a theoretical basis for further studying osteosarcoma therapy with Sch B.
C1 [Wang, Bing; Wang, Xiaowei; Tong, Xing; Zhang, Yingang] Xi An Jiao Tong Univ, Affiliated Hosp 1, Dept Orthopaed, Xian, Peoples R China.
C3 Xi'an Jiaotong University
RP Zhang, YG (通讯作者)，Xi An Jiao Tong Univ, Affiliated Hosp 1, Dept Orthopaed, Xian, Peoples R China.
EM nfxytq@163.com
CR Cao GX, 2019, TOXICOL APPL PHARM, V385, DOI 10.1016/j.taap.2019.114769
   Dong HT, 2020, MOL THER-NUCL ACIDS, V19, P696, DOI 10.1016/j.omtn.2019.12.016
   DORFMAN HD, 1995, CANCER, V75, P203, DOI 10.1002/1097-0142(19950101)75:1+<203::AID-CNCR2820751308>3.0.CO;2-V
   Feng TY, 2020, ONCOL REP, V43, P491, DOI 10.3892/or.2019.7452
   Hansen TB, 2013, NATURE, V495, P384, DOI 10.1038/nature11993
   Hua YJ, 2011, PLOS ONE, V6, DOI 10.1371/journal.pone.0026521
   Huang MG, 2016, ONCOTARGET, V7, P47186, DOI 10.18632/oncotarget.9706
   Lam PY, 2012, OXID MED CELL LONGEV, V2012, DOI 10.1155/2012/250825
   Lamora A, 2014, CLIN CANCER RES, V20, P5097, DOI 10.1158/1078-0432.CCR-13-3191
   Li MS, 2019, AGING-US, V11, P10626, DOI 10.18632/aging.102481
   Liu Q, 2018, INT J MOL MED, V41, P2108, DOI 10.3892/ijmm.2018.3409
   Liu XN, 2007, WORLD J GASTROENTERO, V13, P6506, DOI 10.3748/wjg.13.6506
   Lv XJ, 2015, INT J CLIN EXP MED, V8, P6926
   Makielski KM, 2019, VET SCI, V6, DOI 10.3390/vetsci6020048
   Mou ZX, 2019, BIOCHEM BIOPH RES CO, V508, P243, DOI 10.1016/j.bbrc.2018.11.128
   Nasser MI, 2020, OXID MED CELL LONGEV, V2020, DOI 10.1155/2020/2172740
   Palmini G, 2017, MOLECULES, V22, DOI 10.3390/molecules22030417
   Ran JS, 2018, DRUG DES DEV THER, V12, P1195, DOI 10.2147/DDDT.S162014
   Sampson VB, 2015, FRONT PEDIATR, V3, DOI 10.3389/fped.2015.00069
   Sui C, 2019, EXP THER MED, V17, P2235, DOI 10.3892/etm.2019.7171
   Tang N, 2008, CLIN ORTHOP RELAT R, V466, P2114, DOI 10.1007/s11999-008-0335-z
   Tang Q, 2020, ONCOTARGETS THER, V13, P2067, DOI 10.2147/OTT.S233672
   Wu XP, 2016, ONCOTARGET, V7, P2417, DOI 10.18632/oncotarget.6594
   Wu YF, 2004, WORLD J GASTROENTERO, V10, P2944
   Xiang SS, 2014, MOLECULES, V19, P13235, DOI 10.3390/molecules190913235
   Yang XH, 2016, ONCOL REP, V36, P1799, DOI 10.3892/or.2016.4992
   Zhang CM, 2020, CANCER MED-US, V9, P3500, DOI 10.1002/cam4.2929
   Zhang ZJ, 2019, CELL BIOSCI, V9, DOI 10.1186/s13578-019-0355-2
   Zhu KP, 2019, MOL THER, V27, P518, DOI 10.1016/j.ymthe.2019.01.001
NR 29
TC 11
Z9 11
U1 1
U2 6
PU FRONTIERS MEDIA SA
PI LAUSANNE
PA AVENUE DU TRIBUNAL FEDERAL 34, LAUSANNE, CH-1015, SWITZERLAND
EI 1664-8021
J9 FRONT GENET
JI Front. Genet.
PD DEC 22
PY 2020
VL 11
AR 588670
DI 10.3389/fgene.2020.588670
PG 12
WC Genetics & Heredity
WE Science Citation Index Expanded (SCI-EXPANDED)
SC Genetics & Heredity
GA PN6NS
UT WOS:000604594300001
PM 33414806
OA Green Published, gold
DA 2023-12-20
ER

PT J
AU Ji, Y
   Liu, J
   Zhu, WS
   Ji, JQ
AF Ji, Yuan
   Liu, Jun
   Zhu, Wenshuai
   Ji, Jianqin
TI circ_0002060 Enhances Doxorubicin Resistance in Osteosarcoma by
   Regulating the miR-198/ABCB1 Axis
SO CANCER BIOTHERAPY AND RADIOPHARMACEUTICALS
LA English
DT Article
DE ABCB1; circ_0002060; doxorubicin; miR-198; osteosarcoma
ID CIRCULAR RNAS; CELLS; CISPLATIN; CANCER; ABCB1
AB Background: Osteosarcoma (OS) is a common, aggressive primary sarcoma of bone. Drug resistance is a huge obstacle to chemotherapy for cancer. This study aimed to investigate the role and mechanism of circ_0002060 in OS resistance to doxorubicin (DOX).
   Methods: The levels of circ_0002060, miR-198, and ATP-binding cassette subfamily B member 1 (ABCB1) in OS tissues and DOX-resistant OS cells were measured by quantitative real-time polymerase chain reaction or western blot assay. Kaplan-Meier analysis was performed to determine the relationship between circ_0002060 expression in OS tissues and overall survival of OS patients. The half-inhibitory concentration (IC50) of DOX was calculated using the Cell Counting Kit-8 (CCK-8) assay. Proliferation and apoptosis of DOX-resistant OS cells were assessed by colony formation assay and flow cytometry. The levels of apoptosis-related proteins in DOX-resistant OS cells were measured by western blot assay. Xenograft assay was utilized to analyze the effect of circ_0002060 on DOX resistance in vivo. The interactions among circ_0002060, miR-198, and ABCB1 in DOX-resistant OS cells were confirmed by dual-luciferase reporter assay, RNA immunoprecipitation assay, or RNA pull-down assay.
   Results: circ_0002060 and ABCB1 were upregulated, while miR-198 was downregulated in OS tissues and DOX-resistant OS cells. circ_0002060 silencing reduced DOX resistance in vitro and in vivo. Moreover, circ_0002060 enhanced DOX resistance by sponging miR-198. Besides, miR-198 decreased DOX resistance by binding to ABCB1. In addition, circ_0002060 sponged miR-198 to upregulate ABCB1 expression.
   Conclusions: circ_0002060 promoted DOX resistance and OS progression by regulating the miR-198/ABCB1 axis, suggesting that circ_0002060 might be a promising biomarker for OS therapy.
C1 [Ji, Yuan] Yantaishan Hosp, Dept Hand Surg, Yantai, Peoples R China.
   [Liu, Jun; Zhu, Wenshuai; Ji, Jianqin] Weifang Peoples Hosp, Dept Traumatol & Orthopaed II Ward, 151 Guangwen St, Kuiwen Dist 261000, Weifang, Peoples R China.
RP Ji, JQ (通讯作者)，Weifang Peoples Hosp, Dept Traumatol & Orthopaed II Ward, 151 Guangwen St, Kuiwen Dist 261000, Weifang, Peoples R China.
EM ylua9ap@163.com
RI zhang, luyu/JJC-4227-2023
CR Anninga JK, 2011, EUR J CANCER, V47, P2431, DOI 10.1016/j.ejca.2011.05.030
   Cao F, 2019, EXP MOL PATHOL, V106, P34, DOI 10.1016/j.yexmp.2018.10.009
   Chen RL, 2019, J CELL MOL MED, V23, P2280, DOI 10.1111/jcmm.14064
   Cheng FH, 2019, EUR REV MED PHARMACO, V23, P7256, DOI 10.26355/eurrev_201909_18828
   Chou AJ, 2006, EXPERT REV ANTICANC, V6, P1075, DOI 10.1586/14737140.6.7.1075
   Dong SW, 2019, ONCOTARGETS THER, V12, P10089, DOI 10.2147/OTT.S219977
   Ghanbarian M, 2018, BIOMED PHARMACOTHER, V108, P1070, DOI 10.1016/j.biopha.2018.09.112
   Gu JX, 2019, BIOSCIENCE REP, V39, DOI 10.1042/BSR20181258
   Hu YB, 2017, ONCOL LETT, V13, P1753, DOI 10.3892/ol.2017.5673
   Hu YH, 2020, J CLIN LAB ANAL, V34, DOI 10.1002/jcla.23045
   Huang XX, 2019, MOL CANCER, V18, DOI 10.1186/s12943-019-0969-3
   Huang YP, 2019, J CELL BIOCHEM, V120, P15688, DOI 10.1002/jcb.28838
   Isakoff MS, 2015, J CLIN ONCOL, V33, P3029, DOI 10.1200/JCO.2014.59.4895
   Jia LT, 2016, ADV EXP MED BIOL, V927, P265, DOI 10.1007/978-981-10-1498-7_10
   Kumar A, 2019, EUR J MED CHEM, V176, P268, DOI 10.1016/j.ejmech.2019.05.027
   Liang YR, 2019, ONCOGENE, V38, P6850, DOI 10.1038/s41388-019-0926-z
   Ling ZH, 2020, EXP THER MED, V19, P481, DOI 10.3892/etm.2019.8231
   Nie E, 2017, J NEURO-ONCOL, V133, P59, DOI 10.1007/s11060-017-2425-9
   Pan GJ, 2019, CANCER MANAG RES, V11, P9225, DOI 10.2147/CMAR.S226264
   Robey RW, 2018, NAT REV CANCER, V18, P452, DOI 10.1038/s41568-018-0005-8
   Sampson VB, 2015, FRONT PEDIATR, V3, DOI 10.3389/fped.2015.00069
   Soghli N, 2020, GENOMICS, V112, P2845, DOI 10.1016/j.ygeno.2020.03.024
   Tan B, 2000, CURR OPIN ONCOL, V12, P450, DOI 10.1097/00001622-200009000-00011
   Wang CY, 2018, MED SCI MONITOR, V24, P7043, DOI 10.12659/MSM.912092
   Wei YQ, 2019, EUR REV MED PHARMACO, V23, P7314, DOI 10.26355/eurrev_201909_18837
   Whelan JS, 2018, J CLIN ONCOL, V36, P188, DOI 10.1200/JCO.2017.75.1743
   Yi DD, 2019, CELL BIOL INT, V43, P12, DOI 10.1002/cbin.11071
   Zhang SL, 2016, BIOCHEM BIOPH RES CO, V472, P557, DOI 10.1016/j.bbrc.2016.03.040
   Zhang ZC, 2020, GENE THER, V27, P186, DOI 10.1038/s41434-019-0112-5
   Zhao PQ, 2018, MOL IMMUNOL, V101, P471, DOI 10.1016/j.molimm.2018.08.010
   Zhong YX, 2018, MOL CANCER, V17, DOI 10.1186/s12943-018-0827-8
   Zhou ZY, 2013, PHARM BIOL, V51, P968, DOI 10.3109/13880209.2013.772640
   Zhu KP, 2019, MOL THER, V27, P518, DOI 10.1016/j.ymthe.2019.01.001
NR 33
TC 10
Z9 10
U1 0
U2 9
PU MARY ANN LIEBERT, INC
PI NEW ROCHELLE
PA 140 HUGUENOT STREET, 3RD FL, NEW ROCHELLE, NY 10801 USA
SN 1084-9785
EI 1557-8852
J9 CANCER BIOTHER RADIO
JI Cancer Biother. Radiopharm.
PD NOV 1
PY 2023
VL 38
IS 9
BP 585
EP 595
DI 10.1089/cbr.2020.4240
EA DEC 2020
PG 11
WC Oncology; Medicine, Research & Experimental; Pharmacology & Pharmacy;
   Radiology, Nuclear Medicine & Medical Imaging
WE Science Citation Index Expanded (SCI-EXPANDED)
SC Oncology; Research & Experimental Medicine; Pharmacology & Pharmacy;
   Radiology, Nuclear Medicine & Medical Imaging
GA Y1GQ9
UT WOS:000601324700001
PM 33351694
OA Green Submitted
DA 2023-12-20
ER

PT J
AU Ordikhani, F
   Zandi, N
   Mazaheri, M
   Luther, GA
   Ghovvati, M
   Akbarzadeh, A
   Annabi, N
AF Ordikhani, Farideh
   Zandi, Nooshin
   Mazaheri, Mozhdeh
   Luther, Gaurav A.
   Ghovvati, Mahsa
   Akbarzadeh, Abolfazl
   Annabi, Nasim
TI Targeted nanomedicines for the treatment of bone disease and
   regeneration
SO MEDICINAL RESEARCH REVIEWS
LA English
DT Review
DE bone regeneration; nanomedicine; orthopedics; targeted drug delivery
ID DRUG-DELIVERY SYSTEMS; STIMULI-RESPONSIVE NANOCARRIERS; IN-VITRO;
   NANOPARTICLE DELIVERY; PROSTATE-CANCER; POLY(D,L-LACTIDE-CO-GLYCOLIDE)
   NANOPARTICLES; HYDROXYAPATITE BINDING; POLY(ETHYLENE GLYCOL); LOADED
   NANOPARTICLES; PLGA NANOPARTICLES
AB Targeted delivery by either passive or active targeting of therapeutics to the bone is an attractive treatment for various bone related diseases such as osteoporosis, osteosarcoma, multiple myeloma, and metastatic bone tumors. Engineering novel drug delivery carriers can increase therapeutic efficacy and minimize the risk of side effects. Developmnet of nanocarrier delivery systems is an interesting field of ongoing studies with opportunities to provide more effective therapies. In addition, preclinical nanomedicine research can open new opportunities for preclinical bone-targeted drug delivery; nevertheless, further research is needed to progress these therapies towards clinical applications. In the present review, the latest advancements in targeting moieties and nanocarrier drug delivery systems for the treatment of bone diseases are summarized. We also review the regeneration capability and effective delivery of nanomedicines for orthopedic applications.
C1 [Ordikhani, Farideh] Harvard Med Sch, Brigham & Womens Hosp, Div Renal Med, Transplantat Res Ctr, Boston, MA 02115 USA.
   [Zandi, Nooshin] Sharif Univ Technol, Inst Nanosci & Nanotechnol, Tehran, Iran.
   [Zandi, Nooshin; Akbarzadeh, Abolfazl] Northeastern Univ, Dept Chem Engn, Boston, MA 02115 USA.
   [Mazaheri, Mozhdeh] Sharif Univ Technol, Dept Mat Sci & Engn, Tehran, Iran.
   [Luther, Gaurav A.] Harvard Med Sch, Massachusetts Gen Hosp, Dept Orthoped Surg, Boston, MA 02115 USA.
   [Ghovvati, Mahsa; Annabi, Nasim] Univ Calif Los Angeles, Dept Chem & Biomol Engn, Los Angeles, CA 90095 USA.
   [Akbarzadeh, Abolfazl] Tabriz Univ Med Sci, Fac Adv Med Sci, Dept Med Nanotechnol, Tabriz, Iran.
C3 Harvard University; Harvard Medical School; Brigham & Women's Hospital;
   Sharif University of Technology; Northeastern University; Sharif
   University of Technology; Harvard University; Massachusetts General
   Hospital; Harvard Medical School; University of California System;
   University of California Los Angeles; Tabriz University of Medical
   Science
RP Annabi, N (通讯作者)，Univ Calif Los Angeles, Dept Chem & Biomol Engn, Los Angeles, CA 90095 USA.
EM nannabi@ucla.edu
RI Annabi, Nasim/JOZ-4363-2023; Mazaheri, Mozhdeh/GYA-5196-2022
OI Annabi, Nasim/0000-0003-1879-1202; Mazaheri, Mozhdeh/0000-0001-9585-783X
FU American Heart Association (AHA) [16SDG31280010]; National Institutes of
   Health (NIH) [R01EB023052, R01HL140618]
FX American Heart Association (AHA), Grant/Award Number: 16SDG31280010;
   National Institutes of Health (NIH), Grant/Award Number: R01EB023052;
   R01HL140618
CR Adjei IM, 2018, PHARMACEUTICS, V10, DOI 10.3390/pharmaceutics10040205
   Adjei IM, 2016, J CONTROL RELEASE, V232, P83, DOI 10.1016/j.jconrel.2016.04.019
   Al-Jamal WT, 2011, ACCOUNTS CHEM RES, V44, P1094, DOI 10.1021/ar200105p
   Alexis F, DRUG DELIVERY, P55
   Alexis F, 2008, MOL PHARMACEUT, V5, P505, DOI 10.1021/mp800051m
   Allen TM, 2013, ADV DRUG DELIVER REV, V65, P36, DOI 10.1016/j.addr.2012.09.037
   Amiryaghoubi N, 2020, MED RES REV, V40, P1833, DOI 10.1002/med.21672
   Anada T, 2009, BIOORG MED CHEM LETT, V19, P4148, DOI 10.1016/j.bmcl.2009.05.117
   Anselmo AC, 2015, BIOMATERIALS, V68, P1, DOI 10.1016/j.biomaterials.2015.07.043
   Anselmo AC, 2013, ACS NANO, V7, P11129, DOI 10.1021/nn404853z
   Attia MF, 2019, J PHARM PHARMACOL, V71, P1185, DOI 10.1111/jphp.13098
   Bagherifard S., MAT SCI ENG C
   Bamrungsap S, 2012, NANOMEDICINE-UK, V7, P1253, DOI [10.2217/NNM.12.87, 10.2217/nnm.12.87]
   Barenholz Y, 2012, J CONTROL RELEASE, V160, P117, DOI 10.1016/j.jconrel.2012.03.020
   Bawarski WE, 2008, NANOMED-NANOTECHNOL, V4, P273, DOI 10.1016/j.nano.2008.06.002
   Bertrand N, 2014, ADV DRUG DELIVER REV, V66, P2, DOI 10.1016/j.addr.2013.11.009
   BEVELANDER G, 1959, NATURE, V184, P728, DOI 10.1038/184728b0
   Biswas S, 2016, EUR J PHARM SCI, V83, P184, DOI 10.1016/j.ejps.2015.12.031
   Blake GM, 2013, NAT REV ENDOCRINOL, V9, P696, DOI 10.1038/nrendo.2013.210
   Bludau H, 2017, EUR POLYM J, V88, P679, DOI 10.1016/j.eurpolymj.2016.10.041
   Body JJ, 2015, NAT REV UROL, V12, P340, DOI 10.1038/nrurol.2015.90
   Body JJ, 2001, J MAMMARY GLAND BIOL, V6, P477, DOI 10.1023/A:1014795216669
   Bonewald LF, 2011, J BONE MINER RES, V26, P229, DOI 10.1002/jbmr.320
   Bonzi G, 2015, BIOCONJUGATE CHEM, V26, P489, DOI 10.1021/bc500614b
   Brodersen DE, 2000, CELL, V103, P1143, DOI 10.1016/S0092-8674(00)00216-6
   Canalis E, 2013, NAT REV ENDOCRINOL, V9, P575, DOI 10.1038/nrendo.2013.154
   Cenni E, 2008, BIOMATERIALS, V29, P1400, DOI 10.1016/j.biomaterials.2007.12.022
   Cenni E, 2012, J BIOMAT SCI-POLYM E, V23, P1285, DOI 10.1163/092050611X580373
   Chen HY, 2012, BIOCONJUGATE CHEM, V23, P1915, DOI 10.1021/bc3003088
   Chen K, 2018, MATER LETT, V229, P114, DOI 10.1016/j.matlet.2018.06.063
   Choi SW, 2007, J CONTROL RELEASE, V122, P24, DOI 10.1016/j.jconrel.2007.06.003
   Chopra I, 2001, MICROBIOL MOL BIOL R, V65, P232, DOI 10.1128/MMBR.65.2.232-260.2001
   Clarke B, 2008, CLIN J AM SOC NEPHRO, V3, pS131, DOI 10.2215/CJN.04151206
   Clementi C, 2011, MOL PHARMACEUT, V8, P1063, DOI 10.1021/mp2001445
   Coleman RE, 2001, CANCER TREAT REV, V27, P165, DOI 10.1053/ctrv.2000.0210
   Cong YY, 2015, J BIOMAT SCI-POLYM E, V26, P629, DOI 10.1080/09205063.2015.1053170
   Corsi K, 2003, BIOMATERIALS, V24, P1255, DOI 10.1016/S0142-9612(02)00507-0
   Coxon FP, 2006, CURR OPIN PHARMACOL, V6, P307, DOI 10.1016/j.coph.2006.03.005
   Croucher PI, 2016, NAT REV CANCER, V16, P373, DOI 10.1038/nrc.2016.44
   Da Cunha V, 2014, NAT COMMUN, V5, DOI 10.1038/ncomms5544
   Danhier F, 2012, J CONTROL RELEASE, V161, P505, DOI 10.1016/j.jconrel.2012.01.043
   Danhier F, 2010, J CONTROL RELEASE, V148, P135, DOI 10.1016/j.jconrel.2010.08.027
   Davis ME, 2008, NAT REV DRUG DISCOV, V7, P771, DOI 10.1038/nrd2614
   de Miguel L, 2015, CHEMELECTROCHEM, V2, P748, DOI 10.1002/celc.201402400
   de Miguel L, 2014, INT J PHARMACEUT, V460, P73, DOI 10.1016/j.ijpharm.2013.10.048
   Devescovi Valentina, 2008, Chir Organi Mov, V92, P161, DOI 10.1007/s12306-008-0064-1
   Duncan R, ADV DRUG DELIV REV, V62, P272
   Dunstan CR, 2007, NAT CLIN PRACT ONCOL, V4, P42, DOI 10.1038/ncponc0688
   Eloy JO, 2016, COLLOID SURFACE B, V141, P74, DOI 10.1016/j.colsurfb.2016.01.032
   Elzoghby AO, 2013, J CONTROL RELEASE, V172, P1075, DOI 10.1016/j.jconrel.2013.09.019
   Fam SY, 2020, NANOMATERIALS-BASEL, V10, DOI 10.3390/nano10040787
   Farbod K, 2016, MACROMOL BIOSCI, V16, P717, DOI 10.1002/mabi.201500414
   Farokhzad OC, 2009, ACS NANO, V3, P16, DOI 10.1021/nn900002m
   Farshid B, 2019, J BIOMED MATER RES A, V107, P1143, DOI 10.1002/jbm.a.36606
   Federman Noah, 2012, Sarcoma, V2012, P126906, DOI 10.1155/2012/126906
   Feng K, 2010, J CONTROL RELEASE, V146, P363, DOI 10.1016/j.jconrel.2010.05.035
   Ferreira DD, 2015, INT J NANOMED, V10, P2441, DOI 10.2147/IJN.S76168
   Firer MA, 2012, J HEMATOL ONCOL, V5, DOI 10.1186/1756-8722-5-70
   Fleisch H, 1998, ENDOCR REV, V19, P80, DOI 10.1210/er.19.1.80
   Fu YC, 2014, ACTA BIOMATER, V10, P4583, DOI 10.1016/j.actbio.2014.07.015
   Gao CX, 2015, INT J NANOMED, V10, P5139, DOI 10.2147/IJN.S85037
   Goldberg MS, 2013, NANOMEDICINE-UK, V8, P299, DOI [10.2217/NNM.13.3, 10.2217/nnm.13.3]
   Goyal J, 2012, CANCER LETT, V323, P135, DOI 10.1016/j.canlet.2012.04.001
   Green MR, 2006, ANN ONCOL, V17, P1263, DOI 10.1093/annonc/mdl104
   Guo DY, 2010, PROTEOMICS, V10, P3688, DOI 10.1002/pmic.201000306
   Guo PX, 2010, NAT NANOTECHNOL, V5, P833, DOI [10.1038/nnano.2010.231, 10.1038/NNANO.2010.231]
   Hengst V, 2007, INT J PHARMACEUT, V331, P224, DOI 10.1016/j.ijpharm.2006.11.024
   Hideshima T, 2007, NAT REV CANCER, V7, P585, DOI 10.1038/nrc2189
   Hirabayashi H, 2003, CLIN PHARMACOKINET, V42, P1319, DOI 10.2165/00003088-200342150-00002
   Hirabayashi H, 2001, J CONTROL RELEASE, V70, P183, DOI 10.1016/S0168-3659(00)00355-2
   Hochdörffer K, 2012, J MED CHEM, V55, P7502, DOI 10.1021/jm300493m
   Horch RA, 2004, BIOMACROMOLECULES, V5, P1990, DOI 10.1021/bm049768s
   Hrkach J, 2012, SCI TRANSL MED, V4, DOI 10.1126/scitranslmed.3003651
   Hruby M, 2006, J APPL POLYM SCI, V101, P3192, DOI 10.1002/app.23446
   Huang Y, 2003, MACROMOL BIOSCI, V3, P647, DOI 10.1002/mabi.200350031
   Hur W, 2016, J CONTROL RELEASE, V222, P97, DOI 10.1016/j.jconrel.2015.12.007
   Ibrahim DM, 2020, ACS APPL BIO MATER, V3, P3313, DOI 10.1021/acsabm.0c00250
   Ignjatovic NL, 2010, J MATER SCI-MATER M, V21, P231, DOI 10.1007/s10856-009-3854-6
   Imai Y, 2013, PHYSIOL REV, V93, P481, DOI 10.1152/physrev.00008.2012
   Ishizaki J, 2009, J BONE MINER METAB, V27, P1, DOI 10.1007/s00774-008-0004-z
   Jayaraman P, 2015, ADV DRUG DELIVER REV, V94, P77, DOI 10.1016/j.addr.2015.09.007
   Jeong K, 2016, CANCER LETT, V374, P31, DOI 10.1016/j.canlet.2016.01.050
   Jia Z, 2015, J CONTROL RELEASE, V200, P23, DOI 10.1016/j.jconrel.2014.12.028
   Jiang T, INT J PHARM, V475, P547
   Joshi JR, 2012, Int J Curr Pharm Res, V4, P74
   Kamaly N, 2012, CHEM SOC REV, V41, P2971, DOI 10.1039/c2cs15344k
   Kanasty R, 2013, NAT MATER, V12, P967, DOI [10.1038/NMAT3765, 10.1038/nmat3765]
   Kansara M, 2014, NAT REV CANCER, V14, P722, DOI 10.1038/nrc3838
   Kasugai S, 2000, J BONE MINER RES, V15, P936, DOI 10.1359/jbmr.2000.15.5.936
   Katsumi H, 2020, CHEM PHARM BULL, V68, P560, DOI 10.1248/cpb.c20-00017
   Kawai M, 2011, NAT REV DRUG DISCOV, V10, P141, DOI 10.1038/nrd3299
   Kedar U, 2010, NANOMED-NANOTECHNOL, V6, P714, DOI 10.1016/j.nano.2010.05.005
   Kesharwani P, 2014, PROG POLYM SCI, V39, P268, DOI 10.1016/j.progpolymsci.2013.07.005
   Kim TY, 2004, CLIN CANCER RES, V10, P3708, DOI 10.1158/1078-0432.CCR-03-0655
   Koo OM, 2005, NANOMED-NANOTECHNOL, V1, P193, DOI 10.1016/j.nano.2005.06.004
   Krishnan V, 2013, MOL PHARMACEUT, V10, P2199, DOI 10.1021/mp300350e
   Kue CS, 2016, MED RES REV, V36, P494, DOI 10.1002/med.21387
   Kumari A, 2010, COLLOID SURFACE B, V75, P1, DOI 10.1016/j.colsurfb.2009.09.001
   Kyllönen L, 2015, ACTA BIOMATER, V11, P412, DOI 10.1016/j.actbio.2014.09.006
   Lange R, 2016, BONE, V91, P159, DOI 10.1016/j.bone.2016.08.002
   Larson N, 2012, CHEM MATER, V24, P840, DOI 10.1021/cm2031569
   Lavrador P, 2018, J CONTROL RELEASE, V273, P51, DOI 10.1016/j.jconrel.2018.01.021
   Lee CC, 2005, NAT BIOTECHNOL, V23, P1517, DOI 10.1038/nbt1171
   LEE J, 2013, BIOMED RES INT, V2013, DOI DOI 10.1155/2013/782041
   Legler DF, 2010, INT J BIOCHEM CELL B, V42, P198, DOI 10.1016/j.biocel.2009.09.015
   lem-ozdemir D, 2013, J LABELLED COMPD RAD, V57, P36
   Li CJ, 2016, ORTHOP SURG, V8, P105, DOI 10.1111/os.12238
   Li XS, 2007, CANCER BIOTHER RADIO, V22, P772, DOI 10.1089/cbr.2007.352
   Li Y, 2014, BIOMATERIALS, V35, P8467, DOI 10.1016/j.biomaterials.2014.06.032
   Lian JB, 2012, NAT REV ENDOCRINOL, V8, P212, DOI 10.1038/nrendo.2011.234
   Liang C, 2015, NAT MED, V21, P288, DOI 10.1038/nm.3791
   Lin JH, 1996, BONE, V18, P75, DOI 10.1016/8756-3282(95)00445-9
   Lipton A, 2009, J NATL COMPR CANC NE, V7, pS1
   Liu J, 2015, BIOMATERIALS, V52, P148, DOI 10.1016/j.biomaterials.2015.02.007
   Liu YS, 2014, BIOMATERIALS, V35, P4489, DOI 10.1016/j.biomaterials.2014.02.025
   Long FX, 2012, NAT REV MOL CELL BIO, V13, P27, DOI 10.1038/nrm3254
   Low SA, 2015, BIOMACROMOLECULES, V16, P3145, DOI 10.1021/acs.biomac.5b00777
   Low SA, 2014, BIOCONJUGATE CHEM, V25, P2012, DOI 10.1021/bc500392x
   Low SA, 2012, ADV DRUG DELIVER REV, V64, P1189, DOI 10.1016/j.addr.2012.01.012
   Lu Y, INT J PHARM, V453, P198
   Luhmann T, 2012, J CONTROL RELEASE, V161, P198, DOI 10.1016/j.jconrel.2011.10.001
   Ma HS, 2018, ACTA BIOMATER, V79, P37, DOI 10.1016/j.actbio.2018.08.026
   Ma HS, 2016, ADV FUNCT MATER, V26, P1197, DOI 10.1002/adfm.201504142
   Mahindra A, 2012, NAT REV CLIN ONCOL, V9, P135, DOI 10.1038/nrclinonc.2012.15
   Majumdar S, 2012, MED RES REV, V32, P637, DOI 10.1002/med.20225
   Makhoul I, 2016, NAT REV ENDOCRINOL, V12, P29, DOI 10.1038/nrendo.2015.185
   Manier S, 2016, NAT REV CLIN ONCOL
   Mann AP, 2011, ADV MATER, V23, pH278, DOI 10.1002/adma.201101541
   Mazaheri M, 2015, INT J NANOMED, V10, P6039, DOI 10.2147/IJN.S73737
   MCMURRY L, 1980, P NATL ACAD SCI-BIOL, V77, P3974, DOI 10.1073/pnas.77.7.3974
   Migliorati CA, 2011, NAT REV ENDOCRINOL, V7, P34, DOI 10.1038/nrendo.2010.195
   Miguel L, 2014, PHARM RES, V32, P1794
   Miller K, 2013, BIOMATERIALS, V34, P3795, DOI 10.1016/j.biomaterials.2013.01.052
   Miller K, 2009, ANGEW CHEM INT EDIT, V48, P2949, DOI 10.1002/anie.200805133
   Miller RP, 2010, TOXINS, V2, P2490, DOI 10.3390/toxins2112490
   Min YZ, 2015, CHEM REV, V115, P11147, DOI 10.1021/acs.chemrev.5b00116
   Mojtaba S, INFECT FOCI IMAGING
   Moreno-Vega AI, 2012, J NANOTECHNOL, V2012, DOI 10.1155/2012/936041
   Morgen M, 2013, PHARM RES-DORDR, V30, P257, DOI 10.1007/s11095-012-0870-x
   Movassaghian S, 2015, WIRES NANOMED NANOBI, V7, P691, DOI 10.1002/wnan.1332
   Mukherjee S, 2008, J AM CHEM SOC, V130, P1264, DOI 10.1021/ja0759949
   Mundy GR, 2002, NAT REV CANCER, V2, P584, DOI 10.1038/nrc867
   Mura S, 2013, NAT MATER, V12, P991, DOI [10.1038/NMAT3776, 10.1038/nmat3776]
   Murakami H, 1999, INT J PHARM, V187, P143, DOI 10.1016/S0378-5173(99)00187-8
   Murphy MB, 2007, BIOMACROMOLECULES, V8, P2237, DOI 10.1021/bm070121s
   Murthy SK, 2007, INT J NANOMED, V2, P129
   Naito Y, 2014, INT J PHARMACEUT, V461, P157, DOI 10.1016/j.ijpharm.2013.11.046
   Nan A, 2001, J CONTROL RELEASE, V77, P233, DOI 10.1016/S0168-3659(01)00514-4
   Narum SM, 2020, MICRO NANO TECHNOL, P37, DOI 10.1016/B978-0-12-816662-8.00004-7
   Neale JR, 2009, BIOORG MED CHEM LETT, V19, P680, DOI 10.1016/j.bmcl.2008.12.051
   Newman MR, 2016, CURR OPIN BIOTECH, V40, P125, DOI 10.1016/j.copbio.2016.02.029
   Nicoletti S, 2009, INT J ANTIMICROB AG, V33, P441, DOI 10.1016/j.ijantimicag.2008.10.013
   Oh YK, 2009, ADV DRUG DELIVER REV, V61, P850, DOI 10.1016/j.addr.2009.04.018
   Ordikhani F, 2015, CARBON, V84, P91, DOI 10.1016/j.carbon.2014.11.052
   Ordikhani F, 2015, J MATER SCI-MATER M, V26, P1
   ORME MW, 1994, BIOORG MED CHEM LETT, V4, P1375, DOI 10.1016/S0960-894X(01)80365-6
   Özcan I, 2011, J PHARM SCI-US, V100, P4877, DOI 10.1002/jps.22678
   Özcan I, 2010, INT J NANOMED, V5, P1103, DOI 10.2147/IJN.S15493
   Pan HZ, 2008, MOL PHARMACEUT, V5, P548, DOI 10.1021/mp800003u
   Pan JZ, 2012, TETRAHEDRON, V68, P2943, DOI 10.1016/j.tet.2012.02.040
   Patel KD, 2012, J MATER CHEM, V22, P24945, DOI 10.1039/c2jm33830k
   Pattni BS, 2015, CHEM REV, V115, P10938, DOI 10.1021/acs.chemrev.5b00046
   Peng KT, 2010, BIOMATERIALS, V31, P5227, DOI 10.1016/j.biomaterials.2010.03.027
   PIERCE WM, 1987, P SOC EXP BIOL MED, V186, P96
   Pignatello R, 2009, NANOMEDICINE-UK, V4, P161, DOI 10.2217/17435889.4.2.161
   Pisal DS, J PHARM SCI, V99, P2557
   Plotkin LI, 2016, NAT REV ENDOCRINOL, V12, P593, DOI 10.1038/nrendo.2016.71
   Poole KES, 2005, FASEB J, V19, P1842, DOI 10.1096/fj.05-4221fje
   Power ML, 1999, AM J OBSTET GYNECOL, V181, P1560, DOI 10.1016/S0002-9378(99)70404-7
   Qian JM, 2013, MAT SCI ENG C-MATER, V33, P4587, DOI 10.1016/j.msec.2013.07.016
   Qiao H, 2017, ACS NANO, V11, P7259, DOI 10.1021/acsnano.7b03197
   Rajkumar SV, 2011, NAT REV CLIN ONCOL, V8, P479, DOI 10.1038/nrclinonc.2011.63
   RALL DP, 1957, J NATL CANCER I, V19, P79
   Ramanlal Chaudhari K, J CONTROL RELEASE, V158, P470
   Ranjbar-Mohammadi M, 2013, MAT SCI ENG C-MATER, V33, P4935, DOI 10.1016/j.msec.2013.08.016
   Raphel J, 2016, BIOMATERIALS, V84, P301, DOI 10.1016/j.biomaterials.2016.01.016
   Rasoulianboroujeni M, 2019, MAT SCI ENG C-MATER, V96, P105, DOI 10.1016/j.msec.2018.10.077
   Redlich K, 2012, NAT REV DRUG DISCOV, V11, P234, DOI 10.1038/nrd3669
   Rexeisen EL, 2010, LANGMUIR, V26, P1953, DOI 10.1021/la902571q
   Rotman SG, 2018, J CONTROL RELEASE, V269, P88, DOI 10.1016/j.jconrel.2017.11.009
   Russell RGG, 1999, BONE, V25, P97, DOI 10.1016/S8756-3282(99)00116-7
   Sahoo SK, 2003, DRUG DISCOV TODAY, V8, P1112, DOI 10.1016/S1359-6446(03)02903-9
   Saleh B, 2019, SMALL, V15, DOI 10.1002/smll.201902232
   Salerno M, 2010, CURR CANCER DRUG TAR, V10, P649, DOI 10.2174/156800910793605767
   Santoro M, 2014, J CONTROL RELEASE, V190, P210, DOI 10.1016/j.jconrel.2014.04.014
   Seibel MJ, 2005, NAT CLIN PRACT ONCOL, V2, P504, DOI 10.1038/ncponc0320
   Sevastre AS, 2019, COATINGS, V9, DOI 10.3390/coatings9100628
   Shao HG, 2015, BIOMATERIALS, V60, P92, DOI 10.1016/j.biomaterials.2015.04.048
   Singh RS, 2015, CARBOHYD POLYM, V123, P190, DOI 10.1016/j.carbpol.2015.01.032
   Sinha R, 2006, MOL CANCER THER, V5, P1909, DOI 10.1158/1535-7163.MCT-06-0141
   Song HL, 2016, PHARM DEV TECHNOL, V21, P680, DOI 10.3109/10837450.2015.1045617
   Song J, 2016, ACS APPL MAT INTERFA
   Soppimath KS, 2001, J CONTROL RELEASE, V70, P1, DOI 10.1016/S0168-3659(00)00339-4
   Stepensky D, 2003, CLIN PHARMACOKINET, V42, P863, DOI 10.2165/00003088-200342100-00001
   Sturge J, 2011, NAT REV CLIN ONCOL, V8, P357, DOI 10.1038/nrclinonc.2011.67
   Su H, 2015, J CONTROL RELEASE, V219, P383, DOI 10.1016/j.jconrel.2015.09.056
   Subbiah R, 2015, ADV HEALTHC MATER, V4, P1982, DOI 10.1002/adhm.201500341
   Sun K, 2011, INT J BIOL MACROMOL, V49, P173, DOI 10.1016/j.ijbiomac.2011.04.007
   Susa M, 2009, BMC CANCER, V9, DOI 10.1186/1471-2407-9-399
   Swami A, 2014, P NATL ACAD SCI USA, V111, P10287, DOI 10.1073/pnas.1401337111
   Szabo CM, 2002, J MED CHEM, V45, P2894, DOI 10.1021/jm010279+
   Takahashi-Nishioka Tatsuo, 2008, Curr Drug Discov Technol, V5, P39
   Tan ML, 2010, J CONTROL RELEASE, V144, P196, DOI 10.1016/j.jconrel.2010.01.011
   Tertuliano OA, 2016, NAT MAT
   Thamake SI, 2012, BIOMATERIALS, V33, P7164, DOI 10.1016/j.biomaterials.2012.06.026
   Ubaidus S, 2009, J ELECTRON MICROSC, V58, P381, DOI 10.1093/jmicro/dfp032
   Van Acker HH, 2016, PHARMACOL THERAPEUT, V158, P24, DOI 10.1016/j.pharmthera.2015.11.008
   Veiseh O, 2015, NAT REV DRUG DISCOV, V14, P45, DOI 10.1038/nrd4477
   Ventola C Lee, 2017, P T, V42, P742
   Vidaud C, 2012, CHEM RES TOXICOL, V25, P1161, DOI 10.1021/tx300064m
   Vieira S, 2017, BIOTECHNOL PROGR, V33, P590, DOI 10.1002/btpr.2469
   Vivès E, 2008, BBA-REV CANCER, V1786, P126, DOI 10.1016/j.bbcan.2008.03.001
   Vo TN, 2012, ADV DRUG DELIVER REV, V64, P1292, DOI 10.1016/j.addr.2012.01.016
   Von Hoff DD, 2016, CLIN CANCER RES, V22, P3157, DOI 10.1158/1078-0432.CCR-15-2548
   Walmsley GG, 2015, NANOMED-NANOTECHNOL, V11, P1253, DOI 10.1016/j.nano.2015.02.013
   Wan C, 2014, DRUG DELIV TRANSL RE, V4, P74, DOI 10.1007/s13346-013-0161-z
   Wang AZ, 2012, ANNU REV MED, V63, P185, DOI 10.1146/annurev-med-040210-162544
   Wang CP, 2015, SMALL, V11, P2080, DOI 10.1002/smll.201403315
   Wang D, 2005, ADV DRUG DELIVER REV, V57, P1049, DOI 10.1016/j.addr.2004.12.011
   Wang D, 2007, BIOCONJUGATE CHEM, V18, P1375, DOI 10.1021/bc7002132
   Wang D, 2006, MOL PHARMACEUT, V3, P717, DOI 10.1021/mp0600539
   Wang H, 2015, INT J NANOMED, V10, P5671, DOI 10.2147/IJN.S88798
   Wang JW, 2007, OSTEOPOROSIS INT, V18, P1641, DOI 10.1007/s00198-007-0412-2
   Wang XL, 2014, BIOMATER SCI-UK, V2, P961, DOI [10.1039/c4bm00020j, 10.1039/C4BM00020J]
   Wang ZM, 2015, J BIOMED MATER RES A, V103, P1520, DOI 10.1002/jbm.a.35282
   Watts A, 2001, BRIT DENT J, V190, P309, DOI 10.1038/sj.bdj.4800959a
   Weitzmann MN, 2016, NAT REV ENDOCRINOL, V12, P518, DOI 10.1038/nrendo.2016.91
   Werner ME, 2013, INT J RADIAT ONCOL, V86, P463, DOI 10.1016/j.ijrobp.2013.02.009
   Whitehead KA, 2009, NAT REV DRUG DISCOV, V8, P129, DOI 10.1038/nrd2742
   Wicki A, 2015, J CONTROL RELEASE, V200, P138, DOI 10.1016/j.jconrel.2014.12.030
   Wright NC, 2014, J BONE MINER RES, V29, P2520, DOI 10.1002/jbmr.2269
   Wu Z, 2008, INT J ORAL MAX SURG, V37, P170, DOI 10.1016/j.ijom.2007.06.018
   Xu XY, 2015, TRENDS MOL MED, V21, P223, DOI 10.1016/j.molmed.2015.01.001
   Yameen B, 2014, J CONTROL RELEASE, V190, P485, DOI 10.1016/j.jconrel.2014.06.038
   Ye WL, 2015, SCI REP-UK, V5, DOI 10.1038/srep14614
   Ye WL, 2015, J PHARM SCI-US, V104, P2293, DOI 10.1002/jps.24476
   Yewle JN, 2011, BIOCONJUGATE CHEM, V22, P2496, DOI 10.1021/bc2003132
   Yilgor P, 2009, BIOMATERIALS, V30, P3551, DOI 10.1016/j.biomaterials.2009.03.024
   Yin Q, 2016, P NATL ACAD SCI USA, V113, pE4601, DOI 10.1073/pnas.1603316113
   Yokogawa K, 2001, ENDOCRINOLOGY, V142, P1228, DOI 10.1210/en.142.3.1228
   Yoo JW, 2010, CURR PHARM DESIGN, V16, P2298, DOI 10.2174/138161210791920496
   Yun YR, 2012, REGEN MED, V7, P369, DOI [10.2217/RME.12.1, 10.2217/rme.12.1]
   Zalba S, 2015, J CONTROL RELEASE, V210, P26, DOI 10.1016/j.jconrel.2015.05.271
   Zandi N, 2020, BIOMATERIALS
   Zhai YK, 2014, BONE, V66, P189, DOI 10.1016/j.bone.2014.06.016
   Zhang DW, 2014, MAT SCI ENG C-MATER, V42, P70, DOI 10.1016/j.msec.2014.04.042
   Zhang L, 2008, CLIN PHARMACOL THER, V83, P761, DOI 10.1038/sj.clpt.6100400
   Zhang SW, 2016, ACS APPL MATER INTER, V8, P13242, DOI 10.1021/acsami.6b01432
   Zhang SF, 2007, CHEM SOC REV, V36, P507, DOI 10.1039/b512310k
   Zhang XL, 2006, BIOCHEM BIOPH RES CO, V341, P202, DOI 10.1016/j.bbrc.2005.12.171
   Zhang YF, 2015, J BONE MINER RES, V30, P286, DOI 10.1002/jbmr.2322
   Zhao Y, ADV DRUG DELIV REV, V65, P1763
   Zhu W., 2015, NANOMEDICINE, V12, P69
NR 253
TC 15
Z9 17
U1 7
U2 75
PU WILEY
PI HOBOKEN
PA 111 RIVER ST, HOBOKEN 07030-5774, NJ USA
SN 0198-6325
EI 1098-1128
J9 MED RES REV
JI Med. Res. Rev.
PD MAY
PY 2021
VL 41
IS 3
BP 1221
EP 1254
DI 10.1002/med.21759
EA DEC 2020
PG 34
WC Chemistry, Medicinal; Pharmacology & Pharmacy
WE Science Citation Index Expanded (SCI-EXPANDED)
SC Pharmacology & Pharmacy
GA RM3PS
UT WOS:000600519500001
PM 33347711
DA 2023-12-20
ER

PT J
AU Bassi, G
   Panseri, S
   Dozio, SM
   Sandri, M
   Campodoni, E
   Dapporto, M
   Sprio, S
   Tampieri, A
   Montesi, M
AF Bassi, Giada
   Panseri, Silvia
   Dozio, Samuele Maria
   Sandri, Monica
   Campodoni, Elisabetta
   Dapporto, Massimiliano
   Sprio, Simone
   Tampieri, Anna
   Montesi, Monica
TI Scaffold-based 3D cellular models mimicking the heterogeneity of
   osteosarcoma stem cell niche
SO SCIENTIFIC REPORTS
LA English
DT Article
ID MULTICELLULAR SPHEROIDS; DRUG DISCOVERY; CROSS-LINKING; IN-VITRO;
   EXPRESSION; RESISTANCE; COMPOSITE; STIFFNESS; CULTURE; NANOPARTICLES
AB The failure of the osteosarcoma conventional therapies leads to the growing need for novel therapeutic strategies. The lack of specificity for the Cancer Stem Cells (CSCs) population has been recently identified as the main limitation in the current therapies. Moreover, the traditional two-dimensional (2D) in vitro models, employed in the drug testing and screening as well as in the study of cell and molecular biology, are affected by a poor in vitro-in vivo translation ability. To overcome these limitations, this work provides two tumour engineering approaches as new tools to address osteosarcoma and improve therapy outcomes. In detail, two different hydroxyapatite-based bone-mimicking scaffolds were used to recapitulate aspects of the in vivo tumour microenvironment, focusing on CSCs niche. The biological performance of human osteosarcoma cell lines (MG63 and SAOS-2) and enriched-CSCs were deeply analysed in these complex cell culture models. The results highlight the fundamental role of the tumour microenvironment proving the mimicry of osteosarcoma stem cell niche by the use of CSCs together with the biomimetic scaffolds, compared to conventional 2D culture systems. These advanced 3D cell culture in vitro tumour models could improve the predictivity of preclinical studies and strongly enhance the clinical translation.
C1 [Bassi, Giada; Panseri, Silvia; Dozio, Samuele Maria; Sandri, Monica; Campodoni, Elisabetta; Dapporto, Massimiliano; Sprio, Simone; Tampieri, Anna; Montesi, Monica] Natl Res Council Italy, CNR ISTEC, Inst Sci & Technol Ceram, I-48018 Faenza, RA, Italy.
C3 Consiglio Nazionale delle Ricerche (CNR); Istituto di Scienza e
   Tecnologia dei Materiali Ceramici (ISTEC-CNR)
RP Bassi, G; Montesi, M (通讯作者)，Natl Res Council Italy, CNR ISTEC, Inst Sci & Technol Ceram, I-48018 Faenza, RA, Italy.
EM giada.bassi@istec.cnr.it; monica.montesi@istec.cnr.it
RI Campodoni, Elisabetta/AFM-6799-2022; Panseri, Silvia/AAW-2856-2020;
   Tampieri, Anna/IAR-5011-2023; Sandri, Monica/AAY-4322-2020; Montesi,
   Monica/J-8861-2018; Sprio, Simone/IAR-4955-2023; Dapporto,
   Massimiliano/N-3427-2013
OI Panseri, Silvia/0000-0002-8099-7132; Montesi,
   Monica/0000-0002-9192-8554; Bassi, Giada/0000-0001-8496-5077; Dozio,
   Samuele Maria/0000-0003-1567-2857; Dapporto,
   Massimiliano/0000-0002-8783-4061
CR Acerbi I, 2015, INTEGR BIOL-UK, V7, P1120, DOI 10.1039/c5ib00040h
   Achilli TM, 2012, EXPERT OPIN BIOL TH, V12, P1347, DOI 10.1517/14712598.2012.707181
   Alfranca A, 2015, CELL MOL LIFE SCI, V72, P3097, DOI 10.1007/s00018-015-1918-y
   Allison Daniel C., 2012, Sarcoma, V2012, P704872, DOI 10.1155/2012/704872
   Avnet S, 2008, INT J ONCOL, V33, P1231, DOI 10.3892/ijo_00000113
   Bacci G, 2005, EUR J CANCER, V41, P2836, DOI 10.1016/j.ejca.2005.08.026
   Basu-Roy U, 2012, ONCOGENE, V31, P2270, DOI 10.1038/onc.2011.405
   Bouchet BP, 2017, J CELL SCI, V130, P39, DOI 10.1242/jcs.189431
   Brigo L, 2017, ACTA BIOMATER, V55, P373, DOI 10.1016/j.actbio.2017.03.036
   Brown HK, 2017, CANCER LETT, V386, P189, DOI 10.1016/j.canlet.2016.11.019
   Charoen KM, 2014, BIOMATERIALS, V35, P2264, DOI 10.1016/j.biomaterials.2013.11.038
   Chaudhuri O, 2014, NAT MATER, V13, P970, DOI [10.1038/nmat4009, 10.1038/NMAT4009]
   Chen S, 2014, CALCIFIED TISSUE INT, V94, P68, DOI 10.1007/s00223-013-9773-z
   Cox TR, 2011, DIS MODEL MECH, V4, P165, DOI 10.1242/dmm.004077
   Dapporto M, 2016, J EUR CERAM SOC, V36, P2383, DOI 10.1016/j.jeurceramsoc.2015.10.020
   De Luca A, 2018, J EXP CLIN CANC RES, V37, DOI 10.1186/s13046-017-0663-5
   Deans TL, 2012, P NATL ACAD SCI USA, V109, P15217, DOI 10.1073/pnas.1204705109
   DeLaney TF, 2005, INT J RADIAT ONCOL, V61, P492, DOI 10.1016/j.ijrobp.2004.05.051
   Dilnawaz F, 2013, EUR J PHARM BIOPHARM, V85, P452, DOI 10.1016/j.ejpb.2013.07.013
   Discher DE, 2005, SCIENCE, V310, P1139, DOI 10.1126/science.1116995
   Du L, 2018, CELL DEATH DIS, V9, DOI 10.1038/s41419-018-0745-0
   Duan Z, 2002, CYTOKINE, V17, P234, DOI 10.1006/cyto.2001.1008
   Edmondson R, 2014, ASSAY DRUG DEV TECHN, V12, P207, DOI 10.1089/adt.2014.573
   Engler AJ, 2006, CELL, V126, P677, DOI 10.1016/j.cell.2006.06.044
   Engler AJ, 2004, J CELL BIOL, V166, P877, DOI 10.1083/jcb.200405004
   Ferrari S, 2003, J CLIN ONCOL, V21, P710, DOI 10.1200/JCO.2003.03.141
   Fong ELS, 2016, BIOMATERIALS, V108, P197, DOI 10.1016/j.biomaterials.2016.08.052
   Friedl P, 2008, CANCER RES, V68, P7247, DOI 10.1158/0008-5472.CAN-08-0784
   Fuchs E, 2004, CELL, V116, P769, DOI 10.1016/S0092-8674(04)00255-7
   Gatta G, 2005, J CLIN ONCOL, V23, P3742, DOI 10.1200/JCO.2005.00.554
   Gibbs CP, 2005, NEOPLASIA, V7, P967, DOI 10.1593/neo.05394
   Ginestier C, 2010, J CLIN INVEST, V120, P485, DOI 10.1172/JCI39397
   Guo MJ, 2014, PLOS ONE, V9, DOI 10.1371/journal.pone.0090518
   Guo XD, 2017, CANCER CELL INT, V17, DOI 10.1186/s12935-017-0398-6
   Horvath P, 2016, NAT REV DRUG DISCOV, V15, P751, DOI 10.1038/nrd.2016.175
   Huang KY, 2012, ACS NANO, V6, P4483, DOI 10.1021/nn301282m
   Huang YS, 2012, APOPTOSIS, V17, P749, DOI 10.1007/s10495-012-0734-1
   Huh D, 2011, TRENDS CELL BIOL, V21, P745, DOI 10.1016/j.tcb.2011.09.005
   Hutmacher DW, 2010, TRENDS BIOTECHNOL, V28, P125, DOI 10.1016/j.tibtech.2009.12.001
   Ivanov DP, 2017, SCI REP-UK, V7, DOI 10.1038/srep41160
   Izadpanah S, 2020, J CELL PHYSIOL, V235, P4167, DOI 10.1002/jcp.29344
   Jabbari E, 2015, PLOS ONE, V10, DOI 10.1371/journal.pone.0132377
   Jinushi M, 2012, AM J CANCER RES, V2, P529
   Kager L, 2010, CANCER-AM CANCER SOC, V116, P5316, DOI 10.1002/cncr.25287
   Kamal A. F., 2018, OPEN STEM CELL J, V5, P1, DOI [DOI 10.2174/1876893801805010001, 10.2174/1876893801805010001]
   Kim JW, 2006, CELL METAB, V3, P177, DOI 10.1016/j.cmet.2006.02.002
   Krishnakumar GS, 2018, INT J BIOL MACROMOL, V106, P739, DOI 10.1016/j.ijbiomac.2017.08.076
   Krishnakumar GS, 2017, MAT SCI ENG C-MATER, V77, P594, DOI 10.1016/j.msec.2017.03.255
   Kundu B, 2019, ACS APPL MATER INTER, V11, P14548, DOI 10.1021/acsami.8b22724
   Kuwai T, 2003, INT J CANCER, V105, P176, DOI 10.1002/ijc.11068
   Lee YH, 2017, ONCOL LETT, V14, P171, DOI 10.3892/ol.2017.6132
   Livak KJ, 2001, METHODS, V25, P402, DOI 10.1006/meth.2001.1262
   Lü WD, 2014, PLOS ONE, V9, DOI 10.1371/journal.pone.0103672
   Lu YH, 2013, CANCER LETT, V340, P113, DOI 10.1016/j.canlet.2013.07.009
   McQueen P, 2011, EXPERT REV ANTICANC, V11, P1223, DOI [10.1586/era.11.94, 10.1586/ERA.11.94]
   Monteiro MV, 2020, BIOMATER SCI-UK, V8, P1855, DOI 10.1039/c9bm02075f
   Montesi M, 2015, J BIOMED MATER RES A, V103, P224, DOI 10.1002/jbm.a.35170
   Mortezaee K, 2020, LIFE SCI, V249, DOI 10.1016/j.lfs.2020.117534
   Ottaviani G, 2009, CANCER TREAT RES, V152, P3, DOI 10.1007/978-1-4419-0284-9_1
   Pampaloni F, 2007, NAT REV MOL CELL BIO, V8, P839, DOI 10.1038/nrm2236
   Panseri S, 2016, FRONT BIOENG BIOTECH, V4, DOI 10.3389/fbioe.2016.00048
   Panseri S, 2012, PLOS ONE, V7, DOI 10.1371/journal.pone.0038710
   Vernot JP, 2020, FRONT MOL BIOSCI, V7, DOI 10.3389/fmolb.2020.00063
   Plaks V, 2015, CELL STEM CELL, V16, P225, DOI 10.1016/j.stem.2015.02.015
   Roundhill EA, 2019, CANCER LETT, V453, P142, DOI 10.1016/j.canlet.2019.03.011
   Salamanna F, 2016, ONCOTARGET, V7, P44803, DOI 10.18632/oncotarget.8394
   Santaliz-Ruiz LEIV, 2014, INT J CANCER, V135, P2741, DOI 10.1002/ijc.28690
   Scaglione S, 2012, SCI REP-UK, V2, DOI 10.1038/srep00274
   Scheideler L, 2007, DENT MATER, V23, P469, DOI 10.1016/j.dental.2006.03.005
   Semler EJ, 2000, BIOTECHNOL BIOENG, V69, P359, DOI 10.1002/1097-0290(20000820)69:4<359::AID-BIT2>3.0.CO;2-Q
   Sionkowska A, 2010, INT J BIOL MACROMOL, V47, P483, DOI 10.1016/j.ijbiomac.2010.07.002
   Stiller CA, 2013, EUR J CANCER, V49, P684, DOI 10.1016/j.ejca.2012.09.011
   Tampieri A, 2003, J BIOMED MATER RES A, V67A, P618, DOI 10.1002/jbm.a.10039
   Tampieri A, 2008, BIOMATERIALS, V29, P3539, DOI 10.1016/j.biomaterials.2008.05.008
   Tampieri A, 2019, BIOMATER SCI-UK, V7, P307, DOI 10.1039/c8bm01145a
   Tampieri A, 2011, TRENDS BIOTECHNOL, V29, P526, DOI 10.1016/j.tibtech.2011.04.011
   Tang QL, 2011, CANCER LETT, V311, P113, DOI 10.1016/j.canlet.2011.07.016
   Taubenberger AV, 2016, ACTA BIOMATER, V36, P73, DOI 10.1016/j.actbio.2016.03.017
   Tlsty TD, 2006, ANNU REV PATHOL-MECH, V1, P119, DOI 10.1146/annurev.pathol.1.110304.100224
   Toniatti C, 2014, CANCER DISCOV, V4, P397, DOI 10.1158/2159-8290.CD-13-0452
   Tu B, 2016, ONCOTARGET, V7, P48296, DOI 10.18632/oncotarget.10219
   Visvader JE, 2011, NATURE, V469, P314, DOI 10.1038/nature09781
   Xiao H, 2014, TUMOR BIOL, V35, P1023, DOI 10.1007/s13277-013-1136-x
   Xiao X, 2018, J EXP CLIN CANC RES, V37, DOI 10.1186/s13046-018-0880-6
   Xie T, 2007, DEVELOPMENT, V134, P2001, DOI 10.1242/dev.002022
   Zhang C, 2019, J CANCER, V10, P6511, DOI 10.7150/jca.29931
NR 86
TC 31
Z9 31
U1 3
U2 17
PU NATURE RESEARCH
PI BERLIN
PA HEIDELBERGER PLATZ 3, BERLIN, 14197, GERMANY
SN 2045-2322
J9 SCI REP-UK
JI Sci Rep
PD DEC 18
PY 2020
VL 10
IS 1
AR 22294
DI 10.1038/s41598-020-79448-y
PG 12
WC Multidisciplinary Sciences
WE Science Citation Index Expanded (SCI-EXPANDED)
SC Science & Technology - Other Topics
GA PL3VS
UT WOS:000603054400009
PM 33339857
OA gold, Green Published
DA 2023-12-20
ER

PT J
AU Lei, L
   Zhang, YC
   Jian, Q
   Lei, L
   Lv, N
   Williamson, RA
   Chen, P
   Zhang, D
   Hu, JS
AF Lei, Li
   Zhang, Yuchen
   Jian, Qiang
   Lei, Lei
   Lv, Nan
   Williamson, Ramone A.
   Chen, Ping
   Zhang, Dan
   Hu, Jinsong
TI Resistance of osteosarcoma cells to the proapoptotic effects of
   carfilzomib involves activation of mitogen activated protein kinase
   pathways
SO EXPERIMENTAL PHYSIOLOGY
LA English
DT Article
DE apoptosis; carfilzomib; MAPK; osteosarcoma; synergy
ID INHIBITOR-INDUCED APOPTOSIS; MULTIPLE-MYELOMA; PROTEASOME INHIBITORS;
   BORTEZOMIB RESISTANCE; CYCLE ARREST; MAP KINASE; MCL-1; GROWTH;
   AUTOPHAGY; THERAPY
AB New Findings
   What is the central question of this study? Carfilzomib, a second-generation proteasome inhibitor approved for the treatment of multiple myeloma, shows efficacy against osteosarcoma. However, drug resistance remains a major challenge. What is the role of carfilzomib-induced changes in mitogen-activated protein kinase (MAPK) pathways in the sensitivity of osteosarcoma cells to the proapoptotic effects of the drug?
   What is the main finding and its importance? The dose-dependent antiapoptotic effects in osteosarcoma are associated with activation of MAPK signalling. Combinational targeting of MAPK signalling pathways can synergistically enhance carfilzomib-induced cell apoptosis, suggesting that MAPK inhibitors in combination with proteasome inhibitors can serve as a novel therapeutic tool for osteosarcoma.
   Osteosarcoma is the most common primary bone malignancy. Despite efforts to improve outcomes, the overall survival rates for osteosarcoma have remained unchanged over the past three decades. In this study, we assessed the proapoptotic effects of the second-generation proteasome inhibitor carfilzomib on osteosarcoma and investigated the potential mechanisms underlying the synergistic proapoptotic action when combined with mitogen-activated protein kinase (MAPK) inhibitors. We found that carfilzomib alone significantly inhibited cell proliferation and induced apoptosis in a dose-dependent manner, characterized by the induction of cleaved caspase 3 and poly (ADP-ribose) polymerase. More importantly, focusing on the changes of antiapoptotic B-cell lymphoma 2 (Bcl-2) family members and signalling pathways, we found a striking induction of myeloid cell leukaemia 1 (Mcl-1) and the activation of MAPK pathways. Furthermore, we observed that combinational targeting of the MAPK pathways using the specific inhibitors U0126, SP600125 or SB203580 synergistically enhanced carfilzomib-induced cell apoptosis. Notably, we found that the combinational inhibition of extracellular signal-regulated kinase or c-Jun N-terminal kinase MAPK pathways significantly decreased the expression of the three antiapoptotic Bcl-2 family proteins, and in particular this reversed induction of Mcl-1 by carfilzomib. Collectively, our findings show that activation of the MAPK pathways contributes to the mechanisms of drug resistance to carfilzomib. In addition, the synergistic proapoptotic action of MAPK and proteasome inhibitors in osteosarcoma cells suggests that combinational therapy with both drug types may serve as a novel strategy for the clinical management of osteosarcoma.
C1 [Lei, Li; Jian, Qiang; Lei, Lei; Lv, Nan; Williamson, Ramone A.; Chen, Ping; Zhang, Dan; Hu, Jinsong] Xi An Jiao Tong Univ, Dept Cell Biol & Genet, Hlth Sci Ctr, 76 Yanta West Rd, Xian 710061, Shaanxi, Peoples R China.
   [Zhang, Yuchen] Xi An Jiao Tong Univ, Dept Oncol, Affiliated Hosp 1, Xian, Shaanxi, Peoples R China.
C3 Xi'an Jiaotong University; Xi'an Jiaotong University
RP Hu, JS (通讯作者)，Xi An Jiao Tong Univ, Dept Cell Biol & Genet, Hlth Sci Ctr, 76 Yanta West Rd, Xian 710061, Shaanxi, Peoples R China.
EM jinsong.hu@xjtu.edu.cn
RI Zhang, Yuchen/GYI-8858-2022; zhang, yu/HNS-5948-2023
OI Hu, Jinsong/0000-0003-0565-4567
FU National Natural Science Foundation of China [81802691]; OpeningProject
   ofKey Laboratory of Shaanxi Province forCraniofacial PrecisionMedicine
   Research, College of Stomatology, Xi'an Jiaotong University
   [2019LHM-KFKT004]; Shaanxi Natural Science Foundation [2018JM7030]
FX National Natural Science Foundation of China, Grant/Award Number:
   81802691; OpeningProject ofKey Laboratory of Shaanxi Province
   forCraniofacial PrecisionMedicine Research, College of Stomatology,
   Xi'an Jiaotong University, Grant/Award Number: 2019LHM-KFKT004; Shaanxi
   Natural Science Foundation, Grant/Award Number: 2018JM7030
CR Allison Daniel C., 2012, Sarcoma, V2012, P704872, DOI 10.1155/2012/704872
   Bard JAM, 2018, ANNU REV BIOCHEM, V87, P697, DOI 10.1146/annurev-biochem-062917-011931
   Biermann JS, 2013, J NATL COMPR CANC NE, V11, P688, DOI 10.6004/jnccn.2013.0088
   Bonvini P, 2007, LEUKEMIA, V21, P838, DOI 10.1038/sj.leu.2404528
   Booy EP, 2011, ONCOGENE, V30, P2367, DOI 10.1038/onc.2010.616
   Boutros T, 2008, PHARMACOL REV, V60, P261, DOI 10.1124/pr.107.00106
   Braicu C, 2019, CANCERS, V11, DOI 10.3390/cancers11101618
   Brunelle JK, 2009, J CELL SCI, V122, P437, DOI 10.1242/jcs.031682
   Chang I, 2016, J BIOL CHEM, V291, P18199, DOI 10.1074/jbc.M116.717793
   Chen S, 2014, BLOOD, V124, P2687, DOI 10.1182/blood-2014-03-564534
   Chou TC, 2010, CANCER RES, V70, P440, DOI 10.1158/0008-5472.CAN-09-1947
   Duan W, 2006, CURR DRUG TARGETS, V7, P691, DOI 10.2174/138945006777435353
   Fan FJ, 2014, CANCER LETT, V343, P286, DOI 10.1016/j.canlet.2013.09.042
   Frassanito MA, 2016, LEUKEMIA, V30, P640, DOI 10.1038/leu.2015.289
   Fricker LD, 2020, ANNU REV PHARMACOL, V60, P457, DOI 10.1146/annurev-pharmtox-010919-023603
   Guerrero-Garcia TA, 2018, EXPERT REV PROTEOMIC, V15, P1033, DOI 10.1080/14789450.2018.1543595
   Hahm ER, 2014, MOL CARCINOGEN, V53, P907, DOI 10.1002/mc.22050
   Harris MA, 2020, CANCERS, V12, DOI 10.3390/cancers12051207
   Hu JS, 2012, BLOOD, V119, P826, DOI 10.1182/blood-2011-07-366492
   Huang ZB, 2014, FUTURE ONCOL, V10, P1795, DOI [10.2217/fon.14.30, 10.2217/FON.14.30]
   Jeffrey KL, 2007, NAT REV DRUG DISCOV, V6, P391, DOI 10.1038/nrd2289
   Kansara M, 2014, NAT REV CANCER, V14, P722, DOI 10.1038/nrc3838
   Khan ML, 2011, FUTURE ONCOL, V7, P607, DOI [10.2217/fon.11.42, 10.2217/FON.11.42]
   Khavari TA, 2007, CELL CYCLE, V6, P2928, DOI 10.4161/cc.6.23.4998
   Kodama Y, 2009, GASTROENTEROLOGY, V136, P1423, DOI 10.1053/j.gastro.2008.12.064
   Kuhn DJ, 2007, BLOOD, V110, P3281, DOI 10.1182/blood-2007-01-065888
   Lou ZY, 2013, J INT MED RES, V41, P1505, DOI 10.1177/0300060513490618
   Low HB, 2016, IMMUNE NETW, V16, P85
   Lu GR, 2008, CANCER BIOL THER, V7, P603, DOI 10.4161/cbt.7.4.5564
   Luetke A, 2014, CANCER TREAT REV, V40, P523, DOI 10.1016/j.ctrv.2013.11.006
   Miller Benjamin J, 2013, J Bone Joint Surg Am, V95, pe89, DOI 10.2106/JBJS.L.01189
   Mirabello L, 2009, INT J CANCER, V125, P229, DOI 10.1002/ijc.24320
   Morrison Deborah K, 2012, Cold Spring Harb Perspect Biol, V4, DOI 10.1101/cshperspect.a011254
   Navas TA, 2006, LEUKEMIA, V20, P1017, DOI 10.1038/sj.leu.2404200
   Niewerth D, 2015, DRUG RESIST UPDATE, V18, P18, DOI 10.1016/j.drup.2014.12.001
   Nikesitch N, 2018, CLIN TRANSL IMMUNOL, V7, DOI 10.1002/cti2.1007
   Olson JM, 2004, TRENDS MOL MED, V10, P125, DOI 10.1016/j.molmed.2004.01.007
   Patatsos K, 2018, VET COMP ONCOL, V16, P544, DOI 10.1111/vco.12413
   Rauch N, 2016, CURR OPIN STRUC BIOL, V41, P151, DOI 10.1016/j.sbi.2016.07.019
   Roeten MSF, 2018, CANCER CHEMOTH PHARM, V81, P227, DOI 10.1007/s00280-017-3489-0
   Shapovalov Y, 2010, INT J CANCER, V127, P67, DOI 10.1002/ijc.25024
   Siegel DS, 2012, BLOOD, V120, P2817, DOI 10.1182/blood-2012-05-425934
   Su B, 1996, CURR OPIN IMMUNOL, V8, P402, DOI 10.1016/S0952-7915(96)80131-2
   Sui XB, 2014, CANCER LETT, V344, P174, DOI 10.1016/j.canlet.2013.11.019
   Tsvetkov P, 2018, CELL DEATH DIS, V9, DOI 10.1038/s41419-018-0806-4
   Wada T, 2004, ONCOGENE, V23, P2838, DOI 10.1038/sj.onc.1207556
   Wang HQ, 2009, BRIT J PHARMACOL, V158, P1405, DOI 10.1111/j.1476-5381.2009.00455.x
NR 47
TC 3
Z9 3
U1 0
U2 7
PU WILEY
PI HOBOKEN
PA 111 RIVER ST, HOBOKEN 07030-5774, NJ USA
SN 0958-0670
EI 1469-445X
J9 EXP PHYSIOL
JI Exp. Physiol.
PD FEB
PY 2021
VL 106
IS 2
BP 438
EP 449
DI 10.1113/EP088762
EA DEC 2020
PG 12
WC Physiology
WE Science Citation Index Expanded (SCI-EXPANDED)
SC Physiology
GA QA0KF
UT WOS:000599518100001
PM 33336554
OA Bronze
DA 2023-12-20
ER

PT J
AU Lin, ZJ
   Fan, ZH
   Zhang, XH
   Wan, J
   Liu, T
AF Lin, Zhengjun
   Fan, Zhihua
   Zhang, Xianghong
   Wan, Jia
   Liu, Tang
TI Cellular plasticity and drug resistance in sarcoma
SO LIFE SCIENCES
LA English
DT Review
DE Sarcoma; Cellular plasticity; Drug resistance; Epithelial-mesenchymal
   transition; Tumor microenvironment
ID MESENCHYMAL STEM-CELLS; PROMOTES OSTEOSARCOMA INVASION; E-CADHERIN;
   TGF-BETA; SENSITIZES OSTEOSARCOMA; RHABDOMYOSARCOMA CELLS; EPITHELIAL
   TRANSITION; TRANSCRIPTION FACTORS; SIGNALING PATHWAYS; WNT/BETA-CATENIN
AB Sarcomas, originating from mesenchymal progenitor stem cells, are a group of rare malignant tumors with poor prognosis. Wide surgical resection, chemotherapy, and radiotherapy are the most common sarcoma treatments. However, sarcomas' response rates to chemotherapy are quite low and sarcoma cells can have intrinsic or acquired resistance after treatment with chemotherapeutics drugs, leading to the development of multi-drug resistance (MDR). Cancer cellular plasticity plays pivotal roles in cancer initiation, progression, therapy resistance and cancer relapse. Moreover, cancer cellular plasticity can be regulated by a multitude of factors, such as genetic and epigenetic alterations, tumor microenvironment (TME) or selective pressure imposed by treatment. Recent studies have demonstrated that cellular plasticity is involved in sarcoma progression and chemoresistance. It's essential to understand the molecular mechanisms of cellular plasticity as well as its roles in sarcoma progression and drug resistance. Therefore, this review focuses on the regulatory mechanisms and pathological roles of these diverse cellular plasticity programs in sarcoma. Additionally, we propose cellular plasticity as novel therapeutic targets to reduce sarcoma drug resistance.
C1 [Zhang, Xianghong; Wan, Jia; Liu, Tang] Cent South Univ, Xiangya Hosp 2, Dept Orthoped, 139 Middle Renmin Rd, Changsha 410011, Hunan, Peoples R China.
   [Lin, Zhengjun; Fan, Zhihua] Cent South Univ, Xiangya Sch Med, Changsha 410013, Hunan, Peoples R China.
C3 Central South University; Central South University
RP Liu, T (通讯作者)，Cent South Univ, Xiangya Hosp 2, Dept Orthoped, 139 Middle Renmin Rd, Changsha 410011, Hunan, Peoples R China.
EM 2204170206@csu.edu.cn; liutang1204@csu.edu.cn
FU National Natural Science Foundation of China [81672176, 81871783]
FX This study was supported by grants from National Natural Science
   Foundation of China (Grant No. 81672176 and 81871783).
CR Adamski J, 2013, PLOS ONE, V8, DOI 10.1371/journal.pone.0065304
   Alba-Castellón L, 2014, NEOPLASIA, V16, P413, DOI 10.1016/j.neo.2014.05.002
   Alfranca A, 2015, CELL MOL LIFE SCI, V72, P3097, DOI 10.1007/s00018-015-1918-y
   Nieto MA, 2016, CELL, V166, P21, DOI 10.1016/j.cell.2016.06.028
   Angulo P, 2017, J HEMATOL ONCOL, V10, DOI 10.1186/s13045-016-0373-z
   Aryee DNT, 2010, CANCER RES, V70, P4015, DOI 10.1158/0008-5472.CAN-09-4333
   Avnet S, 2019, AM J CANCER RES, V9, P1127
   Avnet S, 2017, INT J CANCER, V140, P1331, DOI 10.1002/ijc.30540
   Baribeau S, 2014, PLOS ONE, V9, DOI 10.1371/journal.pone.0086987
   Behren A, 2019, FRONT ONCOL, V9, DOI 10.3389/fonc.2019.00276
   Blattmann C, 2015, RADIAT ONCOL, V10, DOI 10.1186/s13014-015-0455-z
   Capobianco E, 2014, PLOS ONE, V9, DOI 10.1371/journal.pone.0095596
   Chaturvedi A, 2014, MOL BIOL CELL, V25, P2695, DOI 10.1091/mbc.E14-01-0007
   Chaturvedi Aashi, 2012, Genes Cancer, V3, P102, DOI 10.1177/1947601912457024
   Chbani L, 2009, AM J CLIN PATHOL, V131, P222, DOI 10.1309/AJCPU98ABIPVJAIV
   Chen J, 2014, TUMOR BIOL, V35, P1383, DOI 10.1007/s13277-013-1189-x
   Chen YT, 2017, CELL ADHES MIGR, V11, P338, DOI 10.1080/19336918.2016.1221567
   Cheng M, 2018, EUR J PHARMACOL, V840, P1, DOI 10.1016/j.ejphar.2018.09.032
   Choo S, 2018, PEDIATR BLOOD CANCER, V65, DOI 10.1002/pbc.26721
   Clevers H, 2011, NAT MED, V17, P313, DOI 10.1038/nm.2304
   Cortini M, 2017, CANCER LETT, V405, P90, DOI 10.1016/j.canlet.2017.07.024
   Cortini M, 2016, PLOS ONE, V11, DOI 10.1371/journal.pone.0166500
   da Silva-Diz V, 2018, SEMIN CANCER BIOL, V53, P48, DOI 10.1016/j.semcancer.2018.08.009
   Dai G, 2019, MOL CARCINOGEN, V58, P3, DOI 10.1002/mc.22873
   Dai J, 2019, J MECH BEHAV BIOMED, V90, P226, DOI 10.1016/j.jmbbm.2018.10.012
   Ding L, 2018, INT J ONCOL, V52, P1841, DOI 10.3892/ijo.2018.4345
   Dongre A, 2019, NAT REV MOL CELL BIO, V20, P69, DOI 10.1038/s41580-018-0080-4
   El Naggar A, 2012, PEDIATR BLOOD CANCER, V59, P1215, DOI 10.1002/pbc.24191
   Fan SL, 2019, BIOCHEM CELL BIOL, V97, P446, DOI 10.1139/bcb-2018-0236
   Fang S, 2016, ONCOL LETT, V12, P5007, DOI 10.3892/ol.2016.5342
   Faurobert E, 2015, CURR OPIN ONCOL, V27, P64, DOI 10.1097/CCO.0000000000000154
   Feng TY, 2020, ONCOL REP, V43, P491, DOI 10.3892/or.2019.7452
   Franchi A, 1998, J PATHOL, V185, P284, DOI 10.1002/(SICI)1096-9896(199807)185:3<284::AID-PATH94>3.0.CO;2-Z
   Franzetti GA, 2017, ONCOGENE, V36, P3505, DOI 10.1038/onc.2016.498
   Gauthaman K, 2012, J CELL BIOCHEM, V113, P2027, DOI 10.1002/jcb.24073
   Gazitt Y, 2009, INT J ONCOL, V34, P551, DOI 10.3892/ijo_00000181
   Guerriero JL, 2018, TRENDS MOL MED, V24, P472, DOI 10.1016/j.molmed.2018.03.006
   Guo Y, 2007, J ORTHOP RES, V25, P964, DOI 10.1002/jor.20356
   Hahm KB, 1999, NAT GENET, V23, P222, DOI 10.1038/13854
   Han XX, 2019, BIOL CHEM, V400, P545, DOI 10.1515/hsz-2018-0292
   Han Y, 2019, CANCER LETT, V440, P116, DOI 10.1016/j.canlet.2018.10.011
   Haslehurst AM, 2012, BMC CANCER, V12, DOI 10.1186/1471-2407-12-91
   Hass R, 2011, CELL COMMUN SIGNAL, V9, DOI 10.1186/1478-811X-9-12
   Hatina J, 2019, ADV EXP MED BIOL, V1123, P95, DOI 10.1007/978-3-030-11096-3_7
   Hawkins AG, 2020, JCI INSIGHT, V5, DOI 10.1172/jci.insight.135188
   Haydon RC, 2007, CLIN ORTHOP RELAT R, P237, DOI 10.1097/BLO.0b013e31802b683c
   He C, 2019, CELL DEATH DIS, V10, DOI 10.1038/s41419-019-1347-1
   He C, 2019, CLIN EPIGENETICS, V11, DOI 10.1186/s13148-018-0605-x
   He F, 2019, ONCOL REP, V41, P2729, DOI 10.3892/or.2019.7078
   Heinicke U, 2015, ONCOTARGET, V6, P37836, DOI 10.18632/oncotarget.6097
   Heinicke U, 2014, CANCER LETT, V351, P50, DOI 10.1016/j.canlet.2014.04.021
   Herranz N, 2008, MOL CELL BIOL, V28, P4772, DOI 10.1128/MCB.00323-08
   Horbach L, 2018, MOL CLIN ONCOL, V8, P719, DOI 10.3892/mco.2018.1608
   Hu K, 2016, ONCOL REP, V36, P1219, DOI 10.3892/or.2016.4922
   Jiang R, 2017, J CELL BIOCHEM, V118, P3765, DOI 10.1002/jcb.26024
   Jiang TM, 2019, BIOMATERIALS, V188, P130, DOI 10.1016/j.biomaterials.2018.10.015
   Kauer M, 2009, PLOS ONE, V4, DOI 10.1371/journal.pone.0005415
   Khakoo AY, 2006, J EXP MED, V203, P1235, DOI 10.1084/jem.20051921
   Kim DH, 2002, CELL, V110, P163, DOI 10.1016/S0092-8674(02)00808-5
   Kim EH, 2016, ONCOTARGET, V7, P70869, DOI 10.18632/oncotarget.12281
   Klymkowsky MW, 2009, AM J PATHOL, V174, P1588, DOI 10.2353/ajpath.2009.080545
   Komohara Y, 2017, J PATHOL, V241, P313, DOI 10.1002/path.4824
   Komori T, 2010, CELL TISSUE RES, V339, P189, DOI 10.1007/s00441-009-0832-8
   Lamora A, 2016, J CLIN MED, V5, DOI 10.3390/jcm5110096
   Lamouille S, 2014, NAT REV MOL CELL BIO, V15, P178, DOI 10.1038/nrm3758
   Lanzi C, 2019, CANCERS, V11, DOI 10.3390/cancers11030408
   Lee KW, 2014, CANCER LETT, V343, P62, DOI 10.1016/j.canlet.2013.09.013
   Lewis DM, 2016, P NATL ACAD SCI USA, V113, P9292, DOI 10.1073/pnas.1605317113
   Li YQ, 2018, CANCER RES, V78, P230, DOI [10.1158/0008-5472.CAN-17-1961, 10.1158/0008-5472.can-17-1961]
   Lim J, 2012, DEVELOPMENT, V139, P3471, DOI 10.1242/dev.071209
   Lin ST, 2015, CELL MOL LIFE SCI, V72, P2395, DOI 10.1007/s00018-014-1831-9
   Lin ZJ, 2016, J CANCER RES CLIN, V142, P239, DOI 10.1007/s00432-015-2028-9
   Liu CX, 2019, EBIOMEDICINE, V50, P122, DOI 10.1016/j.ebiom.2019.10.060
   Loganathan SN, 2019, MOL CANCER THER, V18, P929, DOI 10.1158/1535-7163.MCT-18-1151
   Loria R, 2018, ONCOGENE, V37, P5926, DOI 10.1038/s41388-018-0394-x
   Lu W, 2019, DEV CELL, V49, P361, DOI 10.1016/j.devcel.2019.04.010
   Lytle NK, 2018, NAT REV CANCER, V18, P669, DOI 10.1038/s41568-018-0056-x
   Ma YM, 2013, BIOCHEM BIOPH RES CO, V431, P274, DOI 10.1016/j.bbrc.2012.12.118
   Maeda-Otsuka S, 2019, J DERMATOL SCI, V93, P123, DOI 10.1016/j.jdermsci.2019.01.005
   Martins-Neves SR, 2016, J CELL PHYSIOL, V231, P876, DOI 10.1002/jcp.25179
   McDonald OG, 2011, NAT STRUCT MOL BIOL, V18, P867, DOI 10.1038/nsmb.2084
   Meacham CE, 2013, NATURE, V501, P328, DOI 10.1038/nature12624
   Mills JC, 2019, EMBO J, V38, DOI 10.15252/embj.2019103148
   Mintz MB, 2005, CANCER RES, V65, P1748, DOI 10.1158/0008-5472.CAN-04-2463
   Nabeshima A, 2015, BRIT J CANCER, V112, P547, DOI 10.1038/bjc.2014.637
   Najafi M, 2019, LIFE SCI, V234, DOI 10.1016/j.lfs.2019.116781
   Nicolazzo C, 2015, ANAL CELL PATHOL, V2015, DOI 10.1155/2015/697395
   Nie ZG, 2018, ONCOL LETT, V16, P6502, DOI 10.3892/ol.2018.9453
   Oei AL, 2017, INT J HYPERTHER, V33, P419, DOI 10.1080/02656736.2017.1279757
   Okamura H, 2009, INT J ONCOL, V35, P181, DOI 10.3892/ijo_00000327
   Pan BL, 2018, BIOSCIENCE REP, V38, DOI 10.1042/BSR20171615
   Park D, 2020, CELL, V181, P486, DOI 10.1016/j.cell.2020.03.013
   Pastushenko I, 2019, TRENDS CELL BIOL, V29, P212, DOI 10.1016/j.tcb.2018.12.001
   Pastushenko I, 2018, NATURE, V556, P463, DOI 10.1038/s41586-018-0040-3
   Pedersen EA, 2016, CANCER RES, V76, P5040, DOI 10.1158/0008-5472.CAN-15-3422
   Picco N, 2017, IEEE T BIO-MED ENG, V64, P528, DOI 10.1109/TBME.2016.2607183
   Qi Y, 2017, PLOS ONE, V12, DOI 10.1371/journal.pone.0182680
   Qi Y, 2013, INT J CLIN EXP PATHO, V6, P2787
   Qian BZ, 2010, CELL, V141, P39, DOI 10.1016/j.cell.2010.03.014
   Qin J, 2019, TISSUE CELL, V59, P51, DOI 10.1016/j.tice.2019.07.002
   Räsänen K, 2010, EXP CELL RES, V316, P2713, DOI 10.1016/j.yexcr.2010.04.032
   Ridge SM, 2017, MOL CANCER, V16, DOI 10.1186/s12943-017-0597-8
   Roncuzzi L, 2014, ONCOL REP, V32, P389, DOI 10.3892/or.2014.3181
   Saad AG, 2005, PEDIATR DEVEL PATHOL, V8, P362, DOI 10.1007/s10024-005-1127-z
   Saito T, 2004, ONCOGENE, V23, P8629, DOI 10.1038/sj.onc.1207960
   Saito T, 2006, CANCER RES, V66, P6919, DOI 10.1158/0008-5472.CAN-05-3697
   Sakamoto A, 2008, REV RECENT CLIN TRIA, V3, P228, DOI 10.2174/157488708785700267
   Sannino G, 2017, CANCER RES, V77, P4556, DOI 10.1158/0008-5472.CAN-17-0032
   Schuetz AN, 2005, MODERN PATHOL, V18, P1403, DOI 10.1038/modpathol.3800435
   Semenza GL, 2017, EMBO J, V36, P252, DOI 10.15252/embj.201695204
   Senthebane DA, 2017, INT J MOL SCI, V18, DOI 10.3390/ijms18071586
   Shao XJ, 2019, ACTA PHARMACOL SIN, V40, P1343, DOI 10.1038/s41401-019-0262-4
   Sharma SV, 2010, CELL, V141, P69, DOI 10.1016/j.cell.2010.02.027
   Shen AD, 2012, J SURG ONCOL, V105, P830, DOI 10.1002/jso.23012
   Shi DY, 2019, J EXP CLIN CANC RES, V38, DOI 10.1186/s13046-019-1363-0
   Shih JY, 2011, CARCINOGENESIS, V32, P1299, DOI 10.1093/carcin/bgr110
   Siegel RL, 2021, CA-CANCER J CLIN, V71, P7, DOI [10.3322/caac.21254, 10.3322/caac.20073, 10.3322/caac.20006, 10.3322/caac.21654, 10.3322/caac.21332, 10.3322/caac.21551, 10.3322/caac.21601, 10.3322/caac.21387]
   Skubitz KM, 2007, MAYO CLIN PROC, V82, P1409, DOI 10.4065/82.11.1409
   Tang F, 2019, J ORTHOP RES, V37, P789, DOI 10.1002/jor.24227
   Thiery JP, 2009, CELL, V139, P871, DOI 10.1016/j.cell.2009.11.007
   Tian HJ, 2019, J ORTHOP RES, V37, P1638, DOI 10.1002/jor.24244
   Triana A, 2005, AM J SURG PATHOL, V29, P1422, DOI 10.1097/01.pas.0000180447.25141.a4
   Tsubaki M, 2011, CYTOKINE, V54, P100, DOI 10.1016/j.cyto.2011.01.005
   Tu B, 2016, ONCOTARGET, V7, P48296, DOI 10.18632/oncotarget.10219
   Vandewalle C, 2009, CELL MOL LIFE SCI, V66, P773, DOI 10.1007/s00018-008-8465-8
   Varga J, 2017, NAT CELL BIOL, V19, P1133, DOI 10.1038/ncb3611
   Verrecchia F, 2018, FRONT ONCOL, V8, DOI 10.3389/fonc.2018.00133
   Vicente-Dueñas C, 2009, CURR MED CHEM, V16, P3676, DOI 10.2174/092986709789105019
   Wang JW, 2019, ONCOL RES, V27, P979, DOI 10.3727/096504018X15336368805108
   Wang SY, 2020, MED SCI MONITOR, V26, DOI 10.12659/MSM.920766
   Wang SG, 2017, SCI REP-UK, V7, DOI 10.1038/s41598-017-06353-2
   Wang T, 2019, J EXP CLIN CANC RES, V38, DOI 10.1186/s13046-019-1195-y
   Wang YM, 2017, INT J CLIN EXP PATHO, V10, P8479
   Ware, 2017, JOVE-J VIS EXP, V122, P55520
   Wensman H, 2009, BREAST CANCER RES TR, V118, P333, DOI 10.1007/s10549-008-0243-7
   Wiles Elizabeth T, 2013, Genes Cancer, V4, P486, DOI 10.1177/1947601913506115
   Wu JH, 2014, MOL CARCINOGEN, V53, P440, DOI 10.1002/mc.21991
   Xie ZG, 2013, ONCOL LETT, V6, P1465, DOI 10.3892/ol.2013.1531
   Xu SG, 2014, DNA CELL BIOL, V33, P802, DOI 10.1089/dna.2014.2527
   Xu WT, 2009, CANCER LETT, V281, P32, DOI 10.1016/j.canlet.2009.02.022
   Yamashita N, 2018, CLIN BREAST CANCER, V18, pE1003, DOI 10.1016/j.clbc.2018.02.002
   Yan HB, 2018, ANTI-CANCER DRUG, V29, P440, DOI 10.1097/CAD.0000000000000614
   Yang Jilong, 2014, Stem Cell Investig, V1, P18, DOI 10.3978/j.issn.2306-9759.2014.10.01
   Yang JL, 2014, EUR J CANCER, V50, P593, DOI 10.1016/j.ejca.2013.11.006
   Yang JL, 2010, MOL CELL PROTEOMICS, V9, P2405, DOI 10.1074/mcp.M110.000240
   Yang X, 2018, FRONT ONCOL, V8, DOI 10.3389/fonc.2018.00505
   Ye F, 2019, GENE, V721, DOI 10.1016/j.gene.2019.144093
   Ye S, 2020, MOL CANCER RES, V18, P560, DOI 10.1158/1541-7786.MCR-19-0877
   Yin K, 2012, MED ONCOL, V29, P3449, DOI 10.1007/s12032-012-0317-6
   Yuan S, 2019, CANCER DISCOV, V9, P837, DOI 10.1158/2159-8290.CD-19-0015
   Zeng QM, 2019, ONCOL REP, V41, P543, DOI 10.3892/or.2018.6835
   Zhang D, 2017, INT J ONCOL, V50, P1513, DOI 10.3892/ijo.2017.3921
   Zhang P, 2014, ONCOL LETT, V8, P127, DOI 10.3892/ol.2014.2127
   Zheng Y, 2018, STEM CELL RES THER, V9, DOI 10.1186/s13287-018-0780-x
   Zhou Y, 2014, J EXP CLIN CANC RES, V33, DOI 10.1186/1756-9966-33-12
   Zhou Y, 2013, ONCOL LETT, V5, P857, DOI 10.3892/ol.2013.1111
NR 156
TC 14
Z9 16
U1 0
U2 16
PU PERGAMON-ELSEVIER SCIENCE LTD
PI OXFORD
PA THE BOULEVARD, LANGFORD LANE, KIDLINGTON, OXFORD OX5 1GB, ENGLAND
SN 0024-3205
EI 1879-0631
J9 LIFE SCI
JI Life Sci.
PD DEC 15
PY 2020
VL 263
AR 118589
DI 10.1016/j.lfs.2020.118589
PG 13
WC Medicine, Research & Experimental; Pharmacology & Pharmacy
WE Science Citation Index Expanded (SCI-EXPANDED)
SC Research & Experimental Medicine; Pharmacology & Pharmacy
GA PE1NP
UT WOS:000598138200001
PM 33069737
DA 2023-12-20
ER

PT J
AU Goncalves, T
   Zoumpoulidou, G
   Alvarez-Mendoza, C
   Mancusi, C
   Collopy, LC
   Strauss, SJ
   Mittnacht, S
   Tomita, K
AF Goncalves, Tomas
   Zoumpoulidou, Georgia
   Alvarez-Mendoza, Carlos
   Mancusi, Caterina
   Collopy, Laura C.
   Strauss, Sandra J.
   Mittnacht, Sibylle
   Tomita, Kazunori
TI Selective Elimination of Osteosarcoma Cell Lines with Short Telomeres by
   Ataxia Telangiectasia and Rad3-Related Inhibitors
SO ACS PHARMACOLOGY & TRANSLATIONAL SCIENCE
LA English
DT Article
DE short telomere; telomerase; alternative lengthening of telomeres;
   osteosarcoma; ATR inhibitor; chromosome bridge
ID HUMAN CANCER-CELLS; CHROMOSOMAL INSTABILITY; ATR; MAINTENANCE;
   FRAGILITY; LENGTH; TRF1; MECHANISMS; PROTECTION; REDUCTION
AB To avoid replicative senescence or telomere-induced apoptosis, cancers employ telomere maintenance mechanisms (TMMs) involving either the upregulation of telomerase or the acquisition of recombination-based alternative telomere lengthening (ALT). The choice of TMM may differentially influence cancer evolution and be exploitable in targeted therapies. Here, we examine TMMs in a panel of 17 osteosarcoma-derived cell lines, defining three separate groups according to TMM and the length of telomeres maintained. Eight were ALT-positive, including the previously uncharacterized lines, KPD and LM7. While ALT-positive lines all showed excessive telomere length, ALT-negative cell lines fell into two groups according to their telomere length: HOSMNNG, OHSN, SJSA-1, HAL, 143b, and HOS displayed subnormally short telomere length, while MG-63, MHM, and HuO-3N1 displayed long telomeres. Hence, we further subcategorized ALT-negative TMM into long-telomere (LT) and short-telomere (ST) maintenance groups. Importantly, subnormally short telomeres were significantly associated with hypersensitivity to three different therapeutics targeting the protein kinase ataxia telangiectasia and Rad3-related (ATR) (AZD-6738/Ceralasertib, VE-822/Berzoserib, and BAY-1895344) compared to long telomeres maintained via ALT or telomerase. Within 24 h of ATR inhibition, cells with short but not long telomeres displayed chromosome bridges and underwent cell death, indicating a selective dependency on ATR for chromosome stability. Collectively, our work provides a resource to identify links between the mode of telomere maintenance and drug sensitivity in osteosarcoma and indicates that telomere length predicts ATR inhibitor sensitivity in cancer.
C1 [Goncalves, Tomas; Tomita, Kazunori] Brunel Univ London, Coll Hlth Med & Life Sci, Ctr Genome Engn & Maintenance, London UB8 3PH, England.
   [Goncalves, Tomas; Collopy, Laura C.; Tomita, Kazunori] UCL, UCL Canc Inst, Chromosome Maintenance Grp, London WC1E 6DD, England.
   [Zoumpoulidou, Georgia; Alvarez-Mendoza, Carlos; Mancusi, Caterina; Mittnacht, Sibylle] UCL, Canc Cell Signalling, UCL Canc Inst, London WC1E 6DD, England.
   [Strauss, Sandra J.] UCL, UCL Canc Inst, Dept Oncol, London WC1E 6DD, England.
   [Strauss, Sandra J.] Univ Coll London Hosp Fdn Trust, London Sarcoma Serv, London WC1E 6DD, England.
C3 Brunel University; University of London; University College London;
   University of London; University College London; University of London;
   University College London; University of London; University College
   London
RP Tomita, K (通讯作者)，Brunel Univ London, Coll Hlth Med & Life Sci, Ctr Genome Engn & Maintenance, London UB8 3PH, England.; Tomita, K (通讯作者)，UCL, UCL Canc Inst, Chromosome Maintenance Grp, London WC1E 6DD, England.; Mittnacht, S (通讯作者)，UCL, Canc Cell Signalling, UCL Canc Inst, London WC1E 6DD, England.
EM s.mittnacht@ucl.ac.uk; kazunori.tomita@brunel.ac.uk
RI Tomita, Kazunori/P-6363-2019; Mittnacht, Sibylle/HZM-2262-2023
OI Tomita, Kazunori/0000-0003-1096-6725; Strauss,
   Sandra/0000-0001-8328-0260; Goncalves, Tomas/0000-0002-3342-0461;
   Alvarez Mendoza, Carlos/0000-0002-5972-0315; Mittnacht,
   Sibylle/0000-0002-0463-6554
FU Cancer Research UK [C36439/A12097, C416/A23233]; European research
   council [281722-HRMCB]; Children with Cancer UK [17-244]; College of
   Health, Medicine and Life Sciences, Brunel University London; National
   Institute for Health Research, UCLH Biomedical Research Centre
FX K.T. and L.C.C. were supported by Cancer Research UK (C36439/A12097) and
   European research council (281722-HRMCB). G.Z. and C.A.M. were supported
   by Children with Cancer UK (17-244). C.M. was supported through a Cancer
   Research UK studentship (C416/A23233). T.G. and K.T. were supported by
   College of Health, Medicine and Life Sciences, Brunel University London.
   S.J.S. is supported in part by National Institute for Health Research,
   UCLH Biomedical Research Centre.
CR Armstrong CA, 2017, OPEN BIOL, V7, DOI 10.1098/rsob.160338
   Asaka S, 2019, AM J SURG PATHOL, V43, P1083, DOI 10.1097/PAS.0000000000001283
   Aubert G, 2008, PHYSIOL REV, V88, P557, DOI 10.1152/physrev.00026.2007
   Bajpai J, 2019, PEDIATR BLOOD CANCER, V66, DOI 10.1002/pbc.27877
   Balogh E, 2020, P NATL ACAD SCI USA, V117, P15137, DOI 10.1073/pnas.2002328117
   Barthel FP, 2017, NAT GENET, V49, P349, DOI 10.1038/ng.3781
   Calado RT, 2012, LEUKEMIA, V26, P700, DOI 10.1038/leu.2011.272
   Cawthon RM, 2009, NUCLEIC ACIDS RES, V37, DOI 10.1093/nar/gkn1027
   Ceja-Rangel HA, 2016, TUMOR BIOL, V37, P11917, DOI 10.1007/s13277-016-5045-7
   Cesare AJ, 2010, NAT REV GENET, V11, P319, DOI 10.1038/nrg2763
   Cimprich KA, 2008, NAT REV MOL CELL BIO, V9, P616, DOI 10.1038/nrm2450
   Collopy LC, 2018, NAT COMMUN, V9, DOI 10.1038/s41467-017-02296-4
   Dagg RA, 2017, CELL REP, V19, P2544, DOI 10.1016/j.celrep.2017.05.087
   Dahlgren PN, 2018, NEOPLASIA, V20, P425, DOI 10.1016/j.neo.2018.02.007
   Deeg KI, 2016, FRONT ONCOL, V6, DOI 10.3389/fonc.2016.00186
   Denchi EL, 2007, NATURE, V448, P1068, DOI 10.1038/nature06065
   Dillon MT, 2018, CLIN TRANSL RAD ONCO, V12, P16, DOI 10.1016/j.ctro.2018.06.001
   Diplas BH, 2018, NAT COMMUN, V9, DOI 10.1038/s41467-018-04448-6
   Flynn RL, 2015, SCIENCE, V347, P273, DOI 10.1126/science.1257216
   George SL, 2020, J EXP CLIN CANC RES, V39, DOI 10.1186/s13046-020-01582-2
   Grant JD, 2001, BIOTECHNIQUES, V31, P1314, DOI 10.2144/01316bc02
   Greider CW, 2016, GENE DEV, V30, P1483, DOI 10.1101/gad.280578.116
   Hakin-Smith V, 2003, LANCET, V361, P836, DOI 10.1016/S0140-6736(03)12681-5
   HASTIE ND, 1990, NATURE, V346, P866, DOI 10.1038/346866a0
   Heaphy CM, 2011, AM J PATHOL, V179, P1608, DOI 10.1016/j.ajpath.2011.06.018
   Henson JD, 2005, CLIN CANCER RES, V11, P217
   Henson JD, 2017, METHODS, V114, P74, DOI 10.1016/j.ymeth.2016.08.016
   Henson JD, 2010, FEBS LETT, V584, P3800, DOI 10.1016/j.febslet.2010.06.009
   Hohensinner PJ, 2016, BBA-MOL CELL RES, V1863, P360, DOI 10.1016/j.bbamcr.2015.11.034
   Holme H, 2018, SCI REP-UK, V8, DOI 10.1038/s41598-018-29043-z
   Hu YF, 2015, CANCER BIOL THER, V16, P949, DOI 10.1080/15384047.2015.1040964
   Keener R, 2019, GENETICS, V213, P1271, DOI 10.1534/genetics.119.302713
   Kroupa M, 2019, BRIT J CANCER, V121, P344, DOI 10.1038/s41416-019-0525-3
   Laroche-Clary A, 2020, SCI REP-UK, V10, DOI 10.1038/s41598-020-63294-z
   Lau LMS, 2013, NUCLEIC ACIDS RES, V41, DOI 10.1093/nar/gks781
   Liu Y, 2002, P NATL ACAD SCI USA, V99, P3597, DOI 10.1073/pnas.062549199
   Lovejoy CA, 2012, PLOS GENET, V8, DOI 10.1371/journal.pgen.1002772
   Martínez P, 2009, GENE DEV, V23, P2060, DOI 10.1101/gad.543509
   Mason-Osann Emily, 2018, Oncotarget, V9, P32868, DOI 10.18632/oncotarget.26029
   McNees CJ, 2010, J CELL BIOL, V188, P639, DOI 10.1083/jcb.200908136
   Mei L, 2019, J HEMATOL ONCOL, V12, DOI 10.1186/s13045-019-0733-6
   Mirabello L, 2009, CANCER-AM CANCER SOC, V115, P1531, DOI 10.1002/cncr.24121
   Moser BA, 2011, NAT STRUCT MOL BIOL, V18, P1408, DOI 10.1038/nsmb.2187
   Nieto-Soler M, 2016, ONCOTARGET, V7, P58759, DOI 10.18632/oncotarget.11643
   O'Carrigan B, 2016, J CLIN ONCOL, V34, DOI 10.1200/JCO.2016.34.15_suppl.2504
   Okamoto K, 2019, CELLS-BASEL, V8, DOI 10.3390/cells8020107
   Özer Ö, 2018, OPEN BIOL, V8, DOI 10.1098/rsob.180018
   Pennarun G, 2010, NUCLEIC ACIDS RES, V38, P2955, DOI 10.1093/nar/gkp1248
   Reddel RR, 2014, CURR PHARM DESIGN, V20, P6361, DOI 10.2174/1381612820666140630101047
   Ropio J, 2020, CANCER MED-US, V9, P3153, DOI 10.1002/cam4.2816
   Scheel C, 2001, ONCOGENE, V20, P3835, DOI 10.1038/sj.onc.1204493
   Sekaran V, 2014, J MED CHEM, V57, P521, DOI 10.1021/jm400528t
   Sfeir A, 2009, CELL, V138, P90, DOI 10.1016/j.cell.2009.06.021
   Shay JW, 2010, FEBS LETT, V584, P3819, DOI 10.1016/j.febslet.2010.05.026
   Shay JW, 1997, EUR J CANCER, V33, P787, DOI 10.1016/S0959-8049(97)00062-2
   d'Alcontres MS, 2014, CELL CYCLE, V13, P1463, DOI 10.4161/cc.28419
   Tate JG, 2019, NUCLEIC ACIDS RES, V47, pD941, DOI 10.1093/nar/gky1015
   Tomita K., 2019, ENCY CANC, P437
   Tong AS, 2015, CELL REP, V13, P1633, DOI 10.1016/j.celrep.2015.10.041
   Viceconte N, 2017, CELL REP, V19, P2529, DOI 10.1016/j.celrep.2017.05.046
   Xu L, 2007, MOL CELL, V28, P315, DOI 10.1016/j.molcel.2007.10.005
   Yamamoto Y, 2011, J CANCER RES CLIN, V137, P423, DOI 10.1007/s00432-010-0885-9
   Yamazaki H, 2012, GENE DEV, V26, P241, DOI 10.1101/gad.177873.111
   Zhang C., 2015, PLOS ONE, V10
   Zhang C, 2019, ONCOGENE, V38, P5905, DOI 10.1038/s41388-019-0850-2
   Zhang JM, 2019, CELL REP, V26, P955, DOI 10.1016/j.celrep.2018.12.102
   Zhang XL, 1999, GENE DEV, V13, P2388, DOI 10.1101/gad.13.18.2388
   Zhang Y, 2011, ONCOL LETT, V2, P1327, DOI 10.3892/ol.2011.403
   Zhang ZY, 2017, SCI REP-UK, V7, DOI 10.1038/s41598-017-01071-1
   Zhao Y, 2009, CELL, V138, P463, DOI 10.1016/j.cell.2009.05.026
NR 70
TC 7
Z9 7
U1 1
U2 4
PU AMER CHEMICAL SOC
PI WASHINGTON
PA 1155 16TH ST, NW, WASHINGTON, DC 20036 USA
EI 2575-9108
J9 ACS PHARMACOL TRANSL
JI ACS Pharmacol. Transl. Sci.
PD DEC 11
PY 2020
VL 3
IS 6
BP 1253
EP 1264
DI 10.1021/acsptsci.0c00125
PG 12
WC Chemistry, Medicinal; Pharmacology & Pharmacy
WE Emerging Sources Citation Index (ESCI)
SC Pharmacology & Pharmacy
GA PG2YJ
UT WOS:000599606200017
PM 33344901
OA Green Published, Green Submitted, hybrid
DA 2023-12-20
ER

PT J
AU Huang, AJ
   Chen, LP
   Wang, YM
   Ma, SQ
   Jin, S
   Cai, HZ
   Huang, XZ
   Zhang, HB
   Wang, ZR
   Lin, K
   Lin, FSY
AF Huang, AiJun
   Chen, LiPing
   Wang, YiMing
   Ma, ShuQiang
   Jin, Song
   Cai, Hanzhou
   Huang, Xingzhong
   Zhang, Hongbo
   Wang, ZengRong
   Lin, Kun
   Lin, Fangsiyu
TI The Analysis of Differentially Expressed circRNAs Under the
   Antiproliferative Effect From 5-Fluorouracil on Osteosarcoma Cells
SO TECHNOLOGY IN CANCER RESEARCH & TREATMENT
LA English
DT Article
DE circular RNA; 5-fluorouracil; osteosarcoma; tumor suppression; cell
   behavior
ID CIRCULAR RNA; APOPTOSIS; CANCER; PROLIFERATION; INVASION; MAPK
AB Background:
   5-fluorouracil (5-FU) is a widely used drug for cancer treatment, but its effect and underlying mechanisms on osteosarcoma (OS) cells remain unclear.
   Methods:
   U2OS and MG63 cells were treated with 0, 50, 100, and 500 mu M 5-FU. MTS and flow cytometry were used to examine the effect of 5-FU on cell viability and apoptosis, respectively. Circular RNA (circRNA) expression was detected using RNA sequencing and quantitative real-time PCR (qPCR). Differentially expressed circRNAs were further subjected to the Kyoto Encyclopedia of Genes and Genomes (KEGG) and gene ontology (GO) analysis to predict their functions. A circRNA-miRNA-mRNA interaction network was generated to analyze the regulatory networks of 5-FU-induced differentially expressed circRNAs. Western blotting (WB) was used to verify the protein in the downstream of circRNAs.
   Results:
   5-FU inhibited the cell viability of the MG63 cells in a concentration-dependent manner. The most significant effect was observed in the cells treated with 500 mu M 5-FU. Apoptosis was also increased in the MG63 cells after 500 mu M 5-FU treatment for 3 days. RNA sequencing results showed that 183 differentially expressed circRNAs (172 upregulated and 11 downregulated) in 5-FU-treated cells. KEGG and GO analysis showed that the differentially expressed circRNAs were primarily enriched in proliferation-, apoptosis-, and metabolism-related functions. qPCR was used to verify the most upregulated and downregulated circRNAs. The circRNA-miRNA-mRNA interaction network showed that these 8 circRNAs had a sizable regulatory network that links a series of genes involved in tumor suppression.
   Conclusion:
   5-FU treatment resulted in the differentially expressed circRNAs that were proliferation- and apoptosis-associated and were involved in the 5-FU-induced inhibition of tumor proliferation in OS cells.
C1 [Huang, AiJun; Wang, YiMing; Ma, ShuQiang; Jin, Song; Cai, Hanzhou; Huang, Xingzhong; Zhang, Hongbo; Wang, ZengRong; Lin, Kun; Lin, Fangsiyu] Sun Yat Sen Univ, Affiliated Hosp 8, Dept Orthopaed Surg, Shenzhen, Peoples R China.
   [Chen, LiPing] Second Peoples Hosp Futian Dist, Dept Nephrol, Shenzhen 518049, Peoples R China.
C3 Sun Yat Sen University; Second People's Hospital of Shenzhen
RP Wang, YM (通讯作者)，Sun Yat Sen Univ, Affiliated Hosp 8, Dept Orthopaed Surg, Shenzhen, Peoples R China.; Chen, LP (通讯作者)，Second Peoples Hosp Futian Dist, Dept Nephrol, Shenzhen 518049, Peoples R China.
EM 410616707@qq.com; wymsz.good@163.com
RI wang, yi/HOF-6668-2023; Wang, Yahui/JCO-6233-2023; wang,
   yixuan/JGM-3893-2023
CR Annamalai V, 2020, J BIOCHEM MOL TOXIC, V34, DOI 10.1002/jbt.22514
   Bourseau-Guilmain E, 2016, NAT COMMUN, V7, DOI 10.1038/ncomms11371
   Cai HN, 2019, J CELL PHYSIOL, V234, P11391, DOI 10.1002/jcp.27796
   Chen JM, 2018, ONCOL LETT, V15, P5250, DOI 10.3892/ol.2018.7962
   Dai J, 2015, INT J ONCOL, V47, P1801, DOI 10.3892/ijo.2015.3171
   Dalirsani Zohreh, 2012, J Contemp Dent Pract, V13, P345
   Deng NA, 2018, BIOCHEM BIOPH RES CO, V495, P189, DOI 10.1016/j.bbrc.2017.11.028
   Di Fiore R, 2016, J CELL PHYSIOL, V231, P1832, DOI 10.1002/jcp.25291
   Elsea CR, 2008, PLOS ONE, V3, DOI 10.1371/journal.pone.0002355
   Ge Y, 2016, INT SURG, V101, P282, DOI 10.9738/INTSURG-D-15-00131.1
   Gustavsson B, 2015, CLIN COLORECTAL CANC, V14, P1, DOI 10.1016/j.clcc.2014.11.002
   Harrison DJ, 2018, EXPERT REV ANTICANC, V18, P39, DOI 10.1080/14737140.2018.1413939
   Huang L, 2010, BRIT J DERMATOL, V163, P1181, DOI 10.1111/j.1365-2133.2010.09939.x
   Huang Y, 2018, BIOSCIENCE REP, V38, DOI 10.1042/BSR20171607
   Jin H, 2019, ONCOL LETT, V17, P1229, DOI 10.3892/ol.2018.9671
   Jin H, 2017, ONCOTARGET, V8, P25571, DOI 10.18632/oncotarget.16104
   Kamel WA, 2017, MOL CANCER THER, V16, P182, DOI 10.1158/1535-7163.MCT-16-0499
   Kyrönlahti A, 2008, ENDOCRINOLOGY, V149, P5635, DOI 10.1210/en.2008-0148
   Li J, 2020, TRENDS CANCER, V6, P319, DOI 10.1016/j.trecan.2020.01.012
   Li YB, 2013, ONCOL LETT, V6, P156, DOI 10.3892/ol.2013.1352
   Liu WH, 2017, CELL PHYSIOL BIOCHEM, V43, P969, DOI 10.1159/000481650
   Longley DB, 2003, NAT REV CANCER, V3, P330, DOI 10.1038/nrc1074
   Luetke A, 2014, CANCER TREAT REV, V40, P523, DOI 10.1016/j.ctrv.2013.11.006
   Nimmervoll B, 2015, FEBS LETT, V589, P2747, DOI 10.1016/j.febslet.2015.07.037
   Qu SB, 2015, CANCER LETT, V365, P141, DOI 10.1016/j.canlet.2015.06.003
   Song H, 2017, J BUON, V22, P696
   Song YZ, 2018, BIOCHEM BIOPH RES CO, V495, P2369, DOI 10.1016/j.bbrc.2017.12.050
   Van der Kraak L, 2016, J IMMUNOTHER CANCER, V4, DOI 10.1186/s40425-016-0163-8
   Vo JN, 2019, CELL, V176, P869, DOI 10.1016/j.cell.2018.12.021
   Wang DD, 2018, AM J TRANSL RES, V10, P1571
   Wu R, 2018, BIOL PHARM BULL, V41, P458, DOI 10.1248/bpb.b17-00449
   Ye F, 2019, GENE, V721, DOI 10.1016/j.gene.2019.144093
   Zhang H, 2017, ONCOTARGET, V8, P61687, DOI 10.18632/oncotarget.18671
   Zhang SW, 2018, BIOMED PHARMACOTHER, V97, P1189, DOI 10.1016/j.biopha.2017.11.002
   Zhao YB, 2019, BIOCHEM BIOPH RES CO, V516, P102, DOI 10.1016/j.bbrc.2019.05.182
   Zhou JL, 2019, BIOMED PHARMACOTHER, V109, P2335, DOI 10.1016/j.biopha.2018.11.026
NR 36
TC 2
Z9 2
U1 0
U2 4
PU SAGE PUBLICATIONS INC
PI THOUSAND OAKS
PA 2455 TELLER RD, THOUSAND OAKS, CA 91320 USA
SN 1533-0346
EI 1533-0338
J9 TECHNOL CANCER RES T
JI Technol. Cancer Res. Treat.
PD DEC 11
PY 2020
VL 19
AR 1533033820964215
DI 10.1177/1533033820964215
PG 11
WC Oncology
WE Science Citation Index Expanded (SCI-EXPANDED)
SC Oncology
GA PG8KR
UT WOS:000599978200001
PM 33308021
OA Green Published, gold
DA 2023-12-20
ER

PT J
AU Park, JA
   Cheung, NKV
AF Park, Jeong A.
   Cheung, Nai-Kong V.
TI GD2 or HER2 targeting T cell engaging bispecific antibodies to treat
   osteosarcoma
SO JOURNAL OF HEMATOLOGY & ONCOLOGY
LA English
DT Article
DE Osteosarcoma; Immunotherapy; Bispecific antibody; Disialogangliosides;
   Human epidermal growth factor receptor-2; T cell arming; Ex vivo
   bispecific antibody-armed T cells (EATs); Programmed cell death protein
   1 (PD-1); Programmed cell death-1 ligand 1(PD-L1)
ID HIGH-GRADE OSTEOSARCOMA; PHASE-II TRIAL; COMBINATION IMMUNOTHERAPY; PD-1
   BLOCKADE; CHEMOTHERAPY; EXPRESSION; RECEPTOR; IMMUNITY; CANCER; TISSUE
AB Background The cure rate for metastatic osteosarcoma has not substantially improved over the past decades. Clinical trials of anti-HER2 trastuzumab or anti-GD2 dinutuximab for metastatic or refractory osteosarcoma were not successful, and neither was immune checkpoint inhibitors (ICIs). Methods We tested various target antigen expressions on osteosarcoma cell lines using flow cytometry and analyzed in vitro T cell engaging BsAb (T-BsAb)-dependent T cell-mediated cytotoxicity using 4-h Cr-51 release assay. We tested in vivo anti-tumor activities of T-BsAb targeting GD2 or HER2 in established osteosarcoma cell line or patient-derived xenograft (PDX) mouse models carried out in BALB-Rag2(-/-)IL-2R-gamma c-KO (BRG) mice. We also generated ex vivo BsAb-armed T cells (EATs) and studied their tumor-suppressive effect against osteosarcoma xenografts. In order to improve the anti-tumor response, ICIs, anti-human PD-1 (pembrolizumab) or anti-human PD-L1 (atezolizumab) antibodies were tested their synergy with GD2- or HER2-BsAb against osteosarcoma. Results GD2 and HER2 were chosen from a panel of surface markers on osteosarcoma cell lines and PDXs. Anti-GD2 BsAb or anti-HER2 BsAb exerted potent anti-tumor effect against osteosarcoma tumors in vitro and in vivo. T cells armed with anti-GD2-BsAb (GD2-EATs) or anti-HER2-BsAb (HER2-EATs) showed significant anti-tumor activities as well. Anti-PD-L1 combination treatment enhanced BsAb-armed T cell function in vivo and improved tumor control and survival of the mice, when given sequentially and continuously. Conclusion Anti-GD2 and anti-HER2 BsAbs were effective in controlling osteosarcoma. These data support the clinical investigation of GD2 and HER2 targeted T-BsAb treatment in combination with immune checkpoint inhibitors, particularly anti-PD-L1, in patients with osteosarcoma to improve their treatment outcome.
C1 [Park, Jeong A.; Cheung, Nai-Kong V.] Mem Sloan Kettering Canc Ctr, Dept Pediat, 1275 York Ave,Box 170, New York, NY 10021 USA.
C3 Memorial Sloan Kettering Cancer Center
RP Cheung, NKV (通讯作者)，Mem Sloan Kettering Canc Ctr, Dept Pediat, 1275 York Ave,Box 170, New York, NY 10021 USA.
EM cheungn@mskcc.org
OI Park, Jeong A/0000-0003-3690-6747
FU Enid A. Haupt Endowed Chair; Robert Steel Foundation; Kids Walk for Kids
   with Cancer; Y-mAbs Therapeutics; NCI Cancer Center Support Grant [P30
   CA008748]
FX This work was supported by funds from Enid A. Haupt Endowed Chair, the
   Robert Steel Foundation, Kids Walk for Kids with Cancer, as well as
   sponsored research fund from Y-mAbs Therapeutics. Technical service
   provided by the MSK Animal Imaging Core Facility, Antitumor Assessment
   Core Facility, and Molecular Cytology Core Facility were supported in
   part by the NCI Cancer Center Support Grant P30 CA008748.
CR Ali N, 2012, PLOS ONE, V7, DOI 10.1371/journal.pone.0044219
   Aljubran AH, 2009, ANN ONCOL, V20, P1136, DOI 10.1093/annonc/mdn731
   Allison Daniel C., 2012, Sarcoma, V2012, P704872, DOI 10.1155/2012/704872
   Andrade D, 2011, ARTHRITIS RHEUM-US, V63, P2764, DOI 10.1002/art.30424
   Behjati S, 2017, NAT COMMUN, V8, DOI 10.1038/ncomms15936
   Bielack SS, 2015, J CLIN ONCOL, V33, P2279, DOI 10.1200/JCO.2014.60.0734
   Boye K, 2014, PEDIATR BLOOD CANCER, V61, P840, DOI 10.1002/pbc.24868
   Chen X, 2014, CELL REP, V7, P104, DOI 10.1016/j.celrep.2014.03.003
   Coley W B, 1910, Proc R Soc Med, V3, P1
   Cox MA, 2011, TRENDS IMMUNOL, V32, P180, DOI 10.1016/j.it.2011.01.004
   Dobrenkov K, 2016, PEDIATR BLOOD CANCER, V63, P1780, DOI 10.1002/pbc.26097
   Dong HD, 2002, NAT MED, V8, P793, DOI 10.1038/nm730
   Du XL, 2014, BMC CANCER, V14, DOI 10.1186/1471-2407-14-450
   Ebb D, 2012, J CLIN ONCOL, V30, P2545, DOI 10.1200/JCO.2011.37.4546
   Grignani G, 2015, LANCET ONCOL, V16, P98, DOI 10.1016/S1470-2045(14)71136-2
   Hassan SE, 2012, CANCER-AM CANCER SOC, V118, P740, DOI 10.1002/cncr.26339
   Hoseini SS, 2018, BLOOD ADV, V2, P1250, DOI 10.1182/bloodadvances.2017014373
   Huang X, 2018, J CANCER, V9, P2525, DOI 10.7150/jca.25011
   Kim HJ, 2014, CANCER IMMUNOL RES, V2, P91, DOI 10.1158/2326-6066.CIR-13-0216
   Lopez-Albaitero A, 2017, ONCOIMMUNOLOGY, V6, DOI 10.1080/2162402X.2016.1267891
   Lum LG, 2015, CLIN CANCER RES, V21, P2305, DOI 10.1158/1078-0432.CCR-14-2280
   Lussier DM, 2015, J IMMUNOTHER, V38, P96, DOI 10.1097/CJI.0000000000000065
   Ma CS, 2014, IMMUNOL CELL BIOL, V92, P64, DOI 10.1038/icb.2013.55
   Martin-Broto J, 2017, ANN ONCOL, V28, P2994, DOI 10.1093/annonc/mdx536
   Menares E, 2019, NAT COMMUN, V10, DOI 10.1038/s41467-019-12319-x
   Messenheimer DJ, 2017, CLIN CANCER RES, V23, P6165, DOI 10.1158/1078-0432.CCR-16-2677
   Meyers PA, 2008, J CLIN ONCOL, V26, P633, DOI 10.1200/JCO.2008.14.0095
   Müller CR, 2005, ACTA ONCOL, V44, P475, DOI 10.1080/02841860510029978
   NAGATA S, 1995, SCIENCE, V267, P1449, DOI 10.1126/science.7533326
   Onabajo OO, 2013, PLOS ONE, V8, DOI 10.1371/journal.pone.0059758
   Orcutt KD, 2010, PROTEIN ENG DES SEL, V23, P221, DOI 10.1093/protein/gzp077
   Oved JH, 2019, IMMUNOL REV, V290, P114, DOI 10.1111/imr.12768
   Palmerini E, 2017, ONCOTARGET, V8, P111836, DOI 10.18632/oncotarget.22912
   Pearson Todd, 2008, Curr Protoc Immunol, VChapter 15, DOI 10.1002/0471142735.im1521s81
   Perry JA, 2014, P NATL ACAD SCI USA, V111, pE5564, DOI 10.1073/pnas.1419260111
   PosthumaDeBoer J, 2013, BRIT J CANCER, V109, P2142, DOI 10.1038/bjc.2013.578
   REIKOFSKI J, 1992, BIOTECHNOL ADV, V10, P535, DOI 10.1016/0734-9750(92)91451-J
   Roberts RD., 2015, Chemotherapy Regimens for Patients with Newly Diagnosed Malignant Bone Tumors, DOI [10.1007/978-3-319-18099-1_6, DOI 10.1007/978-3-319-18099-1_6]
   Sahin U, 2008, CLIN CANCER RES, V14, P7624, DOI 10.1158/1078-0432.CCR-08-1547
   Schwab JH, 2009, CANCER IMMUNOL IMMUN, V58, P339, DOI 10.1007/s00262-008-0557-7
   Shibuya H, 2012, CANCER SCI, V103, P1656, DOI 10.1111/j.1349-7006.2012.02344.x
   Shrimali RK, 2017, CANCER IMMUNOL RES, V5, P755, DOI 10.1158/2326-6066.CIR-17-0292
   Somers GR, 2005, PEDIATR DEVEL PATHOL, V8, P525, DOI 10.1007/s10024-005-0044-5
   Sommermeyer D, 2016, LEUKEMIA, V30, P492, DOI 10.1038/leu.2015.247
   Stock S, 2019, INT J MOL SCI, V20, DOI 10.3390/ijms20246223
   Sundara YT, 2017, CANCER IMMUNOL IMMUN, V66, P119, DOI 10.1007/s00262-016-1925-3
   Swain SL, 2012, NAT REV IMMUNOL, V12, P136, DOI 10.1038/nri3152
   Szabo PA, 2019, NAT COMMUN, V10, DOI 10.1038/s41467-019-12464-3
   Torabi A, 2017, PATHOLOGY, V49, P506, DOI 10.1016/j.pathol.2017.05.003
   Turtle CJ, 2016, J CLIN INVEST, V126, P2123, DOI 10.1172/JCI85309
   Ullenhagad GJ, 2008, CLIN IMMUNOL, V128, P148, DOI 10.1016/j.clim.2008.03.512
   Vaishampayan U, 2015, PROSTATE CANCER, V2015, DOI 10.1155/2015/285193
   Vanderlugt CL, 2002, NAT REV IMMUNOL, V2, P85, DOI 10.1038/nri724
   Verma R, 2016, BREAST CANCER RES, V18, DOI 10.1186/s13058-015-0669-x
   Wang D., 2018, JCI INSIGHT, V3
   Wu CC, 2020, NAT COMMUN, V11, DOI 10.1038/s41467-020-14646-w
   Wu ZH, 2018, MOL CANCER THER, V17, P2164, DOI 10.1158/1535-7163.MCT-18-0026
   Xhangolli I, 2019, GENOM PROTEOM BIOINF, V17, P129, DOI 10.1016/j.gpb.2019.03.002
   Xiang Y, 2018, TRENDS CANCER, V4, P823, DOI 10.1016/j.trecan.2018.09.009
   Xu H, 2015, CANCER IMMUNOL RES, V3, P266, DOI 10.1158/2326-6066.CIR-14-0230-T
   Yang Y, 2017, SCI TRANSL MED, V9, P417
   Yang ZZ, 2015, BLOOD CANCER J, V5, DOI 10.1038/bcj.2015.1
   Yankelevich M, 2012, PEDIATR BLOOD CANCER, V59, P1198, DOI 10.1002/pbc.24237
   Yu AL, 1998, J CLIN ONCOL, V16, P2169, DOI 10.1200/JCO.1998.16.6.2169
NR 64
TC 35
Z9 36
U1 3
U2 19
PU BMC
PI LONDON
PA CAMPUS, 4 CRINAN ST, LONDON N1 9XW, ENGLAND
EI 1756-8722
J9 J HEMATOL ONCOL
JI J. Hematol. Oncol.
PD DEC 10
PY 2020
VL 13
IS 1
AR 172
DI 10.1186/s13045-020-01012-y
PG 16
WC Oncology; Hematology
WE Science Citation Index Expanded (SCI-EXPANDED)
SC Oncology; Hematology
GA PG8QL
UT WOS:000599993200002
PM 33303017
OA gold, Green Published
DA 2023-12-20
ER

PT J
AU Rarokar, N
   Ravikumar, C
   Gurav, S
   Khedekar, P
AF Rarokar, Nilesh
   Ravikumar, C.
   Gurav, Shailendra
   Khedekar, Pramod
TI Meloxicam encapsulated nanostructured colloidal self-assembly for
   evaluating antitumor and anti-inflammatory efficacy in 3D printed
   scaffolds
SO JOURNAL OF BIOMEDICAL MATERIALS RESEARCH PART A
LA English
DT Article
DE 3D printing; colloids; meloxicam; self&#8208; assembly; sustained
   release
ID VITRO DRUG-RELEASE; PROCESS OPTIMIZATION; IN-VITRO; COX-2 INHIBITOR;
   CANCER; NANOPARTICLES; DELIVERY; OSTEOSARCOMA; PARAMETERS; EXPRESSION
AB Nanostructured colloidal self-assembly (NCS) is one of the most promising drug delivery carriers in cancer treatment. The present research work aimed towards synthesizing meloxicam (MLX) loaded NCS for its improved circulation half-life and increased cellular internalization. NCS was formulated using glyceryl monoolein, Pluronic (R) F127, and MLX. Quality by Design experiments with a quadratic model was subjected to optimization of the formulation. The optimized NCS with an average particle size of 185.5 +/- 3.02 nm showed higher MLX encapsulation (94.74 +/- 3.41%) and sustained release behavior of MLX up to 24 hr. in vitro cytotoxicity of the developed NCS with MCF-7 and MDA-MB-231 cell lines confirmed lower cell viability and a higher rate of cell growth inhibition. This MLX loaded NCS showed dual activity as an antitumor and anti-inflammatory in highly invasive estrogen-dependent MDA-MB-231 cells due to the high expression of cyclooxygenase-2 (COX-2). Besides, an activity of the MLX-NCS was also observed in 3D printed MCF-7 cells. This investigation shows the possible use of MLX-NCS as an efficient cancer drug delivery system with excellent colloidal stability, sustained release of MLX, enhanced antitumor and anti-inflammatory efficacy in 3D printed scaffolds. In contrast to toxicity study in 2D culture, the 3D constructs revealed the activity of the MLX via COX-2 independent mechanism and demonstrated that the relationship between COX-2 expression and antitumor activity of inhibitors is limited. In conclusion, the overall observations and results of this study strengthen the hypothesized development of NCS as a next-generation therapeutics regimen for cancer therapy.
C1 [Rarokar, Nilesh; Khedekar, Pramod] Rashtrast Tukad Maharaj Nagpur Univ, Dept Pharmaceut Sci, Univ Campus, Nagpur, Maharashtra, India.
   [Ravikumar, C.] Visvesvaraya Natl Inst Technol VNIT, Dept Chem Engn, Nagpur, Maharashtra, India.
   [Gurav, Shailendra] Goa Univ, Goa Coll Pharm, Dept Pharmacognosy, Panaji, Goa, India.
C3 Rashtrasant Tukadoji Maharaj Nagpur University; National Institute of
   Technology (NIT System); Visvesvaraya National Institute of Technology,
   Nagpur; Goa University
RP Rarokar, N (通讯作者)，Rashtrast Tukad Maharaj Nagpur Univ, Dept Pharmaceut Sci, Univ Campus, Nagpur, Maharashtra, India.
EM nileshrarokar@outlook.com
RI Gurav, Shailendra Shivaji/AAO-4240-2020; Rarokar, Nilesh/AAD-3383-2022
OI Gurav, Shailendra Shivaji/0000-0001-5564-2121; Rarokar,
   Nilesh/0000-0003-3401-7997; C, Ravikumar/0000-0003-4572-8997
FU Department of Science and Technology, Science and Engineering Research
   Board, India [DST-SERB/EMR/2016/003320]; University Grants Commission
   [201415-RGNF-2014-15-SC-MAH-72973]
FX Department of Science and Technology, Science and Engineering Research
   Board, India, Grant/Award Number: DST-SERB/EMR/2016/003320; University
   Grants Commission, Grant/Award Number: 201415-RGNF-2014-15-SC-MAH-72973
CR Abd Elbary A., 2012, B FAC PHARM CAIRO, V50, P89, DOI DOI 10.1016/J.BFOPCU.2012.07.001
   Al-Sulaiman AM, 2009, CLIN VACCINE IMMUNOL, V16, P931, DOI 10.1128/CVI.00036-09
   Alfons K, 1998, J PHARM SCI, V87, P1527, DOI 10.1021/js980209z
   Angelova A, 2017, NEURAL REGEN RES, V12, P886, DOI 10.4103/1673-5374.208546
   Angelova A, 2011, ACCOUNTS CHEM RES, V44, P147, DOI 10.1021/ar100120v
   Arantes-Rodrigues R, 2013, BIOMED PHARMACOTHER, V67, P277, DOI 10.1016/j.biopha.2013.01.010
   Ayakawa S, 2009, MOL MED REP, V2, P621, DOI 10.3892/mmr_00000147
   Bresme F, 2007, J PHYS-CONDENS MAT, V19, DOI 10.1088/0953-8984/19/41/413101
   Chong JYT, 2011, SOFT MATTER, V7, P4768, DOI 10.1039/c1sm05181d
   Chung H, 2002, DIABETOLOGIA, V45, P448, DOI 10.1007/s00125-001-0751-z
   Damstrup ML, 2006, J AM OIL CHEM SOC, V83, P27, DOI 10.1007/s11746-006-1171-5
   Dickens DS, 2003, J PEDIAT HEMATOL ONC, V25, P282, DOI 10.1097/00043426-200304000-00003
   El-Houssiny AS, 2016, ADV NAT SCI-NANOSCI, V7, DOI 10.1088/2043-6262/7/2/025014
   Esposito E, 2003, AAPS PHARMSCI, V5
   Gajra B, 2015, DARU, V23, DOI 10.1186/s40199-014-0087-0
   Ghosh N, 2010, PHARMACOL REP, V62, P233, DOI 10.1016/S1734-1140(10)70262-0
   Grösch S, 2006, JNCI-J NATL CANCER I, V98, P736, DOI 10.1093/jnci/djj206
   Guo D, 2014, J PHYS D APPL PHYS, V47, DOI 10.1088/0022-3727/47/1/013001
   Hu YL, 2018, APPL PHYS LETT, V113, DOI 10.1063/1.5063608
   Kadam RS, 2012, DRUG METAB DISPOS, V40, P1380, DOI 10.1124/dmd.112.044925
   Kalavathy H, 2009, COLLOID SURFACE B, V70, P35, DOI 10.1016/j.colsurfb.2008.12.007
   Kitao H, 2018, CANCER SCI, V109, P264, DOI 10.1111/cas.13455
   Kuipers GK, 2007, INT J RADIAT BIOL, V83, P677, DOI 10.1080/09553000701558985
   Lao ZX, 2015, ACS NANO, V9, P12060, DOI 10.1021/acsnano.5b04914
   Larkins TL, 2006, BMC CANCER, V6, DOI 10.1186/1471-2407-6-181
   Larsson K, 1999, J DISPER SCI TECHNOL, V20, P27, DOI 10.1080/01932699908943777
   Lee A, 2016, NANOMED-NANOTECHNOL, V12, P2139, DOI 10.1016/j.nano.2016.05.012
   Dante MDL, 2018, J PHARM SCI-US, V107, P870, DOI 10.1016/j.xphs.2017.10.039
   Liu JF, 2008, INT J CANCER, V122, P1639, DOI 10.1002/ijc.23288
   Montejo C, 2010, INT J PHARMACEUT, V387, P223, DOI 10.1016/j.ijpharm.2009.11.036
   Mulet X, 2013, J COLLOID INTERF SCI, V393, P1, DOI 10.1016/j.jcis.2012.10.014
   Nagayama S, 2007, INT J PHARM, V342, P215, DOI 10.1016/j.ijpharm.2007.04.036
   Napolitano AP, 2007, BIOTECHNIQUES, V43, P494, DOI 10.2144/000112591
   Naruse T, 2006, CARCINOGENESIS, V27, P584, DOI 10.1093/carcin/bgi240
   Tran N, 2016, LANGMUIR, V32, P4509, DOI 10.1021/acs.langmuir.5b03769
   Nishiguchi A, 2020, J BIOMED MATER RES A, V108, P1159, DOI 10.1002/jbm.a.36890
   Ochi M, 2014, INT J PHARMACEUT, V474, P151, DOI 10.1016/j.ijpharm.2014.08.022
   Park JW, 2002, CLIN CANCER RES, V8, P1172
   Patel MM, 2011, DRUG DELIV, V18, P281, DOI 10.3109/10717544.2010.538447
   Petros RA, 2010, NAT REV DRUG DISCOV, V9, P615, DOI 10.1038/nrd2591
   Qu Y, 2015, PLOS ONE, V10, DOI 10.1371/journal.pone.0131285
   Quader S, 2017, MOL THER, V25, P1501, DOI 10.1016/j.ymthe.2017.04.026
   Rarokar N R, 2017, J. Food Pharmaceutical Sci., V5, P13
   Rarokar NR, 2019, INT J BIOL MACROMOL, V125, P1056, DOI 10.1016/j.ijbiomac.2018.12.130
   Rarokar NR, 2018, J DRUG DELIV SCI TEC, V44, P220, DOI 10.1016/j.jddst.2017.12.002
   Rarokar NR, 2016, AAPS PHARMSCITECH, V17, P436, DOI 10.1208/s12249-015-0369-y
   Rijal G, 2016, BIOMATERIALS, V81, P135, DOI 10.1016/j.biomaterials.2015.12.016
   Saoji SD, 2016, AAPS J, V18, P102, DOI 10.1208/s12248-015-9837-2
   Savic R, 2003, SCIENCE, V300, P615, DOI 10.1126/science.1078192
   Schönthal AH, 2007, BRIT J CANCER, V97, P1465, DOI 10.1038/sj.bjc.6604049
   Shamir ER, 2014, NAT REV MOL CELL BIO, V15, P647, DOI 10.1038/nrm3873
   Shi JJ, 2017, NAT REV CANCER, V17, P20, DOI 10.1038/nrc.2016.108
   STRAUBINGER RM, 1988, CANCER RES, V48, P5237
   Sun J., 2017, FRONTIERS COMPUTER S, V11, P1
   Sun M, 2014, COLLOID SURFACE B, V113, P15, DOI 10.1016/j.colsurfb.2013.08.032
   Suzuki R, 2009, LUNG CANCER, V63, P72, DOI 10.1016/j.lungcan.2008.04.002
   Sze A, 2003, J COLLOID INTERF SCI, V261, P402, DOI 10.1016/S0021-9797(03)00142-5
   Telange DR, 2017, EUR J PHARM SCI, V108, P36, DOI 10.1016/j.ejps.2016.12.009
   Torchilin VP, 2005, NAT REV DRUG DISCOV, V4, P145, DOI 10.1038/nrd1632
   Tran N, 2018, LANGMUIR, V34, P2764, DOI 10.1021/acs.langmuir.7b03541
   van t'Hag L, 2017, CHEM SOC REV, V46, P2705, DOI 10.1039/c6cs00663a
   van Tonder Alet, 2015, BMC Res Notes, V8, P47, DOI 10.1186/s13104-015-1000-8
   Vladár AE, 2020, MICRO NANO TECHNOL, P7, DOI 10.1016/B978-0-12-814182-3.00002-X
   Wang YL, 2020, MACROMOL BIOSCI, V20, DOI 10.1002/mabi.202000082
   Weyna DR, 2012, MOL PHARMACEUT, V9, P2094, DOI 10.1021/mp300169c
   Xu ZG, 2015, ACS BIOMATER SCI ENG, V1, P585, DOI 10.1021/acsbiomaterials.5b00119
   Yokoyama T, 2008, NANOPARTICLE TECHNOLOGY HANDBOOK, P3
   Yu Y, 2016, NANOMED-NANOTECHNOL, V12, P1941, DOI 10.1016/j.nano.2016.04.012
   Yue PF, 2008, AAPS PHARMSCITECH, V9, P322, DOI 10.1208/s12249-008-9040-1
   Yue PF, 2010, INT J PHARMACEUT, V387, P139, DOI 10.1016/j.ijpharm.2009.12.008
   Zhai JL, 2015, LANGMUIR, V31, P10871, DOI 10.1021/acs.langmuir.5b02797
   Zhang L, 2008, CLIN PHARMACOL THER, V83, P761, DOI 10.1038/sj.clpt.6100400
   Zhang ZP, 2006, BIOMATERIALS, V27, P4025, DOI 10.1016/j.biomaterials.2006.03.006
NR 73
TC 7
Z9 8
U1 0
U2 11
PU WILEY
PI HOBOKEN
PA 111 RIVER ST, HOBOKEN 07030-5774, NJ USA
SN 1549-3296
EI 1552-4965
J9 J BIOMED MATER RES A
JI J. Biomed. Mater. Res. Part A
PD AUG
PY 2021
VL 109
IS 8
BP 1441
EP 1456
DI 10.1002/jbm.a.37135
EA DEC 2020
PG 16
WC Engineering, Biomedical; Materials Science, Biomaterials
WE Science Citation Index Expanded (SCI-EXPANDED)
SC Engineering; Materials Science
GA ST2IT
UT WOS:000597801500001
PM 33289225
DA 2023-12-20
ER

PT J
AU Chow, T
   Wutami, I
   Lucarelli, E
   Choong, PF
   Duchi, S
   Di Bella, C
AF Chow, Thomas
   Wutami, Ilycia
   Lucarelli, Enrico
   Choong, Peter F.
   Duchi, Serena
   Di Bella, Claudia
TI Creating <i>In Vitro</i> Three-Dimensional Tumor Models: A Guide for the
   Biofabrication of a Primary Osteosarcoma Model
SO TISSUE ENGINEERING PART B-REVIEWS
LA English
DT Article
DE osteosarcoma; tumor microenvironment; three-dimensional tumor models;
   preclinical in vitro models
ID PLASMINOGEN-ACTIVATOR RECEPTOR; MESENCHYMAL STEM-CELLS;
   FUNCTIONAL-CHARACTERIZATION; OSTEOCLAST DIFFERENTIATION; CANCER
   PROGRESSION; DRUG-SENSITIVITY; BONE REPAIR; SCAFFOLDS; HYDROGELS; GROWTH
AB Osteosarcoma (OS) is a highly aggressive primary bone tumor. The mainstay for its treatment is multiagent chemotherapy and surgical resection, with a 50-70% 5-year survival rate. Despite the huge effort made by clinicians and researchers in the past 30 years, limited progress has been made to improve patient outcomes. As novel therapeutic approaches for OS become available, such as monoclonal antibodies, small molecules, and immunotherapies, the need for OS preclinical model development becomes equally pressing. Three-dimensional (3D) OS models represent an alternative system to study this tumor: In contrast to two-dimensional monolayers, 3D matrices can recapitulate key elements of the tumor microenvironment (TME), such as the cellular interaction with the bone mineralized matrix. The advancement of tissue engineering and biofabrication techniques enables the incorporation of specific TME aspects into 3D models, to investigate the contribution of individual components to tumor progression and enhance understanding of basic OS biology. The use of biomaterials that mimic the extracellular matrix could also facilitate the testing of drugs targeting the TME itself, allowing a larger range of therapeutics to be tested, while averting the ethical implications and high cost associated with in vivo preclinical models. This review aims at serving as a practical guide by delineating the OS TME ("what it is like") and, in turn, propose various biofabrication strategies to create a 3D model ("how to recreate it"), to improve the in vitro representation of the OS tumor and ultimately generate more accurate drug response profiles.
   Impact statement
   Osteosarcoma (OS) is a rare and highly aggressive bone cancer, with poor prognosis. Unfortunately, current in vitro preclinical models, such as monolayer cell culture, fail to recapitulate the tumor microenvironment (TME) and thus accurate neoplastic behavior, ultimately hindering therapeutic discovery. The employment of three-dimensional (3D) OS models has the potential to better recreate the spatial, mechanical, and biological complexity of the TME, key elements that are crucial for understanding tumor prognosis and treatment effectiveness. The accuracy and fidelity of such models can be improved by systematic incorporation of each TME aspect. Therefore, by first asking "what it is like" followed by "how to recreate it," this review presents practical biofabrication strategies to build an appropriate 3D OS model to better represent in vitro tumor pathogenesis and response to novel therapies.
C1 [Chow, Thomas; Wutami, Ilycia] Univ Melbourne, Fac Med Dent & Hlth Sci, Melbourne Med Sch, Parkville, Vic, Australia.
   [Chow, Thomas; Wutami, Ilycia; Choong, Peter F.; Duchi, Serena; Di Bella, Claudia] St Vincents Hosp Melbourne, BioFab3D ACMD, Fitzroy, Vic, Australia.
   [Lucarelli, Enrico] IRCCS Ist Ortoped Rizzoli, Unit Orthopaed Pathol & Osteoarticular Tissue Reg, Bologna, Italy.
   [Choong, Peter F.; Duchi, Serena; Di Bella, Claudia] Univ Melbourne, Dept Surg, St Vincents Hosp Melbourne, Fitzroy, Vic, Australia.
   [Choong, Peter F.; Di Bella, Claudia] St Vincents Hosp Melbourne, Dept Orthopaed, Fitzroy, Vic, Australia.
C3 University of Melbourne; St Vincent's Hospital Melbourne; St Vincent's
   Hospital Melbourne; University of Melbourne; St Vincent's Hospital
   Melbourne
RP Duchi, S (通讯作者)，Univ Melbourne, Dept Surg, Level 2,Clin Sci Bldg,29 Regent St, Fitzroy, Vic 3065, Australia.
EM sduchi@unimelb.edu.au
RI Lucarelli, Enrico/G-3588-2015; Chow, Thomas/AAD-8915-2021
OI Lucarelli, Enrico/0000-0002-6681-6374; Chow, Thomas/0000-0003-1895-2539;
   Duchi, Serena/0000-0002-6418-3323
FU St Vincent's Hospital ( Melbourne) Research Endowment Fund
   2019_2020_Duchi; NHMRC Early Leadership Investigator Grant for
   musculoskeletal bioengineering; NHMRC [1154203]; National Health and
   Medical Research Council of Australia [1154203, GRANTS:15568254] Funding
   Source: NHMRC
FX This work was supported by St Vincent's Hospital ( Melbourne) Research
   Endowment Fund 2019_2020_Duchi. C.D.B. holds an NHMRC Early Leadership
   Investigator Grant for musculoskeletal bioengineering. P.F.C. holds an
   NHMRC Practitioner Fellowship (1154203).
CR Abarrategi A, 2016, STEM CELLS INT, V2016, DOI 10.1155/2016/3631764
   Adamopoulos C, 2016, EXP BIOL MED, V241, P1296, DOI 10.1177/1535370216648806
   Ahmed EM, 2015, J ADV RES, V6, P105, DOI 10.1016/j.jare.2013.07.006
   Akiyama T, 2008, MOL CANCER THER, V7, P3461, DOI 10.1158/1535-7163.MCT-08-0530
   Alessandri K, 2013, P NATL ACAD SCI USA, V110, P14843, DOI 10.1073/pnas.1309482110
   Amanda J.S., 2018, FRONT ONCOL, V8, P7
   [Anonymous], 2017, OSTEOSARCOMA BIOL BE
   Arantzazu A., 2015, CELL MOL LIFE SCI, V72, P16
   Asti A, 2014, INT J ARTIF ORGANS, V37, P187, DOI [10.5301/ijao.5000307, 10.530/ijao.5000307]
   Avnet S, 2008, INT J ONCOL, V33, P1231, DOI 10.3892/ijo_00000113
   Baranski Zuzanna, 2015, Genes Cancer, V6, P503
   Benton JA, 2009, TISSUE ENG PT A, V15, P3221, DOI [10.1089/ten.tea.2008.0545, 10.1089/ten.TEA.2008.0545]
   Bertassoni LE, 2014, LAB CHIP, V14, P2202, DOI 10.1039/c4lc00030g
   Bonuccelli G, 2014, ONCOTARGET, V5, P7575, DOI 10.18632/oncotarget.2243
   Bose S, 2013, MATER TODAY, V16, P496, DOI 10.1016/j.mattod.2013.11.017
   Brahimi-Horn MC, 2009, J CELL SCI, V122, P1055, DOI 10.1242/jcs.035022
   Bremnes RM, 2011, J THORAC ONCOL, V6, P209, DOI 10.1097/JTO.0b013e3181f8a1bd
   Byrne MB, 2014, TRENDS BIOTECHNOL, V32, P556, DOI 10.1016/j.tibtech.2014.09.006
   Caliari SR, 2016, NAT METHODS, V13, P405, DOI 10.1038/nmeth.3839
   Camci-Unal G, 2013, BIOMACROMOLECULES, V14, P1085, DOI 10.1021/bm3019856
   Chaddad H, 2017, EXP CELL RES, V360, P138, DOI 10.1016/j.yexcr.2017.08.035
   Chen XD, 2007, J BONE MINER RES, V22, P1943, DOI 10.1359/JBMR.070725
   Chen YT, 2011, TISSUE ENG PART C-ME, V17, P1211, DOI 10.1089/ten.tec.2011.0092
   Chocholata P, 2019, MATERIALS, V12, DOI 10.3390/ma12040568
   Choudhury D, 2018, TRENDS BIOTECHNOL, V36, P787, DOI 10.1016/j.tibtech.2018.03.003
   Christensen J, 2015, PLOS ONE, V10, DOI 10.1371/journal.pone.0132725
   Clarke B, 2008, CLIN J AM SOC NEPHRO, V3, pS131, DOI 10.2215/CJN.04151206
   CORRE I, 2020, CELLS-BASEL, V9, DOI DOI 10.3390/CELLS9040976
   Cortini M, 2019, FRONT PHYSIOL, V10, DOI 10.3389/fphys.2019.00814
   Cortini M, 2017, CANCER LETT, V405, P90, DOI 10.1016/j.canlet.2017.07.024
   Cortini M, 2016, PLOS ONE, V11, DOI 10.1371/journal.pone.0166500
   Dai J, 2019, J MECH BEHAV BIOMED, V90, P226, DOI 10.1016/j.jmbbm.2018.10.012
   Dailiana Z.H., 2008, 55 ANN M ORTH RES SO, V1601
   De Luca A, 2018, J EXP CLIN CANC RES, V37, DOI 10.1186/s13046-017-0663-5
   Del Monte U, 2009, CELL CYCLE, V8, P505, DOI 10.4161/cc.8.3.7608
   Desmaison A, 2013, PLOS ONE, V8, DOI 10.1371/journal.pone.0080447
   DEVITA VT, 1975, CANCER, V35, P98, DOI 10.1002/1097-0142(197501)35:1<98::AID-CNCR2820350115>3.0.CO;2-B
   Dwivedi Ruby, 2020, J Oral Biol Craniofac Res, V10, P381, DOI 10.1016/j.jobcr.2019.10.003
   Elenjord R, 2009, FEBS J, V276, P5275, DOI 10.1111/j.1742-4658.2009.07223.x
   Engelholm LH, 2001, LAB INVEST, V81, P1403, DOI 10.1038/labinvest.3780354
   Fallica B, 2012, PLOS ONE, V7, DOI 10.1371/journal.pone.0048024
   Francisco L, 2017, PROCEDIA MANUF, V12, P291, DOI 10.1016/j.promfg.2017.08.032
   Fu DH, 2011, BMC MUSCULOSKEL DIS, V12, DOI 10.1186/1471-2474-12-146
   Furlan F, 2007, J BONE MINER RES, V22, P1387, DOI 10.1359/JBMR.070516
   Gaebler M, 2017, FRONT ONCOL, V7, DOI 10.3389/fonc.2017.00203
   Gao CD, 2014, INT J MOL SCI, V15, P4714, DOI 10.3390/ijms15034714
   Gao ST, 2017, BIOFABRICATION, V9, DOI 10.1088/1758-5090/aa7fdb
   Gkretsi V, 2018, FRONT ONCOL, V8, DOI 10.3389/fonc.2018.00145
   Gorgieva S, 2011, BIOMATERIALS APPLICATIONS FOR NANOMEDICINE, P17
   Gorska M, 2016, ANTICANCER RES, V36, P221
   Grandori C, 2018, TRENDS CANCER, V4, P634, DOI 10.1016/j.trecan.2018.07.005
   Grist SM, 2019, SCI REP-UK, V9, DOI 10.1038/s41598-019-54001-8
   Gunatillake Pathiraja A., 2003, European Cells & Materials, V5, P1
   Gungor-Ozkerim PS, 2018, BIOMATER SCI-UK, V6, P915, DOI 10.1039/c7bm00765e
   Hanahan D, 2012, CANCER CELL, V21, P309, DOI 10.1016/j.ccr.2012.02.022
   Hao SJ, 2018, ADV DRUG DELIVER REV, V125, P3, DOI 10.1016/j.addr.2018.01.002
   Heo DN, 2014, J MATER CHEM B, V2, P1584, DOI 10.1039/c3tb21246g
   Holy CE, 2000, J BIOMED MATER RES, V51, P376, DOI 10.1002/1097-4636(20000905)51:3<376::AID-JBM11>3.0.CO;2-G
   Hoshiba T, 2010, EXPERT OPIN BIOL TH, V10, P1717, DOI 10.1517/14712598.2010.534079
   Hospodiuk M, 2017, BIOTECHNOL ADV, V35, P217, DOI 10.1016/j.biotechadv.2016.12.006
   Huang BW, 2018, J CONTROL RELEASE, V270, P246, DOI 10.1016/j.jconrel.2017.12.005
   Huang Q, 2018, AM J CANCER RES, V8, P763
   Huebsch N, 2010, NAT MATER, V9, P518, DOI [10.1038/NMAT2732, 10.1038/nmat2732]
   Hughes CS, 2010, PROTEOMICS, V10, P1886, DOI 10.1002/pmic.200900758
   Isakoff MS, 2015, J CLIN ONCOL, V33, P3029, DOI 10.1200/JCO.2014.59.4895
   Jabbari E, 2015, PLOS ONE, V10, DOI 10.1371/journal.pone.0132377
   Jansen LE, 2015, J MECH BEHAV BIOMED, V50, P299, DOI 10.1016/j.jmbbm.2015.06.023
   Kalli M, 2018, FRONT ONCOL, V8, DOI 10.3389/fonc.2018.00055
   Kawao N, 2014, AM J PHYSIOL-ENDOC M, V307, pE278, DOI 10.1152/ajpendo.00129.2014
   Khetan S, 2013, NAT MATER, V12, P458, DOI [10.1038/NMAT3586, 10.1038/nmat3586]
   Koirala P, 2016, SCI REP-UK, V6, DOI 10.1038/srep30093
   Kolesky DB, 2014, ADV MATER, V26, P3124, DOI 10.1002/adma.201305506
   Koshy ST, 2014, BIOMATERIALS, V35, P2477, DOI 10.1016/j.biomaterials.2013.11.044
   Lamora A, 2016, J CLIN MED, V5, DOI 10.3390/jcm5110096
   Lamoureux F, 2007, CANCER RES, V67, P7308, DOI 10.1158/0008-5472.CAN-06-4130
   Lauvrak SU, 2013, BRIT J CANCER, V109, P2228, DOI 10.1038/bjc.2013.549
   Lee JH, 2018, J TISSUE ENG, V9, DOI 10.1177/2041731418768285
   Lee VK, 2014, CELL MOL BIOENG, V7, P460, DOI 10.1007/s12195-014-0340-0
   Lenna S, 2020, J EXP CLIN CANC RES, V39, DOI 10.1186/s13046-020-01548-4
   Liliana E.-M., 2012, BIOCHIM BIOPHYS ACTA, V1826, P8
   Lin PP, 2009, CARCINOGENESIS, V30, P1789, DOI 10.1093/carcin/bgp180
   Lindsey BA, 2017, RHEUMATOL THER, V4, P25, DOI 10.1007/s40744-016-0050-2
   Liu TY, 2019, FRONT CELL DEV BIOL, V7, DOI 10.3389/fcell.2019.00060
   Liu YX, 2010, BIOMATERIALS, V31, P1158, DOI 10.1016/j.biomaterials.2009.10.040
   Mahmood N, 2018, FRONT ONCOL, V8, DOI 10.3389/fonc.2018.00024
   Mandrycky C, 2016, BIOTECHNOL ADV, V34, P422, DOI 10.1016/j.biotechadv.2015.12.011
   Marturano-Kruik A, 2018, BIOMATERIALS, V150, P150, DOI 10.1016/j.biomaterials.2017.10.020
   Maurizi A, 2018, CANCERS, V10, DOI 10.3390/cancers10070218
   MEYSKENS FL, 1984, CANCER RES, V44, P271
   Miller JS, 2012, NAT MATER, V11, P768, DOI [10.1038/NMAT3357, 10.1038/nmat3357]
   Misaghi A, 2018, SICOT-J, V4, DOI 10.1051/sicotj/2017028
   Mitsui N, 2006, LIFE SCI, V79, P575, DOI 10.1016/j.lfs.2006.01.040
   Mohseny AB, 2011, LAB INVEST, V91, P1195, DOI 10.1038/labinvest.2011.72
   Molina ER, 2020, TISSUE ENG PART B-RE, V26, P249, DOI 10.1089/ten.teb.2019.0302
   Murphy SV, 2014, NAT BIOTECHNOL, V32, P773, DOI 10.1038/nbt.2958
   Mutsaers AJ, 2014, BONE, V62, P56, DOI 10.1016/j.bone.2014.02.003
   Mutsaers AJ, 2013, BONE, V55, P166, DOI 10.1016/j.bone.2013.02.016
   Muz B, 2015, HYPOXIA, V3, P83, DOI 10.2147/HP.S93413
   Neufurth M, 2014, BIOMATERIALS, V35, P8810, DOI 10.1016/j.biomaterials.2014.07.002
   Ottaviano L, 2010, GENE CHROMOSOME CANC, V49, P40, DOI 10.1002/gcc.20717
   Oztan Y. Cagri, 2020, Bioprinting, V18, pe00079, DOI 10.1016/j.bprint.2020.e00079
   Park KM, 2017, ANNU REV BIOMED ENG, V19, P109, DOI 10.1146/annurev-bioeng-071516-044619
   Pavlou M, 2019, ACTA BIOMATER, V96, P247, DOI 10.1016/j.actbio.2019.07.011
   Picci P, 2007, ORPHANET J RARE DIS, V2, DOI 10.1186/1750-1172-2-6
   Punzo Francesca, 2020, Oncotarget, V11, P687, DOI 10.18632/oncotarget.27479
   Quinn JMW, 2001, J BONE MINER RES, V16, P1787, DOI 10.1359/jbmr.2001.16.10.1787
   Rosenberg A.E., WHO CLASSIF TUMOURS
   Roseti L, 2017, MAT SCI ENG C-MATER, V78, P1246, DOI 10.1016/j.msec.2017.05.017
   Rubio R, 2013, ONCOGENE, V32, P4970, DOI 10.1038/onc.2012.507
   Santoro M, 2015, P NATL ACAD SCI USA, V112, P10304, DOI 10.1073/pnas.1506684112
   Sawkins MJ, 2013, ACTA BIOMATER, V9, P7865, DOI 10.1016/j.actbio.2013.04.029
   Sawyer S.W., 2016, J TISSUE SCI ENG, V7, DOI DOI 10.4172/2157-7552.1000173
   Schugens C, 1996, J BIOMED MATER RES, V30, P449, DOI 10.1002/(SICI)1097-4636(199604)30:4<449::AID-JBM3>3.0.CO;2-P
   Schuurman W, 2013, MACROMOL BIOSCI, V13, P551, DOI 10.1002/mabi.201200471
   Sitarski AM, 2018, ACS BIOMATER SCI ENG, V4, P324, DOI 10.1021/acsbiomaterials.7b00097
   Skylar-Scott MA, 2019, SCI ADV, V5, DOI 10.1126/sciadv.aaw2459
   Sofia S., 2016, J BONE ONCOL, V5, P3
   Song HHG, 2014, ADV DRUG DELIVER REV, V79-80, P19, DOI 10.1016/j.addr.2014.06.002
   Tan PHS, 2014, TISSUE ENG PT A, V20, P1758, DOI [10.1089/ten.tea.2013.0245, 10.1089/ten.TEA.2013.0245]
   Tan PHS, 2011, BIOMATERIALS, V32, P6131, DOI 10.1016/j.biomaterials.2011.04.084
   Tappa K, 2018, J FUNCT BIOMATER, V9, DOI 10.3390/jfb9010017
   Tomasina C, 2019, MATERIALS, V12, DOI 10.3390/ma12172701
   Trachtenberg JE, 2018, ACS BIOMATER SCI ENG, V4, P347, DOI 10.1021/acsbiomaterials.6b00641
   Turnbull G, 2018, BIOACT MATER, V3, P278, DOI 10.1016/j.bioactmat.2017.10.001
   Vääräniemi J, 2004, J BONE MINER RES, V19, P1432, DOI 10.1359/JBMR.040603
   Visvader JE, 2011, NATURE, V469, P314, DOI 10.1038/nature09781
   Wang XH, 2019, MICROMACHINES-BASEL, V10, DOI 10.3390/mi10120814
   Xavier JR, 2015, ACS NANO, V9, P3109, DOI 10.1021/nn507488s
   Xu T, 2015, ADV HEALTHC MATER, V4, P2238, DOI 10.1002/adhm.201500345
   Yang Yi, 2017, Genes Cancer, V8, P484, DOI 10.18632/genesandcancer.133
   Yu D, 2019, MEDICINE, V98, DOI 10.1097/MD.0000000000016827
   Yue K, 2015, BIOMATERIALS, V73, P254, DOI 10.1016/j.biomaterials.2015.08.045
   Zeng W, 2011, CANCER LETT, V313, P129, DOI 10.1016/j.canlet.2011.09.023
   Zhang LZ, 2010, PATHOL ONCOL RES, V16, P111, DOI 10.1007/s12253-009-9198-1
   Zhang RY, 1999, J BIOMED MATER RES, V44, P446
   Zhang Y., 2017, OSTEOSARCOMA BIOL BE
   Zhang Y, 2019, JOVE-J VIS EXP, DOI 10.3791/59271
   Zheng Y, 2018, STEM CELL RES THER, V9, DOI 10.1186/s13287-018-0780-x
NR 138
TC 14
Z9 14
U1 2
U2 28
PU MARY ANN LIEBERT, INC
PI NEW ROCHELLE
PA 140 HUGUENOT STREET, 3RD FL, NEW ROCHELLE, NY 10801 USA
SN 1937-3368
EI 1937-3376
J9 TISSUE ENG PART B-RE
JI Tissue Eng. Part B-Rev.
PD OCT 1
PY 2021
VL 27
IS 5
BP 514
EP 529
DI 10.1089/ten.teb.2020.0254
EA DEC 2020
PG 16
WC Cell & Tissue Engineering; Biotechnology & Applied Microbiology; Cell
   Biology; Engineering, Biomedical; Materials Science, Biomaterials
WE Science Citation Index Expanded (SCI-EXPANDED)
SC Cell Biology; Biotechnology & Applied Microbiology; Engineering;
   Materials Science
GA WL2JV
UT WOS:000595790100001
PM 33138724
DA 2023-12-20
ER

PT J
AU Chaiyawat, P
   Sirikaew, N
   Budprom, P
   Klangjorhor, J
   Phanphaisarn, A
   Teeyakasem, P
   Settakorn, J
   Pruksakorn, D
AF Chaiyawat, Parunya
   Sirikaew, Nutnicha
   Budprom, Piyaporn
   Klangjorhor, Jeerawan
   Phanphaisarn, Areerak
   Teeyakasem, Pimpisa
   Settakorn, Jongkolnee
   Pruksakorn, Dumnoensun
TI Expression profiling of DNA methyl transferase I (DNMT1) and efficacy of
   a DNA-hypomethylating agent (decitabine) in combination with
   chemotherapy in osteosarcoma
SO JOURNAL OF BONE ONCOLOGY
LA English
DT Article
DE Osteosarcoma; DNA methylation; Immunohistochemistry; Drug combinations;
   Drug Synergism
ID THERAPY; OVEREXPRESSION; PROLIFERATION; METASTASIS; PLATINUM; 3B; 3A
AB Background: Abnormality in the DNA methylation process is one of the hallmarks of cancer. Emerging evidence strongly supports the idea that defects in DNA methyl transferases (DNMTs) are involved in tumor development and progression. This alteration has major effects at the transcription level of various cancer-associated genes.
   Methods: Expression profiles of DNMT1 were investigated in fresh frozen tissues, patient-derived cells, and formalin-fixed paraffin-embedded tissues using immunoblotting and immunohistochemistry analysis. We also examined an anti-tumor effect of single DNA-hypomethylating agent (decitabine) and a combination of decitabine and chemotherapy in osteosarcoma cell lines.
   Results: The results showed an overexpression of DNMT1 in most cases compared to normal cells and tissue samples. DNMT1 was also expressed at the same levels in paired primary cells derived from biopsy and post-chemotherapy tissues. Expression patterns of DNMT1 were examined in 77 osteosarcoma patients of whom 82% had positive DNMT1 with an IRS score > 0. Most of the cases expressed low to moderate levels of DNMT1 (IRS range 1-8, median = 2.0). Furthermore, we found that a combination of decitabine and chemotherapy had a synergistic effect in most of the tested osteosarcoma cells at a low dose therapeutic range of decitabine.
   Conclusions: Our study revealed DNMT1 expression patterns that indicated potential roles of DNMT1 in osteosarcoma transformation and progression. This finding also suggests the efficacy of a combination therapy of decitabine with chemotherapy for osteosarcoma treatment.
C1 [Chaiyawat, Parunya; Sirikaew, Nutnicha; Budprom, Piyaporn; Klangjorhor, Jeerawan; Phanphaisarn, Areerak; Teeyakasem, Pimpisa; Pruksakorn, Dumnoensun] Chiang Mai Univ, Fac Med, Musculoskeletal Sci & Translat Res MSTR Ctr, Chiang Mai, Thailand.
   [Chaiyawat, Parunya; Pruksakorn, Dumnoensun] Chiang Mai Univ, Fac Med, Omics Ctr Hlth Sci OCHS, Chiang Mai, Thailand.
   [Settakorn, Jongkolnee] Chiang Mai Univ, Fac Med, Dept Pathol, 110 Intawaroros, Chiang Mai 50200, Thailand.
   [Pruksakorn, Dumnoensun] Chiang Mai Univ, Fac Med, Dept Orthoped, 110 Intawaroros, Chiang Mai 50200, Thailand.
   [Pruksakorn, Dumnoensun] Chiang Mai Univ, Biomed Engn Inst, Chiang Mai, Thailand.
C3 Chiang Mai University; Chiang Mai University; Chiang Mai University;
   Chiang Mai University; Chiang Mai University
RP Settakorn, J (通讯作者)，Chiang Mai Univ, Fac Med, Dept Pathol, 110 Intawaroros, Chiang Mai 50200, Thailand.; Pruksakorn, D (通讯作者)，Chiang Mai Univ, Fac Med, Dept Orthoped, 110 Intawaroros, Chiang Mai 50200, Thailand.
EM parunya.chaiyawat@cmu.ac.th; jsettakorn@gmail.com;
   dumnoensun.p@cmu.ac.th
RI Chaiyawat, Parunya/GON-3983-2022; klangjorhor, jeerawan/GRF-3858-2022;
   Chaiyawat, Parunya/GQA-4141-2022
OI Chaiyawat, Parunya/0000-0003-0047-5578
FU Faculty of medicine, Chiang Mai University; National Science and
   Technology Development Agency (NSTDA) [P-18-51991]; National Research
   University (NRU) fund; Musculoskeletal Science and Translational
   Research Center
FX This work was supported by the Faculty of medicine, Chiang Mai
   University, the National Science and Technology Development Agency
   (NSTDA), code P-18-51991, the National Research University (NRU) fund,
   and the Musculoskeletal Science and Translational Research Center. The
   authors would also like to express their sincere thanks to Dr. G. Lamar
   Robert, PhD, and Assoc. Prof. Dr. Chongchit Sripun Robert, PhD, for
   editing the English manuscript.
CR Bai J, 2016, ONCOTARGET, V7, P44129, DOI 10.18632/oncotarget.9866
   Bielack SS, 2002, J CLIN ONCOL, V20, P776, DOI 10.1200/JCO.20.3.776
   Chaiyawat P, 2019, J BONE ONCOL, V16, DOI 10.1016/j.jbo.2019.100233
   Chaiyawat P, 2019, INT J ONCOL, V54, P1704, DOI 10.3892/ijo.2019.4737
   Chaiyawat P, 2017, TRANSL ONCOL, V10, P846, DOI 10.1016/j.tranon.2017.08.005
   Chaiyawat P, 2017, ONCOTARGETS THER, V10, P565, DOI 10.2147/OTT.S119993
   Esteller M, 2001, CANCER RES, V61, P3225
   Fang F, 2010, CANCER-AM CANCER SOC, V116, P4043, DOI 10.1002/cncr.25204
   Friebele Jill C, 2015, Am J Orthop (Belle Mead NJ), V44, P547
   Girault I, 2003, CLIN CANCER RES, V9, P4415
   Guo YL, 2018, ONCOL REP, V40, P1165, DOI 10.3892/or.2018.6494
   Ianevski A, 2017, BIOINFORMATICS, V33, P2413, DOI 10.1093/bioinformatics/btx162
   Jabbour E, 2008, CANCER-AM CANCER SOC, V112, P2341, DOI 10.1002/cncr.23463
   Li XG, 2017, J CANCER RES CLIN, V143, P2189, DOI 10.1007/s00432-017-2478-3
   Li YF, 2009, AM J OBSTET GYNECOL, V200, DOI 10.1016/j.ajog.2008.08.030
   Li Y, 2018, AM J CANCER RES, V8, P81
   Ma TM, 2017, ONCOTARGET, V8, P96396, DOI 10.18632/oncotarget.21480
   Matei D, 2012, CANCER RES, V72, P2197, DOI 10.1158/0008-5472.CAN-11-3909
   Nie J, 2014, CANCER LETT, V354, P12, DOI 10.1016/j.canlet.2014.08.010
   Plumb JA, 2000, CANCER RES, V60, P6039
   Pruksakorn D, 2016, INT J ONCOL, V49, P903, DOI 10.3892/ijo.2016.3601
   Robertson KD, 1999, NUCLEIC ACIDS RES, V27, P2291, DOI 10.1093/nar/27.11.2291
   Shi YK, 2018, BIOCHEM BIOPH RES CO, V503, P459, DOI 10.1016/j.bbrc.2018.04.124
   Subramaniam D, 2014, FRONT ONCOL, V4, DOI 10.3389/fonc.2014.00080
   Sun W, 2016, DRUG DISCOV TODAY, V21, P1189, DOI 10.1016/j.drudis.2016.05.015
   Wang M, 2018, J IMMUNOL RES, V2018, DOI 10.1155/2018/4735752
   Welch JS, 2016, NEW ENGL J MED, V375, P2023, DOI 10.1056/NEJMoa1605949
   Xie VK, 2017, CLIN CANCER RES, V23, P5585, DOI 10.1158/1078-0432.CCR-17-0387
   Yadav B, 2015, COMPUT STRUCT BIOTEC, V13, P504, DOI 10.1016/j.csbj.2015.09.001
NR 29
TC 4
Z9 4
U1 0
U2 5
PU ELSEVIER
PI AMSTERDAM
PA RADARWEG 29, 1043 NX AMSTERDAM, NETHERLANDS
EI 2212-1374
J9 J BONE ONCOL
JI J. Bone Oncol.
PD DEC
PY 2020
VL 25
AR 100321
DI 10.1016/j.jbo.2020.100321
PG 9
WC Oncology
WE Science Citation Index Expanded (SCI-EXPANDED)
SC Oncology
GA PO5NL
UT WOS:000605215800008
PM 33072501
OA gold, Green Published
DA 2023-12-20
ER

PT J
AU Wang, Q
   Liu, W
   Fan, J
   Guo, J
   Shen, F
   Ma, Z
   Ruan, C
   Guo, L
   Jiang, M
   Zhao, Y
AF Wang, Q.
   Liu, W.
   Fan, J.
   Guo, J.
   Shen, F.
   Ma, Z.
   Ruan, C.
   Guo, L.
   Jiang, M.
   Zhao, Y.
TI von Willebrand factor promotes platelet-induced metastasis of
   osteosarcoma through activation of the VWF-GPIb axis
SO JOURNAL OF BONE ONCOLOGY
LA English
DT Article
DE VWF; Osteosarcoma; Platelet; Metastasis
ID FACTOR A1 DOMAIN; COLLAGEN; COMPLEX
AB von Willebrand factor (VWF) is exclusively expressed in endothelial cells (ECs) and megakaryocytes, which plays a crucial role in the initiation of arterial thrombosis. Recent studies have shown that VWF is also expressed in osteosarcoma (OS) cells and participates in adhesion of cancer cells to platelets, thus promoting metastasis of OS cells. However, it is unclear how OS cell-derived VWF-platelet interaction contributes to the metastasis of OS. We hypothesized that the interaction is mediated by the binding between VWF Al and GPIba of platelets, a molecular mechanism similar to that of thrombosis. The increased expression of VWF in SAOS2 cells may contribute to the enhancement of platelet adhesion through the VWF-GPIb pathway, which could promote the migration and invasion capacities of SAOS2 cells in vitro. Antibodies that block the pathway could significantly inhibit the platelet-induced metastasis of OS cells. Our results suggest a theoretical basis for the development of new anti-OS metastasis drugs, and further enrich the mechanism of OS metastasis.
C1 [Wang, Q.; Shen, F.; Ma, Z.; Ruan, C.; Jiang, M.; Zhao, Y.] Soochow Univ, Jiangsu Inst Hematol, Affiliated Hosp 1, Key Lab Thrombosis & Hemostasis,Minist Hlth, 188 Shizi St, Suzhou 215006, Peoples R China.
   [Shen, F.; Ma, Z.; Ruan, C.; Jiang, M.; Zhao, Y.] Soochow Univ, Collaborat Innovat Ctr Hematol, Suzhou 215006, Peoples R China.
   [Wang, Q.; Liu, W.; Guo, L.] Soochow Univ, Affiliated Hosp 1, Pathol Dept, Suzhou 215006, Peoples R China.
   [Fan, J.] Soochow Univ, Affiliated Hosp 2, Stomatol Dept, Suzhou 215004, Peoples R China.
   [Guo, J.] Soochow Univ, Affiliated Hosp 1, Orthoped Dept, Suzhou 215006, Peoples R China.
C3 Soochow University - China; Soochow University - China; Soochow
   University - China; Soochow University - China; Soochow University -
   China
RP Jiang, M; Zhao, Y (通讯作者)，Soochow Univ, Jiangsu Inst Hematol, Affiliated Hosp 1, Key Lab Thrombosis & Hemostasis,Minist Hlth, 188 Shizi St, Suzhou 215006, Peoples R China.
EM jiangmiao@suda.edu.cn; zhaoyimingbox@163.com
FU National Natural Science Foundation of China [81873431]; Jiangsu
   Provincial Natural Science Foundation [BK20181164]; National Key
   Technology R&D Program of China [2012BA118B02]; National Institute of
   Health [HL128390, GM114731]
FX This study was supported by grants from National Natural Science
   Foundation of China (81873431), Jiangsu Provincial Natural Science
   Foundation (BK20181164), National Key Technology R&D Program of China
   (2012BA118B02) and National Institute of Health (HL128390, GM114731).
CR Bonnefoy A, 2006, J THROMB HAEMOST, V4, P2151, DOI 10.1111/j.1538-7836.2006.02111.x
   Chen DM, 2018, BONE RES, V6, DOI 10.1038/s41413-018-0009-8
   Chou AJ, 2009, CANCER-AM CANCER SOC, V115, P5339, DOI 10.1002/cncr.24566
   Eppert K, 2005, MODERN PATHOL, V18, P388, DOI 10.1038/modpathol.3800265
   Gay LJ, 2011, NAT REV CANCER, V11, P123, DOI 10.1038/nrc3004
   Gill J, 2013, PHARMACOL THERAPEUT, V137, P89, DOI 10.1016/j.pharmthera.2012.09.003
   Gupta GP, 2004, J CLIN INVEST, V114, P1691, DOI 10.1172/JCI200423823
   Huizinga EG, 2002, SCIENCE, V297, P1176, DOI 10.1126/science.107355
   Isakoff MS, 2015, J CLIN ONCOL, V33, P3029, DOI 10.1200/JCO.2014.59.4895
   Jurasz P, 2004, BRIT J PHARMACOL, V143, P819, DOI 10.1038/sj.bjp.0706013
   Kansara M, 2014, NAT REV CANCER, V14, P722, DOI 10.1038/nrc3838
   Mancuso DJ, 1996, BLOOD, V88, P2559, DOI 10.1182/blood.V88.7.2559.bloodjournal8872559
   Minamitani Kazuhito, 2000, Kurume Medical Journal, V47, P115
   Mojiri A, 2017, ONCOTARGET, V8, P13015, DOI 10.18632/oncotarget.14273
   Muff R, 2015, PLOS ONE, V10, DOI 10.1371/journal.pone.0125611
   Nash GF, 2002, LANCET ONCOL, V3, P425, DOI 10.1016/S1470-2045(02)00789-1
   Palumbo JS, 2005, BLOOD, V105, P178, DOI 10.1182/blood-2004-06-2272
   Picci P, 2007, ORPHANET J RARE DIS, V2, DOI 10.1186/1750-1172-2-6
   RUAN CG, 1987, BLOOD, V69, P570
   Ruggeri ZM, 2003, J THROMB HAEMOST, V1, P1335, DOI 10.1046/j.1538-7836.2003.00260.x
   Ruggeri ZM, 1997, J CLIN INVEST, V99, P559, DOI 10.1172/JCI119195
   Sadler JE, 1998, ANNU REV BIOCHEM, V67, P395, DOI 10.1146/annurev.biochem.67.1.395
   SAKARIASSEN KS, 1979, NATURE, V279, P636, DOI 10.1038/279636a0
   SHAPIRO FD, 1982, J NATL CANCER I, V69, P1009
   Shavit JA, 2006, J THROMB HAEMOST, V4, P517, DOI 10.1111/j.1538-7836.2006.01805.x
   Stegner D, 2014, THROMB RES, V133, pS149, DOI 10.1016/S0049-3848(14)50025-4
   Toth L, 2018, PATHOL RES PRACT, V214, P978, DOI 10.1016/j.prp.2018.05.014
   Wang LP, 2018, TALANTA, V188, P66, DOI 10.1016/j.talanta.2018.05.011
   WHITFIELD JF, 1973, J CELL PHYSIOL, V82, P151, DOI 10.1002/jcp.1040820203
   Wiklund T, 1996, BRIT J CANCER, V73, P106, DOI 10.1038/bjc.1996.19
   Zhao Y, 2007, J THROMB HAEMOST, V5, P1963, DOI 10.1111/j.1538-7836.2007.02682.x
NR 31
TC 8
Z9 8
U1 0
U2 8
PU ELSEVIER
PI AMSTERDAM
PA RADARWEG 29, 1043 NX AMSTERDAM, NETHERLANDS
SN 2212-1374
J9 J BONE ONCOL
JI J. Bone Oncol.
PD DEC
PY 2020
VL 25
AR 100325
DI 10.1016/j.jbo.2020.100325
PG 11
WC Oncology
WE Science Citation Index Expanded (SCI-EXPANDED)
SC Oncology
GA PO5NQ
UT WOS:000605216300002
PM 33101888
OA gold, Green Published
DA 2023-12-20
ER

PT J
AU Paukovcekova, S
   Skoda, J
   Neradil, J
   Mikulenkova, E
   Chlapek, P
   Sterba, J
   Richardson, D
   Veselska, R
AF Paukovcekova, Silvia
   Skoda, Jan
   Neradil, Jakub
   Mikulenkova, Erika
   Chlapek, Petr
   Sterba, Jaroslav
   Richardson, Des R.
   Veselska, Renata
TI Novel Thiosemicarbazones Sensitize Pediatric Solid Tumor Cell-Types to
   Conventional Chemotherapeutics through Multiple Molecular Mechanisms
SO CANCERS
LA English
DT Article
DE thiosemicarbazones; DpC; Dp44mT; celecoxib; temozolomide; etoposide;
   combined anti-cancer treatment; osteosarcoma; medulloblastoma;
   neuroblastoma
ID DNA TOPOISOMERASE-II; METASTASIS SUPPRESSOR NDRG1; SELECTIVE
   ANTITUMOR-ACTIVITY; REGULATED GENE-1 NDRG1; IRON CHELATORS;
   ANTIPROLIFERATIVE ACTIVITY; UP-REGULATION; TGF-BETA; IN-VITRO; CANCER
AB Simple Summary
   Combination of chemotherapeutics for the treatment of childhood cancer can lead to the use of lower cytotoxic drug doses and better therapeutic tolerability (i.e., lower side effects) for patients. We discovered novel molecular targets of two lead thiosemicarbazone agents of the di-2-pyridylketone thiosemicarbazone class. These molecular targets include: cyclooxygenase, the DNA repair protein, O6-methylguanine DNA methyltransferase, mismatch repair proteins, and topoisomerase 2 alpha. This research also identifies promising synergistic interactions of these thiosemicarbazones particularly with the standard chemotherapeutic, celecoxib.
   Combining low-dose chemotherapies is a strategy for designing less toxic and more potent childhood cancer treatments. We examined the effects of combining the novel thiosemicarbazones, di-2-pyridylketone 4-cyclohexyl-4-methyl-3-thiosemicarbazone (DpC), or its analog, di-2-pyridylketone-4,4-dimethyl-3-thiosemicarbazone (Dp44mT), with the standard chemotherapies, celecoxib (CX), etoposide (ETO), or temozolomide (TMZ). These combinations were analyzed for synergism to inhibit proliferation of three pediatric tumor cell-types, namely osteosarcoma (Saos-2), medulloblastoma (Daoy) and neuroblastoma (SH-SY5Y). In terms of mechanistic dissection, this study discovered novel thiosemicarbazone targets not previously identified and which are important for considering possible drug combinations. In this case, DpC and Dp44mT caused: (1) up-regulation of a major protein target of CX, namely cyclooxygenase-2 (COX-2); (2) down-regulation of the DNA repair protein, O-6-methylguanine DNA methyltransferase (MGMT), which is known to affect TMZ resistance; (3) down-regulation of mismatch repair (MMR) proteins, MSH2 and MSH6, in Daoy and SH-SY5Y cells; and (4) down-regulation in all three cell-types of the MMR repair protein, MLH1, and also topoisomerase 2 alpha (Topo2 alpha), the latter of which is an ETO target. While thiosemicarbazones up-regulate the metastasis suppressor, NDRG1, in adult cancers, it is demonstrated herein for the first time that they induce NDRG1 in all three pediatric tumor cell-types, validating its role as a potential target. In fact, siRNA studies indicated that NDRG1 was responsible for MGMT down-regulation that may prevent TMZ resistance. Examining the effects of combining thiosemicarbazones with CX, ETO, or TMZ, the most promising synergism was obtained using CX. Of interest, a positive relationship was observed between NDRG1 expression of the cell-type and the synergistic activity observed in the combination of thiosemicarbazones and CX. These studies identify novel thiosemicarbazone targets relevant to childhood cancer combination chemotherapy.
C1 [Paukovcekova, Silvia; Skoda, Jan; Neradil, Jakub; Mikulenkova, Erika; Chlapek, Petr; Richardson, Des R.; Veselska, Renata] Masaryk Univ, Fac Sci, Dept Expt Biol, Brno 61137, Czech Republic.
   [Skoda, Jan; Neradil, Jakub; Mikulenkova, Erika; Chlapek, Petr; Sterba, Jaroslav; Veselska, Renata] St Annes Univ Hosp, Int Clin Res Ctr, Brno 65691, Czech Republic.
   [Sterba, Jaroslav; Veselska, Renata] Masaryk Univ, Univ Hosp Brno, Dept Pediat Oncol, Brno 66263, Czech Republic.
   [Sterba, Jaroslav; Veselska, Renata] Masaryk Univ, Fac Med, Brno 66263, Czech Republic.
   [Richardson, Des R.] Griffith Univ, Ctr Canc Cell Biol & Drug Discovery, Griffith Inst Drug Discovery, Brisbane, Qld 4111, Australia.
C3 Masaryk University Brno; St Anne's University Hospital Brno
   (FNUSA-ICRC); Masaryk University Brno; University Hospital Brno; Masaryk
   University Brno; Griffith University
RP Veselska, R (通讯作者)，Masaryk Univ, Fac Sci, Dept Expt Biol, Brno 61137, Czech Republic.; Veselska, R (通讯作者)，St Annes Univ Hosp, Int Clin Res Ctr, Brno 65691, Czech Republic.; Veselska, R (通讯作者)，Masaryk Univ, Univ Hosp Brno, Dept Pediat Oncol, Brno 66263, Czech Republic.; Veselska, R (通讯作者)，Masaryk Univ, Fac Med, Brno 66263, Czech Republic.
EM silvia.paukovcekova@mail.muni.cz; jan.skoda@sci.muni.cz;
   jneradil@sci.muni.cz; mikulenkova@mail.muni.cz; chlapek@sci.muni.cz;
   SterbaJaroslav@fnbrno.cz; d.richardson@griffith.edu.au;
   veselska@sci.muni.cz
RI Sterba, Jaroslav/N-6156-2016; Skoda, Jan/L-6566-2019; Chlapek,
   Petr/AAD-2657-2022; /AAA-2208-2022; Neradil, Jakub/GQZ-7932-2022
OI Skoda, Jan/0000-0002-9292-8177; /0000-0002-7274-897X; Neradil,
   Jakub/0000-0001-6781-7099; Veselska, Renata/0000-0002-0048-9913;
   Richardson, Des/0000-0002-5506-3274; Sterba,
   Jaroslav/0000-0002-8482-8352; Mikulenkova, Erika/0000-0003-3807-549X
FU project AZV MZCR [17-33104A]
FX This work was supported by project AZV MZCR 17-33104A.
CR Alexander BM, 2012, J NEURO-ONCOL, V107, P463, DOI 10.1007/s11060-011-0765-4
   Arico S, 2002, J BIOL CHEM, V277, P27613, DOI 10.1074/jbc.M201119200
   Chen ZQ, 2012, J BIOL CHEM, V287, P17016, DOI 10.1074/jbc.M112.350470
   Chou TC, 2006, PHARMACOL REV, V58, P621, DOI 10.1124/pr.58.3.10
   Dixon KM, 2013, BRIT J CANCER, V108, P409, DOI 10.1038/bjc.2012.582
   Duguid EM, 2005, J MOL BIOL, V350, P657, DOI 10.1016/j.jmb.2005.05.028
   Emanuelli A, 2017, CANCER RES, V77, P4217, DOI 10.1158/0008-5472.CAN-16-2828
   Gerson SL, 2002, J CLIN ONCOL, V20, P2388, DOI 10.1200/JCO.2002.06.110
   Guo ZL, 2016, J HEMATOL ONCOL, V9, DOI 10.1186/s13045-016-0330-x
   Gutierrez E, 2014, J BIOL CHEM, V289, P33568, DOI 10.1074/jbc.M114.599480
   Happold C, 2012, J NEUROCHEM, V122, P444, DOI 10.1111/j.1471-4159.2012.07781.x
   Hausmann A, 2011, FEBS LETT, V585, P687, DOI 10.1016/j.febslet.2011.01.036
   Jansson PJ, 2015, PHARMACOL RES, V100, P255, DOI 10.1016/j.phrs.2015.08.013
   Jansson PJ, 2015, J BIOL CHEM, V290, P9588, DOI 10.1074/jbc.M114.631283
   Jendrossek V, 2013, CANCER LETT, V332, P313, DOI 10.1016/j.canlet.2011.01.012
   Jin RS, 2014, J CELL SCI, V127, P3116, DOI 10.1242/jcs.147835
   Johnson AJ, 2002, BIOCHEM J, V366, P831, DOI 10.1042/BJ20020279
   Kaina B, 2007, DNA REPAIR, V6, P1079, DOI 10.1016/j.dnarep.2007.03.008
   Kovacevic Z, 2016, J BIOL CHEM, V291, P1029, DOI 10.1074/jbc.M115.689653
   Kovacevic Z, 2013, ANTIOXID REDOX SIGN, V18, P874, DOI 10.1089/ars.2011.4273
   Kovacevic Z, 2011, MOL PHARMACOL, V80, P598, DOI 10.1124/mol.111.073627
   Kovacevic Z, 2011, CARCINOGENESIS, V32, P732, DOI 10.1093/carcin/bgr046
   Krzyzankova M, 2014, TUMOR BIOL, V35, P7617, DOI 10.1007/s13277-014-2019-5
   Kunkel TA, 2005, ANNU REV BIOCHEM, V74, P681, DOI 10.1146/annurev.biochem.74.082803.133243
   Le NTV, 2004, BLOOD, V104, P2967, DOI 10.1182/blood-2004-05-1866
   Lee JC, 2016, INT J MOL SCI, V17, DOI 10.3390/ijms17091435
   Li PC, 2016, AM J TRANSL RES, V8, P5370
   Li Y., 2019, Glioma, V2, P68, DOI DOI 10.4103/GLIOMA.GLIOMA_3_19
   Lim SC, 2020, FASEB J, V34, P11511, DOI 10.1096/fj.201903167R
   Liu LL, 1996, CANCER RES, V56, P5375
   Liu W, 2012, EMBO MOL MED, V4, P93, DOI 10.1002/emmm.201100190
   Lovejoy DB, 2012, J MED CHEM, V55, P7230, DOI 10.1021/jm300768u
   Lovejoy DB, 2011, CANCER RES, V71, P5871, DOI 10.1158/0008-5472.CAN-11-1218
   Lovejoy DB, 2002, BLOOD, V100, P666, DOI 10.1182/blood.V100.2.666
   Lui GYL, 2015, MOL PHARMACOL, V87, P543, DOI 10.1124/mol.114.096529
   Ma W, 2015, MOL MED REP, V12, P1050, DOI 10.3892/mmr.2015.3492
   Maqbool SN, 2020, BRIT J PHARMACOL, V177, P2365, DOI 10.1111/bph.14985
   Menezes SV, 2019, J BIOL CHEM, V294, P4045, DOI 10.1074/jbc.RA118.006279
   Menezes SV, 2019, CARCINOGENESIS, V40, P805, DOI 10.1093/carcin/bgy178
   Merlot AM, 2019, CURR MED CHEM, V26, P302, DOI 10.2174/0929867324666170705120809
   Miller KD, 2016, CA-CANCER J CLIN, V66, P271, DOI 10.3322/caac.21349
   Montecucco A, 2007, CANCER LETT, V252, P9, DOI 10.1016/j.canlet.2006.11.005
   Nitiss JL, 2009, NAT REV CANCER, V9, P338, DOI 10.1038/nrc2607
   Oeffinger K.C., 2007, Oncol. Times, V29, P26, DOI [10.1097/01.COT.0000265629.30194.8e, DOI 10.1097/01.COT.0000265629.30194.8E]
   Park KC, 2020, J BIOL CHEM, V295, P481, DOI 10.1074/jbc.RA119.011341
   Park KC, 2020, FREE RADICAL BIO MED, V157, P154, DOI 10.1016/j.freeradbiomed.2019.05.020
   Park KC, 2018, BBA-MOL BASIS DIS, V1864, P2644, DOI 10.1016/j.bbadis.2018.04.011
   Park YK, 2012, INT J MOL MED, V30, P960, DOI 10.3892/ijmm.2012.1052
   Potuckova E, 2014, PLOS ONE, V9, DOI 10.1371/journal.pone.0088754
   Rao VA, 2009, CANCER RES, V69, P948, DOI 10.1158/0008-5472.CAN-08-1437
   Relling MV, 2003, BLOOD, V101, P3862, DOI 10.1182/blood-2002-08-2405
   Richardson DR, 2006, J MED CHEM, V49, P6510, DOI 10.1021/jm0606342
   RICHARDSON DR, 1995, BLOOD, V86, P4295, DOI 10.1182/blood.V86.11.4295.bloodjournal86114295
   Rudner J, 2010, BIOCHEM PHARMACOL, V79, P10, DOI 10.1016/j.bcp.2009.07.021
   Sahni S, 2019, BBA-MOL BASIS DIS, V1865, P1361, DOI 10.1016/j.bbadis.2019.02.008
   Saxena N, 2016, JNCI-J NATL CANCER I, V108, DOI 10.1093/jnci/djv287
   Schwartzman ML, 2003, THROMB RES, V110, P293, DOI 10.1016/S0049-3848(03)00415-8
   Seebacher NA, 2016, CELL DEATH DIS, V7, DOI 10.1038/cddis.2016.381
   Stacy AE, 2016, J MED CHEM, V59, P4965, DOI 10.1021/acs.jmedchem.6b00238
   Sterba J, 2006, ONKOLOGIE, V29, P308, DOI 10.1159/000093474
   Sun J, 2013, CARCINOGENESIS, V34, P1943, DOI 10.1093/carcin/bgt163
   Thomas A, 2017, CANCER RES, V77, P823, DOI 10.1158/0008-5472.CAN-16-2983
   Walker JV, 2002, CANCER INVEST, V20, P570, DOI 10.1081/CNV-120002156
   Whitnall M, 2006, P NATL ACAD SCI USA, V103, P14901, DOI 10.1073/pnas.0604979103
   Wickström M, 2015, NAT COMMUN, V6, DOI 10.1038/ncomms9904
   Xu XX, 2005, MOL PHARMACOL, V68, P261, DOI 10.1124/mol.105.013383
   Xu YX, 2018, ONCOL LETT, V15, P7999, DOI 10.3892/ol.2018.8279
   Yalowich JC, 2012, BIOCHEM PHARMACOL, V84, P52, DOI 10.1016/j.bcp.2012.03.021
   Yip S, 2009, CLIN CANCER RES, V15, P4622, DOI 10.1158/1078-0432.CCR-08-3012
   Yuan J, 2004, BLOOD, V104, P1450, DOI 10.1182/blood-2004-03-0868
   Zapletalova D, 2012, ONCOLOGY-BASEL, V82, P249, DOI 10.1159/000336483
   Zarghi A, 2011, IRAN J PHARM RES, V10, P655
NR 72
TC 4
Z9 5
U1 4
U2 19
PU MDPI
PI BASEL
PA ST ALBAN-ANLAGE 66, CH-4052 BASEL, SWITZERLAND
EI 2072-6694
J9 CANCERS
JI Cancers
PD DEC
PY 2020
VL 12
IS 12
AR 3781
DI 10.3390/cancers12123781
PG 23
WC Oncology
WE Science Citation Index Expanded (SCI-EXPANDED)
SC Oncology
GA PK1YS
UT WOS:000602249000001
PM 33334021
OA Green Published, gold
DA 2023-12-20
ER

PT J
AU Dhatchayani, S
   Vijayakumar, S
   Sarala, N
   Vaseeharan, B
   Sankaranarayanan, K
AF Dhatchayani, Surendran
   Vijayakumar, Sekar
   Sarala, Natarajan
   Vaseeharan, Baskaralingam
   Sankaranarayanan, Krishnasamy
TI Effect of curcumin sorbed selenite substituted hydroxyapatite on
   osteosarcoma cells: An <i>in vitro</i> study
SO JOURNAL OF DRUG DELIVERY SCIENCE AND TECHNOLOGY
LA English
DT Article
DE Hydroxyapatite; Selenite; Curcumin; TEM; Osteosarcoma
ID CANCER; NANOPARTICLES
AB In this study, efforts were made to tailor an analogous bone material with enhanced anticancer activity against osteosarcoma cells MG-63, which is the most common malignant tumor in bone. In the current investigation, Hydroxyapatite (HA) Nanorods with different amount of Selenite substitution were synthesized via a straight-forward wet chemical process. From X-ray diffraction (XRD) analysis, it is revealed that the incorporation of selenite ion in HA has altered the lattice parameters and transmission electron microscopy (TEM) reveals the nano rod morphology of the synthesized HA. X-ray Photoelectron Spectroscopy (XPS) and Fourier-transform infrared spectroscopy (FTIR) techniques revealed the successful substitutions of phosphate groups by selenite oxyanion. Anticancer activity against Osteosarcoma cells (MG-63) was demonstrated with Selenite substituted HA samples, and they showed increased activity with the increase in SeO32- content. Curcumin sorbed HA samples were also prepared to investigate the role of curcumin in the enhancement of anticancer activity. The sample HA-Se-5 (300 mu g/mL) with highest Se ratio (Se/(Se + P)% = 5%) showed 63% of inhibition of MG-63 cells. Interestingly, enhancement inactivity was evidenced when treated with Curcumin sorbed HA-Se-5 (CHA-Se-5, 300 mu g/mL), and it exhibited the maximum inhibition of 71%. This synergic effect of curcumin and selenite can be harnessed in bone cancer treatment.
C1 [Dhatchayani, Surendran; Sarala, Natarajan; Sankaranarayanan, Krishnasamy] Alagappa Univ, Dept Phys, Funct Mat Lab, Karaikkudi 630003, Tamil Nadu, India.
   [Vijayakumar, Sekar; Vaseeharan, Baskaralingam] Alagappa Univ, Dept Anim Hlth & Management, Nanobiosci & Nanopharmacol Div, Biomat & Biotechnol Anim Hlth Lab, Sci Campus 6thfloor, Karaikkudi 630004, Tamil Nadu, India.
   [Vijayakumar, Sekar] Shandong Univ, Marine Coll, Weihai 264209, Shandong, Peoples R China.
C3 Alagappa University; Alagappa University; Shandong University
RP Sankaranarayanan, K (通讯作者)，Alagappa Univ, Dept Phys, Funct Mat Lab, Karaikkudi 630003, Tamil Nadu, India.
EM hhrsankar@yahoo.com
RI Vijayakumar, Sekar/A-8600-2018
OI Vijayakumar, Sekar/0000-0001-8211-069X
FU UGC, New Delhi [25-1/2014-15 (BSR)/7-14/2007 (BSR)/13.03.2015]; Policy
   (TNMultiGen), Dept. of Edn. Govt. of India [F. 24-51/2014 -U]; UGC-SAP;
   DST-FIST; DST-PURSE
FX S.Dhatchayani gratefully acknowledges UGC, New Delhi for awarding
   UGC-BSR fellowship (F.No.25-1/2014-15 (BSR)/7-14/2007 (BSR)/13.03.2015)
   and the authors greatly acknowledge Rusa - Phase 2.0 grant sanctioned
   vide Letter No. F. 24-51/2014 -U, Policy (TNMultiGen), Dept. of Edn.
   Govt. of India, Dt.09.10.2018,UGC-SAP, DST-FIST and DST-PURSE for the
   financial support to carry out this work.
CR Bharath G, 2017, ANAL METHODS-UK, V9, P240, DOI 10.1039/c6ay02348g
   Brodin O, 2015, NUTRIENTS, V7, P4978, DOI 10.3390/nu7064978
   Chen P, 2017, J CELL BIOCHEM, V118, P74, DOI 10.1002/jcb.25612
   de Lima IR, 2011, J BIOMED MATER RES A, V98A, P351, DOI 10.1002/jbm.a.33126
   Gupta P. K., 2014, Procedia Engineering, V92, P9, DOI 10.1016/j.proeng.2013.09.249
   Hatamie S, 2015, MAT SCI ENG C-MATER, V55, P482, DOI 10.1016/j.msec.2015.05.077
   Karthi S., 2016, J BIONANOSCIENCE, V10, P267
   Loo CY, 2016, J AGR FOOD CHEM, V64, P2513, DOI 10.1021/acs.jafc.5b04559
   Maran A, 2016, MATERIALS, V9, DOI 10.3390/ma9070520
   Nathanael AJ, 2011, MATER CHARACT, V62, P1109, DOI 10.1016/j.matchar.2011.09.008
   Negrila CC, 2018, MOLECULES, V23, DOI 10.3390/molecules23112986
   Poorvisha R, 2015, RSC ADV, V5, P97773, DOI 10.1039/c5ra18593a
   Ramesh S, 2013, CERAM INT, V39, P111, DOI 10.1016/j.ceramint.2012.05.103
   Rederstorff M, 2006, CELL MOL LIFE SCI, V63, P52, DOI 10.1007/s00018-005-5313-y
   Rezácová K, 2016, TOXICOL IN VITRO, V32, P105, DOI 10.1016/j.tiv.2015.12.011
   Shepherd JH, 2012, J MATER SCI-MATER M, V23, P2335, DOI 10.1007/s10856-012-4598-2
   Stolzoff M, 2016, J BIOMED MATER RES A, V104, P476, DOI 10.1002/jbm.a.35583
   Sahyon HBS, 2019, PHOTODIAGN PHOTODYN, V25, P376, DOI 10.1016/j.pdpdt.2019.01.025
   Thangavel S, 2015, J CONTROL RELEASE, V209, P110, DOI 10.1016/j.jconrel.2015.04.025
   Uskokovic V, 2017, J MATER CHEM B, V5, P1430, DOI [10.1039/c6tb03387c, 10.1039/C6TB03387C]
   Venkatasubbu GD, 2017, INT J BIOL MACROMOL, V98, P366, DOI 10.1016/j.ijbiomac.2017.02.002
   Wang P, 2013, MAT SCI ENG C-MATER, V33, P4802, DOI 10.1016/j.msec.2013.07.047
   Wang YF, 2016, ACS NANO, V10, P9927, DOI 10.1021/acsnano.6b03835
   Wei LX, 2017, CERAM INT, V43, P16141, DOI 10.1016/j.ceramint.2017.08.189
   Wittig JC, 2002, AM FAM PHYSICIAN, V65, P1123
NR 25
TC 14
Z9 14
U1 1
U2 19
PU ELSEVIER
PI AMSTERDAM
PA RADARWEG 29, 1043 NX AMSTERDAM, NETHERLANDS
SN 1773-2247
EI 2588-8943
J9 J DRUG DELIV SCI TEC
JI J. Drug Deliv. Sci. Technol.
PD DEC
PY 2020
VL 60
AR 101963
DI 10.1016/j.jddst.2020.101963
PG 8
WC Pharmacology & Pharmacy
WE Science Citation Index Expanded (SCI-EXPANDED)
SC Pharmacology & Pharmacy
GA PI4GH
UT WOS:000601050500003
DA 2023-12-20
ER

PT J
AU Ribeiro, E
   Marques, F
   Gano, L
   Correia, JDG
   Santos, I
   Fernandes, C
AF Ribeiro, Elisabete
   Marques, Fernanda
   Gano, Lurdes
   Correia, Joao D. G.
   Santos, Isabel
   Fernandes, Celia
TI Docetaxel-loaded block copolymer micelles labeled with <SUP>188</SUP>Re
   for combined radiochemotherapy
SO JOURNAL OF DRUG DELIVERY SCIENCE AND TECHNOLOGY
LA English
DT Article
DE Cancer; Chemotherapy; Docetaxel; Micelles; Radionuclide therapy;
   Rhenium-188 (Re-188)
ID MOLECULAR-MECHANISMS; BONE; PHARMACOKINETICS; NANOCARRIERS; RESISTANCE
AB Block copolymer micelles (BCMs), nano-self-assemblies of amphiphilic copolymers with a hydrophobic core surrounded by a hydrophilic corona, were explored for the simultaneous delivery of a lipophilic chemotherapeutic drug and radiation to tumors. Docetaxel (DTX)-functionalized BCMs were radiolabeled with the beta emitter Re-188 by two different approaches (direct and indirect labelling) affording in both cases Re-188-Pz-DTX-BCMs with high purity (>98%). The Re-188-labeled BCMs are stable in PBS pH 7.4 and in cell culture medium, at 37 degrees C. Cell uptake of Re-188-Pz-DTX-BCMs in MDA-MB-231 metastatic breast cancer cells and MNNG/HOS osteosarcoma cells presented a maximal uptake of ca. 12% at 24 h incubation time. Biodistribution studies in tumor-bearing nude mice (MDA-MB-231 human xenografts) has shown prolonged circulation lifetime in the bloodstream and moderate uptake in the tumor (1.8 +/- 0.8% I.A./g at 24 hp.i.). The prolonged blood circulation lifetime together with the in vivo stability, suggests that the micelles are potentially useful as drug delivery system to tumors by the EPR effect. As far as we are aware, we describe herein the first example of BCMs, Re-188-Pz-DTX-BCMs, as versatile nanoplatforms for the simultaneous delivery of beta radiation (Re-188) and the chemotherapeutic drug (DTX) potentially useful for cancer therapy. The expected synergistic effect of such combination in pain therapy and/or cancer progression holds promise when compared to the conventional sequential treatment.
C1 Univ Lisbon, C2TN Ctr Nucl Sci & Technol, Lisbon, Portugal.
   Univ Lisbon, Inst Super Tecn, DECN Dept Nucl Engn & Sci, Lisbon, Portugal.
C3 Universidade de Lisboa; Universidade de Lisboa; Instituto Superior
   Tecnico
RP Fernandes, C (通讯作者)，Univ Lisbon, Inst Super Tecn, C2TN Ctr Ciencias & Tecnol Nucl, Estrada Nacl 10,Km 139,7, P-2695066 Bobadela Lrs, Portugal.
EM celiaf@ctn.tecnico.ulisboa.pt
RI Marques, Fernanda M/J-9790-2013; Gano, Lurdes/X-3500-2019; Correia, João
   Domingos Galamba/AAA-2226-2022; Santos, Isabel/B-8785-2015; Fernandes,
   Célia/AGQ-1209-2022; Fernandes, Célia/GQZ-2207-2022; Ribeiro,
   Elisabete/A-9552-2015
OI Marques, Fernanda M/0000-0001-8440-5299; Gano,
   Lurdes/0000-0001-7186-2060; Correia, João Domingos
   Galamba/0000-0002-7847-4906; Santos, Isabel/0000-0003-0033-6391;
   Fernandes, Célia/0000-0002-2119-8293; Fernandes,
   Célia/0000-0002-2119-8293; Ribeiro, Elisabete/0000-0001-8103-4744
FU Fundacao para a Ciencia e Tecnologia (FCT) [EXCL/QEQ-MED/0233/2012];
   European COST actions [TD1004]; FCT [UID/Multi/04349/2013]
FX This research was supported by the Fundacao para a Ciencia e Tecnologia
   (FCT) through the project EXCL/QEQ-MED/0233/2012 and carried out within
   European COST actions TD1004. C2TN/IST authors gratefully acknowledge
   the FCT support through the UID/Multi/04349/2013 project. Elisabete
   Ribeiro acknowledges the FCT research grant.
CR Allen C, 1999, COLLOID SURFACE B, V16, P3, DOI 10.1016/S0927-7765(99)00058-2
   Baetke SC, 2015, BRIT J RADIOL, V88, DOI 10.1259/bjr.20150207
   Bley CR, 2013, EUR J CANCER, V49, P245, DOI 10.1016/j.ejca.2012.05.008
   Ernsting MJ, 2013, J CONTROL RELEASE, V172, P782, DOI 10.1016/j.jconrel.2013.09.013
   Fernandes C, 2016, NUCL MED BIOL, V43, P150, DOI 10.1016/j.nucmedbio.2015.11.004
   Ferro-Flores G, 2008, ADV DRUG DELIVER REV, V60, P1389, DOI 10.1016/j.addr.2008.04.008
   Gill MR, 2017, LANCET ONCOL, V18, pE414, DOI 10.1016/S1470-2045(17)30379-0
   Hoang B, 2012, BIOMACROMOLECULES, V13, P455, DOI 10.1021/bm201479t
   Hoang B, 2009, MOL PHARMACEUT, V6, P581, DOI 10.1021/mp8002418
   Jemal A, 2011, CA-CANCER J CLIN, V61, P134, DOI [10.3322/caac.20107, 10.3322/caac.21492, 10.3322/caac.20115]
   Lange R, 2015, NUCL MED BIOL, V42, P465, DOI 10.1016/j.nucmedbio.2015.01.007
   Lange R, 2016, EUR J PHARM SCI, V90, P96, DOI 10.1016/j.ejps.2016.01.008
   Lee H, 2005, BIOMACROMOLECULES, V6, P3119, DOI 10.1021/bm050451h
   Lee H, 2010, MOL PHARMACEUT, V7, P1195, DOI 10.1021/mp100038h
   Lepareur N, 2019, FRONT MED-LAUSANNE, V6, DOI 10.3389/fmed.2019.00132
   Liu CG, 2020, INT J NANOMED, V15, P675, DOI 10.2147/IJN.S226186
   Nejad EB, 2017, EXPERT OPIN BIOL TH, V17, P87, DOI 10.1080/14712598.2017.1256388
   Pan ST, 2016, CLIN EXP PHARMACOL P, V43, P723, DOI 10.1111/1440-1681.12581
   Pérez-Herrero E, 2015, EUR J PHARM BIOPHARM, V93, P52, DOI 10.1016/j.ejpb.2015.03.018
   Rabik CA, 2007, CANCER TREAT REV, V33, P9, DOI 10.1016/j.ctrv.2006.09.006
   Ribeiro E, 2016, INT J PHARMACEUT, V515, P692, DOI 10.1016/j.ijpharm.2016.11.004
   Seiwert TY, 2007, NAT CLIN PRACT ONCOL, V4, P86, DOI 10.1038/ncponc0714
   Shi JJ, 2017, NAT REV CANCER, V17, P20, DOI 10.1038/nrc.2016.108
   Torchilin VP, 2007, PHARM RES-DORDR, V24, P1, DOI 10.1007/s11095-006-9132-0
   Torre LA, 2016, CANCER EPIDEM BIOMAR, V25, P16, DOI 10.1158/1055-9965.EPI-15-0578
   van Dodewaard-de Jong JM, 2017, EUR J NUCL MED MOL I, V44, P1319, DOI 10.1007/s00259-017-3673-9
   van Dodewaard-de Jong JM, 2011, EUR J NUCL MED MOL I, V38, P1990, DOI 10.1007/s00259-011-1883-0
   Zeng FQ, 2006, BIOCONJUGATE CHEM, V17, P399, DOI 10.1021/bc050350g
NR 28
TC 3
Z9 3
U1 1
U2 9
PU ELSEVIER
PI AMSTERDAM
PA RADARWEG 29, 1043 NX AMSTERDAM, NETHERLANDS
SN 1773-2247
EI 2588-8943
J9 J DRUG DELIV SCI TEC
JI J. Drug Deliv. Sci. Technol.
PD DEC
PY 2020
VL 60
AR 101898
DI 10.1016/j.jddst.2020.101898
PG 8
WC Pharmacology & Pharmacy
WE Science Citation Index Expanded (SCI-EXPANDED)
SC Pharmacology & Pharmacy
GA PI3ZL
UT WOS:000601032700001
DA 2023-12-20
ER

PT J
AU Camuzard, O
   Trojani, MC
   Santucci-Darmanin, S
   Pagnotta, S
   Breuil, V
   Carle, GF
   Pierrefite-Carle, V
AF Camuzard, Olivier
   Trojani, Marie-Charlotte
   Santucci-Darmanin, Sabine
   Pagnotta, Sophie
   Breuil, Veronique
   Carle, Georges F.
   Pierrefite-Carle, Valerie
TI Autophagy in Osteosarcoma Cancer Stem Cells Is a Critical Process which
   Can Be Targeted by the Antipsychotic Drug Thioridazine
SO CANCERS
LA English
DT Article
DE autophagy; osteosarcoma; cancer stem cells; Na plus; K plus ATPase;
   autosis
ID AUTOSIS; STRESS; DEATH
AB Simple Summary
   Cancer stem cells (CSCs) represent a minor population of cancer cells with stem cell-like properties and appear as a crucial target in oncology as they are the origin of relapses and resistance to current treatments. Autophagy, which allows the degradation and recycling of cellular components for survival purposes, has been shown to be upregulated in some CSCs, participating in the resistance of these cells. The aim of our study was to analyze the autophagy level and the consequences of targeting this process in osteosarcoma CSCs. Our results indicate that autophagy is a critical process in osteosarcoma CSCs and that targeting this pathway allows to switch their fate from survival to death.
   Cancer stem cells (CSCs) represent a minor population of cancer cells with stem cell-like properties which are able to fuel tumor growth and resist conventional treatments. Autophagy has been described to be upregulated in some CSCs and to play a crucial role by maintaining stem features and promoting resistance to both hostile microenvironments and treatments. Osteosarcoma (OS) is an aggressive bone cancer which mainly affects children and adolescents and autophagy in OS CSCs has been poorly studied. However, this is a very interesting case because autophagy is often deregulated in this cancer. In the present work, we used two OS cell lines showing different autophagy capacities to isolate CSC-enriched populations and to analyze the autophagy in basal and nutrient-deprived conditions. Our results indicate that autophagy is more efficient in CSCs populations compared to the parental cell lines, suggesting that autophagy is a critical process in OS CSCs. We also showed that the antipsychotic drug thioridazine is able to stimulate, and then impair autophagy in both CSC-enriched populations, leading to autosis, a cell death mediated by the Na+/K+ ATPase pump and triggered by dysregulated accumulation of autophagosomes. Taken together, our results indicate that autophagy is very active in OS CSCs and that targeting this pathway to switch their fate from survival to death could provide a novel strategy to eradicate these cells in osteosarcoma.
C1 [Camuzard, Olivier; Trojani, Marie-Charlotte; Santucci-Darmanin, Sabine; Breuil, Veronique; Carle, Georges F.; Pierrefite-Carle, Valerie] Univ Cote Azur, Fac Med Nice, UMR E4320, TIRO MATOs CEA,DRF,Inst Joliot, F-06107 Nice 2, France.
   [Camuzard, Olivier] CHU Nice, Serv Chirurg Reparatrice & Main, F-06001 Nice, France.
   [Trojani, Marie-Charlotte; Breuil, Veronique] CHU Nice, Serv Rhumatol, F-06001 Nice, France.
   [Pagnotta, Sophie] Univ Cote Azur, Ctr Commun Microscopie Appl, F-06107 Nice, France.
C3 Universite Cote d'Azur; CHU Nice; CHU Nice; Universite Cote d'Azur
RP Pierrefite-Carle, V (通讯作者)，Univ Cote Azur, Fac Med Nice, UMR E4320, TIRO MATOs CEA,DRF,Inst Joliot, F-06107 Nice 2, France.
EM camuzard.olivier@hotmail.fr; mctroj@hotmail.fr; santucci@unice.fr;
   sophie.pagnotta@unice.fr; breuil.v@chu-nice.fr; carle@unice.fr;
   pierrefi@unice.fr
RI Carle, Georges/GWC-5240-2022; Pierrefite-Carle, Valerie/N-6329-2017
OI Pierrefite-Carle, Valerie/0000-0003-3399-2934
FU FRANCE CANCER association; INSERM; CNRS
FX This work was supported by grants from FRANCE CANCER association, as
   well as salary funding by INSERM and CNRS.
CR Abarrategi A, 2016, STEM CELLS INT, V2016, DOI 10.1155/2016/3631764
   Camuzard O, 2019, J BONE ONCOL, V16, DOI 10.1016/j.jbo.2019.100235
   Chan MM, 2018, CANCER LETT, V433, P53, DOI 10.1016/j.canlet.2018.06.034
   Cheng HW, 2015, CELL DEATH DIS, V6, DOI 10.1038/cddis.2015.77
   Cho YY, 2013, PLOS ONE, V8, DOI 10.1371/journal.pone.0057172
   Chu CW, 2019, INT J MOL SCI, V20, DOI 10.3390/ijms20030473
   Cochrane CR, 2020, J CLIN INVEST, V130, P4006, DOI 10.1172/JCI132513
   Colak S, 2014, FEBS J, V281, P4779, DOI 10.1111/febs.13023
   Cufí S, 2011, CELL CYCLE, V10, P3871, DOI 10.4161/cc.10.22.17976
   Ding XW, 2016, ONCOTARGET, V7, P20080, DOI 10.18632/oncotarget.7914
   Fernández AF, 2020, JCI INSIGHT, V5, DOI 10.1172/jci.insight.133282
   Gibbs CP, 2005, NEOPLASIA, V7, P967, DOI 10.1593/neo.05394
   Gong C, 2013, ONCOGENE, V32, P2261, DOI 10.1038/onc.2012.252
   Harris MB, 1998, J CLIN ONCOL, V16, P3641, DOI 10.1200/JCO.1998.16.11.3641
   Hasmim M, 2017, J IMMUNOL, V198, P1423, DOI 10.4049/jimmunol.1600981
   Hu K, 2016, ONCOL REP, V36, P1219, DOI 10.3892/or.2016.4922
   Jiang XS, 2018, BIOMED PHARMACOTHER, V97, P833, DOI 10.1016/j.biopha.2017.11.012
   Johannessen TC, 2019, INT J CANCER, V144, P1735, DOI 10.1002/ijc.31912
   Kansara M, 2014, NAT REV CANCER, V14, P722, DOI 10.1038/nrc3838
   Kim SW, 2020, AM J ROENTGENOL, V215, P624, DOI 10.2214/AJR.19.22041
   Klionsky DJ, 2016, AUTOPHAGY, V12, P1, DOI 10.1080/15548627.2015.1100356
   Kriel J, 2019, CELL DEATH DIFFER, V26, P640, DOI 10.1038/s41418-018-0267-4
   Levings PP, 2009, CANCER RES, V69, P5648, DOI 10.1158/0008-5472.CAN-08-3580
   Liu Y, 2015, CELL DEATH DIFFER, V22, P367, DOI 10.1038/cdd.2014.143
   Liu Y, 2013, P NATL ACAD SCI USA, V110, P20364, DOI 10.1073/pnas.1319661110
   Martins-Neves SR, 2016, CANCER LETT, V370, P286, DOI 10.1016/j.canlet.2015.11.013
   Martins-Neves SR, 2012, BMC CANCER, V12, DOI 10.1186/1471-2407-12-139
   Mizushima N, 2011, CELL, V147, P728, DOI 10.1016/j.cell.2011.10.026
   Mutsaers AJ, 2014, BONE, V62, P56, DOI 10.1016/j.bone.2014.02.003
   Nah J, 2020, JACC-BASIC TRANSL SC, V5, P857, DOI 10.1016/j.jacbts.2020.04.014
   Nah J, 2020, J CLIN INVEST, V130, P2978, DOI 10.1172/JCI132366
   PARTRIDGE NC, 1983, CANCER RES, V43, P4308
   Peng QH, 2017, J EXP CLIN CANC RES, V36, DOI 10.1186/s13046-017-0644-8
   RHIM JS, 1977, INT J CANCER, V19, P505, DOI 10.1002/ijc.2910190411
   Sachlos E, 2012, CELL, V149, P1284, DOI 10.1016/j.cell.2012.03.049
   Seervi M, 2018, BIOMED PHARMACOTHER, V106, P200, DOI 10.1016/j.biopha.2018.06.123
   Sharif T, 2017, AUTOPHAGY, V13, P264, DOI 10.1080/15548627.2016.1260808
   White E, 2012, NAT REV CANCER, V12, P401, DOI 10.1038/nrc3262
   Yan GN, 2016, CANCER LETT, V370, P268, DOI 10.1016/j.canlet.2015.11.003
   Yong M, 2017, ONCOL LETT, V14, P8171, DOI 10.3892/ol.2017.7184
   Zhang D, 2016, J BIOMED SCI, V23, DOI 10.1186/s12929-016-0297-5
NR 41
TC 17
Z9 18
U1 0
U2 5
PU MDPI
PI BASEL
PA ST ALBAN-ANLAGE 66, CH-4052 BASEL, SWITZERLAND
EI 2072-6694
J9 CANCERS
JI Cancers
PD DEC
PY 2020
VL 12
IS 12
AR 3675
DI 10.3390/cancers12123675
PG 22
WC Oncology
WE Science Citation Index Expanded (SCI-EXPANDED)
SC Oncology
GA PJ5BK
UT WOS:000601782800001
OA gold, Green Published
DA 2023-12-20
ER

PT J
AU Elfeky, SA
   Elsayed, A
   Moawad, M
   Ahmed, WA
AF Elfeky, Souad A.
   Elsayed, Ahmed
   Moawad, Mahmoud
   Ahmed, Wafaa A.
TI Hydroxyapatite nanocomposite as a potential agent in osteosarcoma PDT
SO PHOTODIAGNOSIS AND PHOTODYNAMIC THERAPY
LA English
DT Article
DE Hydroxyapatite; Osteosarcoma; Macrophage; Methylene blue; Caspase; Death
   receptor
ID METHYLENE-BLUE; PHOTODYNAMIC THERAPY; CELLS; NANOPARTICLES; INDUCTION;
   MECHANISMS; ADSORPTION; APOPTOSIS; DELIVERY; REMOVAL
AB Using Nanoplatforms as a hauler for photosensitizers is a bespoke paradigm to improve its bioavailability and to boost the PDT efficacy. Herein, the photodynamic cytotoxicity of methylene blue (MB) loaded on hydroxyapatite nanoparticles (HA-NPs) was tested against human osteosarcoma-derived cells (Saos-2 cell line). HA-NPs and HA-NPs loaded with MB (HA-NPs-MB) were prepared by a chemical precipitation method and characterized by TEM, Zeta potential, FTIR, and XRD. TEM images revealed that HA-NPs have a rod shape with a diameter of 14-17 nm and length around 46-64 nm. FTIR and Zeta potential confirmed the adsorption of cationic MB on HA-NPs. XRD pattern was identical to the standard XRD pattern of HA-NPs. Incubation of Saos-2 cells (24 h) with HA-NPs-MB then irradiation of cells (5 min) with a diode laser (808 nm), causes a higher decrement of cell viability (determined by MTT assay) than that caused by free MB. The LC50 was 57.53 mu g/mL and 86.99 mu g/mL for HA- NPs-MB and free MB, respectively. Thus, the nanoformulation of MB greatly reduced the dose of MB required for effective PDT. This study also investigated the mode of cell death after incubation of cells with free MB or HA-NPs-MB composite then exposure to laser radiation. The results revealed that the majority of cells died by apoptosis while a minor fraction of cells died by necrosis, especially in the case of HA-NPs-MB. Levels of caspase3 and death receptor-4 (DR-4) were more elevated in the case of HA-NPs-MB than free MB. The effect of the prepared nanocomposite and free MB on Raw murine macrophage (RAW 264.7) viability was also examined using the MTT assay. The results indicated that HA-NPs-MB in the presence of laser has a great cytotoxic effect on macrophage cells compared to other treatments. This may present an advantage through decreasing macrophage that promotes tumor growth. In conclusion, HA-NPs-MB nanocomposite surmounts free MB and HA-NPs in destroying macrophage cells and Saos-2 cells through apoptosis in the presence of laser irradiation. This study introduces a thorough and new insight on osteosarcoma (cancer cell line Saos-2) PDT using HA-NPs-MB exploiting the biosafety of HA-NPs.
C1 [Elfeky, Souad A.; Elsayed, Ahmed] Cairo Univ, Natl Inst Laser Enhanced Sci, Giza 12613, Egypt.
   [Moawad, Mahmoud] Cairo Univ, Natl Canc Inst, Dept Surg Pathol, Cairo, Egypt.
   [Ahmed, Wafaa A.] Cairo Univ, Natl Canc Inst, Dept Canc Biol, Cairo, Egypt.
C3 Egyptian Knowledge Bank (EKB); Cairo University; Egyptian Knowledge Bank
   (EKB); National Cancer Institute - Egypt; Cairo University; Egyptian
   Knowledge Bank (EKB); Cairo University; National Cancer Institute -
   Egypt
RP Elfeky, SA (通讯作者)，Cairo Univ, Natl Inst Laser Enhanced Sci, Giza 12613, Egypt.
EM dr_souad_elfeky@niles.edu.eg
RI ELFEKY, SOUAD/AAV-5167-2021
OI ELFEKY, SOUAD/0000-0002-9985-211X
FU National Institute of Laser Enhanced Sciences (NILES), National Cancer
   Institute. Cairo University-Egypt
FX This work was supported by the National Institute of Laser Enhanced
   Sciences (NILES), National Cancer Institute. Cairo University-Egypt.
CR Ahn H, 2017, SCI REP-UK, V7, DOI 10.1038/s41598-017-12635-6
   Allavena P, 2008, CRIT REV ONCOL HEMAT, V66, P1, DOI 10.1016/j.critrevonc.2007.07.004
   Amin RM, 2016, MAT SCI ENG C-MATER, V63, P46, DOI 10.1016/j.msec.2016.02.044
   Andrews-Pfannkoch C, 2010, APPL ENVIRON MICROB, V76, P5039, DOI 10.1128/AEM.00204-10
   Berra CM, 2013, FREE RADICAL BIO MED, V61, P343, DOI 10.1016/j.freeradbiomed.2013.03.026
   Bhowmick R, 2013, FREE RADICAL BIO MED, V57, P39, DOI 10.1016/j.freeradbiomed.2012.12.005
   Castano AP, 2005, PHOTODIAGN PHOTODYN, V2, P1, DOI 10.1016/S1572-1000(05)00030-X
   Chand P, 2015, ENVIRON SCI POLLUT R, V22, P10919, DOI 10.1007/s11356-015-4276-2
   Chu SH, 2014, MOL BIOL REP, V41, P977, DOI 10.1007/s11033-013-2942-3
   Giuliano M, 1998, INVEST OPHTH VIS SCI, V39, P1300
   Hanahan D, 2011, CELL, V144, P646, DOI 10.1016/j.cell.2011.02.013
   Holohan C, 2013, NAT REV CANCER, V13, P714, DOI 10.1038/nrc3599
   Huang C, 2015, J CELL BIOCHEM, V116, P1730, DOI 10.1002/jcb.25132
   Kanchana P, 2015, RSC ADV, V5, P68587, DOI 10.1039/c5ra11424a
   Ketabchi A, 1998, ARCH ORAL BIOL, V43, P143, DOI 10.1016/S0003-9969(97)00079-4
   KWONG CH, 1989, BIOMATERIALS, V10, P579, DOI 10.1016/0142-9612(89)90110-5
   Liu ZS, 2003, WORLD J GASTROENTERO, V9, P1968, DOI 10.3748/wjg.v9.i9.1968
   Lo JCY, 2014, J EMERG MED, V46, P670, DOI 10.1016/j.jemermed.2013.08.102
   MARKHAM R, 1995, EUR CYTOKINE NETW, V6, P49
   Meena R, 2012, J NANOPART RES, V14, DOI 10.1007/s11051-011-0712-5
   Miranda KM, 2001, NITRIC OXIDE-BIOL CH, V5, P62, DOI 10.1006/niox.2000.0319
   Pakavathkumar P, 2015, SCI REP-UK, V5, DOI 10.1038/srep13730
   Pramanik S, 2007, CERAM INT, V33, P419, DOI 10.1016/j.ceramint.2005.10.025
   Qin M, 2011, PHOTOCH PHOTOBIO SCI, V10, P832, DOI 10.1039/c1pp05022b
   Rice L, 2000, J CHEMOTHERAPY, V12, P94
   Sahu A, 2013, BIOMATERIALS, V34, P6239, DOI 10.1016/j.biomaterials.2013.04.066
   Scheel J, 2009, TOXICOL IN VITRO, V23, P531, DOI 10.1016/j.tiv.2009.01.007
   Shi ZL, 2010, J BIOMATER APPL, V25, P19, DOI 10.1177/0885328209339396
   Solinas G, 2009, J LEUKOCYTE BIOL, V86, P1065, DOI 10.1189/jlb.0609385
   Taddei S, 1998, CIRCULATION, V97, P2222, DOI 10.1161/01.CIR.97.22.2222
   Tang W, 2008, BIOCHEM BIOPH RES CO, V369, P579, DOI 10.1016/j.bbrc.2008.02.066
   Tang W, 2014, NANOMEDICINE-UK, V9, P397, DOI [10.2217/NNM.12.217, 10.2217/nnm.12.217]
   Tardivo JP, 2005, PHOTODIAGN PHOTODYN, V2, P175, DOI 10.1016/S1572-1000(05)00097-9
   Wainwright M, 1997, J PHOTOCH PHOTOBIO B, V40, P233, DOI 10.1016/S1011-1344(97)00061-4
   Wang G, 2016, RSC ADV, V6, P67888, DOI 10.1039/c6ra08715a
   Wei W, 2015, DIG J NANOMATER BIOS, V10, P1343
   Xiong ZM, 2016, AGING CELL, V15, P279, DOI 10.1111/acel.12434
   YOUNG S, 1989, LASER SURG MED, V9, P497, DOI 10.1002/lsm.1900090513
   Yuan Y, 2010, BIOMATERIALS, V31, P730, DOI 10.1016/j.biomaterials.2009.09.088
   Zhou H, 2011, ACTA BIOMATER, V7, P2769, DOI 10.1016/j.actbio.2011.03.019
NR 40
TC 8
Z9 8
U1 2
U2 12
PU ELSEVIER
PI AMSTERDAM
PA RADARWEG 29, 1043 NX AMSTERDAM, NETHERLANDS
SN 1572-1000
EI 1873-1597
J9 PHOTODIAGN PHOTODYN
JI Photodiagnosis Photodyn. Ther.
PD DEC
PY 2020
VL 32
AR 102056
DI 10.1016/j.pdpdt.2020.102056
PG 10
WC Oncology
WE Science Citation Index Expanded (SCI-EXPANDED)
SC Oncology
GA PH4BB
UT WOS:000600359200014
PM 33068821
DA 2023-12-20
ER

PT J
AU Bertin, H
   Gomez-Brouchet, A
   Rédini, F
AF Bertin, Helios
   Gomez-Brouchet, A.
   Redini, F.
TI Osteosarcoma of the jaws: An overview of the pathophysiological
   mechanisms
SO CRITICAL REVIEWS IN ONCOLOGY HEMATOLOGY
LA English
DT Review
DE Osteosarcoma; Mandible; Tumour environment; Immunity; Molecular biology;
   Vascularization
ID GROWTH-FACTOR EXPRESSION; IMMUNOHISTOCHEMICAL ANALYSIS; BONE
   MICROENVIRONMENT; GRADE OSTEOSARCOMAS; PROTEIN EXPRESSION;
   OSTEOGENIC-SARCOMA; MUTATION SPECTRUM; TUMOR; HEAD; MDM2
AB Osteosarcoma (OS) is the most common cancer of bone. Jaw osteosarcoma (JOS) is rare and it differs from longbone OS (LBOS) in terms of the time of onset (two decades later), lower metastatic spread, and better survival. OS is characterized by the proliferation of osteoblastic precursor cells and the production of osteoid or immature bone. OS arises from a combination of genetic aberrations and a favourable microenvironment. This local microenvironment includes bone cells, blood vessels, stromal cells, and immune infiltrates, all of which may constitute potential targets for anti-cancer drugs. Differences in the clinical and biological behaviour of JOS versus LBOS are likely to at least in part be due to differences in the microenvironment between the two sites. The present review provides a brief overview of the known pathophysiological parameters involved in JOS.
C1 [Bertin, Helios] Nantes Univ Hosp, Dept Maxillofacial Surg, 1 Pl Alexis Ricordeau, F-44093 Nantes 1, France.
   [Bertin, Helios; Redini, F.] Nantes Med Sch, Bone Sarcoma & Remodeling Calcified Tisues PhyOs, UMR 1238, 1 Rue Gaston Veil, F-44035 Nantes, France.
   [Gomez-Brouchet, A.] Toulouse Univ Hosp, Dept Pathol, IUCT Oncopole, 1 Ave Irene Joliot Curie, F-31059 Toulouse 9, France.
C3 Nantes Universite; CHU de Nantes; CHU de Toulouse
RP Bertin, H (通讯作者)，Nantes Univ Hosp, Dept Maxillofacial Surg, 1 Pl Alexis Ricordeau, F-44093 Nantes 1, France.
EM helios.bertin@chu-nantes.fr; brouchet.anne@chu-toulouse.fr;
   francoise.redini@univ-nantes.fr
OI Bertin, Helios/0000-0002-0546-079X
FU Fondation les Gueules Cassees [2018-51]
FX This work was supported by the "Fondation les Gueules Cassees"
   (2018-51). The sponsors had no role in the study design, the collection,
   analysis and interpretation of the data, or writing of the study.
CR Alfranca A, 2015, CELL MOL LIFE SCI, V72, P3097, DOI 10.1007/s00018-015-1918-y
   Alvarez C, 2019, FRONT IMMUNOL, V10, DOI 10.3389/fimmu.2019.01664
   Alves PM, 2019, VIRCHOWS ARCH, V474, P201, DOI 10.1007/s00428-018-2499-6
   Asioli S, 2017, HEAD NECK-J SCI SPEC, V39, P1825, DOI 10.1002/hed.24835
   Baumhoer Daniel, 2017, Surg Pathol Clin, V10, P693, DOI 10.1016/j.path.2017.04.007
   Baumhoer D, 2014, ORAL ONCOL, V50, P147, DOI 10.1016/j.oraloncology.2013.10.017
   Belibasakis GN, 2012, J CLIN PERIODONTOL, V39, P239, DOI 10.1111/j.1600-051X.2011.01810.x
   Bertin H, 2019, J TRANSL MED, V17, DOI 10.1186/s12967-019-1807-5
   Blattmann C, 2015, J TRANSL MED, V13, DOI 10.1186/s12967-015-0497-x
   Boon E, 2017, HEAD NECK-J SCI SPEC, V39, P140, DOI 10.1002/hed.24556
   Bouaoud J, 2019, ORAL ONCOL, V95, P79, DOI 10.1016/j.oraloncology.2019.06.011
   Bousquet G, 2016, PATHOBIOLOGY, V83, P170, DOI 10.1159/000444533
   Bousquet M, 2016, ANN ONCOL, V27, P738, DOI 10.1093/annonc/mdw009
   BRACIALE TJ, 1992, CURR OPIN IMMUNOL, V4, P59, DOI 10.1016/0952-7915(92)90126-Y
   Brown HK, 2018, CALCIFIED TISSUE INT, V102, P174, DOI 10.1007/s00223-017-0372-2
   Brown HK, 2017, CANCER LETT, V386, P189, DOI 10.1016/j.canlet.2016.11.019
   Charity RM, 2006, CLIN ORTHOP RELAT R, P193, DOI 10.1097/01.blo.0000205877.05093.c9
   Chaudhary Mayur, 2012, J Oral Maxillofac Pathol, V16, P233, DOI 10.4103/0973-029X.99075
   Chen C, 2020, ORAL ONCOL, V100, DOI 10.1016/j.oraloncology.2019.104487
   Chen D, 2020, RADIAT ONCOL, V15, DOI 10.1186/s13014-020-01536-0
   Chen WL, 2007, INT J ORAL MAX SURG, V36, P541, DOI 10.1016/j.ijom.2007.02.012
   Chen WL, 2008, ORAL SURG ORAL MED O, V106, P254, DOI 10.1016/j.tripleo.2008.01.029
   Chen X, 2014, CELL REP, V7, P104, DOI 10.1016/j.celrep.2014.03.003
   Corre I, 2020, CELLS-BASEL, V9, DOI 10.3390/cells9040976
   Cortini M, 2017, CANCER LETT, V405, P90, DOI 10.1016/j.canlet.2017.07.024
   Arantes DAC, 2017, OR SURG OR MED OR PA, V123, pE188, DOI 10.1016/j.oooo.2016.12.002
   Crenn V, 2017, AM J CANCER RES, V7, P2333
   Deb SP, 2003, MOL CANCER RES, V1, P1009
   Dujardin F, 2011, MODERN PATHOL, V24, P624, DOI 10.1038/modpathol.2010.229
   Flechter C.D.M., 2013, WHO CLASSIFICATION T, V4th
   Fritzsching B, 2015, ONCOIMMUNOLOGY, V4, DOI 10.4161/2162402X.2014.990800
   Ginat D, 2018, J CRANIOFAC SURG, V29, P738, DOI 10.1097/SCS.0000000000004336
   Gomez-Brouchet A, 2017, ONCOIMMUNOLOGY, V6, DOI 10.1080/2162402X.2017.1331193
   Gonçalves AS, 2014, OR SURG OR MED OR PA, V117, P361, DOI 10.1016/j.oooo.2013.12.001
   Granowski-LeCornu M, 2011, J ORAL MAXIL SURG, V69, P2368, DOI 10.1016/j.joms.2010.10.023
   Guadagnolo BA, 2009, CANCER-AM CANCER SOC, V115, P3262, DOI 10.1002/cncr.24297
   Guérin M, 2016, HUM PATHOL, V50, P70, DOI 10.1016/j.humpath.2015.11.012
   Guijarro MV, 2014, FRONT ONCOL, V4, DOI 10.3389/fonc.2014.00189
   Guise T. A., 2002, Journal of Musculoskeletal & Neuronal Interactions, V2, P570
   Hameed M, 2020, HEAD NECK PATHOL, V14, P70, DOI 10.1007/s12105-019-01094-2
   Heymann MF, 2019, CELL IMMUNOL, V343, DOI 10.1016/j.cellimm.2017.10.011
   Hirose K, 2017, HISTOPATHOLOGY, V70, P1171, DOI 10.1111/his.13141
   Houghton PJ, 2007, PEDIATR BLOOD CANCER, V49, P928, DOI 10.1002/pbc.21078
   Jasnau S, 2008, ORAL ONCOL, V44, P286, DOI 10.1016/j.oraloncology.2007.03.001
   Jawad SN, 2010, J ORAL PATHOL MED, V39, P681, DOI 10.1111/j.1600-0714.2010.00923.x
   Jerez S, 2017, J CELL BIOCHEM, V118, P351, DOI 10.1002/jcb.25642
   Jo VY, 2016, SURG ONCOL CLIN N AM, V25, P621, DOI 10.1016/j.soc.2016.05.001
   Kassir RR, 1997, LARYNGOSCOPE, V107, P56, DOI 10.1097/00005537-199701000-00013
   Kaya M, 2000, CLIN CANCER RES, V6, P572
   Kerr PD, 2004, J OTOLARYNGOL, V33, P139
   Klussmann JP, 2003, AM J PATHOL, V162, P747, DOI 10.1016/S0002-9440(10)63871-0
   Koirala P, 2016, SCI REP-UK, V6, DOI 10.1038/srep30093
   Kontio R, 2019, J CRANIO MAXILL SURG, V47, P922, DOI 10.1016/j.jcms.2019.03.020
   Koudougou C, 2020, HEAD NECK-J SCI SPEC, V42, P794, DOI 10.1002/hed.26065
   Kratz CP, 2017, CLIN CANCER RES, V23, pE38, DOI 10.1158/1078-0432.CCR-17-0408
   Lacour B, 2010, EUR J CANCER PREV, V19, P173, DOI 10.1097/CEJ.0b013e32833876c0
   Lai YX, 2017, J HEMATOL ONCOL, V10, DOI 10.1186/s13045-017-0470-7
   Lee MH, 2003, CANCER METAST REV, V22, P435, DOI 10.1023/A:1023785332315
   Lee RJ, 2015, JAMA OTOLARYNGOL, V141, P470, DOI 10.1001/jamaoto.2015.0340
   Li YS, 2019, AM J MED SCI, V357, P280, DOI 10.1016/j.amjms.2018.12.004
   Limbach AL, 2020, HEAD NECK PATHOL, V14, P889, DOI 10.1007/s12105-020-01139-x
   Lopes MA, 2001, ORAL ONCOL, V37, P566, DOI 10.1016/S1368-8375(00)00130-5
   Luetke A, 2014, CANCER TREAT REV, V40, P523, DOI 10.1016/j.ctrv.2013.11.006
   LUKAS J, 1995, NATURE, V375, P503, DOI 10.1038/375503a0
   Mardanpour K, 2016, N AM J MED SCI, V8, P210, DOI 10.4103/1947-2714.183013
   Mejia-Guerrero S, 2010, GENE CHROMOSOME CANC, V49, P518, DOI 10.1002/gcc.20761
   Mijiti A, 2020, HEAD NECK-J SCI SPEC, V42, P2165, DOI 10.1002/hed.26136
   Miller CW, 1996, J CANCER RES CLIN, V122, P559, DOI 10.1007/BF01213553
   Mirabello L, 2020, JAMA ONCOL, V6, P724, DOI 10.1001/jamaoncol.2020.0197
   Miwa S, 2019, J ONCOL, V2019, DOI 10.1155/2019/7035045
   Mohseny AB, 2009, J PATHOL, V219, P294, DOI 10.1002/path.2603
   Molony P, 2020, ORAL ONCOL, V105, DOI 10.1016/j.oraloncology.2020.104670
   Morandi F, 2014, FRONT IMMUNOL, V5, P1, DOI 10.3389/fimmu.2014.00394
   Mosconi C, 2017, ARCH ORAL BIOL, V83, P55, DOI 10.1016/j.archoralbio.2017.07.004
   Nanni P, 2019, SCI REP-UK, V9, DOI 10.1038/s41598-019-48634-y
   Nissanka EH, 2007, ORAL DIS, V13, P82, DOI 10.1111/j.1601-0825.2006.01251.x
   Oliveira P, 1997, HUM PATHOL, V28, P1361, DOI 10.1016/S0046-8177(97)90224-0
   Ottaviani G, 2009, CANCER TREAT RES, V152, P3, DOI 10.1007/978-1-4419-0284-9_1
   Park HR, 2009, TUMORI J, V95, P81
   Patel SG, 2002, CANCER, V95, P1495, DOI 10.1002/cncr.10849
   Perry JA, 2014, P NATL ACAD SCI USA, V111, pE5564, DOI 10.1073/pnas.1419260111
   Petrovic I, 2019, J SURG ONCOL, V120, P109, DOI 10.1002/jso.25477
   Piperno-Neumann S, 2020, INT J CANCER, V146, P413, DOI 10.1002/ijc.32526
   Qu Y, 2011, J INT MED RES, V39, P1474, DOI 10.1177/147323001103900436
   Rossi B, 2010, BMC MUSCULOSKEL DIS, V11, DOI 10.1186/1471-2474-11-34
   Rubio R, 2014, STEM CELLS, V32, P1136, DOI 10.1002/stem.1647
   Scotlandi K, 2020, CELLS-BASEL, V9, DOI 10.3390/cells9040968
   Smeele LE, 1998, LARYNGOSCOPE, V108, P946, DOI 10.1097/00005537-199806000-00030
   Smith RB, 2003, CANCER-AM CANCER SOC, V98, P1670, DOI 10.1002/cncr.11716
   Sundara YT, 2017, CANCER IMMUNOL IMMUN, V66, P119, DOI 10.1007/s00262-016-1925-3
   Surget S, 2014, ONCOTARGETS THER, V7, P57, DOI 10.2147/OTT.S53876
   Tabareau-Delalande F, 2015, MODERN PATHOL, V28, P48, DOI 10.1038/modpathol.2014.80
   Takahama D, 2003, ORAL ONCOL, V39, P521, DOI 10.1016/S1368-8375(03)00017-4
   Tang Y, 2017, MEDICINE, V96, DOI 10.1097/MD.0000000000006714
   Thariat J, 2013, ANN ONCOL, V24, P824, DOI 10.1093/annonc/mds507
   Thariat J, 2012, CRIT REV ONCOL HEMAT, V82, P280, DOI 10.1016/j.critrevonc.2011.07.001
   TOGUCHIDA J, 1992, CANCER RES, V52, P6194
   van den Berg H, 2014, INT J ORAL MAX SURG, V43, P7, DOI 10.1016/j.ijom.2013.06.017
   Versleijen-Jonkers YMH, 2014, CRIT REV ONCOL HEMAT, V91, P172, DOI 10.1016/j.critrevonc.2014.02.001
   WADAYAMA B, 1994, CANCER RES, V54, P3042
   Wagner F, 2016, J BONE JOINT SURG AM, V98, P916, DOI 10.2106/JBJS.15.00920
   Wan L, 2018, J TRANSL MED, V16, DOI 10.1186/s12967-018-1487-6
   Wang X, 2017, MEDICINE, V96, DOI 10.1097/MD.0000000000008254
   Wittrant Y, 2004, BBA-REV CANCER, V1704, P49, DOI 10.1016/j.bbcan.2004.05.002
   Wunder JS, 2005, J CLIN ONCOL, V23, P1483, DOI 10.1200/JCO.2005.04.074
   Wunder JS, 1999, ONCOGENE, V18, P783, DOI 10.1038/sj.onc.1202346
   Xie L, 2017, ONCOL REP, V38, P625, DOI 10.3892/or.2017.5735
   Yoshida A, 2010, MODERN PATHOL, V23, P1279, DOI 10.1038/modpathol.2010.124
NR 108
TC 14
Z9 14
U1 0
U2 8
PU ELSEVIER SCIENCE INC
PI NEW YORK
PA STE 800, 230 PARK AVE, NEW YORK, NY 10169 USA
SN 1040-8428
EI 1879-0461
J9 CRIT REV ONCOL HEMAT
JI Crit. Rev. Oncol./Hematol.
PD DEC
PY 2020
VL 156
AR 103126
DI 10.1016/j.critrevonc.2020.103126
PG 9
WC Oncology; Hematology
WE Science Citation Index Expanded (SCI-EXPANDED)
SC Oncology; Hematology
GA OU2AI
UT WOS:000591335600015
PM 33113487
OA Green Published, hybrid
DA 2023-12-20
ER

PT J
AU Zheng, CX
   Tang, F
   Min, L
   Hornicek, F
   Duan, ZF
   Tu, CQ
AF Zheng, Chuanxi
   Tang, Fan
   Min, Li
   Hornicek, Francis
   Duan, Zhenfeng
   Tu, Chongqi
TI PTEN in osteosarcoma: Recent advances and the therapeutic potential
SO BIOCHIMICA ET BIOPHYSICA ACTA-REVIEWS ON CANCER
LA English
DT Review
DE PTEN; Osteosarcoma; Tumor suppressor gene; Prognosis; Targeted therapy
ID NF-KAPPA-B; TENSIN HOMOLOG PTEN; TUMOR-SUPPRESSOR; CELL-PROLIFERATION;
   UP-REGULATION; DOWN-REGULATION; PHOSPHATASE; METASTASIS; EXPRESSION;
   PROMOTES
AB Osteosarcoma is the most common primary malignant bone tumor, predominantly occurring in children and adolescents. Despite treated with surgery and neoadjuvant chemotherapy, osteosarcoma has a high potential of local recurrence and lung metastasis. Overall survival rates for osteosarcoma have plateaued in the past four decades, therefore, identification of novel targets and development of more effective treatment strategies are urgent. Phosphatase and tensin homolog (PTEN) is a tumor suppressor gene that negatively regulates the phosphatidylinositol 3-kinase (PI3K)/ protein kinase B (AKT)/ mammalian target of rapamycin (mTOR) pathway. Over half of clinical osteosarcoma samples presented loss or low expression of PTEN, which usually indicated an advanced stage of tumor and a poor prognosis. The expression of PTEN is regulated by epigenetic silence, transcription regulation, post-translational modifications, and protein interactions in osteosarcoma. Therefore, explicating regulations to restore the anti-tumor function of PTEN might provide novel targeted therapies for osteosarcoma. Preclinical evidence suggested directly targeting the altered PTEN in osteosarcoma was promising. Current clinical application of PTEN related therapies in osteosarcoma are PI3K/mTOR inhibitors, and these drugs have shown the favorable efficacy in patients with advanced osteosarcoma.
C1 [Zheng, Chuanxi; Tang, Fan; Min, Li; Tu, Chongqi] Sichuan Univ, West China Hosp, Dept Orthoped, Guoxue Xiang 37, Chengdu 610041, Sichuan, Peoples R China.
   [Hornicek, Francis; Duan, Zhenfeng] Univ Calif Los Angeles, Dept Orthoped Surg, David Geffen Sch Med, 615 Charles E Young Dr South, Los Angeles, CA 90095 USA.
C3 Sichuan University; University of California System; University of
   California Los Angeles; University of California Los Angeles Medical
   Center; David Geffen School of Medicine at UCLA
RP Tu, CQ (通讯作者)，Sichuan Univ, West China Hosp, Dept Orthoped, Guoxue Xiang 37, Chengdu 610041, Sichuan, Peoples R China.; Duan, ZF (通讯作者)，Univ Calif Los Angeles, Dept Orthoped Surg, David Geffen Sch Med, 615 Charles E Young Dr South, Los Angeles, CA 90095 USA.
EM zduan@mednet.ucla.edu; tuchongqibt@126.com
OI ZHENG, CHUANXI/0000-0003-3606-5546; Hornicek,
   Francis/0000-0002-6916-8042
FU National Natural Science Foundation of China [81702664, 81801852];
   National Key Research and Development Program of China [2017YFB0702604];
   West China Hospital, Sichuan University [19HXBH052]; China Postdoctoral
   Science Foundation [2019M663509]
FX This work was supported, in part, by the National Natural Science
   Foundation of China (No. 81702664 and 81801852), and National Key
   Research and Development Program of China (No. 2017YFB0702604). Fan Tang
   was funded by Post-Doctor Research Project, West China Hospital, Sichuan
   University (No. 19HXBH052) and China Postdoctoral Science Foundation
   (No. 2019M663509).
CR Alimonti A, 2010, NAT GENET, V42, P454, DOI 10.1038/ng.556
   Aljubran AH, 2009, ANN ONCOL, V20, P1136, DOI 10.1093/annonc/mdn731
   Ba ZW, 2018, CELL PROLIFERAT, V51, DOI 10.1111/cpr.12409
   Barun Poudel, DOWNREGULATION ERK S
   Bazzichetto C, 2019, CANCERS, V11, DOI 10.3390/cancers11040435
   Beate K.B., 2005, OSTEOSARCOMA RELAPSE, V23, P559
   Beristain AG, 2012, J CELL SCI, V125, P943, DOI 10.1242/jcs.094029
   Bielack SS, 2009, J CLIN ONCOL, V27, P557, DOI 10.1200/JCO.2008.16.2305
   Brandmaier A, 2017, J MOL BIOL, V429, P2265, DOI 10.1016/j.jmb.2017.06.004
   Buddingh EP, 2011, CLIN CANCER RES, V17, P2110, DOI 10.1158/1078-0432.CCR-10-2047
   Bulatov E, 2015, BIOCHEM J, V467, P365, DOI 10.1042/BJ20141450
   Carver BS, 2009, NAT GENET, V41, P619, DOI 10.1038/ng.370
   Chawla SP, 2012, J CLIN ONCOL, V30, P78, DOI 10.1200/JCO.2011.35.6329
   Chen JS, 2016, ONCOL REP, V35, P3285, DOI 10.3892/or.2016.4719
   Chen MW, 2018, TECHNOL CANCER RES T, V17, DOI 10.1177/1533033818811143
   Chen Y, 2015, SCI TRANSL MED, V7, DOI 10.1126/scitranslmed.aad0295
   Choy E, 2014, PLOS ONE, V9, DOI 10.1371/journal.pone.0101283
   Chung JH, 2005, CANCER RES, V65, P8096, DOI 10.1158/0008-5472.CAN-05-1888
   Ciara M., 2013, PTEN LOSS MITIGATES, V73, P7034
   Cretella D, 2019, CANCERS, V11, DOI 10.3390/cancers11091318
   Dai ZX, 2016, MOL MED REP, V13, P1930, DOI 10.3892/mmr.2015.4728
   Dario G.C., 2013, LOSS PTEN EXPRESSION, V19, P6830
   Dougall W.C., 2007, RANKL SIGNALING BONE
   Du KL, 2018, INT J BIOL SCI, V14, P1445, DOI 10.7150/ijbs.26335
   Freeman DJ, 2003, CANCER CELL, V3, P117, DOI 10.1016/S1535-6108(03)00021-7
   Freeman S.S., 2010, COPY NUMBER GAINS EG, V113, P1453
   Freeman SS, 2008, CANCER-AM CANCER SOC, V113, P1453, DOI 10.1002/cncr.23782
   Fritsch R, 2013, CELL, V153, P1050, DOI 10.1016/j.cell.2013.04.031
   Gao YF, 2018, ONCOL LETT, V16, P733, DOI 10.3892/ol.2018.8761
   Gao Y, 2014, BIOCHEM BIOPH RES CO, V444, P230, DOI 10.1016/j.bbrc.2014.01.061
   George S, 2017, IMMUNITY, V46, P197, DOI 10.1016/j.immuni.2017.02.001
   Gkountakos A, 2019, CANCERS, V11, DOI 10.3390/cancers11081141
   Gong T., EXPRESSION NF B PTEN
   Gong T, 2017, ONCOL LETT, V14, P6744, DOI 10.3892/ol.2017.6972
   Grignani G, 2015, LANCET ONCOL, V16, P98, DOI 10.1016/S1470-2045(14)71136-2
   Gu TT, 2011, CANCER RES, V71, P2821, DOI 10.1158/0008-5472.CAN-10-3399
   Gupte A, 2015, CLIN CANCER RES, V21, P3216, DOI 10.1158/1078-0432.CCR-14-3026
   Han WF, 2018, BIOMED PHARMACOTHER, V97, P911, DOI 10.1016/j.biopha.2017.11.014
   He L, 2010, SCI SIGNAL, V3, DOI 10.1126/scisignal.3146pe39
   Hu Y, 2014, ONCOL REP, V32, P1741, DOI 10.3892/or.2014.3362
   Isakoff MS, 2015, J CLIN ONCOL, V33, P3029, DOI 10.1200/JCO.2014.59.4895
   Jamaspishvili T, 2018, NAT REV UROL, V15, P222, DOI 10.1038/nrurol.2018.9
   Jang HD, 2011, J BIOL CHEM, V286, P39043, DOI 10.1074/jbc.M111.256768
   Kager L., 2016, NOVEL INSIGHTS THERA, V13
   Kawano M, 2015, J EXP CLIN CANC RES, V34, DOI 10.1186/s13046-015-0192-z
   Kohnoh T, 2016, CANCER CELL INT, V16, DOI 10.1186/s12935-016-0308-3
   Lee YR, 2018, NAT REV MOL CELL BIO, V19, P547, DOI 10.1038/s41580-018-0015-0
   Leinonen KA, 2013, CANCER EPIDEM BIOMAR, V22, P2333, DOI 10.1158/1055-9965.EPI-13-0333-T
   Leslie NR, 2016, BIOCHEM SOC T, V44, P273, DOI 10.1042/BST20150224
   Li C, 2019, J CELL PHYSIOL, V234, P22365, DOI 10.1002/jcp.28802
   Li C, 2018, EXP THER MED, V15, P1036, DOI 10.3892/etm.2017.5477
   Li HR, 2013, ACTA PHARMACOL SIN, V34, P870, DOI 10.1038/aps.2013.35
   Li ZH, 2018, ONCOL LETT, V15, P7948, DOI 10.3892/ol.2018.8297
   Liao YX, 2015, ONCOL REP, V34, P33, DOI 10.3892/or.2015.3992
   Liu CJ, 2015, MOL MED REP, V12, P6261, DOI 10.3892/mmr.2015.4197
   Liu QL, 2019, ONCOL LETT, V17, P883, DOI 10.3892/ol.2018.9646
   Liu WH, 2018, CELL DEATH DIS, V9, DOI 10.1038/s41419-018-0363-x
   Liu XX, 2005, CURR BIOL, V15, P1989, DOI 10.1016/j.cub.2005.10.050
   Liu ZC, 2020, AGING-US, V12, P1213, DOI 10.18632/aging.102679
   Lorenz S, 2016, ONCOTARGET, V7, P5273, DOI 10.18632/oncotarget.6567
   Ma ZJ, 2020, PHYTOMEDICINE, V68, DOI 10.1016/j.phymed.2020.153186
   Mendoza MC, 2011, TRENDS BIOCHEM SCI, V36, P320, DOI 10.1016/j.tibs.2011.03.006
   Meng ZJ, 2015, ONCOL REP, V34, P1388, DOI 10.3892/or.2015.4084
   Meyers PA, 2005, J CLIN ONCOL, V23, P2004, DOI 10.1200/JCO.2005.06.031
   Michal K., 2015, EXOME SEQUENCING OST, V6
   Miglietta F., 2019, CANCERS, V11
   Miwa S, 2011, INT J ONCOL, V39, P465, DOI 10.3892/ijo.2011.1051
   Moriarity BS, 2015, NAT GENET, V47, P615, DOI 10.1038/ng.3293
   Movva S., 2015, MULTIPLATFORM PROFIL, V6, P8
   Papa A, 2019, BIOMOLECULES, V9, DOI 10.3390/biom9040153
   Patel L, 2001, CURR BIOL, V11, P764, DOI 10.1016/S0960-9822(01)00225-1
   Pathak RR, 2013, J BIOL CHEM, V288, P29821, DOI 10.1074/jbc.M113.481523
   Perry JA, 2014, P NATL ACAD SCI USA, V111, pE5564, DOI 10.1073/pnas.1419260111
   Rainusso N, 2013, CURR ONCOL REP, V15, P296, DOI 10.1007/s11912-013-0321-9
   Ren CM, 2019, ARTIF CELL NANOMED B, V47, P3359, DOI 10.1080/21691401.2019.1649273
   Ritter J, 2010, ANN ONCOL, V21, P320, DOI 10.1093/annonc/mdq276
   Robl B, 2015, BMC CANCER, V15, DOI 10.1186/s12885-015-1397-4
   Saraf AJ, 2018, FRONT ONCOL, V8, DOI 10.3389/fonc.2018.00004
   Schwartz GK, 2013, LANCET ONCOL, V14, P371, DOI 10.1016/S1470-2045(13)70049-4
   Shalev M, 2019, BBA-MOL CELL RES, V1866, P114, DOI 10.1016/j.bbamcr.2018.07.005
   Shen WH, 2007, CELL, V128, P157, DOI 10.1016/j.cell.2006.11.042
   Sherman-Baust CA, 2014, J PATHOL, V233, P228, DOI 10.1002/path.4353
   Shi YJ, 2014, NAT STRUCT MOL BIOL, V21, P522, DOI 10.1038/nsmb.2828
   Song DY, 2014, EXP THER MED, V7, P1071, DOI 10.3892/etm.2014.1571
   Song MS, 2011, CELL, V144, P187, DOI 10.1016/j.cell.2010.12.020
   Song MZ, 2015, INT J ONCOL, V46, P1131, DOI 10.3892/ijo.2015.2829
   Strauss SJ, 2018, CURR OPIN ONCOL, V30, P252, DOI 10.1097/CCO.0000000000000456
   Sugatani T, 2003, J BIOL CHEM, V278, P5001, DOI 10.1074/jbc.M209299200
   Tamura M, 1998, SCIENCE, V280, P1614, DOI 10.1126/science.280.5369.1614
   Tian DD, 2017, ONCOL REP, V37, P2795, DOI 10.3892/or.2017.5560
   Tian K, 2015, CANCER GENE THER, V22, P351, DOI 10.1038/cgt.2015.27
   Tian Z, 2014, ONCOTARGETS THER, V7, P1601, DOI 10.2147/OTT.S67217
   Ullman D, 2018, UROLOGY, V113, P59, DOI 10.1016/j.urology.2017.11.022
   Vasudevan KM, 2004, MOL CELL BIOL, V24, P1007, DOI 10.1128/MCB.24.3.1007-1021.2004
   Victoria M.D., 2014, EPITHELIAL SPECIFIC, V184, P86
   Wang L, 2018, CANCER BIOTHER RADIO, V33, P32, DOI 10.1089/cbr.2017.2306
   Wang WG, 2019, J CELL BIOCHEM, V120, P1763, DOI 10.1002/jcb.27477
   Wang XM, 2014, MOL MED REP, V10, P3073, DOI 10.3892/mmr.2014.2616
   Wen HL, 2018, J NAT MED-TOKYO, V72, P57, DOI 10.1007/s11418-017-1117-2
   Wu W, 2020, THERANOSTICS, V10, P2859, DOI 10.7150/thno.41279
   Xi Yongming, 2020, Clin Exp Metastasis, V37, P173, DOI 10.1007/s10585-019-09998-7
   Xi YM, 2017, J CELL BIOCHEM, V118, P2684, DOI 10.1002/jcb.25888
   Xia DR, 2007, J BIOL CHEM, V282, P3507, DOI 10.1074/jbc.M610141200
   Xiang C., 2014, RECURRENT SOMATIC ST, V7, P104
   Xiao J, 2017, ONCOL REP, V37, P2513, DOI 10.3892/or.2017.5484
   Xu HY, 2018, INT J CANCER, V143, P1134, DOI 10.1002/ijc.31389
   Yan B, 2018, EXP THER MED, V15, P4829, DOI 10.3892/etm.2018.6021
   Yang C, 2017, AM J CANCER RES, V7, P2009
   Yang JX, 2018, INT J MOL MED, V41, P1845, DOI 10.3892/ijmm.2018.3433
   Yang L, 2018, BIOCHEM BIOPH RES CO, V502, P493, DOI 10.1016/j.bbrc.2018.05.198
   Yang SM, 2013, TOXICOLOGY, V306, P162, DOI 10.1016/j.tox.2013.02.014
   Yu C, 2018, BIOMED PHARMACOTHER, V105, P10, DOI 10.1016/j.biopha.2018.04.028
   Yu W, 2020, MOL MED REP, V21, P2276, DOI 10.3892/mmr.2020.11030
   Yuan HM, 2015, ONCOL REP, V34, P2706, DOI 10.3892/or.2015.4242
   Yui Y, 2010, CLIN EXP METASTAS, V27, P619, DOI 10.1007/s10585-010-9352-x
   Zhang B, 2019, ONCOL LETT, V17, P414, DOI 10.3892/ol.2018.9592
   Zhang F, 2017, CELL DEATH DIS, V8, DOI 10.1038/cddis.2017.263
   Zhang F, 2017, J EXP CLIN CANC RES, V36, DOI 10.1186/s13046-017-0531-3
   Zhang H, 2016, ONCOL LETT, V12, P3208, DOI 10.3892/ol.2016.5050
   Zhang ZF, 2019, EUR REV MED PHARMACO, V23, P6813, DOI 10.26355/eurrev_201908_18720
   Zhao GY, 2013, PLOS ONE, V8, DOI 10.1371/journal.pone.0053906
   Zheng DT, 2017, MOL CARCINOGEN, V56, P2234, DOI 10.1002/mc.22676
   Zhong BA, 2017, BMC MED GENOMICS, V10, DOI 10.1186/s12920-017-0300-3
   Zhou J, 2019, BIOSCI REP, V39
   Zhou XJ, 2017, J EXP CLIN CANC RES, V36, DOI 10.1186/s13046-017-0620-3
   Zhu JW, 2015, INT J MOL MED, V36, P1377, DOI 10.3892/ijmm.2015.2352
   Zhuang M, 2018, CANCER CELL INT, V18, DOI 10.1186/s12935-018-0612-1
NR 127
TC 52
Z9 53
U1 2
U2 20
PU ELSEVIER
PI AMSTERDAM
PA RADARWEG 29, 1043 NX AMSTERDAM, NETHERLANDS
SN 0304-419X
EI 1879-2561
J9 BBA-REV CANCER
JI Biochim. Biophys. Acta-Rev. Cancer
PD DEC
PY 2020
VL 1874
IS 2
AR 188405
DI 10.1016/j.bbcan.2020.188405
PG 9
WC Biochemistry & Molecular Biology; Biophysics; Oncology
WE Science Citation Index Expanded (SCI-EXPANDED)
SC Biochemistry & Molecular Biology; Biophysics; Oncology
GA OW5HB
UT WOS:000592916400002
PM 32827577
DA 2023-12-20
ER

PT J
AU Wu, H
   Luo, Y
   Xu, DM
   Ke, X
   Ci, TY
AF Wu, Hao
   Luo, Yuan
   Xu, Dongmei
   Ke, Xue
   Ci, Tianyuan
TI Low molecular weight heparin modified bone targeting liposomes for
   orthotopic osteosarcoma and breast cancer bone metastatic tumors
SO INTERNATIONAL JOURNAL OF BIOLOGICAL MACROMOLECULES
LA English
DT Article
DE Osteosarcoma Bone targeting; Anti-metastasis; Anti-osteoporosis;
   Liposomes Alendronate (ALN); Low molecular weight heparin (LMWH)
ID IN-VITRO; NANOPARTICLES; DELIVERY; ALENDRONATE; MECHANISMS; ANTITUMOR;
   BISPHOSPHONATES; OSTEOPOROSIS; CHEMOTHERAPY; INHIBITOR
AB The standard-of-care chemotherapy is important in the treatment of osteosarcoma and bone metastastic tumors. However, the efficacy is limited by the specific physiological environment of the bone. Thus, developing an efficient antitumor and anti-metastasis chemotherapeutic formulation is desired for treatment of bone tumors. Herein, we utilized the alendronate (ALN) and low molecular weight heparin (LMWH) modified liposomes to deliver the antitumor drug doxorubicin (DOX), where traditionally-believed non-active drug carrier, targeting moiety could also exhibit biological functions and realize anti-tumor and anti-metastasis efficiency synergistically with the antitumor drug. Specifically, ALN could serve as the bone targeting moiety and the therapeutic agents of anti-osteoporosis. LMWH could enhance the blood circulation time of liposomes and exhibit anti-metastasis efficiency. Besides characterization of typical physiochemical properties of the delivery system, both the orthotopic osteosarcoma model and bone metastasis cancer model were adopted to evaluate the in vivo efficacy. The results proved this system could remarkably suppress tumor growth and inhibit tumor metastasis. (C) 2020 Published by Elsevier B.V.
C1 [Wu, Hao; Luo, Yuan; Xu, Dongmei; Ke, Xue; Ci, Tianyuan] China Pharmaceut Univ, Dept Pharmaceut, State Key Lab Nat Med, 24 Tongjiaxiang, Nanjing 210009, Peoples R China.
C3 China Pharmaceutical University
RP Ke, X; Ci, TY (通讯作者)，China Pharmaceut Univ, Dept Pharmaceut, State Key Lab Nat Med, 24 Tongjiaxiang, Nanjing 210009, Peoples R China.
EM kexue1973@vip.sina.com; citianyuan_cpu@163.com
FU Natural Science Foundation of China [81773908]
FX Thisworkwas financial supported byNational Natural Science Foundation of
   China (grant No. 81773908).
CR Allain TJ, 2006, GERONTOLOGY, V52, P107, DOI 10.1159/000090956
   Banerjee I, 2019, BIOMATER SCI-UK, V7, P1161, DOI 10.1039/c8bm01403e
   Bonzi G, 2015, BIOCONJUGATE CHEM, V26, P489, DOI 10.1021/bc500614b
   Caliskan Y, 2019, INT J PHARMACEUT, V557, P97, DOI 10.1016/j.ijpharm.2018.12.041
   Casper CL, 2005, BIOMACROMOLECULES, V6, P1998, DOI 10.1021/bm050007e
   Chen QC, 2018, ACS APPL MATER INTER, V10, P23700, DOI 10.1021/acsami.8b08606
   Chen Y, 2015, J DRUG TARGET, V23, P335, DOI 10.3109/1061186X.2014.996760
   Chi J., 2015, INT J BIOL MACROMOL, V136, P1
   Choubey AK, 2014, BIOORG CHEM, V54, P1, DOI 10.1016/j.bioorg.2014.03.002
   Chu WJ, 2017, INT J PHARMACEUT, V516, P352, DOI 10.1016/j.ijpharm.2016.11.051
   Clementi C, 2011, MOL PHARMACEUT, V8, P1063, DOI 10.1021/mp2001445
   Crasto Jared Anthony, 2018, Oncotarget, V9, P30163, DOI 10.18632/oncotarget.25733
   Cui YM, 2006, MICROCHEM J, V83, P35, DOI 10.1016/j.microc.2006.01.020
   Du HL, 2017, INT J PHARMACEUT, V523, P427, DOI 10.1016/j.ijpharm.2017.03.065
   Du S, 2019, BIOMATER SCI-UK, V7, P1147, DOI 10.1039/c8bm01350k
   Ebetino FH, 2011, BONE, V49, P20, DOI 10.1016/j.bone.2011.03.774
   Fourman MS, 2018, CLIN ORTHOP RELAT R, V476, P479, DOI 10.1007/s11999.0000000000000003
   Gebremeskel S, 2015, INT J CANCER, V136, P234, DOI 10.1002/ijc.28947
   Gifre L, 2017, OSTEOPOROSIS INT, V28, P2707, DOI 10.1007/s00198-017-4090-4
   Gupta A, 2011, EUR BIOPHYS J BIOPHY, V40, P727, DOI 10.1007/s00249-011-0685-4
   Hauser M, 2018, BONE, V112, P107, DOI 10.1016/j.bone.2018.04.017
   Hotokezaka H, 2002, J BIOL CHEM, V277, P47366, DOI 10.1074/jbc.M208284200
   Huang YJ, 2017, NANOSCALE, V9, P10002, DOI 10.1039/c7nr02662e
   HUGHES DE, 1995, J BONE MINER RES, V10, P1478
   Jin A, 2017, BONE JOINT RES, V6, P602, DOI 10.1302/2046-3758.610.BJR-2016-0321.R1
   Kazemi MS, 2019, INT J BIOL MACROMOL, V136, P823, DOI 10.1016/j.ijbiomac.2019.06.132
   Ke ZC, 2018, INT J PHARMACEUT, V545, P306, DOI 10.1016/j.ijpharm.2018.04.016
   Kim CW, 2010, J CONTROL RELEASE, V147, P45, DOI 10.1016/j.jconrel.2010.06.016
   Krzeszinski JY, 2014, NATURE, V512, P431, DOI 10.1038/nature13375
   Kudsiova L, 2019, BIOMATER SCI-UK, V7, P149, DOI 10.1039/c8bm00965a
   Li YK, 2016, J CONTROL RELEASE, V228, P107, DOI 10.1016/j.jconrel.2016.02.044
   Lv M, BIOMATER SCI, V4, P1113
   Ma Lang, 2018, INT J BIOL MACROMOL, V122, P784
   Mei L, 2016, ACS APPL MATER INTER, V8, P9577, DOI 10.1021/acsami.5b12347
   Mei L, 2014, J CONTROL RELEASE, V196, P324, DOI 10.1016/j.jconrel.2014.10.017
   Mekhail GM, 2016, NANOMEDICINE-UK, V11, P2251, DOI 10.2217/nnm-2016-0151
   Meng JA, 2011, J PHARM PHARMACOL, V63, P400, DOI 10.1111/j.2042-7158.2010.01229.x
   Miller K, 2013, BIOMATERIALS, V34, P3795, DOI 10.1016/j.biomaterials.2013.01.052
   Modarres HP, 2018, J CONTROL RELEASE, V273, P108, DOI 10.1016/j.jconrel.2018.01.024
   Mukherjee S, 2008, J AM CHEM SOC, V130, P1264, DOI 10.1021/ja0759949
   Mundy GR, 1997, CANCER-AM CANCER SOC, V80, P1546, DOI 10.1002/(SICI)1097-0142(19971015)80:8+<1546::AID-CNCR4>3.3.CO;2-R
   Nafee N, 2018, J DRUG TARGET, V26, P563, DOI 10.1080/1061186X.2017.1390670
   Papachristou DJ, 2012, MED RES REV, V32, P611, DOI 10.1002/med.20224
   Przybyla BD, 2014, INT J ONCOL, V44, P600, DOI 10.3892/ijo.2013.2185
   Rahimi M, 2018, CARBOHYD POLYM, V196, P299, DOI 10.1016/j.carbpol.2018.05.059
   Ratzkowski E, 1967, Clin Radiol, V18, P146, DOI 10.1016/S0009-9260(67)80007-2
   Rehman M, 2017, NANOSCALE, V9, P15434, DOI 10.1039/c7nr05216b
   Sanderson RD, 2017, FEBS J, V284, P42, DOI 10.1111/febs.13932
   Song J, 2014, NUTR CANCER, V66, P682, DOI 10.1080/01635581.2014.895392
   Sun HF, 2018, BIOMATER SCI-UK, V6, P2172, DOI 10.1039/c8bm00486b
   Sun HF, 2018, INT J BIOL MACROMOL, V112, P343, DOI 10.1016/j.ijbiomac.2018.01.195
   Suva LJ, 2011, NAT REV ENDOCRINOL, V7, P208, DOI 10.1038/nrendo.2010.227
   Tan XB, 2014, ONCOL REP, V31, P1855, DOI 10.3892/or.2014.3007
   Tian MP, 2018, INT J BIOL MACROMOL, V120, P702, DOI 10.1016/j.ijbiomac.2018.08.146
   Wang J, 2015, MOL MED REP, V11, P3585, DOI 10.3892/mmr.2015.3164
   Wang YZ, 2017, ACS NANO, V11, P2227, DOI 10.1021/acsnano.6b08731
   Wang YT, 2017, BIOMATERIALS, V114, P97, DOI 10.1016/j.biomaterials.2016.11.010
   Wu H, 2017, FRONT PHARMACOL, V8, DOI 10.3389/fphar.2017.00273
   Wu H, 2016, INT J NANOMED, V11, P6337, DOI 10.2147/IJN.S119839
   Xiao L, 2011, BIOMATERIALS, V32, P5148, DOI 10.1016/j.biomaterials.2011.03.071
   Xiong H, 2018, BIOMATER SCI-UK, V6, P2527, DOI 10.1039/c8bm00570b
   Yu QW, 2019, THERANOSTICS, V9, P355, DOI 10.7150/thno.29137
   Zhang BM, 2017, MAT SCI ENG C-MATER, V75, P198, DOI 10.1016/j.msec.2017.02.048
   Zhao YP, 2017, NANOSCALE, V9, P6264, DOI 10.1039/c7nr00962c
   Zhu AP, 2005, COLLOID SURFACE B, V43, P143, DOI 10.1016/j.colsurfb.2005.04.009
   Zhu JH, 2018, NANOSCALE, V10, P18387, DOI 10.1039/c8nr03899f
NR 66
TC 27
Z9 28
U1 1
U2 45
PU ELSEVIER
PI AMSTERDAM
PA RADARWEG 29, 1043 NX AMSTERDAM, NETHERLANDS
SN 0141-8130
EI 1879-0003
J9 INT J BIOL MACROMOL
JI Int. J. Biol. Macromol.
PD DEC 1
PY 2020
VL 164
BP 2583
EP 2597
DI 10.1016/j.ijbiomac.2020.08.068
PG 15
WC Biochemistry & Molecular Biology; Chemistry, Applied; Polymer Science
WE Science Citation Index Expanded (SCI-EXPANDED)
SC Biochemistry & Molecular Biology; Chemistry; Polymer Science
GA OP4ZV
UT WOS:000588093700241
PM 32795579
DA 2023-12-20
ER

PT J
AU Lahr, CA
   Landgraf, M
   Sanchez-Herrero, A
   Dang, HP
   Wagner, F
   Bas, O
   Bray, LJ
   Tran, P
   Holzapfel, BM
   Shafiee, A
   McGovern, JA
   Hutmacher, DW
AF Lahr, Christoph A.
   Landgraf, Marietta
   Sanchez-Herrero, Alvaro
   Hoang Phuc Dang
   Wagner, Ferdinand
   Bas, Onur
   Bray, Laura J.
   Phong Tran
   Holzapfel, Boris M.
   Shafiee, Abbas
   McGovern, Jacqui A.
   Hutmacher, Dietmar W.
TI A 3D-printed biomaterials-based platform to advance established therapy
   avenues against primary bone cancers
SO ACTA BIOMATERIALIA
LA English
DT Article
DE Primary bone sarcoma; osteosarcoma; Tissue-engineered humanised bone
   niche; Humanised microenvironment; 3D-printed drug delivery system;
   medical; grade polycaprolactone; Doxorubicin
ID HIGH-GRADE OSTEOSARCOMA; MEAN PORE-SIZE; DRUG-DELIVERY; INTEROBSERVER
   REPRODUCIBILITY; PROGNOSTIC-FACTORS; DOXORUBICIN; MODEL; METASTASIS;
   MECHANISMS; SCAFFOLD
AB In this study we developed and validated a 3D-printed drug delivery system (3DPDDS) to 1) improve local treatment efficacy of commonly applied chemotherapeutic agents in bone cancers to ultimately decrease their systemic side effects and 2) explore its concomitant diagnostic potential. Thus, we locally applied 3D-printed medical-grade polycaprolactone (mPCL) scaffolds loaded with Doxorubicin (DOX) and measured its effect in a humanized primary bone cancer model. A bioengineered species-sensitive orthotopic humanized bone niche was established at the femur of NOD-SCID IL2R gamma null (NSG) mice. After 6 weeks of in vivo maturation into a humanized ossicle, Luc-SAOS-2 cells were injected orthotopically to induce local growth of osteosarcoma (OS). After 16 weeks of OS development, a biopsy-like defect was created within the tumor tissue to locally implant the 3DPDDS with 3 different DOX loading doses into the defect zone. Histoand morphological analysis demonstrated a typical invasive OS growth pattern inside a functionally intact humanized ossicle as well as metastatic spread to the murine lung parenchyma. Analysis of the 3DPDDS revealed the implants ' ability to inhibit tumor infiltration and showed local tumor cell death adjacent to the scaffolds without any systemic side effects. Together these results indicate a therapeutic and diagnostic capacity of 3DPDDS in an orthotopic humanized OS tumor model. (c) 2020 Acta Materialia Inc. Published by Elsevier Ltd. All rights reserved.
C1 [Lahr, Christoph A.; Landgraf, Marietta; Sanchez-Herrero, Alvaro; Hoang Phuc Dang; Bas, Onur; Bray, Laura J.; Phong Tran; Holzapfel, Boris M.; Shafiee, Abbas; McGovern, Jacqui A.; Hutmacher, Dietmar W.] QUT, Inst Hlth & Biomed Innovat, 60 Musk Ave, Brisbane, Qld 4059, Australia.
   [Wagner, Ferdinand] Ludwig Maximilians Univ Munchen, Dept Orthopaed Surg, Marchioninistr 15, D-81337 Munich, Germany.
   [Wagner, Ferdinand] Ludwig Maximilians Univ Munchen, Dr von Hauner Childrens Hosp, Dept Pediat Surg, Lindwurmstr 4, D-80337 Munich, Germany.
   [Bas, Onur; Hutmacher, Dietmar W.] QUT, ARC Training Ctr Addit Biomfg, Brisbane, Qld 4059, Australia.
   [Bray, Laura J.; Phong Tran; McGovern, Jacqui A.; Hutmacher, Dietmar W.] QUT, Sch Mech Med & Proc Engn, 2 George St, Brisbane, Qld 4001, Australia.
   [Holzapfel, Boris M.] Univ Wurzburg, Dept Orthopaed Surg, Koenig Ludwig Haus,Brettreichstr 11, D-97074 Wurzburg, Germany.
   [Shafiee, Abbas] Herston Biofabricat Inst, Metro North Hosp & Hlth Serv, Brisbane, Qld 4029, Australia.
C3 Queensland University of Technology (QUT); University of Munich;
   University of Munich; Queensland University of Technology (QUT);
   Queensland University of Technology (QUT); University of Wurzburg
RP Shafiee, A; McGovern, JA; Hutmacher, DW (通讯作者)，Queensland Univ Technol, Inst Hlth & Biomed Innovat, Chair Regenerat Med, 60 Musk Ave, Kelvin Grove, Qld 4059, Australia.
EM a.shafiee@uq.edu.au; jacqui.mcgovern@qut.edu.au;
   dietmar.hutmacher@qut.edu.au
RI Tran, Phong/I-4039-2017; shafiee, Abbas/H-9230-2019; Bray, Laura
   J/D-8514-2014; Tran, Phong/ABI-5002-2020; Bas, Onur/B-5373-2016
OI Tran, Phong/0000-0003-2820-7399; shafiee, Abbas/0000-0002-8885-9025;
   Tran, Phong/0000-0003-2820-7399; Wagner, Ferdinand/0000-0002-5227-2812;
   Bray, Laura/0000-0002-1174-0018; Dang, Hoang Phuc/0000-0003-1007-2609;
   Bas, Onur/0000-0001-8841-5443
FU National Health and Medical Research Council of Australia [1082313];
   Australian Research Council [ARC ITCC 16010 0 026]
FX The authors would like to acknowledge the scientific and technical
   assistance of the Translational Research Institute Preclinical Imaging
   Facility and Biological Resources Facility. Baxter Healthcare Australia
   kindly provided Fibrin Glue (TISSEEL Fibrin Sealant). The following
   funding existed during conduction of this study: National Health and
   Medical Research Council of Australia (Project Grant 1082313) and
   Australian Research Council (ARC ITCC 16010 0 026).
CR Ahmad SS, 2016, BMJ-BRIT MED J, V354, DOI 10.1136/bmj.i4567
   Allison Daniel C., 2012, Sarcoma, V2012, P704872, DOI 10.1155/2012/704872
   AUBELSADRON G, 1984, BIOCHIMIE, V66, P333, DOI 10.1016/0300-9084(84)90018-X
   Beg S, 2020, DRUG DISCOV TODAY, V25, P1668, DOI 10.1016/j.drudis.2020.07.007
   BERLIN O, 1993, CANCER RES, V53, P4890
   Bielack SS, 2002, J CLIN ONCOL, V20, P776, DOI 10.1200/JCO.20.3.776
   Blattmann C, 2015, J TRANSL MED, V13, DOI 10.1186/s12967-015-0497-x
   Bond M, 2008, PEDIATR BLOOD CANCER, V50, P254, DOI 10.1002/pbc.21132
   Bracci L, 2014, CELL DEATH DIFFER, V21, P15, DOI 10.1038/cdd.2013.67
   Bray LJ, 2015, BIOMATERIALS, V53, P609, DOI 10.1016/j.biomaterials.2015.02.124
   Brown TD, 2012, BIOINTERPHASES, V7, DOI 10.1007/s13758-011-0013-7
   Burchardt M, 2008, J CANCER RES CLIN, V134, P1071, DOI 10.1007/s00432-008-0388-0
   Burkhardt AM, 2013, CELL MOL IMMUNOL, V10, P373, DOI 10.1038/cmi.2013.19
   BURSTONE MS, 1959, J HISTOCHEM CYTOCHEM, V7, P39, DOI 10.1177/7.1.39
   Capelôa T, 2020, SEMIN CELL DEV BIOL, V98, P181, DOI 10.1016/j.semcdb.2019.05.006
   Chakka Jaidev L, 2019, J 3D Print Med, V3, P59, DOI 10.2217/3dp-2019-0005
   Chandler I, 2008, HISTOPATHOLOGY, V52, P494, DOI 10.1111/j.1365-2559.2008.02976.x
   Chatterjee K, 2010, CARDIOLOGY, V115, P155, DOI 10.1159/000265166
   Chow ECY, 2017, J PHARMACOL EXP THER, V360, P174, DOI 10.1124/jpet.116.236935
   Duchman KR, 2015, CANCER EPIDEMIOL, V39, P593, DOI 10.1016/j.canep.2015.05.001
   Floyd JD, 2005, J CLIN ONCOL, V23, P7685, DOI 10.1200/JCO.2005.08.789
   Garimella R, 2013, J BONE ONCOL, V2, P11, DOI 10.1016/j.jbo.2012.12.005
   Ghosh U, 2018, ADV HEALTHC MATER, V7, DOI 10.1002/adhm.201800417
   Herst PM, 2018, FRONT ONCOL, V8, DOI 10.3389/fonc.2018.00344
   Hesami P, 2014, CLIN EXP METASTAS, V31, P435, DOI 10.1007/s10585-014-9638-5
   Higuchi T, 2019, ANTICANCER RES, V39, P4079, DOI 10.21873/anticanres.13565
   Holzapfel BM, 2014, BIOMATERIALS, V35, P4108, DOI 10.1016/j.biomaterials.2014.01.062
   Horst A, 2020, 3D PRINT ADDIT MANUF, V7, P248, DOI 10.1089/3dp.2020.0076
   Jacob S, 2020, AAPS PHARMSCITECH, V21, DOI 10.1208/s12249-020-01771-4
   Kjar A, 2019, PHARMACEUTICS, V11, DOI 10.3390/pharmaceutics11080390
   Kostenuik PJ, 2009, J BONE MINER RES, V24, P182, DOI 10.1359/JBMR.081112
   Kuperwasser C, 2005, CANCER RES, V65, P6130, DOI 10.1158/0008-5472.CAN-04-1408
   Lawrenz Joshua M., 2018, Sarcoma, V2018, P1728302, DOI 10.1155/2018/1728302
   Lowenthal RM, 1996, HEMATOL ONCOL CLIN N, V10, P967, DOI 10.1016/S0889-8588(05)70378-6
   Ma HS, 2018, NPG ASIA MATER, V10, P31, DOI 10.1038/s41427-018-0015-8
   Ma YT, 2013, IMMUNITY, V39, P211, DOI 10.1016/j.immuni.2013.07.017
   Mamdani H, 2018, NEW ENGL J MED, V378, P1429, DOI 10.1056/NEJMicm1711874
   Mantovani A, 2015, J EXP MED, V212, P435, DOI 10.1084/jem.20150295
   Maroni A, 2017, J CONTROL RELEASE, V268, P10, DOI 10.1016/j.jconrel.2017.10.008
   Martine LC, 2017, NAT PROTOC, V12, P639, DOI 10.1038/nprot.2017.002
   Mathew E, 2020, PHARMACEUTICS, V12, DOI 10.3390/pharmaceutics12030266
   Matsiko A, 2015, TISSUE ENG PT A, V21, P486, DOI [10.1089/ten.tea.2013.0545, 10.1089/ten.TEA.2013.0545]
   Melzer C, 2018, CELL COMMUN SIGNAL, V16, DOI 10.1186/s12964-018-0279-1
   Meng E, 2012, THER DELIV, V3, P1457, DOI [10.4155/TDE.12.132, 10.4155/tde.12.132]
   METSARANTA M, 1991, J BIOL CHEM, V266, P16862
   Miller Benjamin J, 2013, J Bone Joint Surg Am, V95, pe89, DOI 10.2106/JBJS.L.01189
   Nobre AB, 2013, AN BRAS DERMATOL, V88, P23, DOI 10.1590/S0365-05962013000100002
   Oshel P., 1997, MICROSCOPY TODAY, V97
   Palamà IE, 2017, SCI REP-UK, V7, DOI 10.1038/s41598-017-12824-3
   Patrick Sanjana, 2017, Indian J Dent Res, V28, P66, DOI 10.4103/ijdr.IJDR_415_16
   Peltz G, 2013, TRENDS PHARMACOL SCI, V34, P255, DOI 10.1016/j.tips.2013.03.005
   Peng Y, 2007, J AUTOIMMUN, V29, P303, DOI 10.1016/j.jaut.2007.07.017
   Perrin S, 2014, NATURE, V507, P423, DOI 10.1038/507423a
   Prasad LK, 2016, DRUG DEV IND PHARM, V42, P1019, DOI 10.3109/03639045.2015.1120743
   Rahman AM, 2007, INT J NANOMED, V2, P567
   Reichert JC, 2010, BIOMATERIALS, V31, P7928, DOI 10.1016/j.biomaterials.2010.06.055
   Renu K, 2018, EUR J PHARMACOL, V818, P241, DOI 10.1016/j.ejphar.2017.10.043
   Rong ZJ, 2016, J MATER SCI-MATER M, V27, DOI 10.1007/s10856-016-5699-0
   Sampson VB, 2013, FRONT ONCOL, V3, DOI 10.3389/fonc.2013.00132
   Santos M, 2015, J COMP PATHOL, V153, P22, DOI 10.1016/j.jcpa.2015.04.005
   Shafiee A, 2018, INT J CANCER, V143, P1470, DOI 10.1002/ijc.31528
   Shan HL, 2020, FRONT PHARMACOL, V11, DOI 10.3389/fphar.2020.00573
   SHTIVELMAN E, 1995, P NATL ACAD SCI USA, V92, P4661, DOI 10.1073/pnas.92.10.4661
   Sigel CS, 2015, CANCER CYTOPATHOL, V123, P40, DOI 10.1002/cncy.21492
   Song YB, 2019, NAT COMMUN, V10, DOI 10.1038/s41467-018-08166-x
   Ta H, 2009, CANCER METAST REV, V28, P247, DOI 10.1007/s10555-009-9186-7
   Takemura G, 2007, PROG CARDIOVASC DIS, V49, P330, DOI 10.1016/j.pcad.2006.10.002
   Vaquette C, 2013, BIOMATERIALS, V34, P5538, DOI 10.1016/j.biomaterials.2013.03.088
   Visscher LE, 2018, MAT SCI ENG C-MATER, V87, P78, DOI 10.1016/j.msec.2018.02.008
   Wagner F, 2018, BIOMATERIALS, V171, P230, DOI 10.1016/j.biomaterials.2018.04.030
   Wang YH, 2020, MATER DESIGN, V186, DOI 10.1016/j.matdes.2019.108336
   Willbold E, 2010, ACTA BIOMATER, V6, P4447, DOI 10.1016/j.actbio.2010.06.022
   Wolinsky JB, 2012, J CONTROL RELEASE, V159, P14, DOI 10.1016/j.jconrel.2011.11.031
   Wright JC, 2010, METHODS MOL BIOL, V604, P123, DOI 10.1007/978-1-60761-444-9_9
   Xu SS, 2019, J TRANSL MED, V17, DOI 10.1186/s12967-019-2058-1
   Yagmurca M, 2007, ARCH MED RES, V38, P380, DOI 10.1016/j.arcmed.2007.01.007
   Yang ZM, 2018, COLLOID SURFACE B, V172, P387, DOI 10.1016/j.colsurfb.2018.08.048
   Yuan J, 2009, CANCER INVEST, V27, P435, DOI 10.1080/07357900802491477
   Zhang ZZ, 2016, ACTA BIOMATER, V43, P314, DOI 10.1016/j.actbio.2016.07.050
NR 79
TC 11
Z9 11
U1 0
U2 25
PU ELSEVIER SCI LTD
PI OXFORD
PA THE BOULEVARD, LANGFORD LANE, KIDLINGTON, OXFORD OX5 1GB, OXON, ENGLAND
SN 1742-7061
EI 1878-7568
J9 ACTA BIOMATER
JI Acta Biomater.
PD DEC
PY 2020
VL 118
BP 69
EP 82
DI 10.1016/j.actbio.2020.10.006
PG 14
WC Engineering, Biomedical; Materials Science, Biomaterials
WE Science Citation Index Expanded (SCI-EXPANDED)
SC Engineering; Materials Science
GA OX7EN
UT WOS:000593723400006
PM 33039595
OA Green Submitted
DA 2023-12-20
ER

PT J
AU Borhan, A
   Herea, DD
   Gherca, D
   Stavila, C
   Minuti, AE
   Grigoras, M
   Danceanu, CM
   Labusca, L
   Stoian, G
   Ababei, G
   Stan, C
   Lupu, N
   Chiriac, H
AF Borhan, Adrian
   Herea, Dumitru-Daniel
   Gherca, Daniel
   Stavila, Cristina
   Minuti, Anca-Emanuela
   Grigoras, Marian
   Danceanu, Camelia Mihaela
   Labusca, Luminita
   Stoian, George
   Ababei, Gabriel
   Stan, Corneliu
   Lupu, Nicoleta
   Chiriac, Horia
TI Flash-cooling assisted sol-gel self-ignited synthesis of magnetic carbon
   dots-based heterostructure with antitumor properties
SO MATERIALS SCIENCE AND ENGINEERING C-MATERIALS FOR BIOLOGICAL
   APPLICATIONS
LA English
DT Article
DE Antitumor agents; Sol-gel chemistry; Carbon dots; Graphene; Magnetic
   nanoparticles
ID ONE-STEP SYNTHESIS; CANCER-DIAGNOSIS; DRUG-DELIVERY; QUANTUM DOTS;
   NANOPARTICLES; GRAPHENE; COMPOSITES; SURFACE; BREAST; OXIDE
AB This work addresses current direction of the nanoparticles-based systems intended for cancer therapy by developing a newly-formulated innovative chemically-engineered anti-tumor composite consisting in a magnetic, fluorescent, lipophilic, and biologically-active carbon heterostructure capable by itself or through coupling with a chemotherapeutic agent to selectively induce tumor cell death. The anti-tumor compound was synthesized through a modified sol-gel method by addition of a low-cost molecule with recently proven anti-tumor properties which was combusted and flash-cooled along with magnetic iron oxides precursors at 250 degrees C. The synthesized compound consisted in carbon dots, graphene and hematite nanoparticles which endowed the composite with unique simultaneous fluorescence, magnetic and anti-tumor properties. The in-vitro cytotoxicity performed on tumor cells (human osteosarcoma) and normal cells (fibroblasts) showed a selective cytotoxic effect induced after 24 h of treatment by the drug-free composite, leading to a cell death of 37%, for a composite concentration of 0.01 mg/mL per 10(4) tumor cells, whereas the composite loaded with an antitumor drug (mitoxantrone) boosted the cell death effect to 47% for similar exposure conditions. The method shows high potential as it boosts drug transfer within tumor cells. Different antitumor drugs already in clinical use can be used following their separate or in-cocktail controlled combustion.
C1 [Borhan, Adrian; Herea, Dumitru-Daniel; Gherca, Daniel; Stavila, Cristina; Minuti, Anca-Emanuela; Grigoras, Marian; Danceanu, Camelia Mihaela; Labusca, Luminita; Stoian, George; Ababei, Gabriel; Lupu, Nicoleta; Chiriac, Horia] Natl Inst Res & Dev Tech Phys, 47 Mangeron Blvd, Iasi 700050, Romania.
   [Stavila, Cristina; Minuti, Anca-Emanuela; Danceanu, Camelia Mihaela] Alexandru Ioan Cuza Univ, 11 Carol I Blvd, Iasi 700506, Romania.
   [Stan, Corneliu] Gheorghe Asachi Tech Univ, 67 Mangeron Blvd, Iasi 700050, Romania.
C3 National Institute of Research & Development for Technical Physics -
   Romania; Alexandru Ioan Cuza University; GH Asachi Technical University
RP Herea, DD; Gherca, D (通讯作者)，Natl Inst Res & Dev Tech Phys, 47 Mangeron Blvd, Iasi 700050, Romania.
EM dherea@phys-iasi.ro; dgherca@phys-iasi.ro
RI Labusca, Luminita/AAF-8572-2020; Herea, Dumitru Daniel/A-4917-2019;
   Stavila, Cristina/IWD-5830-2023; Ababei, Gabriel/C-4765-2011; Grigoras,
   Marian/P-2199-2014; Grigoras, Marian/AAR-9124-2021; Lupu,
   Nicoleta/B-7291-2011; Stan, Corneliu Sergiu/A-9023-2016; Stoian,
   George/O-6487-2014
OI Labusca, Luminita/0000-0001-9635-6893; Herea, Dumitru
   Daniel/0000-0002-8455-8380; Stavila, Cristina/0009-0002-5719-710X;
   Grigoras, Marian/0000-0002-5618-1192; Grigoras,
   Marian/0000-0002-5618-1192; Lupu, Nicoleta/0000-0003-2188-8187; Stan,
   Corneliu Sergiu/0000-0001-8271-0708; Stoian, George/0000-0002-5908-5999;
   Ababei, Gabriel/0000-0001-8767-9041
FU UEFISCDI [37 PCCDI/2018 - Teradot]
FX This work was supported by the UEFISCDI grants, Project no. 37
   PCCDI/2018 - Teradot.
CR Carbonaro C.M., 2019, EMISSION PROPERTIE C, V5, P60, DOI [10.3390/c5040060, DOI 10.3390/C5040060]
   Chen WH, 2015, RSC ADV, V5, P69307, DOI 10.1039/c5ra09901c
   Cheong S, 2011, ANGEW CHEM INT EDIT, V50, P4206, DOI 10.1002/anie.201100562
   Ge JC, 2014, NAT COMMUN, V5, DOI 10.1038/ncomms5596
   Gonzalez-Rodriguez R, 2019, PLOS ONE, V14, DOI 10.1371/journal.pone.0217072
   Guo X, 2012, CHEM COMMUN, V48, P2692, DOI 10.1039/c2cc17769b
   Hanafi-Bojd MY, 2015, EUR J PHARM BIOPHARM, V89, P248, DOI 10.1016/j.ejpb.2014.12.009
   Hao R, 2010, ADV MATER, V22, P2729, DOI 10.1002/adma.201000260
   He K, 2017, SPECTROCHIM ACTA A, V173, P82, DOI 10.1016/j.saa.2016.08.047
   He MN, 2015, J MATER CHEM B, V3, P9033, DOI 10.1039/c5tb01830g
   Herea DD, 2019, MAT SCI ENG C-MATER, V94, P666, DOI 10.1016/j.msec.2018.10.019
   Hill S, 2017, BEILSTEIN J ORG CHEM, V13, P675, DOI 10.3762/bjoc.13.67
   Hosseini V, 2018, PHOTODIAGN PHOTODYN, V24, P129, DOI 10.1016/j.pdpdt.2018.08.003
   Hua X, 2014, PLOS ONE, V9, DOI 10.1371/journal.pone.0114271
   Li SH, 2015, CHEM MATER, V27, P1764, DOI 10.1021/cm504572b
   Lim SY, 2015, CHEM SOC REV, V44, P362, DOI 10.1039/c4cs00269e
   Liu SS, 2014, J MATER CHEM C, V2, P6477, DOI 10.1039/c4tc00636d
   Liu X, 2016, SCI REP-UK, V6, DOI 10.1038/srep31100
   Liu Y, 2015, J MATER CHEM A, V3, P17747, DOI 10.1039/c5ta05189d
   Liu Z, 2009, ANGEW CHEM INT EDIT, V48, P7668, DOI 10.1002/anie.200902612
   Ma XX, 2012, NANO RES, V5, P199, DOI 10.1007/s12274-012-0200-y
   Manikandan A, 2013, J NANOSCI NANOTECHNO, V13, P2986, DOI 10.1166/jnn.2013.7402
   Manukyan KV, 2014, J PHYS CHEM C, V118, P16264, DOI 10.1021/jp504733r
   Melone L, 2016, RSC ADV, V6, P21749, DOI 10.1039/c5ra26556h
   Minchinton AI, 2006, NAT REV CANCER, V6, P583, DOI 10.1038/nrc1893
   Mohammadi A, 2013, J MATER SCI, V48, P7493, DOI 10.1007/s10853-013-7563-7
   Nandi R, 2017, J MATER CHEM B, V5, P3927, DOI 10.1039/c6tb03292c
   Chau NDQ, 2015, BIOCHEM BIOPH RES CO, V468, P454, DOI 10.1016/j.bbrc.2015.06.131
   Novoselova LY, 2017, RSC ADV, V7, P51298, DOI 10.1039/c7ra09062e
   Peer D, 2007, NAT NANOTECHNOL, V2, P751, DOI 10.1038/nnano.2007.387
   Peng ZL, 2017, NANOSCALE, V9, P17533, DOI 10.1039/c7nr05731h
   Pradhan S, 2016, J NANOPART RES, V18, DOI 10.1007/s11051-016-3597-5
   Ren LL, 2011, APPL SURF SCI, V258, P1132, DOI 10.1016/j.apsusc.2011.09.049
   Rios-Hurtado J.C., 2017, SPECTROCHIM ACTA A, DOI [10.1016/j.saa.2016.08.047, DOI 10.1016/J.SAA.2016.08.047]
   Rios-Hurtado J.C., 2016, J. Biomater. Nanobiotechnol, V7, P19, DOI [10.4236/jbnb.2016.71003, DOI 10.4236/JBNB.2016.71003]
   Shan XH, 2017, CANCER BIOMARK, V18, P367, DOI 10.3233/CBM-160258
   Shi XZ, 2013, BIOMATERIALS, V34, P4786, DOI 10.1016/j.biomaterials.2013.03.023
   Stan CS, 2017, J MATER SCI, V52, P185, DOI 10.1007/s10853-016-0320-y
   Tachi S, 2019, SCI REP-UK, V9, DOI 10.1038/s41598-019-50666-3
   Tang NJ, 2004, J MAGN MAGN MATER, V282, P92, DOI 10.1016/j.jmmm.2004.04.022
   van Dam B, 2017, SMALL, V13, DOI 10.1002/smll.201702098
   Vetten MA, 2014, NANOMED-NANOTECHNOL, V10, P1391, DOI 10.1016/j.nano.2014.03.017
   Wang M, 2016, J EXP CLIN CANC RES, V35, DOI 10.1186/s13046-016-0315-1
   Wang YF, 2014, J MATER CHEM C, V2, P6921, DOI 10.1039/c4tc00988f
   Wen J, 2015, CHEM COMMUN, V51, P11346, DOI 10.1039/c5cc02887f
   Wu MJ, 2017, MOL CLIN ONCOL, V7, P738, DOI 10.3892/mco.2017.1399
   Wu YF, 2016, SCI REP-UK, V6, DOI 10.1038/srep21170
   Yang K, 2013, CHEM SOC REV, V42, P530, DOI 10.1039/c2cs35342c
   Yang K, 2012, ADV MATER, V24, P1868, DOI 10.1002/adma.201104964
   Yang XY, 2009, J MATER CHEM, V19, P2710, DOI 10.1039/b821416f
   Yang YH, 2012, CHEM COMMUN, V48, P380, DOI 10.1039/c1cc15678k
   Yiu HHP, 2011, NANOMEDICINE-UK, V6, P1429, DOI [10.2217/nnm.11.132, 10.2217/NNM.11.132]
   Yoon H, 2016, ADV MATER, V28, P5255, DOI 10.1002/adma.201600616
   Zhang MW, 2019, SUSTAIN ENERG FUELS, V3, P2499, DOI 10.1039/c9se00341j
   Zhang XY, 2013, J COLLOID INTERF SCI, V397, P39, DOI 10.1016/j.jcis.2013.01.063
   Zhu N, 2018, NANOMATERIALS-BASEL, V8, DOI 10.3390/nano8100810
   Zhuo SJ, 2012, ACS NANO, V6, P1059, DOI 10.1021/nn2040395
NR 57
TC 4
Z9 4
U1 2
U2 67
PU ELSEVIER
PI AMSTERDAM
PA RADARWEG 29, 1043 NX AMSTERDAM, NETHERLANDS
SN 0928-4931
EI 1873-0191
J9 MAT SCI ENG C-MATER
JI Mater. Sci. Eng. C-Mater. Biol. Appl.
PD DEC
PY 2020
VL 117
AR 111288
DI 10.1016/j.msec.2020.111288
PG 8
WC Materials Science, Biomaterials
WE Science Citation Index Expanded (SCI-EXPANDED)
SC Materials Science
GA NT9XB
UT WOS:000573293900004
PM 32919649
DA 2023-12-20
ER

PT J
AU Qiu, RN
   Sun, DH
   Bai, YZ
   Li, JN
   Wang, LZ
AF Qiu, Renna
   Sun, Denghua
   Bai, Yuzhuo
   Li, Jiannan
   Wang, Lizhe
TI Application of tumor-targeting peptide-decorated polypeptide
   nanoparticles with doxorubicin to treat osteosarcoma
SO DRUG DELIVERY
LA English
DT Article
DE Doxorubicin; osteosarcoma; nanoparticle; tumor-targeting peptide;
   redox-responsive
AB Osteosarcoma is the most common primary malignant bone tumor in childhood and adolescence. Currently, surgery combined with chemotherapy is the main treatment for osteosarcoma. However, the long-term survival of patients with metastatic osteosarcoma is unsatisfactory. Therefore, new treatment methods to improve the prognosis of patients with osteosarcoma are required. The present study aimed to develop nanocarriers with both tumor targeting and reduction responsiveness abilities, and to improve the therapeutic effect and reduce toxicity by loading traditional small molecule antitumor drugs. The tumor targeting peptide-decorated, doxorubicin (DOX)-loaded mPEG-P(Phe-co-Cys) nanoparticles were developed successfully through the ring-opening polymerization of amino acids. The peptide VATANST (STP) can specifically bind with vimentin, which is highly expressed on the osteosarcoma cell surface, resulting in tumor targeting effects. The nanoparticle is core-shell structured to protect the loaded DOX during blood flow. The disulfide bonds within the nanoparticles are sensitive to the osteosarcoma microenvironment, which has high glutathione (GSH) levels. Under the enhanced permeability and retention and active tumor targeting effects, the STP-decorated DOX-loaded nanoparticles accumulated in tumor tissues. High GSH levels can rupture disulfide bonds, resulting in the controlled release of DOX, which will cause necrosis of tumor cells. The characteristics of the synthesized nanoparticles, DOX release profiles in vitro and in vivo, cytotoxicity analysis, animal study, and safety evaluation were performed. The nanoparticles could increase the tumor inhibition efficiency against osteosarcoma and reduce the side effects of DOX to major organs. The STP-decorated mPEG-P(Phe-co-Cys) nanoparticles might be a suitable drug delivery system for DOX to treat osteosarcoma.
C1 [Qiu, Renna] Jilin Univ, Dept Phys Examinat Ctr, China Japan Union Hosp, Changchun, Peoples R China.
   [Sun, Denghua] Jilin Univ, Dept Breast Surg, China Japan Union Hosp, Changchun, Peoples R China.
   [Bai, Yuzhuo] Changchun Univ Tradit Chinese Med, Affiliated Hosp, Breast & Thyroid Surg, Changchun, Peoples R China.
   [Li, Jiannan] Second Hosp Jilin Univ, Dept Gen Surg, Changchun, Peoples R China.
   [Wang, Lizhe] First Hosp Jilin Univ, Dept Pediat Oncol, Changchun 130021, Peoples R China.
C3 Jilin University; Jilin University; Changchun University of Chinese
   Medicine; Jilin University; Jilin University
RP Wang, LZ (通讯作者)，First Hosp Jilin Univ, Dept Pediat Oncol, Changchun 130021, Peoples R China.
EM wanglizhe2005@163.com
RI Yang, Fan/JMA-9594-2023; li, jn/ABH-3120-2021
OI Li, Jiannan/0000-0001-9744-7666
FU Department of Finance of Jilin Province [3D5197434429]; National Natural
   Science Foundation of China [3A4205367429]
FX This work was supported by the Department of Finance of Jilin Province
   (3D5197434429) and National Natural Science Foundation of China
   (3A4205367429).
CR Botter SM, 2014, CURR OPIN PHARMACOL, V16, P15, DOI 10.1016/j.coph.2014.02.002
   Chen L, 2020, J MATER CHEM B, V8, P6857, DOI 10.1039/c9tb02812a
   Choi HS, 2007, NAT BIOTECHNOL, V25, P1165, DOI 10.1038/nbt1340
   Eaton BR, 2021, PEDIATR BLOOD CANCER, V68, DOI 10.1002/pbc.28352
   Feng XR, 2019, J CONTROL RELEASE, V302, P19, DOI 10.1016/j.jconrel.2019.03.020
   Gu XY, 2015, CURR PHARM DESIGN, V21, P5187, DOI 10.2174/1381612821666150923095618
   Harrison DJ, 2018, EXPERT REV ANTICANC, V18, P39, DOI 10.1080/14737140.2018.1413939
   Hayashi K, 2009, CELL CYCLE, V8, P870, DOI 10.4161/cc.8.6.7891
   Kolate A, 2014, J CONTROL RELEASE, V192, P67, DOI 10.1016/j.jconrel.2014.06.046
   Li JN, 2018, ACS NANO, V12, P6685, DOI 10.1021/acsnano.8b01729
   Li JN, 2018, ACS BIOMATER SCI ENG, V4, P2026, DOI 10.1021/acsbiomaterials.7b00605
   Li SY, 2018, THERANOSTICS, V8, P1361, DOI 10.7150/thno.18299
   Ma L, 2020, BIOCHEM BIOPH RES CO, V529, P622, DOI 10.1016/j.bbrc.2020.06.082
   Maeda H, 2013, ADV DRUG DELIVER REV, V65, P71, DOI 10.1016/j.addr.2012.10.002
   Marina N, 2004, ONCOLOGIST, V9, P422, DOI 10.1634/theoncologist.9-4-422
   Qiu S, 2019, MED SCI MONITOR, V25, P8190, DOI 10.12659/MSM.918048
   Ren XJ, 2020, MOL MED REP, V22, P2183, DOI 10.3892/mmr.2020.11295
   Schafer FQ, 2001, FREE RADICAL BIO MED, V30, P1191, DOI 10.1016/S0891-5849(01)00480-4
   Strouhalova K, 2020, CANCERS, V12, DOI 10.3390/cancers12010184
   Su TQ, 2020, THER ADV MED ONCOL, V12, DOI 10.1177/1758835920915978
   Torchilin V, 2011, ADV DRUG DELIVER REV, V63, P131, DOI 10.1016/j.addr.2010.03.011
   Torchilin VP, 2007, AAPS J, V9, pE128, DOI 10.1208/aapsj0902015
   Wakhloo NT, 2020, BIOMATERIALS, V234, DOI 10.1016/j.biomaterials.2019.119746
   Wang J, 2011, SMALL, V7, P1919, DOI 10.1002/smll.201100442
   Wang X, 2020, PART PART SYST CHAR, V37, DOI 10.1002/ppsc.202000165
   Wang XM, 2020, NANOTECHNOLOGY, V31, DOI 10.1088/1361-6528/ab89d1
   Yang BW, 2020, ANGEW CHEM INT EDIT, V59, P9693, DOI 10.1002/anie.202002306
   Yu ZL, 2020, J MATER CHEM B, V8, P6418, DOI 10.1039/d0tb00970a
NR 28
TC 17
Z9 18
U1 5
U2 40
PU TAYLOR & FRANCIS LTD
PI ABINGDON
PA 2-4 PARK SQUARE, MILTON PARK, ABINGDON OR14 4RN, OXON, ENGLAND
SN 1071-7544
EI 1521-0464
J9 DRUG DELIV
JI Drug Deliv.
PD NOV 28
PY 2020
VL 27
IS 1
BP 1704
EP 1717
DI 10.1080/10717544.2020.1856221
PG 14
WC Pharmacology & Pharmacy
WE Science Citation Index Expanded (SCI-EXPANDED)
SC Pharmacology & Pharmacy
GA PC9YY
UT WOS:000597354000001
PM 33305647
OA gold, Green Published
DA 2023-12-20
ER

PT J
AU Taikowski, K
   Rudinsky, AJ
   Louke, DS
   Warry, E
   Fenger, JM
AF Taikowski, Kathryn
   Rudinsky, Adam J.
   Louke, Darian S.
   Warry, Emma
   Fenger, Joelle M.
TI Plasma Cytokeratin 18 and fecal Alpha-1 Antitrypsin concentrations in
   dogs with osteosarcoma receiving carboplatin chemotherapy
SO VETERINARY MEDICINE AND SCIENCE
LA English
DT Article
DE chemotherapy-associated gastrointestinal toxicity; cytotoxic
   chemotherapy; gastrointestinal tract; neoplasia
ID CIRCULATING BIOMARKERS; CANCER-CHEMOTHERAPY; CELL-DEATH; CITRULLINE;
   DIARRHEA; UTILITY
AB Gastrointestinal (GI) toxicosis is a common side effect of cytotoxic chemotherapy treatment in humans and dogs. Measurement of cytokeratin 18 (CK18), an intracellular structural protein released during epithelial apoptosis, and Alpha1-Antitrypsin (A1AT) in faeces provides a mechanism for evaluating damage to the intestinal mucosa secondary to cytotoxic chemotherapy. Our goal was to evaluate the clinical utility of plasma CK18 and faecal A1-AT levels as non-invasive biomarkers of cytotoxic chemotherapy induced GI toxicity. We conducted a prospective cohort study in dogs (N = 10) with osteosarcoma undergoing amputation followed by carboplatin chemotherapy. We hypothesized that plasma CK18 and faecal A1-AT levels would increase following carboplatin administration due to drug-induced GI epithelial damage/apoptosis, and that plasma CK18 and faecal A1-AT levels would correlate with severity of GI toxicity. Mean baseline plasma CK18 concentration was variable amongst patients; however, CK18 concentration prior to carboplatin chemotherapy treatment was not significantly different from CK18 levels after treatment. There was significant intra and inter-patient variability in mean faecal A1-AT levels at baseline. Mean A1-AT concentration did not change significantly from day 0 to day 21. Gastrointestinal toxicity was minimal; therefore, we were unable to determine the association of plasma CK18 and faecal A1-AT concentrations with development of GI toxicosis. In this study population, plasma CK18 and faecal A1-AT concentration were not clinically useful biomarkers for the detection of GI toxicosis secondary to carboplatin administration. Further prospective evaluation of CK18 and A1-AT as biomarkers of drug-induced GI toxicity is warranted in a larger cohort of dogs receiving cytotoxic chemotherapy.
C1 [Taikowski, Kathryn; Rudinsky, Adam J.; Louke, Darian S.; Fenger, Joelle M.] Ohio State Univ, Coll Vet Med, Dept Vet Clin Sci, Columbus, OH 43210 USA.
   [Rudinsky, Adam J.] Ohio State Univ, Coll Vet Med, Comparat Hepatobiliary & Intestinal Res Program C, Columbus, OH 43210 USA.
   [Warry, Emma] Texas A&M Univ, Coll Vet Med, Dept Small Anim Clin Sci, College Stn, TX 77843 USA.
C3 University System of Ohio; Ohio State University; University System of
   Ohio; Ohio State University; Texas A&M University System; Texas A&M
   University College Station
RP Fenger, JM (通讯作者)，1900 Coffey Rd,444 Vet Med Acad Bldg, Columbus, OH 43210 USA.
EM fengerjm@gmail.com
RI Warry, Emma Elizabeth/B-8321-2014
OI Taikowski, Kathryn/0000-0002-6439-2440; Fenger,
   Joelle/0000-0003-1407-8856
FU VCA Animal Hospital Resident Training Program; National Institutes of
   Health [P30 CA16058, K01OD019923]; Ohio State University College of
   Veterinary Medicine Canine Intramural Research Grant [2018-13]
FX VCA Animal Hospital Resident Training Program; National Institutes of
   Health, Grant/Award Number: P30 CA16058 and K01OD019923; The Ohio State
   University College of Veterinary Medicine Canine Intramural Research
   Grant, Grant/Award Number: 2018-13
CR [Anonymous], 2016, VET COMP ONCOL, V14, P417, DOI 10.1111/vco.283
   Barak V, 2004, CLIN BIOCHEM, V37, P529, DOI 10.1016/j.clinbiochem.2004.05.009
   Biller B, 2016, J AM ANIM HOSP ASSOC, V52, P181, DOI 10.5326/JAAHA-MS-6570
   Bowles DB, 2010, J SMALL ANIM PRACT, V51, P104, DOI 10.1111/j.1748-5827.2009.00891.x
   Bronden LB, 2003, VET REC, V152, P77, DOI 10.1136/vr.152.3.77
   Carneiro BA, 2004, DIGEST DIS SCI, V49, P65, DOI 10.1023/B:DDAS.0000011604.45531.2c
   Crenn P, 2003, GASTROENTEROLOGY, V124, P1210, DOI 10.1016/S0016-5085(03)00170-7
   Cummins G, 2017, EXPERT REV GASTROENT, V11, P1119, DOI 10.1080/17474124.2017.1373017
   Dahan JM, 2016, AM J VET RES, V77, P288, DOI 10.2460/ajvr.77.3.288
   Foote, 1998, Oncologist, V3, P365
   Gibb A, 2013, BRIT J CANCER, V109, P2560, DOI 10.1038/bjc.2013.605
   Gibson RJ, 2006, SUPPORT CARE CANCER, V14, P890, DOI 10.1007/s00520-006-0040-y
   Greystoke A, 2008, ANN ONCOL, V19, P990, DOI 10.1093/annonc/mdn014
   Greystoke A, 2012, BRIT J CANCER, V107, P1518, DOI 10.1038/bjc.2012.416
   Greystoke A, 2011, BRIT J CANCER, V104, P719, DOI 10.1038/sj.bjc.6606082
   Heilmann RM, 2016, VET J, V207, P131, DOI 10.1016/j.tvjl.2015.10.042
   Herbers AH, 2010, ANN ONCOL, V21, P1706, DOI 10.1093/annonc/mdp596
   Jacob JT, 2018, CSH PERSPECT BIOL, V10, DOI 10.1101/cshperspect.a018275
   Jugan MC, 2018, AM J VET RES, V79, P884, DOI 10.2460/ajvr.79.8.884
   Keefe DMK, 1997, CLIN SCI, V92, P385, DOI 10.1042/cs0920385
   Kornblau S, 2000, J PAIN SYMPTOM MANAG, V19, P118, DOI 10.1016/S0885-3924(99)00149-9
   Kovac RL, 2018, J VET INTERN MED, V32, P2061, DOI 10.1111/jvim.15326
   Ku NO, 2016, HEPATOLOGY, V64, P966, DOI 10.1002/hep.28493
   McCullough RW, 2017, FUTURE ONCOL, V13, P2823, DOI 10.2217/fon-2017-0418
   Melichar Bohuslav, 2011, Curr Opin Support Palliat Care, V5, P47, DOI 10.1097/SPC.0b013e328343a043
   Murphy KF, 2003, VET CLIN PATH, V32, P136, DOI 10.1111/j.1939-165X.2003.tb00326.x
   Oshima RG, 1996, CANCER METAST REV, V15, P445, DOI 10.1007/BF00054012
   Selmic LE, 2014, J VET INTERN MED, V28, P554, DOI 10.1111/jvim.12313
   Sonis Stephen T, 2004, Semin Oncol Nurs, V20, P11
   Thamm DH, 2007, J AM ANIM HOSP ASSOC, V43, P1
   Yilmaz Y, 2009, ALIMENT PHARM THER, V30, P1103, DOI 10.1111/j.1365-2036.2009.04148.x
NR 31
TC 0
Z9 0
U1 0
U2 0
PU WILEY
PI HOBOKEN
PA 111 RIVER ST, HOBOKEN, NJ 07030 USA
EI 2053-1095
J9 VET MED SCI
JI Vet. Med. Sci.
PD MAR
PY 2021
VL 7
IS 2
BP 385
EP 392
DI 10.1002/vms3.392
EA NOV 2020
PG 8
WC Veterinary Sciences
WE Science Citation Index Expanded (SCI-EXPANDED)
SC Veterinary Sciences
GA RJ1OZ
UT WOS:000591158600001
PM 33222415
OA Green Published, gold
DA 2023-12-20
ER

PT J
AU Barbosa, JS
   Mendes, RF
   Figueira, F
   Gaspar, VM
   Mano, JF
   Braga, SS
   Rocha, J
   Paz, FAA
AF Barbosa, Jessica S.
   Mendes, Ricardo F.
   Figueira, Flavio
   Gaspar, Vitor M.
   Mano, Joao F.
   Braga, Susana S.
   Rocha, Joao
   Almeida Paz, Filipe A.
TI Bone Tissue Disorders: Healing Through Coordination Chemistry
SO CHEMISTRY-A EUROPEAN JOURNAL
LA English
DT Review
DE coordination compounds; discrete complexes; coordination polymers;
   metal&#8211; organic frameworks; bone tissue; osteogenesis
ID METAL-ORGANIC FRAMEWORKS; DRUG-DELIVERY; CONTROLLED-RELEASE;
   HYDROXYAPATITE; ANTIBACTERIAL; OSTEOPOROSIS; SCAFFOLDS; COATINGS;
   PLATFORM; IMPLANT
AB Osteoporosis, Paget's disease and osteosarcoma are a few examples of bone tissue disorders that affect millions of people worldwide. These conditions can strictly limit the lifestyle of patients and may even lead to their demise. To prevent this or, at least, try to manage the situation, there are several treatments available on the market. Notwithstanding, research has been driven by the possibility to improve the existing therapies, as well as to find new approaches that could better respond to these diseases. In this Review the path is shown through which, in recent years, coordination compounds have been prepared and manufactured to be applied in the management of bone tissue disorders. Starting with the design and preparation of the coordination compounds with various dimensionalities, two approaches have been used: (1) they are prepared as three-dimensional cages that can act as delivery systems for therapeutic substances, or (2) they are constructed/prepared from compounds with intrinsic therapeutic properties. Following this, several strategies have been explored to manufacture the effective delivery to the patients. The versatility of coordination compounds has allowed their use in the preparation of drug tablets, coatings for titanium implants, or even scaffolds for bone tissue engineering. In the end, it becomes clear that these compounds can be a valuable approach to reach a better treatment for bone tissue disorders. Nonetheless, along the road, a few bumps have appeared concerning the therapeutic profile, such as the effect of the structural arrangement or particle size.
C1 [Barbosa, Jessica S.; Mendes, Ricardo F.; Figueira, Flavio; Gaspar, Vitor M.; Mano, Joao F.; Rocha, Joao; Almeida Paz, Filipe A.] Univ Aveiro, Dept Chem, CICECO Aveiro Inst Mat, P-3810193 Aveiro, Portugal.
   [Barbosa, Jessica S.; Braga, Susana S.] Univ Aveiro, Dept Chem, LAQV REQUIMTE, P-3810193 Aveiro, Portugal.
C3 Universidade de Aveiro; Universidade de Aveiro
RP Barbosa, JS; Rocha, J; Paz, FAA (通讯作者)，Univ Aveiro, Dept Chem, CICECO Aveiro Inst Mat, P-3810193 Aveiro, Portugal.; Barbosa, JS (通讯作者)，Univ Aveiro, Dept Chem, LAQV REQUIMTE, P-3810193 Aveiro, Portugal.
EM jessicambarbosa@ua.pt; rocha@ua.pt; filipe.paz@ua.pt
RI Barbosa, Jéssica/AAI-5044-2020; Mano, João F./A-4418-2009; Rocha,
   Joao/A-2486-2010; Figueira, Flávio/AAH-1240-2020; Braga, Susana
   Santos/G-2383-2010; Gaspar, Vítor M/AAB-3045-2022; Mendes, Ricardo
   F./C-6628-2015
OI Barbosa, Jéssica/0000-0002-7220-661X; Mano, João F./0000-0002-2342-3765;
   Rocha, Joao/0000-0002-0417-9402; Figueira, Flávio/0000-0002-3685-9736;
   Braga, Susana Santos/0000-0003-4460-970X; Gaspar, Vítor
   M/0000-0002-0372-2493; Mendes, Ricardo F./0000-0001-8242-324X; Almeida
   Paz, Filipe/0000-0003-2051-5645
FU University of Aveiro and FundacAo para a Ciencia e a Tecnologia [FCT
   UID/QUI/00062/2019, UIDB/50006/2020, UIDB/50011/2020, UIDP/50011/2020];
   FEDER [PD/BD/135104/2017, CEECIND/00553/2017, REF-168-89-ARH/2018]; FCT
   [57/2016]; Fundação para a Ciência e a Tecnologia [PD/BD/135104/2017,
   GRANTS:15447365] Funding Source: FCT
FX Thanks are due to the University of Aveiro and FundacAo para a Ciencia e
   a Tecnologia for the financial support for the QOPNA research Unit (FCT
   UID/QUI/00062/2019), to the associated laboratory LAQV-REQUIMTE (project
   reference UIDB/50006/2020) and to CICECO-Aveiro Institute of Materials
   (UIDB/50011/2020 & UIDP/50011/2020), through national founds and, where
   applicable, co-financed by the FEDER, within the PT2020 Partnership
   Agreement. We also thank FCT for the Ph.D. grant No. PD/BD/135104/2017
   (to J.S.B.) and for the Junior Research Position CEECIND/00553/2017 (to
   R.F.M.). The research contract of FF (REF-168-89-ARH/2018) is funded by
   national funds (OE), through FCT, in the scope of the framework contract
   foreseen in Nos. 4, 5 and 6 of article 23 of the Decree-Law 57/2016, of
   August 29, changed by Law 57/2017, of July 19.
CR Alaribe FN, 2016, BIOLOGIA, V71, P353, DOI 10.1515/biolog-2016-0056
   Alghamdi HS, 2014, BIOMATERIALS, V35, P5482, DOI 10.1016/j.biomaterials.2014.03.069
   Alvarez E, 2013, CRYSTENGCOMM, V15, P9899, DOI 10.1039/c3ce41346b
   Bai SM, 2020, ADV FUNCT MATER, V30, DOI 10.1002/adfm.201908381
   Batten SR, 2013, PURE APPL CHEM, V85, P1715, DOI 10.1351/PAC-REC-12-11-20
   Beg S, 2017, DRUG DISCOV TODAY, V22, P625, DOI 10.1016/j.drudis.2016.10.001
   Black Jonathan, 1994, Clinical Materials, V16, P167, DOI 10.1016/0267-6605(94)90113-9
   Boanini E, 2013, ADV MATER, V25, P4605, DOI 10.1002/adma.201301129
   Cai W, 2019, ADV SCI, V6, DOI 10.1002/advs.201801526
   Carradó A, 2010, ACS APPL MATER INTER, V2, P561, DOI 10.1021/am900763j
   Chen C, 2015, APPL SURF SCI, V334, P62, DOI 10.1016/j.apsusc.2014.08.041
   Chen JY, 2017, J BIOMED MATER RES A, V105, P834, DOI 10.1002/jbm.a.35960
   Cheng XT, 2020, ACS BIOMATER SCI ENG, V6, P2186, DOI 10.1021/acsbiomaterials.0c00195
   Chindamo G, 2020, NANOMATERIALS-BASEL, V10, DOI 10.3390/nano10050875
   Chocholata P, 2019, MATERIALS, V12, DOI 10.3390/ma12040568
   Costerton JW, 2005, INT J ARTIF ORGANS, V28, P1062, DOI 10.1177/039139880502801103
   CUMMINGS SR, 1985, EPIDEMIOL REV, V7, P178, DOI 10.1093/oxfordjournals.epirev.a036281
   Das S, 2013, DRUG DES DEV THER, V7, P435, DOI 10.2147/DDDT.S31504
   Della Rocca J, 2011, ACCOUNTS CHEM RES, V44, P957, DOI 10.1021/ar200028a
   Dufau C, 1995, PHOSPHORUS SULFUR, V107, P145, DOI 10.1080/10426509508027930
   Feng X, 2011, ANNU REV PATHOL-MECH, V6, P121, DOI 10.1146/annurev-pathol-011110-130203
   Fernández D, 2003, ACTA CRYSTALLOGR C, V59, pM543, DOI 10.1107/S0108270103025599
   Fernández D, 2004, ACTA CRYSTALLOGR C, V60, pM73, DOI 10.1107/S0108270104000216
   Gaspar VM, 2020, ADV MATER, V32, DOI 10.1002/adma.201903975
   Ghoorchian A, 2020, METAL-ORGANIC FRAMEWORKS FOR BIOMEDICAL APPLICATIONS, P177, DOI 10.1016/B978-0-12-816984-1.00011-1
   Guillot R, 2013, BIOMATERIALS, V34, P5737, DOI 10.1016/j.biomaterials.2013.03.067
   Hernlund E, 2013, ARCH OSTEOPOROS, V8, DOI 10.1007/s11657-013-0136-1
   Holroyd C, 2008, BEST PRACT RES CL EN, V22, P671, DOI 10.1016/j.beem.2008.06.001
   Horcajada P, 2012, CHEM REV, V112, P1232, DOI 10.1021/cr200256v
   Horcajada P, 2010, NAT MATER, V9, P172, DOI [10.1038/NMAT2608, 10.1038/NMAT260B, 10.1038/nmat2608]
   Hu T, 2018, SCI REP-UK, V8, DOI 10.1038/s41598-018-21783-2
   Janz V, 2017, TECHNOL HEALTH CARE, V25, P137, DOI 10.3233/THC-161257
   Joseph N, 2019, SCI REP-UK, V9, DOI 10.1038/s41598-019-49536-9
   Karakeçili A, 2019, MAT SCI ENG C-MATER, V105, DOI 10.1016/j.msec.2019.110098
   Kashirina A, 2019, BIOMATER SCI-UK, V7, P3961, DOI 10.1039/c9bm00664h
   Kumar P, 2019, ENVIRON RES, V176, DOI 10.1016/j.envres.2019.05.019
   Lin SH, 2019, ADV SCI, V6, DOI 10.1002/advs.201900209
   Liu R, 2018, DENT MATER, V34, P1112, DOI 10.1016/j.dental.2018.04.007
   Liu YH, 2020, ACS APPL MATER INTER, V12, P36978, DOI 10.1021/acsami.0c12090
   MANOLAGAS SC, 1995, NEW ENGL J MED, V332, P305, DOI 10.1056/NEJM199502023320506
   Matlinska MA, 2019, ACS APPL MATER INTER, V11, P32739, DOI 10.1021/acsami.9b11004
   Mendes RF, 2015, CHEM COMMUN, V51, P10807, DOI 10.1039/c5cc01888a
   Madrid APM, 2019, MAT SCI ENG C-MATER, V100, P631, DOI 10.1016/j.msec.2019.03.037
   Nair AK, 2013, NAT COMMUN, V4, DOI 10.1038/ncomms2720
   Neer RM, 2001, NEW ENGL J MED, V344, P1434, DOI 10.1056/NEJM200105103441904
   Niekiel F, 2014, CRYST GROWTH DES, V14, P599, DOI 10.1021/cg401459a
   Ozdil D, 2014, J CHEM TECHNOL BIOT, V89, P1793, DOI 10.1002/jctb.4505
   Pang YC, 2020, NANO LETT, V20, P829, DOI 10.1021/acs.nanolett.9b02916
   Ralston S.H., 2013, NEW ENGL J MED, V41, P581, DOI [DOI 10.1016/j.mpmed.2013.07.007, DOI 10.1016/J.MPMED.2013.07.007]
   Ramezani MR, 2019, MATER CHEM PHYS, V229, P242, DOI 10.1016/j.matchemphys.2019.03.031
   Ran JB, 2018, CHEM ENG J, V333, P20, DOI 10.1016/j.cej.2017.09.145
   RIGGS BL, 1995, BONE, V17, pS505, DOI 10.1016/8756-3282(95)00258-4
   Robinson TE, 2020, MATER TODAY BIO, V7, DOI 10.1016/j.mtbio.2020.100059
   Rodan GA, 2000, SCIENCE, V289, P1508, DOI 10.1126/science.289.5484.1508
   Rojas S, 2017, J MATER CHEM B, V5, P2560, DOI 10.1039/c6tb03217f
   Sajid M, 2016, ENVIRON SCI POLLUT R, V23, P14805, DOI 10.1007/s11356-016-7053-y
   Salou L, 2015, ACTA BIOMATER, V11, P494, DOI 10.1016/j.actbio.2014.10.017
   Sarkar C, 2019, CELLULOSE, V26, P7253, DOI 10.1007/s10570-019-02618-3
   Seibel M.J., 2006, DYNAMICS BONE CARTIL
   Seibel Markus J, 2005, Clin Biochem Rev, V26, P97
   Shen XK, 2019, BIOMATERIALS, V212, P1, DOI 10.1016/j.biomaterials.2019.05.008
   Shen XK, 2014, ACS APPL MATER INTER, V6, P16426, DOI 10.1021/am5049338
   Shi FN, 2015, INORG CHEM, V54, P9929, DOI 10.1021/acs.inorgchem.5b01634
   Silva P, 2015, CHEM SOC REV, V44, P6774, DOI 10.1039/c5cs00307e
   Suarato G, 2018, FRONT BIOENG BIOTECH, V6, DOI 10.3389/fbioe.2018.00137
   Tang SC, 2021, PROG MATER SCI, V120, DOI 10.1016/j.pmatsci.2020.100738
   Teitelbaum SL, 2000, SCIENCE, V289, P1504, DOI 10.1126/science.289.5484.1504
   Telgerd MD, 2019, J BIOMED MATER RES A, V107, P1841, DOI 10.1002/jbm.a.36707
   Tiffany AS, 2019, ACTA BIOMATER, V93, P86, DOI 10.1016/j.actbio.2019.05.031
   Turnbull G, 2018, BIOACT MATER, V3, P278, DOI 10.1016/j.bioactmat.2017.10.001
   Vassaki M, 2020, CHEM COMMUN, V56, P5166, DOI 10.1039/d0cc00439a
   Vélez GQ, 2020, J MATER CHEM B, V8, P2155, DOI 10.1039/c9tb01857c
   Wang L, 2018, J MATER CHEM B, V6, P707, DOI 10.1039/c7tb02970e
   Yan J, 2013, J BIOMED MATER RES A, V101, P2465, DOI 10.1002/jbm.a.34548
   Yang YW, 2020, MATER CHEM FRONT, V4, P973, DOI 10.1039/c9qm00772e
   Yu MF, 2017, ACS APPL MATER INTER, V9, P19698, DOI 10.1021/acsami.7b05296
   Yue S, 2020, NANOMATERIALS-BASEL, V10, DOI 10.3390/nano10081511
   Zhang YY, 2019, MATER LETT, V241, P18, DOI 10.1016/j.matlet.2019.01.033
   Zhang ZC, 2007, INORG CHEM COMMUN, V10, P1063, DOI 10.1016/j.inoche.2007.05.028
   Zheng ZW, 2020, CHEM ENG J, V396, DOI 10.1016/j.cej.2020.125241
   Zhou XY, 2019, J MATER CHEM B, V7, P3455, DOI 10.1039/c8tb03359e
NR 81
TC 4
Z9 4
U1 5
U2 36
PU WILEY-V C H VERLAG GMBH
PI WEINHEIM
PA POSTFACH 101161, 69451 WEINHEIM, GERMANY
SN 0947-6539
EI 1521-3765
J9 CHEM-EUR J
JI Chem.-Eur. J.
PD DEC 1
PY 2020
VL 26
IS 67
SI SI
BP 15416
EP 15437
DI 10.1002/chem.202004529
EA NOV 2020
PG 22
WC Chemistry, Multidisciplinary
WE Science Citation Index Expanded (SCI-EXPANDED)
SC Chemistry
GA OY7ZA
UT WOS:000590377500001
PM 33151591
DA 2023-12-20
ER

PT J
AU Deng, LJ
   Li, Y
   Qi, M
   Liu, JS
   Wang, S
   Hu, LJ
   Lei, YH
   Jiang, RW
   Chen, WM
   Qi, Q
   Tian, HY
   Han, WL
   Wu, BJ
   Chen, JX
   Ye, WC
   Zhang, DM
AF Deng, Li-Juan
   Li, Yong
   Qi, Ming
   Liu, Jun-Shan
   Wang, Sheng
   Hu, Li-Jun
   Lei, Yu-He
   Jiang, Ren-Wang
   Chen, Wei-Min
   Qi, Qi
   Tian, Hai-Yan
   Han, Wei-Li
   Wu, Bao-Jian
   Chen, Jia-Xu
   Ye, Wen-Cai
   Zhang, Dong-Mei
TI Molecular mechanisms of bufadienolides and their novel strategies for
   cancer treatment
SO EUROPEAN JOURNAL OF PHARMACOLOGY
LA English
DT Review
DE Bufadienolides; Anticancer activity; Molecular mechanism; Prodrug;
   Tumor-targeting delivery
ID CELL-CYCLE ARREST; HEPATOCELLULAR-CARCINOMA CELLS; BUFALIN-INDUCED
   APOPTOSIS; LUNG-CANCER; IN-VITRO; CARDIOTONIC STEROIDS; NA+/K+-ATPASE;
   MULTIDRUG-RESISTANCE; OSTEOSARCOMA CELLS; SIGNALING PATHWAY
AB Bufadienolides are cardioactive C24 steroids with an a-pyrone ring at position C17. In the last ten years, accumulating studies have revealed the anticancer activities of bufadienolides and their underlying mechanisms, such as induction of autophagy and apoptosis, cell cycle disruption, inhibition of angiogenesis, epithelial-mesenchymal transition (EMT) and stemness, and multidrug resistance reversal. As Na+/K+-ATPase inhibitors, bufadienolides have inevitable cardiotoxicity. Short half-lives, poor stability, low plasma concentration and oral bioavailability in vivo are obstacles for their applications as drugs. To improve the drug potency of bufadienolides and reduce their side effects, prodrug strategies and drug delivery systems such as liposomes and nanoparticles have been applied. Therefore, systematic and recapitulated information about the antitumor activity of bufadienolides, with special emphasis on the molecular or cellular mechanisms, prodrug strategies and drug delivery systems, is of high interest. Here, we systematically review the anticancer effects of bufadienolides and the molecular or cellular mechanisms of action. Research advancements regarding bufadienolide prodrugs and their tumor-targeting delivery strategies are critically summarized. This work highlights recent scientific advances regarding bufadienolides as effective anticancer agents from 2011 to 2019, which will help researchers to understand the molecular pathways involving bufadienolides, resulting in a selective and safe new lead compound or therapeutic strategy with improved therapeutic applications of bufadienolides for cancer therapy.
C1 [Deng, Li-Juan; Li, Yong; Qi, Ming; Hu, Li-Jun; Jiang, Ren-Wang; Chen, Wei-Min; Tian, Hai-Yan; Wu, Bao-Jian; Ye, Wen-Cai; Zhang, Dong-Mei] Jinan Univ, Coll Pharm, 601 Huangpu Rd West, Guangzhou 510632, Guangdong, Peoples R China.
   [Deng, Li-Juan; Li, Yong; Qi, Ming; Hu, Li-Jun; Jiang, Ren-Wang; Tian, Hai-Yan; Ye, Wen-Cai; Zhang, Dong-Mei] Jinan Univ, Guangdong Prov Key Lab Pharmacodynam Constituents, Guangzhou 510632, Peoples R China.
   [Deng, Li-Juan; Chen, Jia-Xu] Jinan Univ, Sch Tradit Chinese Med, Guangzhou 510632, Peoples R China.
   [Liu, Jun-Shan] Southern Med Univ, Sch Tradit Chinese Med, Guangzhou 510515, Peoples R China.
   [Lei, Yu-He] Guangzhou Univ Chinese Med, Shenzhen Hosp, Shenzhen 518034, Peoples R China.
   [Qi, Qi] Jinan Univ, Clin Translat Ctr Targeted Drug, Dept Pharmacol, Sch Med, Guangzhou 510632, Peoples R China.
   [Han, Wei-Li] Southern Med Univ, Sch Publ Hlth, Guangzhou 510515, Peoples R China.
   [Wang, Sheng] China Pharmaceut Univ, Sch Tradit Chinese Pharm, Nanjing 211198, Peoples R China.
C3 Jinan University; Jinan University; Jinan University; Southern Medical
   University - China; Guangzhou University of Chinese Medicine; Jinan
   University; Southern Medical University - China; China Pharmaceutical
   University
RP Ye, WC; Zhang, DM (通讯作者)，Jinan Univ, Coll Pharm, 601 Huangpu Rd West, Guangzhou 510632, Guangdong, Peoples R China.
EM chywc@aliyun.com; dmzhang701@jnu.edu.cn
RI Hu, Li-Jun/AAW-4743-2021; Hu, Li-Jun/S-2565-2017; Wu,
   Baojian/C-7895-2012; Qi, Qi/J-3508-2013
OI Hu, Li-Jun/0000-0002-3019-6548; Hu, Li-Jun/0000-0002-3019-6548; Qi,
   Qi/0000-0003-4460-0713; Qi, Ming/0000-0001-9880-5349
FU National Natural Science Foundation of China [81973340, 81573455,
   81803566, 81803790]; Local Innovative and Research Teams Project of
   Guangdong Pearl River Talents Program [2017BT01Y036]; National
   Mega-project for Innovative Drugs [2018ZX09711001-008-008]; National
   High-level personnel of special support program (2019); National Natural
   Science Foundation of Guangdong [2020A1515011090]
FX This review was supported by the National Natural Science Foundation of
   China (grant numbers: 81973340, 81573455, 81803566 and 81803790), the
   Local Innovative and Research Teams Project of Guangdong Pearl River
   Talents Program (grant number: 2017BT01Y036), the National Mega-project
   for Innovative Drugs (grant number: 2018ZX09711001-008-008), the
   National High-level personnel of special support program (2019, D. M.
   Zhang) and the National Natural Science Foundation of Guangdong (grant
   number: 2020A1515011090).
CR Aertgeerts K, 2005, J BIOL CHEM, V280, P19441, DOI 10.1074/jbc.C500092200
   Baek SH, 2015, IMMUNOPHARM IMMUNOT, V37, P265, DOI 10.3109/08923973.2015.1027916
   Banuls LMY, 2013, MOL CANCER, V12, DOI 10.1186/1476-4598-12-33
   Cao F, 2019, TOXICOL APPL PHARM, V379, DOI 10.1016/j.taap.2019.114662
   Cao YF, 2017, EUR J PHARMACOL, V794, P77, DOI 10.1016/j.ejphar.2016.11.016
   Chai XP, 2018, ACTA PHARMACOL SIN, V39, P415, DOI 10.1038/aps.2017.121
   Chakraborty M, 2011, APPL BIOCHEM BIOTECH, V165, P1178, DOI 10.1007/s12010-011-9336-6
   Chang YW, 2015, CELL PHYSIOL BIOCHEM, V36, P1186, DOI 10.1159/000430289
   Chang YW, 2014, TUMOR BIOL, V35, P1075, DOI 10.1007/s13277-013-1143-y
   Chen LP, 2017, PHARMACOL RES, V123, P130, DOI 10.1016/j.phrs.2017.07.009
   Chen QK, 2018, INT J NANOMED, V13, P6009, DOI 10.2147/IJN.S176012
   Chen Y, 2016, MOL MED REP, V13, P817, DOI 10.3892/mmr.2015.4583
   Chen YY, 2015, ENVIRON TOXICOL, V30, P74, DOI 10.1002/tox.21896
   Chen Y, 2012, ONCOL LETT, V4, P792, DOI 10.3892/ol.2012.783
   Chen Zhe, 2003, Zhong Xi Yi Jie He Xue Bao, V1, P184
   Cheng CS, 2019, CANCER CELL INT, V19, DOI 10.1186/s12935-019-0806-1
   Cheng L, 2015, TUMOR BIOL, V36, P5763, DOI 10.1007/s13277-015-3245-1
   Chou HY, 2017, MOL MED REP, V16, P7959, DOI 10.3892/mmr.2017.7651
   Chu QC, 2016, INT J NANOMED, V11, P449, DOI 10.2147/IJN.S93541
   Chueh FS, 2014, ENVIRON TOXICOL, V29, P21, DOI 10.1002/tox.20769
   Cui XY, 2017, MOLECULES, V22, DOI 10.3390/molecules22060990
   Dai G, 2017, ONCOTARGET, V8, P85150, DOI 10.18632/oncotarget.19554
   Dai XY, 2018, ONCOL LETT, V15, P8019, DOI 10.3892/ol.2018.8332
   Delebinski CI, 2015, CELL PROLIFERAT, V48, P600, DOI 10.1111/cpr.12208
   Deng LJ, 2018, CANCER CELL INT, V18, DOI 10.1186/s12935-018-0706-9
   Deng LJ, 2017, J MED CHEM, V60, P5320, DOI 10.1021/acs.jmedchem.6b01755
   Deng LJ, 2015, ONCOTARGET, V6, P34258, DOI 10.18632/oncotarget.5545
   Deng LJ, 2014, CHEM-BIOL INTERACT, V219, P184, DOI 10.1016/j.cbi.2014.06.003
   Denicolaï E, 2014, ONCOTARGET, V5, P10934, DOI 10.18632/oncotarget.2541
   Ding DW, 2014, ASIAN PAC J CANCER P, V15, P10495, DOI 10.7314/APJCP.2014.15.23.10495
   Ding J, 2015, ONCOTARGET, V6, P11627, DOI 10.18632/oncotarget.3435
   Dong H, 2017, DRUG DELIV, V24, P1302, DOI 10.1080/10717544.2017.1373165
   Dong YH, 2011, APOPTOSIS, V16, P394, DOI 10.1007/s10495-011-0573-5
   Ehrig JC, 2014, PLACENTA, V35, P932, DOI 10.1016/j.placenta.2014.07.014
   Elkareh J, 2007, HYPERTENSION, V49, P215, DOI 10.1161/01.HYP.0000252409.36927.05
   Emam H, 2012, CHEM-BIOL INTERACT, V199, P154, DOI 10.1016/j.cbi.2012.07.005
   Gai JQ, 2016, INT J ONCOL, V48, P338, DOI 10.3892/ijo.2015.3250
   Gao Y, 2012, MOL BIOL REP, V39, P1683, DOI 10.1007/s11033-011-0908-x
   Gonçalves-de-Albuquerque CF, 2017, MOLECULES, V22, DOI 10.3390/molecules22040578
   Gu W, 2014, ONCOL REP, V31, P216, DOI 10.3892/or.2013.2817
   Hong SH, 2013, INT J ONCOL, V42, P277, DOI 10.3892/ijo.2012.1683
   Hong SH, 2012, ONCOL REP, V27, P114, DOI 10.3892/or.2011.1451
   Hsui CM, 2013, INT J ONCOL, V43, P338, DOI 10.3892/ijo.2013.1942
   Hu FL, 2014, APOPTOSIS, V19, P210, DOI 10.1007/s10495-013-0914-7
   Hu J.Y., 2015, J CANC RES UPDATES, V4, P47
   Hu KL, 2011, ARCH PHARM RES, V34, P1487, DOI 10.1007/s12272-011-0910-9
   Hu Q, 2014, INT J NANOMED, V9, P4035, DOI 10.2147/IJN.S64708
   Huang AC, 2016, J ETHNOPHARMACOL, V194, P1043, DOI 10.1016/j.jep.2016.11.004
   Huang HB, 2018, ONCOL LETT, V16, P3826, DOI 10.3892/ol.2018.9142
   Huang WW, 2012, MUTAT RES-FUND MOL M, V732, P26, DOI 10.1016/j.mrfmmm.2011.09.010
   Ichikawa M, 2015, PLOS ONE, V10, DOI 10.1371/journal.pone.0129851
   Jiang L, 2014, TUMOR BIOL, V35, P10931, DOI 10.1007/s13277-014-1911-3
   Kang KH, 2017, ONCOL LETT, V14, P853, DOI 10.3892/ol.2017.6223
   Kang XH, 2017, CELL PHYSIOL BIOCHEM, V41, P2067, DOI 10.1159/000475438
   Kang Xiao-hong, 2013, Zhongguo Zhong Xi Yi Jie He Za Zhi, V33, P1081
   Kang XH, 2013, EVID-BASED COMPL ALT, V2013, DOI 10.1155/2013/243859
   Kolodziejczyk-Czepas J, 2017, PHYTOCHEM REV, V16, P1155, DOI 10.1007/s11101-017-9525-1
   Kostakis C, 2009, FORENSIC SCI INT, V188, pE1, DOI 10.1016/j.forsciint.2009.02.006
   Lauf PK, 2015, AM J PHYSIOL-CELL PH, V308, pC51, DOI 10.1152/ajpcell.00287.2014
   Laursen M, 2015, P NATL ACAD SCI USA, V112, P1755, DOI 10.1073/pnas.1422997112
   Lee CH, 2017, MOLECULES, V22, DOI 10.3390/molecules22030437
   Lefranc F, 2008, NEUROSURGERY, V62, P211, DOI 10.1227/01.NEU.0000311080.43024.0E
   Li C, 2015, BMC COMPLEM ALTERN M, V15, DOI 10.1186/s12906-015-0723-3
   Li C, 2013, EVID-BASED COMPL ALT, V2013, DOI 10.1155/2013/849054
   Li GL, 2013, J CHROMATOGR B, V939, P86, DOI 10.1016/j.jchromb.2013.09.019
   Li HX, 2011, ONCOL REP, V25, P825, DOI 10.3892/or.2010.1120
   Li MM, 2012, BIOCHEM PHARMACOL, V83, P1251, DOI 10.1016/j.bcp.2012.01.023
   Li XW, 2019, CANCER SCI, V110, P1724, DOI 10.1111/cas.13988
   Lian XY, 2014, MOL MED REP, V9, P1209, DOI 10.3892/mmr.2014.1980
   Lin SH, 2018, ONCOL LETT, V15, P1566, DOI 10.3892/ol.2017.7457
   Liu F, 2016, ONCOTARGET, V7, P8896, DOI 10.18632/oncotarget.6840
   Liu J, 2015, INT J PHARMACOL, V11, P910, DOI 10.3923/ijp.2015.910.919
   Liu J, 2019, ONCOL RES, V27, P475, DOI 10.3727/096504018X15270916676926
   Liu JS, 2019, FITOTERAPIA, V134, P362, DOI 10.1016/j.fitote.2019.03.006
   Liu Jun-shan, 2011, Yao Xue Xue Bao, V46, P527
   Liu JS, 2013, J MED CHEM, V56, P5734, DOI 10.1021/jm400881m
   Liu LJ, 2003, AM J PHYSIOL-CELL PH, V284, pC1550, DOI 10.1152/ajpcell.00555.2002
   Liu M, 2016, PLOS ONE, V11, DOI 10.1371/journal.pone.0159789
   Liu T, 2017, CELL PHYSIOL BIOCHEM, V44, P671, DOI 10.1159/000485279
   Liu T, 2016, INT J PHARMACEUT, V506, P382, DOI 10.1016/j.ijpharm.2016.04.041
   Liu T, 2016, INT J NANOMED, V11, P2235, DOI 10.2147/IJN.S100404
   Liu X, 2016, J ETHNOPHARMACOL, V193, P538, DOI 10.1016/j.jep.2016.09.047
   Liu Y, 2011, INT J PHARMACEUT, V419, P260, DOI 10.1016/j.ijpharm.2011.07.019
   Lu XS, 2017, ONCOTARGET, V8, P988, DOI 10.18632/oncotarget.13519
   Lv JH, 2017, ONCOTARGETS THER, V10, P1261, DOI 10.2147/OTT.S104767
   Ma K, 2016, ONCOL REP, V36, P90, DOI 10.3892/or.2016.4782
   Ma L, 2017, MOLECULES, V22, DOI 10.3390/molecules22091525
   Calderón-Montaño JM, 2013, TOXICOL LETT, V222, P64, DOI 10.1016/j.toxlet.2013.07.007
   Maryam A, 2018, OXID MED CELL LONGEV, V2018, DOI 10.1155/2018/3853409
   Mathieu V, 2009, J CELL MOL MED, V13, P3960, DOI 10.1111/j.1582-4934.2009.00708.x
   Meng Z, 2012, BRIT J CANCER, V107, P411, DOI 10.1038/bjc.2012.283
   Meng ZQ, 2009, CANCER-AM CANCER SOC, V115, P5309, DOI 10.1002/cncr.24602
   Miao Q, 2013, INT J MOL SCI, V14, P1370, DOI 10.3390/ijms14011370
   Michalak M, 2017, NAT PROD REP, V34, P361, DOI 10.1039/c6np00107f
   Mijatovic T, 2012, CURR MED CHEM, V19, P627, DOI 10.2174/092986712798992075
   Mijatovic T, 2013, PLANTA MED, V79, P189, DOI 10.1055/s-0032-1328243
   Mijatovic T, 2009, CANCER LETT, V282, P30, DOI 10.1016/j.canlet.2009.02.048
   Park JS, 2012, INT J ONCOL, V40, P1210, DOI 10.3892/ijo.2011.1310
   Qi FH, 2011, CANCER SCI, V102, P951, DOI 10.1111/j.1349-7006.2011.01900.x
   Qi HY, 2019, CELL BIOL INT, V43, P33, DOI 10.1002/cbin.11076
   Qin TJ, 2008, WORLD J GASTROENTERO, V14, P5210, DOI 10.3748/wjg.14.5210
   Qiu DZ, 2013, BMC COMPLEM ALTERN M, V13, DOI 10.1186/1472-6882-13-185
   Qiu YY, 2014, TUMOR BIOL, V35, P2599, DOI 10.1007/s13277-013-1342-6
   Ren W, 2019, COLLOID SURFACE B, V174, P384, DOI 10.1016/j.colsurfb.2018.11.041
   Sakai H, 2004, FEBS LETT, V563, P151, DOI 10.1016/S0014-5793(04)00292-3
   Seligson DB, 2008, J UROLOGY, V179, P338, DOI 10.1016/j.juro.2007.08.094
   Shen SY, 2014, INT J BIOL SCI, V10, P212, DOI 10.7150/ijbs.8056
   Sheng X, 2018, ONCOL REP, V39, P2931, DOI 10.3892/or.2018.6365
   Shi XJ, 2018, COLLOID SURFACE B, V166, P224, DOI 10.1016/j.colsurfb.2018.03.024
   Song XZ, 2015, PLOS ONE, V10, DOI 10.1371/journal.pone.0140011
   Sun J, 2017, ONCOL REP, V38, P1420, DOI 10.3892/or.2017.5826
   Sun L, 2011, EVID-BASED COMPL ALT, V2011, P1, DOI 10.1093/ecam/nep082
   Sun P, 2016, ACTA PHARMACOL SIN, V37, P908, DOI 10.1038/aps.2016.30
   Takai N, 2011, INT J GYNECOL CANCER, V21, P1105, DOI 10.1097/IGC.0b013e318218730e
   Tang Ning, 2016, Oncotarget, V7, P3533, DOI 10.18632/oncotarget.6514
   Therien AG, 2000, AM J PHYSIOL-CELL PH, V279, pC541, DOI 10.1152/ajpcell.2000.279.3.C541
   Tian X, 2015, EVID-BASED COMPL ALT, V2015, DOI 10.1155/2015/546210
   Tian X, 2014, EUR J PHARM BIOPHARM, V87, P445, DOI 10.1016/j.ejpb.2014.05.010
   Tian Xin, 2012, Zhongguo Yi Xue Ke Xue Yuan Xue Bao, V34, P556, DOI 10.3881/j.issn.1000-503X.2012.06.004
   Tsai SC, 2012, INT J ONCOL, V41, P1431, DOI 10.3892/ijo.2012.1579
   Tsai SC, 2012, INT J ONCOL, V41, P1683, DOI 10.3892/ijo.2012.1605
   Wang F, 2013, INT J MOL SCI, V14, P13447, DOI 10.3390/ijms140713447
   Wang HJ, 2019, J NANOBIOTECHNOL, V17, DOI 10.1186/s12951-019-0494-y
   Wang HY, 2018, INT J ONCOL, V52, P2051, DOI 10.3892/ijo.2018.4351
   Wang HY, 2016, MOL MED REP, V14, P1907, DOI 10.3892/mmr.2016.5471
   Wang HY, 2016, ONCOTARGET, V7, P20193, DOI 10.18632/oncotarget.7935
   Wang HY, 2016, INT J ONCOL, V48, P1229, DOI 10.3892/ijo.2016.3326
   Wang J, 2015, GASTROENT RES PRACT, V2015, DOI 10.1155/2015/457193
   Wang K, 2019, LIFE SCI, V233, DOI 10.1016/j.lfs.2019.116687
   Wang LP, 2017, CHIN J INTEGR MED, V23, P288, DOI 10.1007/s11655-017-2404-1
   Wang TJ, 2017, ONCOL LETT, V14, P4971, DOI 10.3892/ol.2017.6798
   Wang TJ, 2016, TUMOR BIOL, V37, P7155, DOI 10.1007/s13277-015-4381-3
   Wang Y, 2014, CANCER RES, V74, P1506, DOI 10.1158/0008-5472.CAN-13-2939
   Wei XL, 2017, PLOS ONE, V12, DOI 10.1371/journal.pone.0169141
   Wu D, 2019, DRUG CHEM TOXICOL, V42, P444, DOI 10.1080/01480545.2018.1512611
   Wu SH, 2017, ENVIRON TOXICOL, V32, P1305, DOI 10.1002/tox.22325
   Wu SH, 2015, AM J CHINESE MED, V43, P1247, DOI 10.1142/S0192415X15500718
   Xiang RF, 2017, CELL DEATH DIS, V8, DOI 10.1038/cddis.2017.188
   Xie CM, 2013, CARCINOGENESIS, V34, P1870, DOI 10.1093/carcin/bgt136
   Xie CM, 2011, FREE RADICAL BIO MED, V51, P1365, DOI 10.1016/j.freeradbiomed.2011.06.016
   Xie JL, 2018, ONCOL LETT, V16, P3867, DOI 10.3892/ol.2018.9111
   Xie RF, 2015, CHIN MED-UK, V10, DOI 10.1186/s13020-015-0033-1
   Xie XB, 2012, PLOS ONE, V7, DOI 10.1371/journal.pone.0047375
   Xiong XX, 2019, ONCOL REP, V41, P492, DOI 10.3892/or.2018.6837
   Xu WJ, 2015, ONCOTARGET, V6, P30017, DOI 10.18632/oncotarget.5013
   Xu ZW, 2011, J STEROID BIOCHEM, V125, P181, DOI 10.1016/j.jsbmb.2010.12.016
   Xu ZW, 2010, BIOL PHARM BULL, V33, P743, DOI 10.1248/bpb.33.743
   Yan SC, 2012, J CANCER RES CLIN, V138, P1279, DOI 10.1007/s00432-012-1204-4
   Yang PY, 2009, MOL CANCER THER, V8, P2319, DOI 10.1158/1535-7163.MCT-08-1085
   Yin JQ, 2013, TOXICOL LETT, V218, P129, DOI 10.1016/j.toxlet.2012.11.006
   Yin PH, 2012, INT J NANOMED, V7, P3961, DOI 10.2147/IJN.S32063
   Yu ZL, 2014, MOL CANCER, V13, DOI 10.1186/1476-4598-13-203
   Yu Z, 2018, SCI REP-UK, V8, DOI 10.1038/s41598-018-22113-2
   Yuan JN, 2017, NANOSCALE RES LETT, V12, DOI 10.1186/s11671-017-2346-8
   Yuan ZT, 2017, ONCOTARGET, V8, P48012, DOI 10.18632/oncotarget.18225
   Yuan ZT, 2017, ONCOL REP, V37, P1815, DOI 10.3892/or.2017.5410
   Yue QX, 2016, PLOS ONE, V11, DOI 10.1371/journal.pone.0159034
   Zeino M, 2015, J STEROID BIOCHEM, V150, P97, DOI 10.1016/j.jsbmb.2015.03.008
   Zhai B, 2015, PLOS ONE, V10, DOI 10.1371/journal.pone.0138485
   Zhai XF, 2014, J TRADIT CHIN MED, V34, P678, DOI 10.1016/S0254-6272(15)30082-0
   Zhan X, 2020, J ETHNOPHARMACOL, V246, DOI 10.1016/j.jep.2019.112178
   Zhang DM, 2013, CARCINOGENESIS, V34, P1331, DOI 10.1093/carcin/bgt060
   Zhang DM, 2012, EUR J PHARMACOL, V692, P19, DOI 10.1016/j.ejphar.2012.06.045
   Zhang HQ, 2017, ONCOTARGET, V8, P63311, DOI 10.18632/oncotarget.18800
   Zhang LY, 2016, ONCOTARGET, V7, P76551, DOI 10.18632/oncotarget.10388
   Zhang NN, 2016, CELL PHYSIOL BIOCHEM, V40, P1559, DOI 10.1159/000453206
   Zhang X, 2011, PHYTOCHEMISTRY, V72, P1779, DOI 10.1016/j.phytochem.2011.05.004
   Zhang ZJ, 2014, J TRANSL MED, V12, DOI 10.1186/1479-5876-12-57
   Zhao HY, 2017, BIOL OPEN, V6, P1416, DOI 10.1242/bio.026344
   Zhao HY, 2016, MOL MED REP, V14, P1817, DOI 10.3892/mmr.2016.5426
   Zhao L, 2015, INT J MOL MED, V36, P645, DOI 10.3892/ijmm.2015.2268
   Zhu L, 2018, NAT PROD RES, V32, P493, DOI 10.1080/14786419.2017.1315575
   Zhu ZT, 2012, WORLD J SURG ONCOL, V10, DOI 10.1186/1477-7819-10-228
   Zhu ZT, 2012, INT J MOL SCI, V13, P2025, DOI 10.3390/ijms13022025
NR 174
TC 17
Z9 17
U1 7
U2 48
PU ELSEVIER
PI AMSTERDAM
PA RADARWEG 29, 1043 NX AMSTERDAM, NETHERLANDS
SN 0014-2999
EI 1879-0712
J9 EUR J PHARMACOL
JI Eur. J. Pharmacol.
PD NOV 15
PY 2020
VL 887
AR 173379
DI 10.1016/j.ejphar.2020.173379
PG 14
WC Pharmacology & Pharmacy
WE Science Citation Index Expanded (SCI-EXPANDED)
SC Pharmacology & Pharmacy
GA OH6SG
UT WOS:000582725000003
PM 32758567
DA 2023-12-20
ER

PT J
AU Sun, Q
   Xie, L
   Song, JW
   Li, XF
AF Sun, Qiang
   Xie, Long
   Song, Jiawen
   Li, Xiaofang
TI Evodiamine: A review of its pharmacology, toxicity, pharmacokinetics and
   preparation researches
SO JOURNAL OF ETHNOPHARMACOLOGY
LA English
DT Review
DE Evodiamine; Pharmacology; Toxicology; Preparations research
ID NF-KAPPA-B; CELL-CYCLE ARREST; EPITHELIAL-MESENCHYMAL TRANSITION; HUMAN
   OSTEOSARCOMA CELLS; BLADDER-CANCER CELLS; SMOOTH-MUSCLE-CELLS; IN-VITRO;
   HEPATOCELLULAR-CARCINOMA; LUNG-CANCER; INDOLOQUINAZOLINE ALKALOIDS
AB Ethnopharmacological relevance: Evodia rutaecarpa, a well-known herb medicine in China, is extensively applied in traditional Chinese medicine (TCM). The plant has the effects of dispersing cold and relieving pain, arresting vomiting, and helping Yang and stopping diarrhea. Modern research demonstrates that evodiamine, the main component of Evodia rutaecarpa, is the material basis for its efficacy.
   Aims of the review: This paper is primarily addressed to summarize the current studies on evodiamine. The progress in research on the pharmacology, toxicology, pharmacokinetics, preparation researches and clinical application are reviewed. Moreover, outlooks and directions for possible future studies concerning it are also discussed.
   Materials and methods: The information of this systematic review was conducted with resources of multiple literature databases including PubMed, Google scholar, Web of Science and Wiley Online Library and so on, with employing a combination of keywords including "pharmacology", "toxicology", "pharmacokinetics" and "clinical application", etc.
   Results: As the main component of Evodia rutaecarpa, evodiamine shows considerable pharmacological activities, such as analgesic, anti-inflammatory, anti-tumor, anti-microbial, heart protection and metabolic disease regulation. However, it is also found that it has significant hepatotoxicity and cardiotoxicity, thereby it should be monitored in clinical. In addition, available data demonstrate that the evodiamine has a needy solubility in aqueous medium. Scientific and reasonable pharmaceutical strategies should be introduced to improve the above defects. Meanwhile, more efforts should be made to develop novel efficient and low toxic derivatives.
   Conclusions: This review summarizes the results from current studies of evodiamine, which is one of the valuable medicinal ingredients from Evodia rutaecarpa. With the assistance of relevant pharmacological investigation, some conventional application and problems in pharmaceutical field have been researched in recent years. In addition, unresolved issues include toxic mechanisms, pharmacokinetics, novel pharmaceutical researches and relationship between residues and intestinal environment, which are still being explored and excavate before achieving integration into clinical practice.
C1 [Sun, Qiang; Xie, Long; Song, Jiawen; Li, Xiaofang] Chengdu Univ Tradit Chinese Med, Sch Pharm, Chengdu 611137, Peoples R China.
C3 Chengdu University of Traditional Chinese Medicine
RP Li, XF (通讯作者)，Chengdu Univ Tradit Chinese Med, Sch Pharm, Chengdu 611137, Peoples R China.
EM lixiaofang918@163.com
RI Qiang, Sun/JFL-1633-2023; Song, Jiawen/M-9655-2014; 谢, 龙/GQP-3224-2022
OI 谢, 龙/0000-0002-4016-8655
FU Sichuan Traditional Chinese Medicine Administration [2018YY001]
FX This work was supported by Sichuan Traditional Chinese Medicine
   Administration [grant number 2018YY001].
CR Aboalnaja KO, 2016, EXPERT OPIN DRUG DEL, V13, P1327, DOI 10.1517/17425247.2016.1162154
   Adams M, 2007, PLANTA MED, V73, P1554, DOI 10.1055/s-2007-993743
   [Anonymous], P 17 EUR C END MAY D, DOI DOI 10.1530/ENDOABS.37.EP902
   [Anonymous], 2010, BIOL REPROD, DOI 10.1093/biolreprod/83.s1.134
   [Anonymous], 2012, PLANTA MED, DOI [10.1055/s-0032-1307587, DOI 10.1055/S-0032-1307587]
   [Anonymous], 2017, INT J ONCOL
   Bai XD, 2015, ONCOL LETT, V9, P801, DOI 10.3892/ol.2014.2791
   Bezek K, 2016, PHYTOTHER RES, V30, P1527, DOI 10.1002/ptr.5658
   Bian M, 2017, CHEM RES CHINESE U, V33, P552, DOI 10.1007/s40242-017-6434-1
   Cai QY, 2014, INDIAN J PHARM SCI, V76, P235
   Cai QY, 2014, MOLECULES, V19, P21168, DOI 10.3390/molecules191221168
   Cai XY., 2006, J BEIJING TRADIT CHI, V25, P171
   Chan ALF, 2009, MOLECULES, V14, P1342, DOI 10.3390/molecules14041342
   Chang ML, 2009, J MED VIROL, V81, P467, DOI 10.1002/jmv.21403
   Chao DC, 2011, PHYTOTHER RES, V25, P1018, DOI 10.1002/ptr.3392
   Chen MC, 2010, J CELL BIOCHEM, V110, P1495, DOI 10.1002/jcb.22716
   Chen SQ, 2019, ACTA PHARM SIN B, V9, P144, DOI 10.1016/j.apsb.2018.08.003
   Chen TC, 2016, PHYTOMEDICINE, V23, P68, DOI 10.1016/j.phymed.2015.12.003
   Chen X, 2018, INT J MOL MED, V42, P3247, DOI 10.3892/ijmm.2018.3929
   Chien CC, 2014, PLOS ONE, V9, DOI 10.1371/journal.pone.0099729
   Ching LC, 2013, ACTA PHYSIOL, V209, P124, DOI 10.1111/apha.12157
   Chou ST, 2017, BMC COMPLEM ALTERN M, V17, DOI 10.1186/s12906-017-1586-6
   Christodoulou MI, 2019, CURR MED CHEM, V26, P5982, DOI 10.2174/0929867325666180430152618
   Da Z., 2012, CHIN ARCH TRADIT CHI
   Dai JP, 2012, PLOS ONE, V7, DOI 10.1371/journal.pone.0042706
   De Petrocellis L, 2014, BRIT J PHARMACOL, V171, P2608, DOI 10.1111/bph.12320
   Deng JD, 2019, CHEM COMMUN, V55, P3089, DOI 10.1039/c9cc00434c
   Dong J., 2018, TRADITIONAL MED MODE, V01, P1, DOI [10.1142/s2575900018100018, DOI 10.1142/S2575900018100018]
   Du J, 2017, ANTICANCER RES, V37, P6141, DOI 10.21873/anticanres.12063
   Du J, 2013, ONCOL REP, V30, P685, DOI 10.3892/or.2013.2498
   Eraslan E, 2019, J CELL BIOCHEM, V120, P17159, DOI 10.1002/jcb.28976
   Eraslan E, 2018, ACTA PHYSIOL, V225, P48
   Fan X, 2017, INFLAMMATION, V40, P1012, DOI 10.1007/s10753-017-0546-0
   Fang CS, 2014, PLOS ONE, V9, DOI 10.1371/journal.pone.0115204
   Fang Q, 2019, ONCOTARGETS THER, V12, P11383, DOI 10.2147/OTT.S235730
   Fei XF, 2003, CANCER SCI, V94, P92, DOI 10.1111/j.1349-7006.2003.tb01358.x
   Feng DQ, 2018, MAR BIOTECHNOL, V20, P623, DOI 10.1007/s10126-018-9834-4
   Feng Y, 2020, CURR PHARM ANAL, V16, P231, DOI 10.2174/1573412914666180914162528
   Feng Y, 2019, MOL PHARMACEUT, V16, P422, DOI 10.1021/acs.molpharmaceut.8b01073
   Gavaraskar K, 2015, FITOTERAPIA, V106, P22, DOI 10.1016/j.fitote.2015.07.019
   Ge X, 2016, MOL MED REP, V14, P4551, DOI 10.3892/mmr.2016.5798
   Ge X, 2015, INT J MOL SCI, V16, P28180, DOI 10.3390/ijms161226093
   Gleave Martin E., 2013, Patent, Patent No. [US20130150429 A1, 20130150429A1]
   Gu JY, 2019, SPECTROSC SPECT ANAL, V39, P1757, DOI 10.3964/j.issn.1000-0593(2019)06-1757-06
   Guan XY, 2020, EUR J PHARMACOL, V875, DOI 10.1016/j.ejphar.2020.173031
   Güler MC, 2018, ACTA PHYSIOL, V225, P55
   Guo H, 2016, CHIN J STRUCT CHEM, V35, P1174, DOI 10.14102/j.cnki.0254-5861.2011-1235
   Guo H, 2016, MOLECULES, V21, DOI 10.3390/molecules21070954
   Guo Q, 2019, ONCOTARGETS THER, V12, P257, DOI 10.2147/OTT.S181062
   Guo XX, 2018, INT J MOL SCI, V19, DOI 10.3390/ijms19113419
   Han S, 2016, BIOCHEM BIOPH RES CO, V469, P1153, DOI 10.1016/j.bbrc.2015.12.066
   Handayani SW, 2017, MEDIA PENELIT PENGEM, V27, P49, DOI 10.22435/mpk.v27i1.4278.49-56
   He N, 2018, CHIN J INTEGR MED, V24, P359, DOI 10.1007/s11655-017-2818-9
   Heo SK, 2009, J CELL BIOCHEM, V107, P123, DOI 10.1002/jcb.22109
   Hochfellner C, 2015, J APPL MICROBIOL, V118, P864, DOI 10.1111/jam.12753
   Hong Ji-Young, 2014, J Cancer Prev, V19, P7
   Hong Z, 2020, INT J ONCOL, V56, P783, DOI 10.3892/ijo.2020.4956
   Hou HH, 2013, ACTA PHARMACOL SIN, V34, P63
   Hu CY, 2017, MOLECULES, V22, DOI 10.3390/molecules22071175
   Hu CQ, 2016, MOL MED REP, V14, P413, DOI 10.3892/mmr.2016.5237
   Hu JB, 2014, EUR J PHARM BIOPHARM, V88, P556, DOI 10.1016/j.ejpb.2014.06.007
   Hu JB, 2014, INT J NANOMED, V9, P4411, DOI 10.2147/IJN.S59812
   Hu X, 2018, INT J MOL SCI, V19, DOI 10.3390/ijms19113403
   Hu Y, 2012, PHARMACOGENOMICS J, V12, P372, DOI 10.1038/tpj.2011.24
   Hu YY, 2016, MICROB PATHOGENESIS, V99, P51, DOI 10.1016/j.micpath.2016.08.006
   Hu YY, 2015, IMMUNOPHARM IMMUNOT, V37, P324, DOI 10.3109/08923973.2015.1046991
   Huang C, 2017, ONCOL REP, V37, P1637, DOI 10.3892/or.2017.5379
   Huang DM, 2005, J UROLOGY, V173, P256, DOI 10.1097/01.ju.0000141587.72429.e3
   Huang H, 2011, DNA CELL BIOL, V30, P407, DOI 10.1089/dna.2010.1122
   Huang J, 2015, ONCOL REP, V34, P3203, DOI 10.3892/or.2015.4309
   Huang YC, 2004, LIFE SCI, V75, P35, DOI 10.1016/j.lfs.2003.11.025
   Ivanova B, 2014, INT J BIOL MACROMOL, V65, P314, DOI 10.1016/j.ijbiomac.2014.01.059
   Iwaoka E, 2016, J NAT MED-TOKYO, V70, P1, DOI 10.1007/s11418-015-0929-1
   Jiang DF, 2014, GENET MOL RES, V13, P1038, DOI 10.4238/2014.February.20.5
   Jiang DF, 2013, GENET MOL RES, V12, P1501, DOI 10.4238/2013.January.4.13
   Jiang JL, 2009, MOLECULES, V14, P1852, DOI 10.3390/molecules14051852
   Jiang L, 2017, J FUNCT FOODS, V37, P594, DOI 10.1016/j.jff.2017.07.042
   Jiang ML, 2015, NEUROSCI LETT, V588, P154, DOI 10.1016/j.neulet.2014.12.038
   Jiang X., 2016, J AM COLL CARDIOL, V68
   Jiang XH, 2017, PLANTA MED, V83, P761, DOI 10.1055/s-0042-124044
   Jin HM, 2019, J CELL MOL MED, V23, P522, DOI 10.1111/jcmm.13955
   Kan SF, 2004, INT J CANCER, V110, P641, DOI 10.1002/ijc.20138
   Kan SF, 2007, J CELL BIOCHEM, V101, P44, DOI 10.1002/jcb.21036
   Khan M, 2015, MOL MED REP, V11, P257, DOI 10.3892/mmr.2014.2705
   Khan M, 2013, BANGL J PHARMACOL, V8, P8, DOI 10.3329/bjp.v8i1.12802
   Kim D, 2014, J ETHNOPHARMACOL, V151, P1072, DOI 10.1016/j.jep.2013.12.006
   Kim H, 2019, MOLECULES, V24, DOI 10.3390/molecules24244520
   Kim SH, 2019, ENDOCRINE, V65, P110, DOI 10.1007/s12020-019-01885-1
   Kim SH, 2018, ANTICANCER RES, V38, P6339, DOI 10.21873/anticanres.12992
   Kim W, 2015, EXP DERMATOL, V24, P611, DOI 10.1111/exd.12735
   Ko YH, 2018, BIOMOL THER, V26, P432, DOI 10.4062/biomolther.2017.146
   Kobayashi Y, 2014, J PHARMACOL SCI, V124, p31P
   Lee TJ, 2006, MOL CANCER THER, V5, P2398, DOI 10.1158/1535-7163.MCT-06-0167
   Lee YC, 2015, PLOS ONE, V10, DOI 10.1371/journal.pone.0132579
   Li CG, 2019, FRONT PHARMACOL, V10, DOI 10.3389/fphar.2019.00290
   Li CP, 2019, BIOMATER SCI-UK, V7, P3627, DOI 10.1039/c9bm00613c
   Li F, 2019, PLOS ONE, V14, DOI 10.1371/journal.pone.0216948
   Li FF, 2017, INT J CLIN EXP MED, V10, P10202
   Li FS, 2020, ONCOL REP, V43, P415, DOI 10.3892/or.2019.7427
   [李俊霖 Li Junlin], 2011, [中华普通外科杂志, Chinese Journal of General Surgery], V26, P41
   Li RF, 2016, PHARMACOLOGY, V97, P43, DOI 10.1159/000441568
   Li XJY, 2020, PHYTOMEDICINE, V68, DOI 10.1016/j.phymed.2020.153180
   Li XL, 2020, ACS MED CHEM LETT, V11, P439, DOI 10.1021/acsmedchemlett.9b00513
   Li YL, 2018, BIOCHEM BIOPH RES CO, V498, P481, DOI 10.1016/j.bbrc.2018.03.004
   Li YL, 2016, MED ONCOL, V33, DOI 10.1007/s12032-015-0726-4
   Liao CH, 2005, CARCINOGENESIS, V26, P968, DOI 10.1093/carcin/bgi041
   Liao CX, 2020, INT J BIOL SCI, V16, P1, DOI 10.7150/ijbs.39461
   Lin CL, 2011, PHARMAZIE, V66, P920, DOI 10.1691/ph.2011.1075
   Lin JC, 2020, J ETHNOPHARMACOL, V254, DOI 10.1016/j.jep.2020.112727
   Lin L, 2016, MOL MED REP, V14, P2832, DOI 10.3892/mmr.2016.5575
   Liu AJ, 2013, EVID-BASED COMPL ALT, V2013, DOI 10.1155/2013/354840
   Liu AJ, 2013, CHEM-BIOL INTERACT, V205, P20, DOI 10.1016/j.cbi.2013.06.004
   Liu F, 2016, ENVIRON SCI POLLUT R, V23, P17793, DOI 10.1007/s11356-016-6755-5
   Liu FF, 2019, AM J TRANSL RES, V11, P3555
   Liu H, 2016, ONCOTARGETS THER, V9, P4121, DOI 10.2147/OTT.S104729
   Liu LH, 2014, J ASIAN NAT PROD RES, V16, P1074, DOI 10.1080/10286020.2014.939071
   Liu S, 2017, ONCOTARGET, V8, P65042, DOI 10.18632/oncotarget.17536
   Liu SP, 2014, J INT TRANSL MED, V2, P380, DOI 10.11910/2227-6394.2014.02.03.06
   Liu YK, 2019, J CHROMATOGR A, V1602, P474, DOI 10.1016/j.chroma.2019.06.011
   Lv QL, 2015, INT IMMUNOPHARMACOL, V28, P1044, DOI 10.1016/j.intimp.2015.08.020
   Lv YY, 2013, COLLOID SURFACE B, V110, P411, DOI 10.1016/j.colsurfb.2013.04.038
   Lv ZC, 2016, INT J CLIN EXP MED, V9, P15216
   Meng TY, 2021, CELL MOL NEUROBIOL, V41, P115, DOI 10.1007/s10571-020-00839-w
   Meng ZJ, 2015, ONCOL REP, V34, P1388, DOI 10.3892/or.2015.4084
   Mohan V, 2016, BIOCHEM BIOPH RES CO, V477, P1065, DOI 10.1016/j.bbrc.2016.07.037
   Nejak-Bowen KN, 2011, SEMIN CANCER BIOL, V21, P44, DOI 10.1016/j.semcancer.2010.12.010
   Pan XB, 2012, PHYTOMEDICINE, V19, P618, DOI 10.1016/j.phymed.2012.02.003
   Pan XQ, 2015, MOL MED REP, V12, P1524, DOI 10.3892/mmr.2015.3506
   Peng XB, 2015, CANCER CHEMOTH PHARM, V76, P1173, DOI 10.1007/s00280-015-2902-9
   Qian P, 2017, MOLECULES, V22, DOI 10.3390/molecules22020214
   Qiu C, 2016, CHEM CENT J, V10, DOI 10.1186/s13065-016-0191-y
   Rasul A, 2012, ONCOL REP, V27, P1481, DOI 10.3892/or.2012.1694
   Ren HX, 2018, LIFE SCI, V209, P210, DOI 10.1016/j.lfs.2018.08.003
   Sachita K, 2015, PHYTOTHER RES, V29, P1145, DOI 10.1002/ptr.5359
   Schwarz NA, 2013, NUTR RES, V33, P1034, DOI 10.1016/j.nutres.2013.08.007
   Sevastre B, 2017, FARMACIA, V65, P56
   Shen HM, 2015, ONCOL LETT, V10, P367, DOI 10.3892/ol.2015.3153
   Shen P, 2019, BIOMED PHARMACOTHER, V110, P786, DOI 10.1016/j.biopha.2018.12.033
   Shi CS, 2017, ANTICANCER RES, V37, P1149, DOI 10.21873/anticanres.11428
   Shi HL, 2013, LIFE SCI, V93, P830, DOI 10.1016/j.lfs.2013.09.010
   Shi L, 2016, TUMOR BIOL, V37, P12791, DOI 10.1007/s13277-016-5251-3
   Shi Y, 2019, EVID-BASED COMPL ALT, V2019, DOI 10.1155/2019/2190847
   Shyu KG, 2006, LIFE SCI, V78, P2234, DOI 10.1016/j.lfs.2005.09.027
   Singh SR, 2013, CANCER LETT, V338, P110, DOI 10.1016/j.canlet.2013.03.035
   Spiridonov VK, 2018, CARDIOLOGY, V140, P415
   Su T, 2018, FRONT PHARMACOL, V9, DOI 10.3389/fphar.2018.00434
   Sui H, 2016, J CELL BIOCHEM, V117, P1471, DOI 10.1002/jcb.25451
   Sun AS, 2013, ACTA PHARMACOL SIN, V34, P71
   Sun CM, 2016, J RECEPT SIG TRANSD, V36, P422, DOI 10.3109/10799893.2015.1122040
   Sun G, 2019, ONCOL LETT, V17, P2465, DOI 10.3892/ol.2018.9847
   Sun HZ, 2013, PHYTOTHER RES, V27, P705, DOI 10.1002/ptr.4766
   Tachibana K, 2019, CHEM PHARM BULL, V67, P199, DOI 10.1248/cpb.c18-00627
   Takada Y, 2005, J BIOL CHEM, V280, P17203, DOI 10.1074/jbc.M500077200
   Tan QY, 2016, ADV EXP MED BIOL, V929, P315, DOI 10.1007/978-3-319-41342-6_14
   Tan QY, 2012, AAPS PHARMSCITECH, V13, P534, DOI 10.1208/s12249-012-9772-9
   Tan XY, 2019, RSC ADV, V9, P37067, DOI 10.1039/c9ra07096f
   Teschke R, 2014, ALIMENT PHARM THER, V40, P738, DOI 10.1111/apt.12887
   Teschke R, 2014, J CLIN TRANSL HEPATO, V2, P80, DOI 10.14218/JCTH.2014.00003
   Tu YJ, 2013, ONCOL REP, V29, P481, DOI 10.3892/or.2012.2125
   Wang C, 2005, J PHARMACOL SCI, V97, P494, DOI 10.1254/jphs.FPJ04055X
   Wang Che, 2005, Yaoxue Xuebao, V40, P1033
   Wang C, 2010, TOXICOL IN VITRO, V24, P898, DOI 10.1016/j.tiv.2009.11.019
   Wang CY, 2018, BIOMED CHROMATOGR, V32, DOI 10.1002/bmc.4219
   Wang DM, 2018, COGN NEURODYNAMICS, V12, P303, DOI 10.1007/s11571-017-9471-z
   Wang KL, 2013, PLOS ONE, V8, DOI 10.1371/journal.pone.0067297
   Wang L, 2020, J MED CHEM, V63, P696, DOI 10.1021/acs.jmedchem.9b01626
   Wang L, 2018, SCI REP-UK, V8, DOI 10.1038/s41598-018-29281-1
   Wang R, 2018, ONCOTARGETS THER, V11, P1183, DOI 10.2147/OTT.S155275
   Wang SL, 2016, J NAT PROD, V79, P1225, DOI 10.1021/acs.jnatprod.5b00599
   Wang SP, 2014, PLOS ONE, V9, DOI 10.1371/journal.pone.0097512
   Wang SZ, 2015, J MED CHEM, V58, P6678, DOI 10.1021/acs.jmedchem.5b00910
   Wang T, 2013, PLOS ONE, V8, DOI 10.1371/journal.pone.0083264
   Wang XN, 2008, PHYTOMEDICINE, V15, P1062, DOI 10.1016/j.phymed.2008.05.002
   Wang Y, 2013, CHEM J CHINESE U, V34, P2866, DOI 10.7503/cjcu20130807
   Wang ZY, 2016, AM J CHINESE MED, V44, P1525, DOI 10.1142/S0192415X16500853
   Wei J, 2013, ACTA PHYSIOL, V207, P299, DOI 10.1111/apha.12005
   Wei JL, 2014, CELL BIOL INT, V38, P875, DOI 10.1002/cbin.10270
   Wei LJ, 2016, J TRADIT CHIN MED, V36, P353
   Wei WT, 2012, INT J BIOL SCI, V8, P1, DOI 10.7150/ijbs.8.1
   Wen ZZ, 2015, INT J MOL MED, V36, P1657, DOI 10.3892/ijmm.2015.2383
   Wu FP, 2016, TROP J PHARM RES, V15, P623, DOI 10.4314/tjpr.v15i3.26
   Wu JY, 2013, PLANTA MED, V79, P27, DOI 10.1055/s-0032-1327925
   Wu PP, 2019, HUM CELL, V32, P251, DOI 10.1007/s13577-019-00238-4
   Wu QQ, 2017, MOL CELL BIOCHEM, V430, P81, DOI 10.1007/s11010-017-2956-6
   Wu WS, 2017, AM J CHINESE MED, V45, P879, DOI [10.1142/S0192415X17500471, 10.1142/s0192415x17500471]
   Wu WS, 2016, PLOS ONE, V11, DOI 10.1371/journal.pone.0160484
   Wu YC, 2016, J NAT MED-TOKYO, V70, P207, DOI 10.1007/s11418-015-0960-2
   Wu YY, 2019, J CELL BIOCHEM, V120, P15933, DOI 10.1002/jcb.28869
   Xia YY, 2013, J ASIAN NAT PROD RES, V15, P235, DOI 10.1080/10286020.2012.762357
   Xiong YJ, 2015, NAT PROD RES, V29, P388, DOI 10.1080/14786419.2014.947485
   Xu H, 2011, INDIAN J PHARM SCI, V73, P276, DOI 10.4103/0250-474X.93511
   Xu HR, 2016, J SEP SCI, V39, P3260, DOI 10.1002/jssc.201600435
   Xu HR, 2016, MOLECULES, V21, DOI 10.3390/molecules21050664
   Xu SX, 2012, J ETHNOPHARMACOL, V139, P395, DOI 10.1016/j.jep.2011.11.023
   Xu YS, 2019, EVID-BASED COMPL ALT, V2019, DOI 10.1155/2019/6156754
   Xue H, 2015, J PHARMACEUT BIOMED, V115, P307, DOI 10.1016/j.jpba.2015.07.022
   Xue Y, 2018, OXID MED CELL LONGEV, V2018, DOI 10.1155/2018/5082817
   Yamashita H, 2015, J FUNCT FOODS, V19, P320, DOI 10.1016/j.jff.2015.09.032
   Yang DM, 2018, J NAT MED-TOKYO, V72, P145, DOI 10.1007/s11418-017-1122-5
   Yang F, 2017, BIOCHEM BIOPH RES CO, V485, P54, DOI 10.1016/j.bbrc.2017.02.017
   Yang J, 2008, FREE RADICAL RES, V42, P492, DOI 10.1080/10715760802112791
   Yang J, 2008, FREE RADICAL RES, V42, P1, DOI 10.1080/10715760701762407
   Yang J, 2007, FREE RADICAL RES, V41, P1099, DOI 10.1080/10715760701499356
   Yang J, 2010, FREE RADICAL RES, V44, P792, DOI 10.3109/10715762.2010.481302
   Yang J, 2013, CANCER LETT, V328, P243, DOI 10.1016/j.canlet.2012.09.019
   Yang L, 2014, MOL MED REP, V9, P1147, DOI 10.3892/mmr.2014.1924
   Yang WB, 2019, INVEST NEW DRUG, V37, P865, DOI 10.1007/s10637-018-0702-x
   Yang WF, 2017, MOLECULES, V22, DOI 10.3390/molecules22060943
   Yang XK, 2016, EURASIP J AUDIO SPEE, P1, DOI 10.1186/s13636-016-0086-9
   Yang ZG, 2009, CHEM BIODIVERS, V6, P924, DOI 10.1002/cbdv.200800256
   Yarosh Daniel B., 2006, Patent, Patent No. [WO2006023377 A2, 2006023377A2]
   Yin H, 2019, BIOMED RES INT, V2019, DOI 10.1155/2019/5859641
   Yousefnia S, 2018, GENE, V649, P14, DOI 10.1016/j.gene.2018.01.018
   Yu H, 2016, ARCH BIOL SCI, V68, P561, DOI 10.2298/ABS150904046Y
   Yu H, 2013, MOLECULES, V18, P1826, DOI 10.3390/molecules18021826
   Yu HI, 2018, J PHARMACEUT BIOMED, V160, P344, DOI 10.1016/j.jpba.2018.08.008
   Yu LS, 2016, BBA-GENE REGUL MECH, V1859, P1100, DOI 10.1016/j.bbagrm.2015.10.001
   Yuan XL, 2017, SCI REP-UK, V7, DOI 10.1038/s41598-017-12918-y
   Yue GF, 2013, PLOS ONE, V8, DOI 10.1371/journal.pone.0065164
   Zeligs Michael A., 2006, Patent, Patent No. [WO2006105196 A2, 2006105196A2]
   Zhang BF, 2019, J PHARMACEUT BIOMED, V176, DOI 10.1016/j.jpba.2019.112811
   Zhang C, 2010, ANTI-CANCER DRUG, V21, P766, DOI 10.1097/CAD.0b013e32833d26a9
   Zhang H, 2020, J PHARM PHARMACOL, V72, P798, DOI 10.1111/jphp.13238
   Zhang L, 2017, INT J MOL MED, V39, P217, DOI 10.3892/ijmm.2016.2810
   Zhang T, 2014, INT J MOL SCI, V15, P3154, DOI 10.3390/ijms15023154
   Zhang Y, 2004, ACTA PHARMACOL SIN, V25, P83
   Zhang YN, 2018, BIOMED PHARMACOTHER, V98, P82, DOI 10.1016/j.biopha.2017.12.017
   Zhang YT, 2017, INT J PHARMACEUT, V528, P100, DOI 10.1016/j.ijpharm.2017.05.064
   Zhang YT, 2012, INT J NANOMED, V7, P2465, DOI 10.2147/IJN.S30616
   Zhang YT, 2011, INT J NANOMED, V6, P2469, DOI 10.2147/IJN.S25258
   Zhang YF, 2018, INT J MOL SCI, V19, DOI 10.3390/ijms19051527
   Zhang YT, 2016, PHARMACOLOGY, V97, P218, DOI 10.1159/000443178
   Zhang YB, 2018, DRUG METAB DISPOS, V46, P1030, DOI 10.1124/dmd.117.080176
   Zhang ZW, 2018, FRONT PHARMACOL, V9, DOI 10.3389/fphar.2018.00130
   Zhao J, 2018, DRUG DELIV, V25, P1426, DOI 10.1080/10717544.2018.1474970
   Zhao LC, 2015, INT J MOL SCI, V16, P27411, DOI 10.3390/ijms161126031
   Zhao Lyu-cui, 2015, Chinese Pharmacological Bulletin, V31, P1394, DOI 10.3969/j.issn.1001-1978.2015.10.014
   Zhao N, 2016, BIOORGAN MED CHEM, V24, P2971, DOI 10.1016/j.bmc.2016.05.001
   Zhao S, 2020, LIFE SCI, V251, DOI 10.1016/j.lfs.2020.117424
   Zhao T, 2014, NEUROCHEM RES, V39, P1612, DOI 10.1007/s11064-014-1356-5
   Zhao ZF, 2019, J ETHNOPHARMACOL, V231, P337, DOI 10.1016/j.jep.2018.11.035
   Zhao ZY, 2015, INT IMMUNOPHARMACOL, V28, P588, DOI 10.1016/j.intimp.2015.07.030
   Zhong ZF, 2015, SCI REP-UK, V5, DOI 10.1038/srep16415
   Zhou P, 2019, ANTI-CANCER DRUG, V30, P611, DOI 10.1097/CAD.0000000000000760
   Zhou X, 2017, LIPIDS HEALTH DIS, V16, DOI 10.1186/s12944-017-0628-x
   Zhou YL, 2018, MED SCI MONITOR, V24, P5874, DOI 10.12659/MSM.909682
   Zhu BQ, 2019, INT J BIOCHEM CELL B, V108, P98, DOI 10.1016/j.biocel.2019.01.012
   Zhu HZ, 2019, N-S ARCH PHARMACOL, V392, P1551, DOI 10.1007/s00210-019-01701-7
   Zou LD, 2016, DRUG DELIV, V23, P908, DOI 10.3109/10717544.2014.920936
   Zou YM, 2015, TUMOR BIOL, V36, P5187, DOI 10.1007/s13277-015-3174-z
NR 250
TC 47
Z9 49
U1 12
U2 90
PU ELSEVIER IRELAND LTD
PI CLARE
PA ELSEVIER HOUSE, BROOKVALE PLAZA, EAST PARK SHANNON, CO, CLARE, 00000,
   IRELAND
SN 0378-8741
EI 1872-7573
J9 J ETHNOPHARMACOL
JI J. Ethnopharmacol.
PD NOV 15
PY 2020
VL 262
AR 113164
DI 10.1016/j.jep.2020.113164
PG 15
WC Plant Sciences; Chemistry, Medicinal; Integrative & Complementary
   Medicine; Pharmacology & Pharmacy
WE Science Citation Index Expanded (SCI-EXPANDED)
SC Plant Sciences; Pharmacology & Pharmacy; Integrative & Complementary
   Medicine
GA NO2AZ
UT WOS:000569288800008
PM 32738391
DA 2023-12-20
ER

PT J
AU Wei, DQ
   Li, C
   Ye, JW
   Xiang, FF
   Xu, YB
   Liu, JC
AF Wei, Daiqing
   Li, Cui
   Ye, Junwu
   Xiang, Feifan
   Xu, Yangbo
   Liu, Juncai
TI Codelivery of survivin inhibitor and chemotherapeutics by tumor-derived
   microparticles to reverse multidrug resistance in osteosarcoma
SO CELL BIOLOGY INTERNATIONAL
LA English
DT Article
DE chemoresistance; CIS; DOX; MPs; MTX; osteosarcoma; survivin; toxicity;
   YM&#8208; 115
ID DRUG-RESISTANCE; EXTRACELLULAR VESICLES; CANCER; APOPTOSIS; DELIVERY;
   MECHANISMS; PROLIFERATION; NANOPARTICLES; EXPRESSION; DISCOVERY
AB Reportedly, the elevated expression of survivin has been observed in several tumor types, strictly involved in tumor development. In the present study, we detected elevated survivin expression in tumor tissues derived from patients with chemoresistant osteosarcoma when compared with those from chemosensitive patients. Importantly, knockdown of survivin in osteosarcoma cells significantly suppressed cell proliferation and chemoresistance both in vitro and in vivo. Simultaneously, chemotherapy mediates the upregulation of survivin in osteosarcoma cells through a survivin-based selective killing effect, resulting in the development of multidrug resistance. The utilization of tumor-derived microparticles to coencapsulate the survivin inhibitor YM155 and chemotherapeutic agents could effectively reverse multidrug resistance, leading to improved anticancer effects, as well as reduced systemic toxicity. In summary, the expression of survivin contributes to resistance toward osteosarcoma drugs, whereas employing survivin inhibiting combination therapy, based on a microparticle codelivery system, could efficiently reverse resistance and avoid potential systemic toxicity.
C1 [Wei, Daiqing; Ye, Junwu; Xiang, Feifan; Xu, Yangbo; Liu, Juncai] Southwest Med Univ, Affiliated Hosp, Dept Orthopaed, 25 Tai Ping St, Luzhou 646000, Sichuan, Peoples R China.
   [Li, Cui] Southwest Med Univ, Affiliated Hosp, Dept Nosocomial Infect Control, Luzhou, Sichuan, Peoples R China.
C3 Southwest Medical University; Southwest Medical University
RP Liu, JC (通讯作者)，Southwest Med Univ, Affiliated Hosp, Dept Orthopaed, 25 Tai Ping St, Luzhou 646000, Sichuan, Peoples R China.
EM liujuncai2014@163.com
FU Research Project of Education Department of Sichuan Province [18ZA0533]
FX Research Project of Education Department of Sichuan Province,
   Grant/Award Number: 18ZA0533
CR Aleksakhina SN, 2019, BBA-REV CANCER, V1872, DOI 10.1016/j.bbcan.2019.188310
   Altieri DC, 2008, NAT REV CANCER, V8, P61, DOI 10.1038/nrc2293
   Altieri DC, 2003, NAT REV CANCER, V3, P46, DOI 10.1038/nrc968
   Arami H, 2015, CHEM SOC REV, V44, P8576, DOI 10.1039/c5cs00541h
   Chakravarti A, 2002, J CLIN ONCOL, V20, P1063, DOI 10.1200/JCO.20.4.1063
   Chatterjee N, 2019, TRENDS CANCER, V5, P170, DOI 10.1016/j.trecan.2019.02.003
   Chen HM, 2017, NAT REV MATER, V2, DOI 10.1038/natrevmats.2017.24
   Chou AJ, 2006, EXPERT REV ANTICANC, V6, P1075, DOI 10.1586/14737140.6.7.1075
   Choueiri TK, 2015, NEW ENGL J MED, V373, P1814, DOI 10.1056/NEJMoa1510016
   Cowell AN, 2019, BRIEF FUNCT GENOMICS, V18, P314, DOI 10.1093/bfgp/elz008
   Dean M, 2005, NAT REV CANCER, V5, P275, DOI 10.1038/nrc1590
   Ebrahimi S, 2017, CURR MED CHEM, V24, P1321, DOI 10.2174/0929867324666170206142658
   Garg H, 2016, CANCER CELL INT, V16, DOI 10.1186/s12935-016-0326-1
   Gottesman MM, 2002, ANNU REV MED, V53, P615, DOI 10.1146/annurev.med.53.082901.103929
   Gowarty JL, 2019, J ONCOL PHARM PRACT, V25, P743, DOI 10.1177/1078155218761798
   Guo MF, 2019, SCI TRANSL MED, V11, DOI 10.1126/scitranslmed.aat5690
   Harrison DJ, 2018, EXPERT REV ANTICANC, V18, P39, DOI 10.1080/14737140.2018.1413939
   Hussain S, 2019, J CELL BIOCHEM, V120, P14213, DOI 10.1002/jcb.28782
   Isakoff MS, 2015, J CLIN ONCOL, V33, P3029, DOI 10.1200/JCO.2014.59.4895
   Januchowski R, 2016, J CANCER, V7, P1295, DOI 10.7150/jca.15371
   Jin X, 2017, BIOMATERIALS, V113, P93, DOI 10.1016/j.biomaterials.2016.10.036
   Khan Z, 2017, CELL MOL BIOL LETT, V22, DOI 10.1186/s11658-017-0038-0
   Lasko LM, 2017, NATURE, V550, P128, DOI 10.1038/nature24028
   Lässer C, 2018, MOL ASPECTS MED, V60, P1, DOI 10.1016/j.mam.2018.02.002
   Li FZ, 1998, NATURE, V396, P580, DOI 10.1038/25141
   Li SY, 2015, TUMOR BIOL, V36, P1329, DOI 10.1007/s13277-015-3181-0
   Liang QL, 2019, NAT BIOMED ENG, V3, P729, DOI 10.1038/s41551-019-0405-4
   Livshits Z, 2014, EMERG MED CLIN N AM, V32, P167, DOI 10.1016/j.emc.2013.09.002
   LoRusso PM, 2016, J CLIN ONCOL, V34, P3803, DOI 10.1200/JCO.2014.59.0018
   Ludwig KF, 2018, CANCER RES, V78, P246, DOI 10.1158/0008-5472.CAN-17-1973
   Lyu H, 2018, SCI CHINA LIFE SCI, V61, P808, DOI 10.1007/s11427-017-9230-2
   Ma JW, 2016, CELL RES, V26, P713, DOI 10.1038/cr.2016.53
   Mandal M, 2005, BRIT J CANCER, V92, P1899, DOI 10.1038/sj.bjc.6602595
   Martínez-García D, 2019, MED RES REV, V39, P887, DOI 10.1002/med.21547
   Mashouri L, 2019, MOL CANCER, V18, DOI 10.1186/s12943-019-0991-5
   Nan XW, 2019, FRONT ONCOL, V9, DOI 10.3389/fonc.2019.01345
   Peery RC, 2017, DRUG DISCOV TODAY, V22, P1466, DOI 10.1016/j.drudis.2017.05.009
   ROGAN AM, 1984, SCIENCE, V224, P994, DOI 10.1126/science.6372095
   Rotow J, 2017, NAT REV CANCER, V17, P637, DOI 10.1038/nrc.2017.84
   Su CQ, 2016, CANCER LETT, V379, P184, DOI 10.1016/j.canlet.2015.06.016
   Sun TM, 2014, ANGEW CHEM INT EDIT, V53, P12320, DOI 10.1002/anie.201403036
   Sun YL, 2017, ONCOIMMUNOLOGY, V6, DOI 10.1080/2162402X.2017.1309487
   Tang K, 2012, NAT COMMUN, V3, DOI 10.1038/ncomms2282
   Tolcher AW, 2008, J CLIN ONCOL, V26, P5198, DOI 10.1200/JCO.2008.17.2064
   Tsuruma T, 2008, J TRANSL MED, V6, DOI 10.1186/1479-5876-6-24
   Vader P, 2016, ADV DRUG DELIVER REV, V106, P148, DOI 10.1016/j.addr.2016.02.006
   Vasan N, 2019, NATURE, V575, P299, DOI 10.1038/s41586-019-1730-1
   Wilson JM, 2014, J SURG RES, V191, P280, DOI 10.1016/j.jss.2014.05.083
   Xiang RF, 2017, CELL DEATH DIS, V8, DOI 10.1038/cddis.2017.188
   Yang S, 2017, PHARMACOL RES, V126, P97, DOI 10.1016/j.phrs.2017.05.004
   Zhang J, 2017, INT J NANOMED, V12, P8483, DOI 10.2147/IJN.S148359
   Zhang Y, 2019, EXPERT OPIN DRUG MET, V15, P767, DOI 10.1080/17425255.2019.1663169
   Zoroddu MA, 2014, CURR MED CHEM, V21, P3837, DOI 10.2174/0929867321666140601162314
NR 53
TC 4
Z9 4
U1 0
U2 8
PU WILEY
PI HOBOKEN
PA 111 RIVER ST, HOBOKEN 07030-5774, NJ USA
SN 1065-6995
EI 1095-8355
J9 CELL BIOL INT
JI Cell Biol. Int.
PD FEB
PY 2021
VL 45
IS 2
BP 382
EP 393
DI 10.1002/cbin.11494
EA NOV 2020
PG 12
WC Cell Biology
WE Science Citation Index Expanded (SCI-EXPANDED)
SC Cell Biology
GA PX3CE
UT WOS:000587919100001
PM 33135822
DA 2023-12-20
ER

PT J
AU Liu, YJ
   Qiao, ZG
   Gao, J
   Wu, FR
   Sun, BB
   Lian, MF
   Qian, JW
   Su, Y
   Zhu, XY
   Zhu, BS
AF Liu, Yongjia
   Qiao, Zhiguang
   Gao, Jian
   Wu, Fengren
   Sun, Binbin
   Lian, Meifei
   Qian, Jiwen
   Su, Yue
   Zhu, Xinyuan
   Zhu, Bangshang
TI Hydroxyapatite-Bovine Serum Albumin-Paclitaxel Nanoparticles for
   Locoregional Treatment of Osteosarcoma
SO ADVANCED HEALTHCARE MATERIALS
LA English
DT Article
DE anti&#8208; tumors; bovine serum albumins; hydroxyapatites;
   osteogenesis; osteosarcomas; paclitaxel
ID IN-VITRO; BONE; CRYSTALLINITY; PRECIPITATION; BIOMATERIAL; TEMPERATURE;
   ADSORPTION; MORPHOLOGY; MECHANISM; EFFICACY
AB Osteosarcoma is the most primary type of bone tumor occurring in the pediatric and adolescent age groups. In order to obtain the most appropriate prognosis, both tumor recurrence inhibition and bone repair promotion are required. In this study, a ternary nanoscale biomaterial/antitumor drug complex including hydroxyapatite (HA), bovine serum albumin (BSA) and paclitaxel (PTX) is prepared for post-surgical cancer treatment of osteosarcoma in situ. The HA-BSA-PTX nanoparticles, about 55 nm in diameter with drug loading efficiency (32.17 wt%), have sustained release properties of PTX and calcium ions (Ca2+) and low cytotoxicity to human fetal osteoblastic (hFOB 1.19) cells in vitro. However, for osteosarcoma (143B) cells, the proliferation, migration, and invasion ability are significantly inhibited. The in situ osteosarcoma model studies demonstrate that HA-BSA-PTX nanoparticles have significant anticancer effects and can effectively inhibit tumor metastasis. Meanwhile, the detection of alkaline phosphatase activity, calcium deposition, and reverse transcription-polymerase chain reaction proves that the HA-BSA-PTX nanoparticles can promote the osteogenic differentiation. Therefore, the HA-BSA-PTX nanodrug delivery system combined with sustained drug release, antitumor, and osteogenesis effects is a promising agent for osteosarcoma adjuvant therapy.
C1 [Liu, Yongjia; Wu, Fengren; Zhu, Bangshang] Shanghai Jiao Tong Univ, Instrumental Anal Ctr, Shanghai 200240, Peoples R China.
   [Qiao, Zhiguang; Gao, Jian; Sun, Binbin; Lian, Meifei] Shanghai Jiao Tong Univ, Sch Life Sci & Technol, Shanghai Peoples Hosp 9, Shanghai Key Lab Orthopaed Implants,Dept Orthopae, Shanghai 200011, Peoples R China.
   [Qiao, Zhiguang] Shanghai Jiao Tong Univ, Sch Med, Dept Orthopaed Surg, Renji Hosp, South Campus, Shanghai 201112, Peoples R China.
   [Qian, Jiwen; Su, Yue; Zhu, Xinyuan; Zhu, Bangshang] Shanghai Jiao Tong Univ, Sch Chem & Chem Engn, State Key Lab Met Matrix Composites, Shanghai 200240, Peoples R China.
C3 Shanghai Jiao Tong University; Shanghai Jiao Tong University; Shanghai
   Jiao Tong University; Shanghai Jiao Tong University
RP Zhu, BS (通讯作者)，Shanghai Jiao Tong Univ, Instrumental Anal Ctr, Shanghai 200240, Peoples R China.; Zhu, BS (通讯作者)，Shanghai Jiao Tong Univ, Sch Chem & Chem Engn, State Key Lab Met Matrix Composites, Shanghai 200240, Peoples R China.
EM bshzhu@sjtu.edu.cn
RI sun, binbin/J-4614-2019; zhu, y x/IVU-7833-2023; su, yue/HTR-8099-2023
OI sun, binbin/0000-0002-8717-856X; Zhu, Bangshang/0000-0001-7708-8627
FU Transformation Medicine Interdisciplinary Research Fund from Shanghai
   Jiao Tong University [ZH2018ZDA18]; NationalNatural Science Foundation
   of China [51373099]; National Natural Science Foundation Youth Project
   of China [81701725]
FX Y.L. and Z.Q. contributed equally to this work. This work is financially
   supported by Transformation Medicine Interdisciplinary Research Fund
   from Shanghai Jiao Tong University (Grant No: ZH2018ZDA18),
   NationalNatural Science Foundation of China (Grant No: 51373099), and
   National Natural Science Foundation Youth Project of China (Grant No:
   81701725).
CR An L, 2018, ACS APPL MATER INTER, V10, P28483, DOI 10.1021/acsami.8b10625
   Brennecke P, 2013, PLOS ONE, V8, DOI 10.1371/journal.pone.0074045
   Cao LY, 2005, MATER LETT, V59, P1902, DOI 10.1016/j.matlet.2005.02.007
   ELLINGSEN JE, 1991, BIOMATERIALS, V12, P593, DOI 10.1016/0142-9612(91)90057-H
   Elzoghby AO, 2012, J CONTROL RELEASE, V157, P168, DOI 10.1016/j.jconrel.2011.07.031
   Falah M, 2019, INT J MOL SCI, V20, DOI 10.3390/ijms20194965
   Freyer David R, 2015, Curr Pediatr Rep, V3, P137, DOI 10.1007/s40124-015-0075-y
   Garimella R, 2013, J BONE ONCOL, V2, P11, DOI 10.1016/j.jbo.2012.12.005
   Gómez-Morales J, 2001, CRYST RES TECHNOL, V36, P15, DOI 10.1002/1521-4079(200101)36:1<15::AID-CRAT15>3.3.CO;2-5
   Haider A, 2017, RSC ADV, V7, P7442, DOI 10.1039/c6ra26124h
   Harrison DJ, 2018, EXPERT REV ANTICANC, V18, P39, DOI 10.1080/14737140.2018.1413939
   Huang JX, 2019, NANOMED-NANOTECHNOL, V21, DOI 10.1016/j.nano.2019.102058
   Jaffe N, 2009, CANCER TREAT RES, V152, P239, DOI 10.1007/978-1-4419-0284-9_12
   Kandori K., 1995, ENG ASP, V94, P225
   Li H.-F., 2005, J TONGJI U MED SCI, V1, P35
   Liang CC, 2007, NAT PROTOC, V2, P329, DOI 10.1038/nprot.2007.30
   Liou SC, 2003, BIOMATERIALS, V24, P3981, DOI 10.1016/S0142-9612(03)00303-X
   Liu HH, 2013, BIOMATERIALS, V34, P4404, DOI 10.1016/j.biomaterials.2013.02.048
   Liu SY, 2010, CHEMOTHERAPY, V56, P101, DOI 10.1159/000305257
   Liu TY, 2005, J CONTROL RELEASE, V107, P112, DOI 10.1016/j.jconrel.2005.05.025
   Liu XT, 2017, METHODS MOL BIOL, V1634, P277, DOI 10.1007/978-1-4939-7144-2_23
   Liu Y. J., 2018, ACS APPL BIO MAT, V1, P1992
   Luetke A, 2014, CANCER TREAT REV, V40, P523, DOI 10.1016/j.ctrv.2013.11.006
   Ma LX, 2019, COLLOID SURFACE A, V582, DOI 10.1016/j.colsurfa.2019.123860
   Maridas D. E., 2018, JOVE-J VIS EXP, V131
   Misaghi A, 2018, SICOT-J, V4, DOI 10.1051/sicotj/2017028
   Mondal S., 2017, REV NANOMED NANOBIOT, V10, P1504
   Nosrati H, 2018, J MOL LIQ, V271, P639, DOI 10.1016/j.molliq.2018.06.066
   Palazzo B, 2007, ADV FUNCT MATER, V17, P2180, DOI 10.1002/adfm.200600361
   Pang YX, 2003, J EUR CERAM SOC, V23, P1697, DOI 10.1016/S0955-2219(02)00413-2
   Patel SR, 1996, CANCER, V78, P741
   Peister A, 2004, BLOOD, V103, P1662, DOI 10.1182/blood-2003-09-3070
   Qing FZ, 2012, J MATER SCI-MATER M, V23, P2245, DOI 10.1007/s10856-012-4703-6
   Rahimnejad M, 2006, AFR J BIOTECHNOL, V5, P1918
   Raina DB, 2019, BIOMATERIALS, V188, P38, DOI 10.1016/j.biomaterials.2018.10.004
   Shi PJ, 2017, COLLOID SURFACE B, V155, P477, DOI 10.1016/j.colsurfb.2017.04.042
   Shi ZL, 2010, J BIOMATER APPL, V25, P19, DOI 10.1177/0885328209339396
   Spraker-Perlman H.L., 2019, PEDIAT BLOOD CANC, V66
   Srivastav A, 2019, PHARM RES-DORDR, V36, DOI 10.1007/s11095-019-2594-7
   Sulkowska A, 2002, J MOL STRUCT, V614, P227, DOI 10.1016/S0022-2860(02)00256-9
   Szczes A, 2017, ADV COLLOID INTERFAC, V249, P321, DOI 10.1016/j.cis.2017.04.007
   Tang J, 2017, APPL SURF SCI, V393, P299, DOI 10.1016/j.apsusc.2016.10.015
   WASSELL DTH, 1995, BIOMATERIALS, V16, P697, DOI 10.1016/0142-9612(95)99697-K
   Wojasinski M, 2015, COLLOID POLYM SCI, V293, P1561, DOI 10.1007/s00396-015-3557-0
   Xie LL, 2012, J MATER CHEM, V22, P6053, DOI 10.1039/c2jm16831f
   XUE Q H, 2018, INT J BIOMED ENG, V41, P291
   Yang YC, 2018, J BONE ONCOL, V10, P36, DOI 10.1016/j.jbo.2017.11.005
   Yang YK, 2012, AM J MED SCI, V344, P199, DOI 10.1097/MAJ.0b013e31823e62e5
   Yelten-Yilmaz A, 2018, CERAM INT, V44, P9703, DOI 10.1016/j.ceramint.2018.02.201
   Zhang JY, 2011, J MICROENCAPSUL, V28, P528, DOI 10.3109/02652048.2011.590614
   Zhang ZY, 2016, ONCOL REP, V35, P1764, DOI 10.3892/or.2015.4517
NR 51
TC 18
Z9 19
U1 9
U2 75
PU WILEY
PI HOBOKEN
PA 111 RIVER ST, HOBOKEN 07030-5774, NJ USA
SN 2192-2640
EI 2192-2659
J9 ADV HEALTHC MATER
JI Adv. Healthc. Mater.
PD JAN
PY 2021
VL 10
IS 2
AR 2000573
DI 10.1002/adhm.202000573
EA NOV 2020
PG 16
WC Engineering, Biomedical; Nanoscience & Nanotechnology; Materials
   Science, Biomaterials
WE Science Citation Index Expanded (SCI-EXPANDED)
SC Engineering; Science & Technology - Other Topics; Materials Science
GA PY8CI
UT WOS:000587471100001
PM 33166086
DA 2023-12-20
ER

PT J
AU Li, YS
   Qu, JX
   Zhang, P
   Zhang, ZY
AF Li, Yongshuang
   Qu, Junxing
   Zhang, Peng
   Zhang, Zhiyu
TI Reduction-responsive sulfur dioxide polymer prodrug nanoparticles loaded
   with irinotecan for combination osteosarcoma therapy
SO NANOTECHNOLOGY
LA English
DT Article
DE sulfur dioxide; polymer prodrug; irinotecan; stimuli-responsive;
   combination osteosarcoma therapy
ID AIR-POLLUTION; CANCER; DRUG; CHEMOTHERAPY; NANOMEDICINES; PRINCIPLES;
   MODELS; IMPACT
AB Combination therapy can boost the therapeutic effectiveness of monotherapies by achieving synergy between therapeutic agents. Herein, a reduction-responsive sulfur dioxide (SO2) polymer prodrug was synthesized as a nanocarrier to load irinotecan (IRN) to be used in combination osteosarcoma therapy. The SO(2)prodrug (denoted as mPEG-PLG (DNs)) was synthesized by coupling a small-molecule SO(2)donor,N-(3-azidopropyl)-2,4-dinitrobenzenesulfonamide (AP-DNs), to the side chains of methoxy poly (ethylene glycol)-block-poly (gamma-propargyl-(L)-glutamate) block copolymer. The mPEG-PLG (DNs) had the ability to self-assemble into micelles while simultaneously encapsulating IRN in aqueous media. The formed micelles led to enhanced SO(2)and IRN release in reductive conditions. Using nile red as a model drug, the loaded micelles were efficiently internalized by cancer cells, demonstrated by confocal laser scanning microscopy and flow cytometry. The release of SO(2)within nanoparticles (NPs) in tumor cells led to enhanced intracellular reactive oxygen species amounts together with induced oxidative destruction to cancer cells. Furthermore, the IRN-loaded SO(2)polymer prodrug NPs mediated synergistic therapeutic effects against osteosarcoma cells, leading to improved biodistribution and enhanced tumor growth inhibition over control groups in a murine osteosarcoma model. Taken together, this work highlights the potential of SO(2)polymer prodrugs as reduction-responsive nanocarriers to load chemotherapeutics for effective combination osteosarcoma therapy.
C1 [Li, Yongshuang] China Med Univ, Affiliated Hosp 4, Dept Gen Surg, 4 Chongshandong Rd, Shenyang 110032, Peoples R China.
   [Qu, Junxing; Zhang, Zhiyu] China Med Univ, Affiliated Hosp 4, Dept Orthoped, 4 Chongshandong Rd, Shenyang 110032, Peoples R China.
   [Zhang, Peng] Chinese Acad Sci, Changchun Inst Appl Chem, Key Lab Polymer Ecomat, Changchun 130022, Peoples R China.
C3 China Medical University; China Medical University; Chinese Academy of
   Sciences; Changchun Institute of Applied Chemistry, CAS
RP Zhang, P (通讯作者)，Chinese Acad Sci, Changchun Inst Appl Chem, Key Lab Polymer Ecomat, Changchun 130022, Peoples R China.
EM peng.zhang@ciac.ac.cn; zyzhang@cmu.edu.cn
FU National Natural Science Foundation of China [51803209, 51573184,
   51520105004, 51833010]; Jilin Provincial Science and Technology
   Development Program [20190103038JH]; Youth Innovation Promotion
   Association of CAS [2017266]
FX We acknowledge the financial support from the National Natural Science
   Foundation of China (51803209, 51573184, 51520105004, and 51833010), the
   Jilin Provincial Science and Technology Development Program
   (20190103038JH), and the Youth Innovation Promotion Association of CAS
   (2017266).
CR Barañano DE, 2001, TRENDS NEUROSCI, V24, P99, DOI 10.1016/S0166-2236(00)01716-1
   Bertrand N, 2014, ADV DRUG DELIVER REV, V66, P2, DOI 10.1016/j.addr.2013.11.009
   Blanco E, 2015, NAT BIOTECHNOL, V33, P941, DOI 10.1038/nbt.3330
   Blum RH, 1997, LANCET, V350, P900, DOI 10.1016/S0140-6736(05)63262-X
   Cancedda R, 2007, BIOMATERIALS, V28, P4240, DOI 10.1016/j.biomaterials.2007.06.023
   Chen Hong, 2008, Reviews on Environmental Health, V23, P243
   Chen JJ, 2017, ADV MATER, V29, DOI 10.1002/adma.201701170
   Chen LC, 2019, ACS NANO, V13, P10887, DOI 10.1021/acsnano.9b04954
   Cheng R, 2011, J CONTROL RELEASE, V152, P2, DOI 10.1016/j.jconrel.2011.01.030
   Chow EKH, 2013, SCI TRANSL MED, V5, DOI 10.1126/scitranslmed.3005872
   Cleeland CS, 2012, NAT REV CLIN ONCOL, V9, P471, DOI 10.1038/nrclinonc.2012.99
   Dean M, 2005, NAT REV CANCER, V5, P275, DOI 10.1038/nrc1590
   Guan WJ, 2016, LANCET, V388, P1939, DOI 10.1016/S0140-6736(16)31597-5
   Gupte A, 2015, CLIN CANCER RES, V21, P3216, DOI 10.1158/1078-0432.CCR-14-3026
   He F, 2015, ADV FUNCT MATER, V25, P3966, DOI 10.1002/adfm.201500464
   He QJ, 2014, ADV MATER, V26, P391, DOI 10.1002/adma.201303123
   Huang YQ, 2016, OXID MED CELL LONGEV, V2016, DOI 10.1155/2016/8961951
   Isakoff MS, 2015, J CLIN ONCOL, V33, P3029, DOI 10.1200/JCO.2014.59.4895
   Khan R.R., 2014, Int. Res. J. Environ. Sci, V3, P70
   Lammers T, 2008, BRIT J CANCER, V99, P392, DOI 10.1038/sj.bjc.6604483
   Lee SM, 2010, J AM CHEM SOC, V132, P17130, DOI 10.1021/ja107333g
   Levesque JP, 2013, NAT MED, V19, P669, DOI 10.1038/nm.3231
   Li L, 2007, BIOCHEM SOC T, V35, P1138, DOI 10.1042/BST0351138
   LI MC, 1960, JAMA-J AM MED ASSOC, V174, P1291, DOI 10.1001/jama.1960.03030100059013
   Li SH, 2019, ACS NANO, V13, P2103, DOI 10.1021/acsnano.8b08700
   Meng ZQ, 2003, INHAL TOXICOL, V15, P181, DOI 10.1080/08958370304476
   Park JH, 2008, PROG POLYM SCI, V33, P113, DOI 10.1016/j.progpolymsci.2007.09.003
   Reichert JC, 2009, BIOMATERIALS, V30, P2149, DOI 10.1016/j.biomaterials.2008.12.050
   Routledge HC, 2006, HEART, V92, P220, DOI 10.1136/hrt.2004.051672
   Shen W, 2018, BIOMATERIALS, V178, P706, DOI 10.1016/j.biomaterials.2018.02.011
   SINGER TP, 1956, ARCH BIOCHEM BIOPHYS, V61, P397, DOI 10.1016/0003-9861(56)90363-0
   Souhami RL, 1997, LANCET, V350, P911, DOI 10.1016/S0140-6736(97)02307-6
   Staedler D, 2011, CANCER CHEMOTH PHARM, V68, P1161, DOI 10.1007/s00280-011-1596-x
   Sun QH, 2017, ADV MATER, V29, DOI 10.1002/adma.201606628
   Sun TM, 2014, ANGEW CHEM INT EDIT, V53, P12320, DOI 10.1002/anie.201403036
   Wang XB, 2014, LIFE SCI, V98, P63, DOI 10.1016/j.lfs.2013.12.027
   Wilhelm M, 2014, ANN ONCOL, V25, P1500, DOI 10.1093/annonc/mdu153
   Xiao CS, 2018, ACTA POLYM SIN, P45, DOI 10.11777/j.issn1000-3304.2018.17282
   Xiao CS, 2010, MACROMOL RAPID COMM, V31, P991, DOI 10.1002/marc.200900821
   Xie JF, 2007, INHAL TOXICOL, V19, P759, DOI 10.1080/08958370701399885
   Xu M, 2020, BIOMATERIALS, V250, DOI 10.1016/j.biomaterials.2020.120076
   Yang YT, 2012, SENSOR ACTUAT B-CHEM, V166, P665, DOI 10.1016/j.snb.2012.03.034
   Yao XX, 2020, ADV HEALTHC MATER, V9, DOI 10.1002/adhm.201901582
   Yu BC, 2020, ANTIOXID REDOX SIGN, V33, P1046, DOI 10.1089/ars.2019.7880
   Zhang Y, 2020, CHEM COMMUN, V56, P5645, DOI 10.1039/d0cc00470g
NR 45
TC 8
Z9 8
U1 2
U2 93
PU IOP PUBLISHING LTD
PI BRISTOL
PA TEMPLE CIRCUS, TEMPLE WAY, BRISTOL BS1 6BE, ENGLAND
SN 0957-4484
EI 1361-6528
J9 NANOTECHNOLOGY
JI Nanotechnology
PD NOV 6
PY 2020
VL 31
IS 45
AR 455101
DI 10.1088/1361-6528/aba783
PG 11
WC Nanoscience & Nanotechnology; Materials Science, Multidisciplinary;
   Physics, Applied
WE Science Citation Index Expanded (SCI-EXPANDED)
SC Science & Technology - Other Topics; Materials Science; Physics
GA NE0FT
UT WOS:000562274600001
PM 32688350
DA 2023-12-20
ER

PT J
AU Risselada, M
   Tuohy, JL
   Mac Law
   James, ML
   Lascelles, BDX
AF Risselada, Marije
   Tuohy, Joanne L.
   Mac Law
   James, Mindi L.
   Lascelles, B. Duncan X.
TI Local Administration of Carboplatin in Poloxamer 407 After an Ulnar
   Osteosarcoma Removal in a Dog
SO JOURNAL OF THE AMERICAN ANIMAL HOSPITAL ASSOCIATION
LA English
DT Article
ID LIMB-SPARING SURGERY; DISTAL RADIAL OSTEOSARCOMA; DOXORUBICIN
   COMBINATION CHEMOTHERAPY; APPENDICULAR OSTEOSARCOMA; CANINE
   OSTEOSARCOMA; ADJUVANT CHEMOTHERAPY; CORTICAL ALLOGRAFT; SALVAGE
   SURGERY; CISPLATIN; AMPUTATION
AB An 8 yr old male castrated hound presented for a left distal ulnar osteosarcoma. Staging (computed tomography and nuclear scintigraphy) did not reveal any metastases. A limb-sparing ulnectomy with local adjunctive carboplatin in a poloxamer copolymer gel (poloxamer 407) was performed. The patient recovered without complications after surgery. No wound healing complications or adverse effects occurred after local use of carboplatin in poloxamer 407. The local recurrence-free interval was 296 days from surgery, and the survival time was 445 days from initial diagnosis. This is the first report in the veterinary literature of using poloxamer 407 as a carrier for local delivery of chemotherapeutic drugs in a clinical patient.
C1 [Risselada, Marije] Purdue Univ, Coll Vet Med, Dept Vet Clin Sci, W Lafayette, IN 47907 USA.
   [Tuohy, Joanne L.] Virginia Maryland Coll Vet Med, Anim Canc Care & Res Ctr, Roanoke, VA USA.
   [Mac Law] North Carolina State Univ, Dept Populat Hlth & Pathobiol, Coll Vet Med, Raleigh, NC USA.
   [James, Mindi L.; Lascelles, B. Duncan X.] North Carolina State Univ, Dept Clin Sci, Coll Vet Med, Raleigh, NC USA.
C3 Purdue University System; Purdue University; Purdue University West
   Lafayette Campus; North Carolina State University; North Carolina State
   University
RP Risselada, M (通讯作者)，Purdue Univ, Coll Vet Med, Dept Vet Clin Sci, W Lafayette, IN 47907 USA.
EM mrissela@purdue.edu
OI Lascelles, B. Duncan X./0000-0002-2950-9009
CR Bacon NJ, 2008, JAVMA-J AM VET MED A, V232, P1504, DOI 10.2460/javma.232.10.1504
   Bailey D, 2003, J VET INTERN MED, V17, P199, DOI 10.1892/0891-6640(2003)017&lt;0199:CADCCF&gt;2.3.CO;2
   Barker DA, 2016, VET REC, V179, DOI 10.1136/vr.103479
   Berg J, 1997, CANCER, V79, P1343, DOI 10.1002/(SICI)1097-0142(19970401)79:7<1343::AID-CNCR11>3.3.CO;2-V
   BERG J, 1992, J AM VET MED ASSOC, V200, P2005
   Bergman PJ, 1996, J VET INTERN MED, V10, P76, DOI 10.1111/j.1939-1676.1996.tb02031.x
   Boerman I, 2012, BMC VET RES, V8, DOI 10.1186/1746-6148-8-56
   Boston SE, 2017, VET SURG, V46, P829, DOI 10.1111/vsu.12669
   Bracha S, 2014, J SMALL ANIM PRACT, V55, P369, DOI 10.1111/jsap.12228
   Chun R, 2005, J AM ANIM HOSP ASSOC, V41, P382, DOI 10.5326/0410382
   Chun R, 2000, J VET INTERN MED, V14, P495, DOI 10.1892/0891-6640(2000)014&lt;0495:CADCCF&gt;2.3.CO;2
   Covey JL, 2014, VET SURG, V43, P174, DOI 10.1111/j.1532-950X.2014.12082.x
   Dawe J, 2007, CAN VET J, V48, P1169
   Garzotto CK, 2000, J VET INTERN MED, V14, P587, DOI 10.1892/0891-6640(2000)014&lt;0587:PSOSAP&gt;2.3.CO;2
   Havlicek M, 2009, VET COMP ONCOL, V7, P122, DOI 10.1111/j.1476-5829.2009.00182.x
   Hodge SC, 2011, J AM ANIM HOSP ASSOC, V47, P98, DOI 10.5326/JAAHA-MS-5504
   Irvine-Smith GS, 2006, J S AFR VET ASSOC, V77, P150
   Jehn CT, 2007, VET SURG, V36, P324, DOI 10.1111/j.1532-950X.2007.00273.x
   Kent MS, 2004, J VET INTERN MED, V18, P540, DOI 10.1892/0891-6640(2004)18&lt;540:ACADAA&gt;2.0.CO;2
   Kuntz CA, 1998, VET SURG, V27, P417, DOI 10.1111/j.1532-950X.1998.tb00150.x
   Lane AE, 2012, AUST VET J, V90, P69, DOI 10.1111/j.1751-0813.2011.00878.x
   LARUE SM, 1989, J AM VET MED ASSOC, V195, P1734
   Lascelles BDX, 2005, ANN SURG ONCOL, V12, P1073, DOI 10.1245/ASO.2005.01.011
   Lillehei KO, 1996, NEUROSURGERY, V39, P1191, DOI 10.1097/00006123-199612000-00023
   Liptak JM, 2005, VET SURG, V34, P71, DOI 10.1111/j.1532-950X.2005.00013.x
   Liptak JM, 2006, VET SURG, V35, P518, DOI 10.1111/j.1532-950X.2006.00185.x
   London CA, 2015, PLOS ONE, V10, DOI 10.1371/journal.pone.0124889
   McKnight JA, 2000, J AM VET MED ASSOC, V217, P205, DOI 10.2460/javma.2000.217.205
   McMahon M, 2011, J VET INTERN MED, V25, P511, DOI 10.1111/j.1939-1676.2011.0697.x
   Mehl M L, 2005, Vet Comp Oncol, V3, P81, DOI 10.1111/j.1476-5810.2005.00072.x
   Mitchell KE, 2016, VET SURG, V45, P36, DOI 10.1111/vsu.12423
   Morello E, 2003, VET SURG, V32, P539, DOI 10.1111/j.1532-950X.2003.00539.x
   Morello E, 2002, CANCER INVEST, V20, P480, DOI 10.1081/CNV-120002148
   OGILVIE GK, 1993, J AM VET MED ASSOC, V202, P304
   Philips B, 2009, J AM ANIM HOSP ASSOC, V45, P33, DOI 10.5326/0450033
   Risselada M, 2017, PLOS ONE, V12, DOI 10.1371/journal.pone.0186018
   Risselada M, 2016, AM J VET RES, V77, P1381, DOI 10.2460/ajvr.77.12.1381
   Rodriguez CO, 2014, ADV EXP MED BIOL, V804, P237, DOI 10.1007/978-3-319-04843-7_13
   Rovesti GL, 2002, VET SURG, V31, P70, DOI 10.1053/jvet.2002.29987
   Schmidt AF, 2016, PREV VET MED, V125, P116, DOI 10.1016/j.prevetmed.2015.10.016
   Schmidt AF, 2016, PREV VET MED, V125, P126, DOI 10.1016/j.prevetmed.2016.01.004
   Schmidt AF, 2013, PREV VET MED, V112, P414, DOI 10.1016/j.prevetmed.2013.08.011
   Séguin B, 2017, VET SURG, V46, P1017, DOI 10.1111/vsu.12698
   Selmic LE, 2014, J VET INTERN MED, V28, P554, DOI 10.1111/jvim.12313
   SHAPIRO W, 1988, J AM VET MED ASSOC, V192, P507
   Simcock JO, 2012, JAVMA-J AM VET MED A, V241, P608, DOI 10.2460/javma.241.5.608
   Sivacolundhu RK, 2013, JAVMA-J AM VET MED A, V243, P96, DOI 10.2460/javma.243.1.96
   Sottnik JL, 2010, J VET INTERN MED, V24, P1439, DOI 10.1111/j.1939-1676.2010.0591.x
   SPODNICK GJ, 1992, J AM VET MED ASSOC, V200, P995
   STRAW RC, 1991, J VET INTERN MED, V5, P205, DOI 10.1111/j.1939-1676.1991.tb00950.x
   THOMPSON JP, 1992, J AM VET MED ASSOC, V200, P531
   THRALL DE, 1990, INT J RADIAT ONCOL, V18, P1351, DOI 10.1016/0360-3016(90)90308-7
   Turner H, 2017, JAVMA-J AM VET MED A, V251, P1293, DOI 10.2460/javma.251.11.1293
   WITHROW SJ, 1993, CANCER-AM CANCER SOC, V71, P2484, DOI 10.1002/1097-0142(19930415)71:8<2484::AID-CNCR2820710810>3.0.CO;2-D
   Withrow SJ, 2004, ANN SURG ONCOL, V11, P705, DOI 10.1245/ASO.2004.10.008
   York D, 2017, VET COMP ONCOL, V15, P1087, DOI 10.1111/vco.12250
NR 56
TC 2
Z9 2
U1 1
U2 3
PU AMER ANIMAL HOSPITAL ASSOC
PI LAKEWOOD
PA PO BOX 150899, LAKEWOOD, CO 80215-0899 USA
SN 0587-2871
EI 1547-3317
J9 J AM ANIM HOSP ASSOC
JI J. Am. Anim. Hosp. Assoc.
PD NOV-DEC
PY 2020
VL 56
IS 6
BP 325
EP 330
DI 10.5326/JAAHA-MS-6926
PG 6
WC Veterinary Sciences
WE Science Citation Index Expanded (SCI-EXPANDED)
SC Veterinary Sciences
GA PY4SH
UT WOS:000612035300006
PM 33113558
DA 2023-12-20
ER

PT J
AU Yang, L
   Hu, YM
   Liu, YF
   Liu, YY
   Miao, S
   Li, Z
   Xu, BH
   Shen, Y
AF Yang, Lei
   Hu, Yumin
   Liu, Yuanfen
   Liu, Yanyan
   Miao, Si
   Li, Zhen
   Xu, Bohui
   Shen, Yan
TI Preparation and <i>in vitro</i> evaluation of doxorubicin loaded
   alendronate modified hollow gold nanoparticles for bone -targeted
   chemo-photothermal therapy
SO MATERIALS EXPRESS
LA English
DT Article
DE Bone Targeting; Photothermal Effect; Hollow Gold Nanoparticles; Tumor
   Therapy
ID CANCER; MICROENVIRONMENT; NANOSPHERES; METASTASIS; PROSTATE;
   CHEMOTHERAPY; NANORODS; RELEASE
AB The treatment of malignant bone tumors (including primary bone tumors and metastatic bone tumors) has always been a clinical challenge. The purpose of this study is to design a bone-targeted nano-carrier with photothermal effect to achieve chemo-photothermal therapy (CPT), which allows the minimal use of photothermal agents and chemical drugs to target bone tumors. Alendronate modified hollow gold nanoparticles (HGNPs-ALN) were synthesized using mercapto polyethylene glycol carboxyl (SH-PEG(2000)-COOH) as the connecting arm, fourier transform infrared spectroscopy (FTIR) and transmission electron microscopy (TEM) data show that HGNPs-ALN with a particle size of about 80 nm has been successfully synthesized. The hydroxyapatite affinity experiment in vitro indicated that HGNPs-ALN exhibited a high affinity to bone. In addition, the temperature of HGNPs-ALN under near-infrared laser irradiation can rise to 53 degrees C, which can achieve effective photothermal therapy for bone tumors. Bone-targeted hollow gold nanoparticles (DOX@HGNPs-ALN) loaded with doxorubicin hydrochloride (DOX) were synthesized by one-pot method. By comparing the stability and drug loading of HGNPs-ALN, it was concluded that the optimal mass ratio of HGNPs-ALN (calculated by the amount of gold) to DOX was about 1:2. HGNPs-ALN and DOX@HGNPs-ALN both have good photothermal stability and photothermal transformation properties, and confirmed the safety of HGNPs on human osteosarcoma cells. MTT experiments showed that DOX@HGNPs-ALN had the strongest killing effect on MG-63 osteosarcoma cells under laser irradiation (the killing rate is about 65%). According to these results, it can be considered that DOX@HGNPs-ALN has the potential of CPT synergistic targeting therapy for bone tumors.
C1 [Yang, Lei; Hu, Yumin; Liu, Yanyan; Miao, Si; Li, Zhen; Shen, Yan] China Pharmaceut Univ, Ctr Res Dev & Evaluat Pharmaceut Excipients & Gen, Dept Pharmaceut, 24 Tong Jia Xiang, Nanjing 210009, Peoples R China.
   [Liu, Yuanfen] Jiangsu Hlth Vocat Coll, Nanjing 211800, Peoples R China.
   [Xu, Bohui] Nantong Univ, Sch Pharm, Nantong 226001, Peoples R China.
C3 China Pharmaceutical University; Nantong University
RP Shen, Y (通讯作者)，China Pharmaceut Univ, Ctr Res Dev & Evaluat Pharmaceut Excipients & Gen, Dept Pharmaceut, 24 Tong Jia Xiang, Nanjing 210009, Peoples R China.
FU Ministry of Science and Technology of China [2017ZX09101001-005-003];
   National Natural Science Foundation of China [81673364, 81972892]; Young
   and Middle-aged Academic Leaders of Qinglan Project in Jiangsu Province;
   Applied Technology Research and Development Project of the Inner
   Mongolia Autonomous Region [2019GG035]
FX This work was supported by the Ministry of Science and Technology of
   China (No. 2017ZX09101001-005-003), the National Natural Science
   Foundation of China (Nos. 81673364 and 81972892), Young and Middle-aged
   Academic Leaders of Qinglan Project in Jiangsu Province and the Applied
   Technology Research and Development Project of the Inner Mongolia
   Autonomous Region (2019GG035).
CR Croucher PI, 2016, NAT REV CANCER, V16, P373, DOI 10.1038/nrc.2016.44
   de Miguel L, 2014, INT J PHARMACEUT, V460, P73, DOI 10.1016/j.ijpharm.2013.10.048
   Elsabahy M, 2012, CHEM SOC REV, V41, P2545, DOI 10.1039/c2cs15327k
   Futakuchi M, 2016, ADV DRUG DELIVER REV, V99, P206, DOI 10.1016/j.addr.2015.11.017
   Gartrell BA, 2014, NAT REV CLIN ONCOL, V11, P335, DOI 10.1038/nrclinonc.2014.70
   Gdowski AS, 2017, NANOMEDICINE-UK, V12, P2083, DOI 10.2217/nnm-2017-0190
   Kaneti YV, 2015, ACS APPL MATER INTER, V7, P25658, DOI 10.1021/acsami.5b07975
   Letfullin RR, 2011, THER DELIV, V2, P1259, DOI 10.4155/TDE.11.101
   Li KC, 2016, ACS APPL MATER INTER, V8, P12082, DOI 10.1021/acsami.6b04579
   Li NY, 2016, COLLOID SURFACE B, V142, P344, DOI 10.1016/j.colsurfb.2016.03.015
   Li YA, 2018, NANOSCALE, V10, P8628, DOI 10.1039/c7nr09083h
   Li ZB, 2016, BIOMATERIALS, V74, P144, DOI 10.1016/j.biomaterials.2015.09.038
   Liang HP, 2004, ANGEW CHEM INT EDIT, V43, P1540, DOI 10.1002/anie.200352956
   Liang HP, 2005, J PHYS CHEM B, V109, P7795, DOI 10.1021/jp045006f
   Liu DW, 2020, MATER EXPRESS, V10, P1197, DOI 10.1166/mex.2020.1813
   Liu Y, 2018, IMMUNOTHERAPY-UK, V10, P1175, DOI 10.2217/imt-2018-0029
   Ma TB, 2020, MATER EXPRESS, V10, P1204, DOI 10.1166/mex.2020.1810
   Meads MB, 2008, CLIN CANCER RES, V14, P2519, DOI 10.1158/1078-0432.CCR-07-2223
   Mirza AZ, 2011, EUR J MED CHEM, V46, P1857, DOI 10.1016/j.ejmech.2011.02.048
   Moore Drew D, 2014, Cancer Treat Res, V162, P65, DOI 10.1007/978-3-319-07323-1_4
   Mundy GR, 2002, NAT REV CANCER, V2, P584, DOI 10.1038/nrc867
   Nadar R.A., 2017, ADV HEALTHC MATER, V6, P134
   Psaila B, 2009, NAT REV CANCER, V9, P285, DOI 10.1038/nrc2621
   Rainusso N, 2013, CURR ONCOL REP, V15, P296, DOI 10.1007/s11912-013-0321-9
   Rim HP, 2011, ANGEW CHEM INT EDIT, V50, P8853, DOI 10.1002/anie.201101536
   Wang YT, 2017, BIOMATERIALS, V114, P97, DOI 10.1016/j.biomaterials.2016.11.010
   Weilbaecher KN, 2011, NAT REV CANCER, V11, P411, DOI 10.1038/nrc3055
   Xie HN, 2013, NANOSCALE, V5, P765, DOI 10.1039/c2nr33187j
   Yu ZH, 2019, MATER EXPRESS, V9, P467, DOI 10.1166/mex.2019.1525
   Yuan J, 2016, ACS APPL MATER INTER, V8, P24445, DOI 10.1021/acsami.6b07669
   Zhang X., 2019, J BIOMEDICAL NANOTEC, V15, P84
   Zhang XY, 2020, BIOMATER SCI-UK, V8, P1885, DOI 10.1039/c9bm01927h
   Zhang XY, 2019, BIOMATER SCI-UK, V7, P1962, DOI 10.1039/c9bm00009g
   Zhang XY, 2019, J MATER CHEM B, V7, P251, DOI 10.1039/c8tb02474j
   Zhao YJ, 2015, ACS APPL MATER INTER, V7, P14231, DOI 10.1021/acsami.5b01873
   Zheng YH, 2019, J BIOMED NANOTECHNOL, V15, P1734, DOI 10.1166/jbn.2019.2798
   Zhong L, 2019, J BIOMED NANOTECHNOL, V15, P857, DOI 10.1166/jbn.2019.2761
NR 37
TC 6
Z9 6
U1 5
U2 29
PU AMER SCIENTIFIC PUBLISHERS
PI VALENCIA
PA 26650 THE OLD RD, STE 208, VALENCIA, CA 91381-0751 USA
SN 2158-5849
EI 2158-5857
J9 MATER EXPRESS
JI Mater. Express
PD NOV
PY 2020
VL 10
IS 11
BP 1950
EP 1959
DI 10.1166/mex.2020.1862
PG 10
WC Nanoscience & Nanotechnology; Materials Science, Multidisciplinary
WE Science Citation Index Expanded (SCI-EXPANDED)
SC Science & Technology - Other Topics; Materials Science
GA PG6LZ
UT WOS:000599846400021
DA 2023-12-20
ER

PT J
AU Liu, WS
   Yu, ZJ
   Tang, HC
   Wang, XY
   Zhang, B
   Zhao, JH
   Liu, XL
   Zhang, JD
   Wei, MJ
AF Liu, Wensi
   Yu, Zhaojin
   Tang, Haichao
   Wang, Xiangyi
   Zhang, Bing
   Zhao, Jianhang
   Liu, Xinli
   Zhang, Jingdong
   Wei, Minjie
TI Silencing KIF18B enhances radiosensitivity: identification of a
   promising therapeutic target in sarcoma
SO EBIOMEDICINE
LA English
DT Article
DE KIF18B; Sarcoma; Radiosensitivity; Bioinformatics analysis
ID PROMOTES TUMOR PROGRESSION; DNA-REPAIR; GENE-EXPRESSION; BREAST-CANCER;
   RADIATION; CELLS; OSTEOSARCOMA; METHYLATION; MECHANISMS; PROGNOSIS
AB Background: Sarcomas are rare heterogeneous tumours, derived from primitive mesenchymal stem cells, with more than 100 distinct subtypes. Radioresistance remains a major clinical challenge for sarcomas, demanding urgent for effective biomarkers of radiosensitivity.
   Methods: The radiosensitive gene Kinesin family member 18B (KIF18B) was mined through bioinformatics with integrating of 15 Gene Expression Omnibus (GEO) datasets and The Cancer Genome Atlas (TCGA) database. We used radiotherapy-sh-KIF18B combination to observe the anti-tumour effect in sarcoma cells and subcutaneous or orthotopic xenograft models. The KIF18B-sensitive drug T0901317 (T09) was further mined to act as radiosensitizer using the Genomics of Drug Sensitivity in Cancer (GDSC) database.
   Findings: KIF18B mRNA was significantly up-regulated in most of the subtypes of bone and soft tissue sarcoma. Multivariate Cox regression analysis showed that KIF18B high expression was an independent risk factor for prognosis in sarcoma patients with radiotherapy. Silencing KIF18B or using T09 significantly improved the radiosensitivity of sarcoma cells, delayed tumour growth in subcutaneous and orthotopic xenograft model, and elongated mice survival time. Furthermore, we predicted that T09 might bind to the structural region of KIF18B to exert radiosensitization.
   Interpretation: These results indicated that sarcomas with low expression of KIF18B may benefit from radiotherapy. Moreover, the radiosensitivity of sarcomas with overexpressed KIF18B could be effectively improved by silencing KIF18B or using T09, which may provide promising strategies for radiotherapy treatment of sarcoma. (C) 2020 The Authors. Published by Elsevier B.V.
C1 [Liu, Wensi; Yu, Zhaojin; Tang, Haichao; Wang, Xiangyi; Zhang, Bing; Zhao, Jianhang; Wei, Minjie] China Med Univ, Sch Pharm, Dept Pharmacol, Shenyang 110122, Peoples R China.
   [Liu, Wensi; Yu, Zhaojin; Tang, Haichao; Wang, Xiangyi; Zhang, Bing; Zhao, Jianhang; Wei, Minjie] China Med Univ, Liaoning Key Lab Mol Targeted Antitumour Drug Dev, Shenyang 110122, Peoples R China.
   [Liu, Wensi; Yu, Zhaojin; Tang, Haichao; Wang, Xiangyi; Zhang, Bing; Zhao, Jianhang; Wei, Minjie] China Med Univ, Liaoning Canc Immune Peptide Drug Engn Technol Re, Shenyang 110122, Peoples R China.
   [Liu, Wensi; Yu, Zhaojin; Tang, Haichao; Wang, Xiangyi; Zhang, Bing; Zhao, Jianhang; Wei, Minjie] China Med Univ, Minist Educ, Key Lab Precis Diag & Treatment Gastrointestinal, Shenyang 110122, Peoples R China.
   [Liu, Xinli; Zhang, Jingdong] China Med Univ, Liaoning Canc Hosp & Inst, Med Oncol Dept Gastrointestinal Canc, Canc Hosp, Shenyang 110000, Peoples R China.
C3 China Medical University; China Medical University; China Medical
   University; China Medical University; China Medical University
RP Wei, MJ (通讯作者)，China Med Univ, Sch Pharm, Dept Pharmacol, Shenyang 110122, Peoples R China.; Wei, MJ (通讯作者)，China Med Univ, Liaoning Key Lab Mol Targeted Antitumour Drug Dev, Shenyang 110122, Peoples R China.; Wei, MJ (通讯作者)，China Med Univ, Liaoning Canc Immune Peptide Drug Engn Technol Re, Shenyang 110122, Peoples R China.; Wei, MJ (通讯作者)，China Med Univ, Minist Educ, Key Lab Precis Diag & Treatment Gastrointestinal, Shenyang 110122, Peoples R China.; Zhang, JD (通讯作者)，China Med Univ, Liaoning Canc Hosp & Inst, Med Oncol Dept Gastrointestinal Canc, Canc Hosp, Shenyang 110000, Peoples R China.
EM jdzhang@cancerhosp-ln-cmu.com; mjwei@cmu.edu.cn
RI zhang, luyu/JJC-4227-2023; Zhang, Jing/ISA-6627-2023; cheng,
   cheng/JBR-8359-2023; zhang, lin/IZQ-4870-2023; LIU, YU/HTR-1607-2023;
   Shi, Z/ISB-4324-2023; Zhang, Jing/GWZ-7332-2022
OI Zhang, Jing/0009-0003-5039-5688; minjie, wei/0000-0002-0404-7098
FU NSFC-Liaoning Joint Fund Key Program [U1608281]; National Natural
   Science Foundation of China [81601370]
FX This work was supported by following foundations: (a). NSFC-Liaoning
   Joint Fund Key Program (No. U1608281) hosted by Minjie Wei who
   contributed to experiment design and guidance. (b). National Natural
   Science Foundation of China (No. 81601370) hosted by Zhaojin Yu who
   contributed to experiment design
CR Ballester P. J., 2016, F1000RES, V5
   Barretina J, 2012, NATURE, V483, P603, DOI 10.1038/nature11003
   Berlivet S, 2010, METHODS MOL BIOL, V650, P85, DOI 10.1007/978-1-60761-769-3_7
   Bley CR, 2013, EUR J CANCER, V49, P245, DOI 10.1016/j.ejca.2012.05.008
   Cerciello F, 2005, INT J RADIAT ONCOL, V62, P1390, DOI 10.1016/j.ijrobp.2004.12.086
   Chan CHF, 2016, CURR TREAT OPTION ON, V17, DOI 10.1007/s11864-015-0381-1
   Chen JL, 2017, J CANCER RES THER, V13, P651, DOI 10.4103/jcrt.JCRT_491_17
   Chen XF, 2015, EPIGENETICS-US, V10, P545, DOI 10.1080/15592294.2015.1048953
   Corachán A, 2019, FERTIL STERIL, V111, P397, DOI 10.1016/j.fertnstert.2018.10.008
   Dumont F, 2010, EXPERT OPIN THER PAT, V20, P73, DOI 10.1517/13543770903490429
   Edgar R, 2002, NUCLEIC ACIDS RES, V30, P207, DOI 10.1093/nar/30.1.207
   Florou Vaia, 2018, Am Soc Clin Oncol Educ Book, V38, P916, DOI 10.1200/EDBK_200589
   Gao T, 2020, CANCER BIOL MED, V17, P371, DOI 10.20892/j.issn.2095-3941.2019.0452
   Goldstein M, 2015, ANNU REV MED, V66, P129, DOI 10.1146/annurev-med-081313-121208
   Greto D, 2018, RADIOL MED
   Grilley-Olson Juneko E, 2018, Am Soc Clin Oncol Educ Book, V38, P939, DOI 10.1200/EDBK_200573
   Guerrero-Preston R, 2014, ONCOL REP, V32, P505, DOI 10.3892/or.2014.3262
   Igarashi K, 2020, CANCER LETT, V469, P332, DOI 10.1016/j.canlet.2019.10.028
   Igarashi K, 2017, CELL CYCLE, V16, P91, DOI 10.1080/15384101.2016.1252885
   Itzel T, 2015, BIOINFORMATICS, V31, P216, DOI 10.1093/bioinformatics/btu586
   Lee YM, 2010, GENE, V466, P16, DOI 10.1016/j.gene.2010.06.007
   Li TF, 2020, CANCER CELL INT, V20, DOI 10.1186/s12935-020-01191-1
   Li Y, 2018, SCI REP-UK, V8, DOI 10.1038/s41598-018-34160-w
   Lucanus AJ, 2018, ONCOGENE, V37, P833, DOI 10.1038/onc.2017.406
   Maloney C, 2018, CLIN ORTHOP RELAT R, V476, P1514, DOI 10.1007/s11999.0000000000000291
   McHugh T, 2018, J CELL BIOL, V217, P2403, DOI 10.1083/jcb.201705209
   Morgan MA, 2015, CLIN CANCER RES, V21, P2898, DOI 10.1158/1078-0432.CCR-13-3229
   Ni J, 2018, CANCER MED-US, V7, P1955, DOI 10.1002/cam4.1440
   Oehler C, 2011, NEURO-ONCOLOGY, V13, P1000, DOI 10.1093/neuonc/nor069
   Olsen CE, 2017, PHOTODIAGN PHOTODYN, V20, P35, DOI 10.1016/j.pdpdt.2017.08.010
   Salazar N, 2014, METHODS MOL BIOL, V1172, P209, DOI 10.1007/978-1-4939-0928-5_19
   Salles B, 2006, PATHOL BIOL, V54, P185, DOI 10.1016/j.patbio.2006.01.012
   Sancar A, 2004, ANNU REV BIOCHEM, V73, P39, DOI 10.1146/annurev.biochem.73.011303.073723
   Sharp DJ, 2000, NATURE, V407, P41, DOI 10.1038/35024000
   Tabraue C, 2019, INT J RADIAT ONCOL, V104, P913, DOI 10.1016/j.ijrobp.2019.03.028
   Wang H, 2003, INT J EXP PATHOL, V84, P153, DOI 10.1046/j.1365-2613.2003.00347.x
   Wang Q, 2018, MOL CARCINOGEN, V57, P903, DOI 10.1002/mc.22811
   Weinstein JN, 2013, NAT GENET, V45, P1113, DOI 10.1038/ng.2764
   Wu YQ, 2018, ONCOTARGETS THER, V11, P1707, DOI 10.2147/OTT.S157440
   Yang B, 2020, J CELL PHYSIOL, V235, P6507, DOI 10.1002/jcp.29444
   Yang CM, 2012, J NUTR BIOCHEM, V23, P1155, DOI 10.1016/j.jnutbio.2011.06.009
   Yang WJ, 2013, NUCLEIC ACIDS RES, V41, pD955, DOI 10.1093/nar/gks1111
   Zheng A, 2019, BMC CANCER, V19, DOI 10.1186/s12885-019-5659-4
   Zöllner SK, 2017, SCI SIGNAL, V10, DOI 10.1126/scisignal.aam8429
NR 44
TC 7
Z9 7
U1 2
U2 14
PU ELSEVIER
PI AMSTERDAM
PA RADARWEG 29, 1043 NX AMSTERDAM, NETHERLANDS
SN 2352-3964
J9 EBIOMEDICINE
JI EBioMedicine
PD NOV
PY 2020
VL 61
AR 103056
DI 10.1016/j.ebiom.2020.103056
PG 15
WC Medicine, General & Internal; Medicine, Research & Experimental
WE Science Citation Index Expanded (SCI-EXPANDED)
SC General & Internal Medicine; Research & Experimental Medicine
GA OV1IZ
UT WOS:000591973900010
PM 33038765
OA gold, Green Published
DA 2023-12-20
ER

PT J
AU Bazavar, M
   Fazli, J
   Valizadeh, A
   Ma, BF
   Mohammadi, E
   Asemi, Z
   Alemi, F
   Maleki, M
   Xing, SL
   Yousefi, B
AF Bazavar, Mohammadreza
   Fazli, Jafar
   Valizadeh, Amir
   Ma, Binfang
   Mohammadi, Erfan
   Asemi, Zatollah
   Alemi, Forough
   Maleki, Masoomeh
   Xing, Shilong
   Yousefi, Bahman
TI miR-192 enhances sensitivity of methotrexate drug to MG-63 osteosarcoma
   cancer cells
SO PATHOLOGY RESEARCH AND PRACTICE
LA English
DT Article
DE Apoptosis; Chemo-resistance; Methotrexate; miR-192; Osteosarcoma
ID CISPLATIN RESISTANCE; CHEMORESISTANCE; METASTASIS; MICRORNAS; CARCINOMA;
   BINDING
AB Chemo-resistance remains a considerable obstacle encountered in osteosarcoma (OS) therapy. Evidence has implied that a reduction in the expression of microRNAs (miRs/miRNAs) leads to exacerbated chemo-resistance. Hence, to better understand the role of miR-192 in the pathogenesis of OS during methotrexate (MTX) treatment, we restore miR-192 in the MG-63 cells and investigate the mechanisms, which are associated with MTX-resistance in OS. Exogenetic overexpression of miR-192 was established by transfecting miR-192 mimics into MG-63 cells using Lipofectamine. Trypan blue dye exclusion test was performed to evaluate the proliferation of the MG-63 cells. Chemo-resistance to MTX was determined using the MTT method after 48 h. ELISA cell death assay was performed to evaluate the apoptosis rate. The quantitative RT-PCR (RT-qPCR) was applied to determine the mRNA expression levels before and after the transfection. Our results illustrated that miR-192 is down regulated in OS tumor cells. Transfection of miR-192 noticeably alleviated the mRNA expression levels of MMP9, c-Myc, K-Ras, CXCR-4, and ADAMTS compared with the control groups (P-values< 0.05). MTX Combination treatment with miR-192 noticeably elevated the cytotoxic effect of MTX and alleviated its IC50 (P < 0.05). Moreover, miR-192 significantly increased the apoptotic effect of MTX. These results implied that miR-192 enhances the sensitivity of MG-63 cells to MTX. Collectively, our results elucidated that miR-192 contributes to chemo-sensitizing MG-63 cells to MTX, and could be considered as a promising agent to overcome MTX-resistance in OS.
C1 [Bazavar, Mohammadreza; Fazli, Jafar] Tabriz Univ Med Sci, Dept Orthoped Surg, Fac Med, Tabriz, Iran.
   [Valizadeh, Amir; Maleki, Masoomeh] Tabriz Univ Med Sci, Student Res Comm, Tabriz, Iran.
   [Ma, Binfang] Air Force Med Univ, Dept Histol & Embryol, 169 Changle West Rd, Xian 710032, Shaanxi, Peoples R China.
   [Mohammadi, Erfan; Alemi, Forough] Tabriz Univ Med Sci, Drug Appl Res Ctr, Tabriz, Iran.
   [Asemi, Zatollah] Kashan Univ Med Sci, Res Ctr Biochem & Nutr Metab Dis, Kashan, Iran.
   [Maleki, Masoomeh] Tabriz Univ Med Sci, Immunol Res Ctr, Tabriz, Iran.
   [Xing, Shilong] Xian Childrens Hosp, Dept Orthoped, 69 Xijuyuan Lane, Xian 710003, Shaanxi, Peoples R China.
   [Maleki, Masoomeh; Yousefi, Bahman] Tabriz Univ Med Sci, Mol Med Res Ctr, Tabriz, Iran.
C3 Tabriz University of Medical Science; Tabriz University of Medical
   Science; Air Force Military Medical University; Tabriz University of
   Medical Science; Tabriz University of Medical Science; Tabriz University
   of Medical Science
RP Xing, SL (通讯作者)，Xian Childrens Hosp, Dept Orthoped, 69 Xijuyuan Lane, Xian 710003, Shaanxi, Peoples R China.; Yousefi, B (通讯作者)，Tabriz Univ Med Sci, Mol Med Res Ctr, Tabriz, Iran.
EM xslongxian@sina.com; yousefib@tbzmed.ac.ir
RI Alemi, Forough/GPF-7945-2022; Asemi, Zatollah/G-7393-2017
OI Alemi, Forough/0000-0003-2055-1961; Asemi, Zatollah/0000-0001-5265-4792;
   Valizadeh, amir/0000-0002-7852-8118
FU Molecular Research Center, Tabriz University of Medical Sciences [38845]
FX This study was supported by the Molecular Research Center, Tabriz
   University of Medical Sciences (Grant no: 38845).
CR Al-Modawi RN, 2019, MOL THER-NUCL ACIDS, V17, P776, DOI 10.1016/j.omtn.2019.07.011
   Alper M, 2014, MOL CELL BIOCHEM, V393, P165, DOI 10.1007/s11010-014-2056-9
   Han G, 2012, ONCOL RES, V20, P149, DOI 10.3727/096504012X13522227232237
   Hezova R, 2016, TUMOR BIOL, V37, P8007, DOI 10.1007/s13277-015-4656-8
   Hope JM, 2019, CELL DEATH DIS, V10, DOI 10.1038/s41419-019-2063-6
   Hu Shousen, 2018, Cell Physiol Biochem, V51, P2509, DOI 10.1159/000495921
   Hu Y, 2016, CELL DEATH DIS, V7, DOI 10.1038/cddis.2016.194
   Huang H, 2018, SENSORS-BASEL, V18, DOI 10.3390/s18103249
   Hummel R, 2014, WORLD J GASTROENTERO, V20, P14904, DOI 10.3748/wjg.v20.i40.14904
   Ji QB, 2018, MOL THER, V26, P1299, DOI 10.1016/j.ymthe.2018.03.009
   Laios A, 2013, INT J MOL SCI, V14, P2085, DOI 10.3390/ijms14012085
   Liu WS, 2017, MOL BIOSYST, V13, P2268, DOI 10.1039/c7mb00362e
   Lou LL, 2020, BIOMED PHARMACOTHER, V122, DOI 10.1016/j.biopha.2019.109692
   Meng YC, 2017, SCI REP-UK, V7, DOI 10.1038/s41598-017-00405-3
   Mishra PJ, 2007, P NATL ACAD SCI USA, V104, P13513, DOI 10.1073/pnas.0706217104
   Nishiguchi A, 2018, ADV SCI, V5, DOI 10.1002/advs.201700038
   Osaki M, 2011, MOL THER, V19, P1123, DOI 10.1038/mt.2011.53
   Pogribny IP, 2018, EXP BIOL MED, V243, P283, DOI 10.1177/1535370217731291
   Pollino S, 2019, J BONE ONCOL, V17, DOI 10.1016/j.jbo.2019.100239
   PosthumaDeBoer J, 2011, CLIN EXP METASTAS, V28, P493, DOI 10.1007/s10585-011-9384-x
   Rasko JEJ, 2017, J HEMATOL ONCOL, V10, DOI 10.1186/s13045-016-0375-x
   Sha HH, 2017, TUMOR BIOL, V39, DOI 10.1177/1010428317697575
   Song B, 2010, MOL CANCER, V9, DOI 10.1186/1476-4598-9-96
   Thorne JL, 2018, BBA-GENE REGUL MECH, V1861, P996, DOI 10.1016/j.bbagrm.2018.08.005
   van Beijnum JR, 2017, ANGIOGENESIS, V20, P269, DOI 10.1007/s10456-017-9545-x
   Wang R, 2010, J CELL MOL MED, V14, P206, DOI 10.1111/j.1582-4934.2009.00964.x
   Wang SN, 2017, MOL THER, V25, P2140, DOI 10.1016/j.ymthe.2017.05.018
   Wu Q, 2020, ACTA OCEANOL SIN, V39, P1, DOI 10.1007/s13131-020-1542-z
   Xie XQ, 2019, J CANCER, V10, P1039, DOI 10.7150/jca.25814
   Zhang Y, 2019, KAOHSIUNG J MED SCI, V35, P17, DOI 10.1002/kjm2.12004
   Zhou S, 2018, ONCOL LETT, V15, P6947, DOI 10.3892/ol.2018.8180
   Zhu KP, 2019, MOL THER, V27, P518, DOI 10.1016/j.ymthe.2019.01.001
   Zou YG, 2018, ONCOL LETT, V15, P1097, DOI 10.3892/ol.2017.7432
NR 33
TC 21
Z9 21
U1 0
U2 8
PU ELSEVIER GMBH
PI MUNICH
PA HACKERBRUCKE 6, 80335 MUNICH, GERMANY
SN 0344-0338
EI 1618-0631
J9 PATHOL RES PRACT
JI Pathol. Res. Pract.
PD NOV
PY 2020
VL 216
IS 11
AR 153176
DI 10.1016/j.prp.2020.153176
PG 6
WC Pathology
WE Science Citation Index Expanded (SCI-EXPANDED)
SC Pathology
GA OO8CV
UT WOS:000587603400006
PM 32861171
DA 2023-12-20
ER

PT J
AU Wu, Y
   Woodbine, L
   Carr, AM
   Pillai, AR
   Nokhodchi, A
   Maniruzzaman, M
AF Wu, Yan
   Woodbine, Lisa
   Carr, Antony M.
   Pillai, Amit R.
   Nokhodchi, Ali
   Maniruzzaman, Mohammed
TI 3D Printed Calcium Phosphate Cement (CPC) Scaffolds for Anti-Cancer Drug
   Delivery
SO PHARMACEUTICS
LA English
DT Article
DE 3D bio-printing; tissue engineering; anti-cancer; scaffolds;
   dissolution; 5-FU; cancer cell culture
ID CONSTRUCTS
AB One of the main applications of bone graft materials is filling the gap after the surgical removal of bone cancer or tumors. Insufficient healing commonly leads to non-union fracture which could lead to cancer resurgence or infection. Emerging 3D printing of on-demand bone graft biomaterials can deliver personalized solutions with minimized risk of relapse and recurrence of cancer after bone removal surgery. This research aims to explore 3D printed calcium phosphate cement (CPC) based scaffolds as novel anti-cancer drug delivery systems to treat bone cancer. For the study, various 3D printed CPC based scaffolds (diameter 5 mm) with interconnected pores were utilized. Various optimized polymeric solutions containing a model anticancer drug 5-fluorouracil (5-FU) was used to homogenously coat the CPC scaffolds. Both hydrophilic Soluplus (SOL) and polyethylene glycol (PEG) and a combination of both were used to develop stable coating solutions. The surface morphology of the coated scaffolds, observed via SEM, revealed deposition of the polymeric solution represented by a semi-smooth surface as opposed to the blank scaffolds that showed a smoother surface. An advanced surface analysis conducted via confocal microscopy showed a homogenous distribution of the drug throughout the coated scaffolds. Solid-state analysis studied by applying differential scanning calorimetry (DSC) and X-ray diffraction (XRD) revealed semi-crystalline nature of the drug whereas mechanical analysis conducted via texture analysis showed no evidence in the change of the mechanical properties of the scaffolds after polymeric solutions were applied. The FTIR analysis revealed no major intermolecular interactions between 5-FU and the polymers used for coatings except for F2 where a potential nominal interaction was evidenced corresponding to higher Soluplus content in the formulation. In vitro dissolution studies showed that almost 100% of the drug released within 2 h for all scaffolds. Moreover, in vitro cell culture using two different cell lines (Hek293T-human kidney immortalized cell line and HeLa-human bone osteosarcoma epithelial cell line) showed significant inhibition of cell growth as a function of decreased numbers of cells after 5 days. It can be claimed that the developed 5-FU coated 3D printed scaffolds can successfully be used as bone graft materials to potentially treat bone cancer or bone neoplasm and for personalized medical solutions in the form of scaffolds for regenerative medicine or tissue engineering applications.
C1 [Wu, Yan; Nokhodchi, Ali] Univ Sussex, Sch Life Sci, Pharmaceut Res Lab, Arundel Bldg, Brighton BN1 9QJ, E Sussex, England.
   [Woodbine, Lisa; Carr, Antony M.] Univ Sussex, Sussex Ctr Genome Damage & Stabil GDSC, Sch Life Sci, Brighton BN1 9RQ, E Sussex, England.
   [Pillai, Amit R.; Maniruzzaman, Mohammed] Univ Texas Austin, Coll Pharm, Div Mol Pharmaceut & Drug Delivery, Pharmaceut Engn & 3D Printing PharmE3D Lab, Austin, TX 78712 USA.
C3 University of Sussex; University of Sussex; University of Texas System;
   University of Texas Austin
RP Nokhodchi, A (通讯作者)，Univ Sussex, Sch Life Sci, Pharmaceut Res Lab, Arundel Bldg, Brighton BN1 9QJ, E Sussex, England.; Maniruzzaman, M (通讯作者)，Univ Texas Austin, Coll Pharm, Div Mol Pharmaceut & Drug Delivery, Pharmaceut Engn & 3D Printing PharmE3D Lab, Austin, TX 78712 USA.
EM yw354@sussex.ac.uk; l.j.woodbine@sussex.ac.uk; a.m.carr@sussex.ac.uk;
   arpillai@utexas.edu; a.nokhodchi@sussex.ac.uk;
   M.Maniruzzaman@austin.utexas.edu
RI Nokhodchi, Ali/D-2357-2010; Maniruzzaman, Mohammed/G-3905-2014
OI Nokhodchi, Ali/0000-0002-3244-2482; Wu, Yan/0000-0002-0470-4908;
   Maniruzzaman, Mohammed/0000-0002-3373-5586
FU MDPI Pharmaceutics; Wellcome Trust [110047/Z/15/Z]; Wellcome Trust
   [110047/Z/15/Z, GRANTS:16825460] Funding Source: Wellcome Trust
FX The article processing charge (APC) was funded by MDPI Pharmaceutics for
   winning the best paper award in recognition of the outstanding paper,
   "Advanced Pharmaceutical Applications of Hot-Melt Extrusion Coupled with
   Fused Deposition Modelling (FDM) 3D Printing for Personalised Drug
   Delivery", Pharmaceutics 2018, 10(4), 203;
   https://doi.org/10.3390/pharmaceutics10040203. Furthermore, A.M.C.
   acknowledgesWellcome Trust award 110047/Z/15/Z.
CR Ahlfeld T, 2020, ACS APPL MATER INTER, V12, P12557, DOI 10.1021/acsami.0c00710
   Akbari J, 2000, STP PHARMA SCI, V10, P473
   [Anonymous], 2010, SOL TECHN INF
   [BASF SE 2020 BASF SE], 2020, SOL BETT SOL BIOAV
   Choi YJ, 2016, ADV HEALTHC MATER, V5, P2636, DOI 10.1002/adhm.201600483
   DIASIO RB, 1989, CLIN PHARMACOKINET, V16, P215, DOI 10.2165/00003088-198916040-00002
   Gudapati H, 2016, BIOMATERIALS, V102, P20, DOI 10.1016/j.biomaterials.2016.06.012
   Hong Y., 2016, Advances in Polyurethane Biomaterials, P543, DOI [10.1016/B978-0-08-100614-6.00019-6, DOI 10.1016/B978-0-08-100614-6.00019-6]
   Kang HW, 2016, NAT BIOTECHNOL, V34, P312, DOI 10.1038/nbt.3413
   Kanmani P, 2013, CARBOHYD POLYM, V97, P421, DOI 10.1016/j.carbpol.2013.04.048
   Kenny SM, 2003, J MATER SCI-MATER M, V14, P923, DOI 10.1023/A:1026394530192
   Kilian D, 2020, SCI REP-UK, V10, DOI 10.1038/s41598-020-65050-9
   Kim BS, 2017, BIOFABRICATION, V9, DOI 10.1088/1758-5090/aa71c8
   Kistler S.F., 1997, LIQUID FILM COATING, P401
   Lee J, 2020, CARBOHYD POLYM, V250, DOI 10.1016/j.carbpol.2020.116914
   Lepowsky Eric, 2018, Bioprinting, V11, pe00034, DOI 10.1016/j.bprint.2018.e00034
   Lepowsky E, 2018, INT J BIOPRINTING, V4, DOI 10.18063/IJB.v4i1.119
   Malda J, 2013, ADV MATER, V25, P5011, DOI 10.1002/adma.201302042
   Maniruzzaman M., 2019, 3D 4D PRINTING BIOM
   Maniruzzaman M, 2015, J PHARM PHARMACOL, V67, P43, DOI 10.1111/jphp.12319
   Moroni L, 2018, TRENDS BIOTECHNOL, V36, P384, DOI 10.1016/j.tibtech.2017.10.015
   Murphy SV, 2014, NAT BIOTECHNOL, V32, P773, DOI 10.1038/nbt.2958
   Park JY, 2018, MICROELECTRON ENG, V200, P1, DOI 10.1016/j.mee.2018.08.004
   Pina S, 2019, MATERIALS, V12, DOI 10.3390/ma12111824
   Sakai S, 2020, MATER TODAY BIO, V8, DOI 10.1016/j.mtbio.2020.100078
   Shi KJ, 2019, PHARMACEUTICS, V11, DOI 10.3390/pharmaceutics11040150
   Trombetta RP, 2019, PHARMACEUTICS, V11, DOI 10.3390/pharmaceutics11020094
   Van Belleghem S, 2020, ADV FUNCT MATER, V30, DOI 10.1002/adfm.201907145
   Wu Y, 2019, POLYMERS-BASEL, V11, DOI 10.3390/polym11121924
   Xu HHK, 2017, BONE RES, V5, DOI 10.1038/boneres.2017.56
NR 30
TC 25
Z9 25
U1 9
U2 40
PU MDPI
PI BASEL
PA ST ALBAN-ANLAGE 66, CH-4052 BASEL, SWITZERLAND
EI 1999-4923
J9 PHARMACEUTICS
JI Pharmaceutics
PD NOV
PY 2020
VL 12
IS 11
AR 1077
DI 10.3390/pharmaceutics12111077
PG 15
WC Pharmacology & Pharmacy
WE Science Citation Index Expanded (SCI-EXPANDED)
SC Pharmacology & Pharmacy
GA OY8VB
UT WOS:000594517500001
PM 33187124
OA Green Published, gold
DA 2023-12-20
ER

PT J
AU Cabrera-Andrade, A
   López-Cortés, A
   Jaramillo-Koupermann, G
   González-Díaz, H
   Pazos, A
   Munteanu, CR
   Pérez-Castillo, Y
   Tejera, E
AF Cabrera-Andrade, Alejandro
   Lopez-Cortes, Andres
   Jaramillo-Koupermann, Gabriela
   Gonzalez-Diaz, Humberto
   Pazos, Alejandro
   Munteanu, Cristian R.
   Perez-Castillo, Yunierkis
   Tejera, Eduardo
TI A Multi-Objective Approach for Anti-Osteosarcoma Cancer Agents Discovery
   through Drug Repurposing
SO PHARMACEUTICALS
LA English
DT Article
DE osteosarcoma; machine learning; multi-objective model; virtual
   screening; drug repositioning
ID RAPAMYCIN INHIBITOR RIDAFOROLIMUS; RESISTANT PROSTATE-CANCER;
   SOFT-TISSUE SARCOMA; PHASE-III TRIAL; MAMMALIAN TARGET; STEM-CELLS;
   OPEN-LABEL; FRAGMENT; CABAZITAXEL; DOCETAXEL
AB Osteosarcoma is the most common type of primary malignant bone tumor. Although nowadays 5-year survival rates can reach up to 60-70%, acute complications and late effects of osteosarcoma therapy are two of the limiting factors in treatments. We developed a multi-objective algorithm for the repurposing of new anti-osteosarcoma drugs, based on the modeling of molecules with described activity for HOS, MG63, SAOS2, and U2OS cell lines in the ChEMBL database. Several predictive models were obtained for each cell line and those with accuracy greater than 0.8 were integrated into a desirability function for the final multi-objective model. An exhaustive exploration of model combinations was carried out to obtain the best multi-objective model in virtual screening. For the top 1% of the screened list, the final model showed a BEDROC = 0.562, EF = 27.6, and AUC = 0.653. The repositioning was performed on 2218 molecules described in DrugBank. Within the top-ranked drugs, we found: temsirolimus, paclitaxel, sirolimus, everolimus, and cabazitaxel, which are antineoplastic drugs described in clinical trials for cancer in general. Interestingly, we found several broad-spectrum antibiotics and antiretroviral agents. This powerful model predicts several drugs that should be studied in depth to find new chemotherapy regimens and to propose new strategies for osteosarcoma treatment.
C1 [Cabrera-Andrade, Alejandro; Perez-Castillo, Yunierkis; Tejera, Eduardo] Univ Las Amer, Grp Bioquimioinformat, Quito 170125, Ecuador.
   [Cabrera-Andrade, Alejandro] Univ Las Amer, Fac Ciencias Salud, Carrera Enfermeria, Quito 170125, Ecuador.
   [Cabrera-Andrade, Alejandro; Lopez-Cortes, Andres; Pazos, Alejandro; Munteanu, Cristian R.] Univ A Coruna, Fac Comp Sci, Dept Comp Sci & Informat Technol, Campus Elvina S-N, La Coruna 15071, Spain.
   [Lopez-Cortes, Andres] Univ UTE, Fac Ciencias Salud Eugenio Espejo, Ctr Invest Genet & Genom, Quito 170129, Ecuador.
   [Lopez-Cortes, Andres] Latin Amer Network Implementat & Validat Clin Pha, Madrid 28029, Spain.
   [Jaramillo-Koupermann, Gabriela] Hosp Especialidades Eugenio Espejo, Subproc Anat Patol, Lab Biol Mol, Quito 170403, Ecuador.
   [Gonzalez-Diaz, Humberto] Univ Basque Country, UPV EHU, Dept Organ & Inorgan Chem, Leioa 48940, Spain.
   [Gonzalez-Diaz, Humberto] Univ Basque Country, UPV EHU, Basque Ctr Biophys, CSIC, Leioa 48940, Spain.
   [Gonzalez-Diaz, Humberto] Ikerbasque, Basque Fdn Sci, Bilbao 48011, Spain.
   [Pazos, Alejandro; Munteanu, Cristian R.] Univ Hosp Complex A Coruna CHUAC, Biomed Res Inst A Coruna INIBIC, La Coruna 15006, Spain.
   [Perez-Castillo, Yunierkis] Univ Las Amer, Escuela Ciencias Fis & Matemat, Quito 170125, Ecuador.
   [Tejera, Eduardo] Univ Las Amer, Fac Ingn & Ciencias Agr, Quito 170125, Ecuador.
C3 Universidad de Las Americas - Ecuador; Universidad de Las Americas -
   Ecuador; Universidade da Coruna; University of Basque Country; Consejo
   Superior de Investigaciones Cientificas (CSIC); University of Basque
   Country; CSIC - UPV EHU - Instituto Biofisika; Basque Foundation for
   Science; Universidade da Coruna; Instituto de Investigacion Biomedica de
   A Coruna (INIBIC); Complejo Hospitalario Universitario A Coruna;
   Universidad de Las Americas - Ecuador; Universidad de Las Americas -
   Ecuador
RP Cabrera-Andrade, A; Tejera, E (通讯作者)，Univ Las Amer, Grp Bioquimioinformat, Quito 170125, Ecuador.; Cabrera-Andrade, A (通讯作者)，Univ Las Amer, Fac Ciencias Salud, Carrera Enfermeria, Quito 170125, Ecuador.; Cabrera-Andrade, A (通讯作者)，Univ A Coruna, Fac Comp Sci, Dept Comp Sci & Informat Technol, Campus Elvina S-N, La Coruna 15071, Spain.; Tejera, E (通讯作者)，Univ Las Amer, Fac Ingn & Ciencias Agr, Quito 170125, Ecuador.
EM raul.cabrera@udla.edu.ec; aalc84@gmail.com; gaby_jaramillok@yahoo.com;
   humberto.gonzalezdiaz@ehu.es; apazos@udc.es; c.munteanu@udc.es;
   yunierkis.perez@udla.edu.ec; eduardo.tejera@udla.edu.ec
RI Pazos, Alejandro/AAI-5887-2020; Díaz, Humbert G./A-6785-2012;
   López-Cortés, Andrés/ABG-3700-2020; Perez-Castillo,
   Yunierkis/AAY-1756-2020; Pazos Sierra, Alejandro/K-8927-2017
OI Díaz, Humbert G./0000-0002-9392-2797; López-Cortés,
   Andrés/0000-0003-1503-1929; Perez-Castillo,
   Yunierkis/0000-0002-3710-0035; Cabrera-Andrade,
   Alejandro/0000-0001-9702-6618; Jaramillo-Koupermann,
   Gabriela/0000-0001-8068-1763; Pazos Sierra,
   Alejandro/0000-0003-2324-238X; Tejera, Eduardo/0000-0002-1377-0413
FU Universidad de Las Americas, Quito, Ecuador [ENF.RCA.18.01]; Ministry of
   Competitiveness and Economy [CTQ2016-74881-P]; Ministry of Science and
   Innovation [PID2019-104148GB-I00]; Basque Government
   [(IT1045-16)-2016-2021]
FX This researchwas funded byUniversidad de Las Americas, Quito, Ecuador,
   grant number ENF.RCA.18.01, by Ministry of Competitiveness and Economy
   (CTQ2016-74881-P), Ministry of Science and Innovation
   (PID2019-104148GB-I00), and Basque Government (IT1045-16)-2016-2021.
CR Amoroso L, 2020, EUR J CANCER, V135, P89, DOI 10.1016/j.ejca.2020.04.031
   Bahrami F, 2012, MINI-REV MED CHEM, V12, P44, DOI 10.2174/138955712798868977
   Bediaga H, 2018, ACS COMB SCI, V20, P621, DOI 10.1021/acscombsci.8b00090
   Biermann JS, 2017, J NATL COMPR CANC NE, V15, P155, DOI 10.6004/jnccn.2017.0017
   Bishop Michael W, 2016, F1000Res, V5, DOI 10.12688/f1000research.8228.1
   Bolognesi ML, 2016, CHEMMEDCHEM, V11, P1190, DOI 10.1002/cmdc.201600161
   Braga RC, 2014, CURR TOP MED CHEM, V14, P1899, DOI 10.2174/1568026614666140929120749
   Brown AS, 2018, BRIEF BIOINFORM, V19, P174, DOI 10.1093/bib/bbw110
   Cabrera-Andrade A, 2020, INT J MOL SCI, V21, DOI 10.3390/ijms21031053
   Chalise P, 2014, TRANSL CANCER RES, V3, P202, DOI 10.3978/j.issn.2218-676X.2014.06.03
   Chawla SP, 2012, J CLIN ONCOL, V30, P78, DOI 10.1200/JCO.2011.35.6329
   Chem Axon J, CHEM OFF
   Chen TQ, 2016, KDD'16: PROCEEDINGS OF THE 22ND ACM SIGKDD INTERNATIONAL CONFERENCE ON KNOWLEDGE DISCOVERY AND DATA MINING, P785, DOI 10.1145/2939672.2939785
   Comprehensive National Cancer, 2010, NCCN CLIN PRACT GUID
   Cruz-Monteagudo M, 2017, DRUG DISCOV TODAY, V22, P994, DOI 10.1016/j.drudis.2017.02.004
   de Azevedo JWV, 2020, ONCOL LETT, V19, P1099, DOI 10.3892/ol.2019.11229
   de Bono JS, 2010, LANCET, V376, P1147, DOI 10.1016/S0140-6736(10)61389-X
   de Jong J, 2018, LEUKEMIA LYMPHOMA, V59, P2888, DOI 10.1080/10428194.2018.1460474
   de Wit R, 2019, NEW ENGL J MED, V381, P2506, DOI 10.1056/NEJMoa1911206
   Demetri GD, 2013, J CLIN ONCOL, V31, P2485, DOI 10.1200/JCO.2012.45.5766
   Ding XW, 2016, ONCOTARGET, V7, P20080, DOI 10.18632/oncotarget.7914
   Duchman KR, 2015, CANCER EPIDEMIOL, V39, P593, DOI 10.1016/j.canep.2015.05.001
   Durfee RA, 2016, RHEUMATOL THER, V3, P221, DOI 10.1007/s40744-016-0046-y
   Fiorillo M, 2019, AGING-US, V11, P2202, DOI 10.18632/aging.101905
   Gaulton A, 2017, NUCLEIC ACIDS RES, V45, pD945, DOI 10.1093/nar/gkw1074
   Gupta A, 2020, J BIOL CHEM, V295, P2057, DOI 10.1074/jbc.RA119.010770
   Harrison DJ, 2018, EXPERT REV ANTICANC, V18, P39, DOI 10.1080/14737140.2018.1413939
   Hattinger CM, 2016, PHARMACOGENOMICS, V17, P2097, DOI 10.2217/pgs-2016-0116
   Huang GH, 2017, COMB CHEM HIGH T SCR, V20, P831, DOI 10.2174/1386207321666171221112835
   Hussain A, 2019, CANCER CHEMOTH PHARM, V84, P551, DOI 10.1007/s00280-019-03870-x
   Issa NT, 2021, SEMIN CANCER BIOL, V68, P132, DOI 10.1016/j.semcancer.2019.12.011
   Kirchmair J, 2008, J COMPUT AID MOL DES, V22, P213, DOI 10.1007/s10822-007-9163-6
   Koudijs KKM, 2018, SCI REP-UK, V8, DOI 10.1038/s41598-018-23195-8
   Kumar R, 2014, SCI REP-UK, V4, DOI 10.1038/srep04668
   Lamb R, 2015, ONCOTARGET, V6, P4569, DOI 10.18632/oncotarget.3174
   Langedijk J, 2015, DRUG DISCOV TODAY, V20, P1027, DOI 10.1016/j.drudis.2015.05.001
   Li X, 2017, ONCOL LETT, V13, P4378, DOI 10.3892/ol.2017.5953
   Lo YC, 2018, DRUG DISCOV TODAY, V23, P1538, DOI 10.1016/j.drudis.2018.05.010
   Lo YC, 2017, SCI REP-UK, V7, DOI 10.1038/s41598-017-11508-2
   Longhi A, 2019, ACTA ONCOL, V58, P124, DOI 10.1080/0284186X.2018.1503714
   López-Cortés A, 2020, SCI REP-UK, V10, DOI 10.1038/s41598-020-62279-2
   Ma XH, 2010, PHARM RES-DORDR, V27, P739, DOI 10.1007/s11095-010-0065-2
   Maksimovic-Ivanic D, 2017, INT J CANCER, V140, P1713, DOI 10.1002/ijc.30529
   Marko TA, 2016, PEDIATR BLOOD CANCER, V63, P1006, DOI 10.1002/pbc.25963
   Markowska A, 2019, BIOORG MED CHEM LETT, V29, P1549, DOI 10.1016/j.bmcl.2019.04.045
   Mendez D, 2019, NUCLEIC ACIDS RES, V47, pD930, DOI 10.1093/nar/gky1075
   Misaghi A, 2018, SICOT-J, V4, DOI 10.1051/sicotj/2017028
   Murphy RF, 2011, NAT CHEM BIOL, V7, P327, DOI 10.1038/nchembio.576
   Mysinger MM, 2012, J MED CHEM, V55, P6582, DOI 10.1021/jm300687e
   Nagamalla L, 2021, J BIOMOL STRUCT DYN, V39, P2056, DOI 10.1080/07391102.2020.1742791
   Omer N, 2017, EUR J CANCER, V75, P98, DOI 10.1016/j.ejca.2017.01.005
   Ottaviani G, 2009, CANCER TREAT RES, V152, P3, DOI 10.1007/978-1-4419-0284-9_1
   Oudard S, 2017, J CLIN ONCOL, V35, P3189, DOI 10.1200/JCO.2016.72.1068
   Park Kyungsoo, 2019, Transl Clin Pharmacol, V27, P59, DOI 10.12793/tcp.2019.27.2.59
   Parvathaneni V, 2019, DRUG DISCOV TODAY, V24, P2076, DOI 10.1016/j.drudis.2019.06.014
   Peng HC, 2005, IEEE T PATTERN ANAL, V27, P1226, DOI 10.1109/TPAMI.2005.159
   Perez-Castillo Y, 2018, PLOS ONE, V13, DOI 10.1371/journal.pone.0192176
   Petroni G, 2019, DATA BRIEF, V26, DOI 10.1016/j.dib.2019.104406
   Pötter T, 1998, J MED CHEM, V41, P478, DOI 10.1021/jm9700878
   Pushpakom S, 2019, NAT REV DRUG DISCOV, V18, P41, DOI 10.1038/nrd.2018.168
   Qayed M, 2020, PEDIATR BLOOD CANCER, V67, DOI 10.1002/pbc.28134
   Ramsay RR, 2018, CLIN TRANSL MED, V7, DOI 10.1186/s40169-017-0181-2
   Reynolds CP, 2015, PEDIATR BLOOD CANCER, V62, P1897, DOI 10.1002/pbc.25611
   Ruggiu F, 2010, MOL INFORM, V29, P855, DOI 10.1002/minf.201000099
   Schwartz GK, 2013, LANCET ONCOL, V14, P371, DOI 10.1016/S1470-2045(13)70049-4
   Serra M, 2017, PHARMACOGENOMICS J, V17, P11, DOI 10.1038/tpj.2016.45
   Singh H, 2016, BMC CANCER, V16, DOI 10.1186/s12885-016-2082-y
   Song KH, 2019, INT ORTHOP, V43, P1983, DOI 10.1007/s00264-019-04348-4
   Speck-Planche A, 2017, MOL DIVERS, V21, P511, DOI 10.1007/s11030-017-9731-1
   Speck-Planche A, 2011, EUR J MED CHEM, V46, P5910, DOI 10.1016/j.ejmech.2011.09.055
   Taran SJ, 2017, INDIAN J MED PAEDIAT, V38, P33, DOI 10.4103/0971-5851.203513
   Trucco MM, 2018, CLIN SARCOMA RES, V8, DOI 10.1186/s13569-018-0107-9
   Truchon JF, 2007, J CHEM INF MODEL, V47, P488, DOI 10.1021/ci600426e
   van der Graaf WTA, 2012, LANCET, V379, P1879, DOI 10.1016/S0140-6736(12)60651-5
   van Nuffel AMT, 2015, ECANCERMEDICALSCIENC, V9, DOI 10.3332/ecancer.2015.513
   Varnek A, 2005, J COMPUT AID MOL DES, V19, P693, DOI 10.1007/s10822-005-9008-0
   Varnek A, 2008, CURR COMPUT-AID DRUG, V4, P191, DOI 10.2174/157340908785747465
   Vos HI, 2016, DRUG DISCOV TODAY, V21, P1775, DOI 10.1016/j.drudis.2016.06.022
   Wei GG, 2019, PATHOL RES PRACT, V215, DOI 10.1016/j.prp.2019.03.007
   Xin S, 2020, J BONE ONCOL, V21, DOI 10.1016/j.jbo.2020.100281
   Xue HQ, 2018, INT J BIOL SCI, V14, P1232, DOI 10.7150/ijbs.24612
NR 81
TC 7
Z9 8
U1 4
U2 10
PU MDPI
PI BASEL
PA ST ALBAN-ANLAGE 66, CH-4052 BASEL, SWITZERLAND
EI 1424-8247
J9 PHARMACEUTICALS-BASE
JI Pharmaceuticals
PD NOV
PY 2020
VL 13
IS 11
AR 409
DI 10.3390/ph13110409
PG 16
WC Chemistry, Medicinal; Pharmacology & Pharmacy
WE Science Citation Index Expanded (SCI-EXPANDED)
SC Pharmacology & Pharmacy
GA OX8LE
UT WOS:000593808600001
PM 33266378
OA Green Published, gold
DA 2023-12-20
ER

PT J
AU Ando, T
   Ichikawa, J
   Fujimaki, T
   Taniguchi, N
   Takayama, Y
   Haro, H
AF Ando, Takashi
   Ichikawa, Jiro
   Fujimaki, Taro
   Taniguchi, Naofumi
   Takayama, Yoshihiro
   Haro, Hirotaka
TI Gemcitabine and Rapamycin Exhibit Additive Effect against Osteosarcoma
   by Targeting Autophagy and Apoptosis
SO CANCERS
LA English
DT Article
DE gemcitabine; rapamycin; autophagy; apoptosis; angiogenesis
ID PHASE-II TRIAL; MAMMALIAN TARGET; CHEMOTHERAPY; DOCETAXEL; SIROLIMUS;
   PATHWAY; CYCLOPHOSPHAMIDE; METASTASIS; INHIBITION; SURVIVAL
AB Simple Summary
   Osteosarcoma is the most common solid cancer of the bone. Unfortunately, the expected outcome for patients with this and similar types of cancers has changed little over the last 20 years. One important need is to develop new therapies that overcome the development of drug resistance in osteosarcoma cells. The drug gemcitabine (Gem) can kill osteosarcoma cells and prevent them from growing and spreading. Another drug, rapamycin (Rapa), can also kill osteosarcoma cells, but does so in a different way. Here, we investigated whether a combination of Rapa and Gem would exhibit better osteosarcoma treatment efficiency than Rapa and Gem monotherapies. We found that this drug combination was very effective at killing osteosarcoma cells, both in cell cultures and in mice, and the combinatorial treatment was better than treatment with a single agent. Therefore, combinatorial therapy with Gem and Rapa may be an effective approach for treating drug resistant osteosarcoma cells.
   The overall prognosis for sarcoma-based cancer patients has remained largely unchanged over the past 10 years. Because there is no effective anticancer drug for patients with chemoresistant osteosarcoma (OS), novel approaches are needed to improve the prognosis. Here, we investigated whether rapamycin (Rapa) could enhance the anti-tumor effects of gemcitabine (Gem) in OS. Gem dose-dependently killed the OS cells, but exhibited much lower cytotoxicity on osteoblasts. Treatment with a combination Gem and Rapa was much more effective than that of either single agent with respect to reducing cell viability, cell invasion, cell migration, and vascular endothelial growth factor production in vitro. Moreover, the combination of these agents suppressed tumor growth, angiogenesis, and lung metastasis in allograft and xenograft murine models of OS with minimal adverse effects. Overall, the combination therapy prolonged the overall survival of tumor-bearing mice. Mechanistically, Gem induced apoptosis and increased the levels of cleaved caspases, while Rapa induced autophagy and microtubule-associated protein light chain 3 (LC3)-I/LC3-II expression both in vitro and in vivo. Our findings suggest that chemotherapy using Gem combined with Rapa may be a novel and promising therapeutic approach for the treatment of OS.
C1 [Ando, Takashi; Ichikawa, Jiro; Fujimaki, Taro; Taniguchi, Naofumi; Takayama, Yoshihiro; Haro, Hirotaka] Yamanashi Univ, Dept Orthopead Surg, Sch Med, Yamanashi 4093898, Japan.
C3 University of Yamanashi
RP Ando, T (通讯作者)，Yamanashi Univ, Dept Orthopead Surg, Sch Med, Yamanashi 4093898, Japan.
EM andou@yamanashi.ac.jp; jiro@yamanashi.ac.jp; tfujimaki@yamanashi.ac.jp;
   naofumit@yamanashi.ac.jp; ytakayama@yamanashi.ac.jp;
   haro@yamanashi.ac.jp
FU JSPS KAKENHI [16K10851, 18K09060, 19K09594, 20K17995, 20K18027];
   Grants-in-Aid for Scientific Research [GRANTS:15096133, 20K17995,
   GRANTS:15095371, 20K18027, GRANTS:15060497, 19K09594, GRANTS:14774452,
   18K09060, GRANTS:14690204, 16K10851] Funding Source: KAKEN
FX This research was funded by JSPS KAKENHI, grant numbers 16K10851,
   18K09060, 19K09594, 20K17995, and 20K18027.
CR Al Saedi A, 2020, J GERONTOL A-BIOL, V75, P58, DOI 10.1093/gerona/glz149
   Ando T, 2005, J ORTHOP RES, V23, P964, DOI 10.1016/j.orthres.2005.01.010
   Arndt CAS, 1999, NEW ENGL J MED, V341, P342, DOI 10.1056/NEJM199907293410507
   Benjamin RS, 2020, ADV EXP MED BIOL, V1257, P1, DOI 10.1007/978-3-030-43032-0_1
   Cao C, 2006, CANCER RES, V66, P10040, DOI 10.1158/0008-5472.CAN-06-0802
   Caporarello N, 2017, MOL MED REP, V16, P4393, DOI 10.3892/mmr.2017.7179
   Chawla SP, 2012, J CLIN ONCOL, V30, P78, DOI 10.1200/JCO.2011.35.6329
   Chen M, 2014, INT J MOL MED, V34, P276, DOI 10.3892/ijmm.2014.1772
   Codogno P, 2005, CELL DEATH DIFFER, V12, P1509, DOI 10.1038/sj.cdd.4401751
   Dennis MD, 2011, J BIOL CHEM, V286, P8287, DOI 10.1074/jbc.M110.209171
   Díaz-Troya S, 2008, AUTOPHAGY, V4, P851, DOI 10.4161/auto.6555
   du Rusquec P, 2020, THER ADV MED ONCOL, V12, DOI 10.1177/1758835920940939
   Duffaud F, 2012, EUR J CANCER, V48, P564, DOI 10.1016/j.ejca.2011.12.015
   Dunlop EA, 2014, SEMIN CELL DEV BIOL, V36, P121, DOI 10.1016/j.semcdb.2014.08.006
   Han TY, 2020, CELL TRANSPLANT, V29, DOI 10.1177/0963689720926153
   Inwald EC, 2013, BREAST CANCER RES TR, V139, P539, DOI 10.1007/s10549-013-2560-8
   Ishibashi Y, 2019, ANTICANCER RES, V39, P649, DOI 10.21873/anticanres.13159
   Jia SQ, 2016, ANTICANCER RES, V36, P1111
   Jung CH, 2010, FEBS LETT, V584, P1287, DOI 10.1016/j.febslet.2010.01.017
   Lamplot JD, 2013, CURR CANCER THER REV, V9, P55, DOI 10.2174/1573394711309010006
   Leu KM, 2004, J CLIN ONCOL, V22, P1706, DOI 10.1200/JCO.2004.08.043
   Li L, 2004, ANTICANCER RES, V24, P1973
   Liu WT, 2020, ADV EXP MED BIOL, V1207, P275, DOI 10.1007/978-981-15-4272-5_20
   Luetke A, 2014, CANCER TREAT REV, V40, P523, DOI 10.1016/j.ctrv.2013.11.006
   Maki RG, 2007, ONCOLOGIST, V12, P999, DOI 10.1634/theoncologist.12-8-999
   Martin-Broto J, 2017, ANN ONCOL, V28, P2994, DOI 10.1093/annonc/mdx536
   Martin-Liberal J, 2014, BRIT J CANCER, V111, P858, DOI 10.1038/bjc.2014.370
   Massimo B, 2009, CANCER-AM CANCER SOC, V115, P2980, DOI 10.1002/cncr.24368
   Mini E, 2006, ANN ONCOL, V17, pV7, DOI 10.1093/annonc/mdj941
   Miyake N, 2012, ONCOL REP, V28, P848, DOI 10.3892/or.2012.1855
   Morrow JJ, 2018, NAT MED, V24, P176, DOI 10.1038/nm.4475
   Mousa Luay, 2015, Biomark Cancer, V7, P13, DOI 10.4137/BIC.S25250
   Navid F, 2008, CANCER, V113, P419, DOI 10.1002/cncr.23586
   Nikoletopoulou V, 2013, BBA-MOL CELL RES, V1833, P3448, DOI 10.1016/j.bbamcr.2013.06.001
   Paquette M, 2018, CANCERS, V10, DOI 10.3390/cancers10010018
   Prater S., 2020, CANC OSTEOSARCOMA
   Richardsen E, 2017, PLOS ONE, V12, DOI 10.1371/journal.pone.0186852
   Ritter J, 2010, ANN ONCOL, V21, P320, DOI 10.1093/annonc/mdq276
   Ropolo A, 2020, FRONT ENDOCRINOL, V11, DOI 10.3389/fendo.2020.00411
   Saito M, 2018, J BONE MINER RES, V33, P2048, DOI 10.1002/jbmr.3537
   Saman H, 2020, CANCERS, V12, DOI 10.3390/cancers12051172
   Sato N, 2016, BONE, V83, P23, DOI 10.1016/j.bone.2015.10.005
   Schuetze SM, 2012, EUR J CANCER, V48, P1347, DOI 10.1016/j.ejca.2012.03.022
   Siegel RL, 2021, CA-CANCER J CLIN, V71, P7, DOI [10.3322/caac.21254, 10.3322/caac.20073, 10.3322/caac.20006, 10.3322/caac.21654, 10.3322/caac.21332, 10.3322/caac.21551, 10.3322/caac.21601, 10.3322/caac.21387]
   Takahara T, 2020, J BIOMED SCI, V27, DOI 10.1186/s12929-020-00679-2
   Tamaddoni A, 2020, PHARMACOL RES, V156, DOI 10.1016/j.phrs.2020.104798
   Usman RM, 2021, ASIA-PAC J CLIN ONCO, V17, P193, DOI 10.1111/ajco.13449
   Wang B, 2015, ONCOTARGET, V6, P38348, DOI 10.18632/oncotarget.5276
   Wu ML, 2018, ANN CLIN TRANSL NEUR, V5, P138, DOI 10.1002/acn3.507
   Xiao X, 2014, PEDIATR DRUGS, V16, P503, DOI 10.1007/s40272-014-0095-z
   Yu WX, 2020, EUR REV MED PHARMACO, V24, P915, DOI 10.26355/eurrev_202001_20076
   Yun CW, 2018, INT J MOL SCI, V19, DOI 10.3390/ijms19113466
   Zhang Y, 2018, ONCOL LETT, V16, P6228, DOI 10.3892/ol.2018.9434
   Zhou QA, 2010, MED ONCOL, V27, P1239, DOI 10.1007/s12032-009-9365-y
   Zhu JH, 2018, BIOTECHNOL APPL BIOC, V65, P665, DOI 10.1002/bab.1657
NR 55
TC 18
Z9 18
U1 0
U2 7
PU MDPI
PI BASEL
PA ST ALBAN-ANLAGE 66, CH-4052 BASEL, SWITZERLAND
EI 2072-6694
J9 CANCERS
JI Cancers
PD NOV
PY 2020
VL 12
IS 11
AR 3097
DI 10.3390/cancers12113097
PG 20
WC Oncology
WE Science Citation Index Expanded (SCI-EXPANDED)
SC Oncology
GA OX6CT
UT WOS:000593650900001
PM 33114161
OA Green Published, gold
DA 2023-12-20
ER

PT J
AU Somarelli, JA
   Rupprecht, G
   Altunel, E
   Flamant, EM
   Rao, S
   Sivaraj, D
   Lazarides, AL
   Hoskinson, SM
   Sheth, MU
   Cheng, S
   Kim, SY
   Ware, KE
   Agarwal, A
   Cullen, MM
   Selmic, LE
   Everitt, JI
   McCall, SJ
   Eward, C
   Eward, WC
   Hsu, DS
AF Somarelli, Jason A.
   Rupprecht, Gabrielle
   Altunel, Erdem
   Flamant, Etienne M.
   Rao, Sneha
   Sivaraj, Dharshan
   Lazarides, Alexander L.
   Hoskinson, Sarah M.
   Sheth, Maya U.
   Cheng, Serene
   Kim, So Young
   Ware, Kathryn E.
   Agarwal, Anika
   Cullen, Mark M.
   Selmic, Laura E.
   Everitt, Jeffrey I.
   McCall, Shannon J.
   Eward, Cindy
   Eward, William C.
   Hsu, David S.
TI A Comparative Oncology Drug Discovery Pipeline to Identify and Validate
   New Treatments for Osteosarcoma
SO CANCERS
LA English
DT Article
DE comparative oncology; patient-derived xenografts; precision medicine;
   CRM1; proteasome; sarcoma
ID PATIENT-DERIVED ORGANOIDS; COLORECTAL-CANCER; NUCLEAR EXPORT; CANINE
   OSTEOSARCOMA; MULTIPLE-MYELOMA; MODEL; CHEMOTHERAPY; EURAMOS-1
AB Simple Summary
   Osteosarcoma is a rare bone cancer that occurs primarily in children. The discovery of new treatments for osteosarcoma and other rare cancer types has been severely limited by access to patient samples to study these often-complex diseases. Here we capitalize on naturally-occurring cancers in pet dogs to study the biology of these rare cancers. Using living cells from canine and human patients to test thousands of drugs simultaneously, we identify a unique combination of drugs that disrupts protein degradation and protein trafficking in cancer cells. This drug combination represents a promising new treatment to treat both dogs and people with osteosarcoma.
   Background: Osteosarcoma is a rare but aggressive bone cancer that occurs primarily in children. Like other rare cancers, treatment advances for osteosarcoma have stagnated, with little improvement in survival for the past several decades. Developing new treatments has been hampered by extensive genomic heterogeneity and limited access to patient samples to study the biology of this complex disease. Methods: To overcome these barriers, we combined the power of comparative oncology with patient-derived models of cancer and high-throughput chemical screens in a cross-species drug discovery pipeline. Results: Coupling in vitro high-throughput drug screens on low-passage and established cell lines with in vivo validation in patient-derived xenografts we identify the proteasome and CRM1 nuclear export pathways as therapeutic sensitivities in osteosarcoma, with dual inhibition of these pathways inducing synergistic cytotoxicity. Conclusions: These collective efforts provide an experimental framework and set of new tools for osteosarcoma and other rare cancers to identify and study new therapeutic vulnerabilities.
C1 [Somarelli, Jason A.; Rupprecht, Gabrielle; Altunel, Erdem; Flamant, Etienne M.; Sivaraj, Dharshan; Sheth, Maya U.; Cheng, Serene; Ware, Kathryn E.; Agarwal, Anika; Hsu, David S.] Duke Univ, Dept Med, Med Ctr, Durham, NC 27710 USA.
   [Somarelli, Jason A.; Everitt, Jeffrey I.; McCall, Shannon J.; Eward, William C.; Hsu, David S.] Duke Canc Inst, Durham, NC 27710 USA.
   [Rao, Sneha; Lazarides, Alexander L.; Hoskinson, Sarah M.; Cullen, Mark M.; Eward, William C.] Duke Univ, Dept Orthopaed, Med Ctr, Durham, NC 27710 USA.
   [Kim, So Young] Duke Univ, Dept Mol Genet & Microbiol, Med Ctr, Durham, NC 27710 USA.
   [Selmic, Laura E.] Ohio State Univ, Coll Vet Med, Columbus, OH 43210 USA.
   [Everitt, Jeffrey I.; McCall, Shannon J.] Duke Univ, Dept Pathol, Med Ctr, Durham, NC 27710 USA.
   [Eward, Cindy] Triangle Vet Referral Hosp, Surg Serv, Durham, NC 27710 USA.
C3 Duke University; Duke University; Duke University; Duke University;
   University System of Ohio; Ohio State University; Duke University
RP Somarelli, JA (通讯作者)，Duke Univ, Dept Med, Med Ctr, Durham, NC 27710 USA.; Somarelli, JA (通讯作者)，Duke Canc Inst, Durham, NC 27710 USA.
EM jason.somarelli@duke.edu; gabrielle.rupprecht@duke.edu;
   erdemaltunel90@gmail.com; etienne.flamant@duke.edu; sneha.rao@duke.edu;
   ds311@stanford.edu; alexander.lazarides@duke.edu;
   sarah.hoskinson@duke.edu; maya.sheth@duke.edu; serene.cheng@duke.edu;
   soyoung.kim@duke.edu; kathryn.ware@duke.edu; anika.agarwal@duke.edu;
   mark.cullen@duke.edu; selmic.1@osu.edu; jeffrey.everitt@duke.edu;
   Shannon.mccall@duke.edu; cindyewarddvm@tvrhdurham.com;
   william.eward@duke.edu; shiaowen.hsu@duke.edu
OI Sheth, Maya/0000-0003-1466-8899; McCall, Shannon/0000-0003-3957-061X;
   Kim, So Young/0000-0002-5671-1878; Agarwal, Anika/0000-0002-8820-7297;
   Lazarides, Alexander/0000-0003-0704-1529; Cullen,
   Mark/0000-0003-1322-4858; Somarelli, Jason/0000-0003-1510-9343; Altunel,
   Erdem/0000-0003-1821-0156; Sivaraj, Dharshan/0000-0001-7453-0045;
   Everitt, Jeffrey/0000-0003-0273-6284
FU Triangle Center for Evolutionary Medicine; Hyundai Hope on Wheels; Ryan
   Foundation; Consortium for Canine Comparative Oncology; Orthopedic
   Research and Education Foundation Resident Research Grant
FX This work was supported by the Triangle Center for Evolutionary Medicine
   (J.A.S.), Hyundai Hope on Wheels (W.C.E.), the Ryan Foundation (W.C.E.),
   the Consortium for Canine Comparative Oncology (W.C.E./J.A.S.), and an
   Orthopedic Research and Education Foundation Resident Research Grant
   (A.L.L.).
CR Alexander TB, 2016, J CLIN ONCOL, V34, P4094, DOI 10.1200/JCO.2016.67.5066
   Altunel E, 2020, BMC CANCER, V20, DOI 10.1186/s12885-020-07090-y
   Angstadt AY, 2012, CANCER GENET-NY, V205, P572, DOI 10.1016/j.cancergen.2012.09.005
   Angstadt AY, 2011, GENE CHROMOSOME CANC, V50, P859, DOI 10.1002/gcc.20908
   Armenian Saro, 2018, Am Soc Clin Oncol Educ Book, V38, P3, DOI 10.1200/EDBK_100015
   August KJ, 2020, PEDIATR BLOOD CANCER, V67, DOI 10.1002/pbc.28062
   Barretina J, 2012, NATURE, V483, P603, DOI 10.1038/nature11003
   Bruun J, 2020, CLIN CANCER RES, V26, P4107, DOI 10.1158/1078-0432.CCR-19-3637
   Chanukuppa V, 2019, J PROTEOMICS, V209, DOI 10.1016/j.jprot.2019.103504
   Dolgin E, 2019, CANCER DISCOV, V9, P1150, DOI 10.1158/2159-8290.CD-NB2019-085
   Egas-Bejar Daniela, 2014, Oncoscience, V1, P167
   Ferrari S, 2012, J CLIN ONCOL, V30, P2112, DOI 10.1200/JCO.2011.38.4420
   Friebele Jill C, 2015, Am J Orthop (Belle Mead NJ), V44, P547
   Gao H, 2015, NAT MED, V21, P1318, DOI 10.1038/nm.3954
   He HT, 2014, ONCOL LETT, V7, P1352, DOI 10.3892/ol.2014.1935
   Kane RC, 2006, CLIN CANCER RES, V12, P2955, DOI 10.1158/1078-0432.CCR-06-0170
   Karlsson EK, 2013, GENOME BIOL, V14, DOI 10.1186/gb-2013-14-12-r132
   Kashyap T, 2016, ONCOTARGET, V7, P78883, DOI 10.18632/oncotarget.12428
   Kim W, 2011, MOL CELL, V44, P325, DOI 10.1016/j.molcel.2011.08.025
   Koga Y, 2019, CELLS-BASEL, V8, DOI 10.3390/cells8050418
   Lindblad-Toh K, 2005, NATURE, V438, P803, DOI 10.1038/nature04338
   Lu M, 2017, PLOS ONE, V12, DOI 10.1371/journal.pone.0169439
   Makielski KM, 2019, VET SCI, V6, DOI 10.3390/vetsci6020048
   Marina NM, 2016, LANCET ONCOL, V17, P1396, DOI 10.1016/S1470-2045(16)30214-5
   Markovina S, 2010, MOL CANCER, V9, DOI 10.1186/1476-4598-9-176
   Mirabello L, 2009, INT J CANCER, V125, P229, DOI 10.1002/ijc.24320
   Mofers A, 2017, CANCER METAST REV, V36, P635, DOI 10.1007/s10555-017-9697-6
   Nagarajan R, 2011, CANCER-AM CANCER SOC, V117, P625, DOI 10.1002/cncr.25446
   Neal JT, 2018, CELL, V175, P1972, DOI 10.1016/j.cell.2018.11.021
   Obeng EA, 2006, BLOOD, V107, P4907, DOI 10.1182/blood-2005-08-3531
   Ooft SN, 2019, SCI TRANSL MED, V11, DOI 10.1126/scitranslmed.aay2574
   Paoloni M, 2009, BMC GENOMICS, V10, DOI 10.1186/1471-2164-10-625
   Pauli C, 2017, CANCER DISCOV, V7, P462, DOI 10.1158/2159-8290.CD-16-1154
   Rao SR, 2020, FRONT ONCOL, V10, DOI 10.3389/fonc.2020.00117
   Rodriguez CO, 2014, ADV EXP MED BIOL, V804, P237, DOI 10.1007/978-3-319-04843-7_13
   Schiffman JD, 2015, PHILOS T R SOC B, V370, DOI 10.1098/rstb.2014.0231
   Scognamiglio G, 2019, BRIT J CANCER, V121, P979, DOI 10.1038/s41416-019-0616-1
   Somarelli JA, 2020, MOL CANCER THER, V19, P2516, DOI 10.1158/1535-7163.MCT-20-0454
   Somarelli JA, 2020, MOL BIOL EVOL, V37, P11, DOI 10.1093/molbev/msz254
   Stade K, 1997, CELL, V90, P1041, DOI 10.1016/S0092-8674(00)80370-0
   Sun QX, 2016, SIGNAL TRANSDUCT TAR, V1, DOI 10.1038/sigtrans.2016.10
   Taran SJ, 2017, INDIAN J MED PAEDIAT, V38, P33, DOI 10.4103/0971-5851.203513
   Taylor J, 2019, CANCER DISCOV, V9, P1452, DOI 10.1158/2159-8290.CD-19-0298
   Theodoropoulos N, 2020, TARGET ONCOL, V15, P697, DOI 10.1007/s11523-020-00758-2
   Turner JG, 2016, ONCOTARGET, V7, P78896, DOI 10.18632/oncotarget.12969
   van de Wetering M, 2015, CELL, V161, P933, DOI 10.1016/j.cell.2015.03.053
   Vlachogiannis G, 2018, SCIENCE, V359, P920, DOI 10.1126/science.aao2774
   Whelan JS, 2015, ANN ONCOL, V26, P407, DOI 10.1093/annonc/mdu526
   Wu TY, 2017, MOL CANCER THER, V16, P717, DOI 10.1158/1535-7163.MCT-16-0553
   Xu S, 2019, J CLIN MED, V8, DOI 10.3390/jcm8020205
NR 50
TC 8
Z9 8
U1 1
U2 10
PU MDPI
PI BASEL
PA ST ALBAN-ANLAGE 66, CH-4052 BASEL, SWITZERLAND
EI 2072-6694
J9 CANCERS
JI Cancers
PD NOV
PY 2020
VL 12
IS 11
AR 3335
DI 10.3390/cancers12113335
PG 14
WC Oncology
WE Science Citation Index Expanded (SCI-EXPANDED)
SC Oncology
GA OW2KN
UT WOS:000592722600001
PM 33187254
OA Green Published, gold, Green Submitted
DA 2023-12-20
ER

PT J
AU Hu, M
   Fang, J
   Zhang, Y
   Wang, X
   Zhong, WX
   Zhou, ZF
AF Hu, Meng
   Fang, Jie
   Zhang, Ying
   Wang, Xiang
   Zhong, Wenxing
   Zhou, Zhufa
TI Design and evaluation a kind of functional biomaterial for bone tissue
   engineering: Selenium/mesoporous bioactive glass nanospheres
SO JOURNAL OF COLLOID AND INTERFACE SCIENCE
LA English
DT Article
DE Mesoporous bioactive glasses nanospheres; Selenium; Filling biomaterial;
   Bone tissue engineering
ID MESOPOROUS SILICA NANOPARTICLES; DRUG-DELIVERY; SELENIUM; RELEASE; XPS;
   STRONTIUM; CARBON; METAL; NANOMATERIALS; MICROSPHERES
AB Conventional treatments of bone tumor involve removal followed by radiation and chemotherapeutic drugs that may have limitations and cause secondary damage. The development of functional filling biomaterial has led to a new strategy for tumor therapy. In this study, a novel therapeutic ion selenium doped mesoporous bioactive glasses (Se/MBG) nanospheres were successfully synthesized by a facile sol-gel technique using cetyl trimethyl ammonium bromide (CTAB) as the template, which had uniform spherical morphology (approximate to 400 nm), high surface area (>400 m(2)/g) and mesopore volume (approximate to 0.30 cm(3)/g). Results showed that hydroxyapatite formation ability and controllable doxorubicin (DOX) release and distinct degradation of Se/MBG nanospheres depended on the dose of Se4+. In vitro cell cultures showed that both Se/MBG and DOX-Se/MBG nanospheres had the culture time and dose dependent cytotoxicity to MG63 osteosarcoma cells. But DOX-Se/MBG nanospheres reduced the acute cytotoxicity to MG63 because of the co-operative effect of Se and DOX. Meanwhile, Se/MBG nanospheres were found to have selective cytotoxicity to cancer cells (MG63) and normal cells (MC3T3-E1), indicating that the prepared Se/MBG nanospheres had cell recognition function. These all note that the synthesized Se/MBG nanospheres can be used as a filling biomaterial for the bone tissue engineering. (C) 2020 Elsevier Inc. All rights reserved.
C1 [Hu, Meng; Zhang, Ying; Wang, Xiang; Zhong, Wenxing; Zhou, Zhufa] Soochow Univ, Coll Chem Chem Engn & Mat Sci, Suzhou 215123, Peoples R China.
   [Fang, Jie] Soochow Univ, Coll Pharmaceut Sci, Suzhou 215123, Peoples R China.
C3 Soochow University - China; Soochow University - China
RP Zhang, Y; Zhou, ZF (通讯作者)，Soochow Univ, Coll Chem Chem Engn & Mat Sci, Suzhou 215123, Peoples R China.
EM yingzhang@suda.edu.cn; zhouzhufa@suda.edu.cn
FU National Natural Science Foundation of China, China [51302177]; Priority
   Academic Program Development of Jiangsu Higher Education Institution
   (PAPD), China; State and Local Joint Engineering Laboratory, China for
   Novel Functional Polymeric Materials
FX We gratefully acknowledge Prof. Mingzhong Li for help with in vitro
   osteosarcoma MG63 cells culture test. The authors gratefully acknowledge
   the support provided by National Natural Science Foundation of China,
   China (51302177), Priority Academic Program Development of Jiangsu
   Higher Education Institution (PAPD), China and State and Local Joint
   Engineering Laboratory, China for Novel Functional Polymeric Materials.
CR Anirudhan TS, 2016, CARBOHYD POLYM, V136, P1118, DOI 10.1016/j.carbpol.2015.10.019
   Arcos D, 2010, ACTA BIOMATER, V6, P2874, DOI 10.1016/j.actbio.2010.02.012
   Bachvarova-Nedelcheva A, 2012, OPT MATER, V34, P1781, DOI 10.1016/j.optmat.2012.05.002
   Bao QY, 2018, J CONTROL RELEASE, V276, P93, DOI 10.1016/j.jconrel.2018.03.003
   Behne D, 2010, J TRACE ELEM MED BIO, V24, P99, DOI 10.1016/j.jtemb.2009.12.001
   Cai YL, 2006, SCRIPTA MATER, V54, P89, DOI 10.1016/j.scriptamat.2005.09.001
   Chaudhary S, 2016, PROG MATER SCI, V83, P270, DOI 10.1016/j.pmatsci.2016.07.001
   ElBatal FH, 2011, J MOL STRUCT, V986, P22, DOI 10.1016/j.molstruc.2010.11.025
   Fernando D, 2018, MICROPOR MESOPOR MAT, V257, P99, DOI 10.1016/j.micromeso.2017.08.029
   Florek J, 2017, NANOSCALE, V9, P15252, DOI 10.1039/c7nr05762h
   García A, 2009, CHEM MATER, V21, P5474, DOI 10.1021/cm9022776
   Gromadzinska J, 2008, EUR J NUTR, V47, P29, DOI 10.1007/s00394-008-2005-z
   Gunawidjaja PN, 2010, J PHYS CHEM C, V114, P19345, DOI 10.1021/jp105408c
   Gupta N, 2018, COLLOID SURFACE A, V538, P393, DOI 10.1016/j.colsurfa.2017.11.023
   Huang SS, 2012, J COLLOID INTERF SCI, V387, P285, DOI 10.1016/j.jcis.2012.08.004
   Iucci G, 2010, SOLID STATE SCI, V12, P1861, DOI 10.1016/j.solidstatesciences.2010.01.021
   Kamnev AA, 2017, J MOL STRUCT, V1140, P106, DOI 10.1016/j.molstruc.2016.12.003
   Kang MS, 2018, BIOMATERIALS, V162, P183, DOI 10.1016/j.biomaterials.2018.02.005
   Kargozar S, 2018, ACTA BIOMATER, V81, P1, DOI 10.1016/j.actbio.2018.09.052
   Kieliszek M, 2013, NUTRITION, V29, P713, DOI 10.1016/j.nut.2012.11.012
   Kokubo T, 2006, BIOMATERIALS, V27, P2907, DOI 10.1016/j.biomaterials.2006.01.017
   Kolmas J, 2014, MAT SCI ENG C-MATER, V39, P134, DOI 10.1016/j.msec.2014.02.018
   Lalzawmliana V, 2020, MAT SCI ENG C-MATER, V106, DOI 10.1016/j.msec.2019.110180
   Leonova E, 2008, J PHYS CHEM C, V112, P5552, DOI 10.1021/jp7107973
   Lesiak B, 2018, APPL SURF SCI, V452, P223, DOI 10.1016/j.apsusc.2018.04.269
   Li XN, 2015, ADV FUNCT MATER, V25, P5229, DOI 10.1002/adfm.201501956
   Lu ZQ, 2013, CARBOHYD POLYM, V96, P131, DOI 10.1016/j.carbpol.2013.03.063
   Lusvardi G, 2009, ACTA BIOMATER, V5, P3548, DOI 10.1016/j.actbio.2009.06.009
   Menon S, 2018, COLLOID SURFACE B, V170, P280, DOI 10.1016/j.colsurfb.2018.06.006
   Miao GH, 2013, MAT SCI ENG C-MATER, V33, P4236, DOI 10.1016/j.msec.2013.06.022
   Miyazaki T, 2002, BIOMATERIALS, V23, P827, DOI 10.1016/S0142-9612(01)00188-0
   Mneimne M, 2011, ACTA BIOMATER, V7, P1827, DOI 10.1016/j.actbio.2010.11.037
   Naruphontjiralcul P, 2018, ACTA BIOMATER, V66, P67, DOI 10.1016/j.actbio.2017.11.008
   Norton RL, 2012, MOL ASPECTS MED, V33, P98, DOI 10.1016/j.mam.2011.10.003
   Olmo N, 2003, BIOMATERIALS, V24, P3383, DOI 10.1016/S0142-9612(03)00200-X
   Paul DR, 2011, INT J PHARMACEUT, V418, P13, DOI 10.1016/j.ijpharm.2010.10.037
   Pillay V, 1999, J CONTROL RELEASE, V59, P229, DOI 10.1016/S0168-3659(98)00196-5
   Qiu WY, 2018, COLLOID SURFACE B, V170, P692, DOI 10.1016/j.colsurfb.2018.07.003
   Rahman MSU, 2020, CERAM INT, V46, P10765, DOI 10.1016/j.ceramint.2020.01.086
   Ravanbakhsh M, 2019, MAT SCI ENG C-MATER, V104, DOI 10.1016/j.msec.2019.109994
   Rodríguez-Valencia C, 2013, J BIOMED MATER RES A, V101, P853, DOI 10.1002/jbm.a.34387
   Serra J, 2003, J NON-CRYST SOLIDS, V332, P20, DOI 10.1016/j.jnoncrysol.2003.09.013
   Shruti S, 2016, APPL SURF SCI, V378, P216, DOI 10.1016/j.apsusc.2016.03.209
   Siepmann J, 2008, INT J PHARMACEUT, V364, P328, DOI 10.1016/j.ijpharm.2008.09.004
   Sui BY, 2018, ACS APPL MATER INTER, V10, P23548, DOI 10.1021/acsami.8b05616
   Todea M, 2013, APPL SURF SCI, V270, P777, DOI 10.1016/j.apsusc.2013.01.178
   Trandafir DL, 2015, J MOL STRUCT, V1080, P111, DOI 10.1016/j.molstruc.2014.09.065
   Turdean-Ionescu C, 2016, J PHYS CHEM C, V120, P4961, DOI 10.1021/acs.jpcc.5b12490
   Venkatraman S, 2007, J CONTROL RELEASE, V120, P149, DOI 10.1016/j.jconrel.2007.04.022
   Wallenberg M, 2014, BASIC CLIN PHARMACOL, V114, P377, DOI 10.1111/bcpt.12207
   Wang X, 2017, COLLOID SURFACE B, V160, P406, DOI 10.1016/j.colsurfb.2017.09.051
   Wang X, 2016, CERAM INT, V42, P3609, DOI 10.1016/j.ceramint.2015.11.024
   Wang XP, 2011, ACTA BIOMATER, V7, P3638, DOI 10.1016/j.actbio.2011.06.029
   Wang YH, 2016, COLLOID SURFACE B, V140, P297, DOI 10.1016/j.colsurfb.2015.12.056
   Wang YF, 2016, ACS NANO, V10, P9927, DOI 10.1021/acsnano.6b03835
   Wei LX, 2017, CERAM INT, V43, P16141, DOI 10.1016/j.ceramint.2017.08.189
   Wu CT, 2016, ACS APPL MATER INTER, V8, P11342, DOI 10.1021/acsami.6b03100
   Wu CT, 2014, J CONTROL RELEASE, V193, P282, DOI 10.1016/j.jconrel.2014.04.026
   Wu CT, 2011, ACTA BIOMATER, V7, P3563, DOI 10.1016/j.actbio.2011.06.028
   Yu HJ, 2015, ADV FUNCT MATER, V25, P2489, DOI 10.1002/adfm.201404484
   Zeng YZ, 2019, ACTA BIOMATER, V93, P152, DOI 10.1016/j.actbio.2019.01.060
   Zhang JH, 2014, ACTA BIOMATER, V10, P2269, DOI 10.1016/j.actbio.2014.01.001
   Zhang W, 2016, ACS APPL MATER INTER, V8, P30747, DOI 10.1021/acsami.6b10378
   Zhang YJ, 2018, ACS APPL BIO MATER, V1, P572, DOI 10.1021/acsabm.8b00050
   Zhang Y, 2013, CERAM INT, V39, P6591, DOI 10.1016/j.ceramint.2013.01.094
   Zhao LW, 2012, BIOORGAN MED CHEM, V20, P2558, DOI 10.1016/j.bmc.2012.02.049
   Zheng K, 2017, ADV COLLOID INTERFAC, V249, P363, DOI 10.1016/j.cis.2017.03.008
   Zhu YF, 2011, MICROPOR MESOPOR MAT, V143, P311, DOI 10.1016/j.micromeso.2011.03.007
   Zhu YF, 2009, CHEM MATER, V21, P2547, DOI 10.1021/cm900956j
NR 69
TC 34
Z9 33
U1 9
U2 72
PU ACADEMIC PRESS INC ELSEVIER SCIENCE
PI SAN DIEGO
PA 525 B ST, STE 1900, SAN DIEGO, CA 92101-4495 USA
SN 0021-9797
EI 1095-7103
J9 J COLLOID INTERF SCI
JI J. Colloid Interface Sci.
PD NOV 1
PY 2020
VL 579
BP 654
EP 666
DI 10.1016/j.jcis.2020.06.122
PG 13
WC Chemistry, Physical
WE Science Citation Index Expanded (SCI-EXPANDED)
SC Chemistry
GA OG2KV
UT WOS:000581720500064
PM 32652321
OA hybrid
DA 2023-12-20
ER

PT J
AU Goyal, R
   Jerath, G
   Chandrasekharan, A
   Kumar, TRS
   Ramakrishnan, V
AF Goyal, Ruchika
   Jerath, Gaurav
   Chandrasekharan, Aneesh
   Kumar, T. R. Santhosh
   Ramakrishnan, Vibin
TI Peptide-based delivery vectors with pre-defined geometrical locks
SO RSC MEDICINAL CHEMISTRY
LA English
DT Article
ID CELL-PENETRATING PEPTIDES; TARGETED DRUG-DELIVERY; TUMOR-HOMING
   PEPTIDES; CRYSTAL-STRUCTURE; INTEGRIN; DESIGN; ALPHA-V-BETA-3
AB Design of peptide-based targeted delivery vectors with attributes of specificity and selective cellular targeting by fixing their topology and resulting electrostatic fingerprint is the objective of this study. We formulated our peptide design platform by utilizing the possibilities of side-chain induced geometric restrictions in a typical peptide molecule. Conceptually, we locked the conformation of the RGD/NGR motif of tumor homing peptides (THPs) by mutating glycine in these motifs with d-proline and tailed the peptides with a syndiotactic amphipathic segment for cellular penetration. The designed peptides were synthesized, characterized, and tested in vitro on various cell lines, including breast cancer (MDA-MB-231), cervical cancer (HeLa), osteosarcoma (U2-OS) and non-cancer mammary epithelial cells (MCF-10A), by flow cytometry and confocal microscopy. The results showed differential cellular uptake in different cell types, as a result of the distinct electrostatic fingerprint encoded in their design. The uptake of serum pre-treated peptides by cells reveals the retention of peptide activity even after the incubation with serum. In addition, peptide-methotrexate (MTX) conjugates compared to the methotrexate drug showed enhanced apoptotic cell death in MTX-resistant MDA-MB-231 cells, indicating the increase in MTX bioavailability.
C1 [Goyal, Ruchika; Jerath, Gaurav; Ramakrishnan, Vibin] Indian Inst Technol Guwahati, Dept Biosci & Bioengn, Gauhati 781039, Assam, India.
[truncated: 2,800,600 more chars]
