# Supplementary material for: A 10-year bibliometric analysis in the field of osteosarcoma treatment from 2014 to 2023
Source: Discov Oncol. 2025 Feb 28;16:255. doi: 10.1007/s12672-025-02007-2 (PMC11871176; doi:10.1007/s12672-025-02007-2)
Supplement: Supplementary file 1 — Additional file1 [file 12672_2025_2007_MOESM1_ESM.zip › original data/download_2021.txt]

FN Clarivate Analytics Web of Science
VR 1.0
PT J
AU Li, HB
   Chen, JK
   Su, ZX
   Jin, QL
   Deng, LW
   Huang, G
   Shen, JN
AF Li, Hong-Bo
   Chen, Jun-Kai
   Su, Ze-Xin
   Jin, Qing-Lin
   Deng, Li-Wen
   Huang, Gang
   Shen, Jing-Nan
TI Cordycepin augments the chemosensitivity of osteosarcoma to cisplatin by
   activating AMPK and suppressing the AKT signaling pathway
SO CANCER CELL INTERNATIONAL
LA English
DT Article
DE Osteosarcoma; Cordycepin; Cisplatin; AMPK; AKT
ID CELL-SURVIVAL; HIGH-GRADE; EXPRESSION; AUTOPHAGY
AB Background Osteosarcoma is the most common primary bone tumor in children and adolescents. However, some patients with osteosarcoma develop resistance to chemotherapy, leading to a poor clinical prognosis. Hence, effective therapeutic agents that can improve the response to chemotherapy drugs to improve the prognosis of patients with osteosarcoma are urgently needed. Cordycepin has recently emerged as a promising antitumor drug candidate. This study aims to explore the effect of cordycepin in suppressing osteosarcoma in vivo and in vitro and the synergistic effect of cordycepin combined with cisplatin and to demonstrate the underlying molecular mechanism. Methods CCK-8 assay was performed to investigate the inhibition effect of cordycepin combined with cisplatin in osteosarcoma cell lines. The colony formation and invasion abilities were measured by colony formation assay and Transwell assay. Osteosarcoma cells apoptosis was detected by flow cytometry. Western blot analysis were used to detect the expression of cell apoptosis-related proteins and AMPK and AKT/mTOR signaling pathway-related proteins. Finally, we performed the in vivo animal model to further explore whether cordycepin and cisplatin exert synergistic antitumor effects. Results Notably, we found that treatment with cordycepin inhibited cell proliferation, invasion, and induced apoptosis in osteosarcoma cells in vitro and in vivo. Moreover, the combination of cordycepin and cisplatin led to marked inhibition of osteosarcoma cell proliferation and invasion and promoted osteosarcoma cell apoptosis in vitro and in vivo. Mechanistically, we demonstrated that cordycepin enhanced the sensitivity of osteosarcoma cells to cisplatin by activating AMPK and inhibiting the AKT/mTOR signaling pathway. Conclusions In brief, this study provides comprehensive evidence that cordycepin inhibits osteosarcoma cell growth and invasion and induces osteosarcoma cell apoptosis by activating AMPK and inhibiting the AKT/mTOR signaling pathway and enhances the sensitivity of osteosarcoma cells to cisplatin, suggesting that cordycepin is a promising treatment for osteosarcoma.
C1 [Li, Hong-Bo; Chen, Jun-Kai; Su, Ze-Xin; Jin, Qing-Lin; Deng, Li-Wen; Huang, Gang; Shen, Jing-Nan] Sun Yat Sen Univ, Dept Musculoskeletal Oncol, Affiliated Hosp 1, Guangzhou 510080, Peoples R China.
   [Li, Hong-Bo; Chen, Jun-Kai; Su, Ze-Xin; Jin, Qing-Lin; Deng, Li-Wen; Huang, Gang; Shen, Jing-Nan] Sun Yat Sen Univ, Affiliated Hosp 1, Guangdong Prov Key Lab Orthoped & Traumatol, Guangzhou 510080, Peoples R China.
C3 Sun Yat Sen University; Sun Yat Sen University
RP Huang, G; Shen, JN (通讯作者)，Sun Yat Sen Univ, Affiliated Hosp 1, Guangdong Prov Key Lab Orthoped & Traumatol, Guangzhou 510080, Peoples R China.
EM drhuanggang@126.com; shenjn@mail.sysu.edu.cn
FU National Natural Science Foundation of China [81772860]
FX This work was supported by the National Natural Science Foundation of
   China (Grant Nos. 81772860).
CR Abdul-Ghani R, 2006, ONCOGENE, V25, P1743, DOI 10.1038/sj.onc.1209201
   Baik JS, 2016, J MICROBIOL BIOTECHN, V26, P309, DOI 10.4014/jmb.1507.07090
   BERLIN O, 1993, CANCER RES, V53, P4890
   Bernthal NM, 2012, CANCER-AM CANCER SOC, V118, P5888, DOI 10.1002/cncr.27651
   Bi YM, 2018, MOL PHARMACEUT, V15, P4912, DOI 10.1021/acs.molpharmaceut.8b00551
   Bielack SS, 2002, J CLIN ONCOL, V20, P776, DOI 10.1200/JCO.20.3.776
   Biermann J Sybil, 2007, J Natl Compr Canc Netw, V5, P420
   Ediriweera MK, 2019, SEMIN CANCER BIOL, V59, P147, DOI 10.1016/j.semcancer.2019.05.012
   Fruman DA, 2017, CELL, V170, P605, DOI 10.1016/j.cell.2017.07.029
   Hawley SA, 2020, CELL CHEM BIOL, V27, P214, DOI 10.1016/j.chembiol.2020.01.004
   Higgins CF, 2007, NATURE, V446, P749, DOI 10.1038/nature05630
   Jeon SM, 2012, NATURE, V485, P661, DOI 10.1038/nature11066
   Jeong JW, 2010, INT IMMUNOPHARMACOL, V10, P1580, DOI 10.1016/j.intimp.2010.09.011
   Kunz P, 2016, BMC CANCER, V16, DOI 10.1186/s12885-016-2266-5
   Lan T, 2021, HEPATOLOGY, V74, P686, DOI 10.1002/hep.31749
   Laschi M, 2015, J CELL PHYSIOL, V230, P2718, DOI 10.1002/jcp.24996
   Lee GR, 2014, CLIN EXP METASTAS, V31, P897, DOI 10.1007/s10585-014-9678-x
   Li CC, 2020, J BIOCHEM MOL TOXIC, V34, DOI 10.1002/jbt.22597
   Li TJ, 2019, BIOCHEM BIOPH RES CO, V516, P632, DOI 10.1016/j.bbrc.2019.06.108
   Liao YH, 2015, CELL CYCLE, V14, P761, DOI 10.1080/15384101.2014.1000097
   Manning BD, 2007, CELL, V129, P1261, DOI 10.1016/j.cell.2007.06.009
   Mihaylova MM, 2011, NAT CELL BIOL, V13, P1016, DOI 10.1038/ncb2329
   Mirabello L, 2009, CANCER-AM CANCER SOC, V115, P1531, DOI 10.1002/cncr.24121
   Mitsuuchi Y, 2000, CANCER RES, V60, P5390
   Niveditha D, 2019, BMC CANCER, V19, DOI 10.1186/s12885-019-6300-2
   Qiu CS, 2020, BMC CANCER, V20, DOI 10.1186/s12885-020-07687-3
   SATO H, 1994, NATURE, V370, P61, DOI 10.1038/370061a0
   Siddik ZH, 2003, ONCOGENE, V22, P7265, DOI 10.1038/sj.onc.1206933
   Sridharan S, 2011, CANCER RES, V71, P2590, DOI 10.1158/0008-5472.CAN-10-3253
   Steinberg GR, 2009, PHYSIOL REV, V89, P1025, DOI 10.1152/physrev.00011.2008
   Thorpe LM, 2015, NAT REV CANCER, V15, P7, DOI 10.1038/nrc3860
   Vanhaesebroeck B, 2012, NAT REV MOL CELL BIO, V13, P195, DOI 10.1038/nrm3290
   von Mehren Margaret, 2020, J Natl Compr Canc Netw, V18, P1604, DOI 10.6004/jnccn.2020.0058
   Wang ZW, 2019, NAT COMMUN, V10, DOI 10.1038/s41467-019-10386-8
   Wei CL, 2019, PHARMACOL RES, V144, P79, DOI 10.1016/j.phrs.2019.03.011
   Wong YY, 2010, J BIOL CHEM, V285, P2610, DOI 10.1074/jbc.M109.071159
   Wu CM, 2014, J CELL MOL MED, V18, P293, DOI 10.1111/jcmm.12187
   Xu L, 2020, J BONE ONCOL, V23, DOI 10.1016/j.jbo.2020.100290
NR 38
TC 13
Z9 13
U1 2
U2 10
PU BMC
PI LONDON
PA CAMPUS, 4 CRINAN ST, LONDON N1 9XW, ENGLAND
EI 1475-2867
J9 CANCER CELL INT
JI Cancer Cell Int.
PD DEC 25
PY 2021
VL 21
IS 1
AR 706
DI 10.1186/s12935-021-02411-y
PG 12
WC Oncology
WE Science Citation Index Expanded (SCI-EXPANDED)
SC Oncology
GA XU3PY
UT WOS:000734182500005
PM 34953496
OA Green Published, gold
DA 2023-12-20
ER

PT J
AU Sokolowska, P
   Siatkowska, M
   Bialkowska, K
   Rosowski, M
   Komorowski, P
   Walkowiak, B
AF Sokolowska, Paulina
   Siatkowska, Malgorzata
   Bialkowska, Kamila
   Rosowski, Marcin
   Komorowski, Piotr
   Walkowiak, Bogdan
TI Osteosarcoma cells in early and late stages as cancer in vitro
   progression model for assessing the responsiveness of cells to silver
   nanoparticles
SO JOURNAL OF BIOMEDICAL MATERIALS RESEARCH PART B-APPLIED BIOMATERIALS
LA English
DT Article
DE cancer progression; differentially expressed proteins; osteosarcoma
   Saos-2 cells; proteomics; silver nanoparticles
ID METASTASIS; TOXICITY
AB Understanding of biology of osteosarcoma malignant progression is indispensable for enhancement of conventional chemotherapy by the use of silver nanoparticles (AgNPs). We presented an in vitro model of cancer progression closely resembling processes occurring in vivo in terms of protein profile. A comparison of cytotoxic and genotoxic potential of AgNPs in Saos-2 cells in early stages of cancerous progression (early passages) with the cells in advanced stages (late passages) demonstrated significantly reduced responsiveness of the late passage cells to nanoparticles toxicity. It was also confirmed by proteome analysis as we identified considerably higher number of differentially expressed proteins in Saos-2 cells in early passages compared to the late passage cells. Our studies showed that the ability of AgNPs as potential drug carriers to deliver a medication and/or to evoke toxic effects might be significantly diminished in advanced stages of cancer progression.
C1 [Sokolowska, Paulina; Siatkowska, Malgorzata; Bialkowska, Kamila; Rosowski, Marcin; Komorowski, Piotr; Walkowiak, Bogdan] Bionanopk Ltd, Mol & Nanostruct Biophys Lab, Lodz, Poland.
   [Sokolowska, Paulina] Med Univ Lodz, Dept Pharmacol & Toxicol, 7-9 Zeligowskiego Str, PL-90752 Lodz, Poland.
   [Bialkowska, Kamila] Univ Lodz, Dept Gen Biophys, Fac Biol & Environm Protect, Lodz, Poland.
   [Rosowski, Marcin] Text Res Inst, Dept Chem Text Technol, Lukasiewicz Res Network, Lodz, Poland.
   [Komorowski, Piotr; Walkowiak, Bogdan] Lodz Univ Technol, Div Biophys, Inst Mat Sci, Lodz, Poland.
C3 Medical University Lodz; University of Lodz; Textile Research Institute;
   Lodz University of Technology
RP Sokolowska, P (通讯作者)，Med Univ Lodz, Dept Pharmacol & Toxicol, 7-9 Zeligowskiego Str, PL-90752 Lodz, Poland.
EM paulina.sokolowska@umed.lodz.pl
OI Bialkowska, Kamila/0000-0003-0183-3066
FU Narodowe Centrum Nauki [2017/26/D/ST4/00918]
FX Narodowe Centrum Nauki, Grant/Award Number: 2017/26/D/ST4/00918
CR Almanza A, 2019, FEBS J, V286, P241, DOI 10.1111/febs.14608
   AshaRani PV, 2009, ACS NANO, V3, P279, DOI 10.1021/nn800596w
   Bernardini G, 2014, EXPERT REV PROTEOMIC, V11, P331, DOI 10.1586/14789450.2014.900445
   Burns J, 2020, SEMIN CANCER BIOL, V61, P56, DOI 10.1016/j.semcancer.2019.11.003
   Buttacavoli Miriam, 2018, Oncotarget, V9, P9685, DOI 10.18632/oncotarget.23859
   Demonbreun AR, 2019, J CLIN INVEST, V129, P4657, DOI 10.1172/JCI128840
   Dos Santos CA, 2014, J PHARM SCI-US, V103, P1931, DOI 10.1002/jps.24001
   Fife CM, 2014, BRIT J PHARMACOL, V171, P5507, DOI 10.1111/bph.12704
   Gioria S, 2018, TOXICOL IN VITRO, V50, P347, DOI 10.1016/j.tiv.2018.03.015
   Grewal T, 2010, INT J BIOCHEM CELL B, V42, P580, DOI 10.1016/j.biocel.2009.12.020
   Gurunathan S, 2013, BIOMED RES INT, V2013, DOI 10.1155/2013/535796
   Hanahan D, 2011, CELL, V144, P646, DOI 10.1016/j.cell.2011.02.013
   Kanipandian Nagarajan, 2019, Biotechnology Reports, V23, pe00339, DOI 10.1016/j.btre.2019.e00339
   Kolodziejczyk A, 2018, J MOL RECOGNIT, V31, DOI 10.1002/jmr.2723
   Lamplot JD, 2013, CURR CANCER THER REV, V9, P55, DOI 10.2174/1573394711309010006
   Lauvrak SU, 2013, BRIT J CANCER, V109, P2228, DOI 10.1038/bjc.2013.549
   Leca J, 2016, J CLIN INVEST, V126, P4140, DOI 10.1172/JCI87734
   Liu XF, 2018, CANCER SCI, V109, P1147, DOI 10.1111/cas.13541
   Madda R, 2020, SCI REP-UK, V10, DOI 10.1038/s41598-019-56024-7
   Montalvo-Quiros S, 2019, NANOSCALE, V11, P4531, DOI 10.1039/c8nr07667g
   Muff R, 2015, PLOS ONE, V10, DOI 10.1371/journal.pone.0125611
   Muff Roman, 2012, Sarcoma, V2012, P937506, DOI 10.1155/2012/937506
   Peng BY, 2014, CLIN CHIM ACTA, V427, P42, DOI 10.1016/j.cca.2013.09.048
   Miranda RR, 2020, J NANOBIOTECHNOL, V18, DOI 10.1186/s12951-020-00719-x
   Ritter J, 2010, ANN ONCOL, V21, P320, DOI 10.1093/annonc/mdq276
   Sanpui P, 2011, ACS APPL MATER INTER, V3, P218, DOI 10.1021/am100840c
   Siatkowska M, 2021, DIAM RELAT MATER, V114, DOI 10.1016/j.diamond.2021.108307
   Sokolowska P, 2017, NANOMED-NANOTECHNOL, V13, P2127, DOI 10.1016/j.nano.2017.05.015
   Spreafico A, 2006, PROTEOMICS, V6, P3520, DOI 10.1002/pmic.200500858
   Suehara Yoshiyuki, 2012, Sarcoma, V2012, P425636, DOI 10.1155/2012/425636
   Tajima T, 2019, PROTEOMES, V7, DOI 10.3390/proteomes7020013
   Vizin T, 2015, RADIOL ONCOL, V49, P217, DOI 10.1515/raon-2015-0035
   Vlasceanu GM, 2016, NANOBIOMATERIALS IN CANCER THERAPY: APPLICATIONS OF NANOBIOMATERIALS, P29, DOI 10.1016/B978-0-323-42863-7.00002-5
   Xiong DM, 2014, EXP MOL PATHOL, V96, P411, DOI 10.1016/j.yexmp.2014.04.012
   Zhan PP, 2017, MOL CARCINOGEN, V56, P1427, DOI 10.1002/mc.22603
   Zhang XF, 2016, INT J MOL SCI, V17, DOI 10.3390/ijms17091534
   Zhang XH, 2017, CANCER BIOMARK, V18, P405, DOI 10.3233/CBM-160266
NR 37
TC 3
Z9 3
U1 1
U2 3
PU WILEY
PI HOBOKEN
PA 111 RIVER ST, HOBOKEN 07030-5774, NJ USA
SN 1552-4973
EI 1552-4981
J9 J BIOMED MATER RES B
JI J. Biomed. Mater. Res. Part B
PD JUN
PY 2022
VL 110
IS 6
BP 1319
EP 1334
DI 10.1002/jbm.b.35002
EA DEC 2021
PG 16
WC Engineering, Biomedical; Materials Science, Biomaterials
WE Science Citation Index Expanded (SCI-EXPANDED)
SC Engineering; Materials Science
GA 2X8CY
UT WOS:000734070900001
PM 34953019
DA 2023-12-20
ER

PT J
AU Liu, MY
   Li, HJ
   Yang, C
   Zang, WD
   Liu, ZD
   Zhang, L
   Li, PH
   Zhu, YJ
   Zhao, YY
   Liu, RZ
   Gao, YZ
AF Liu, Ming-Yang
   Li, Hai-jun
   Yang, Chen
   Zang, Wei-dong
   Liu, Zhen-dong
   Zhang, Liang
   Li, Pan-hui
   Zhu, Yong-jie
   Zhao, Yao-ye
   Liu, Run-ze
   Gao, Yan-zheng
TI Insight into the pharmacological effects of andrographolide in
   musculoskeletal disorders
SO BIOMEDICINE & PHARMACOTHERAPY
LA English
DT Article
DE Andrographolide; Musculoskeletal disorders; Inflammation; Signaling
   pathways
ID HUMAN OSTEOSARCOMA CELLS; RHEUMATOID-ARTHRITIS; IN-VITRO; BONE LOSS;
   OSTEOARTHRITIS; INHIBITION; PANICULATA; APOPTOSIS; EFFICACY; RANKL
AB Andrographis paniculata (A. paniculata) is a traditional herbal medicine that has been widely used in Asian countries for hundreds of years. Andrographolide (AG) is a diterpene lactone extracted from A. paniculata. Owing to the in-depth study of pharmacological mechanisms, the therapeutic potential of AG, including its antiinflammatory, anti-tumor, and immunoregulatory attributes, has attracted the attention of many researchers. Studies testing the therapeutic effects of AG have demonstrated desirable results in the treatment of a variety of clinical diseases. With high safety and various biological functions, AG might be a promising candidate for the treatment of musculoskeletal disorders. Here, we review all available literatures to summarize the pharmacological effects of AG and facilitate further researches on musculoskeletal diseases.
C1 [Liu, Ming-Yang; Liu, Zhen-dong; Zhang, Liang; Li, Pan-hui; Zhu, Yong-jie; Zhao, Yao-ye; Liu, Run-ze; Gao, Yan-zheng] Zhengzhou Univ, Peoples Hosp, Henan Prov Peoples Hosp, Dept Orthoped, Zhengzhou, Peoples R China.
   [Li, Hai-jun] First Hosp Jilin Univ, Inst Translat Med, Dept Immun, Changchun, Peoples R China.
   [Yang, Chen] First Hosp Jilin Univ, Dept Orthopaed Surg, Changchun, Peoples R China.
   [Zang, Wei-dong] Zhengzhou Univ, Sch Basic Med Sci, Dept Human Anat, Zhengzhou, Peoples R China.
C3 Zhengzhou University; Jilin University; Jilin University; Zhengzhou
   University
RP Gao, YZ (通讯作者)，Henan Prov Peoples Hosp, Dept Orthoped, 7 Weiwu Rd, Zhengzhou 450003, Henan, Peoples R China.
EM gaoyz410@126.com
RI Liu, Runze/ABF-8280-2021
OI Liu, Runze/0000-0002-1214-9908; liu, mingyang/0000-0003-4101-716X
CR Akbarsha MA, 2000, PHYTOTHER RES, V14, P432, DOI 10.1002/1099-1573(200009)14:6&lt;432::AID-PTR622&gt;3.0.CO;2-I
   Allan JJ, 2009, INT J TOXICOL, V28, P308, DOI 10.1177/1091581809339631
   Bennell KL, 2012, BMJ-BRIT MED J, V345, DOI 10.1136/bmj.e4934
   Bera R, 2014, PHARM BIOL, V52, P321, DOI 10.3109/13880209.2013.836544
   Blume SW, 2011, OSTEOPOROSIS INT, V22, P1835, DOI 10.1007/s00198-010-1419-7
   Boyce BF, 2008, ARCH BIOCHEM BIOPHYS, V473, P139, DOI 10.1016/j.abb.2008.03.018
   Burgos RA, 2009, CLIN RHEUMATOL, V28, P931, DOI 10.1007/s10067-009-1180-5
   Burgos RA, 2021, MOLECULES, V26, DOI 10.3390/molecules26010005
   Chang YY, 2019, J ORTHOP TRANSL, V19, P47, DOI 10.1016/j.jot.2019.02.001
   Chen DH, 2016, CELL DEATH DIS, V7, DOI 10.1038/cddis.2016.334
   Chen HM, 2019, BIOMATERIALS, V225, DOI 10.1016/j.biomaterials.2019.119520
   Chen LQ, 2017, J CELL MOL MED, V21, P3347, DOI 10.1111/jcmm.13237
   Chen SJ, 2020, J GENE MED, V22, DOI 10.1002/jgm.3187
   Collin-Osdoby P, 2004, CIRC RES, V95, P1046, DOI 10.1161/01.RES.0000149165.99974.12
   Cramer T, 2003, CELL, V112, P645, DOI 10.1016/S0092-8674(03)00154-5
   Cui L, 2004, CHEM PHARM BULL, V52, P772, DOI 10.1248/cpb.52.772
   Cummings SR, 2002, LANCET, V359, P1761, DOI 10.1016/S0140-6736(02)08657-9
   Di Sotto A, 2020, VACCINES-BASEL, V8, DOI 10.3390/vaccines8030468
   Ding QH, 2013, MOD RHEUMATOL, V23, P1124, DOI [10.1007/s10165-012-0807-6, 10.3109/s10165-012-0807-6]
   Gan YB, 2017, BIOMATERIALS, V136, P12, DOI 10.1016/j.biomaterials.2017.05.017
   Gupta S, 2018, INFLAMMOPHARMACOLOGY, V26, P447, DOI 10.1007/s10787-017-0375-7
   Hancke JL, 2019, PHYTOTHER RES, V33, P1469, DOI 10.1002/ptr.6339
   He MW, 2021, REGEN BIOMATER, V8, DOI 10.1093/rb/rbab020
   Isakoff MS, 2015, J CLIN ONCOL, V33, P3029, DOI 10.1200/JCO.2014.59.4895
   Jekic B, 2019, PHARMACOGENOMICS, V20, P1235, DOI 10.2217/pgs-2019-0121
   Jiang TM, 2015, CELL PHYSIOL BIOCHEM, V36, P2327, DOI 10.1159/000430196
   Joshipura M, 2020, WORLD J SURG, V44, P1026, DOI 10.1007/s00268-018-4790-8
   Kepler CK, 2013, SPINE J, V13, P318, DOI 10.1016/j.spinee.2012.12.003
   Kovács B, 2019, INT J MOL SCI, V20, DOI 10.3390/ijms20184653
   Kulsirirat T, 2021, MOLECULES, V26, DOI 10.3390/molecules26071831
   Lagha A, 2015, PATHOL BIOL, V63, P179, DOI 10.1016/j.patbio.2015.04.004
   Lan QM, 2020, J NANOBIOTECHNOL, V18, DOI 10.1186/s12951-020-00666-7
   Lanas A, 2010, ANN RHEUM DIS, V69, P1453, DOI 10.1136/ard.2009.123166
   Lewis R, 2019, BMC MUSCULOSKEL DIS, V20, DOI 10.1186/s12891-019-2510-7
   Li B, 2019, J CELL PHYSIOL, V234, P561, DOI 10.1002/jcp.26769
   Li FF, 2018, BIOMED PHARMACOTHER, V106, P637, DOI 10.1016/j.biopha.2018.07.001
   Li GF, 2015, LIFE SCI, V136, P67, DOI 10.1016/j.lfs.2015.06.019
   Li XH, 2019, INT J MOL SCI, V20, DOI 10.3390/ijms20205035
   Li Z, 2017, OSTEOARTHR CARTILAGE, V25, P341, DOI 10.1016/j.joca.2016.10.002
   Li ZZ, 2017, INFLAMMATION, V40, P1599, DOI 10.1007/s10753-017-0600-y
   Liang HX, 2017, REPROD FERT DEVELOP, V29, P2336, DOI 10.1071/RD16343
   Lim RZL, 2018, BBA-GEN SUBJECTS, V1862, P1680, DOI 10.1016/j.bbagen.2018.04.016
   Liu JW, 2019, J CELL PHYSIOL, V234, P9631, DOI 10.1002/jcp.27650
   Liu MY, 2021, OXID MED CELL LONGEV, V2021, DOI 10.1155/2021/5040326
   Liu MY, 2021, EXP THER MED, V22, DOI 10.3892/etm.2021.10272
   Liu MY, 2020, ORTHOP SURG, V12, P1173, DOI 10.1111/os.12728
   Liu MY, 2020, ORTHOP SURG, V12, P861, DOI 10.1111/os.12693
   Liu Y, 2017, CELL PHYSIOL BIOCHEM, V44, P1396, DOI 10.1159/000485536
   Liu-Bryan R, 2015, NAT REV RHEUMATOL, V11, P35, DOI 10.1038/nrrheum.2014.162
   Lu GD, 2020, FRONT CELL DEV BIOL, V8, DOI 10.3389/fcell.2020.608521
   Lucas C, 2020, SEMIN ARTHRITIS RHEU, V50, P867, DOI 10.1016/j.semarthrit.2020.06.021
   Luo LK, 2015, EVID-BASED COMPL ALT, V2015, DOI 10.1155/2015/984850
   Luo SS, 2020, CHEM-BIOL INTERACT, V319, DOI 10.1016/j.cbi.2020.108984
   Makovec T, 2019, RADIOL ONCOL, V53, P148, DOI 10.2478/raon-2019-0018
   Mathiessen A, 2017, ARTHRITIS RES THER, V19, DOI 10.1186/s13075-017-1229-9
   McInnes IB, 2011, NEW ENGL J MED, V365, P2205, DOI 10.1056/NEJMra1004965
   Mishra Siddhartha Kumar, 2015, Front Biosci (Elite Ed), V7, P255
   Mohr AM, 2015, SEMIN LIVER DIS, V35, P3, DOI 10.1055/s-0034-1397344
   Nevius E, 2016, CLIN REV ALLERG IMMU, V51, P59, DOI 10.1007/s12016-015-8520-9
   Pelletier JP, 2016, SEMIN ARTHRITIS RHEU, V45, pS22, DOI 10.1016/j.semarthrit.2015.11.009
   Roy P, 2012, CURR PHARM BIOTECHNO, V13, P2669, DOI 10.2174/138920112804724855
   Sari R, 2018, TURK J PHARM SCI, V15, P136, DOI 10.4274/tjps.53825
   Schwartz CL, 2016, PEDIATR BLOOD CANCER, V63, P54, DOI 10.1002/pbc.25753
   Shea B, 2013, COCHRANE DB SYST REV, DOI 10.1002/14651858.CD000951.pub2
   Smolen JS, 2003, NAT REV DRUG DISCOV, V2, P473, DOI 10.1038/nrd1109
   Su PH, 2018, INT J MOL SCI, V19, DOI 10.3390/ijms19082343
   Suebsasana S, 2009, ARCH PHARM RES, V32, P1191, DOI 10.1007/s12272-009-1902-x
   Swingler TE, 2019, CLIN EXP RHEUMATOL, V37, P40
   Tan WSD, 2017, BIOCHEM PHARMACOL, V139, P71, DOI 10.1016/j.bcp.2017.03.024
   Tantikanlayaporn D, 2020, BIOMED PHARMACOTHER, V131, DOI 10.1016/j.biopha.2020.110763
   Tao SC, 2017, THERANOSTICS, V7, P180, DOI 10.7150/thno.17133
   Teng ZW, 2018, BIOMED RES INT, V2018, DOI 10.1155/2018/3274641
   Uchaipichat V, 2018, DRUG METAB PHARMACOK, V33, P67, DOI 10.1016/j.dmpk.2017.10.005
   van Dam PA, 2019, CRIT REV ONCOL HEMAT, V133, P85, DOI 10.1016/j.critrevonc.2018.10.011
   Wang DY, 2018, FRONT MICROBIOL, V9, DOI 10.3389/fmicb.2018.02407
   Wang RL, 2021, J ORTHOP TRANSL, V29, P89, DOI 10.1016/j.jot.2021.05.001
   Wang SD, 2020, INT J ONCOL, V56, P1417, DOI 10.3892/ijo.2020.5032
   Wang T, 2015, INT J MOL SCI, V16, P27470, DOI 10.3390/ijms161126039
   Wang WY, 2018, EUR J MED CHEM, V158, P502, DOI 10.1016/j.ejmech.2018.09.027
   Wehr P, 2019, CLIN EXP IMMUNOL, V196, P12, DOI 10.1111/cei.13256
   Weinblatt Michael E, 2013, Trans Am Clin Climatol Assoc, V124, P16
   Wojdasiewicz P, 2014, MEDIAT INFLAMM, V2014, DOI 10.1155/2014/561459
   Wong SK, 2020, PHYTOMEDICINE, V73, DOI 10.1016/j.phymed.2019.152892
   Yan J, 2012, CELL BIOL TOXICOL, V28, P47, DOI 10.1007/s10565-011-9204-8
   Yang T, 2013, J PHARM SCI-US, V102, P4414, DOI 10.1002/jps.23758
   Ye L, 2011, J PHARM SCI-US, V100, P5007, DOI 10.1002/jps.22693
   Ying CT, 2020, FRONT BIOENG BIOTECH, V8, DOI 10.3389/fbioe.2020.565561
   Zerrillo L, 2019, J CONTROL RELEASE, V309, P265, DOI 10.1016/j.jconrel.2019.07.031
   Zhai ZJ, 2014, BRIT J PHARMACOL, V171, P663, DOI 10.1111/bph.12463
   Zhang LL, 2018, MOL MED REP, V18, P5427, DOI 10.3892/mmr.2018.9599
   Zhang WX, 2014, NEPHROLOGY, V19, P21, DOI 10.1111/nep.12172
   Zhang XL, 2018, PHARM BIOL, V56, P351, DOI 10.1080/13880209.2018.1478431
   Zhang Y, 2018, ONCOL LETT, V16, P6228, DOI 10.3892/ol.2018.9434
NR 93
TC 1
Z9 1
U1 4
U2 27
PU ELSEVIER FRANCE-EDITIONS SCIENTIFIQUES MEDICALES ELSEVIER
PI ISSY-LES-MOULINEAUX
PA 65 RUE CAMILLE DESMOULINS, CS50083, 92442 ISSY-LES-MOULINEAUX, FRANCE
SN 0753-3322
EI 1950-6007
J9 BIOMED PHARMACOTHER
JI Biomed. Pharmacother.
PD FEB
PY 2022
VL 146
AR 112583
DI 10.1016/j.biopha.2021.112583
EA DEC 2021
PG 12
WC Medicine, Research & Experimental; Pharmacology & Pharmacy
WE Science Citation Index Expanded (SCI-EXPANDED)
SC Research & Experimental Medicine; Pharmacology & Pharmacy
GA YJ6KR
UT WOS:000744641100006
PM 34954644
OA gold
DA 2023-12-20
ER

PT J
AU Tang, Z
   Dong, H
   Li, T
   Wang, N
   Wei, XH
   Wu, H
   Liu, YC
   Wang, W
   Guo, Z
   Xiao, X
AF Tang, Zhen
   Dong, Hui
   Li, Tian
   Wang, Ning
   Wei, Xinghui
   Wu, Hao
   Liu, Yichao
   Wang, Wei
   Guo, Zheng
   Xiao, Xin
TI The Synergistic Reducing Drug Resistance Effect of Cisplatin and Ursolic
   Acid on Osteosarcoma through a Multistep Mechanism Involving
   Ferritinophagy
SO OXIDATIVE MEDICINE AND CELLULAR LONGEVITY
LA English
DT Article
ID INHIBITION; APOPTOSIS; CANCER; AGENT
AB Increasing evidence suggests that traditional Chinese medicine strategies are obviously beneficial for cancer treatment, but scientific research on the underlying molecular mechanisms is lacking. We report that ursolic acid, a bioactive ingredient isolated from Radix Actinidiae chinensis, has strong antitumour effects on osteosarcoma cells. Functional studies showed that ursolic acid inhibited tumour cell proliferation and promoted the apoptosis of a variety of osteosarcoma cells. Ursolic acid had a synergistic cytotoxic effect with cisplatin on osteosarcoma cells. In a mouse osteosarcoma xenograft model, low-dose cisplatin combined with ursolic acid significantly reduced tumour growth. Notably, ursolic acid reversed weight loss in mice treated with cisplatin. Mechanistic studies showed that ursolic acid degraded ferritin by activating autophagy and induced intracellular overload of ferrous ions, leading to ferroptosis. In addition, ursolic acid enhanced the DNA-damaging effect of cisplatin on osteosarcoma cells. Taken together, these findings suggest that ursolic acid is a nontoxic adjuvant that may enhance the effectiveness of chemotherapy in osteosarcoma.
C1 [Tang, Zhen; Dong, Hui; Wang, Ning; Wei, Xinghui; Wu, Hao; Liu, Yichao; Xiao, Xin] Fourth Mil Med Univ, Xijing Hosp, Dept Orthoped, Xian, Peoples R China.
   [Li, Tian] Fourth Mil Med Univ, Sch Basic Med, Xian, Peoples R China.
   [Wang, Wei] Fourth Mil Med Univ, State Key Lab Canc Biol, Dept Immunol, Xian, Peoples R China.
   [Guo, Zheng] Fourth Mil Med Univ, Tangdu Hosp, Dept Orthopaed, Xian, Peoples R China.
C3 Air Force Military Medical University; Air Force Military Medical
   University; Air Force Military Medical University; Air Force Military
   Medical University
RP Xiao, X (通讯作者)，Fourth Mil Med Univ, Xijing Hosp, Dept Orthoped, Xian, Peoples R China.; Wang, W (通讯作者)，Fourth Mil Med Univ, State Key Lab Canc Biol, Dept Immunol, Xian, Peoples R China.; Guo, Z (通讯作者)，Fourth Mil Med Univ, Tangdu Hosp, Dept Orthopaed, Xian, Peoples R China.
EM tz2225436984@163.com; donghui820@126.com; fmmult@foxmail.com;
   wangning890114@126.com; weixinghui@126.com; 15619421671@163.com;
   liuyichao1010@163.com; wwang115@fmmu.edu.cn; guozheng@fmmu.edu.cn;
   xiao_xxtyfsxx@sina.com
RI dong, hui/JDN-2423-2023; Wang, Jin/GYA-2019-2022; wang,
   ning/AFX-9397-2022
OI Li, Tian/0000-0002-8281-4459
FU Key R&D program of Shaanxi Province [2020SF-075]; National Natural
   Science Foundation of China [81902897]; Independent Program of the State
   Key Laboratory of Cancer Biology, China [CBSKL2019ZZ21]
FX AcknowledgmentsWe thank all researchers involved in this study for their
   constructive comments. This work was supported by grants from the Key
   R&D program of Shaanxi Province (2020SF-075), the National Natural
   Science Foundation of China (No. 81902897), and the Independent Program
   of the State Key Laboratory of Cancer Biology, China (CBSKL2019ZZ21).
CR Arnesano F., 2018, SEMIN CANCER BIOL
   Bordini J, 2020, CLIN CANCER RES, V26, P6387, DOI 10.1158/1078-0432.CCR-20-3182
   Chan DW, 2020, PHARMACOL RES, V161, DOI 10.1016/j.phrs.2020.105157
   Chen J, 2014, CELL PHYSIOL BIOCHEM, V34, P724, DOI 10.1159/000363037
   Ding QY, 2020, J CELL PHYSIOL, V235, P2911, DOI 10.1002/jcp.29197
   Garon EB, 2021, DRUGS, V81, P547, DOI 10.1007/s40265-021-01477-2
   Ghoneum A, 2021, SEMIN CANCER BIOL, V77, P83, DOI 10.1016/j.semcancer.2020.12.024
   Greco G, 2021, CANCERS, V13, DOI 10.3390/cancers13020304
   Hou W, 2016, AUTOPHAGY, V12, P1425, DOI 10.1080/15548627.2016.1187366
   Huang KM, 2018, CELL DEATH DIS, V9, DOI 10.1038/s41419-017-0166-5
   Li FJ, 2019, J EXP CLIN CANC RES, V38, DOI 10.1186/s13046-019-1404-8
   Li T, 2021, FRONT CELL DEV BIOL, V8, DOI 10.3389/fcell.2020.621509
   Li YL, 2010, INT J CANCER, V127, P462, DOI 10.1002/ijc.25044
   Lin KW, 2014, EUR J PHARMACOL, V740, P742, DOI 10.1016/j.ejphar.2014.05.051
   Pei Y, 2019, ONCOL LETT, V18, P2628, DOI 10.3892/ol.2019.10561
   Rottenberg S, 2021, NAT REV CANCER, V21, P37, DOI 10.1038/s41568-020-00308-y
   Salnikow K., 2013, ROLE IRON CANC
   Shaw V, 2021, SEMIN CANCER BIOL, V68, P75, DOI 10.1016/j.semcancer.2019.10.007
   Sommerwerk S, 2016, EUR J MED CHEM, V119, P1, DOI 10.1016/j.ejmech.2016.04.051
   Tang MZ, 2018, J CELL PHYSIOL, V233, P9179, DOI 10.1002/jcp.26954
   Torti SV, 2013, NAT REV CANCER, V13, P342, DOI 10.1038/nrc3495
   Wang YP, 2021, BIOMATER SCI-UK, V9, P4110, DOI 10.1039/d1bm00087j
   Yao CL, 2021, NAT PROD REP, V38, P1618, DOI 10.1039/d0np00057d
   Yarla NS, 2016, SEMIN CANCER BIOL, V40-41, P48, DOI 10.1016/j.semcancer.2016.02.001
   Yen JH, 2018, CELL DEATH DIS, V9, DOI 10.1038/s41419-018-1016-9
   Zhang RX, 2016, INT J ONCOL, V49, P1973, DOI 10.3892/ijo.2016.3701
NR 26
TC 18
Z9 18
U1 4
U2 26
PU HINDAWI LTD
PI LONDON
PA ADAM HOUSE, 3RD FLR, 1 FITZROY SQ, LONDON, W1T 5HF, ENGLAND
SN 1942-0900
EI 1942-0994
J9 OXID MED CELL LONGEV
JI Oxidative Med. Cell. Longev.
PD DEC 21
PY 2021
VL 2021
AR 5192271
DI 10.1155/2021/5192271
PG 17
WC Cell Biology
WE Science Citation Index Expanded (SCI-EXPANDED)
SC Cell Biology
GA YB7YU
UT WOS:000739223600005
PM 34970416
OA gold, Green Published
DA 2023-12-20
ER

PT J
AU Zhang, M
   Lin, JT
   Jin, JK
   Yu, W
   Qi, YY
   Tao, HM
AF Zhang, Man
   Lin, Jinti
   Jin, Jiakang
   Yu, Wei
   Qi, Yiying
   Tao, Huimin
TI Delivery of siRNA Using Functionalized Gold Nanorods Enhances
   Anti-Osteosarcoma Efficacy
SO FRONTIERS IN PHARMACOLOGY
LA English
DT Article
DE gold nanorods; photothermal therapy; RNA interference; osteosarcoma;
   autophagy
ID PHOTOTHERMAL THERAPY; AUTOPHAGY; NANOPARTICLES; CHEMOTHERAPY; TFEB
AB Gold nanorods (GNRs) are intensively explored for the application in cancer therapy, which has motivated the development of photothermal therapy (PTT) multifunctional nanoplatforms based on GNRs to cure osteosarcoma (OS). However, the major limitations include the toxicity of surface protectants of GNRs, unsatisfactory targeting therapy, and the resistant effects of photothermal-induced autophagy, so the risk of relapse and metastasis of OS increase. In the present study, the GNR multifunctional nanoplatforms were designed and synthesized to deliver transcription factor EB (TFEB)-siRNA-targeting autophagy; then, the resistance of autophagy to PTT and the pH-sensitive cell-penetrating membrane peptide (CPP) was weakened, which could improve the tumor-targeting ability of the GNR nanoplatforms and realize an efficient synergistic effect for tumor treatment. Meanwhile, it is worth noting that the GNR nanoplatform groups have anti-lung metastasis of OS. This study provides a new reference to improve the efficacy of OS clinically.
C1 [Zhang, Man; Lin, Jinti; Jin, Jiakang; Yu, Wei; Qi, Yiying; Tao, Huimin] Zhejiang Univ, Affiliated Hosp 2, Dept Orthped Surg, Sch Med, Hangzhou, Peoples R China.
   [Zhang, Man; Lin, Jinti; Jin, Jiakang; Yu, Wei; Qi, Yiying; Tao, Huimin] Zhejiang Univ, Orthped Res Inst, Hangzhou, Peoples R China.
   [Zhang, Man; Lin, Jinti; Jin, Jiakang; Yu, Wei; Qi, Yiying; Tao, Huimin] Key Lab Motor Syst Dis Res & Precis Therapy Zheji, Hangzhou, Peoples R China.
C3 Zhejiang University; Zhejiang University
RP Yu, W; Qi, YY; Tao, HM (通讯作者)，Zhejiang Univ, Affiliated Hosp 2, Dept Orthped Surg, Sch Med, Hangzhou, Peoples R China.; Yu, W; Qi, YY; Tao, HM (通讯作者)，Zhejiang Univ, Orthped Res Inst, Hangzhou, Peoples R China.; Yu, W; Qi, YY; Tao, HM (通讯作者)，Key Lab Motor Syst Dis Res & Precis Therapy Zheji, Hangzhou, Peoples R China.
EM 11818244@zju.edu.cn; qiyiying@zju.edu.cn; 2187040@zju.edu.cn
FU National Science Foundation of China [81772325, 82072413]; National
   Scientific and Technological Achievements Promotion Project for college
   students [2021R401233, 2020R401216]
FX This study was supported by the grants from the National Science
   Foundation of China (81772325, 82072413) and the National Scientific and
   Technological Achievements Promotion Project for college students
   (2021R401233, 2020R401216). Thanks for the technical support by the Core
   Facilities, Zhejiang University School of Medicine.
CR Ai K, 2021, MATER TODAY CHEM, V20, DOI 10.1016/j.mtchem.2020.100402
   Arunkumar P, 2015, NANOMED-NANOTECHNOL, V11, P1435, DOI 10.1016/j.nano.2015.03.012
   Astanina E, 2021, MOL ONCOL, V15, P327, DOI 10.1002/1878-0261.12867
   Cai Q, 2020, INT J NANOMED, V15, P253, DOI 10.2147/IJN.S231289
   Chen Q, 2019, ADV MATER, V31, DOI 10.1002/adma.201900192
   Golombek SK, 2018, ADV DRUG DELIVER REV, V130, P17, DOI 10.1016/j.addr.2018.07.007
   Harrison DJ, 2018, EXPERT REV ANTICANC, V18, P39, DOI 10.1080/14737140.2018.1413939
   He RZ, 2019, J EXP CLIN CANC RES, V38, DOI 10.1186/s13046-019-1343-4
   Holohan C, 2013, NAT REV CANCER, V13, P714, DOI 10.1038/nrc3599
   Huang XH, 2009, ADV MATER, V21, P4880, DOI 10.1002/adma.200802789
   Jia XN, 2020, SMALL, V16, DOI 10.1002/smll.202003707
   Kulkarni JA, 2019, ACCOUNTS CHEM RES, V52, P2435, DOI 10.1021/acs.accounts.9b00368
   Lee D, 2017, ACTA BIOMATER, V57, P187, DOI 10.1016/j.actbio.2017.05.040
   Levy JMM, 2017, NAT REV CANCER, V17, P528, DOI 10.1038/nrc.2017.53
   Li P, 2015, J NANOBIOTECHNOL, V13, DOI 10.1186/s12951-015-0113-5
   Li S, 2019, NAT COMMUN, V10, DOI 10.1038/s41467-019-09634-8
   Li YJ, 2017, CHIN J CANCER, V52, DOI 10.1186/s40880-017-0219-2
   Liang J, 2018, ONCOTARGETS THER, V11, P8089, DOI 10.2147/OTT.S180112
   Liao JF, 2021, BIOACT MATER, V6, P2221, DOI 10.1016/j.bioactmat.2021.01.006
   Liu Y, 2018, IMMUNOTHERAPY-UK, V10, P1175, DOI 10.2217/imt-2018-0029
   Liu YP, 2017, NANOMED-NANOTECHNOL, V13, P1891, DOI 10.1016/j.nano.2017.03.012
   Luetke A, 2014, CANCER TREAT REV, V40, P523, DOI 10.1016/j.ctrv.2013.11.006
   Ma Y, 2018, J MATER CHEM B, V6, DOI 10.1039/c8tb01987h
   Meazza C, 2016, EXPERT REV ANTICANC, V16, P543, DOI 10.1586/14737140.2016.1168697
   Nikoobakht B, 2003, CHEM MATER, V15, P1957, DOI 10.1021/cm0207321
   Puleio R, 2020, INT J PHARMACEUT, V587, DOI 10.1016/j.ijpharm.2020.119641
   Ravanan P, 2017, LIFE SCI, V188, P53, DOI 10.1016/j.lfs.2017.08.029
   Riley RS, 2017, WIRES NANOMED NANOBI, V9, DOI 10.1002/wnan.1449
   Ritter J, 2010, ANN ONCOL, V21, P320, DOI 10.1093/annonc/mdq276
   Riveros AL, 2020, INT J NANOMED, V15, P1837, DOI 10.2147/IJN.S237820
   Settembre C, 2011, SCIENCE, V332, P1429, DOI 10.1126/science.1204592
   Sharifi MN, 2016, CELL REP, V15, P1660, DOI 10.1016/j.celrep.2016.04.065
   Tan HX, 2017, THERANOSTICS, V7, P3168, DOI 10.7150/thno.19780
   Taylor MA, 2018, APOPTOSIS, V23, P563, DOI 10.1007/s10495-018-1480-9
   Taylor RE, 2020, PHARMACEUTICS, V12, DOI 10.3390/pharmaceutics12030225
   Wan JL, 2015, SCI REP-UK, V5, DOI 10.1038/srep11398
   Wang JL, 2021, BIOACT MATER, V6, P4209, DOI 10.1016/j.bioactmat.2021.04.021
   Wu XL, 2018, ADV HEALTHC MATER, V7, DOI 10.1002/adhm.201800121
   Wyld L, 2015, NAT REV CLIN ONCOL, V12, P115, DOI 10.1038/nrclinonc.2014.191
   Xiong SR, 2021, NANOTECHNOLOGY, V32, DOI 10.1088/1361-6528/abd816
   Xu XX, 2020, FRONT BIOENG BIOTECH, V8, DOI 10.3389/fbioe.2020.00488
   Zarska M, 2018, BIOMATERIALS, V154, P275, DOI 10.1016/j.biomaterials.2017.10.044
   Zhang MH, 2017, J PHOTOCH PHOTOBIO B, V170, P58, DOI 10.1016/j.jphotobiol.2017.03.025
   Zhang YJ, 2019, ACCOUNTS CHEM RES, V52, P3164, DOI 10.1021/acs.accounts.9b00397
   Zhang ZJ, 2013, ADV MATER, V25, P3869, DOI 10.1002/adma.201301890
   Zugazagoitia J, 2016, CLIN THER, V38, P1551, DOI 10.1016/j.clinthera.2016.03.026
NR 46
TC 8
Z9 8
U1 5
U2 24
PU FRONTIERS MEDIA SA
PI LAUSANNE
PA AVENUE DU TRIBUNAL FEDERAL 34, LAUSANNE, CH-1015, SWITZERLAND
EI 1663-9812
J9 FRONT PHARMACOL
JI Front. Pharmacol.
PD DEC 20
PY 2021
VL 12
AR 799588
DI 10.3389/fphar.2021.799588
PG 14
WC Pharmacology & Pharmacy
WE Science Citation Index Expanded (SCI-EXPANDED)
SC Pharmacology & Pharmacy
GA YB2SF
UT WOS:000738868000001
PM 34987409
OA Green Published, gold
DA 2023-12-20
ER

PT J
AU Fahmy, HA
   Farag, MA
AF Fahmy, Heba A.
   Farag, Mohamed A.
TI Ongoing and potential novel trends of pomegranate fruit peel; a
   comprehensive review of its health benefits and future perspectives as
   nutraceutical
SO JOURNAL OF FOOD BIOCHEMISTRY
LA English
DT Review
DE anticancer; antimicrobial; antioxidant; biological activities;
   pomegranate peel; Punica granatum
ID INDUCED OXIDATIVE STRESS; GRANATUM L. PEEL; NF-KAPPA-B; INDUCED
   HEPATIC-INJURY; PUNICA-GRANATUM; ELLAGIC ACID; IN-VITRO;
   PROSTATE-CANCER; BARIUM-CHLORIDE; ANTIOXIDANT PROPERTIES
AB Pomegranate is an ancient shrub, globally distributed nowadays. It has been used in the middle east as a medicinal food and traditional medicine for thousands of years. Pomegranate peel (PP) constitutes about 50% of the total fruit, however, it has been previously regarded as a waste. Recent research points to PP as a rich source of phenolics (e.g., ellagitannins, flavonoids, and anthocyanins), polysaccharides, in addition to its biotransformed metabolites viz. urolithins making it a valuable waste with promising pharmacological actions. Compared to the pulp and the juice, PP exhibited stronger antioxidant and antimicrobial activities. Besides, it inhibited inflammation in several conditions, including colitis, arthritis, hepatitis, contact dermatitis, and lung inflammation. Moreover, it displayed anti-osteoporosis, anti-hyperglycemic, antidiabetic, antihypertensive, vasculoprotective, hepatoprotective, neuroprotective, and immunomodulatory effects. Additionally, it was effective as a prebiotic and in obesity control, besides it promoted wound healing. Furthermore, PP demonstrated anticancer effects against different cancer types, for example, colon, liver, thyroid, uterine, breast, bladder, prostate, leukemia, and osteosarcoma. Despite PP safety, it may interfere with the metabolism of other drugs because it inhibits cytochromes (CYP) changing their bioavailability, effectiveness, and toxicity. PP biowaste valorization not only avoids against its environmental and economic burden but can also provide a promising platform to produce novel or improved nutraceuticals. This study provides a comprehensive overview of PP biological activities with the reported action mechanisms related to its phytochemicals and further biotransformed metabolites inside the body. Future research prospects to unravel the merits of such waste and optimize its use are discussed. Practical application Pomegranate is widely distributed throughout the world. Although its peel was previously considered a waste, recent research regards it as a rich source of bioactive compounds with promising biological activities. Its recycling not only overcomes the bio-waste problems, but also provides a source of valuable compounds with several health benefits. In recent years, PP has been demonstrated to exhibit excellent pharmacological bioactivities, for example, antioxidant, anti-inflammatory, antimicrobial, antiosteoporosis, antihyperlipidemic, and anticancer activities. Its health-promoting power is mostly attributed to the phenolic and polysaccharide content, in addition to its amazing biotransformed metabolites. The underlying action mechanisms of such pharmacological activities are discussed and related to its chemical content. This review presents the latest research progress on the role of PP in the prevention and treatment of various chronic diseases, and its protective health effects for future research to be used in nutraceuticals.
C1 [Fahmy, Heba A.] Modern Univ Technol & Informat, Dept Pharmacognosy, Fac Pharm, Cairo, Egypt.
   [Farag, Mohamed A.] Cairo Univ, Dept Pharmacognosy, Coll Pharm, Kasr El Aini St, Cairo 11562, PB, Egypt.
   [Farag, Mohamed A.] Amer Univ Cairo, Sch Sci & Engn, Dept Chem, Cairo, Egypt.
C3 Egyptian Knowledge Bank (EKB); Cairo University; Egyptian Knowledge Bank
   (EKB); American University Cairo
RP Farag, MA (通讯作者)，Modern Univ Technol & Informat, Dept Pharmacognosy, Fac Pharm, Cairo, Egypt.; Fahmy, HA (通讯作者)，Cairo Univ, Dept Pharmacognosy, Coll Pharm, Kasr El Aini St, Cairo 11562, PB, Egypt.
EM heba.fahmy@pharm.mti.edu.eg; mohamed.farag@pharma.cu.edu.eg
OI Fahmy, Heba/0000-0001-7359-2447
CR Moneim AEA, 2012, BIOL TRACE ELEM RES, V150, P328, DOI 10.1007/s12011-012-9498-2
   Abid M, 2017, J FOOD SCI TECH MYS, V54, P2890, DOI 10.1007/s13197-017-2727-0
   Adhami VM, 2009, NUTR CANCER, V61, P811, DOI 10.1080/01635580903285064
   Agamuthu P., 2009, IN M 1 REG 3R FOR AS
   Akhtar N, 2012, THER ADV MUSCULOSKEL, V4, P181, DOI 10.1177/1759720X11436238
   Akhtar S, 2015, FOOD CHEM, V174, P417, DOI 10.1016/j.foodchem.2014.11.035
   Akuru EA, 2022, J FOOD BIOCHEM, V46, DOI 10.1111/jfbc.13913
   Al-Gubory KH, 2016, J SCI FOOD AGR, V96, P3462, DOI 10.1002/jsfa.7529
   Al-Mathal EM, 2012, EXP PARASITOL, V131, P350, DOI 10.1016/j.exppara.2012.04.021
   Al-Muammar MN, 2012, NUTRITION, V28, P595, DOI 10.1016/j.nut.2011.11.013
   AlMatar M, 2018, MINI-REV MED CHEM, V18, P507, DOI 10.2174/1389557517666170419114722
   Alnaqeeb M, 2019, BMC COMPLEM ALTERN M, V19, DOI 10.1186/s12906-019-2436-5
   Alshinnawy AS, 2021, IRAN J BASIC MED SCI, V24, P842, DOI 10.22038/ijbms.2021.56670.12655
   Althunibat OY, 2010, PROCESS BIOCHEM, V45, P581, DOI 10.1016/j.procbio.2009.12.004
   Altieri F, 2019, NUTRIENTS, V11, DOI 10.3390/nu11010186
   Amri Z, 2017, BMC COMPLEM ALTERN M, V17, DOI 10.1186/s12906-017-1842-9
   Ataide JA, 2018, PHYTOTHER RES, V32, P1664, DOI 10.1002/ptr.6102
   Atteya R, 2017, MECH AGEING DEV, V161, P141, DOI 10.1016/j.mad.2016.04.012
   Azeem AMA, 2019, PAK J ZOOL, V51, P347, DOI 10.17582/journal.pjz/2019.51.1.347.353
   Bachoual R, 2011, FOOD CHEM TOXICOL, V49, P1224, DOI 10.1016/j.fct.2011.02.024
   Bagad AS, 2013, ADV PHARMACOL SCI, V2013, DOI 10.1155/2013/805756
   Banihani S, 2013, NUTR RES, V33, P341, DOI 10.1016/j.nutres.2013.03.003
   Bar-Ya'akov I, 2019, FRONT PLANT SCI, V10, DOI 10.3389/fpls.2019.00620
   Barathikannan K, 2016, BMC COMPLEM ALTERN M, V16, DOI 10.1186/s12906-016-1237-3
   Bassiri-Jahromi S, 2018, ONCOL REV, V12, P1, DOI 10.4081/oncol.2018.345
   Basu A, 2013, J NUTR METAB, V2013, DOI 10.1155/2013/708381
   Bialonska D, 2009, J AGR FOOD CHEM, V57, P10181, DOI 10.1021/jf9025794
   Boo YC, 2019, ANTIOXIDANTS-BASEL, V8, DOI 10.3390/antiox8090379
   Busto R, 2018, BBA-MOL CELL BIOL L, V1863, P958, DOI 10.1016/j.bbalip.2018.05.009
   Cao K, 2015, SCI REP-UK, V5, DOI 10.1038/srep14014
   Ceci C, 2018, NUTRIENTS, V10, DOI 10.3390/nu10111756
   Chang CP, 2018, NUTRIENTS, V10, DOI 10.3390/nu10050543
   Chen XX, 2018, FASEB J, V32
   Chen XX, 2018, J AGR FOOD CHEM, V66, P7054, DOI 10.1021/acs.jafc.8b02458
   Chen XX, 2021, S AFR J BOT, V140, P4, DOI 10.1016/j.sajb.2021.03.021
   Cinar I, 2021, CLIN EXP HEALTH SCI, V11, P59, DOI 10.33808/clinexphealthsci.797718
   Colombo E., 2013, EVID-BASED COMPL ALT, V2013, P1, DOI DOI 10.1155/2013/247145
   Cooper B, 2018, PROTEOMICS, V18, DOI 10.1002/pmic.201700461
   da Silva JAT, 2013, SCI HORTIC-AMSTERDAM, V160, P85, DOI 10.1016/j.scienta.2013.05.017
   Dabholkar CS, 2016, J CLIN DIAGN RES, V10, pZC65, DOI 10.7860/JCDR/2016/16478.7475
   Dassprakash MV, 2012, PHARM BIOL, V50, P1523, DOI 10.3109/13880209.2012.689771
   Nóbrega DRD, 2015, PESQUI BRAS ODONTOPE, V15, P301, DOI 10.4034/PBOCI.2015.151.32
   Deng YL, 2017, BIOMED PHARMACOTHER, V93, P976, DOI 10.1016/j.biopha.2017.07.008
   Devanesan S, 2018, NANOSCALE RES LETT, V13, DOI 10.1186/s11671-018-2731-y
   Dey D, 2015, PHARM BIOL, V53, P1474, DOI 10.3109/13880209.2014.986687
   Di Sotto A, 2019, MOLECULES, V24, DOI 10.3390/molecules24173103
   Dikmen M, 2011, J MED FOOD, V14, P1638, DOI 10.1089/jmf.2011.0062
   Directive E, 2008, 98 EC WASTE WASTE FR
   Dkhil MA, 2013, PAK J ZOOL, V45, P1343
   Dkhil MA, 2013, PARASITOL RES, V112, P2639, DOI 10.1007/s00436-013-3430-3
   Doostan F, 2019, PHARM SCI-IRAN, V25, P111, DOI 10.15171/PS.2019.17
   dos Santos RL, 2016, J TOXICOL ENV HEAL A, V79, P998, DOI 10.1080/15287394.2016.1213690
   Du L, 2019, FOOD NUTR RES, V63, DOI 10.29219/fnr.v63.3392
   Du L, 2018, J FUNCT FOODS, V43, P62, DOI 10.1016/j.jff.2018.01.028
   Duque-Acevedo M, 2020, GLOB ECOL CONSERV, V22, DOI 10.1016/j.gecco.2020.e00902
   El-Shamy S, 2021, FOOD CHEM, V365, DOI 10.1016/j.foodchem.2021.130465
   Elwej A, 2016, ARCH PHYSIOL BIOCHEM, V122, P130, DOI 10.3109/13813455.2016.1150298
   Elwej A, 2016, ENVIRON SCI POLLUT R, V23, P7559, DOI 10.1007/s11356-015-6023-0
   Elwej A, 2016, PHARM BIOL, V54, P964, DOI 10.3109/13880209.2015.1087035
   Fabroni S, 2016, J SCI FOOD AGR, V96, P4713, DOI 10.1002/jsfa.7708
   Fazio A, 2018, FOOD FUNCT, V9, P6619, DOI [10.1039/c8fo01394b, 10.1039/C8FO01394B]
   Ferrazzano GF, 2017, BIOMED RES INT, V2017, DOI 10.1155/2017/2152749
   Gavlighi HA, 2018, INT J BIOL MACROMOL, V116, P698, DOI 10.1016/j.ijbiomac.2018.05.083
   Girotto F, 2015, WASTE MANAGE, V45, P32, DOI 10.1016/j.wasman.2015.06.008
   Gontard N, 2018, CRIT REV ENV SCI TEC, V48, P614, DOI 10.1080/10643389.2018.1471957
   Gould SWJ, 2009, BRIT J BIOMED SCI, V66, P129, DOI 10.1080/09674845.2009.11730258
   Guan S, 2014, EUR FOOD RES TECHNOL, V239, P837, DOI 10.1007/s00217-014-2280-2
   Gupta M, 2015, NITRIC OXIDE-BIOL CH, V50, P105, DOI 10.1016/j.niox.2015.09.002
   Hafiz TA, 2016, PARASITOL RES, V115, P1427, DOI 10.1007/s00436-015-4876-2
   Haghighian MK, 2021, ADV INTEGR MED, V8, P107, DOI 10.1016/j.aimed.2020.05.001
   Hasona NASA, 2017, ASIAN PAC J TROP BIO, V7, P234, DOI 10.1016/j.apjtb.2016.12.004
   Hayouni EA, 2011, PHYTOMEDICINE, V18, P976, DOI 10.1016/j.phymed.2011.02.011
   Heber D, 2007, J AGR FOOD CHEM, V55, P10050, DOI 10.1021/jf071689v
   Hou C, 2019, MOL NUTR FOOD RES, V63, DOI 10.1002/mnfr.201800773
   Houston DMJ, 2017, PLOS ONE, V12, DOI 10.1371/journal.pone.0179291
   Houston DMJ, 2017, EUR J PHARM SCI, V96, P99, DOI 10.1016/j.ejps.2016.08.013
   Howell AB, 2013, EVID-BASED COMPL ALT, V2013, DOI 10.1155/2013/606212
   Iwatake M, 2015, MOL CELL BIOCHEM, V407, P161, DOI 10.1007/s11010-015-2466-3
   Jahromi SB, 2015, JUNDISHAPUR J NAT PH, V10, DOI 10.17795/jjnpp-23770
   Jain Vishal, 2012, Evid Based Complement Alternat Med, V2012, P147202, DOI 10.1155/2012/147202
   Jung M, 2006, CURR MED CHEM, V13, P1203, DOI 10.2174/092986706776360860
   Kahramanoglu I, 2016, POMEGRANATE PRODUCTION AND MARKETING, P1
   Kaiaty AM, 2021, PARASITOL RES, V120, P3883, DOI 10.1007/s00436-021-07311-8
   Kam A, 2013, PHYTOTHER RES, V27, P1614, DOI 10.1002/ptr.4913
   Kamali M, 2015, COMPLEMENT THER CLIN, V21, P141, DOI 10.1016/j.ctcp.2015.03.001
   Karim S, 2021, FRONT PHARMACOL, V12, DOI 10.3389/fphar.2021.704503
   Khwairakpam AD, 2018, PHARMACOL RES, V133, P53, DOI 10.1016/j.phrs.2018.04.021
   Kiss AK, 2018, CURR MED CHEM, V25, P4946, DOI 10.2174/0929867323666160919111559
   Konsoula Z, 2018, J BIOTECHNOL, V280, pS88, DOI 10.1016/j.jbiotec.2018.06.290
   Kumar D, 2013, PHARM BIOL, V51, P441, DOI 10.3109/13880209.2012.738333
   Langley P, 2000, BRIT MED J, V321, P1153, DOI 10.1136/bmj.321.7269.1153
   Lee CJ, 2010, FOOD CHEM, V118, P315, DOI 10.1016/j.foodchem.2009.04.123
   Les F, 2018, J ETHNOPHARMACOL, V220, P67, DOI 10.1016/j.jep.2018.03.029
   Li J, 2019, FOOD AGR IMMUNOL, V30, P898, DOI 10.1080/09540105.2019.1642857
   Li J, 2014, TUMOR BIOL, V35, P7475, DOI 10.1007/s13277-014-1983-0
   Li YF, 2006, FOOD CHEM, V96, P254, DOI 10.1016/j.foodchem.2005.02.033
   Li YJ, 2017, RSC ADV, V7, P29882, DOI 10.1039/c7ra90068f
   Li ZJ, 2017, PHYTOTHER RES, V31, P1039, DOI 10.1002/ptr.5823
   Liu R, 2015, FOOD FUNCT, V6, P780, DOI 10.1039/c4fo00759j
   Liu SY, 2017, NEUROBIOL AGING, V59, P30, DOI 10.1016/j.neurobiolaging.2017.07.007
   Lutz M, 2019, MOLECULES, V24, DOI 10.3390/molecules24020366
   Lv O, 2016, FOOD FUNCT, V7, P4976, DOI [10.1039/C6FO01261B, 10.1039/c6fo01261b]
   MacArthur E., 2013, J. Ind. Ecol, V2, P23, DOI DOI 10.1162/108819806775545321
   Madeddu C, 2021, WASTE BIOMASS VALORI, V12, P1143, DOI 10.1007/s12649-020-01082-6
   Madrigal-Santillán E, 2014, WORLD J GASTROENTERO, V20, P14787, DOI 10.3748/wjg.v20.i40.14787
   Madugula P, 2017, J CLIN DIAGN RES, V11, pZC114, DOI 10.7860/JCDR/2017/22810.9304
   Majewska M, 2018, FOOD REV INT, V34, P390, DOI 10.1080/87559129.2017.1307388
   Maji S., 2020, Emerging Eco-Friendly Green Technologies for Wastewater Treatment, P329, DOI [DOI 10.1007/978-981-15-1390-9_15, 10.1007/978-981-15-1390-9_15]
   Manna K, 2019, INT J NANOMED, V14, P1753, DOI 10.2147/IJN.S176013
   Mastrogiovanni F, 2019, NUTRIENTS, V11, DOI 10.3390/nu11030548
   Micolucci F, 2014, INT J HYDROGEN ENERG, V39, P17563, DOI 10.1016/j.ijhydene.2014.08.136
   Middha SK, 2013, EVID-BASED COMPL ALT, V2013, DOI 10.1155/2013/656172
   Mo FF, 2019, J FUNCT FOODS, V56, P57, DOI 10.1016/j.jff.2019.03.006
   Mo J, 2013, J ETHNOPHARMACOL, V148, P901, DOI 10.1016/j.jep.2013.05.040
   Moneim AEA, 2013, TOXICOL MECH METHOD, V23, P624, DOI 10.3109/15376516.2013.823634
   Morzelle MC, 2016, PLOS ONE, V11, DOI 10.1371/journal.pone.0166123
   Mourtzinos I., 2019, POLYPHENOLS PLANTS, V2nd, DOI [10.1016/B978-0-12-813768-0.00002-5, DOI 10.1016/B978-0-12-813768-0.00002-5]
   MOWERY C, 2018, FASEB J, V32
   Mubaraki MA, 2016, BMC COMPLEM ALTERN M, V16, DOI 10.1186/s12906-016-1207-9
   Mukherjee S, 2013, J NUTR BIOCHEM, V24, P2040, DOI 10.1016/j.jnutbio.2013.07.005
   Nabavi SM, 2012, FOOD CHEM, V132, P931, DOI 10.1016/j.foodchem.2011.11.070
   Nankar RP, 2015, J FUNCT FOODS, V15, P1, DOI 10.1016/j.jff.2015.03.010
   Naseri R, 2018, FRONT PHARMACOL, V9, DOI 10.3389/fphar.2018.01310
   Neyrinck AM, 2013, BRIT J NUTR, V109, P802, DOI 10.1017/S0007114512002206
   Panth N, 2017, PHYTOTHER RES, V31, P568, DOI 10.1002/ptr.5784
   Park HM, 2010, INT J DERMATOL, V49, P276, DOI 10.1111/j.1365-4632.2009.04269.x
   Park SH, 2011, J NUTR, V141, P1931, DOI 10.3945/jn.111.144816
   Ragab TIM, 2019, INT J BIOL MACROMOL, V135, P407, DOI 10.1016/j.ijbiomac.2019.05.156
   Rakshit M, 2022, J BIOMOL STRUCT DYN, V40, P12917, DOI 10.1080/07391102.2021.1979427
   Rasheed Z, 2009, J INFLAMM-LOND, V6, DOI 10.1186/1476-9255-6-1
   Rasheed Z, 2010, ARTHRITIS RES THER, V12, DOI 10.1186/ar3166
   Rastogi S, 2016, PHYTOMEDICINE, V23, P1082, DOI 10.1016/j.phymed.2015.10.012
   RedCorn R, 2018, ENGINEERING-PRC, V4, P371, DOI 10.1016/j.eng.2018.05.010
   Rummun Nawraj, 2013, Int J Food Sci, V2013, P602312, DOI 10.1155/2013/602312
   Sadeghipour A, 2014, EVID-BASED COMPL ALT, V2014, DOI 10.1155/2014/432650
   Sadhasivam S, 2019, FRONT MICROBIOL, V10, DOI 10.3389/fmicb.2019.01919
   Saeed M, 2018, RECENT PATENTS INFLA, V12, P24, DOI 10.2174/1872213X12666180221154713
   SATOMI H, 1993, BIOL PHARM BULL, V16, P787, DOI 10.1248/bpb.16.787
   Seeram N.P., 2006, Pomegranates: Ancient Roots to Modern Medicine
   Seeram NP, 2007, J AGR FOOD CHEM, V55, P7732, DOI 10.1021/jf071303g
   Seong AR, 2011, BIOCHEM BIOPH RES CO, V410, P581, DOI 10.1016/j.bbrc.2011.06.029
   Shaban NZ, 2013, FOOD CHEM, V141, P1587, DOI 10.1016/j.foodchem.2013.04.134
   Shah TA, 2016, MOL CELL BIOCHEM, V419, P65, DOI 10.1007/s11010-016-2750-x
   Sharma P, 2017, MOLECULES, V22, DOI 10.3390/molecules22010177
   Shukla M, 2008, NUTRITION, V24, P733, DOI 10.1016/j.nut.2008.03.013
   Singh R, 2019, NAT COMMUN, V10, DOI 10.1038/s41467-018-07859-7
   Song BB, 2016, FOOD CHEM TOXICOL, V93, P158, DOI 10.1016/j.fct.2016.04.020
   Sorrenti V, 2019, FRONT MICROBIOL, V10, DOI 10.3389/fmicb.2019.00660
   SPILMONT M, 2013, ANN NUTR METAB, V63, P1236
   Spilmont M, 2015, NUTRIENTS, V7, P9265, DOI 10.3390/nu7115465
   Spilmont M, 2014, EUR J NUTR, V53, P1155, DOI 10.1007/s00394-013-0615-6
   Stojanovic I, 2017, J FUNCT FOODS, V35, P522, DOI 10.1016/j.jff.2017.06.021
   Stone D, 2017, POMEGRANATE GLOBAL H
   Stover E, 2007, HORTSCIENCE, V42, P1088, DOI 10.21273/HORTSCI.42.5.1088
   Sukri SNAM, 2019, J MOL STRUCT, V1189, P57, DOI 10.1016/j.molstruc.2019.04.026
   Sun HY, 2019, TETRAHEDRON LETT, V60, P1231, DOI 10.1016/j.tetlet.2019.03.056
   Süntar I, 2013, CURR DRUG TARGETS, V14, P1611
   Surucic R, 2021, MOL CELL BIOCHEM, V476, P1179, DOI 10.1007/s11010-020-03981-7
   Tayel AA, 2010, MYCOSES, V53, P117, DOI 10.1111/j.1439-0507.2008.01681.x
   Tejada S, 2017, CURR DRUG TARGETS, V18, P1518, DOI 10.2174/1389450117666161005112002
   Turrini E, 2015, OXID MED CELL LONGEV, V2015, DOI 10.1155/2015/938475
   van Die MD, 2016, BJU INT, V117, P17, DOI 10.1111/bju.13361
   Viladomiu M, 2013, EVID-BASED COMPL ALT, V2013, DOI 10.1155/2013/789764
   Vini R, 2015, BIOFACTORS, V41, P78, DOI 10.1002/biof.1206
   Viuda-Martos M, 2010, COMPR REV FOOD SCI F, V9, P635, DOI 10.1111/j.1541-4337.2010.00131.x
   Voca N, 2020, J CLEAN PROD, V259, DOI 10.1016/j.jclepro.2020.120742
   Waly MI, 2014, BMC COMPLEM ALTERN M, V14, DOI 10.1186/1472-6882-14-60
   Wang DD, 2018, FRONT PHARMACOL, V9, DOI 10.3389/fphar.2018.00544
   Wang L, 2014, INT J MOL SCI, V15, P14949, DOI 10.3390/ijms150914949
   Wang TT, 2018, BIOMED PHARMACOTHER, V100, P213, DOI 10.1016/j.biopha.2017.12.110
   Wei XL, 2015, BMC CANCER, V15, DOI 10.1186/s12885-015-1379-6
   Wu D, 2013, J FUNCT FOODS, V5, P633, DOI 10.1016/j.jff.2013.01.005
   Wu Y, 2019, INT J BIOL MACROMOL, V137, P504, DOI 10.1016/j.ijbiomac.2019.06.139
   Yan CH, 2016, MOL NUTR FOOD RES, V60, P1139, DOI 10.1002/mnfr.201500490
   Zhai XC, 2018, CARBOHYD POLYM, V202, P461, DOI 10.1016/j.carbpol.2018.09.013
   Zhai XC, 2018, INT J BIOL MACROMOL, V109, P244, DOI 10.1016/j.ijbiomac.2017.12.064
   Zhao SJ, 2016, FOOD FUNCT, V7, P3201, DOI [10.1039/c6fo00347h, 10.1039/C6FO00347H]
   Zhao XQ, 2013, EUR FOOD RES TECHNOL, V236, P109, DOI 10.1007/s00217-012-1869-6
NR 178
TC 17
Z9 17
U1 4
U2 26
PU WILEY
PI HOBOKEN
PA 111 RIVER ST, HOBOKEN 07030-5774, NJ USA
SN 0145-8884
EI 1745-4514
J9 J FOOD BIOCHEM
JI J. Food Biochem.
PD JAN
PY 2022
VL 46
IS 1
AR e14024
DI 10.1111/jfbc.14024
EA DEC 2021
PG 19
WC Biochemistry & Molecular Biology; Food Science & Technology
WE Science Citation Index Expanded (SCI-EXPANDED)
SC Biochemistry & Molecular Biology; Food Science & Technology
GA YD2IA
UT WOS:000731424400001
PM 34923641
OA gold
DA 2023-12-20
ER

PT J
AU Wang, F
   Wu, P
   Qin, SY
   Deng, YS
   Han, P
   Li, X
   Fan, CX
   Xu, Y
AF Wang, Fei
   Wu, Peng
   Qin, Siying
   Deng, Yushan
   Han, Pan
   Li, Xiao
   Fan, Caixin
   Xu, Ying
TI Curcin C inhibit osteosarcoma cell line U2OS proliferation by ROS
   induced apoptosis, autophagy and cell cycle arrest through activating
   JNK signal pathway
SO INTERNATIONAL JOURNAL OF BIOLOGICAL MACROMOLECULES
LA English
DT Article
DE Ribosome inactivating proteins (RIPs); Jatropha curcas L; ROS;
   Apoptosis; Autophagy
ID RIBOSOME-INACTIVATING PROTEIN; MOMORDICA-CHARANTIA; ALPHA-MMC; IN-VITRO;
   JATROPHA-CURCAS; CANCER CELLS; MAP30; TRICHOSANTHIN; SUPPRESSION;
   MOMORCHARIN
AB Osteosarcoma is a kind of primary bone malignant tumors. Its cure rate has been stagnant in the past decade years. Curcin C belongs to type I ribosome inactivating proteins, extracted from the cotyledons of postgerminated Jatropha curcas seeds. It can inhibit the proliferation of several tumor lines including U2OS cells with extraordinary efficiency. The treated U2OS cells were arrested in both S and G2/M phase, showed typical apoptosis morphological characteristic, formed autophagosomes and increase the ratio of LC3II to LC3I. Meanwhile, the level of ROS in the treated cells was found increasing significantly, with the change of mitochondrial membrane potential and decreased antioxidant enzyme activities. The application of ROS scavenger NAC not only significantly inhibited the toxicity of Curcin C but also prevented the happen of apoptosis and autophagy to some extent. These results suggested that Curcin C may function through ROS pathway. In addition, the Curcin C treatment could activate JNK and inhibit ERK signal pathway. Sp600125, an inhibitor of JNK signaling pathway, can prevent subsequent apoptosis and autophagy events, suggesting that JNK pathway was at least one of the pathways of Curcin C action. Moreover, the relevant including antagonistic among autophagy, apoptosis and cell cycle arresting induced by Curcin C also was found. In summary, it can be speculated that Curcin C may induce S, G2/M phase arrest, apoptosis and autophagy of human osteosarcoma U2OS cells through activating JNK signal pathway and blocking ERK signal pathway by promoting ROS accumulation in cell, thus finally reflected in the effect of inhibiting tumor cell proliferation.
C1 [Wang, Fei; Wu, Peng; Qin, Siying; Deng, Yushan; Han, Pan; Li, Xiao; Fan, Caixin; Xu, Ying] Sichuan Univ, Coll Life Sci, Minist Educ, Key Lab Bioresources & Ecoenvironm, Chengdu, Peoples R China.
   [Wang, Fei] Sichuan Univ, Coll Life Sci, 24 South Sect 1,1st Ring Rd, Chengdu, Sichuan, Peoples R China.
C3 Sichuan University; Sichuan University
RP Xu, Y (通讯作者)，Sichuan Univ, Coll Life Sci, Minist Educ, Key Lab Bioresources & Ecoenvironm, Chengdu, Peoples R China.
EM xuying@scu.edu.can
FU National Natural Science Foundation of China [31870315]
FX This work is supported by National Natural Science Foundation of China
   (31870315) .
CR Ajji PK, 2017, MOL CELL BIOCHEM, V432, P189, DOI 10.1007/s11010-017-3009-x
   Atzori MG, 2017, J EXP CLIN CANC RES, V36, DOI 10.1186/s13046-017-0577-2
   Booth LA, 2014, CELL SIGNAL, V26, P549, DOI 10.1016/j.cellsig.2013.11.028
   Cao DL, 2015, FITOTERAPIA, V100, P139, DOI 10.1016/j.fitote.2014.11.009
   Chen YJ, 2019, TOXINS, V11, DOI 10.3390/toxins11120694
   Cho HY, 2021, CANCER RES TREAT, V53, P819, DOI 10.4143/crt.2020.1013
   Daniels-Wells TR, 2013, TOXICOL IN VITRO, V27, P220, DOI 10.1016/j.tiv.2012.10.006
   Deng NH, 2019, INT IMMUNOPHARMACOL, V70, P80, DOI 10.1016/j.intimp.2019.01.036
   Dorée M, 2002, J CELL SCI, V115, P2461
   ENDO Y, 1987, J BIOL CHEM, V262, P8128
   Fan X, 2015, MOL MED REP, V11, P3553, DOI 10.3892/mmr.2015.3176
   Fang EF, 2012, CANCER LETT, V324, P66, DOI 10.1016/j.canlet.2012.05.005
   Fang EF, 2012, CANCER PREV RES, V5, P109, DOI 10.1158/1940-6207.CAPR-11-0203
   Gong K, 2012, J BIOL CHEM, V287, P35576, DOI 10.1074/jbc.M112.370585
   Guo FZ, 2016, ENVIRON SCI POLLUT R, V23, P20506, DOI 10.1007/s11356-016-7195-y
   Isakoff MS, 2015, J CLIN ONCOL, V33, P3029, DOI 10.1200/JCO.2014.59.4895
   Ke FY, 2017, DRUG DES DEV THER, V11, P1753, DOI 10.2147/DDDT.S132488
   Kondo Y, 2006, AUTOPHAGY, V2, P85, DOI 10.4161/auto.2.2.2463
   Lin J, 2003, ACTA PHARMACOL SIN, V24, P241
   Liou GY, 2010, FREE RADICAL RES, V44, P479, DOI 10.3109/10715761003667554
   Manoharan G, 2014, MOL CELL BIOCHEM, V388, P233, DOI 10.1007/s11010-013-1914-1
   MOURGUE M, 1958, CR SOC BIOL, V152, P1733
   Pan WL, 2013, BBA-MOL CELL RES, V1833, P987, DOI 10.1016/j.bbamcr.2012.12.013
   Panda PK, 2017, MOL CARCINOGEN, V56, P389, DOI 10.1002/mc.22502
   Panigrahi DP, 2020, INT J BIOL MACROMOL, V155, P1123, DOI 10.1016/j.ijbiomac.2019.11.079
   Park HY, 2013, MUTAT RES-GEN TOX EN, V751, P101, DOI 10.1016/j.mrgentox.2012.12.002
   PERENTESIS JP, 1992, BIOFACTORS, V3, P173
   Pervaiz A, 2016, J CANCER RES CLIN, V142, P135, DOI 10.1007/s00432-015-2013-3
   Qian SH, 2016, ONCOL REP, V35, P3705, DOI 10.3892/or.2016.4705
   Rosenblum JM, 2015, EPIGENETICS-US, V10, P31, DOI 10.4161/15592294.2014.989084
   Shi ZD, 2020, CELL MOL BIOL, V66, P42, DOI 10.14715/cmb/2019.66.1.7
   Song SL, 2017, J CELL PHYSIOL, V232, P2977, DOI 10.1002/jcp.25785
   Stirpe F, 2004, TOXICON, V44, P371, DOI 10.1016/j.toxicon.2004.05.004
   Tang YS, 2017, ACS APPL MATER INTER, V9, P26648, DOI 10.1021/acsami.7b05292
   Thomé MP, 2016, J CELL SCI, V129, P4622, DOI 10.1242/jcs.195057
   Wagner EF, 2009, NAT REV CANCER, V9, P537, DOI 10.1038/nrc2694
   Wang GY, 2017, FREE RADICAL BIO MED, V106, P24, DOI 10.1016/j.freeradbiomed.2017.02.015
   Wang Z, 2013, NEOPLASMA, V60, P469, DOI 10.4149/neo_2013_061
   Wong CH, 2010, PLOS ONE, V5, DOI 10.1371/journal.pone.0009996
   Yao JY, 2019, AUTOPHAGY, V15, P341, DOI 10.1080/15548627.2018.1539591
   Zhang D, 2015, MOL MED REP, V11, P349, DOI 10.3892/mmr.2014.2760
   Zhang SQ, 2020, DNA CELL BIOL, V39, P1948, DOI 10.1089/dna.2020.5469
   Zhang XL, 2016, NAT COMMUN, V7, DOI 10.1038/ncomms12109
   Zhang YX, 2017, AMINO ACIDS, V49, P1619, DOI 10.1007/s00726-017-2456-8
   Zhao Q, 2012, FITOTERAPIA, V83, P849, DOI 10.1016/j.fitote.2012.03.005
   Zheng Q, 2013, PROTEIN EXPRES PURIF, V89, P181, DOI 10.1016/j.pep.2013.03.009
NR 46
TC 11
Z9 11
U1 2
U2 15
PU ELSEVIER
PI AMSTERDAM
PA RADARWEG 29, 1043 NX AMSTERDAM, NETHERLANDS
SN 0141-8130
EI 1879-0003
J9 INT J BIOL MACROMOL
JI Int. J. Biol. Macromol.
PD JAN 15
PY 2022
VL 195
BP 433
EP 439
DI 10.1016/j.ijbiomac.2021.11.156
EA DEC 2021
PG 7
WC Biochemistry & Molecular Biology; Chemistry, Applied; Polymer Science
WE Science Citation Index Expanded (SCI-EXPANDED)
SC Biochemistry & Molecular Biology; Chemistry; Polymer Science
GA XU6LR
UT WOS:000734374200006
PM 34896468
DA 2023-12-20
ER

PT J
AU Flesner, BK
   Torres, BT
   Hutcheson, KD
   Rindt, H
   Zalcman, AR
   Maitz, CA
AF Flesner, Brian K.
   Torres, Bryan T.
   Hutcheson, Kyle D.
   Rindt, Hansjoerg
   Zalcman, Amy R.
   Maitz, Charles A.
TI A Pilot Study of Cancer-Induced Bone Pain Using Validated Owner
   Questionnaires, Serum N-Telopeptide Concentration, Kinetic Analysis, and
   PET/CT
SO FRONTIERS IN VETERINARY SCIENCE
LA English
DT Article
DE osteosarcoma; cancer-induced bone pain; comparative oncology; cancer
   pain; PET imaging
ID PALLIATIVE RADIATION-THERAPY; MARKERS; DOGS; OSTEOSARCOMA; RADIOTHERAPY;
   MECHANISMS; METASTASES; DISEASE; MODELS; FORCE
AB Cancer-induced bone pain, despite its frequency and severity, is a poorly understood phenomenon in people and animals. Despite excitement regarding translational osteosarcoma studies, there is a lack of attention toward examining cancer pain in dogs. In this pilot study, we used a multimodal pain assessment methodology to evaluate pain relief after therapeutic intervention in dogs with primary bone cancer. We hypothesized that intervention would cause objective evidence of pain relief. Evaluations of 8 dogs with primary bone cancer included F-18-FDG PET/CT scans, kinetic analysis, validated owner questionnaires (Canine Brief Pain Inventory, canine BPI), and serum N-telopeptide (NTx) concentration. Dogs were routinely staged and had F-18-FDG PET/CT scans prior to treatment with day 0, 7, 14, and 28 canine BPI, serum NTx, orthopedic exam, and kinetic analysis. Dogs treated with zoledronate and radiation underwent day 28 F-18-FDG PET scans. All clinical trial work was approved by the University of Missouri IACUC. Four dogs underwent amputation (AMP) for their appendicular bone tumors; four received neoadjuvant zoledronate and hypofractionated radiation therapy (ZOL+RT). Canine BPI revealed significant improvements in pain severity and pain interference scores compared to baseline for all dogs. Positive changes in peak vertical force (+16.7%) and vertical impulse (+29.1%) were noted at day 28 in ZOL+RT dogs. Dogs receiving ZOL+RT had a significant (at least 30%) reduction in serum NTx from baseline compared to amputated dogs (p = 0.029). SUVmax (p = 0.11) and intensity (p = 0.013) values from PET scans decreased while tumor uniformity (p = 0.017) significantly increased in ZOL+RT-treated tumors; gross tumor volume did not change (p = 0.78). Owner questionnaires, kinetic analysis, and F-18-FDG PET/CT scans showed improved pain relief in dogs receiving ZOL+RT. Serum NTx levels likely do not directly measure pain, but rather the degree of systemic osteoclastic activity. Larger, prospective studies are warranted to identify the ideal objective indicator of pain relief; however, use of multiple assessors is presumably best. With improved assessment of pain severity and relief in dogs with cancer, we can better evaluate the efficacy of our interventions. This could directly benefit people with cancer pain, potentially decreasing the amount of subtherapeutic novel drugs entering human clinical trials.
C1 [Flesner, Brian K.; Torres, Bryan T.; Hutcheson, Kyle D.; Rindt, Hansjoerg; Zalcman, Amy R.; Maitz, Charles A.] Univ Missouri, Coll Vet Med, Dept Vet Med & Surg, Columbia, MO 65211 USA.
C3 University of Missouri System; University of Missouri Columbia
RP Flesner, BK (通讯作者)，Univ Missouri, Coll Vet Med, Dept Vet Med & Surg, Columbia, MO 65211 USA.
EM flesner@upenn.edu
RI Flesner, Brian/GXZ-6439-2022
CR Adli M, 2013, RADIOLOGY, V269, P850, DOI 10.1148/radiol.13121981
   Beraud R, 2010, VET COMP ORTHOPAED, V23, P87, DOI 10.3415/VCOT-09-06-0068
   Boerman I, 2012, BMC VET RES, V8, DOI 10.1186/1746-6148-8-56
   Boyle WJ, 2003, NATURE, V423, P337, DOI 10.1038/nature01658
   Brondani JT, 2013, BMC VET RES, V9, DOI 10.1186/1746-6148-9-143
   Brown DC, 2009, PAIN MED, V10, P133, DOI 10.1111/j.1526-4637.2008.00513.x
   Burton AW, 2014, CURR OPIN SUPPORT PA, V8, P112, DOI 10.1097/SPC.0000000000000047
   Coleman RE, 2006, CLIN CANCER RES, V12, p6243S, DOI 10.1158/1078-0432.CCR-06-0931
   Delaney A, 2008, BRIT J ANAESTH, V101, P87, DOI 10.1093/bja/aen100
   Dickerson VM, 2015, JAVMA-J AM VET MED A, V247, P786, DOI 10.2460/javma.247.7.786
   Fan TM, 2009, J VET INTERN MED, V23, P152, DOI 10.1111/j.1939-1676.2008.0221.x
   Fedorov A, 2012, MAGN RESON IMAGING, V30, P1323, DOI 10.1016/j.mri.2012.05.001
   Gardner K, 2019, CRIT REV ONCOL HEMAT, V133, P33, DOI 10.1016/j.critrevonc.2018.10.008
   Griffin LR, 2019, J VET INTERN MED, V33, P820, DOI 10.1111/jvim.15453
   Grond S, 1996, PAIN, V64, P107, DOI 10.1016/0304-3959(95)00076-3
   Guillot M, 2015, VET J, V204, P299, DOI 10.1016/j.tvjl.2015.03.023
   Hofmeister EH, 2018, VET ANAESTH ANALG, V45, P695, DOI 10.1016/j.vaa.2018.04.001
   Honore P, 2000, NEUROSCIENCE, V98, P585, DOI 10.1016/S0306-4522(00)00110-X
   Hunt J, 2019, VET J, V243, P33, DOI 10.1016/j.tvjl.2018.11.007
   JEVENS DJ, 1993, AM J VET RES, V54, P612
   Johnson JA, 2007, AM J VET RES, V68, P699, DOI 10.2460/ajvr.68.7.699
   Klinck MP, 2017, PAIN, V158, P1633, DOI 10.1097/j.pain.0000000000000978
   LeBlanc AK, 2016, SCI TRANSL MED, V8, DOI 10.1126/scitranslmed.aaf0746
   Lipton A, 2008, CANCER-AM CANCER SOC, V113, P193, DOI 10.1002/cncr.23529
   Lucas PW, 2008, J VET INTERN MED, V22, P1008, DOI 10.1111/j.1939-1676.2008.0134.x
   Luger NM, 2005, J PAIN SYMPTOM MANAG, V29, pS32, DOI 10.1016/j.jpainsymman.2005.01.008
   Lutz S, 2017, PRACT RADIAT ONCOL, V7, P4, DOI 10.1016/j.prro.2016.08.001
   Makielski KM, 2019, VET SCI, V6, DOI 10.3390/vetsci6020048
   MCCORMACK HM, 1988, PSYCHOL MED, V18, P1007, DOI 10.1017/S0033291700009934
   Mercadante S, 1997, PAIN, V69, P1, DOI 10.1016/S0304-3959(96)03267-8
   Middlemiss T, 2011, CLIN ONCOL-UK, V23, P387, DOI 10.1016/j.clon.2011.03.003
   Monteiro BP, 2018, PLOS ONE, V13, DOI 10.1371/journal.pone.0207200
   Peters CM, 2005, EXP NEUROL, V193, P85, DOI 10.1016/j.expneurol.2004.11.028
   Portenoy RK, 1999, LANCET, V353, P1695, DOI 10.1016/S0140-6736(99)01310-0
   Rialland P, 2012, PLOS ONE, V7, DOI 10.1371/journal.pone.0049480
   Rumph PF, 1997, AM J VET RES, V58, P1206
   Sabino Mary Ann C, 2005, J Support Oncol, V3, P15
   Shor S, 2015, J VET INTERN MED, V29, P268, DOI 10.1111/jvim.12511
   Singer FR, 2008, CLEV CLIN J MED, V75, P739, DOI 10.3949/ccjm.75.10.739
   Steagall PV, 2019, J FELINE MED SURG, V21, P25, DOI 10.1177/1098612X18808103
   Sternberg RA, 2013, J VET INTERN MED, V27, P955, DOI 10.1111/jvim.12121
   Tahara T, 2016, INT J RADIAT ONCOL, V94, P322, DOI 10.1016/j.ijrobp.2015.10.036
   TWYCROSS RG, 1982, PAIN, V14, P303, DOI 10.1016/0304-3959(82)90137-3
   WITHROW SJ, 1991, CLIN ORTHOP RELAT R, P159
   Zhao F, 2015, CLIN LUNG CANCER, V16, pE111, DOI 10.1016/j.cllc.2015.01.005
NR 45
TC 1
Z9 1
U1 0
U2 1
PU FRONTIERS MEDIA SA
PI LAUSANNE
PA AVENUE DU TRIBUNAL FEDERAL 34, LAUSANNE, CH-1015, SWITZERLAND
EI 2297-1769
J9 FRONT VET SCI
JI Front. Vet. Sci.
PD DEC 16
PY 2021
VL 8
AR 637195
DI 10.3389/fvets.2021.637195
PG 12
WC Veterinary Sciences
WE Science Citation Index Expanded (SCI-EXPANDED)
SC Veterinary Sciences
GA YA4WP
UT WOS:000738335600001
PM 34977203
OA Green Published, gold
DA 2023-12-20
ER

PT J
AU Tuli, HS
   Sak, K
   Adhikary, S
   Kaur, G
   Aggarwal, D
   Kaur, J
   Kumar, M
   Parashar, NC
   Parashar, G
   Sharma, U
   Jain, A
AF Tuli, Hardeep Singh
   Sak, Katrin
   Adhikary, Shubham
   Kaur, Ginpreet
   Aggarwal, Diwakar
   Kaur, Jagjit
   Kumar, Manoj
   Parashar, Nidarshana Chaturvedi
   Parashar, Gaurav
   Sharma, Uttam
   Jain, Aklank
TI Galangin: A metabolite that suppresses anti-neoplastic activities
   through modulation of oncogenic targets
SO EXPERIMENTAL BIOLOGY AND MEDICINE
LA English
DT Review
DE Galangin; absorption; anti-cancer; epigenetics; synergistic;
   nano-delivery
ID EPITHELIAL-MESENCHYMAL TRANSITION; CISPLATIN-INDUCED NEPHROTOXICITY;
   HEPATOCELLULAR-CARCINOMA CELLS; HUMAN OSTEOSARCOMA CELLS; HUMAN
   LIVER-MICROSOMES; HUMAN BREAST-CANCER; NF-KAPPA-B; OXIDATIVE STRESS;
   INHIBITS PROLIFERATION; MITOCHONDRIAL PATHWAY
AB With the dramatic increase in cancer incidence all over the world in the last decades, studies on identifying novel efficient anti-cancer agents have been intensified. Historically, natural products have represented one of the most important sources of new lead compounds with a wide range of biological activities. In this article, the multifaceted anti-cancer action of propolis-derived flavonoid, galangin, is presented, discussing its antioxidant, anti-inflammatory, antiproliferative, pro-apoptotic, anti-angiogenic, and anti-metastatic effects in various cancer cells. In addition, co-effects with standard chemotherapeutic drugs as well as other natural compounds are also under discussion, besides highlighting modern nanotechnological advancements for overcoming the low bioavailability issue characteristic of galangin. Although further studies are needed for confirming the anti-cancer potential of galangin in vivo malignant systems, exploring this natural compound might open new perspectives in molecular oncology.
C1 [Tuli, Hardeep Singh; Aggarwal, Diwakar; Parashar, Nidarshana Chaturvedi; Parashar, Gaurav] Maharishi Markandeshwar Deemed Univ, Dept Biotechnol, Mullana Ambala 133207, Haryana, India.
   [Sak, Katrin] NGO Praeventio, EE-50407 Tartu, Estonia.
   [Adhikary, Shubham; Kaur, Ginpreet] NMIMS, Dept Pharmacol, Shobhaben Pratapbhai Patel Sch Pharm & Technol Ma, SVKMs, Mumbai 400056, Maharashtra, India.
   [Kaur, Jagjit] Univ New South Wales, Fac Engn, Arc Ctr Excellence Nanoscale Biophoton CNBP, Grad Sch Biomed Engn, Sydney, NSW 2052, Australia.
   [Kumar, Manoj] Maharishi Markandeshwar Univ, Dept Chem, Sadopur 134007, India.
   [Sharma, Uttam; Jain, Aklank] Cent Univ Punjab, Dept Zool, Village Ghudda 151401, Punjab, India.
C3 SVKM's NMIMS (Deemed to be University); University of New South Wales
   Sydney; Maharishi Markandeshwar University; Central University of Punjab
RP Tuli, HS (通讯作者)，Maharishi Markandeshwar Deemed Univ, Dept Biotechnol, Mullana Ambala 133207, Haryana, India.; Jain, A (通讯作者)，Cent Univ Punjab, Dept Zool, Village Ghudda 151401, Punjab, India.
EM hardeep.biotech@gmail.com; aklankjain@gmail.com
RI kumar, Manoj/GNM-8898-2022; Sak, Katrin/C-5517-2016; Tuli, Hardeep
   SIngh/ABA-9917-2021; Sharma, Uttam/AAZ-5015-2021; Parashar,
   Gaurav/GON-4940-2022; Aggarwal, Diwakar/AAA-8306-2020
OI kumar, Manoj/0000-0002-2062-9602; Sak, Katrin/0000-0003-0736-2525; Tuli,
   Hardeep SIngh/0000-0003-1155-0094; Sharma, Uttam/0000-0001-5108-8872;
   Parashar, Gaurav/0000-0003-3445-0758; Aggarwal,
   Diwakar/0000-0001-6920-4341; Adhikary, Shubham/0000-0003-2512-7510;
   Kaur, Ginpreet/0000-0002-5151-914X
CR Aggarwal V, 2022, SEMIN CANCER BIOL, V80, P256, DOI 10.1016/j.semcancer.2020.05.011
   Aggarwal V, 2020, EXP BIOL MED, V245, P486, DOI 10.1177/1535370220903671
   Al-Shammari AM., 2020, AIP Conf. Proc, V2213, P020206, DOI [10.1063/5.0000162, DOI 10.1063/5.0000162]
   Aloud AA, 2017, REDOX REP, V22, P290, DOI 10.1080/13510002.2016.1273437
   Arellano Esperanza Arriola, 2020, J Clin Transl Res, V6, P109
   Benkovic G, 2019, ACTA PHARMACEUT, V69, P541, DOI 10.2478/acph-2019-0039
   Bloor SJ, 2021, J ETHNOPHARMACOL, V274, DOI 10.1016/j.jep.2021.114035
   Boix-Montesinos P, 2021, ADV DRUG DELIVER REV, V173, P306, DOI 10.1016/j.addr.2021.03.018
   Chen DL, 2019, J CANCER, V10, P4499, DOI 10.7150/jca.31487
   Chen F, 2015, CHEM CENT J, V9, DOI 10.1186/s13065-015-0092-5
   Chien ST, 2015, CANCER CELL INT, V15, DOI 10.1186/s12935-015-0168-2
   Choi JK, 2014, FOOD CHEM TOXICOL, V68, P135, DOI 10.1016/j.fct.2014.03.021
   Choi YJ, 2015, MOL CELLS, V38, P151, DOI 10.14348/molcells.2015.2229
   Cipák L, 2003, LEUKEMIA RES, V27, P65, DOI 10.1016/S0145-2126(02)00063-2
   Cote B, 2021, MOL PHARMACEUT, DOI 10.1021/acs.molpharmaceut.0c00694
   Curti V, 2019, INT J MOL SCI, V20, DOI 10.3390/ijms20051250
   de Dios N Rodriguez, 2020, J Clin Transl Res, V6, P97
   de Lázaro I, 2021, NAT MATER, V20, P1469, DOI 10.1038/s41563-021-01047-7
   Devadoss D, 2018, ARCH PHARM RES, V41, P265, DOI 10.1007/s12272-014-0330-8
   Donovan, NUTRIENTS, V11, P2559
   Fang DY, 2019, BIOMED PHARMACOTHER, V109, P2054, DOI 10.1016/j.biopha.2018.09.154
   Ha TK, 2013, EXP BIOL MED, V238, P1047, DOI 10.1177/1535370213497882
   Hajipour H, 2021, N-S ARCH PHARMACOL, V394, P2353, DOI 10.1007/s00210-021-02152-9
   Han MA, 2016, SCI REP-UK, V6, DOI 10.1038/srep18642
   Huang HZ, 2020, MOLECULES, V25, DOI 10.3390/molecules25071579
   Huang HZ, 2015, J FUNCT FOODS, V15, P464, DOI 10.1016/j.jff.2015.03.051
   Huang YC, 2017, TOXICOL APPL PHARM, V329, P128, DOI 10.1016/j.taap.2017.05.034
   Jemal A, 2011, CA-CANCER J CLIN, V61, P134, DOI [10.3322/caac.20107, 10.3322/caac.21492, 10.3322/caac.20115]
   Jia X, 2020, TROP J PHARM RES, V19, P651, DOI 10.4314/tjpr.v19i3.28
   Jullian C, 2009, J CHIL CHEM SOC, V54, P201, DOI 10.4067/S0717-97072009000200025
   Jung CH, 2012, J MED FOOD, V15, P959, DOI 10.1089/jmf.2012.2286
   Jung YC, 2014, IMMUNOPHARM IMMUNOT, V36, P426, DOI 10.3109/08923973.2014.968257
   Kashyap D, 2021, SEMIN CANCER BIOL, V69, P5, DOI 10.1016/j.semcancer.2019.08.014
   Kashyap D, 2019, BIOMOLECULES, V9, DOI 10.3390/biom9050174
   Kashyap D, 2018, CRIT REV ONCOL HEMAT, V128, P70, DOI 10.1016/j.critrevonc.2018.05.019
   Kazemi S, 2022, ANTI-CANCER AGENT ME, V22, P721, DOI 10.2174/1871520621666210706142157
   Kim DA, 2012, FOOD CHEM TOXICOL, V50, P684, DOI 10.1016/j.fct.2011.11.039
   Kim HH, 2013, FOOD CHEM TOXICOL, V57, P209, DOI 10.1016/j.fct.2013.03.015
   Kong Y, 2019, FRONT ONCOL, V9, DOI 10.3389/fonc.2019.00942
   Kumar R, 2018, CHEM-BIOL INTERACT, V279, P1, DOI 10.1016/j.cbi.2017.11.001
   Kumar S, 2013, PHARM BIOL, V51, P607, DOI 10.3109/13880209.2012.757327
   Kwak MK, 2017, BIOCHEM BIOPH RES CO, V494, P706, DOI 10.1016/j.bbrc.2017.10.138
   Lakshmanan VK, 2021, CANCER GENE THER, V28, P911, DOI 10.1038/s41417-021-00299-4
   Lee CC, 2018, ANTICANCER RES, V38, P1377, DOI 10.21873/anticanres.12361
   Lei DQ, 2018, MOL MED REP, V17, P667, DOI 10.3892/mmr.2017.7920
   Li X, 2016, SCI REP-UK, V6, DOI 10.1038/srep30496
   Li YH, 2018, ROY SOC OPEN SCI, V5, DOI 10.1098/rsos.180509
   Liang XH, 2021, FRONT PHARMACOL, V12, DOI 10.3389/fphar.2021.646628
   Lichota A, 2018, INT J MOL SCI, V19, DOI 10.3390/ijms19113533
   Liu CH, 2017, BIOMED PHARMACOTHER, V89, P1415, DOI 10.1016/j.biopha.2017.03.030
   Liu D, 2018, PHARMACOLOGY, V102, P58, DOI 10.1159/000489564
   Liu RR, 2021, PEERJ, V9, DOI 10.7717/peerj.11041
   Lu H, 2019, BIOMED RES INT, V2019, DOI 10.1155/2019/3018357
   Ma YL, 2019, MOLECULES, V24, DOI 10.3390/molecules24061171
   Mak KK, 2018, J FUNCT FOODS, V46, P490, DOI 10.1016/j.jff.2018.04.054
   Maqueda Luciano Bulgarelli, 2020, J Clin Transl Res, V6, P135
   Matilla Jose-Maria, 2020, J Clin Transl Res, V6, P145
   Meyer JJM, 1997, J ETHNOPHARMACOL, V56, P165, DOI 10.1016/S0378-8741(97)01514-6
   Murray TJ, 2006, BREAST CANCER RES, V8, DOI 10.1186/bcr1391
   Otake Y, 2002, DRUG METAB DISPOS, V30, P103, DOI 10.1124/dmd.30.2.103
   Otake Y, 2002, DRUG METAB DISPOS, V30, P576, DOI 10.1124/dmd.30.5.576
   Ren KW, 2016, BIOMED PHARMACOTHER, V84, P1748, DOI 10.1016/j.biopha.2016.10.111
   Sharma A, 2019, RECENT PATENTS INFLA, V13, P124, DOI 10.2174/1872213X13666190816160240
   Shu YS, 2014, INFLAMMATION, V37, P1661, DOI 10.1007/s10753-014-9894-1
   Sinha R, 2014, EUR J MED CHEM, V79, P102, DOI 10.1016/j.ejmech.2014.04.002
   Song W, 2017, BIOMED PHARMACOTHER, V89, P845, DOI 10.1016/j.biopha.2017.01.062
   Su LJ, 2013, FOOD CHEM TOXICOL, V62, P810, DOI 10.1016/j.fct.2013.10.019
   Sulaiman GM, 2016, FOOD SCI BIOTECHNOL, V25, P247, DOI 10.1007/s10068-016-0036-4
   Szliszka E, 2011, EVID-BASED COMPL ALT, V2011, DOI 10.1093/ecam/nep180
   Tang XX, 2018, FOOD CHEM, V255, P300, DOI 10.1016/j.foodchem.2018.02.027
   Tolomeo M, 2008, CANCER LETT, V265, P289, DOI 10.1016/j.canlet.2008.02.025
   Tomar A, 2017, PHYTOMEDICINE, V34, P154, DOI 10.1016/j.phymed.2017.05.007
   Tuli HS, 2020, LIFE SCI, V259, DOI 10.1016/j.lfs.2020.118183
   Tuli HS, 2019, FRONT PHARMACOL, V10, DOI 10.3389/fphar.2019.01336
   Tuli HS, 2015, LIFE SCI, V135, P147, DOI 10.1016/j.lfs.2015.06.004
   Wang, 2021, CANC PLUS, V22, P775
   Wang HX, 2017, ONCOL REP, V38, P703, DOI 10.3892/or.2017.5767
   Wang YJ, 2017, BIOMED PHARMACOTHER, V95, P1295, DOI 10.1016/j.biopha.2017.09.056
   Wang YJ, 2014, TOXICOLOGY, V326, P9, DOI 10.1016/j.tox.2014.09.010
   Xiong Y, 2020, ONCOTARGETS THER, V13, P9235, DOI 10.2147/OTT.S264209
   Yang Y., 2021, CANC PLUS, V3, P33, DOI [10.18063/CP.V3I2.319, DOI 10.18063/CP.V3I2.319]
   Yang ZF, 2017, ONCOL REP, V37, P435, DOI 10.3892/or.2016.5224
   Yao H, 2019, J NANOMATER, V2019, DOI 10.1155/2019/7236895
   Ye WJ, 2019, ACTA CHROMATOGR, V31, P120, DOI 10.1556/1326.2017.00389
   Yerer MB, 2020, ANTI-CANCER AGENT ME, V20, P1797, DOI 10.2174/1871520620666200310094646
   Yu S, 2018, BIOMED PHARMACOTHER, V97, P213, DOI 10.1016/j.biopha.2017.10.059
   Zeng H, 2015, NEUROSCIENCE, V294, P172, DOI 10.1016/j.neuroscience.2015.02.054
   Zhang HT, 2010, WORLD J GASTROENTERO, V16, P3377, DOI 10.3748/wjg.v16.i27.3377
   Zhang HT, 2013, EUR J PHARMACOL, V718, P235, DOI 10.1016/j.ejphar.2013.08.026
   Zhang WJ, 2013, CYTOTECHNOLOGY, V65, P447, DOI 10.1007/s10616-012-9499-1
   Zhong XW, 2020, CANCER MED-US, V9, P5546, DOI 10.1002/cam4.3195
   Zhu J, 2018, J DRUG DELIV SCI TEC, V46, P339, DOI 10.1016/j.jddst.2018.05.034
   Zhu LP, 2014, CHEM-BIOL INTERACT, V224, P149, DOI 10.1016/j.cbi.2014.10.027
   Zhu Y, 2018, J BUON, V23, P795
   Zou WW, 2018, BIOMED PHARMACOTHER, V97, P851, DOI 10.1016/j.biopha.2017.09.144
   Zou Y, 2020, BIOMED RES INT, V2020, DOI 10.1155/2020/5846938
NR 96
TC 6
Z9 7
U1 0
U2 9
PU SAGE PUBLICATIONS LTD
PI LONDON
PA 1 OLIVERS YARD, 55 CITY ROAD, LONDON EC1Y 1SP, ENGLAND
SN 1535-3702
EI 1535-3699
J9 EXP BIOL MED
JI Exp. Biol. Med.
PD FEB
PY 2022
VL 247
IS 4
BP 345
EP 359
AR 15353702211062510
DI 10.1177/15353702211062510
EA DEC 2021
PG 15
WC Medicine, Research & Experimental
WE Science Citation Index Expanded (SCI-EXPANDED)
SC Research & Experimental Medicine
GA ZN1RS
UT WOS:000732184000001
PM 34904901
OA Green Published
DA 2023-12-20
ER

PT J
AU Sheng, GH
   Gao, Y
   Yang, Y
   Wu, H
AF Sheng, Gaohong
   Gao, Yuan
   Yang, Yong
   Wu, Hua
TI Osteosarcoma and Metastasis
SO FRONTIERS IN ONCOLOGY
LA English
DT Review
DE osteosarcoma; metastasis; microenvironment; metabolism; noncoding RNAs
ID MESENCHYMAL STEM-CELLS; INHIBITS TUMOR-GROWTH; HIGH-GRADE OSTEOSARCOMA;
   FAS/FASL SIGNALING PATHWAY; NONCODING RNA; LUNG METASTASIS;
   DOWN-REGULATION; IN-VITRO; C-JUN; ANTITUMOR-ACTIVITY
AB Osteosarcoma is the most common primary bone malignancy in adolescents. Its high propensity to metastasize is the leading cause for treatment failure and poor prognosis. Although the research of osteosarcoma has greatly expanded in the past decades, the knowledge and new therapy strategies targeting metastatic progression remain sparse. The prognosis of patients with metastasis is still unsatisfactory. There is resonating urgency for a thorough and deeper understanding of molecular mechanisms underlying osteosarcoma to develop innovative therapies targeting metastasis. Toward the goal of elaborating the characteristics and biological behavior of metastatic osteosarcoma, it is essential to combine the diverse investigations that are performed at molecular, cellular, and animal levels from basic research to clinical translation spanning chemical, physical sciences, and biology. This review focuses on the metastatic process, regulatory networks involving key molecules and signaling pathways, the role of microenvironment, osteoclast, angiogenesis, metabolism, immunity, and noncoding RNAs in osteosarcoma metastasis. The aim of this review is to provide an overview of current research advances, with the hope to discovery druggable targets and promising therapy strategies for osteosarcoma metastasis and thus to overcome this clinical impasse.
C1 [Sheng, Gaohong; Yang, Yong; Wu, Hua] Huazhong Univ Sci & Technol, Tongji Med Coll, Tongji Hosp, Dept Orthoped, Wuhan, Peoples R China.
   [Gao, Yuan] Huazhong Univ Sci & Technol, Tongji Med Coll, Tongji Hosp, Dept Oncol, Wuhan, Peoples R China.
C3 Huazhong University of Science & Technology; Huazhong University of
   Science & Technology
RP Yang, Y; Wu, H (通讯作者)，Huazhong Univ Sci & Technol, Tongji Med Coll, Tongji Hosp, Dept Orthoped, Wuhan, Peoples R China.
EM tjyangyong@hust.edu.cn; wuhua@hust.edu.cn
RI 盛, 高鸿/ABS-9970-2022
FU National Natural Science Foundation of China [51537004]
FX Funding This study was supported by the National Natural Science
   Foundation of China (Grant No. 51537004).
CR Abu-Remaileh M, 2014, CELL DEATH DIFFER, V21, P1805, DOI 10.1038/cdd.2014.95
   Adhikari AS, 2010, CANCER RES, V70, P4602, DOI 10.1158/0008-5472.CAN-09-3463
   Akiyama T, 2010, CLIN EXP METASTAS, V27, P207, DOI 10.1007/s10585-010-9319-y
   Akiyama T, 2010, J PHARM PHARMACOL, V62, P470, DOI 10.1211/jpp.62.04.0009
   Akiyama T, 2008, MOL CANCER THER, V7, P3461, DOI 10.1158/1535-7163.MCT-08-0530
   Almog N, 2009, CANCER RES, V69, P836, DOI 10.1158/0008-5472.CAN-08-2590
   Araki Y, 2021, FRONT ONCOL, V11, DOI 10.3389/fonc.2021.667109
   Arlt MJ, 2019, BMC CANCER, V19, DOI 10.1186/s12885-019-5303-3
   Avnet S, 2019, AM J CANCER RES, V9, P1127
   Avnet S, 2017, INT J CANCER, V140, P1331, DOI 10.1002/ijc.30540
   Bacci G, 2008, J SURG ONCOL, V98, P415, DOI 10.1002/jso.21140
   Baglio SR, 2017, CLIN CANCER RES, V23, P3721, DOI 10.1158/1078-0432.CCR-16-2726
   Balkwill F, 2004, NAT REV CANCER, V4, P540, DOI 10.1038/nrc1388
   Bao QY, 2018, ANN SURG ONCOL, V25, P2642, DOI 10.1245/s10434-018-6642-z
   Bao Y, 2015, GENET MOL RES, V14, P16771, DOI 10.4238/2015.December.14.4
   Bartel DP, 2004, CELL, V116, P281, DOI 10.1016/S0092-8674(04)00045-5
   Benslimane-Ahmim Z, 2017, CANCER LETT, V395, P11, DOI 10.1016/j.canlet.2017.02.032
   Bian ZY, 2010, CANCER SCI, V101, P2554, DOI 10.1111/j.1349-7006.2010.01731.x
   Bid HK, 2014, CANCER RES, V74, P320, DOI 10.1158/0008-5472.CAN-13-0894
   Bielack SS, 2002, J CLIN ONCOL, V20, P776, DOI 10.1200/JCO.20.3.776
   Bielack S, 2009, CANCER TREAT RES, V152, P289, DOI 10.1007/978-1-4419-0284-9_15
   Brennecke P, 2014, CLIN EXP METASTAS, V31, P339, DOI 10.1007/s10585-013-9632-3
   Brennecke P, 2013, PLOS ONE, V8, DOI 10.1371/journal.pone.0074045
   Broadhead ML, 2012, J BIOMED BIOTECHNOL, DOI 10.1155/2012/230298
   Bruland OS, 2005, CLIN CANCER RES, V11, P4666, DOI 10.1158/1078-0432.CCR-05-0165
   Bruland OS, 2009, CANCER TREAT RES, V152, P509, DOI 10.1007/978-1-4419-0284-9_30
   Brun J, 2013, PLOS ONE, V8, DOI 10.1371/journal.pone.0055034
   Buddingh EP, 2011, CLIN CANCER RES, V17, P2110, DOI 10.1158/1078-0432.CCR-10-2047
   Bulut G, 2012, ONCOGENE, V31, P269, DOI 10.1038/onc.2011.245
   Cai HK, 2015, J SURG RES, V194, P505, DOI 10.1016/j.jss.2014.11.025
   Cai W, 2018, MOL MED REP, V18, P2328, DOI 10.3892/mmr.2018.9173
   Calleja LR, 2016, CANCER RES, V76, P3236, DOI 10.1158/0008-5472.CAN-15-2317
   Cameron MD, 2000, CANCER RES, V60, P2541
   Cantiani L, 2007, CANCER RES, V67, P7675, DOI 10.1158/0008-5472.CAN-06-4697
   Cao J, 2015, CANCER RES, V75, P4839, DOI 10.1158/0008-5472.CAN-15-0711
   Cao Y, 2005, CANCER RES, V65, P1124, DOI 10.1158/0008-5472.CAN-04-2128
   Chaiyawat P, 2019, INT J ONCOL, V54, P1704, DOI 10.3892/ijo.2019.4737
   Chambers AF, 2002, NAT REV CANCER, V2, P563, DOI 10.1038/nrc865
   Chang HP, 2015, BIOCHEM BIOPH RES CO, V464, P45, DOI 10.1016/j.bbrc.2015.05.092
   Chano T, 2016, AM J CANCER RES, V6, P859
   Chen BP, 2017, TUMOR BIOL, V39, DOI 10.1177/1010428317703841
   Chen CL, 2021, CANCER LETT, V500, P1, DOI 10.1016/j.canlet.2020.12.024
   Chen GW, 2018, CELL DEATH DIS, V9, DOI 10.1038/s41419-017-0204-3
   Chen MW, 2018, TECHNOL CANCER RES T, V17, DOI 10.1177/1533033818811143
   Chen Y, 2018, CELL PHYSIOL BIOCHEM, V51, P1313, DOI 10.1159/000495550
   Chen Y, 2015, ONCOTARGET, V6, P23708, DOI 10.18632/oncotarget.4291
   Chen YC, 2010, MOL THER, V18, P1650, DOI 10.1038/mt.2010.136
   Cheng HL, 2016, ONCOTARGET, V7, P35208, DOI 10.18632/oncotarget.9106
   Cheng QH, 2017, INT J BIOL MARKER, V32, pE202, DOI 10.5301/jbm.5000247
   Chicón-Bosch M, 2020, CELLS-BASEL, V9, DOI 10.3390/cells9010241
   Chien MH, 2018, CANCER LETT, V433, P86, DOI 10.1016/j.canlet.2018.06.033
   Chou AJ, 2013, PEDIATR BLOOD CANCER, V60, P580, DOI 10.1002/pbc.24438
   Contaldo C, 2014, GROWTH FACTORS, V32, P41, DOI 10.3109/08977194.2013.870168
   Costa-Rodrigues J, 2011, J CELL BIOCHEM, V112, P3704, DOI 10.1002/jcb.23295
   Costa-Silva B, 2015, NAT CELL BIOL, V17, P816, DOI 10.1038/ncb3169
   Coughlin TR, 2021, CANCERS, V13, DOI 10.3390/cancers13133128
   Dai HZ, 2016, CELL DEATH DIS, V7, DOI 10.1038/cddis.2016.436
   Dai N, 2013, NEOPLASMA, V60, P384, DOI 10.4149/neo_2013_050
   Dang HS, 2017, ONCOL RES, V25, P177, DOI 10.3727/096504016X14732772150343
   Dass CR, 2008, MOL CANCER RES, V6, P1289, DOI 10.1158/1541-7786.MCR-08-0036
   Dass CR, 2008, CANCER BIOL THER, V7, P1033, DOI 10.4161/cbt.7.7.6037
   Dass CR, 2008, MOL CANCER THER, V7, P1909, DOI 10.1158/1535-7163.MCT-08-0086
   de Nigris F, 2013, J CELL PHYSIOL, V228, P846, DOI 10.1002/jcp.24234
   de Nigris F, 2008, CANCER RES, V68, P1797, DOI 10.1158/0008-5472.CAN-07-5582
   Del Mare S, 2015, SCI REP-UK, V5, DOI 10.1038/srep12959
   Deng R, 2019, INT J MOL MED, V43, P1157, DOI 10.3892/ijmm.2018.4039
   Deng YQ, 2018, CANCER BIOTHER RADIO, V33, P365, DOI 10.1089/cbr.2018.2503
   Dhupkar P, 2018, CANCER MED-US, V7, P2654, DOI 10.1002/cam4.1518
   Ding J, 2018, INT J ONCOL, V53, P329, DOI 10.3892/ijo.2018.4374
   Ding K, 2018, BIOCHEM BIOPH RES CO, V503, P863, DOI 10.1016/j.bbrc.2018.06.088
   Dong YQ, 2015, TUMOR BIOL, V36, P1477, DOI 10.1007/s13277-014-2631-4
   Dow S, 2005, HUM GENE THER, V16, P937, DOI 10.1089/hum.2005.16.937
   Du L, 2018, CELL DEATH DIS, V9, DOI 10.1038/s41419-018-0745-0
   Duan GC, 2019, INT J ONCOL, V54, P17, DOI 10.3892/ijo.2018.4600
   Dumars C, 2016, ONCOTARGET, V7, P78343, DOI 10.18632/oncotarget.13055
   Ebbesen KK, 2016, BBA-GENE REGUL MECH, V1859, P163, DOI 10.1016/j.bbagrm.2015.07.007
   Ek ETH, 2007, CANCER GENE THER, V14, P616, DOI 10.1038/sj.cgt.7701044
   Ek ETH, 2007, J ORTHOP RES, V25, P1671, DOI 10.1002/jor.20434
   Ek ETH, 2007, CLIN EXP METASTAS, V24, P93, DOI 10.1007/s10585-007-9062-1
   El-Naggar AM, 2019, CELL DEATH DIS, V10, DOI 10.1038/s41419-018-1276-4
   El-Naggar AM, 2015, CANCER CELL, V27, P682, DOI 10.1016/j.ccell.2015.04.003
   Endo-Munoz L, 2015, PLOS ONE, V10, DOI 10.1371/journal.pone.0133592
   Endo-Munoz L, 2010, CANCER RES, V70, P7063, DOI 10.1158/0008-5472.CAN-09-4291
   Fan TMM, 2020, FRONT ONCOL, V10, DOI 10.3389/fonc.2020.00013
   Fang DF, 2015, BIOCHEM BIOPH RES CO, V457, P500, DOI 10.1016/j.bbrc.2014.12.114
   Fernández L, 2015, CANCER LETT, V368, P54, DOI 10.1016/j.canlet.2015.07.042
   FIDLER IJ, 1970, JNCI-J NATL CANCER I, V45, P773
   Folkman J, 2002, SEMIN ONCOL, V29, P15, DOI 10.1053/sonc.2002.37263
   Follain G, 2020, NAT REV CANCER, V20, P107, DOI 10.1038/s41568-019-0221-x
   Fritzsching B, 2015, ONCOIMMUNOLOGY, V4, DOI 10.4161/2162402X.2014.990800
   Fujiwara M, 2011, TUMOR BIOL, V32, P611, DOI 10.1007/s13277-011-0160-y
   Fukaya Y, 2005, ONCOL REP, V14, P847
   Gao KT, 2016, EUR REV MED PHARMACO, V20, P3561
   Gao Y, 2014, BIOCHEM BIOPH RES CO, V444, P230, DOI 10.1016/j.bbrc.2014.01.061
   Gao YS, 2009, CANCER BIOTHER RADIO, V24, P243, DOI 10.1089/cbr.2008.0544
   Gaudio E, 2006, CANCER RES, V66, P11585, DOI 10.1158/0008-5472.CAN-06-3376
   Georges S, 2013, EUR J CANCER, V49, P2253, DOI 10.1016/j.ejca.2013.02.020
   Ghosh T, 2017, J BIOL CHEM, V292, P21264, DOI 10.1074/jbc.M117.808287
   Giang AH, 2013, J BIOL CHEM, V288, P33303, DOI 10.1074/jbc.M113.507129
   Goguet-Surmenian E, 2013, BRIT J CANCER, V109, P1579, DOI 10.1038/bjc.2013.482
   Gomez-Brouchet A, 2017, ONCOIMMUNOLOGY, V6, DOI 10.1080/2162402X.2017.1331193
   Gordon N, 2007, CLIN CANCER RES, V13, P4503, DOI 10.1158/1078-0432.CCR-07-0313
   Gordon N, 2010, J AEROSOL MED PULM D, V23, P189, DOI 10.1089/jamp.2009.0812
   Gordon N, 2009, CANCER TREAT RES, V152, P497, DOI 10.1007/978-1-4419-0284-9_29
   Gorlick R, 2003, CLIN CANCER RES, V9, P5442
   Gozo MC, 2016, ONCOTARGET, V7, P68792, DOI 10.18632/oncotarget.11990
   Gross AC, 2018, JCI INSIGHT, V3, DOI 10.1172/jci.insight.99791
   Gu R, 2016, TUMOR BIOL, V37, P353, DOI 10.1007/s13277-015-3801-8
   Gu ZH, 2018, BIOCHEM BIOPH RES CO, V503, P1134, DOI 10.1016/j.bbrc.2018.06.131
   Guan GF, 2015, SCI REP-UK, V5, DOI 10.1038/srep15244
   Guan GF, 2015, CANCER LETT, V357, P254, DOI 10.1016/j.canlet.2014.11.034
   Guo YX, 2019, MOL CANCER, V18, DOI 10.1186/s12943-019-0995-1
   Guo YS, 2014, PLOS ONE, V9, DOI 10.1371/journal.pone.0090220
   Gvozdenovic A, 2016, ONCOTARGET, V7, P55141, DOI 10.18632/oncotarget.10461
   Gvozdenovic A, 2013, PLOS ONE, V8, DOI 10.1371/journal.pone.0060329
   Gvozdenovic A, 2013, J BONE MINER RES, V28, P838, DOI 10.1002/jbmr.1817
   Habel N, 2015, ONCOGENE, V34, P3207, DOI 10.1038/onc.2014.232
   Habel N, 2019, BMC CANCER, V19, DOI 10.1186/s12885-019-5282-4
   Han G, 2016, CLIN EXP MED, V16, P577, DOI 10.1007/s10238-015-0382-1
   Han QL, 2016, INT IMMUNOPHARMACOL, V34, P101, DOI 10.1016/j.intimp.2016.01.023
   Han WF, 2017, BIOCHEM BIOPH RES CO, V491, P91, DOI 10.1016/j.bbrc.2017.07.049
   Han XG, 2016, TUMOR BIOL, V37, P8857, DOI 10.1007/s13277-015-4757-4
   Han Z, 2018, BIOCHEM BIOPH RES CO, V495, P947, DOI 10.1016/j.bbrc.2017.11.121
   Harting Matthew T, 2006, Semin Pediatr Surg, V15, P25, DOI 10.1053/j.sempedsurg.2005.11.005
   He AN, 2015, J CELL BIOCHEM, V116, P1719, DOI 10.1002/jcb.25131
   He F, 2019, ONCOL REP, V41, P2729, DOI 10.3892/or.2019.7078
   He Y, 2014, CELL PHYSIOL BIOCHEM, V34, P1485, DOI 10.1159/000366353
   Hingorani P, 2015, J IMMUNOTHER CANCER, V3, DOI 10.1186/s40425-015-0082-0
   Hirahata M, 2016, CANCER MED-US, V5, P892, DOI 10.1002/cam4.651
   HOLMGREN L, 1995, NAT MED, V1, P149, DOI 10.1038/nm0295-149
   Hood JL, 2011, CANCER RES, V71, P3792, DOI 10.1158/0008-5472.CAN-10-4455
   Hoshino A, 2015, NATURE, V527, P329, DOI 10.1038/nature15756
   Hou CH, 2018, BIOCHEM PHARMACOL, V155, P71, DOI 10.1016/j.bcp.2018.06.015
   Hou CH, 2014, BIOCHEM PHARMACOL, V89, P453, DOI 10.1016/j.bcp.2014.03.010
   Hu QY, 2017, MOL MED REP, V15, P1335, DOI 10.3892/mmr.2017.6115
   Hu X, 2014, CANCER LETT, V346, P114, DOI 10.1016/j.canlet.2013.12.020
   Hu YL, 2018, BIOSCIENCE REP, V38, DOI 10.1042/BSR20180375
   Hua YQ, 2011, J PROTEOME RES, V10, P3513, DOI 10.1021/pr200147g
   Huang GX, 2014, ADV EXP MED BIOL, V804, P203, DOI 10.1007/978-3-319-04843-7_11
   Hughes DPM, 2009, CANCER TREAT RES, V152, P479, DOI 10.1007/978-1-4419-0284-9_28
   Huo YQ, 2017, ONCOTARGET, V8, P46993, DOI 10.18632/oncotarget.16551
   Hynes RO, 2003, CELL, V113, P821, DOI 10.1016/S0092-8674(03)00468-9
   Ingvarsen SZ, 2020, SCI REP-UK, V10, DOI 10.1038/s41598-020-75995-6
   Isakoff MS, 2015, J CLIN ONCOL, V33, P3029, DOI 10.1200/JCO.2014.59.4895
   Itoh H, 2018, ONCOGENE, V37, P2903, DOI 10.1038/s41388-018-0160-0
   Jeck WR, 2013, RNA, V19, P141, DOI 10.1261/rna.035667.112
   Jerez S, 2017, J CELL BIOCHEM, V118, P351, DOI 10.1002/jcb.25642
   Ji P, 2003, ONCOGENE, V22, P8031, DOI 10.1038/sj.onc.1206928
   Jia Shu-Fang, 2008, J Exp Ther Oncol, V7, P89
   Jiang CM, 2017, TUMOR BIOL, V39, DOI 10.1177/1010428317697556
   Jiang N, 2017, CANCER LETT, V405, P46, DOI 10.1016/j.canlet.2017.06.009
   Jiang WW, 2016, FEBS LETT, V590, P2973, DOI 10.1002/1873-3468.12337
   Jiang Z, 2018, BIOCHEM BIOPH RES CO, V495, P238, DOI 10.1016/j.bbrc.2017.11.012
   Jiang Z, 2017, TUMOR BIOL, V39, DOI 10.1177/1010428317705751
   Jin PY, 2017, BIOMED PHARMACOTHER, V96, P1324, DOI 10.1016/j.biopha.2017.11.079
   Jones KB, 2012, CANCER RES, V72, P1865, DOI 10.1158/0008-5472.CAN-11-2663
   Poderoso JJ, 2019, NITRIC OXIDE-BIOL CH, V88, P61, DOI 10.1016/j.niox.2019.04.005
   Kager L, 2003, J CLIN ONCOL, V21, P2011, DOI 10.1200/JCO.2003.08.132
   Kane S E, 1990, Semin Cancer Biol, V1, P127
   Kaste SC, 1999, CANCER-AM CANCER SOC, V86, P1602, DOI 10.1002/(SICI)1097-0142(19991015)86:8<1602::AID-CNCR31>3.0.CO;2-R
   Kawano M, 2015, ONCOL REP, V34, P1995, DOI 10.3892/or.2015.4161
   Kawano M, 2013, ONCOL REP, V29, P1001, DOI 10.3892/or.2013.2224
   Kawano M, 2012, CLIN ORTHOP RELAT R, V470, P2288, DOI 10.1007/s11999-012-2299-2
   Khanna C, 2004, NAT MED, V10, P182, DOI 10.1038/nm982
   Khanna C, 2001, CANCER RES, V61, P3750
   Kim VN, 2006, TRENDS GENET, V22, P165, DOI 10.1016/j.tig.2006.01.003
   Koirala P, 2016, SCI REP-UK, V6, DOI 10.1038/srep30093
   Kok VC, 2020, INT J NANOMED, V15, P8019, DOI 10.2147/IJN.S272378
   KORT WJ, 1989, CLIN EXP METASTAS, V7, P517, DOI 10.1007/BF01753812
   Koshkina NV, 2007, MOL CANCER RES, V5, P991, DOI 10.1158/1541-7786.MCR-07-0007
   Koshkina N, 2020, ADV EXP MED BIOL, V1258, P177, DOI 10.1007/978-3-030-43085-6_12
   Kularatne SA, 2014, ANGEW CHEM INT EDIT, V53, P11863, DOI 10.1002/anie.201408103
   Kunita A, 2011, AM J PATHOL, V179, P1041, DOI 10.1016/j.ajpath.2011.04.027
   Kunz M, 2003, J BIOL CHEM, V278, P45651, DOI 10.1074/jbc.M301373200
   Lafleur EA, 2004, CLIN CANCER RES, V10, P8114, DOI 10.1158/1078-0432.CCR-04-0353
   Lamora A, 2014, CLIN CANCER RES, V20, P5097, DOI 10.1158/1078-0432.CCR-13-3191
   Lamoureux F, 2008, MOL CANCER THER, V7, P3389, DOI 10.1158/1535-7163.MCT-08-0497
   Leaner VD, 2009, AM J PATHOL, V174, P265, DOI 10.2353/ajpath.2009.071006
   Lehuédé C, 2016, CANCER RES, V76, P5201, DOI 10.1158/0008-5472.CAN-16-0266
   Levings PP, 2009, CANCER RES, V69, P5648, DOI 10.1158/0008-5472.CAN-08-3580
   Li BH, 2018, CANCER RES, V78, P3938, DOI 10.1158/0008-5472.CAN-17-3801
   Li J, 2017, DNA CELL BIOL, V36, P1117, DOI 10.1089/dna.2017.3888
   Li M, 2019, BIOCHIMIE, V158, P224, DOI 10.1016/j.biochi.2018.12.003
   Li RR, 2018, MOL MED REP, V18, P1616, DOI 10.3892/mmr.2018.9131
   Li R, 2019, INT J BIOL MACROMOL, V123, P1035, DOI 10.1016/j.ijbiomac.2018.11.003
   Li Y, 2016, EUR REV MED PHARMACO, V20, P5117
   Li YW, 2017, EMBO REP, V18, P1646, DOI 10.15252/embr.201643581
   Li YJ, 2015, INT J CLIN EXP PATHO, V8, P12410
   Li YT, 2016, CANCER RES, V76, P4002, DOI 10.1158/0008-5472.CAN-15-3189
   Li Y, 2012, MOL MED REP, V5, P1391, DOI 10.3892/mmr.2012.842
   Li YG, 2013, CARCINOGENESIS, V34, P1601, DOI 10.1093/carcin/bgt065
   Li Z, 2017, J CELL MOL MED, V21, P315, DOI 10.1111/jcmm.12966
   Li ZM, 2016, J DRUG TARGET, V24, P102, DOI 10.3109/1061186X.2015.1057149
   Lian F, 2015, PLOS ONE, V10, DOI 10.1371/journal.pone.0121499
   Liang C, 2017, BIOMATERIALS, V147, P68, DOI 10.1016/j.biomaterials.2017.09.015
   Liao YX, 2015, ONCOL REP, V34, P33, DOI 10.3892/or.2015.3992
   Liapis V, 2015, CANCER LETT, V357, P160, DOI 10.1016/j.canlet.2014.11.020
   Liberti MV, 2016, TRENDS BIOCHEM SCI, V41, P211, DOI 10.1016/j.tibs.2015.12.001
   Liu CJ, 2015, MOL MED REP, V12, P3674, DOI 10.3892/mmr.2015.3880
   Liu G, 2018, MOL CANCER, V17, DOI 10.1186/s12943-018-0917-7
   Liu JG, 2017, MOL MED REP, V16, P7949, DOI 10.3892/mmr.2017.7660
   Liu JF, 2020, J CELL MOL MED, V24, P12826, DOI 10.1111/jcmm.15874
   Liu JF, 2015, ONCOTARGET, V6, P40880, DOI 10.18632/oncotarget.5679
   Liu K, 2017, LIFE SCI, V188, P141, DOI 10.1016/j.lfs.2017.09.003
   Liu LH, 2011, BIOCHEM BIOPH RES CO, V416, P31, DOI 10.1016/j.bbrc.2011.10.117
   Liu M, 2019, INT J SURG, V72, P206, DOI 10.1016/j.ijsu.2019.11.004
   Liu QX, 2018, BIOMED RES INT, V2018, DOI 10.1155/2018/9870693
   Liu W, 2021, AGING-US, V13, P19760, DOI 10.18632/aging.203388
   Liu Y, 2016, CANCER CELL, V30, P668, DOI 10.1016/j.ccell.2016.09.011
   Liu YL, 2019, INT J ONCOL, V54, P1809, DOI 10.3892/ijo.2019.4735
   Liu Y, 2021, CELL PROLIFERAT, V54, DOI 10.1111/cpr.13102
   Lizardo MM, 2016, NEOPLASIA, V18, P699, DOI 10.1016/j.neo.2016.09.001
   Long F, 2014, ONCOL REP, V32, P2031, DOI 10.3892/or.2014.3473
   Lu J, 2017, ONCOGENE, V36, P231, DOI 10.1038/onc.2016.194
   Lu JC, 2015, J CLIN INVEST, V125, P1839, DOI 10.1172/JCI78437
   Lu LY, 2018, MOL MED REP, V17, P1947, DOI 10.3892/mmr.2017.8080
   Luo XJ, 2017, MOL CANCER, V16, DOI 10.1186/s12943-017-0646-3
   Luo XJ, 2014, CELL PHYSIOL BIOCHEM, V34, P2180, DOI 10.1159/000369661
   Lussier DM, 2015, J IMMUNOTHER, V38, P96, DOI 10.1097/CJI.0000000000000065
   Luther GA, 2013, CANCER LETT, V336, P222, DOI 10.1016/j.canlet.2013.05.002
   Lv YF, 2016, CANCER LETT, V373, P164, DOI 10.1016/j.canlet.2016.01.046
   Lv YF, 2015, SCI REP-UK, V5, DOI 10.1038/srep12999
   Ma CB, 2016, INT J ONCOL, V49, P666, DOI 10.3892/ijo.2016.3549
   Ma CB, 2016, ONCOL REP, V35, P3257, DOI 10.3892/or.2016.4718
   Ma JF, 2019, BIOENGINEERED, V10, P229, DOI 10.1080/21655979.2019.1621136
   Ma XL, 2018, J CANCER, V9, P1856, DOI 10.7150/jca.24619
   Macklin R, 2016, ONCOTARGET, V7, P43570, DOI 10.18632/oncotarget.9781
   Manara MC, 2006, MOL BIOL CELL, V17, P1910, DOI 10.1091/mbc.E05-10-0971
   Manara MC, 2000, BONE, V26, P215, DOI 10.1016/S8756-3282(99)00266-5
   Mao JH, 2012, ONCOL LETT, V4, P1125, DOI 10.3892/ol.2012.863
   Matsubara T, 2013, FRONT ONCOL, V3, DOI 10.3389/fonc.2013.00199
   McEwen A, 2003, J PATHOL, V201, P395, DOI 10.1002/path.1457
   McManus M, 2017, PEDIATR BLOOD CANCER, V64, DOI 10.1002/pbc.26318
   Mialou V, 2005, CANCER-AM CANCER SOC, V104, P1100, DOI 10.1002/cncr.21263
   Mirabello L, 2009, CANCER-AM CANCER SOC, V115, P1531, DOI 10.1002/cncr.24121
   Morrow JJ, 2016, CLIN CANCER RES, V22, P6129, DOI 10.1158/1078-0432.CCR-16-0326
   Nathan SS, 2005, CLIN CANCER RES, V11, P2389, DOI 10.1158/1078-0432.CCR-04-2048
   Neklyudova O, 2016, J CANCER RES CLIN, V142, P1739, DOI 10.1007/s00432-016-2185-5
   Niinaka Y, 2010, CANCER RES, V70, P9483, DOI 10.1158/0008-5472.CAN-09-3880
   Norregaard KS, 2021, INT J MOL SCI, V22, DOI 10.3390/ijms22136865
   Orrenius S, 2007, ANNU REV PHARMACOL, V47, P143, DOI 10.1146/annurev.pharmtox.47.120505.105122
   Ory B, 2016, CLIN CANCER RES, V22, P2520, DOI 10.1158/1078-0432.CCR-15-1925
   Osaki M, 2011, MOL THER, V19, P1123, DOI 10.1038/mt.2011.53
   Ott M, 2007, APOPTOSIS, V12, P913, DOI 10.1007/s10495-007-0756-2
   Ozanne BW, 2007, ONCOGENE, V26, P1, DOI 10.1038/sj.onc.1209759
   Pahl JHW, 2014, J EXP CLIN CANC RES, V33, DOI 10.1186/1756-9966-33-27
   Pan L, 2018, MOL MED REP, V18, P441, DOI 10.3892/mmr.2018.8997
   Pan WB, 2014, CELL PHYSIOL BIOCHEM, V33, P402, DOI 10.1159/000356679
   Pang PC, 2016, EUR REV MED PHARMACO, V20, P3765
   Pasquinelli AE, 2005, CURR OPIN GENET DEV, V15, P200, DOI 10.1016/j.gde.2005.01.002
   Perissinotto E, 2005, CLIN CANCER RES, V11, P490
   Picarda G, 2010, CLIN CANCER RES, V16, P2363, DOI 10.1158/1078-0432.CCR-09-1779
   PosthumaDeBoer J, 2011, CLIN EXP METASTAS, V28, P493, DOI 10.1007/s10585-011-9384-x
   Pourebrahim R, 2017, GENE DEV, V31, P1847, DOI 10.1101/gad.304972.117
   Pu YG, 2016, CLIN EXP METASTAS, V33, P359, DOI 10.1007/s10585-016-9783-0
   Qi NN, 2019, BIOCHIMIE, V163, P1, DOI 10.1016/j.biochi.2019.04.017
   Qi P, 2013, MODERN PATHOL, V26, P155, DOI 10.1038/modpathol.2012.160
   Qin Y, 2018, INT J ONCOL, V53, P1643, DOI 10.3892/ijo.2018.4494
   Qiu HM, 2003, AM J PATHOL, V162, P403, DOI 10.1016/S0002-9440(10)63835-7
   Qu Y, 2018, BIOMED PHARMACOTHER, V98, P899, DOI 10.1016/j.biopha.2018.01.024
   Ren CM, 2019, ARTIF CELL NANOMED B, V47, P3359, DOI 10.1080/21691401.2019.1649273
   Ren K, 2018, EXP CELL RES, V369, P80, DOI 10.1016/j.yexcr.2018.05.008
   Ren L, 2009, ONCOGENE, V28, P792, DOI 10.1038/onc.2008.437
   Ren L, 2017, ONCOTARGET, V8, P38541, DOI 10.18632/oncotarget.15872
   Ren L, 2015, ONCOTARGET, V6, P29469, DOI 10.18632/oncotarget.5177
   Ren L, 2012, CANCER RES, V72, P1001, DOI 10.1158/0008-5472.CAN-11-0210
   Ren ZP, 2019, BIOMED PHARMACOTHER, V117, DOI 10.1016/j.biopha.2019.109104
   Ridnour LA, 2004, BIOL CHEM, V385, P1, DOI 10.1515/BC.2004.001
   Rodriguez CO, 2010, J AEROSOL MED PULM D, V23, P197, DOI 10.1089/jamp.2009.0773
   Roy J, 2019, J LIPID RES, V60, P375, DOI 10.1194/jlr.M088559
   Ruan WD, 2016, TUMOR BIOL, V37, P4065, DOI 10.1007/s13277-015-4256-7
   Rubin EM, 2010, MOL CANCER THER, V9, P731, DOI 10.1158/1535-7163.MCT-09-0147
   Ruivo CF, 2017, CANCER RES, V77, P6480, DOI 10.1158/0008-5472.CAN-17-0994
   Sabile AA, 2012, J BONE MINER RES, V27, P58, DOI 10.1002/jbmr.535
   Saharinen P, 2011, TRENDS MOL MED, V17, P347, DOI 10.1016/j.molmed.2011.01.015
   Salah Z, 2015, ONCOTARGET, V6, P4920, DOI 10.18632/oncotarget.3025
   Ségaliny AI, 2015, INT J CANCER, V137, P73, DOI 10.1002/ijc.29376
   Sévère N, 2012, J BONE MINER RES, V27, P2108, DOI 10.1002/jbmr.1667
   Shao XJ, 2019, ACTA PHARMACOL SIN, V40, P1343, DOI 10.1038/s41401-019-0262-4
   Shi DY, 2019, J EXP CLIN CANC RES, V38, DOI 10.1186/s13046-019-1363-0
   Shi QM, 2016, ONCOTARGET, V7, P9007, DOI 10.18632/oncotarget.6928
   Shi YK, 2018, BIOCHEM BIOPH RES CO, V503, P459, DOI 10.1016/j.bbrc.2018.04.124
   Sleeman J, 2010, EUR J CANCER, V46, P1177, DOI 10.1016/j.ejca.2010.02.039
   Steeg PS, 2012, NATURE, V485, pS58, DOI 10.1038/485S58a
   Stiller CA, 2001, EUR J CANCER, V37, P760, DOI 10.1016/S0959-8049(01)00004-1
   Su Y, 2011, ONCOGENE, V30, P3907, DOI 10.1038/onc.2011.97
   Sun BY, 2015, BIOMED PHARMACOTHER, V71, P58, DOI 10.1016/j.biopha.2015.02.014
   Sun JB, 2016, MOL BIOL REP, V43, P427, DOI 10.1007/s11033-016-3975-1
   Sun W, 2017, ONCOL REP, V37, P2405, DOI 10.3892/or.2017.5473
   Sun ZW, 2018, BIOCHEM BIOPH RES CO, V495, P1363, DOI 10.1016/j.bbrc.2017.10.002
   Sundara YT, 2017, CANCER IMMUNOL IMMUN, V66, P119, DOI 10.1007/s00262-016-1925-3
   Szegezdi E, 2006, EMBO REP, V7, P880, DOI 10.1038/sj.embor.7400779
   Tan K, 2013, J CANCER RES CLIN, V139, P1795, DOI 10.1007/s00432-013-1482-5
   Tang QL, 2018, ONCOGENE, V37, P3617, DOI 10.1038/s41388-018-0231-2
   Tao J, 2018, BIOCHEM BIOPH RES CO, V503, P1092, DOI 10.1016/j.bbrc.2018.06.121
   Techavichit P, 2016, BMC CANCER, V16, DOI 10.1186/s12885-016-2909-6
   Tieken C, 2016, THROMB HAEMOSTASIS, V115, P1025, DOI 10.1160/TH15-07-0541
   Tsuru A, 2015, BRIT J CANCER, V112, P1232, DOI 10.1038/bjc.2015.84
   Tu B, 2012, CANCER LETT, V325, P80, DOI 10.1016/j.canlet.2012.06.006
   Varshney J, 2015, FRONT MOL BIOSCI, V2, DOI 10.3389/fmolb.2015.00031
   Vimalraj S, 2020, LIFE SCI, V256, DOI 10.1016/j.lfs.2020.118011
   Wan X, 2009, ONCOGENE, V28, P3401, DOI 10.1038/onc.2009.206
   Wang B, 2015, MOL CELLS, V38, P432, DOI 10.14348/molcells.2015.2327
   Wang CY, 2018, MED SCI MONITOR, V24, P7043, DOI 10.12659/MSM.912092
   Wang GY, 2019, INT J CANCER, V145, P979, DOI 10.1002/ijc.32180
   Wang HP, 2018, ONCOL RES, V26, P665, DOI 10.3727/096504017X14908298412505
   Wang H, 2017, MOL MED REP, V16, P5157, DOI 10.3892/mmr.2017.7273
   Wang JD, 2018, INT J ONCOL, V52, P77, DOI 10.3892/ijo.2017.4187
   Wang J, 2020, J NANOBIOTECHNOL, V18, DOI 10.1186/s12951-020-00710-6
   Wang JJ, 2019, LIFE SCI, V234, DOI 10.1016/j.lfs.2019.116771
   Wang L, 2021, FRONT ONCOL, V11, DOI 10.3389/fonc.2021.625109
   Wang LP, 2018, TALANTA, V188, P66, DOI 10.1016/j.talanta.2018.05.011
   Wang MM, 2013, CANCER BIOL THER, V14, P155, DOI 10.4161/cbt.22955
   Wang SG, 2017, SCI REP-UK, V7, DOI 10.1038/s41598-017-06353-2
   Wang W, 2015, ONCOTARGET, V6, P10297, DOI 10.18632/oncotarget.3305
   Wang XH, 2019, AM J TRANSL RES, V11, P6341
   Wang Y, 2020, FRONT CELL DEV BIOL, V8, DOI 10.3389/fcell.2020.00353
   Wang Y, 2018, MOL CANCER, V17, DOI 10.1186/s12943-018-0837-6
   Wang Z, 2015, ONCOTARGET, V6, P14191, DOI 10.18632/oncotarget.3691
   Weekes D, 2016, ONCOGENE, V35, P2852, DOI 10.1038/onc.2015.344
   Weibel ER, 2017, CELL TISSUE RES, V367, P413, DOI 10.1007/s00441-016-2541-4
   Weiss L, 1990, Adv Cancer Res, V54, P159, DOI 10.1016/S0065-230X(08)60811-8
   Whelan J, 2012, INT J CANCER, V131, pE508, DOI 10.1002/ijc.26426
   Winterbourn CC, 2016, ARCH BIOCHEM BIOPHYS, V595, P68, DOI 10.1016/j.abb.2015.11.028
   Wirtz D, 2011, NAT REV CANCER, V11, P512, DOI 10.1038/nrc3080
   Wortzel I, 2019, DEV CELL, V49, P347, DOI 10.1016/j.devcel.2019.04.011
   Wu Z, 2018, BIOCHEM BIOPH RES CO, V502, P465, DOI 10.1016/j.bbrc.2018.05.184
   Xiao QR, 2017, ONCOL RES, V25, P267, DOI 10.3727/096504016X14732510786564
   Xie L, 2017, ONCOL REP, V38, P625, DOI 10.3892/or.2017.5735
   Xin M, 2016, ONCOTARGET, V7, P44252, DOI 10.18632/oncotarget.10020
   Xu JF, 2015, ONCOTARGET, V6, P23662, DOI 10.18632/oncotarget.4282
   Xu LL, 2018, CARCINOGENESIS, V39, P623, DOI 10.1093/carcin/bgy017
   Xu N, 2020, GENE, V726, DOI 10.1016/j.gene.2019.144145
   Xu SY, 2018, EUR REV MED PHARMACO, V22, P62, DOI 10.26355/eurrev_201801_14101
   Xu WT, 2009, CANCER LETT, V281, P32, DOI 10.1016/j.canlet.2009.02.022
   Xu ZY, 2014, BIOCHEM BIOPH RES CO, V449, P190, DOI 10.1016/j.bbrc.2014.04.140
   Yamanegi K, 2015, INT J ONCOL, V46, P1994, DOI 10.3892/ijo.2015.2924
   Yan MM, 2015, INT J CLIN EXP PATHO, V8, P10204
   Yang C, 2018, J CELL BIOCHEM, V119, P5646, DOI 10.1002/jcb.26743
   Yang GL, 2018, BIOMED PHARMACOTHER, V103, P1238, DOI 10.1016/j.biopha.2018.04.146
   Yang GH, 2019, INT J BIOCHEM CELL B, V111, P42, DOI 10.1016/j.biocel.2019.04.004
   Yang HY, 2017, ONCOL RES, V25, P1231, DOI 10.3727/096504017X14850134190255
   Yang JX, 2016, ADV EXP MED BIOL, V886, P13, DOI 10.1007/978-94-017-7417-8_2
   Yang ZZ, 2016, CELL DEATH DIS, V7, DOI 10.1038/cddis.2016.272
   Yarapureddy S, 2019, NEOPLASIA, V21, P516, DOI 10.1016/j.neo.2019.02.004
   Ye H, 2018, CELL PHYSIOL BIOCHEM, V45, P1904, DOI 10.1159/000487966
   Ye KS, 2017, J CELL BIOCHEM, V118, P4772, DOI 10.1002/jcb.26145
   Yong BC, 2017, TUMOR BIOL, V39, DOI 10.1177/1010428317691188
   Yu B, 2018, MOL MED REP, V17, P6736, DOI 10.3892/mmr.2018.8637
   Yu L, 2012, ONCOL REP, V28, P2170, DOI 10.3892/or.2012.2032
   Yu WX, 2014, EUR J CANCER, V50, P1125, DOI 10.1016/j.ejca.2014.01.030
   Yuan HM, 2015, ONCOL REP, V34, P2706, DOI 10.3892/or.2015.4242
   Yuan JD, 2015, MED ONCOL, V32, DOI 10.1007/s12032-014-0324-x
   Yuan W, 2017, MOL MED REP, V16, P8627, DOI 10.3892/mmr.2017.7709
   Yue B, 2014, EUR REV MED PHARMACO, V18, P2640
   Zachos TA, 2001, CLIN ORTHOP RELAT R, P230, DOI 10.1097/00003086-200104000-00034
   Zandueta C, 2016, J PATHOL, V239, P438, DOI 10.1002/path.4740
   Zeng H, 2016, ONCOTARGET, V7, P7329, DOI 10.18632/oncotarget.6940
   Zeng KX, 2018, CELL DEATH DIS, V9, DOI 10.1038/s41419-018-0454-8
   Zetter BR, 1998, ANNU REV MED, V49, P407, DOI 10.1146/annurev.med.49.1.407
   Zhang BT, 2018, BIOMED PHARMACOTHER, V107, P270, DOI 10.1016/j.biopha.2018.07.119
   Zhang DF, 2017, ONCOL RES, V25, P763, DOI 10.3727/096504016X14772402056137
   Zhang D, 2017, INT J ONCOL, V50, P1513, DOI 10.3892/ijo.2017.3921
   Zhang F, 2018, J EXP CLIN CANC RES, V37, DOI 10.1186/s13046-018-0791-6
   Zhang GY, 2011, ASIAN PAC J CANCER P, V12, P2075
   Zhang HY, 2017, NAT COMMUN, V8, DOI 10.1038/ncomms15016
   Zhang HL, 2021, CANCER CELL INT, V21, DOI 10.1186/s12935-021-01893-0
   Zhang HL, 2020, ONCOTARGETS THER, V13, P12055, DOI 10.2147/OTT.S282053
   Zhang L, 2019, CANCER LETT, V448, P105, DOI 10.1016/j.canlet.2019.01.046
   Zhang M, 2019, ONCOTARGETS THER, V12, P2063, DOI 10.2147/OTT.S195022
   Zhang N, 2016, ONCOTARGET, V7, P79640, DOI 10.18632/oncotarget.12916
   Zhang P, 2013, ONCOL REP, V30, P1753, DOI 10.3892/or.2013.2619
   Zhang PY, 2008, CLIN CANCER RES, V14, P2962, DOI 10.1158/1078-0432.CCR-07-1992
   Zhang R, 2017, INT J ONCOL, V51, P1460, DOI 10.3892/ijo.2017.4127
   Zhang RY, 2016, TUMOR BIOL, V37, P3479, DOI 10.1007/s13277-015-4086-7
   Zhang W, 2018, CELL REP, V24, P1266, DOI 10.1016/j.celrep.2018.06.103
   Zhang YQ, 2018, CELL PHYSIOL BIOCHEM, V48, P1099, DOI 10.1159/000491976
   Zhang Y, 2013, TOXICOL LETT, V222, P1, DOI 10.1016/j.toxlet.2013.06.242
   Zhang YD, 2018, SCI REP-UK, V8, DOI 10.1038/s41598-018-32428-9
   Zhang YC, 2019, INT J CANCER, V145, P1068, DOI 10.1002/ijc.32207
   Zhang YL, 2016, ONCOTARGET, V7, P446, DOI 10.18632/oncotarget.6371
   Zhang Zhiqiang, 2019, Cell Physiol Biochem, V52, P553, DOI 10.33594/000000039
   Zhang ZY, 2016, ONCOL REP, V35, P1764, DOI 10.3892/or.2015.4517
   Zhao D, 2015, MOL CELL BIOCHEM, V400, P87, DOI 10.1007/s11010-014-2265-2
   Zhao GS, 2018, J EXP CLIN CANC RES, V37, DOI 10.1186/s13046-018-0856-6
   Zhao HL, 2015, INT J CLIN ONCOL, V20, P1233, DOI 10.1007/s10147-015-0848-x
   Zhao SJ, 2018, ONCOGENE, V37, P1049, DOI 10.1038/onc.2017.403
   Zhao W, 2019, AGING-US, V11, P9581, DOI 10.18632/aging.102406
   Zhao W, 2019, INT J BIOL MACROMOL, V128, P566, DOI 10.1016/j.ijbiomac.2019.01.156
   Zhao Y, 2015, BIOCHEM PHARMACOL, V98, P602, DOI 10.1016/j.bcp.2015.10.015
   Zhao ZQ, 2014, CANCER LETT, V342, P150, DOI 10.1016/j.canlet.2013.08.042
   Zheng QP, 2016, NAT COMMUN, V7, DOI 10.1038/ncomms11215
   Zhong L, 2018, IUBMB LIFE, V70, P625, DOI 10.1002/iub.1753
   Zhou CF, 2019, ONCOGENE, V38, P1256, DOI 10.1038/s41388-018-0511-x
   Zhou H, 2016, ONCOL REP, V35, P1851, DOI 10.3892/or.2015.4495
   Zhou Q, 2017, CANCER IMMUNOL RES, V5, P547, DOI 10.1158/2326-6066.CIR-16-0259
   Zhou S, 2018, BIOCHEM BIOPH RES CO, V495, P1822, DOI 10.1016/j.bbrc.2017.12.047
   Zhu KP, 2017, MOL THER, V25, P2383, DOI 10.1016/j.ymthe.2017.06.027
   Zhu KP, 2017, INT J BIOL SCI, V13, P1180, DOI 10.7150/ijbs.21722
   Zhu LC, 2015, PATHOL ONCOL RES, V21, P1259, DOI 10.1007/s12253-015-9960-5
   Zucchini C, 2008, INT J ONCOL, V32, P17
NR 401
TC 49
Z9 51
U1 8
U2 50
PU FRONTIERS MEDIA SA
PI LAUSANNE
PA AVENUE DU TRIBUNAL FEDERAL 34, LAUSANNE, CH-1015, SWITZERLAND
SN 2234-943X
J9 FRONT ONCOL
JI Front. Oncol.
PD DEC 10
PY 2021
VL 11
AR 780264
DI 10.3389/fonc.2021.780264
PG 27
WC Oncology
WE Science Citation Index Expanded (SCI-EXPANDED)
SC Oncology
GA YH3CO
UT WOS:000743048000001
PM 34956899
OA Green Published, gold
DA 2023-12-20
ER

PT J
AU Moynihan, E
   Bassi, G
   Ruffini, A
   Panseri, S
   Montesi, M
   Velasco-Torrijos, T
   Montagner, D
AF Moynihan, Eoin
   Bassi, Giada
   Ruffini, Andrea
   Panseri, Silvia
   Montesi, Monica
   Velasco-Torrijos, Trinidad
   Montagner, Diego
TI Click Pt(IV)-Carbohydrates Pro-Drugs for Treatment of Osteosarcoma
SO FRONTIERS IN CHEMISTRY
LA English
DT Article
DE Pt(IV) prodrugs; cisplatin; sugars; osteosarcoma; cancer stem cells;
   click chemistry
ID GLYCOSYLATED PLATINUM(IV) COMPLEXES; GLUCOSE TRANSPORTERS; CANCER-CELLS;
   IN-VITRO; CISPLATIN; IDENTIFICATION; DERIVATIVES; METABOLISM; CHEMISTRY;
   PRODRUG
AB The selectivity vs. cancer cells has always been a major challenge for chemotherapeutic agents and in particular for cisplatin, one of the most important anticancer drugs for the treatment of several types of tumors. One strategy to overtake this challenge is to modify the coordination sphere of the metallic center with specific vectors whose receptors are overexpressed in the tumoral cell membrane, such as monosaccharides. In this paper, we report the synthesis of four novel glyco-modified Pt(IV) pro-drugs, based on cisplatin scaffold, and their biological activity against osteosarcoma (OS), a malignant tumor affecting in particular adolescents and young adults. The sugar moiety and the Pt scaffold are linked exploiting the Copper Azide Alkyne Cycloaddition (CUAAC) reaction, which has become the flagship of click chemistry due to its versatility and mild conditions. Cytotoxicity and drug uptake on three different OS cell lines as well as CSCs (Cancer Stem Cell) are described.
C1 [Moynihan, Eoin; Velasco-Torrijos, Trinidad; Montagner, Diego] Maynooth Univ, Dept Chem, Maynooth, Kildare, Ireland.
   [Bassi, Giada; Ruffini, Andrea; Panseri, Silvia; Montesi, Monica] CNR, Inst Sci & Technol Ceram, Faenza, Italy.
   [Velasco-Torrijos, Trinidad; Montagner, Diego] Maynooth Univ, Kathleen Londsdale Inst Human Hlth Res, Maynooth, Kildare, Ireland.
C3 Maynooth University; Consiglio Nazionale delle Ricerche (CNR); Istituto
   di Scienza e Tecnologia dei Materiali Ceramici (ISTEC-CNR); Maynooth
   University
RP Velasco-Torrijos, T; Montagner, D (通讯作者)，Maynooth Univ, Dept Chem, Maynooth, Kildare, Ireland.; Montesi, M (通讯作者)，CNR, Inst Sci & Technol Ceram, Faenza, Italy.; Velasco-Torrijos, T; Montagner, D (通讯作者)，Maynooth Univ, Kathleen Londsdale Inst Human Hlth Res, Maynooth, Kildare, Ireland.
EM monica.montesi@istec.cnr.it; trinidad.velascotorrijos@mu.ie;
   diego.montagner@mu.ie
RI Montesi, Monica/J-8861-2018; Panseri, Silvia/AAW-2856-2020; Ruffini,
   Andrea/E-5354-2010
OI Montesi, Monica/0000-0002-9192-8554; Panseri,
   Silvia/0000-0002-8099-7132; Ruffini, Andrea/0000-0002-7170-9821;
   Velasco-Torrijos, Trinidad/0000-0002-0701-8268; Montagner,
   Diego/0000-0002-1034-9623; Bassi, Giada/0000-0001-8496-5077
FU NANO4TARMED consortium H2020-WIDESPREAD-2020-5 [952063]
FX EM, SP, MM, and DM strongly acknowledge NANO4TARMED consortium
   H2020-WIDESPREAD-2020-5 project number 952063.
CR Almotairy ARZ, 2020, J INORG BIOCHEM, V210, DOI 10.1016/j.jinorgbio.2020.111125
   Bassi G, 2020, SCI REP-UK, V10, DOI 10.1038/s41598-020-79448-y
   Bonandi E, 2017, DRUG DISCOV TODAY, V22, P1572, DOI 10.1016/j.drudis.2017.05.014
   Bouchet BP, 2017, J CELL SCI, V130, P39, DOI 10.1242/jcs.189431
   BRANDON RJ, 1984, J MED CHEM, V27, P861, DOI 10.1021/jm00373a009
   Brito A, 2020, CHEM SCI, V11, P3737, DOI 10.1039/d0sc00954g
   Brown HK, 2017, CANCER LETT, V386, P189, DOI 10.1016/j.canlet.2016.11.019
   Cifuentes M, 2011, J CELL PHYSIOL, V226, P1425, DOI 10.1002/jcp.22668
   Cura AJ, 2012, COMPR PHYSIOL, V2, P863, DOI 10.1002/cphy.c110024
   Deshmukh A, 2016, MOL CANCER, V15, DOI 10.1186/s12943-016-0555-x
   Dhara SC, 1970, INDIAN J CHEM, V8, P193
   Farrer NJ, 2020, CURR OPIN CHEM BIOL, V55, P59, DOI 10.1016/j.cbpa.2019.12.001
   Gabano E, 2021, DALTON T, V50, P4663, DOI 10.1039/d0dt04135a
   Gibson D, 2016, DALTON T, V45, P12983, DOI 10.1039/c6dt01414c
   Han XW, 2019, ONCOL LETT, V17, P2592, DOI 10.3892/ol.2019.9905
   Harper BW, 2010, CHEM-EUR J, V16, P7064, DOI 10.1002/chem.201000148
   Heymann MF, 2019, CELL IMMUNOL, V343, DOI 10.1016/j.cellimm.2017.10.011
   Jang M, 2013, EXP MOL MED, V45, DOI 10.1038/emm.2013.85
   Johnstone TC, 2013, INORG CHEM, V52, P12234, DOI 10.1021/ic400538c
   Jung YW, 2007, CHEM REV, V107, P1387, DOI 10.1021/cr068207j
   Kenny RG, 2019, CHEM REV, V119, P1058, DOI 10.1021/acs.chemrev.8b00271
   Koppenol WH, 2011, NAT REV CANCER, V11, P325, DOI 10.1038/nrc3038
   Lauria T, 2020, CHEM-EUR J, V26, P16782, DOI 10.1002/chem.202002860
   Lauvrak SU, 2013, BRIT J CANCER, V109, P2228, DOI 10.1038/bjc.2013.549
   Lee KGZ, 2018, CHEMMEDCHEM, V13, P1210, DOI 10.1002/cmdc.201800105
   Li CY, 2018, INT J MOL MED, V42, P1799, DOI 10.3892/ijmm.2018.3753
   Liu YL, 2016, J ORTHOP RES, V34, P2116, DOI 10.1002/jor.23245
   Lo Re D, 2018, CHEM COMMUN, V54, DOI 10.1039/c8cc02071j
   Ma J, 2018, FRONT CHEM, V6, DOI 10.3389/fchem.2018.00386
   Ma J, 2017, J MED CHEM, V60, P5736, DOI 10.1021/acs.jmedchem.7b00433
   Ma J, 2017, EUR J MED CHEM, V128, P45, DOI 10.1016/j.ejmech.2017.01.032
   Ma J, 2016, DALTON T, V45, P11830, DOI 10.1039/c6dt02207c
   Ma LL, 2015, CHEM COMMUN, V51, P6301, DOI 10.1039/c4cc10409a
   Mangunuru HPR, 2015, TETRAHEDRON LETT, V56, P82, DOI 10.1016/j.tetlet.2014.11.013
   Medina RA, 2002, BIOL RES, V35, P9, DOI 10.4067/S0716-97602002000100004
   Montagner D, 2018, INT J MOL SCI, V19, DOI 10.3390/ijms19123775
   Morris JC, 2011, J MED CHEM, V54, P6905, DOI 10.1021/jm200892s
   Neumann W, 2014, CHEMMEDCHEM, V9, P1150, DOI 10.1002/cmdc.201402074
   Ogawa T, 2021, HUM CELL, V34, P634, DOI 10.1007/s13577-020-00483-y
   Ottoni FM, 2020, BIOORG MED CHEM LETT, V30, DOI 10.1016/j.bmcl.2019.126817
   Pathak RK, 2014, CHEM-EUR J, V20, P6861, DOI 10.1002/chem.201402573
   Patra M, 2016, J AM CHEM SOC, V138, P12541, DOI 10.1021/jacs.6b06937
   Petruzzella E, 2018, CHEM SCI, V9, P4299, DOI 10.1039/c8sc00428e
   Pettenuzzo Andrea, 2015, METALLODRUGS, V1, P36, DOI DOI 10.1515/MEDR-2015-0002
   Reddy A, 2017, CARBOHYD CHEM, V4, P201
   Savino S, 2018, DALTON T, V47, P7144, DOI 10.1039/c8dt00686e
   TROPPER FD, 1992, SYNTHESIS-STUTTGART, P618
   Upadhyaya K, 2016, ORG BIOMOL CHEM, V14, P1338, DOI 10.1039/c5ob02113h
   Valle S, 2020, NAT COMMUN, V11, DOI 10.1038/s41467-020-18954-z
   Valverde IE, 2013, ANGEW CHEM INT EDIT, V52, P8957, DOI 10.1002/anie.201303108
   Wang GQ, 2018, HETEROCYCL COMMUN, V24, P119, DOI 10.1515/hc-2017-0241
   Wexselblatt E, 2015, CHEM-EUR J, V21, P3108, DOI 10.1002/chem.201405467
   Wirth R, 2015, J AM CHEM SOC, V137, P15169, DOI 10.1021/jacs.5b09108
   Wu M, 2016, EUR J MED CHEM, V110, P32, DOI 10.1016/j.ejmech.2016.01.016
   Zhang JZ, 2013, CHEM-EUR J, V19, P1672, DOI 10.1002/chem.201203159
   Zheng DQ, 2020, J CELL SCI, V133, DOI 10.1242/jcs.239277
NR 56
TC 6
Z9 6
U1 8
U2 29
PU FRONTIERS MEDIA SA
PI LAUSANNE
PA AVENUE DU TRIBUNAL FEDERAL 34, LAUSANNE, CH-1015, SWITZERLAND
SN 2296-2646
J9 FRONT CHEM
JI Front. Chem.
PD DEC 7
PY 2021
VL 9
AR 795997
DI 10.3389/fchem.2021.795997
PG 13
WC Chemistry, Multidisciplinary
WE Science Citation Index Expanded (SCI-EXPANDED)
SC Chemistry
GA YG6MZ
UT WOS:000742601400001
PM 34950638
OA Green Published, Green Accepted, gold
DA 2023-12-20
ER

PT J
AU Xie, CF
   Xiang, W
   Shen, HY
   Shen, JN
AF Xie, Chaofan
   Xiang, Wei
   Shen, Huiyong
   Shen, Jingnan
TI GTSE1 is possibly involved in the DNA damage repair and cisplatin
   resistance in osteosarcoma
SO JOURNAL OF ORTHOPAEDIC SURGERY AND RESEARCH
LA English
DT Article
DE Osteosarcoma; GTSE1; DNA repair; Cisplatin; Drug resistance
ID NONSMALL CELL; IDENTIFICATION; PROTEIN; CANCER
AB Background G2 and S phase-expressed-1 (GTSE1) negatively regulates the tumor-suppressive protein p53 and is potentially correlated with chemoresistance of cancer cells. This study aims to explore the effect of GTSE1 on the DNA damage repair and cisplatin (CDDP) resistance in osteosarcoma (OS). Materials and methods Expression of GTSE1 in OS was predicted in bioinformatics system GEPIA and then validated in clinically obtained tissues and acquired cell lines using RT-qPCR, immunohistochemical staining, and western blot assays. Gain- and loss-of-function studies of GTSE1 were performed in MG-63 and 143B cells to examine its function in cell cycle progression, DNA replication, and CDDP resistance. Stably transfected MG-63 cells were administrated into mice, followed by CDDP treatment to detect the role of GTSE1 in CDDP resistance in vivo. Results GTSE1 was highly expressed in patients with OS and correlated with poor survival according to the bioinformatics predictions. Elevated GTSE1 expression was detected in OS tissues and cell lines. GTSE1 silencing reduced S/G2 transition and DNA replication, and it increased the CDDP sensitivity and decreased the expression of DNA repair-related biomarkers in MG-63 cells. GTSE1 overexpression in 143B cells led to inverse trends. In vivo, downregulation of GTSE1 strengthened the treating effect of CDDP and significantly repressed growth of xenograft tumors in nude mice. However, overexpression of GTSE1 blocked the anti-tumor effect of CDDP. Conclusion This study demonstrates that GTSE1 is possibly involved in the DNA damage repair and cisplatin resistance in OS.
C1 [Xie, Chaofan] Sun Yat Sen Univ, Affiliated Hosp 1, Dept Orthopaed, Guangzhou 510000, Guangdong, Peoples R China.
   [Xie, Chaofan; Xiang, Wei; Shen, Huiyong] Sun Yat Sen Univ, Affiliated Hosp 8, Dept Orthopaed, 3025 Shennan Middle Rd, Shenzhen 518033, Guangdong, Peoples R China.
   [Shen, Jingnan] Sun Yat Sen Univ, Affiliated Hosp 1, Dept Muscularskeletal Oncol, 58,Zhongshan 2nd Rd, Guangzhou 510000, Guangdong, Peoples R China.
C3 Sun Yat Sen University; Sun Yat Sen University; Sun Yat Sen University
RP Shen, HY (通讯作者)，Sun Yat Sen Univ, Affiliated Hosp 8, Dept Orthopaed, 3025 Shennan Middle Rd, Shenzhen 518033, Guangdong, Peoples R China.; Shen, JN (通讯作者)，Sun Yat Sen Univ, Affiliated Hosp 1, Dept Muscularskeletal Oncol, 58,Zhongshan 2nd Rd, Guangzhou 510000, Guangdong, Peoples R China.
EM Shenhy3232@163.com; jingnan_Shen@126.com
FU Health Public Welfare Scientific Research Project in Futian District of
   Shenzhen [FTWS2019017]
FX The authors are thankful to Health Public Welfare Scientific Research
   Project in Futian District of Shenzhen (No. FTWS2019017).
CR Abarrategi A, 2016, STEM CELLS INT, V2016, DOI 10.1155/2016/3631764
   Alfranca A, 2015, CELL MOL LIFE SCI, V72, P3097, DOI 10.1007/s00018-015-1918-y
   Allison Daniel C., 2012, Sarcoma, V2012, P704872, DOI 10.1155/2012/704872
   Bendre S, 2016, J CELL BIOL, V215, P631, DOI 10.1083/jcb.201606081
   Bielack SS, 2002, J CLIN ONCOL, V20, P776, DOI 10.1200/JCO.20.3.776
   Brown HK, 2017, CANCER LETT, V386, P189, DOI 10.1016/j.canlet.2016.11.019
   Bublik DR, 2010, J BIOL CHEM, V285, P5274, DOI 10.1074/jbc.M109.045948
   Canevari RA, 2016, TUMOR BIOL, V37, P13855, DOI 10.1007/s13277-016-5133-8
   Collavin L, 2000, FEBS LETT, V481, P57, DOI 10.1016/S0014-5793(00)01969-4
   Cortini M, 2017, CANCER LETT, V405, P90, DOI 10.1016/j.canlet.2017.07.024
   Fanelli M, 2020, FRONT ONCOL, V10, DOI 10.3389/fonc.2020.00331
   Ferrari S, 2005, J CLIN ONCOL, V23, P8845, DOI 10.1200/JCO.2004.00.5785
   Foo J, 2014, J THEOR BIOL, V355, P10, DOI 10.1016/j.jtbi.2014.02.025
   Guo L, 2016, CELL BIOL TOXICOL, V32, P263, DOI 10.1007/s10565-016-9327-z
   Isakoff MS, 2015, J CLIN ONCOL, V33, P3029, DOI 10.1200/JCO.2014.59.4895
   Lei X, 2020, J CELL MOL MED, V24, P5162, DOI 10.1111/jcmm.15165
   Lilienthal I, 2020, INT J MOL SCI, V21, DOI 10.3390/ijms21186885
   Lin F, 2019, J EXP CLIN CANC RES, V38, DOI 10.1186/s13046-019-1157-4
   Liu B, 2017, MOL MED REP, V16, P4107, DOI 10.3892/mmr.2017.7081
   Monte M, 2000, GENE, V254, P229, DOI 10.1016/S0378-1119(00)00260-2
   Monte M, 2004, J BIOL CHEM, V279, P11744, DOI 10.1074/jbc.M311123200
   Monte M, 2003, J BIOL CHEM, V278, P30356, DOI 10.1074/jbc.M302902200
   Subhash VV, 2015, BMC CANCER, V15, DOI 10.1186/s12885-015-1550-0
   Tang ZF, 2017, NUCLEIC ACIDS RES, V45, pW98, DOI 10.1093/nar/gkx247
   Utrera R, 1998, EMBO J, V17, P5015, DOI 10.1093/emboj/17.17.5015
   Wu XJ, 2017, SCI REP-UK, V7, DOI 10.1038/s41598-017-05311-2
   Xiao X, 2018, J EXP CLIN CANC RES, V37, DOI 10.1186/s13046-018-0880-6
   Xiong J, 2020, CANCER MANAG RES, V12, P9259, DOI 10.2147/CMAR.S272795
   Xu TX, 2018, CANCER SCI, V109, P1787, DOI 10.1111/cas.13607
   Yang CF, 2020, INT J MOL SCI, V21, DOI 10.3390/ijms21196985
   Zhang C, 2016, TUMOR BIOL, V37, P2193, DOI 10.1007/s13277-015-3938-5
   Zhu HY, 2016, DRUG DES DEV THER, V10, P1885, DOI 10.2147/DDDT.S106412
NR 32
TC 4
Z9 4
U1 3
U2 6
PU BMC
PI LONDON
PA CAMPUS, 4 CRINAN ST, LONDON N1 9XW, ENGLAND
SN 1749-799X
J9 J ORTHOP SURG RES
JI J. Orthop. Surg. Res.
PD DEC 7
PY 2021
VL 16
IS 1
AR 713
DI 10.1186/s13018-021-02859-8
PG 11
WC Orthopedics
WE Science Citation Index Expanded (SCI-EXPANDED)
SC Orthopedics
GA XL7OS
UT WOS:000728331700001
PM 34876170
OA gold, Green Published
DA 2023-12-20
ER

PT J
AU Rabelo, ACS
   Borghesi, J
   Noratto, GD
AF Rabelo, Ana Carolina Silveira
   Borghesi, Jessica
   Noratto, Giuliana D.
TI The role of dietary polyphenols in osteosarcoma: A possible clue about
   the molecular mechanisms involved in a process that is just in its
   infancy
SO JOURNAL OF FOOD BIOCHEMISTRY
LA English
DT Review
DE cancer; molecular basis; osteosarcoma; pathway; polyphenols
ID GREEN TEA POLYPHENOL; CELL-CYCLE; INDUCED APOPTOSIS; MULTIDISCIPLINARY
   APPROACH; MESENCHYMAL TRANSITION; INHIBITS PROLIFERATION; PROMOTES
   APOPTOSIS; TUMOR ANGIOGENESIS; DEPENDENT PATHWAY; OXIDATIVE STRESS
AB Osteosarcoma (OS) is a primary malignant bone tumor mainly affecting children, teenagers and young adults, being associated with early metastasis and poor prognosis. The beneficial effects of polyphenols have been investigated in different areas, including their potential to fight OS. Polyphenols are believed to reduce morbidity and/or slow down the development of cancer. This review aimed to assess the effect of polyphenols in OS and investigate their molecular mechanisms. It was observed that the broad spectrum of health-promoting properties of plant polyphenols in OS occurs mainly due to modulation of reactive oxygen species, anti-inflammatory activity, anti-angiogenesis, apoptosis inducer, inhibition of invasion and metastasis. However, it is worth mentioning that although the promising effects of polyphenols in the fight against OS, most of the studies have been performed using in vitro and in vivo animal models. Therefore, studies in humans are needed to validate the effectiveness of polyphenols in OS treatment. Practical applications Polyphenols are widely used for various diseases, however, until now, their real role in the treatment of osteosarcoma remains unknown. This review provides a broad spectrum of research conducted with polyphenols and their potential as adjuvant therapy in the treatment of osteosarcoma. However, prior to their clinical application for osteosarcoma treatment, there is a need to isolate and identify specific polyphenolic compounds with high antitumor activity, increase their oral bioavailability, and to investigate their interactions with chemotherapeutic drugs being used in clinical practice.
C1 [Rabelo, Ana Carolina Silveira] Univ Sao Paulo, Dept Food & Expt Nutr Pharmaceut Sci, BR-05508270 Sao Paulo, Brazil.
   [Borghesi, Jessica] Univ Sao Paulo, Fac Vet Med & Anim Sci, Dept Anat, Sao Paulo, Brazil.
   [Noratto, Giuliana D.] Texas A&M Univ, Dept Nutr & Food Sci, College Stn, TX USA.
C3 Universidade de Sao Paulo; Universidade de Sao Paulo; Texas A&M
   University System; Texas A&M University College Station
RP Rabelo, ACS (通讯作者)，Univ Sao Paulo, Dept Food & Expt Nutr Pharmaceut Sci, BR-05508270 Sao Paulo, Brazil.
EM ana_rabelo@alumni.usp.br
RI Rabelo, Ana Carolina Silveira/P-8781-2014; borghesi, jessica
   JB/U-5708-2018
OI Rabelo, Ana Carolina Silveira/0000-0002-9461-8308; borghesi, jessica
   JB/0000-0003-0037-7556; Noratto, Giuliana/0000-0003-1831-7172
FU University of Sao Paulo; Texas AM University
FX University of Sao Paulo; Texas A&M University
CR Abdal Dayem Ahmed, 2016, Nutrients, V8
   Alam MN, 2018, BIOMED RES INT, V2018, DOI 10.1155/2018/4154185
   Alkhalaf M, 2006, FREE RADICAL BIO MED, V41, P318, DOI 10.1016/j.freeradbiomed.2006.04.019
   Amawi H, 2017, NUTRIENTS, V9, DOI 10.3390/nu9080911
   American Cancer Society, 2021, TREAT OST
   Asnafi AA, 2019, EXP MOL PATHOL, V106, P63, DOI 10.1016/j.yexmp.2018.12.002
   Aziz MNM, 2018, MOLECULES, V23, DOI 10.3390/molecules23010075
   Banerjee S, 2013, CANCER LETT, V335, P412, DOI 10.1016/j.canlet.2013.02.050
   Bhat TA, 2008, FOOD CHEM TOXICOL, V46, P1334, DOI 10.1016/j.fct.2007.08.032
   Bidère N, 2001, APOPTOSIS, V6, P371, DOI 10.1023/A:1011390103783
   Bin Hafeez B, 2006, TOXICOL APPL PHARM, V216, P11, DOI 10.1016/j.taap.2006.03.013
   Binion DG, 2008, GUT, V57, P1509, DOI 10.1136/gut.2008.152496
   Bjornland K, 2005, J SURG RES, V127, P151, DOI 10.1016/j.jss.2004.12.016
   Broadhead Matthew L., 2011, Sarcoma, V2011, P959248, DOI 10.1155/2011/959248
   Caro AA, 2004, ANNU REV PHARMACOL, V44, P27, DOI 10.1146/annurev.pharmtox.44.101802.121704
   Catanzaro D, 2015, NAT PROD COMMUN, V10, P1365
   Chang YC, 2012, J AGR FOOD CHEM, V60, P8395, DOI 10.1021/jf302223g
   Chang ZQ, 2014, TUMOR BIOL, V35, P753, DOI 10.1007/s13277-013-1102-7
   Chen HJ, 2013, ONCOL REP, V30, P925, DOI 10.3892/or.2013.2490
   Cheng CH, 2016, MOL MED REP, V13, P1495, DOI 10.3892/mmr.2015.4717
   Corre I, 2020, CELLS-BASEL, V9, DOI 10.3390/cells9040976
   Coutinho L, 2017, DNA REPAIR, V50, P36, DOI 10.1016/j.dnarep.2016.12.006
   Cutrim CS, 2018, INT J DAIRY TECHNOL, V71, P564, DOI 10.1111/1471-0307.12515
   Diaz-Moralli S, 2013, PHARMACOL THERAPEUT, V138, P255, DOI 10.1016/j.pharmthera.2013.01.011
   Durfee RA, 2016, RHEUMATOL THER, V3, P221, DOI 10.1007/s40744-016-0046-y
   Eble JA, 2019, CLIN EXP METASTAS, V36, P171, DOI 10.1007/s10585-019-09966-1
   Elmore S, 2007, TOXICOL PATHOL, V35, P495, DOI 10.1080/01926230701320337
   Etcheverry SB, 2008, J BIOL INORG CHEM, V13, P435, DOI 10.1007/s00775-007-0332-9
   Feitelson MA, 2015, SEMIN CANCER BIOL, V35, pS25, DOI 10.1016/j.semcancer.2015.02.006
   de Oliveira JMPF, 2018, ARCH TOXICOL, V92, P1205, DOI 10.1007/s00204-017-2146-z
   Fujii T, 2021, ISCIENCE, V24, DOI 10.1016/j.isci.2021.102412
   Gao Y, 2015, J ETHNOPHARMACOL, V169, P24, DOI 10.1016/j.jep.2015.03.074
   Giner F, 2015, VIRCHOWS ARCH, V467, P193, DOI 10.1007/s00428-015-1791-y
   Helmerick EC, 2014, VET COMP ONCOL, V12, P299, DOI 10.1111/vco.12013
   Hoffmann I, 2000, PROTOPLASMA, V211, P8, DOI 10.1007/BF01279894
   Hou CH, 2014, BIOCHEM PHARMACOL, V89, P453, DOI 10.1016/j.bcp.2014.03.010
   Huang WW, 2010, MOL NUTR FOOD RES, V54, P1585, DOI 10.1002/mnfr.201000005
   Huang ZH, 2013, IRAN J BASIC MED SCI, V16, P1088
   Hubbi ME, 2015, AM J PHYSIOL-CELL PH, V309, pC775, DOI 10.1152/ajpcell.00279.2015
   Jiang LD, 2014, WORLD J SURG ONCOL, V12, DOI 10.1186/1477-7819-12-383
   Jin H, 2017, ONCOL REP, V37, P729, DOI 10.3892/or.2016.5327
   Karin M, 2005, NAT REV IMMUNOL, V5, P749, DOI 10.1038/nri1703
   Lamplot JD, 2013, CURR CANCER THER REV, V9, P55, DOI 10.2174/1573394711309010006
   Lee DY, 2018, ACTA ORTHOP TRAUMATO, V52, P58, DOI 10.1016/j.aott.2017.11.011
   Li H, 2017, ONCOL LETT, V14, P5865, DOI 10.3892/ol.2017.6924
   Li J, 2013, MOL MED REP, V7, P577, DOI 10.3892/mmr.2012.1231
   LI S, 2019, BIOMEDICINE PHARMACO, V114
   Li Y, 2009, EUR J PHARMACOL, V609, P13, DOI 10.1016/j.ejphar.2009.03.004
   Li YS, 2019, AM J MED SCI, V357, P280, DOI 10.1016/j.amjms.2018.12.004
   Liang CZ, 2012, CANCER BIOTHER RADIO, V27, P701, DOI 10.1089/cbr.2012.1245
   Liang WN, 2011, MOL MED REP, V4, P1017, DOI 10.3892/mmr.2011.533
   Liou GY, 2019, INT J BIOCHEM CELL B, V106, P1, DOI 10.1016/j.biocel.2018.10.013
   Liu G, 2009, CLIN CANCER RES, V15, P3172, DOI 10.1158/1078-0432.CCR-08-2985
   Liu ZH, 2012, ONCOL LETT, V4, P837, DOI 10.3892/ol.2012.824
   Lorenzo JM, 2019, WOODHEAD PUBL FOOD S, P309, DOI 10.1016/B978-0-12-814174-8.00011-1
   Lu KH, 2021, MOLECULES, V26, DOI 10.3390/molecules26010030
   Lu KH, 2013, FOOD CHEM TOXICOL, V52, P193, DOI 10.1016/j.fct.2012.11.019
   Lu Y, 2018, CELL DEATH DIS, V9, DOI 10.1038/s41419-017-0031-6
   Luo ZP, 2018, ONCOL LETT, V15, P5593, DOI 10.3892/ol.2018.8032
   Masuelli L, 2020, INVEST NEW DRUG, V38, P675, DOI 10.1007/s10637-019-00827-y
   Masuelli L, 2012, FRONT BIOSCI-LANDMRK, V17, P498, DOI 10.2741/3940
   Mileo AM, 2016, OXID MED CELL LONGEV, V2016, DOI 10.1155/2016/6475624
   Mittal V, 2018, ANNU REV PATHOL-MECH, V13, P395, DOI 10.1146/annurev-pathol-020117-043854
   Miyazaki T, 2003, BRIT J CANCER, V89, P140, DOI 10.1038/sj.bjc.6601050
   Moore-Smith L, 2011, J MAMMARY GLAND BIOL, V16, P89, DOI 10.1007/s10911-011-9216-2
   Mori T, 2014, ONCOGENE, V33, P4236, DOI 10.1038/onc.2013.545
   Nani A, 2019, J FUNCT FOODS, V54, P422, DOI 10.1016/j.jff.2019.01.042
   Nishida N, 2006, VASC HEALTH RISK MAN, V2, P213, DOI 10.2147/vhrm.2006.2.3.213
   Noratto GD, 2010, J AGR FOOD CHEM, V58, P4104, DOI 10.1021/jf903161g
   O'Brien MA, 2008, J VET EMERG CRIT CAR, V18, P572, DOI 10.1111/j.1476-4431.2008.00363.x
   Park HK, 2005, CURR APPL PHYS, V5, P449, DOI 10.1016/j.cap.2005.01.008
   Pecina-Slaus N, 2010, CANCER CELL INT, V10, DOI 10.1186/1475-2867-10-22
   Peng LH, 2018, PLOS ONE, V13, DOI 10.1371/journal.pone.0205918
   Pietta P, 2003, STUD NAT PROD CHEM, V28, P257
   Przychodzen P, 2019, ANTICANCER RES, V39, P1243, DOI 10.21873/anticanres.13234
   Rajabi M, 2017, BIOMEDICINES, V5, DOI 10.3390/biomedicines5020034
   Raymond AK, 2009, CANCER TREAT RES, V152, P63, DOI 10.1007/978-1-4419-0284-9_4
   Roomi MW, 2006, MED ONCOL, V23, P411, DOI 10.1385/MO:23:3:411
   Rusin M, 2009, MECH AGEING DEV, V130, P528, DOI 10.1016/j.mad.2009.06.005
   Ryu S, 2019, J CELL BIOCHEM, V120, P17449, DOI 10.1002/jcb.29009
   Seba V, 2018, INT J MOL SCI, V19, DOI 10.3390/ijms19092838
   Seyfried Thomas N., 2013, Critical Reviews in Oncogenesis, V18, P43
   Shiota M, 2010, ARTERIOSCL THROM VAS, V30, P491, DOI 10.1161/ATVBAHA.109.193631
   Suh DK, 2010, ARCH PHARM RES, V33, P781, DOI 10.1007/s12272-010-0519-4
   Sun YM, 2015, MOL MED REP, V11, P1975, DOI 10.3892/mmr.2014.2913
   Tang YY, 2017, TUMOR BIOL, V39, DOI 10.1177/1010428317705745
   Teng H, 2019, CRIT REV FOOD SCI, V59, P2040, DOI 10.1080/10408398.2018.1437023
   Trachootham D, 2009, NAT REV DRUG DISCOV, V8, P579, DOI 10.1038/nrd2803
   Tsao R, 2010, NUTRIENTS, V2, P1231, DOI 10.3390/nu2121231
   Walker C, 2018, INT J MOL SCI, V19, DOI 10.3390/ijms19103028
   Wan DQ, 2018, NAT PROD RES, V32, P1996, DOI 10.1080/14786419.2017.1359173
   Wang H, 2013, ONCOL LETT, V6, P113, DOI 10.3892/ol.2013.1315
   Wang YH, 2015, IRAN J PHARM RES, V14, P531
   WHO, 2014, GLOBAL STATUS REPORT ON VIOLENCE PREVENTION 2014, P1
   William R, 1998, J IMMUNOL, V161, P957
   Williams GH, 2012, J PATHOL, V226, P352, DOI 10.1002/path.3022
   Wittig JC, 2002, AM FAM PHYSICIAN, V65, P1123
   Wu BW, 2020, J CLIN BIOCHEM NUTR, V67, P137, DOI 10.3164/jcbn.19-121
   Wu CC, 2016, MOLECULES, V21, DOI 10.3390/molecules21121640
   Wu YY, 2016, J CLIN MED, V5, DOI 10.3390/jcm5020013
   Xie D, 2017, ONCOTARGET, V8, P111419, DOI 10.18632/oncotarget.22810
   Xie XB, 2011, ONCOL REP, V26, P687, DOI 10.3892/or.2011.1328
   Xie YR, 2018, J CANCER RES THER, V14, P892, DOI 10.4103/jcrt.JCRT_461_17
   XU C, 2021, FRONT ONCOL, V11
   Xu G, 2016, AM J TRANSL RES, V8, P922
   Yang SF, 2015, ONCOTARGET, V6, P2736, DOI 10.18632/oncotarget.3088
   Yu H, 2009, NAT REV CANCER, V9, P798, DOI 10.1038/nrc2734
   Zhang BL, 2015, INT J CLIN EXP MED, V8, P15190
   Zhang CL, 2017, ONCOTARGET, V8, P75756, DOI 10.18632/oncotarget.20798
   Zhang DD, 2006, DRUG METAB REV, V38, P769, DOI 10.1080/03602530600971974
   Zhang F, 2019, J CELL BIOCHEM, V120, P10342, DOI 10.1002/jcb.28318
   Zhang JH, 2016, BIOCHEM BIOPH RES CO, V473, P42, DOI 10.1016/j.bbrc.2016.03.047
   Zhang N, 2014, PLOS ONE, V9, DOI 10.1371/journal.pone.0098973
   Zhou Y, 2016, NUTRIENTS, V8, DOI 10.3390/nu8080515
   Zhu KW, 2016, TUMOR BIOL, V37, P4373, DOI 10.1007/s13277-015-4187-3
   Zou YG, 2015, MOL MED REP, V12, P7221, DOI 10.3892/mmr.2015.4338
NR 116
TC 5
Z9 5
U1 2
U2 7
PU WILEY
PI HOBOKEN
PA 111 RIVER ST, HOBOKEN 07030-5774, NJ USA
SN 0145-8884
EI 1745-4514
J9 J FOOD BIOCHEM
JI J. Food Biochem.
PD JAN
PY 2022
VL 46
IS 1
AR e14026
DI 10.1111/jfbc.14026
EA DEC 2021
PG 17
WC Biochemistry & Molecular Biology; Food Science & Technology
WE Science Citation Index Expanded (SCI-EXPANDED)
SC Biochemistry & Molecular Biology; Food Science & Technology
GA YD2IA
UT WOS:000727253900001
PM 34873724
OA gold
DA 2023-12-20
ER

PT J
AU Pagnan, AL
   Pessoa, AS
   Tokuhara, CK
   Fakhoury, VS
   Oliveira, GSN
   Sanches, MLR
   Inacio, KK
   Ximenes, VF
   Oliveira, RC
AF Pagnan, Ana Ligia
   Pessoa, Adriano Souza
   Tokuhara, Cintia Kazuko
   Fakhoury, Vanessa Svizzero
   Oliveira, Gabriela Silva Neubern
   Sanches, Mariana Liessa Rovis
   Inacio, Kelly Karina
   Ximenes, Valdecir Farias
   Oliveira, Rodrigo Cardoso
TI Anti-tumour potential and selectivity of caffeic acid phenethyl ester in
   osteosarcoma cells
SO TISSUE & CELL
LA English
DT Article
DE Antioxidants; Cancer; Cytotoxicity; Phenolic compounds; Phytochemicals
ID CANCER CELLS; IN-VITRO; INHIBITION; VIABILITY; APOPTOSIS; CULTURE;
   MURINE; GROWTH
AB Osteosarcoma is the most common type of bone cancer, and metastasis is widespread decreasing the survival rate. The search for new therapeutic strategies has increased for phytochemicals due to their potential as antioxidants and anticancer properties. Thus, we evaluated the caffeic acid phenethyl ester (CAPE) and caffeic acid's (CA) anticancer properties on UMR-106 murine osteosarcoma cells. The IC25 and IC50 were 1.3 and 2.7 mu M for CAPE and 91.0 and 120.0 mu M for CA, respectively. This study shows the potential anticancer properties of CAPE and highlights how a phenethyl ester component addition can improve the pharmacological potency in relation to its precursor CA. Our results showed that CAPE was more efficient and selective in reducing the viability of tumor cells compared to the control osteoblasts (MC3T3-E1) (p < 0.05). In addition, CAPE was 44-fold (IC25) and 70-fold (IC50) more cytotoxic than CA. CAPE also decreased ROS generation and cell migration. In summary, CAPE was more selective for tumor cells, preserving normal ones, suggesting its potential role as an anticancer drug.
C1 [Pagnan, Ana Ligia; Pessoa, Adriano Souza; Tokuhara, Cintia Kazuko; Fakhoury, Vanessa Svizzero; Oliveira, Gabriela Silva Neubern; Sanches, Mariana Liessa Rovis; Inacio, Kelly Karina; Oliveira, Rodrigo Cardoso] Univ Sao Paulo, Bauru Sch Dent, Dept Biol Sci, Bauru, SP, Brazil.
   [Ximenes, Valdecir Farias] UNESP Sao Paulo State Univ, Fac Sci, Dept Chem, Bauru, SP, Brazil.
C3 Universidade de Sao Paulo; Universidade Estadual Paulista
RP Oliveira, RC (通讯作者)，Univ Sao Paulo, Bauru Sch Dent, Dept Biol Sci, Bauru, SP, Brazil.; Oliveira, RC (通讯作者)，Univ Sao Paulo, Bauru Sch Dent, Dept Biol Sci, Al Octavio Pinheiro Brisolla,9-75, BR-17012901 Bauru, SP, Brazil.
EM rodrigocardoso@usp.br
RI Pessoa, Adriano de Souza/AAN-9882-2021; Tokuhara, Cintia
   Kazuko/P-8385-2017; Ximenes, Valdecir/A-5323-2008; de Oliveira, Rodrigo
   Cardoso/E-2551-2012
OI Tokuhara, Cintia Kazuko/0000-0002-1852-5986; Ximenes,
   Valdecir/0000-0003-2636-3080; de Oliveira, Rodrigo
   Cardoso/0000-0003-3070-5960
FU Sao Paulo Research Foundation (FAPESP) [2018/10321-2]
FX This work was supported by the Sao Paulo Research Foundation (FAPESP)
   under Grant number 2018/10321-2.
CR Anderson ME, 2016, ORTHOP CLIN N AM, V47, P283, DOI 10.1016/j.ocl.2015.08.022
   Angelo Priscila Milene, 2006, Revista do Instituto Adolfo Lutz, V66, P1
   Carvalho AA, 2013, LIFE SCI, V93, P201, DOI 10.1016/j.lfs.2013.05.018
   Cavagis ADM, 2014, ORAL DIS, V20, P780, DOI 10.1111/odi.12202
   Czarnecka AM, 2020, CANCERS, V12, DOI 10.3390/cancers12082130
   da Silva RA, 2019, BONE, V125, P74, DOI 10.1016/j.bone.2019.04.026
   Dallavalle S, 2020, DRUG RESIST UPDATE, V50, DOI 10.1016/j.drup.2020.100682
   de Faria CMQG, 2012, CURR MED CHEM, V19, P4885
   de Oliveira FA, 2017, J PHOTOCH PHOTOBIO B, V169, P35, DOI 10.1016/j.jphotobiol.2017.02.020
   Duan JH, 2017, ONCOL REP, V37, P3019, DOI 10.3892/or.2017.5516
   Dziedzic A, 2017, EVID-BASED COMPL ALT, V2017, DOI 10.1155/2017/6793456
   Edward R, 2012, METHOD ENZYMOL, V505, P23, DOI 10.1016/B978-0-12-388448-0.00010-3
   Feoktistova Maria, 2016, Cold Spring Harb Protoc, V2016, DOI 10.1101/pdb.prot087379
   Ferrari S, 2002, J CLIN ONCOL, V20, P2910, DOI 10.1200/JCO.2002.20.12.2910
   Figueroa D, 2018, J PHARMACOL TOX MET, V94, P26, DOI 10.1016/j.vascn.2018.03.007
   FRENKEL K, 1993, CANCER RES, V53, P1255
   Glowacki AJ, 2013, P NATL ACAD SCI USA, V110, P18525, DOI 10.1073/pnas.1302829110
   Kabala-Dzik A, 2018, INTEGR CANCER THER, V17, P1247, DOI 10.1177/1534735418801521
   Kabala-Dzik A, 2017, NUTRIENTS, V9, DOI 10.3390/nu9101144
   Kabala-Dzik A, 2017, MOLECULES, V22, DOI 10.3390/molecules22091554
   Kitamoto K, 2018, ONCOL LETT, V15, P7955, DOI 10.3892/ol.2018.8291
   Kudugunti SK, 2010, CHEM-BIOL INTERACT, V188, P1, DOI 10.1016/j.cbi.2010.05.018
   Lee HL, 2018, METHODS, V134, P56, DOI 10.1016/j.ymeth.2017.10.013
   Li YZ, 2020, ACS SYNTH BIOL, V9, P756, DOI 10.1021/acssynbio.9b00431
   Lin HP, 2015, ONCOTARGET, V6, P6684, DOI 10.18632/oncotarget.3246
   Machado AC, 2016, PHARM BIOL, V54, P2737, DOI 10.1080/13880209.2016.1182555
   Marina N, 2004, ONCOLOGIST, V9, P422, DOI 10.1634/theoncologist.9-4-422
   Matos AA, 2019, J ETHNOPHARMACOL, V237, P192, DOI 10.1016/j.jep.2019.03.052
   Miyata Y, 2017, INT J MOL SCI, V18, DOI 10.3390/ijms18102214
   Moloney JN, 2018, SEMIN CELL DEV BIOL, V80, P50, DOI 10.1016/j.semcdb.2017.05.023
   Muller AG, 2019, DARU, V27, P433, DOI 10.1007/s40199-019-00267-2
   Murtaza G, 2014, BIOMED RES INT, V2014, DOI 10.1155/2014/145342
   Natarajan K, 1996, P NATL ACAD SCI USA, V93, P9090, DOI 10.1073/pnas.93.17.9090
   Oliveira FA, 2016, J PHOTOCH PHOTOBIO B, V163, P14, DOI 10.1016/j.jphotobiol.2016.08.006
   Paracatu LC, 2014, EVID-BASED COMPL ALT, V2014, DOI 10.1155/2014/793629
   QUARLES LD, 1992, J BONE MINER RES, V7, P683
   Russo A, 2002, FITOTERAPIA, V73, pS21, DOI 10.1016/S0367-326X(02)00187-9
   Sari C, 2020, TURK J BIOL, V44, P264, DOI 10.3906/biy-2003-18
   Sherin L, 2019, COMPUT BIOL CHEM, V79, P137, DOI 10.1016/j.compbiolchem.2019.02.004
   Si LL, 2015, INT J CLIN EXP PATHO, V8, P6540
   Stagos D, 2012, FOOD CHEM TOXICOL, V50, P2155, DOI 10.1016/j.fct.2012.04.002
   Tian H., 2018, MED US, V97, P1
   Wang XY, 2006, BIOORGAN MED CHEM, V14, P4879, DOI 10.1016/j.bmc.2006.03.015
   Weyemi U, 2013, ANTI-CANCER AGENT ME, V13, P502
NR 44
TC 6
Z9 6
U1 2
U2 8
PU CHURCHILL LIVINGSTONE
PI EDINBURGH
PA JOURNAL PRODUCTION DEPT, ROBERT STEVENSON HOUSE, 1-3 BAXTERS PLACE,
   LEITH WALK, EDINBURGH EH1 3AF, MIDLOTHIAN, SCOTLAND
SN 0040-8166
J9 TISSUE CELL
JI Tissue Cell
PD FEB
PY 2022
VL 74
AR 101705
DI 10.1016/j.tice.2021.101705
EA DEC 2021
PG 8
WC Anatomy & Morphology; Cell Biology
WE Science Citation Index Expanded (SCI-EXPANDED)
SC Anatomy & Morphology; Cell Biology
GA YH7ZL
UT WOS:000743381300002
PM 34864499
DA 2023-12-20
ER

PT J
AU Paul, A
   Duncan, A
   Bacchetta, J
   Dubourg, L
   Marec-Bérard, P
   Tanné, C
AF Paul, Alice
   Duncan, Anita
   Bacchetta, Justine
   Dubourg, Laurence
   Marec-Berard, Perrine
   Tanne, Corentin
TI Chronic kidney disease consecutive to chemotherapy for chondroblastic
   osteosarcoma: A report on 6 pediatric cases
SO NEPHROLOGIE & THERAPEUTIQUE
LA English
DT Article
DE Chondroblastic osteosarcoma; Chronic kidney disease; Glomerular
   toxicity; Ifosfamide; Nephrotoxicity; Pediatric tumor
ID HIGH-DOSE IFOSFAMIDE; RISK-FACTORS; RENAL TOXICITY; NEPHROTOXICITY;
   CHILDREN; FAILURE
AB Background. - The management of osteosarcoma in children and adolescents is based on polychemotherapy including several nephrotoxic drugs (e.g. ifosfamide, methotrexate, and cisplatinum). Chronic renal toxicity is a frequent complication but stage 5 chronic kidney disease requiring dialysis is rare. We report here a series of six pediatric patients with osteosarcoma displaying chronic kidney disease after chemotherapy. Case-diagnosis/treatment. - We retrospectively reviewed the medical charts, mainly for clinical history, timing between chemotherapy and development of tubulopathy and CKD, type of therapies and global evolution (chronic dialysis and further renal transplantation, n = 2; death, n = 1). Notably, all patients suffered from chondroblastic osteosarcoma. Conclusions. - Advanced chronic kidney disease can be a complication of osteosarcoma management that could more frequently lead to dialysis and further transplantation. It would be interesting to identify specific risk factors of such renal toxicity. The chondroblastic sub-type may be associated with such susceptibility, but this needs to be confirmed. xe002;C 2021 Socie acute accent te acute accent francophone de ne acute accent phrologie, dialyse et transplantation. Published by Elsevier Masson SAS. All rights reserved.
C1 [Paul, Alice; Duncan, Anita; Bacchetta, Justine] Hosp Civils Lyon, Hop Femme Mere Enfant, Ctr Reference Malad Renales Rares, Serv Nephrol Rhumatol Dermatol Pedat, 59 Blvd Pinel, F-69500 Bron, France.
   [Bacchetta, Justine; Dubourg, Laurence] Univ Lyon 1, Fac Med Lyon Est, Lyon, France.
   [Dubourg, Laurence] Hosp Civils Lyon, Grp Hosp Edouard Herriot, Serv Explorat Fonct Renale, Lyon, France.
   [Marec-Berard, Perrine] Ctr Leon Berard, Inst Hematol & Oncol Pediat IHOPe, Lyon, France.
   [Tanne, Corentin] Hop Pays Mont Blanc, Serv Pediat & Neonatol, Sallanches, France.
C3 CHU Lyon; Universite Claude Bernard Lyon 1; CHU Lyon; UNICANCER; Centre
   Leon Berard
RP Paul, A (通讯作者)，Hosp Civils Lyon, Hop Femme Mere Enfant, Ctr Reference Malad Renales Rares, Serv Nephrol Rhumatol Dermatol Pedat, 59 Blvd Pinel, F-69500 Bron, France.
EM alice.paul@chu-lyon.fr
RI Marec-Berard, Perrine/HZL-6119-2023
OI Tanne, Corentin/0000-0002-3050-8898
CR Ajithkumar T, 2007, CLIN ONCOL-UK, V19, P108, DOI 10.1016/j.clon.2006.11.003
   Ben Fredj A, 2017, PAN AFR MED J, V27, DOI 10.11604/pamj.2017.27.11.12418
   Berrak SG, 2005, PEDIATR BLOOD CANCER, V44, P215, DOI 10.1002/pbc.20228
   Duflot T, 2018, FUND CLIN PHARMACOL, V32, P337, DOI 10.1111/fcp.12345
   Ensergueix G, 2020, CLIN KIDNEY J, V13, P660, DOI 10.1093/ckj/sfz183
   Farry JK, 2012, EUR J CANCER, V48, P1326, DOI 10.1016/j.ejca.2012.03.009
   Isnard-Bagnis Corinne, 2005, Nephrol Ther, V1, P101, DOI 10.1016/j.nephro.2004.12.001
   Jarfelt Marianne, 2016, Lakartidningen, V113
   Klastersky J, 2003, ONCOLOGY-BASEL, V65, P7, DOI 10.1159/000073351
   Loebstein R, 1999, J CLIN PHARMACOL, V39, P454
   MARINA NM, 1994, MED PEDIATR ONCOL, V23, P328, DOI 10.1002/mpo.2950230403
   Oberlin O, 2009, J CLIN ONCOL, V27, P5350, DOI 10.1200/JCO.2008.17.5257
   Oeffinger KC, 2006, NEW ENGL J MED, V355, P1572, DOI 10.1056/NEJMsa060185
   Piperno-Neumann S, 2016, LANCET ONCOL, V17, P1070, DOI 10.1016/S1470-2045(16)30096-1
   Ruggiero A, 2017, BRIT J CLIN PHARMACO, V83, P2605, DOI 10.1111/bcp.13388
   Schwartz GJ, 2009, J AM SOC NEPHROL, V20, P629, DOI 10.1681/ASN.2008030287
   Selistre L, 2016, PLOS MED, V13, DOI 10.1371/journal.pmed.1001979
   Skinner R, 1996, LANCET, V348, P578, DOI 10.1016/S0140-6736(96)03480-0
   Skinner R, 2000, BRIT J CANCER, V82, P1636
   Skinner R, 2018, PEDIATR NEPHROL, V33, P215, DOI 10.1007/s00467-017-3662-z
   VandenBussche CJ, 2016, CANCER CYTOPATHOL, V124, P493, DOI 10.1002/cncy.21715
   WILLEMSE PHB, 1989, CANCER CHEMOTH PHARM, V23, P329, DOI 10.1007/BF00292414
NR 22
TC 0
Z9 0
U1 0
U2 0
PU ELSEVIER MASSON, CORP OFF
PI PARIS
PA 65 CAMILLE DESMOULINS CS50083 ISSY-LES-MOULINEAUX, 92442 PARIS, FRANCE
SN 1769-7255
EI 1872-9177
J9 NEPHROL THER
JI Nephrol. Ther.
PD DEC
PY 2021
VL 17
IS 7
BP 543
EP 546
DI 10.1016/j.nephro.2021.05.004
EA DEC 2021
PG 4
WC Urology & Nephrology
WE Science Citation Index Expanded (SCI-EXPANDED)
SC Urology & Nephrology
GA XM1EL
UT WOS:000728578400010
PM 34229968
OA hybrid
DA 2023-12-20
ER

PT J
AU Pu, YG
   Tan, YA
   Zang, CB
   Zhao, FF
   Cai, CF
   Kong, LS
   Deng, H
   Chao, FM
   Xia, R
   Xie, MH
   Ge, FF
   Pan, YY
   Cai, SB
   Huang, DB
AF Pu, Youguang
   Tan, Yiao
   Zang, Chunbao
   Zhao, Fangfang
   Cai, Cifeng
   Kong, Lingsuo
   Deng, Hui
   Chao, Fengmei
   Xia, Ran
   Xie, Minghua
   Ge, Fangfang
   Pan, Yueyin
   Cai, Shanbao
   Huang, Dabing
TI LAMTOR5-AS1 regulates chemotherapy-induced oxidative stress by
   controlling the expression level and transcriptional activity of NRF2 in
   osteosarcoma cells
SO CELL DEATH & DISEASE
LA English
DT Article
ID LONG NONCODING RNAS; OXYGEN SPECIES ROS; MULTIDRUG-RESISTANCE; CANCER;
   SURVIVAL; CHEMORESISTANCE; PROLIFERATION; ACTIVATION; SYSTEM; MODEL
AB Long-noncoding RNAs (lncRNAs) play roles in regulating cellular functions. High-throughput sequencing analysis identified a new lncRNA, termed LAMTOR5-AS1, the expression of which was much higher in the chemosensitive osteosarcoma (OS) cell line G-292 than in the chemoresistant cell line SJSA-1. Further investigations revealed that LAMTOR5-AS1 significantly inhibits the proliferation and multidrug resistance of OS cells. In vitro assays demonstrated that LAMTOR5-AS1 mediates the interaction between nuclear factor erythroid 2-related factor 2 (NFE2L2, NRF2) and kelch-like ECH-associated protein 1 (KEAP1), which regulate the oxidative stress. Further mechanistic studies revealed that LAMTOR5-AS1 inhibited the ubiquitination degradation pathway of NRF2, resulting in a higher level of NRF2 but a loss of NRF2 transcriptional activity. High level of NRF2 in return upregulated the downstream gene heme oxygenase 1 (HO-1). Moreover, NRF2 controls its own activity by promoting LAMTOR5-AS1 expression, whereas the feedback regulation is weakened in drug-resistant cells due to high antioxidant activity. Overall, we propose that LAMTOR5-AS1 globally regulates chemotherapy-induced cellular oxidative stress by controlling the expression and activity of NRF2.
C1 [Pu, Youguang; Zhao, Fangfang; Deng, Hui; Chao, Fengmei; Xia, Ran] Univ Sci & Technol China, Anhui Prov Canc Hosp, Affiliated Hosp USTC 1, Canc Epigenet Program,West Branch,Div Life Sci &, Hefei 230001, Anhui, Peoples R China.
   [Tan, Yiao] Univ Sci & Technol China, Affiliated Hosp USTC 1, Dept Urol Surg, Div Life Sci & Med,West Branch, Hefei 230001, Anhui, Peoples R China.
   [Zang, Chunbao] Univ Sci & Technol China, Anhui Prov Canc Hosp, Affiliated Hosp USTC 1, Dept Radiat Oncol,Div Life Sci & Med,West Branch, Hefei 230001, Anhui, Peoples R China.
   [Cai, Cifeng] Wenzhou Univ, Coll Life & Environm Sci, Wenzhou 325035, Zhejiang, Peoples R China.
   [Kong, Lingsuo] Univ Sci & Technol China, Affiliated Hosp USTC 1, Dept Anesthesiol, Div Life Sci & Med,West Branch, Hefei 230001, Anhui, Peoples R China.
   [Xie, Minghua] Univ Sci & Technol China, Affiliated Hosp USTC 1, Thorac Tumor Surg Dept, Div Life Sci & Med,West Branch, Hefei 230001, Anhui, Peoples R China.
   [Ge, Fangfang] Wannan Med Coll, Dept Prov Clin Coll, Wuhu 241002, Anhui, Peoples R China.
   [Pan, Yueyin; Huang, Dabing] Univ Sci & Technol China, Affiliated Hosp USTC 1, Dept Oncol, Div Life Sci & Med, Hefei 230001, Anhui, Peoples R China.
   [Cai, Shanbao] Univ Sci & Technol China, Anhui Prov Canc Hosp, Affiliated Hosp USTC 1, Dept Orthoped Surg,West Branch,Div Life Sci & Med, Hefei 230001, Anhui, Peoples R China.
C3 Chinese Academy of Sciences; University of Science & Technology of
   China, CAS; Chinese Academy of Sciences; University of Science &
   Technology of China, CAS; Chinese Academy of Sciences; University of
   Science & Technology of China, CAS; Wenzhou University; Chinese Academy
   of Sciences; University of Science & Technology of China, CAS; Chinese
   Academy of Sciences; University of Science & Technology of China, CAS;
   Wannan Medical College; Chinese Academy of Sciences; University of
   Science & Technology of China, CAS; Chinese Academy of Sciences;
   University of Science & Technology of China, CAS
RP Pan, YY; Huang, DB (通讯作者)，Univ Sci & Technol China, Affiliated Hosp USTC 1, Dept Oncol, Div Life Sci & Med, Hefei 230001, Anhui, Peoples R China.; Cai, SB (通讯作者)，Univ Sci & Technol China, Anhui Prov Canc Hosp, Affiliated Hosp USTC 1, Dept Orthoped Surg,West Branch,Div Life Sci & Med, Hefei 230001, Anhui, Peoples R China.
EM panyueyin@ustc.edu.cn; sbc651116@163.com; hdabing@ustc.edu.cn
OI pu, puyouguang/0000-0002-6056-4831
FU Anhui Provincial Natural Science Foundation of China [2008085MH299];
   Anhui Provincial Key Laboratory of Tumor Immunotherapy and Nutrition
   Therapy [1606c08236]; central government of Anhui province guided local
   science and technology special project [2019b12030026]; fundamental
   Research Funds for the Central Universities [WK9110000008, WK9110000090,
   WK9110000132, WK9110000086]; Postdoctoral Research Funding of Anhui
   Province in 2019 [2019B371]; Youth Fund of Anhui Cancer Hospital
   [2018YJQN017, 2018YJQN004, 2020YJQN003]; Youth Technical Backbone Fund
   of West Branch of the First Affiliated Hospital of USTC
FX This work was supported by the Anhui Provincial Natural Science
   Foundation of China (No. 2008085MH299), the Performance Project of Anhui
   Provincial Key Laboratory of Tumor Immunotherapy and Nutrition Therapy
   (1606c08236), the central government of Anhui province guided local
   science and technology special project (2019b12030026), the fundamental
   Research Funds for the Central Universities (WK9110000008, WK9110000090,
   WK9110000132 and WK9110000086), the Postdoctoral Research Funding of
   Anhui Province in 2019 (2019B371), the Youth Fund of Anhui Cancer
   Hospital (2018YJQN017, 2018YJQN004), 2020YJQN003 and 2018YJQN004) and
   the Youth Technical Backbone Fund of West Branch of the First Affiliated
   Hospital of USTC granted to CBZ and LSK, respectively.
CR Abdul-Aziz A, 2015, OXID MED CELL LONGEV, V2015, DOI 10.1155/2015/454659
   Alam J, 1999, J BIOL CHEM, V274, P26071, DOI 10.1074/jbc.274.37.26071
   Bellezza I, 2018, BBA-MOL CELL RES, V1865, P721, DOI 10.1016/j.bbamcr.2018.02.010
   Bousquet M, 2016, ANN ONCOL, V27, P738, DOI 10.1093/annonc/mdw009
   Cai SB, 2017, ONCOTARGET, V8, P60723, DOI 10.18632/oncotarget.20599
   Chen GJ, 2020, ONCOL RES, V28, P945, DOI 10.3727/096504021X16328213967104
   Chou AJ, 2006, EXPERT REV ANTICANC, V6, P1075, DOI 10.1586/14737140.6.7.1075
   Cuadrado A, 2018, REDOX BIOL, V14, P522, DOI 10.1016/j.redox.2017.10.010
   Dai G, 2007, CIRC RES, V101, P723, DOI 10.1161/CIRCRESAHA.107.152942
   Deshmukh Prashant, 2017, Biophys Rev, V9, P41, DOI 10.1007/s12551-016-0244-4
   Dharmaraja AT, 2017, J MED CHEM, V60, P3221, DOI 10.1021/acs.jmedchem.6b01243
   Engreitz JM, 2016, NAT REV MOL CELL BIO, V17, P756, DOI 10.1038/nrm.2016.126
   Ferrari S, 2015, EXPERT OPIN PHARMACO, V16, P2727, DOI 10.1517/14656566.2015.1102226
   Finkel T, 2000, NATURE, V408, P239, DOI 10.1038/35041687
   Furukawa M, 2005, MOL CELL BIOL, V25, P162, DOI 10.1128/MCB.25.1.162-171.2005
   Gil N, 2020, NAT REV GENET, V21, P102, DOI 10.1038/s41576-019-0184-5
   Gomes CMF, 2007, EUR J NUCL MED MOL I, V34, P1793, DOI 10.1007/s00259-007-0480-8
   Han JM, 2020, J CLIN LAB ANAL, V34, DOI 10.1002/jcla.23317
   Hansen JM, 2006, FREE RADICAL BIO MED, V40, P138, DOI 10.1016/j.freeradbiomed.2005.09.023
   Hast BE, 2013, CANCER RES, V73, P2199, DOI 10.1158/0008-5472.CAN-12-4400
   He HT, 2014, ONCOL LETT, V7, P1352, DOI 10.3892/ol.2014.1935
   He LZ, 2015, BIOMATERIALS, V51, P30, DOI 10.1016/j.biomaterials.2015.01.063
   He RZ, 2019, GENES DIS, V6, P6, DOI 10.1016/j.gendis.2019.01.003
   Jaiswal AK, 2004, FREE RADICAL BIO MED, V36, P1199, DOI 10.1016/j.freeradbiomed.2004.02.074
   Kang KA, 2017, TOX RESEARCH, V33, P1, DOI 10.5487/TR.2017.33.1.001
   Kensler TW, 2007, ANNU REV PHARMACOL, V47, P89, DOI 10.1146/annurev.pharmtox.46.120604.141046
   Khalil HS, 2015, J BIOTECHNOL, V202, P12, DOI 10.1016/j.jbiotec.2014.09.027
   Li SY, 2015, TUMOR BIOL, V36, P1329, DOI 10.1007/s13277-015-3181-0
   Li ZH, 2020, FRONT GENET, V11, DOI 10.3389/fgene.2020.00062
   Li ZH, 2017, CELL PHYSIOL BIOCHEM, V42, P1407, DOI 10.1159/000479205
   Liu PY, 2014, JNCI-J NATL CANCER I, V106, DOI 10.1093/jnci/dju113
   Loboda A, 2016, CELL MOL LIFE SCI, V73, P3221, DOI 10.1007/s00018-016-2223-0
   Longhi A, 2006, CANCER TREAT REV, V32, P423, DOI 10.1016/j.ctrv.2006.05.005
   Lv L, 2014, CELL DEATH DIS, V5, DOI 10.1038/cddis.2014.367
   Mirabello L, 2009, CANCER-AM CANCER SOC, V115, P1531, DOI 10.1002/cncr.24121
   Mittler R, 2017, TRENDS PLANT SCI, V22, P11, DOI 10.1016/j.tplants.2016.08.002
   Panieri E, 2016, CELL DEATH DIS, V7, DOI 10.1038/cddis.2016.105
   Pelicano H, 2004, DRUG RESIST UPDATE, V7, P97, DOI 10.1016/j.drup.2004.01.004
   Ray PD, 2012, CELL SIGNAL, V24, P981, DOI 10.1016/j.cellsig.2012.01.008
   Reczek CR, 2018, CANCER CELL, V33, P949, DOI 10.1016/j.ccell.2018.05.010
   Rogozhin D. V., 2015, Arkhiv Patologii, V77, P68, DOI 10.17116/patol201577568-74
   Sacks D, 2018, AM J NEURORADIOL, V39, pE61, DOI 10.3174/ajnr.A5638
   Sacks D., 2018, INT J STROKE J INT S, V13, P32
   Sang B, 2018, P NATL ACAD SCI USA, V115, pE11661, DOI 10.1073/pnas.1805950115
   Sanghvi VR, 2019, CELL, V178, P807, DOI 10.1016/j.cell.2019.07.031
   Song B, 2009, ONCOGENE, V28, P4065, DOI 10.1038/onc.2009.274
   Taguchi K, 2017, FRONT ONCOL, V7, DOI 10.3389/fonc.2017.00085
   Tuli Leepika, 2009, J Proteomics Bioinform, V2, P416
   Wang J, 2008, CANCER BIOL THER, V7, P1875, DOI 10.4161/cbt.7.12.7067
   Wang YQ, 2020, EUR REV MED PHARMACO, V24, P3302, DOI 10.26355/eurrev_202003_20698
   Wang Y, 2018, MOL CANCER, V17, DOI 10.1186/s12943-018-0837-6
   Wu SJ, 2019, CANCER MED-US, V8, P2252, DOI 10.1002/cam4.2101
   Yamamoto M, 2018, PHYSIOL REV, V98, P1169, DOI 10.1152/physrev.00023.2017
NR 53
TC 14
Z9 14
U1 1
U2 9
PU SPRINGERNATURE
PI LONDON
PA CAMPUS, 4 CRINAN ST, LONDON, N1 9XW, ENGLAND
SN 2041-4889
J9 CELL DEATH DIS
JI Cell Death Dis.
PD DEC 3
PY 2021
VL 12
IS 12
AR 1125
DI 10.1038/s41419-021-04413-0
PG 15
WC Cell Biology
WE Science Citation Index Expanded (SCI-EXPANDED)
SC Cell Biology
GA XI4GB
UT WOS:000726071100001
PM 34862368
OA gold, Green Published
DA 2023-12-20
ER

PT J
AU Zhu, DR
   Chen, C
   Liu, XQ
   Wang, S
   Zhu, JM
   Zhang, H
   Kong, LY
   Luo, JG
AF Zhu, Dongrong
   Chen, Chen
   Liu, Xiaoqin
   Wang, Sibei
   Zhu, Jiangmin
   Zhang, Hao
   Kong, Lingyi
   Luo, Jianguang
TI Osteosarcoma cell proliferation suppression via SHP-2-mediated
   inactivation of the JAK/STAT3 pathway by tubocapsenolide A
SO JOURNAL OF ADVANCED RESEARCH
LA English
DT Article
DE Tubocapsenolide A; Osteosarcoma; SHP-2; JAK/STAT3
ID INDUCIBLE STAT3 ACTIVATION; APOPTOSIS; TARGET; WITHANOLIDES;
   DOXORUBICIN; REGULATORS; INHIBITOR; INDUCTION; STABILITY; MOUSE
AB Introduction: Previously, we have reported a withanolide-type steroid, named tubocapsenolide A (TA), which shows potent anti-proliferative activity in several cancer cell lines. However, its inhibitory effect on the Janus kinase/signal transducer and activator of transcription 3 (JAK/STAT3) pathway and therapeutic potential on osteosarcoma have not been reported.
   Objectives: In the present study, we aimed to investigate the effect and molecular mechanism of TA in osteosarcoma.
   Methods: The biological functions of TA in U2OS cells were investigated using colony formation, 5-ethynyl-20-deoxyuridine (EDU) staining, and cell cycle/apoptosis assays. The interaction between TA and Src homology 2 phosphatase 2 (SHP-2) was detected by enzyme activity and validated by target identification methods such as drug affinity responsive target stability (DARTS), cellular thermal shift assay (CETSA), and biolayer interferometry (BLI). The in vivo anti-tumor efficacy of TA was analyzed in the xenograft tumor model. Western blotting analysis was performed to detect the protein expression levels.
   Results: TA exhibited antitumor activity against osteosarcoma both in vitro and in vivo by regulating the JAK/STAT3 signaling pathway. Mechanically, TA interacted with SHP-2 directly and activated its phosphatase activity. Importantly, protein tyrosine phosphatase (PTP) inhibitor, SHP-2 inhibitor, and SHP-2 siRNA could reverse the inhibitory effect of TA on the JAK/STAT3 signaling pathway and restored the TA-induced cell death.
   Conclusion: TA activated the phosphatase activity of SHP-2, which resulted in the inhibition of the JAK/STAT3 pathway and contributed to the antitumor efficacy of TA. Collectively, these findings suggested that TA could serve as a novel therapeutic agent for the treatment of osteosarcoma. (C) 2021 The Authors. Published by Elsevier B.V. on behalf of Cairo University.
C1 China Pharmaceut Univ, Sch Tradit Chinese Pharm, Jiangsu Key Lab Bioact Nat Prod Res, Nanjing 210009, Peoples R China.
   China Pharmaceut Univ, Sch Tradit Chinese Pharm, State Key Lab Nat Med, Nanjing 210009, Peoples R China.
C3 China Pharmaceutical University; China Pharmaceutical University
RP Kong, LY; Luo, JG (通讯作者)，China Pharmaceut Univ, Nanjing 210009, Peoples R China.
EM lykong@cpu.edu.cn; luojg@cpu.edu.cn
RI WANG, HUIYUAN/IXX-2427-2023; Luo, jian/HGE-7331-2022
FU National Natural Science Foundation of China [81872983]; Natural Science
   Foundation of Jiangsu Province [BK20181329]; Drug Innovation Major
   Project [2018ZX09711-001-007]
FX This work was supported financially by the National Natural Science
   Foundation of China (81872983) , the Natural Science Foun-dation of
   Jiangsu Province (BK20181329) , and the Drug Innovation Major Project
   (2018ZX09711-001-007) .
CR Ahn KS, 2008, CANCER RES, V68, P4406, DOI 10.1158/0008-5472.CAN-07-6696
   Angulo P, 2017, J HEMATOL ONCOL, V10, DOI 10.1186/s13045-016-0373-z
   Bard-Chapeau EA, 2011, CANCER CELL, V19, P629, DOI 10.1016/j.ccr.2011.03.023
   Bharti AC, 2003, J IMMUNOL, V171, P3863, DOI 10.4049/jimmunol.171.7.3863
   Chang Y, 2012, PROTEIN SCI, V21, P1280, DOI 10.1002/pro.2112
   Chen GG, 2020, CANCER LETT, V478, P45, DOI 10.1016/j.canlet.2020.03.006
   Chen LX, 2011, NAT PROD REP, V28, P705, DOI 10.1039/c0np00045k
   Chen WY, 2008, J BIOL CHEM, V283, P17184, DOI 10.1074/jbc.M709447200
   Chun J, 2015, CANCER LETT, V357, P393, DOI 10.1016/j.canlet.2014.11.049
   Dar NJ, 2015, CELL MOL LIFE SCI, V72, P4445, DOI 10.1007/s00018-015-2012-1
   DARNELL JE, 1994, SCIENCE, V264, P1415, DOI 10.1126/science.8197455
   Devarajan E, 2009, CURR MOL MED, V9, P626, DOI 10.2174/156652409788488720
   DOROSHOW JH, 1981, J CLIN INVEST, V68, P1053, DOI 10.1172/JCI110328
   Du ZM, 2005, P NATL ACAD SCI USA, V102, P10267, DOI 10.1073/pnas.0408854102
   GANEY PE, 1988, MOL PHARMACOL, V34, P695
   Isakoff MS, 2015, J CLIN ONCOL, V33, P3029, DOI 10.1200/JCO.2014.59.4895
   Jin Y, 2017, BIOCHEM PHARMACOL, V142, P46, DOI 10.1016/j.bcp.2017.06.131
   Kotha A, 2006, MOL CANCER THER, V5, P621, DOI 10.1158/1535-7163.MCT-05-0268
   Krebs DL, 2001, STEM CELLS, V19, P378, DOI 10.1634/stemcells.19-5-378
   Lakkaraju AKK, 2013, MOL CELL, V51, P386, DOI 10.1016/j.molcel.2013.07.009
   Lee JH, 2015, CANCER LETT, V360, P280, DOI 10.1016/j.canlet.2015.02.024
   Lee JH, 2014, CANCER LETT, V345, P140, DOI 10.1016/j.canlet.2013.12.008
   Li F, 2010, CANCER LETT, V292, P197, DOI 10.1016/j.canlet.2009.12.003
   Lu L, 2017, CELL DEATH DIS, V8, DOI 10.1038/cddis.2017.174
   Molina DM, 2013, SCIENCE, V341, P84, DOI 10.1126/science.1233606
   Pai MY, 2015, METHODS MOL BIOL, V1263, P287, DOI 10.1007/978-1-4939-2269-7_22
   Park CW, 2005, NAT METHODS, V2, P207, DOI 10.1038/NMETH740
   Ryu K, 2010, J ORTHOP RES, V28, P971, DOI 10.1002/jor.21088
   Siddiquee KAZ, 2008, CELL RES, V18, P254, DOI 10.1038/cr.2008.18
   Urn HJ, 2012, BIOCHEM BIOPH RES CO, V427, P24, DOI 10.1016/j.bbrc.2012.08.133
   Valentino L, 2006, BIOCHEM PHARMACOL, V71, P713, DOI 10.1016/j.bcp.2005.12.017
   Wang SB, 2018, BIOORG CHEM, V81, P396, DOI 10.1016/j.bioorg.2018.08.034
   Wang WG, 2019, J CELL MOL MED, V23, P6454, DOI 10.1111/jcmm.14539
   Wei SS, 2019, CHIN J NAT MEDICINES, V17, P469, DOI 10.1016/S1875-5364(19)30054-8
   Xu SL, 2013, MOL CANCER THER, V12, P937, DOI 10.1158/1535-7163.MCT-12-1082
   Yan GN, 2016, CANCER LETT, V370, P268, DOI 10.1016/j.canlet.2015.11.003
   Yang WT, 2013, RARE DIS, V1, DOI 10.4161/rdis.26657
   Yang YW, 2017, RSC ADV, V7, P12793, DOI 10.1039/c6ra25032g
   Zhang XL, 2013, CANCER RES, V73, P1922, DOI 10.1158/0008-5472.CAN-12-3175
NR 39
TC 6
Z9 7
U1 9
U2 44
PU ELSEVIER
PI AMSTERDAM
PA RADARWEG 29, 1043 NX AMSTERDAM, NETHERLANDS
SN 2090-1232
EI 2090-1224
J9 J ADV RES
JI J. Adv. Res.
PD DEC
PY 2021
VL 34
SI SI
BP 79
EP 91
DI 10.1016/j.jare.2021.06.004
EA DEC 2021
PG 13
WC Multidisciplinary Sciences
WE Science Citation Index Expanded (SCI-EXPANDED)
SC Science & Technology - Other Topics
GA XM1BV
UT WOS:000728571500006
PM 35024182
OA Green Published, gold
DA 2023-12-20
ER

PT J
AU Ideta, H
   Yoshida, K
   Okamoto, M
   Sasaki, J
   Kito, M
   Aoki, K
   Yoshimura, Y
   Suzuki, S
   Tanaka, A
   Takazawa, A
   Haniu, H
   Uemura, T
   Takizawa, T
   Sobajima, A
   Kamanaka, T
   Takahashi, J
   Kato, H
   Saito, N
AF Ideta, Hirokazu
   Yoshida, Kazushige
   Okamoto, Masanori
   Sasaki, Jun
   Kito, Munehisa
   Aoki, Kaoru
   Yoshimura, Yasuo
   Suzuki, Shuichiro
   Tanaka, Atsushi
   Takazawa, Akira
   Haniu, Hisao
   Uemura, Takeshi
   Takizawa, Takashi
   Sobajima, Atsushi
   Kamanaka, Takayuki
   Takahashi, Jun
   Kato, Hiroyuki
   Saito, Naoto
TI Antitumor Effect of Sclerostin against Osteosarcoma
SO CANCERS
LA English
DT Article
DE osteosarcoma; sclerostin; Wnt pathway
ID PARATHYROID-HORMONE; PROGNOSTIC-FACTORS; GENE-EXPRESSION;
   BONE-FORMATION; PROTEIN; CELLS; CHEMOTHERAPY; INHIBITION; PATHWAY;
   GROWTH
AB Simple Summary Osteosarcoma is highly variable and heterogeneous, which is one of the reasons for its resistance to treatment. Because osteosarcoma is defined by abnormal bone formation, we hypothesize its suppression could lead to effective treatment for all types of osteosarcomas. Sclerostin is secreted by osteocytes and inhibits the canonical pathway by binding to LRP5/6, thereby suppressing bone formation. The resulting suppression of bone formation leads to bone loss and osteoporosis. Here, we investigated the antitumor effect of sclerostin against osteosarcoma and found that sclerostin suppressed the proliferative capacity and migratory ability of osteosarcoma cells. Various risk factors and causative genes of osteosarcoma have been reported in the literature; however, its etiology remains largely unknown. Bone formation is a shared phenomenon in all types of osteosarcomas, and sclerostin is an extracellular soluble factor secreted by osteocytes that prevents bone formation by inhibiting the Wnt signaling pathway. We aimed to investigate the antitumor effect of sclerostin against osteosarcoma. Osteosarcoma model mice were prepared by transplantation into the dorsal region of C3H/He and BALB/c-nu/nu mice using osteosarcoma cell lines LM8 (murine) and 143B (human), respectively. Cell proliferations were evaluated by using alamarBlue and scratch assays. The migratory ability of the cells was evaluated using a migration assay. Sclerostin was injected intraperitoneally for 7 days to examine the suppression of tumor size and extension of survival. The administration of sclerostin to osteosarcoma cells significantly inhibited the growth and migratory ability of osteosarcoma cells. Kaplan-Meier curves and survival data demonstrated that sclerostin significantly inhibited tumor growth and improved survival. Sclerostin suppressed the proliferative capacity and migratory ability of osteosarcoma cells. Osteosarcoma model mice inhibited tumor growth and prolonged survival periods by the administration of sclerostin. The effect of existing anticancer drugs such as doxorubicin should be investigated for future clinical applications.
C1 [Ideta, Hirokazu; Yoshida, Kazushige; Okamoto, Masanori; Sasaki, Jun; Kito, Munehisa; Aoki, Kaoru; Suzuki, Shuichiro; Tanaka, Atsushi; Takizawa, Takashi; Sobajima, Atsushi; Kamanaka, Takayuki; Takahashi, Jun; Kato, Hiroyuki] Shinshu Univ, Dept Orthopaed Surg, Sch Med, Matsumoto, Nagano 3908621, Japan.
   [Aoki, Kaoru] Shinshu Univ, Dept Appl Phys Therapy, Sch Hlth Sci, Matsumoto, Nagano 3908621, Japan.
   [Yoshimura, Yasuo; Takazawa, Akira] Shinshu Ueda Med Ctr, Dept Orthoped Surg, Ueda, Nagano 3868610, Japan.
   [Haniu, Hisao; Uemura, Takeshi; Saito, Naoto] Shinshu Univ, Inst Biomed Sci, Interdisciplinary Cluster Cutting Edge Res, Matsumoto, Nagano 3908621, Japan.
C3 Shinshu University; Shinshu University; Shinshu University
RP Okamoto, M (通讯作者)，Shinshu Univ, Dept Orthopaed Surg, Sch Med, Matsumoto, Nagano 3908621, Japan.
EM ideta@shinshu-u.ac.jp; kazuyoshi@shinshu-u.ac.jp;
   ryouyuma@shinshu-u.ac.jp; junjun_panda2003@yahoo.co.jp;
   mune0527@yahoo.co.jp; kin29men@shinshu-u.ac.jp; yyoshim@shinshu-u.ac.jp;
   ss5456@shinshu-u.ac.jp; tanaatsu@shinshu-u.ac.jp;
   takazawa@shinshu-u.ac.jp; hhaniu@shinshu-u.ac.jp;
   tuemura@shinshu-u.ac.jp; takashitak@shinshu-u.ac.jp;
   soba@shinshu-u.ac.jp; kam17@shinshu-u.ac.jp; jtaka@shinshu-u.ac.jp;
   hirokato@shinshu-u.ac.jp; saitoko@shinshu-u.ac.jp
RI 正則, 岡本/AAB-4681-2022
OI 正則, 岡本/0000-0003-0351-865X; Uemura, Takeshi/0000-0001-6000-4618; Haniu,
   Hisao/0000-0001-5195-9711
CR Ardawi MSM, 2012, J CLIN ENDOCR METAB, V97, P3691, DOI 10.1210/jc.2011-3361
   Balemans W, 2001, HUM MOL GENET, V10, P537, DOI 10.1093/hmg/10.5.537
   Bellido T, 2005, ENDOCRINOLOGY, V146, P4577, DOI 10.1210/en.2005-0239
   Brunkow ME, 2001, AM J HUM GENET, V68, P577, DOI 10.1086/318811
   Choi MY, 2015, CL LYMPH MYELOM LEUK, V15, pS167, DOI 10.1016/j.clml.2015.02.010
   Chung YE, 2012, OSTEOPOROSIS INT, V23, P1235, DOI 10.1007/s00198-011-1675-1
   Clark JCM, 2008, J CANCER RES CLIN, V134, P281, DOI 10.1007/s00432-007-0330-x
   Cosman F, 2016, NEW ENGL J MED, V375, P1532, DOI 10.1056/NEJMoa1607948
   Crago AM, 2015, GENE CHROMOSOME CANC, V54, P606, DOI 10.1002/gcc.22272
   Delgado-Calle J, 2017, LEUKEMIA, V31, P2686, DOI 10.1038/leu.2017.152
   Dieudonné FX, 2012, J BONE MINER RES, V27, P2118, DOI 10.1002/jbmr.1650
   Drake MT, 2010, J CLIN ENDOCR METAB, V95, P5056, DOI 10.1210/jc.2010-0720
   Fabre S, 2020, J CLIN MED, V9, DOI 10.3390/jcm9113439
   Fuchs B, 2002, CLIN ORTHOP RELAT R, P40
   Gang EJ, 2014, ONCOGENE, V33, P2169, DOI 10.1038/onc.2013.169
   Giraudet AL, 2018, BMC CANCER, V18, DOI 10.1186/s12885-018-4544-x
   Gooi JH, 2010, BONE, V46, P1486, DOI 10.1016/j.bone.2010.02.018
   Gurney A, 2012, P NATL ACAD SCI USA, V109, P11717, DOI 10.1073/pnas.1120068109
   Hattinger CM, 2015, EXPERT OPIN EMERG DR, V20, P495, DOI 10.1517/14728214.2015.1051965
   Hesse E, 2019, JCI INSIGHT, V4, DOI 10.1172/jci.insight.125543
   Hoang BH, 2004, INT J CANCER, V109, P106, DOI 10.1002/ijc.11677
   HUDSON M, 1990, J CLIN ONCOL, V8, P1988, DOI 10.1200/JCO.1990.8.12.1988
   Inagaki Y, 2016, HISTOPATHOLOGY, V69, P470, DOI 10.1111/his.12953
   Jang GB, 2015, SCI REP-UK, V5, DOI 10.1038/srep12465
   Jiang XM, 2013, P NATL ACAD SCI USA, V110, P12649, DOI 10.1073/pnas.1307218110
   Kansara M, 2009, J CLIN INVEST, V119, P837, DOI 10.1172/JCI37175
   Khan AS, 2016, TUMOR BIOL, V37, P11947, DOI 10.1007/s13277-016-5039-5
   Komori T, 2018, HISTOCHEM CELL BIOL, V149, P313, DOI 10.1007/s00418-018-1640-6
   Komori T, 2011, J CELL BIOCHEM, V112, P750, DOI 10.1002/jcb.22994
   Konsavage WM, 2012, J BIOL CHEM, V287, P11730, DOI 10.1074/jbc.M111.327767
   Kruck S, 2013, INT J MOL SCI, V14, P10944, DOI 10.3390/ijms140610944
   Kubista B, 2011, INT ORTHOP, V35, P401, DOI 10.1007/s00264-010-0996-6
   Le PN, 2015, PHARMACOL THERAPEUT, V146, P1, DOI 10.1016/j.pharmthera.2014.08.005
   Li XF, 2005, J BIOL CHEM, V280, P19883, DOI 10.1074/jbc.M413274200
   Lin Carol H., 2013, Sarcoma, V2013, P147541, DOI 10.1155/2013/147541
   Lin PP, 2009, CARCINOGENESIS, V30, P1789, DOI 10.1093/carcin/bgp180
   Logan CY, 2004, ANNU REV CELL DEV BI, V20, P781, DOI 10.1146/annurev.cellbio.20.010403.113126
   Loots GG, 2005, GENOME RES, V15, P928, DOI 10.1101/gr.3437105
   Luetke A, 2014, CANCER TREAT REV, V40, P523, DOI 10.1016/j.ctrv.2013.11.006
   Martins-Neves SR, 2016, CANCER LETT, V370, P286, DOI 10.1016/j.canlet.2015.11.013
   McDonald MM, 2017, BLOOD, V129, P3452, DOI 10.1182/blood-2017-03-773341
   MEYER WH, 1987, CANCER-AM CANCER SOC, V59, P374, DOI 10.1002/1097-0142(19870115)59:2<374::AID-CNCR2820590235>3.0.CO;2-6
   Moester MJC, 2010, CALCIFIED TISSUE INT, V87, P99, DOI 10.1007/s00223-010-9372-1
   Nielsen TO, 2015, CANCER DISCOV, V5, P124, DOI 10.1158/2159-8290.CD-14-1246
   Okamoto M, 2014, SCI REP-UK, V4, DOI 10.1038/srep04493
   Pai SG, 2017, J HEMATOL ONCOL, V10, DOI 10.1186/s13045-017-0471-6
   Pochanugool L, 1997, CLIN ORTHOP RELAT R, P206
   Polakis P, 2000, GENE DEV, V14, P1837
   Robling AG, 2008, J BIOL CHEM, V283, P5866, DOI 10.1074/jbc.M705092200
   ROSEN G, 1979, CANCER-AM CANCER SOC, V43, P2163, DOI 10.1002/1097-0142(197906)43:6<2163::AID-CNCR2820430602>3.0.CO;2-S
   Saag KG, 2017, NEW ENGL J MED, V377, P1417, DOI 10.1056/NEJMoa1708322
   Sadykova LR, 2020, CANCER INVEST, V38, P259, DOI 10.1080/07357907.2020.1768401
   Shen J, 2016, HUM PATHOL, V58, P24, DOI 10.1016/j.humpath.2016.07.016
   Silvestrini G, 2007, J MOL HISTOL, V38, P261, DOI 10.1007/s10735-007-9096-3
   TAYLOR WF, 1989, J NATL CANCER I, V81, P21, DOI 10.1093/jnci/81.1.21
   Toscani D, 2018, FRONT IMMUNOL, V9, DOI 10.3389/fimmu.2018.02467
   TUCKER MA, 1987, NEW ENGL J MED, V317, P588, DOI 10.1056/NEJM198709033171002
   Vahle JL, 2002, TOXICOL PATHOL, V30, P312, DOI 10.1080/01926230252929882
   van Bezooijen RL, 2004, J EXP MED, V199, P805, DOI 10.1084/jem.20031454
   van de Wetering M, 2015, CELL, V161, P933, DOI 10.1016/j.cell.2015.03.053
   Wang WW, 2015, ONCOTARGET, V6, P42276, DOI 10.18632/oncotarget.5514
   Weivoda MM, 2014, CURR OSTEOPOROS REP, V12, P107, DOI 10.1007/s11914-014-0188-1
   Whelan JS, 2015, ANN ONCOL, V26, P407, DOI 10.1093/annonc/mdu526
   Winkler DG, 2003, EMBO J, V22, P6267, DOI 10.1093/emboj/cdg599
   Yang JL, 2010, TECHNOL CANCER RES T, V9, P161, DOI 10.1177/153303461000900205
   Zhang CN, 2018, CANCER-AM CANCER SOC, V124, P3742, DOI 10.1002/cncr.31645
   Zhou H, 2009, DEVELOPMENT, V136, P427, DOI 10.1242/dev.027706
   Zhu MH, 2017, SCI REP-UK, V7, DOI 10.1038/s41598-017-11913-7
   Zou J, 2017, CALCIFIED TISSUE INT, V100, P551, DOI 10.1007/s00223-016-0231-6
NR 69
TC 5
Z9 5
U1 1
U2 4
PU MDPI
PI BASEL
PA ST ALBAN-ANLAGE 66, CH-4052 BASEL, SWITZERLAND
EI 2072-6694
J9 CANCERS
JI Cancers
PD DEC
PY 2021
VL 13
IS 23
AR 6015
DI 10.3390/cancers13236015
PG 11
WC Oncology
WE Science Citation Index Expanded (SCI-EXPANDED)
SC Oncology
GA YF7KA
UT WOS:000741979700001
PM 34885123
OA Green Submitted, Green Published, gold
DA 2023-12-20
ER

PT J
AU Jewell, BL
   Xu, A
   Zhu, DD
   Huang, MFA
   Lu, LC
   Liu, M
   Underwood, E
   Park, JH
   Fan, HH
   Gingold, J
   Zhou, RJ
   Tu, J
   Huo, ZJ
   Liu, YK
   Jin, WDA
   Chen, YH
   Xu, YT
   Chen, SHK
   Rainusso, N
   Berg, N
   Bazer, D
   Vellano, CL
   Jones, P
   Eltzschig, H
   Zhao, ZM
   Kaipparettu, BA
   Zhao, RY
   Wang, LS
   Lee, DF
AF Jewell, Brittany L.
   Xu, An
   Zhu, Dandan
   Huang, Mo-Fan A.
   Lu, Linchao
   Liu, Mo
   Underwood, Erica
   Park, Jun Hyoung
   Fan, Huihui
   Gingold, Julian
   Zhou, Ruoji
   Tu, Jian
   Huo, Zijun
   Liu, Ying K.
   Jin, Weidong A.
   Chen, Yi-Hung
   Xu, Yitian
   Chen, Shu-Hsia K.
   Rainusso, Nino
   Berg, Nathaniel
   Bazer, Danielle
   Vellano, Christopher L.
   Jones, Philip
   Eltzschig, Holger
   Zhao, Zhongming
   Kaipparettu, Benny Abraham
   Zhao, Ruiying
   Wang, Lisa
   Lee, Dung-Fang
TI Patient-derived iPSCs link elevated mitochondrial respiratory complex I
   function to osteosarcoma in Rothmund-Thomson syndrome
SO PLOS GENETICS
LA English
DT Article
ID PLURIPOTENT STEM-CELLS; RECQ DNA HELICASES; CANCER; GENERATION;
   MUTATIONS; FEATURES; GENE
AB Author summaryRothmund-Thomson syndrome (RTS) is an autosomal recessive genetic disease characterized by an array of clinical phenotypes affecting multiple tissues. Type 2 RTS is caused by pathogenic variants in the RECQL4 gene encoding the RECQL4 DNA helicase. Type 2 RTS patients are prone to developing multiple primary osteosarcomas and have limited chemotherapy options due to organ toxicities or lifetime limits on active agents such as anthracyclines. There is currently no available RTS model that recapitulates the bone malignancy phenotype in this disease, severely limiting the ability to explore new treatment avenues which are greatly needed for these patients. To overcome this problem, we established a Type 2 RTS disease model using a human induced pluripotent stem cell platform. We then applied an unbiased approach to explore novel molecular mechanisms involved in RECQL4 mutation-induced osteosarcoma to explore therapeutic interventions. Our findings indicate that mitochondrial respiratory complex I is an "Achilles' heel" of RTS osteosarcoma and that cancers harboring RECQL4 mutations/deletions, in general, may be vulnerable to mitochondrial respiratory complex I inhibition.
   Rothmund-Thomson syndrome (RTS) is an autosomal recessive genetic disorder characterized by poikiloderma, small stature, skeletal anomalies, sparse brows/lashes, cataracts, and predisposition to cancer. Type 2 RTS patients with biallelic RECQL4 pathogenic variants have multiple skeletal anomalies and a significantly increased incidence of osteosarcoma. Here, we generated RTS patient-derived induced pluripotent stem cells (iPSCs) to dissect the pathological signaling leading to RTS patient-associated osteosarcoma. RTS iPSC-derived osteoblasts showed defective osteogenic differentiation and gain of in vitro tumorigenic ability. Transcriptome analysis of RTS osteoblasts validated decreased bone morphogenesis while revealing aberrantly upregulated mitochondrial respiratory complex I gene expression. RTS osteoblast metabolic assays demonstrated elevated mitochondrial respiratory complex I function, increased oxidative phosphorylation (OXPHOS), and increased ATP production. Inhibition of mitochondrial respiratory complex I activity by IACS-010759 selectively suppressed cellular respiration and cell proliferation of RTS osteoblasts. Furthermore, systems analysis of IACS-010759-induced changes in RTS osteoblasts revealed that chemical inhibition of mitochondrial respiratory complex I impaired cell proliferation, induced senescence, and decreased MAPK signaling and cell cycle associated genes, but increased H19 and ribosomal protein genes. In summary, our study suggests that mitochondrial respiratory complex I is a potential therapeutic target for RTS-associated osteosarcoma and provides future insights for clinical treatment strategies.
C1 [Jewell, Brittany L.; Xu, An; Zhu, Dandan; Huang, Mo-Fan A.; Liu, Mo; Zhou, Ruoji; Tu, Jian; Huo, Zijun; Liu, Ying K.; Zhao, Ruiying; Lee, Dung-Fang] Univ Texas Hlth Sci Ctr Houston, McGovern Med Sch, Dept Integrat Biol & Pharmacol, Houston, TX 77030 USA.
   [Jewell, Brittany L.; Huang, Mo-Fan A.; Berg, Nathaniel; Eltzschig, Holger; Zhao, Zhongming; Lee, Dung-Fang] Univ Texas Hlth Sci Ctr Houston, UTHlth Grad Sch Biomed Sci, Houston, TX 77030 USA.
   [Lu, Linchao; Jin, Weidong A.; Rainusso, Nino; Wang, Lisa] Texas Childrens Hosp, Baylor Coll Med, Dept Pediat, Houston, TX 77030 USA.
   [Underwood, Erica] Univ Texas Hlth Sci Ctr Houston, Dept Neurobiol & Anat, McGovern Med Sch, Houston, TX 77030 USA.
   [Park, Jun Hyoung; Kaipparettu, Benny Abraham] Baylor Coll Med, Dept Mol & Human Genet, Houston, TX 77030 USA.
   [Fan, Huihui; Zhao, Zhongming; Lee, Dung-Fang] Univ Texas Hlth Sci Ctr Houston, Sch Biomed Informat, Ctr Precis Hlth, Houston, TX 77030 USA.
   [Gingold, Julian] Einstein Montefiore Med Ctr, Dept Obstet & Gynecol, New York, NY USA.
   [Gingold, Julian] Einstein Montefiore Med Ctr, Womens Hlth, New York, NY USA.
   [Chen, Yi-Hung] Natl Yang Ming Chiao Tung Univ, Dept & Inst Pharmacol, Taipei, Taiwan.
   [Xu, Yitian; Chen, Shu-Hsia K.] Houston Methodist Res Inst, Canc Ctr Excellence, Ctr Immunotherapy Res, Houston, TX USA.
   [Berg, Nathaniel; Eltzschig, Holger] Univ Texas Hlth Sci Ctr Houston, Dept Anesthesiol, McGovern Med Sch, Houston, TX 77030 USA.
   [Bazer, Danielle] SUNY Stony Brook, Dept Neurol, Renaissance Sch Med, Stony Brook, NY 11794 USA.
   [Vellano, Christopher L.; Jones, Philip] Univ Texas MD Anderson Canc Ctr, Therapeut Discovery Div, TRACTION Platform, Houston, TX 77030 USA.
   [Lee, Dung-Fang] Univ Texas Hlth Sci Ctr Houston, Inst Mol Med Prevent Human Dis, Brown Fdn, Ctr Stem Cell & Regenerat Med, Houston, TX 77030 USA.
C3 University of Texas System; University of Texas Health Science Center
   Houston; University of Texas System; University of Texas Health Science
   Center Houston; Baylor College of Medicine; University of Texas System;
   University of Texas Health Science Center Houston; Baylor College of
   Medicine; University of Texas System; University of Texas Health Science
   Center Houston; Montefiore Medical Center; Montefiore Medical Center;
   National Yang Ming Chiao Tung University; The Methodist Hospital System;
   The Methodist Hospital - Houston; University of Texas System; University
   of Texas Health Science Center Houston; State University of New York
   (SUNY) System; State University of New York (SUNY) Stony Brook; Stony
   Brook University Hospital; University of Texas System; UTMD Anderson
   Cancer Center; University of Texas System; University of Texas Health
   Science Center Houston
RP Lee, DF (通讯作者)，Univ Texas Hlth Sci Ctr Houston, McGovern Med Sch, Dept Integrat Biol & Pharmacol, Houston, TX 77030 USA.; Lee, DF (通讯作者)，Univ Texas Hlth Sci Ctr Houston, UTHlth Grad Sch Biomed Sci, Houston, TX 77030 USA.; Wang, LS (通讯作者)，Texas Childrens Hosp, Baylor Coll Med, Dept Pediat, Houston, TX 77030 USA.; Lee, DF (通讯作者)，Univ Texas Hlth Sci Ctr Houston, Sch Biomed Informat, Ctr Precis Hlth, Houston, TX 77030 USA.; Lee, DF (通讯作者)，Univ Texas Hlth Sci Ctr Houston, Inst Mol Med Prevent Human Dis, Brown Fdn, Ctr Stem Cell & Regenerat Med, Houston, TX 77030 USA.
EM llwang@bcm.edu; dung-fang.lee@uth.tmc.edu
RI Chen, Yi/HPD-0595-2023; zhu, dd885/GRO-1645-2022; Fan,
   Huihui/AGB-0221-2022; Chen, Yiyi/IAR-4632-2023; Chen,
   Yi-Chen/GVU-0551-2022
OI Fan, Huihui/0000-0003-4233-5389; Chen, Yi-Hung/0000-0001-8029-7323;
   Berg, Nathaniel/0000-0002-2568-2867; XU, AN/0000-0003-1776-7972; Lee,
   Dung-Fang/0000-0003-2387-597X; Jewell, Brittany/0000-0003-4483-5053;
   ZHU, DANDAN/0000-0003-4609-1238; Huang, Mo-Fan/0000-0002-2209-1236
FU CPRIT UTHealth Innovation for Cancer Prevention Research Training
   Program Predoctoral Fellowship [RP160015]; Gulf Coast Consortia,
   Training Interdisciplinary Pharmacology Scientists (TIPS) Program [NIH
   T32GM120011]; John J. and Charlene Kopchick Fellowships; Congressionally
   Directed Medical Research Programs/DoD Horizon Award [W81XWH-20-1-0389];
   CPRIT UTHealth BIG-TCR; Ke Lin Program of the First Affiliated Hospital
   of Sun Yat-sen University; CPRIT [RR160019, RR000188-42]; NIH/NCI
   [R01CA246130]; Pablove Foundation childhood cancer research [690785];
   Rolanette and Berdon Lawrence bone disease program of Texas; BCM Curtis
   and Doris K. Hankamer Foundation Collaborative Research; Amschwand
   Sarcoma Cancer Foundation; Kurt Groten Family Research Scholar's
   Program; Gillson Longenbaugh Foundation; Doris Duke Charitable
   Foundation Clinician Scientist Development Program; Eunice Kennedy
   Shriver National Institute of Child Health & Human Development
   [HD42136]; Rothmund-Thomson Syndrome Foundation; National Institutes of
   Health [RR000188-42, HD083092]; NCI [R01CA253445, R01CA234479];
   Congressionally Directed Medical Research Programs [W81XWH-18-1-0714];
   NIH [R01LM012806, R01HL154720, R01DK122796, R01HL133900, R01DK109574];
   Congressionally Directed Medical Research Programs/Department of Defense
   [W81XWH2110032]; Snowdrop Foundation
FX B.E.J. and R.Z. were supported by the CPRIT UTHealth Innovation for
   Cancer Prevention Research Training Program Predoctoral Fellowship
   (RP160015). B.E.J. and N.K.B. were supported by the Gulf Coast
   Consortia, Training Interdisciplinary Pharmacology Scientists (TIPS)
   Program (NIH T32GM120011), and John J. and Charlene Kopchick
   Fellowships. D.Z. was supported by Congressionally Directed Medical
   Research Programs/DoD Horizon Award (W81XWH-20-1-0389). A.X. was
   supported by CPRIT UTHealth BIG-TCR training program. J.T. and Z.H. were
   supported by the Ke Lin Program of the First Affiliated Hospital of Sun
   Yat-sen University. D.-F.L. was supported by CPRIT RR160019, NIH/NCI
   R01CA246130, and Pablove Foundation childhood cancer research grant
   (690785). D.-F.L. is a CPRIT Scholar in Cancer Research. D.-F.L. and
   L.L.W. were supported by the Rolanette and Berdon Lawrence bone disease
   program of Texas. L.L.W. was supported by the BCM Curtis and Doris K.
   Hankamer Foundation Collaborative Research Grant, Amschwand Sarcoma
   Cancer Foundation, Kurt Groten Family Research Scholar's Program,
   Gillson Longenbaugh Foundation, Doris Duke Charitable Foundation
   Clinician Scientist Development Program, Eunice Kennedy Shriver National
   Institute of Child Health & Human Development (HD42136),
   Rothmund-Thomson Syndrome Foundation and CPRIT RR000188-42. Portions of
   this work were supported by National Institutes of Health (RR000188-42)
   to the Baylor College of Medicine General Clinical Research Center, and
   (HD083092) to the Clinical Translational Core and Tissue Culture Core of
   the Baylor College of Medicine Intellectual and Developmental
   Disabilities Research Center to L.L. W. B.A.K. was supported by NCI
   R01CA253445, R01CA234479 and Congressionally Directed Medical Research
   Programs W81XWH-18-1-0714. Z.Z. was partially supported by NIH
   R01LM012806. H.K.E was supported by NIH grants R01HL154720, R01DK122796,
   R01HL133900, R01DK109574, and Congressionally Directed Medical Research
   Programs/Department of Defense grant W81XWH2110032. N.R. was supported
   by Snowdrop Foundation. The funders had no role in study design, data
   collection and analysis, decision to publish, or preparation of the
   manuscript.
CR Ajeawung NF, 2019, AM J HUM GENET, V105, P625, DOI 10.1016/j.ajhg.2019.06.011
   Ashton TM, 2018, CLIN CANCER RES, V24, P2482, DOI 10.1158/1078-0432.CCR-17-3070
   Bonnay F, 2020, CELL, V182, P1490, DOI 10.1016/j.cell.2020.07.039
   Brandt U, 2006, ANNU REV BIOCHEM, V75, P69, DOI 10.1146/annurev.biochem.75.103004.142539
   Chae H, 2014, EXP MOL MED, V46, DOI 10.1038/emm.2013.159
   Chen CJ, 2019, NAT MED, V25, P1684, DOI 10.1038/s41591-019-0608-y
   Chi ZF, 2012, INT J BIOCHEM CELL B, V44, P1942, DOI 10.1016/j.biocel.2012.07.016
   Choesmel V, 2008, HUM MOL GENET, V17, P1253, DOI 10.1093/hmg/ddn015
   Cibulskis K, 2013, NAT BIOTECHNOL, V31, P213, DOI 10.1038/nbt.2514
   Crespo M, 2017, NAT MED, V23, P878, DOI 10.1038/nm.4355
   Darzynkiewicz Z, 2001, Curr Protoc Cell Biol, VChapter 8, DOI 10.1002/0471143030.cb0804s01
   Davis T, 2013, AGE, V35, P1767, DOI 10.1007/s11357-012-9476-9
   Denisenko TV, 2019, FRONT CELL DEV BIOL, V7, DOI 10.3389/fcell.2019.00355
   DePristo MA, 2011, NAT GENET, V43, P491, DOI 10.1038/ng.806
   Doi A, 2009, NAT GENET, V41, P1350, DOI 10.1038/ng.471
   Fang HB, 2018, ONCOGENESIS, V7, DOI 10.1038/s41389-018-0080-4
   Formosa LE, 2018, SEMIN CELL DEV BIOL, V76, P154, DOI 10.1016/j.semcdb.2017.08.011
   Fusaki N, 2009, P JPN ACAD B-PHYS, V85, P348, DOI 10.2183/pjab.85.348
   Gingold J, 2016, TRENDS CANCER, V2, P485, DOI 10.1016/j.trecan.2016.07.007
   Gupta S, 2014, CARCINOGENESIS, V35, P34, DOI 10.1093/carcin/bgt315
   Hicks MJ, 2007, J CLIN ONCOL, V25, P370, DOI 10.1200/JCO.2006.08.4558
   Jewell BE, 2018, STEM CELL RES, V33, P36, DOI 10.1016/j.scr.2018.10.003
   Kim H, 2018, P NATL ACAD SCI USA, V115, pE11128, DOI 10.1073/pnas.1814044115
   Koppenol WH, 2011, NAT REV CANCER, V11, P325, DOI 10.1038/nrc3038
   Kotini AG, 2015, NAT BIOTECHNOL, V33, P646, DOI 10.1038/nbt.3178
   Kwon EM, 2017, P NATL ACAD SCI USA, V114, P1964, DOI 10.1073/pnas.1616035114
   Lee DF, 2007, CELL, V130, P440, DOI 10.1016/j.cell.2007.05.058
   Lee DF, 2015, CELL, V161, P240, DOI 10.1016/j.cell.2015.02.045
   Lee DF, 2012, CELL STEM CELL, V11, P179, DOI 10.1016/j.stem.2012.05.020
   Liem Minh Phan, 2014, Cancer Biology Medicine, V11, P1, DOI 10.7497/j.issn.2095-3941.2014.01.001
   Lin YH, 2017, TRENDS MOL MED, V23, P737, DOI 10.1016/j.molmed.2017.06.004
   Liu M, 2018, AM J CANCER RES, V8, P944
   Love MI, 2014, GENOME BIOL, V15, DOI 10.1186/s13059-014-0550-8
   Lu LC, 2020, ADV EXP MED BIOL, V1258, P37, DOI 10.1007/978-3-030-43085-6_3
   Lu LC, 2014, ADV EXP MED BIOL, V804, P129, DOI 10.1007/978-3-319-04843-7_7
   Ma YW, 2010, BBA-BIOENERGETICS, V1797, P29, DOI 10.1016/j.bbabio.2009.07.008
   Merico D, 2010, PLOS ONE, V5, DOI 10.1371/journal.pone.0013984
   Molina JR, 2018, NAT MED, V24, P1036, DOI 10.1038/s41591-018-0052-4
   Mulero-Navarro S, 2015, CELL REP, V13, P504, DOI 10.1016/j.celrep.2015.09.019
   Pang LK, 2020, STEM CELL RES, V49, DOI 10.1016/j.scr.2020.102006
   Papapetrou EP, 2016, NAT MED, V22, P1392, DOI 10.1038/nm.4238
   Pavlova NN, 2016, CELL METAB, V23, P27, DOI 10.1016/j.cmet.2015.12.006
   Rouhani FJ, 2016, PLOS GENET, V12, DOI 10.1371/journal.pgen.1005932
   Sherry ST, 2001, NUCLEIC ACIDS RES, V29, P308, DOI 10.1093/nar/29.1.308
   Subramanian A, 2005, P NATL ACAD SCI USA, V102, P15545, DOI 10.1073/pnas.0506580102
   Sukhai MA, 2019, J MOL DIAGN, V21, P261, DOI 10.1016/j.jmoldx.2018.09.008
   Takahashi K, 2006, CELL, V126, P663, DOI 10.1016/j.cell.2006.07.024
   Vangapandu Hima V, 2018, Oncotarget, V9, P24980, DOI 10.18632/oncotarget.25166
   Wang JT, 2014, CELL REP, V7, P848, DOI 10.1016/j.celrep.2014.03.037
   Wang K, 2010, NUCLEIC ACIDS RES, V38, DOI 10.1093/nar/gkq603
   Wang LL, 2003, J NATL CANCER I, V95, P669, DOI 10.1093/jnci/95.9.669
   Wang LL., 1993, ROTHMUND THOMSON SYN
   Zhao QG, 2015, P NATL ACAD SCI USA, V112, P530, DOI 10.1073/pnas.1423008112
   Zhou RJ, 2018, JOVE-J VIS EXP, DOI 10.3791/57664
   Zhou RJ, 2017, TRENDS PHARMACOL SCI, V38, P908, DOI 10.1016/j.tips.2017.07.004
   Zhu DD, 2018, ADV EXP MED BIOL, V1119, P169, DOI 10.1007/5584_2018_257
NR 56
TC 5
Z9 5
U1 0
U2 2
PU PUBLIC LIBRARY SCIENCE
PI SAN FRANCISCO
PA 1160 BATTERY STREET, STE 100, SAN FRANCISCO, CA 94111 USA
SN 1553-7404
J9 PLOS GENET
JI PLoS Genet.
PD DEC
PY 2021
VL 17
IS 12
AR e1009971
DI 10.1371/journal.pgen.1009971
PG 24
WC Genetics & Heredity
WE Science Citation Index Expanded (SCI-EXPANDED)
SC Genetics & Heredity
GA YB1LP
UT WOS:000738783000001
PM 34965247
OA Green Published, gold
DA 2023-12-20
ER

PT J
AU Pignochino, Y
   Crisafulli, G
   Giordano, G
   Merlini, A
   Berrino, E
   Centomo, ML
   Chiabotto, G
   Brusco, S
   Basiricò, M
   Maldi, E
   Pisacane, A
   Leuci, V
   Sangiolo, D
   D'Ambrosio, L
   Aglietta, M
   Kasper, B
   Bardelli, A
   Grignani, G
AF Pignochino, Ymera
   Crisafulli, Giovanni
   Giordano, Giorgia
   Merlini, Alessandra
   Berrino, Enrico
   Centomo, Maria Laura
   Chiabotto, Giulia
   Brusco, Silvia
   Basirico, Marco
   Maldi, Elena
   Pisacane, Alberto
   Leuci, Valeria
   Sangiolo, Dario
   D'Ambrosio, Lorenzo
   Aglietta, Massimo
   Kasper, Bernd
   Bardelli, Alberto
   Grignani, Giovanni
TI PARP1 Inhibitor and Trabectedin Combination Does Not Increase Tumor
   Mutational Burden in Advanced Sarcomas-A Preclinical and Translational
   Study
SO CANCERS
LA English
DT Article
DE advanced sarcomas; tumor mutational burden; DNA damage response and
   repair genes; trabectedin; olaparib; mutational signatures
ID INFILTRATING LYMPHOCYTES; MYXOID LIPOSARCOMA; CTLA-4 BLOCKADE;
   NEOANTIGEN LOAD; PD-1 BLOCKADE; ANTITUMOR; SENSITIVITY; ASSOCIATION;
   EXPRESSION; SIGNATURES
AB Simple Summary Immunotherapy has revolutionized cancer treatment, but not for all tumor types. Indeed, sarcomas are considered "immune-cold" tumors, which are relatively unresponsive to immunotherapy. One strategy to potentiate immunotherapy efficacy is to increase tumor immunogenicity, for instance by boosting the number of candidate targets (neoantigens) to be recognized by the immune system. Tumor mutational burden indicates the number of somatic mutations identified in the tumor and normalized per megabase. Tumor mutational burden is considered as an acceptable, measurable surrogate of tumor neoantigens. Here, we explored whether the combination of two DNA-damaging agents, trabectedin and olaparib, could increase tumor mutational burden in sarcomas, to prime subsequent immunotherapy. We found no variation in tumor mutational burden after trabectedin + olaparib in preclinical and clinical samples. Therefore, other aspects should be considered to increase sarcoma immunogenicity, by exploiting different pathways such as the potential modulation of the tumor microenvironment induced by trabectedin + olaparib. Drug-induced tumor mutational burden (TMB) may contribute to unleashing the immune response in relatively "immune-cold" tumors, such as sarcomas. We previously showed that PARP1 inhibition perpetuates the DNA damage induced by the chemotherapeutic agent trabectedin in both preclinical models and sarcoma patients. In the present work, we explored acquired genetic changes in DNA repair genes, mutational signatures, and TMB in a translational platform composed of cell lines, xenografts, and tumor samples from patients treated with trabectedin and olaparib combination, compared to cells treated with temozolomide, an alkylating agent that induces hypermutation. Whole-exome and targeted panel sequencing data analyses revealed that three cycles of trabectedin and olaparib combination neither affected the mutational profiles, DNA repair gene status, or copy number alterations, nor increased TMB both in homologous recombinant-defective and proficient cells or in xenografts. Moreover, TMB was not increased in tumor specimens derived from trabectedin- and olaparib-treated patients (5-6 cycles) when compared to pre-treatment biopsies. Conversely, repeated treatments with temozolomide induced a massive TMB increase in the SJSA-1 osteosarcoma model. In conclusion, a trabectedin and olaparib combination did not show mutagenic effects and is unlikely to prime subsequent immune-therapeutic interventions based on TMB increase. On the other hand, these findings are reassuring in the increasing warning of treatment-induced hematologic malignancies correlated to PARP1 inhibitor use.
C1 [Pignochino, Ymera] Univ Torino, Dept Clin & Biol Sci, I-10100 Turin, Italy.
   [Pignochino, Ymera; Crisafulli, Giovanni; Giordano, Giorgia; Merlini, Alessandra; Berrino, Enrico; Centomo, Maria Laura; Brusco, Silvia; Basirico, Marco; Maldi, Elena; Pisacane, Alberto; Leuci, Valeria; Sangiolo, Dario; D'Ambrosio, Lorenzo; Aglietta, Massimo; Bardelli, Alberto; Grignani, Giovanni] IRCCS, FPO, Candiolo Canc Inst, I-10060 Candiolo, Italy.
   [Crisafulli, Giovanni; Giordano, Giorgia; Merlini, Alessandra; Centomo, Maria Laura; Brusco, Silvia; Sangiolo, Dario; Aglietta, Massimo; Bardelli, Alberto] Univ Torino, Dept Oncol, I-10100 Turin, Italy.
   [Berrino, Enrico; Chiabotto, Giulia] Univ Torino, Dept Med Sci, I-10100 Turin, Italy.
   [D'Ambrosio, Lorenzo] Cardinal Massaia Hosp, I-14100 Asti, Italy.
   [Kasper, Bernd] Heidelberg Univ, Mannheim Univ, Med Ctr, Sarcoma Unit, D-68167 Mannheim, Germany.
C3 University of Turin; IRCCS Fondazione del Piemonte per l'Oncologia;
   University of Turin; University of Turin; Ruprecht Karls University
   Heidelberg; University of Mannheim
RP Merlini, A (通讯作者)，IRCCS, FPO, Candiolo Canc Inst, I-10060 Candiolo, Italy.; Merlini, A (通讯作者)，Univ Torino, Dept Oncol, I-10100 Turin, Italy.
EM ymera.pignochino@unito.it; giovanni.crisafulli@unito.it;
   giorgia.giordano@unito.it; alessandra.merlini@unito.it;
   enrico.berrino@unito.it; marialaura.centomo@unito.it;
   giulia.chiabotto@unito.it; silvia.brusco@unito.it;
   marco.basirico@ircc.it; elena.maldi@ircc.it; alberto.pisacane@ircc.it;
   valeria.leuci@ircc.it; dario.sangiolo@unito.it; LDambrosio@asl.at.it;
   massimo.aglietta@ircc.it; bernd.kasper@medma.uni-heidelberg.de;
   alberto.bardelli@unito.it; giovanni.grignani@ircc.it
RI Crisafulli, Giovanni/AAB-6256-2019; Giardina, Giorgio/Y-5513-2019;
   Sangiolo, Dario/ADQ-1991-2022; Grignani, Giovanni/AAB-5913-2022;
   sangiolo, dario/AAC-4647-2022; Pignochino, Ymera/AAW-6873-2021
OI Crisafulli, Giovanni/0000-0002-5511-1555; Sangiolo,
   Dario/0000-0002-7163-7071; sangiolo, dario/0000-0002-7163-7071;
   GRIGNANI, GIOVANNI/0000-0001-5515-569X; Kasper,
   Bernd/0000-0001-8425-8356; D'Ambrosio, Lorenzo/0000-0003-3294-8819;
   Merlini, Alessandra/0000-0002-5280-1411; Chiabotto,
   Giulia/0000-0002-1420-3517; Pignochino, Ymera/0000-0001-5073-8618;
   Leuci, Valeria/0000-0003-3592-9779; Berrino, Enrico/0000-0001-6728-5619;
   Basirico', Marco/0000-0002-3059-7501; centomo, maria
   laura/0000-0003-1812-7192
CR Alexandrov LB, 2020, NATURE, V578, P94, DOI 10.1038/s41586-020-1943-3
   Alexandrov LB, 2013, NATURE, V500, P415, DOI 10.1038/nature12477
   Bergstrom EN, 2019, BMC GENOMICS, V20, DOI 10.1186/s12864-019-6041-2
   Blay JY, 2021, J CLIN ONCOL, V39, DOI 10.1200/JCO.2021.39.15_suppl.11520
   Blokzijl F, 2018, GENOME MED, V10, DOI 10.1186/s13073-018-0539-0
   Chan TA, 2019, ANN ONCOL, V30, P44, DOI 10.1093/annonc/mdy495
   Conway T, 2012, BIOINFORMATICS, V28, pI172, DOI 10.1093/bioinformatics/bts236
   Corti G, 2019, CLIN COLORECTAL CANC, V18, P91, DOI 10.1016/j.clcc.2019.02.008
   Crisafulli G, 2019, ESMO OPEN, V4, DOI 10.1136/esmoopen-2019-000572
   Davis AA, 2019, J IMMUNOTHER CANCER, V7, DOI 10.1186/s40425-019-0768-9
   Díaz-Gay M, 2018, BMC BIOINFORMATICS, V19, DOI 10.1186/s12859-018-2234-y
   Ding LY, 2018, CELL REP, V25, P2972, DOI 10.1016/j.celrep.2018.11.054
   Fridman WH, 2012, NAT REV CANCER, V12, P298, DOI 10.1038/nrc3245
   Gejman RS, 2018, ELIFE, V7, DOI 10.7554/eLife.41090
   Germano G, 2017, NATURE, V552, P116, DOI 10.1038/nature24673
   Germano G, 2013, CANCER CELL, V23, P249, DOI 10.1016/j.ccr.2013.01.008
   Germano G, 2010, CANCER RES, V70, P2235, DOI 10.1158/0008-5472.CAN-09-2335
   Giordano FA, 2018, STRAHLENTHER ONKOL, V194, P873, DOI 10.1007/s00066-018-1341-z
   Grignani G, 2020, PHARMACOL THERAPEUT, V206, DOI 10.1016/j.pharmthera.2019.107446
   Grignani G, 2018, LANCET ONCOL, V19, P1360, DOI 10.1016/S1470-2045(18)30438-8
   Havel JJ, 2019, NAT REV CANCER, V19, P133, DOI 10.1038/s41568-019-0116-x
   Hindi N, 2021, J CLIN ONCOL, V39, DOI 10.1200/JCO.2021.39.15_suppl.11564
   Howitt BE, 2015, JAMA ONCOL, V1, P1319, DOI 10.1001/jamaoncol.2015.2151
   Italiano A, 2021, J CLIN ONCOL, V39, DOI 10.1200/JCO.2021.39.15_suppl.11507
   Jannetti SA, 2020, FRONT PHARMACOL, V11, DOI 10.3389/fphar.2020.00170
   KNIGHT JC, 1995, CANCER RES, V55, P24
   Kroemer G, 2013, ANNU REV IMMUNOL, V31, P51, DOI 10.1146/annurev-immunol-032712-100008
   Laroche A, 2017, J HEMATOL ONCOL, V10, DOI 10.1186/s13045-017-0451-x
   Lhuillier C, 2019, GENOME MED, V11, DOI 10.1186/s13073-019-0653-7
   Ordóñez JL, 2015, ONCOTARGET, V6, P18875, DOI 10.18632/oncotarget.4303
   Martí JM, 2020, CANCERS, V12, DOI 10.3390/cancers12030739
   Martin-Broto J, 2020, JAMA ONCOL, V6, P535, DOI 10.1001/jamaoncol.2019.6584
   McGranahan N, 2019, SCI TRANSL MED, V11, DOI 10.1126/scitranslmed.aax7918
   McGranahan N, 2016, SCIENCE, V351, P1463, DOI 10.1126/science.aaf1490
   Morice PM, 2021, LANCET HAEMATOL, V8, pe122, DOI 10.1016/S2352-3026(20)30360-4
   Petitprez F, 2020, NATURE, V577, P556, DOI 10.1038/s41586-019-1906-8
   Pignochino Y, 2017, MOL CANCER, V16, DOI 10.1186/s12943-017-0652-5
   Plummer R, 2008, CLIN CANCER RES, V14, P7917, DOI 10.1158/1078-0432.CCR-08-1223
   Poveda A, 2021, LANCET ONCOL, V22, P620, DOI 10.1016/S1470-2045(21)00073-5
   Riaz N, 2017, CELL, V171, P934, DOI 10.1016/j.cell.2017.09.028
   Rizvi NA, 2015, SCIENCE, V348, P124, DOI 10.1126/science.aaa1348
   Rodgers K, 2016, J CELL PHYSIOL, V231, P15, DOI 10.1002/jcp.25053
   Romero J, 2008, EUR J CANCER, V44, P1726, DOI 10.1016/j.ejca.2008.04.013
   Rosenthal R, 2019, NATURE, V567, P479, DOI 10.1038/s41586-019-1032-7
   Russo M, 2019, SCIENCE, V366, P1473, DOI 10.1126/science.aav4474
   Samstein RM, 2019, NAT GENET, V51, P202, DOI 10.1038/s41588-018-0312-8
   Siravegna G, 2018, CANCER CELL, V34, P148, DOI 10.1016/j.ccell.2018.06.004
   Siravegna G, 2015, NAT MED, V21, P827, DOI 10.1038/nm0715-827b
   Snyder A, 2015, CURR OPIN GENET DEV, V30, P7, DOI 10.1016/j.gde.2014.12.003
   Snyder A, 2014, NEW ENGL J MED, V371, P2189, DOI 10.1056/NEJMoa1406498
   Strickland KC, 2016, ONCOTARGET, V7, P13587, DOI 10.18632/oncotarget.7277
   Svensson F, 2018, SCI REP-UK, V8, DOI 10.1038/s41598-018-35499-w
   Toulmonde M, 2020, ANN ONCOL, V31, pS1199, DOI 10.1016/j.annonc.2020.08.2308
   Tumeh PC, 2014, NATURE, V515, P568, DOI 10.1038/nature13954
   Turajlic S, 2019, NAT REV GENET, V20, P404, DOI 10.1038/s41576-019-0114-6
   TURCCAREL C, 1988, CANCER GENET CYTOGEN, V32, P229, DOI 10.1016/0165-4608(88)90285-3
   Van Allen EM, 2015, SCIENCE, V350, P207, DOI 10.1126/science.aad0095
   van Gool IC, 2015, CLIN CANCER RES, V21, P3347, DOI 10.1158/1078-0432.CCR-15-0057
   Vikas P, 2020, FRONT ONCOL, V10, DOI 10.3389/fonc.2020.00570
   Wolf Y, 2019, CELL, V179, P219, DOI 10.1016/j.cell.2019.08.032
   Wu YF, 2019, FRONT ONCOL, V9, DOI 10.3389/fonc.2019.01161
NR 61
TC 0
Z9 0
U1 0
U2 6
PU MDPI
PI BASEL
PA ST ALBAN-ANLAGE 66, CH-4052 BASEL, SWITZERLAND
EI 2072-6694
J9 CANCERS
JI Cancers
PD DEC
PY 2021
VL 13
IS 24
AR 6295
DI 10.3390/cancers13246295
PG 21
WC Oncology
WE Science Citation Index Expanded (SCI-EXPANDED)
SC Oncology
GA XW9IH
UT WOS:000735922900001
PM 34944915
OA Green Published, gold
DA 2023-12-20
ER

PT J
AU Kita, K
   Asanuma, K
   Okamoto, T
   Kawamoto, E
   Nakamura, K
   Hagi, T
   Nakamura, T
   Shimaoka, M
   Sudo, A
AF Kita, Kouji
   Asanuma, Kunihiro
   Okamoto, Takayuki
   Kawamoto, Eiji
   Nakamura, Koichi
   Hagi, Tomohito
   Nakamura, Tomoki
   Shimaoka, Motomu
   Sudo, Akihiro
TI Cytoskeletal Actin Structure in Osteosarcoma Cells Determines Metastatic
   Phenotype via Regulating Cell Stiffness, Migration, and Transmigration
SO CURRENT ISSUES IN MOLECULAR BIOLOGY
LA English
DT Article
DE metastasis; cell stiffness; atomic force microscopy; osteosarcoma cell
   line; actin cytoskeleton
ID CYTOCHALASIN-D; STEM-CELLS; SHAPE; CHEMOTHERAPY; ORGANIZATION
AB Osteosarcoma is the most common primary malignant bone tumor. The cause of death due to osteosarcoma is typically a consequence of metastasis to the lung. Controlling metastasis leads to improved prognosis for osteosarcoma patients. The cell stiffness of several tumor types is involved in metastatic potential; however, it is unclear whether the metastatic potential of osteosarcoma depends on cell stiffness. In this study, we analyzed the cell stiffness of the low metastatic Dunn cell line and its highly metastatic LM8 subline, and compared actin organization, cell proliferation, and metastasis. Actin cytoskeleton, polymerization, stiffness, and other cellular properties were analyzed. The organization of the actin cytoskeleton was evaluated by staining F-actin with Alexa Fluor 488 phalloidin. Cell stiffness was measured using Atomic Force Microscopy (AFM). Cell proliferation, migration, invasion, and adhesion were also evaluated. All experiments were performed using mouse osteosarcoma cell lines cultured in the absence and presence of cytochalasin. In LM8 cells, actin polymerization was strongly suppressed and actin levels were significantly lower than in Dunn cells. Stiffness evaluation revealed that LM8 cells were significantly softer than Dunn. Young's modulus images showed more rigid fibrillar structures were present in Dunn cells than in LM8 cells. LM8 cells also exhibited a significantly higher proliferation. The migration and invasion potential were also higher in LM8 cells, whereas the adhesion potential was higher in Dunn cells. The administration of cytochalasin resulted in actin filament fragmentation and decreased actin staining intensity and cell stiffness in both LM8 and Dunn cells. Cells with high metastatic potential exhibited lower actin levels and cell stiffness than cells with low metastatic potential. The metastatic phenotype is highly correlated to actin status and cell stiffness in osteosarcoma cells. These results suggest that evaluation of actin dynamics and cell stiffness is an important quantitative diagnostic parameter for predicting metastatic potential. We believe that these parameters represent new reliable quantitative indicators that can facilitate the development of new drugs against metastasis.
C1 [Kita, Kouji; Asanuma, Kunihiro; Nakamura, Koichi; Hagi, Tomohito; Nakamura, Tomoki; Sudo, Akihiro] Mie Univ, Dept Orthped Surg, Grad Sch Med, 2-174 Edobashi, Tsu, Mie 5148507, Japan.
   [Okamoto, Takayuki] Shimane Univ, Fac Med, Dept Pharmacol, 89-1 Enya Cho, Izumo, Shimane 6938501, Japan.
   [Kawamoto, Eiji; Shimaoka, Motomu] Mie Univ, Dept Mol Pathobiol & Cell Adhes Biol, Grad Sch Med, 2-174 Edobashi, Tsu, Mie 5148507, Japan.
C3 Mie University; Shimane University; Mie University
RP Asanuma, K (通讯作者)，Mie Univ, Dept Orthped Surg, Grad Sch Med, 2-174 Edobashi, Tsu, Mie 5148507, Japan.
EM kkita125@gmail.com; kasanum@gmail.com; okamoto@med.shimane-u.ac.jp;
   a_2.uk@mac.com; k-nakamura@clin.medic.mie-u.ac.jp;
   hagifana@clin.medic.mie-u.ac.jp; tomoki66@clin.medic.mie-u.ac.jp;
   shimaoka@doc.medic.mie-u.ac.jp; a-sudou@clin.medic.mie-u.ac.jp
RI KAWAMOTO, Eiji/IWL-8254-2023
OI KAWAMOTO, Eiji/0000-0003-3920-9939; Okamoto,
   Takayuki/0000-0003-3536-7008; Nakamura, Tomoki/0000-0002-1099-7436;
   Kita, Kouji/0000-0002-2830-4634; Sudo, Akihiro/0000-0003-0474-4368
CR Arlt MJE, 2012, INT J CANCER, V131, pE804, DOI 10.1002/ijc.27378
   Asai T, 1998, INT J CANCER, V76, P418, DOI 10.1002/(SICI)1097-0215(19980504)76:3<418::AID-IJC21>3.0.CO;2-5
   Bacci G, 2001, EUR J CANCER, V37, P2030, DOI 10.1016/S0959-8049(01)00229-5
   Bhadriraju K, 2002, EXP CELL RES, V278, P92, DOI 10.1006/excr.2002.5557
   Bishop MW, 2016, CURR OPIN PEDIATR, V28, P26, DOI 10.1097/MOP.0000000000000298
   CASELLA JF, 1981, NATURE, V293, P302, DOI 10.1038/293302a0
   Docheva D, 2008, J CELL MOL MED, V12, P537, DOI 10.1111/j.1582-4934.2007.00138.x
   Fischer T, 2020, FRONT CELL DEV BIOL, V8, DOI 10.3389/fcell.2020.00393
   Guck J, 2005, BIOPHYS J, V88, P3689, DOI 10.1529/biophysj.104.045476
   Holenstein CN, 2019, MOL BIOL CELL, V30, P887, DOI 10.1091/mbc.E18-08-0545
   Izadpanah S, 2020, J CELL PHYSIOL, V235, P4167, DOI 10.1002/jcp.29344
   Kanda Y, 2013, BONE MARROW TRANSPL, V48, P452, DOI 10.1038/bmt.2012.244
   Kaste SC, 2004, PEDIATR BLOOD CANCER, V43, P723, DOI 10.1002/pbc.20077
   Kawamoto E, 2019, BIOCHEM BIOPH RES CO, V511, P312, DOI 10.1016/j.bbrc.2019.02.041
   Kaya M, 2002, BRIT J CANCER, V86, P864, DOI 10.1038/sj.bjc.6600201
   Kramer N, 2013, MUTAT RES-REV MUTAT, V752, P10, DOI 10.1016/j.mrrev.2012.08.001
   Longhi A, 2006, CANCER TREAT REV, V32, P423, DOI 10.1016/j.ctrv.2006.05.005
   Luo Q, 2016, BBA-GEN SUBJECTS, V1860, P1953, DOI 10.1016/j.bbagen.2016.06.010
   MEYERS PA, 1992, J CLIN ONCOL, V10, P5, DOI 10.1200/JCO.1992.10.1.5
   Mialou V, 2005, CANCER-AM CANCER SOC, V104, P1100, DOI 10.1002/cncr.21263
   Mote RD, 2020, J BIOL CHEM, V295, P16888, DOI 10.1074/jbc.AC120.014343
   Moustakas A, 1999, J CELL SCI, V112, P1169
   Okamoto T, 2017, SCI REP-UK, V7, DOI 10.1038/s41598-017-06463-x
   POSTE G, 1980, NATURE, V283, P139, DOI 10.1038/283139a0
   Rickel K, 2017, BONE, V102, P69, DOI 10.1016/j.bone.2016.10.017
   ROSEN G, 1974, CANCER-AM CANCER SOC, V33, P1151, DOI 10.1002/1097-0142(197404)33:4<1151::AID-CNCR2820330439>3.0.CO;2-8
   Rotsch C, 2000, BIOPHYS J, V78, P520, DOI 10.1016/S0006-3495(00)76614-8
   Salker MS, 2016, SCI REP-UK, V6, DOI 10.1038/srep29370
   Schaub S, 2007, J CELL SCI, V120, P1491, DOI 10.1242/jcs.03379
   Steinmann P, 2012, CANCER-AM CANCER SOC, V118, P2117, DOI 10.1002/cncr.26434
   Suresh S, 2007, ACTA BIOMATER, V3, P413, DOI 10.1016/j.actbio.2007.04.002
   Swaminathan V, 2011, CANCER RES, V71, P5075, DOI 10.1158/0008-5472.CAN-11-0247
   Wakatsuki T, 2001, J CELL SCI, V114, P1025
   Xu WW, 2012, PLOS ONE, V7, DOI 10.1371/journal.pone.0046609
   Zhou ZL, 2013, NANOMED-NANOTECHNOL, V9, P864, DOI 10.1016/j.nano.2013.04.001
NR 35
TC 5
Z9 5
U1 5
U2 14
PU MDPI
PI BASEL
PA ST ALBAN-ANLAGE 66, CH-4052 BASEL, SWITZERLAND
SN 1467-3037
EI 1467-3045
J9 CURR ISSUES MOL BIOL
JI Curr. Issues Mol. Biol.
PD DEC
PY 2021
VL 43
IS 3
BP 1255
EP 1266
DI 10.3390/cimb43030089
PG 12
WC Biochemistry & Molecular Biology
WE Science Citation Index Expanded (SCI-EXPANDED)
SC Biochemistry & Molecular Biology
GA XW9XA
UT WOS:000735961200001
PM 34698103
OA gold, Green Published
DA 2023-12-20
ER

PT J
AU Ni, ZM
   Ding, SC
   Qu, Y
   Yu, HB
   Xia, JJ
AF Ni, Zhiming
   Ding, Shuchen
   Qu, Yuan
   Yu, Hongbo
   Xia, Junjie
TI New Mn(II)-coordination polymer based on flexible benzimidazol ligand:
   Crystal structure and application on osteosarcoma
SO INDIAN JOURNAL OF CHEMISTRY SECTION A-INORGANIC BIO-INORGANIC PHYSICAL
   THEORETICAL & ANALYTICAL CHEMISTRY
LA English
DT Article
DE Coordination polymer; Osteosarcoma; RT PCR
ID METAL-ORGANIC FRAMEWORKS; COMPLEXES; METALLACYCLE; MANGANESE; CU(II)
AB In this study, a Mn(II)-based coordination polymer with the chemical composition of {[Mn(L)TBTAXH(2)O)(2)]center dot H2O}(n) (1) has been prepared by reacting Mn(OAc)(2)center dot 2H(2)O with the flexible ligand 1,4-bis(5,6-dimethylbenzimidazol-1-yl)-2-butylene in the aid of the carboxylic acid ligand tetrabromoterephthalic acid (H(2)TBTA) through the mixed-ligand method. Its application value on osteosarcoma has been measured, and the internal principle is discussed simultaneously. The inhibitory activity of the new compound on the multiplication of osteosarcoma cells is evaluated using the Cell Counting Kit-8 detection kit. The facilitation of the LKB1-mTORC1 signalling pathway is estimated via real-time RT-PCR.
C1 [Ni, Zhiming; Ding, Shuchen; Qu, Yuan; Yu, Hongbo; Xia, Junjie] 903th Hosp Joint Logist Support Force Chinese Peo, Dept Orthoped, Hangzhou 310004, Peoples R China.
RP Xia, JJ (通讯作者)，903th Hosp Joint Logist Support Force Chinese Peo, Dept Orthoped, Hangzhou 310004, Peoples R China.
EM xia_1172021@163.com
CR Ansari KI, 2009, J INORG BIOCHEM, V103, P818, DOI 10.1016/j.jinorgbio.2009.02.004
   Aschner M, 2007, TOXICOL APPL PHARM, V221, P131, DOI 10.1016/j.taap.2007.03.001
   Calzolari A, 2007, BLOOD CELL MOL DIS, V39, P82, DOI 10.1016/j.bcmd.2007.02.003
   Corre I, 2020, CELLS-BASEL, V9, DOI 10.3390/cells9040976
   Cui LS, 2017, J MOL STRUCT, V1147, P317, DOI 10.1016/j.molstruc.2017.06.046
   Fan LM, 2021, MICROPOR MESOPOR MAT, V326, DOI 10.1016/j.micromeso.2021.111396
   Fan LM, 2022, SPECTROCHIM ACTA A, V264, DOI 10.1016/j.saa.2021.120232
   Hu JY, 2017, BIOORGAN MED CHEM, V25, P5733, DOI 10.1016/j.bmc.2017.08.053
   Hu ML, 2020, INORG CHEM FRONT, V7, P1598, DOI 10.1039/c9qi01617a
   Hu ML, 2019, COORDIN CHEM REV, V387, P415, DOI 10.1016/j.ccr.2019.02.021
   Kager L, 2017, FUTURE ONCOL, V13, P357, DOI 10.2217/fon-2016-0261
   Kansara M, 2014, NAT REV CANCER, V14, P722, DOI 10.1038/nrc3838
   Kumari B, 2018, J MOL STRUCT, V1151, P169, DOI 10.1016/j.molstruc.2017.09.031
   Lavrenova LG, 2017, NEW J CHEM, V41, P4341, DOI 10.1039/c7nj00533d
   Li RF, 2015, Z ANORG ALLG CHEM, V641, P1114, DOI 10.1002/zaac.201400483
   Li RF, 2014, J MOL STRUCT, V1075, P456, DOI 10.1016/j.molstruc.2014.06.075
   Liu QD, 2005, INORG CHEM, V44, P1332, DOI 10.1021/ic0487530
   Pal S, 2007, J MOL CATAL A-CHEM, V269, P197, DOI 10.1016/j.molcata.2007.01.028
   Prosser KE, 2017, J INORG BIOCHEM, V167, P89, DOI 10.1016/j.jinorgbio.2016.11.006
   Shankar B, 2012, J ORGANOMET CHEM, V719, P26, DOI 10.1016/j.jorganchem.2012.08.014
   Wang H, 2020, J MOL STRUCT, V1204, DOI 10.1016/j.molstruc.2019.127466
   Wu HL, 2012, DALTON T, V41, P8829, DOI 10.1039/c2dt30512g
   Zhou DF, 2011, INORG CHEM, V50, P6929, DOI 10.1021/ic200004y
NR 23
TC 0
Z9 0
U1 0
U2 4
PU NATL INST SCIENCE COMMUNICATION-NISCAIR
PI NEW DELHI
PA DR K S KRISHNAN MARG, PUSA CAMPUS, NEW DELHI 110 012, INDIA
SN 0376-4710
EI 0975-0975
J9 INDIAN J CHEM A
JI Indian J. Chem. Sect A-Inorg. Bio-Inorg. Phys. Theor. Anal. Chem.
PD DEC
PY 2021
VL 60
IS 12
BP 1551
EP 1556
PG 6
WC Chemistry, Multidisciplinary
WE Science Citation Index Expanded (SCI-EXPANDED)
SC Chemistry
GA XT1IY
UT WOS:000733350400003
DA 2023-12-20
ER

PT J
AU Guo, Q
   Ma, JN
   Wu, J
AF Guo, Qiang
   Ma, Junan
   Wu, Jing
TI MiRNA-218 inhibits cell proliferation, migration and invasion by
   targeting Runt-related transcription factor 2 (Runx2) in human
   osteosarcoma cells
SO REGENERATIVE THERAPY
LA English
DT Article
DE MiRNA-218; Osteosarcoma; Runx2; U2OS cells; Proliferation; Migration
ID CANCER; EXPRESSION; MIR-218; PATHOGENESIS; PROGRESSION; TUMOR
AB Purpose: The deregulation of miRNA-218 has been found in a number of cancers. Using miRNA-218 as a target for Runt-related transcription factor 2 (Runx2), we sought to understand the role of miRNA-218 in osteosarcoma (OS).
   Methods: The expression of miRNA-218 was detected in the OS tumor tissues and OS cells. The Runx2 expression level was evaluated in Saos-2,143B, U2OS, and MG-63. miRNA-218 overexpressed U2OS cells were achieved by transfection with miRNA-218 mimics. The role of miRNA-218 in inhibiting OS tumorigenesis was explored by CCK8, colony formation, cell wound scratch and Transwell assay. TargetScan and dual-luciferase reporter assay identified the interaction between miRNA-218 and Runx2. The inhibitive effect of miRNA-218 on OS through targeting Runx2 was also evaluated.
   Results: MiRNA-218 levels were remarkably down-regulated in OS tumor tissues and cell lines. The overexpression of miRNA-218 suppressed U2OS cell development and metastasis. The target interaction between miRNA-218 and Runx2 was validated, and their expression showed a negative correlation in U2OS cells. The suppressed U2OS cell development and metastasis were remarkably reversed by Runx2 overexpression.
   Conclusion: MiRNA-218 showed an inhibitive effect on the development and metastasis of osteosarcoma cell proliferation by targeting Runx2. Our findings may provide novel clues for OS treatment. (C) 2021, The Japanese Society for Regenerative Medicine. Production and hosting by Elsevier B.V.
C1 [Guo, Qiang] Jinan Fifth Peoples Hosp, Dept Thorac Surg, 24297 Jingshi Rd, Jinan 24297, Shandong, Peoples R China.
   [Ma, Junan] First Med Univ Shandong, Chengwu Cty Peoples Hosp, Dept Orthoped, 66 Bole St, Heze City 274200, Shndong, Peoples R China.
   [Wu, Jing] Xuzhou Med Univ, Peoples Hosp Huaian 2, Dept Orthoped, Affiliated Huaian Hosp, Huaian South Rd, Huaian 223001, Jiangsu, Peoples R China.
C3 Xuzhou Medical University
RP Wu, J (通讯作者)，Xuzhou Med Univ, Peoples Hosp Huaian 2, Dept Orthoped, Affiliated Huaian Hosp, Huaian South Rd, Huaian 223001, Jiangsu, Peoples R China.
EM shishi1446lan@163.com
CR Andersen GB, 2018, MOL ONCOL, V12, P114, DOI 10.1002/1878-0261.12154
   Broadhead Matthew L., 2011, Sarcoma, V2011, P959248, DOI 10.1155/2011/959248
   Del Mare S, 2015, SCI REP-UK, V5, DOI 10.1038/srep12959
   Duan ZF, 2011, MOL CANCER THER, V10, P1337, DOI 10.1158/1535-7163.MCT-11-0096
   Gaur T, 2005, J BIOL CHEM, V280, P33132, DOI 10.1074/jbc.M500608200
   Guan HY, 2013, J CLIN ENDOCR METAB, V98, pE1334, DOI 10.1210/jc.2013-1053
   Guo J, 2019, CELL MICROBIOL, V21, DOI 10.1111/cmi.12979
   Guo LB, 2019, ONCOL LETT, V18, P764, DOI 10.3892/ol.2019.10353
   Han XW, 2019, ONCOL LETT, V17, P2592, DOI 10.3892/ol.2019.9905
   HANSEN MF, 1985, P NATL ACAD SCI USA, V82, P6216, DOI 10.1073/pnas.82.18.6216
   He XQ, 2012, MOL MED, V18, P1491, DOI 10.2119/molmed.2012.00304
   Jin J, 2013, ASIAN PAC J CANCER P, V14, P3681, DOI 10.7314/APJCP.2013.14.6.3681
   Jones KB, 2012, CANCER RES, V72, P1865, DOI 10.1158/0008-5472.CAN-11-2663
   Kinoshita T, 2012, ONCOTARGET, V3, P1386, DOI 10.18632/oncotarget.709
   Kususda Y, 2012, BRIT J CANCER, V106, P1945, DOI 10.1038/bjc.2012.209
   Li BS, 2015, GENET MOL RES, V14, P16372, DOI 10.4238/2015.December.9.5
   Li N, 2017, ONCOTARGET, V8, P91530, DOI 10.18632/oncotarget.21069
   Lin YH, 2017, TRENDS MOL MED, V23, P737, DOI 10.1016/j.molmed.2017.06.004
   Liu TM, 2013, TISSUE ENG PART B-RE, V19, P254, DOI [10.1089/ten.teb.2012.0527, 10.1089/ten.TEB.2012.0527]
   Liu YW, 2012, ONCOL REP, V28, P1013, DOI 10.3892/or.2012.1902
   Lucero CMJ, 2013, J CELL PHYSIOL, V228, P714, DOI 10.1002/jcp.24218
   Luetke A, 2014, CANCER TREAT REV, V40, P523, DOI 10.1016/j.ctrv.2013.11.006
   Maire G, 2011, CANCER GENET-NY, V204, P138, DOI 10.1016/j.cancergen.2010.12.012
   Mirabello L, 2009, INT J CANCER, V125, P229, DOI 10.1002/ijc.24320
   Nathan SS, 2009, MOL BIOL REP, V36, P153, DOI 10.1007/s11033-008-9378-1
   Ottaviani G, 2009, CANCER TREAT RES, V152, P3, DOI 10.1007/978-1-4419-0284-9_1
   Pratap J, 2006, CANCER METAST REV, V25, P589, DOI 10.1007/s10555-006-9032-0
   Ren DP, 2015, J CELL PHYSIOL, V230, P2426, DOI 10.1002/jcp.24972
   Sasaki R, 2019, CANCERS, V11, DOI 10.3390/cancers11040553
   Siedlecki J, 2017, GRAEF ARCH CLIN EXP, V255, P963, DOI 10.1007/s00417-017-3595-z
   Song LB, 2010, BIOCHEM BIOPH RES CO, V402, P135, DOI 10.1016/j.bbrc.2010.10.003
   Tang BB, 2015, EXP THER MED, V10, P269, DOI 10.3892/etm.2015.2455
   Tian Q, 2020, BIOMED PHARMACOTHER, V124, DOI 10.1016/j.biopha.2020.109884
   Xia HP, 2013, NEURO-ONCOLOGY, V15, P413, DOI 10.1093/neuonc/nos296
   Xie J, 2016, TUMOR BIOL, V37, P1197, DOI 10.1007/s13277-015-3831-2
   Xuan CM, 2019, ONCOL LETT, V17, P571, DOI 10.3892/ol.2018.9576
   Yu MM, 2019, CANCER MANAG RES, V11, P6511, DOI 10.2147/CMAR.S199659
   Zhang Jing-min, 2011, Chinese Journal of Pathology, V40, P454, DOI 10.3760/cma.j.issn.0529-5807.2011.07.007
   Zhu TJ, 2020, FEBS OPEN BIO, V10, P627, DOI 10.1002/2211-5463.12824
NR 39
TC 4
Z9 4
U1 0
U2 13
PU ELSEVIER
PI AMSTERDAM
PA RADARWEG 29, 1043 NX AMSTERDAM, NETHERLANDS
SN 2352-3204
J9 REGEN THER
JI Regen. Ther.
PD DEC
PY 2021
VL 18
BP 508
EP 515
DI 10.1016/j.reth.2021.11.003
PG 8
WC Cell & Tissue Engineering; Engineering, Biomedical
WE Science Citation Index Expanded (SCI-EXPANDED)
SC Cell Biology; Engineering
GA XN4AX
UT WOS:000729450400003
PM 34977284
OA Green Published, gold
DA 2023-12-20
ER

PT J
AU Abou, DS
   Fears, A
   Summer, L
   Longtine, M
   Benabdallah, N
   Riddle, RC
   Ulmert, D
   Michalski, JM
   Wahl, RL
   Chesner, D
   Doucet, M
   Zachos, NC
   Simons, BW
   Thorek, DLJ
AF Abou, Diane S.
   Fears, Amanda
   Summer, Lucy
   Longtine, Mark
   Benabdallah, Nadia
   Riddle, Ryan C.
   Ulmert, David
   Michalski, Jeff M.
   Wahl, Richard L.
   Chesner, Denise
   Doucet, Michele
   Zachos, Nicholas C.
   Simons, Brian W.
   Thorek, Daniel L. J.
TI Improved <SUP>223</SUP>Ra Therapy with Combination Epithelial Sodium
   Channel Blockade
SO JOURNAL OF NUCLEAR MEDICINE
LA English
DT Article
DE Ra-223; amiloride; ion channel; gastrointestinal; bone
ID PROSTATE-CANCER; RADIUM-223 DICHLORIDE; EMITTING RA-223; DOSE
   ASSESSMENT; RODES SOFTWARE; MODEL; ENTEROIDS; INJECTION; SURVIVAL;
   PHASE-3
AB [Ra-2(23)]RaCl2 is the first approved alpha-particle-emitting therapy and is indicated for treatment of bone metastatic castration-resistant prostate cancer. Approximately half the dose is absorbed into the gastrointestinal tract within minutes of administration, limiting disease-site uptake and contributing to toxicity. Here, we investigated the role of enteric ion channels and their modulation for improved therapeutic efficacy and reduced side effects. Methods: Using primary human duodenal organoids (enteroids) as in vitro models of the functional gastrointestinal epithelium, we found that amiloride (epithelial sodium ion channel blocker) and NS-1619 (K+ channel activator) presented significant effects in Ra-223 membranal transport. Radioactive drug distribution was evaluated for lead combinations in vivo and in osteosarcoma and prostate cancer models. Results: Amiloride shifted Ra-223 uptake in vivo from the gut and nearly doubled the uptake at sites of bone remodeling. Bone tumor growth inhibition with the combination as measured by bioluminescent imaging and radiography was significantly greater than that with single agents alone, and the combination resulted in no weight loss. Conclusion: This combination of approved agents may readily be implemented as a clinical approach to improve the outcomes of bone-metastatic cancer patients with the benefit of ameliorated tolerability.
C1 [Abou, Diane S.; Fears, Amanda; Summer, Lucy; Longtine, Mark; Benabdallah, Nadia; Wahl, Richard L.; Thorek, Daniel L. J.] Washington Univ, Sch Med, Mallinckrodt Inst Radiol, St Louis, MO 63110 USA.
   [Abou, Diane S.; Benabdallah, Nadia; Thorek, Daniel L. J.] Washington Univ, Program Quantitat Mol Therapeut, Sch Med, St Louis, MO 63110 USA.
   [Abou, Diane S.; Thorek, Daniel L. J.] Washington Univ, Sch Med, Cyclotron Facil, St Louis, MO 63110 USA.
   [Riddle, Ryan C.] Johns Hopkins Univ, Dept Orthopaed, Baltimore, MD USA.
   [Riddle, Ryan C.] Baltimore VA Med Ctr, Res & Dev Serv, Baltimore, MD USA.
   [Ulmert, David] UCLA, Dept Pharmacol, Los Angeles, CA USA.
   [Ulmert, David] Lund Univ, Dept Clin Sci, Lund, Sweden.
   [Michalski, Jeff M.] Washington Univ, Sch Med, Dept Radiat Oncol, St Louis, MO USA.
   [Chesner, Denise; Zachos, Nicholas C.] Johns Hopkins Univ, Sch Med, Dept Med, Div Gastroenterol & Hepatol, Baltimore, MD 21205 USA.
   [Doucet, Michele] Johns Hopkins Univ, Sch Med, Dept Oncol, Baltimore, MD 21205 USA.
   [Simons, Brian W.] Baylor Coll Med, Ctr Comparat Med, Houston, TX 77030 USA.
   [Thorek, Daniel L. J.] Washington Univ, Dept Biomed Engn, St Louis, MO 63130 USA.
C3 Washington University (WUSTL); Washington University (WUSTL); Washington
   University (WUSTL); Johns Hopkins University; US Department of Veterans
   Affairs; Veterans Health Administration (VHA); Baltimore VA Medical
   Center; University of California System; University of California Los
   Angeles; Lund University; Washington University (WUSTL); Johns Hopkins
   University; Johns Hopkins University; Baylor College of Medicine;
   Washington University (WUSTL)
RP Thorek, DLJ (通讯作者)，Washington Univ, Sch Med, Mallinckrodt Inst Radiol, St Louis, MO 63110 USA.; Thorek, DLJ (通讯作者)，Washington Univ, Program Quantitat Mol Therapeut, Sch Med, St Louis, MO 63110 USA.; Thorek, DLJ (通讯作者)，Washington Univ, Sch Med, Cyclotron Facil, St Louis, MO 63110 USA.; Thorek, DLJ (通讯作者)，Washington Univ, Dept Biomed Engn, St Louis, MO 63130 USA.
EM thorekd@wustl.edu
RI Zachos, Nicholas/GWC-7914-2022
OI Thorek, Daniel/0000-0003-2437-1239; Longtine, Mark/0000-0002-3315-1732;
   WAHL, RICHARD L./0000-0002-7306-2590; Summer, Lucy/0000-0002-7735-8612
FU SNMMI Junior Faculty Fund; Patrick C. Walsh Prostate Cancer Research
   Fund; National Cancer Institute [R01CA229893, R01CA201035, R01CA240711];
   Integrated Physiology Core of the Hopkins Conte Digestive Disease Basic
   and Translational Research Core Center [P30DK-089502]
FX This work was supported by the SNMMI Junior Faculty Fund, 2015 (Diane
   Abou); the Patrick C. Walsh Prostate Cancer Research Fund (Daniel
   Thorek); and the National Cancer Institute (R01CA229893, R01CA201035,
   and R01CA240711 [Daniel Thorek]). The Integrated Physiology Core of the
   Hopkins Conte Digestive Disease Basic and Translational Research Core
   Center (P30DK-089502; Nicholas Zachos) provided human enteroids and
   media. No other potential conflict of interest relevant to this article
   was reported.
CR Abou DS, 2020, CANCER BIOTHER RADIO, V35, P520, DOI 10.1089/cbr.2019.3308
   Abou DS, 2017, APPL RADIAT ISOTOPES, V119, P36, DOI 10.1016/j.apradiso.2016.10.015
   Abou DS, 2016, JNCI-J NATL CANCER I, V108, DOI 10.1093/jnci/djv380
   Baidoo KE, 2013, CLIN CANCER RES, V19, P530, DOI 10.1158/1078-0432.CCR-12-0298
   Bolch WE, 2009, J NUCL MED, V50, P477, DOI 10.2967/jnumed.108.056036
   Carrasquillo JA, 2013, EUR J NUCL MED MOL I, V40, P1384, DOI 10.1007/s00259-013-2427-6
   Dondossola E, 2019, JNCI-J NATL CANCER I, V111, P1042, DOI 10.1093/jnci/djz007
   Edelstein Arthur D, 2014, J Biol Methods, V1
   Flux GD, 2017, BRIT J RADIOL, V90, DOI 10.1259/bjr.20160748
   Foulke-Abel J, 2016, GASTROENTEROLOGY, V150, P638, DOI 10.1053/j.gastro.2015.11.047
   HARRISON GE, 1966, NATURE, V209, P526, DOI 10.1038/209526b0
   HARRISON GE, 1967, INT J RADIAT BIOL RE, V13, P235
   Henriksen G, 2003, J NUCL MED, V44, P252
   Henriksen G, 2002, CANCER RES, V62, P3120
   Jadvar H, 2015, CANCER BIOTHER RADIO, V30, P195, DOI 10.1089/cbr.2014.1802
   Jiang W, 2018, NUCL MED BIOL, V62-63, P1, DOI 10.1016/j.nucmedbio.2018.05.003
   Kluetz PG, 2014, CLIN CANCER RES, V20, P9, DOI 10.1158/1078-0432.CCR-13-2665
   Kuppen MCP, 2020, FUTURE ONCOL, V16, P1371, DOI 10.2217/fon-2020-0039
   Locatelli M, 2017, J RADIOL PROT, V37, P214, DOI 10.1088/1361-6498/aa58aa
   Miloudi H, 2017, J RADIOL PROT, V37, P564, DOI 10.1088/1361-6498/aa6732
   National Research Council, 2010, Guide for the Care and Use of Laboratory Animals, DOI [10.17226/12910, DOI 10.17226/12910]
   Ningaraj NS, 2002, J PHARMACOL EXP THER, V301, P838, DOI 10.1124/jpet.301.3.838
   Noel G, 2017, SCI REP-UK, V7, DOI 10.1038/srep45270
   OLESEN SP, 1994, EUR J PHARMACOL, V251, P53, DOI 10.1016/0014-2999(94)90442-1
   Parker C, 2013, NEW ENGL J MED, V369, P213, DOI 10.1056/NEJMoa1213755
   Printz C, 2020, CANCER-AM CANCER SOC, V126, P3893, DOI 10.1002/cncr.33127
   Sartor O, 2017, ANN ONCOL, V28, P1090, DOI 10.1093/annonc/mdx044
   Sartor O, 2014, LANCET ONCOL, V15, P738, DOI 10.1016/S1470-2045(14)70183-4
   Saxena K, 2016, J VIROL, V90, P43, DOI 10.1128/JVI.01930-15
   Schindelin J, 2012, NAT METHODS, V9, P676, DOI [10.1038/NMETH.2019, 10.1038/nmeth.2019]
   Siegel RL, 2020, CA-CANCER J CLIN, V70, P7, DOI 10.3322/caac.21590
   Suominen MI, 2017, CLIN CANCER RES, V23, P4335, DOI 10.1158/1078-0432.CCR-16-2955
   Suominen MI, 2013, JNCI-J NATL CANCER I, V105, P908, DOI 10.1093/jnci/djt116
   Thalmann GN, 2000, PROSTATE, V44, P91
   VIDT DG, 1981, PHARMACOTHERAPY, V1, P179
NR 35
TC 3
Z9 3
U1 0
U2 4
PU SOC NUCLEAR MEDICINE INC
PI RESTON
PA 1850 SAMUEL MORSE DR, RESTON, VA 20190-5316 USA
SN 0161-5505
EI 1535-5667
J9 J NUCL MED
JI J. Nucl. Med.
PD DEC 1
PY 2021
VL 62
IS 12
BP 1751
EP 1758
DI 10.2967/jnumed.121.261977
PG 8
WC Radiology, Nuclear Medicine & Medical Imaging
WE Science Citation Index Expanded (SCI-EXPANDED)
SC Radiology, Nuclear Medicine & Medical Imaging
GA XJ4LD
UT WOS:000726760700016
PM 33837069
OA Green Published, Bronze
DA 2023-12-20
ER

PT J
AU Higuchi, T
   Igarashi, K
   Yamamoto, N
   Hayashi, K
   Kimura, H
   Miwa, S
   Bouvet, M
   Tsuchiya, H
   Hoffman, RM
AF Higuchi, Takashi
   Igarashi, Kentaro
   Yamamoto, Norio
   Hayashi, Katsuhiro
   Kimura, Hiroaki
   Miwa, Shinji
   Bouvet, Michael
   Tsuchiya, Hiroyuki
   Hoffman, Robert M.
TI Osteosarcoma Patient-derived Orthotopic Xenograft (PDOX) Models Used to
   Identify Novel and Effective Therapeutics: A Review
SO ANTICANCER RESEARCH
LA English
DT Review
DE Osteosarcoma; PDOX; drug discovery; precision medicine; review
ID ORAL-RECOMBINANT METHIONINASE; CHEMOTHERAPY-RESISTANT OSTEOSARCOMA;
   CISPLATINUM; DOXORUBICIN; REGRESSES; COMBINATION; CAFFEINE; SORAFENIB
AB Background/Aim: Recurrent osteosarcoma is recalcitrant with poor response rates to first-line chemotherapy due to heterogeneity and metastatic potential. This disease requires novel drug discovery and precision treatment. Materials and Methods: The osteosarcoma patient-derived orthotopic xenograft (PDOX) mouse model mimics the clinical disease and has identified effective clinically-approved drugs and experimental agents, especially drug combinations, that hold much clinical promise. Results: Effective treatment for drug resistant osteosarcoma includes regorafenib, as monotherapy, and temozolomide-irinotecan, trabectedin-irinotecan, sorafenibeverolimus, sorafenib-palbociclib, and olaratumab-doxorubicincisplatinum, as combinations. Conclusion: The PDOX model can be used to improve the outcome of osteosarcoma patients, including individualized, precision therapy.
C1 [Higuchi, Takashi; Hoffman, Robert M.] AntiCanc Inc, 7917 Ostrow St, San Diego, CA 92111 USA.
   [Higuchi, Takashi; Bouvet, Michael; Hoffman, Robert M.] Univ Calif San Diego, Dept Surg, San Diego, CA 92103 USA.
   [Higuchi, Takashi; Igarashi, Kentaro; Yamamoto, Norio; Hayashi, Katsuhiro; Kimura, Hiroaki; Miwa, Shinji; Tsuchiya, Hiroyuki] Kanazawa Univ, Grad Sch Med Sci, Dept Orthopaed Surg, 13-1 Takaramachi, Kanazawa, Ishikawa 9208641, Japan.
C3 AntiCancer, Inc.; University of California System; University of
   California San Diego; Kanazawa University
RP Hoffman, RM (通讯作者)，AntiCanc Inc, 7917 Ostrow St, San Diego, CA 92111 USA.; Tsuchiya, H (通讯作者)，Kanazawa Univ, Grad Sch Med Sci, Dept Orthopaed Surg, 13-1 Takaramachi, Kanazawa, Ishikawa 9208641, Japan.
EM tsuchi@med.kanazawa-u.ac.jp; all@anticancer.com
CR Aoki Y, 2021, ANTICANCER RES, V41, P1745, DOI 10.21873/anticanres.14939
   Bacci G, 2003, ANN ONCOL, V14, P1126, DOI 10.1093/annonc/mdg286
   Durfee RA, 2016, RHEUMATOL THER, V3, P221, DOI 10.1007/s40744-016-0046-y
   El-Sisi AE, 2015, J IMMUNOTOXICOL, V12, P308, DOI 10.3109/1547691X.2014.978055
   Gelderblom H, 2011, EUR J CANCER, V47, P895, DOI 10.1016/j.ejca.2010.11.036
   Harrison DJ, 2018, EXPERT REV ANTICANC, V18, P39, DOI 10.1080/14737140.2018.1413939
   Higuchi T, 2021, CANCER GENOM PROTEOM, V18, P637, DOI 10.21873/cgp.20286
   Higuchi T, 2020, CANCER GENOM PROTEOM, V17, P35, DOI 10.21873/cgp.20165
   Higuchi T, 2020, CANCER CHEMOTH PHARM, V85, P285, DOI 10.1007/s00280-019-03986-0
   Higuchi T, 2019, BIOMED PHARMACOTHER, V118, DOI 10.1016/j.biopha.2019.109356
   Higuchi T, 2019, ANTICANCER RES, V39, P4781, DOI 10.21873/anticanres.13662
   Higuchi T, 2019, ANTICANCER RES, V39, P4653, DOI 10.21873/anticanres.13646
   Higuchi T, 2019, ANTICANCER RES, V39, P4079, DOI 10.21873/anticanres.13565
   Higuchi T, 2019, TRANSL ONCOL, V12, P1257, DOI 10.1016/j.tranon.2019.06.002
   Higuchi T, 2019, BIOCHEM BIOPH RES CO, V513, P326, DOI 10.1016/j.bbrc.2019.03.191
   Higuchi T, 2018, ANTICANCER RES, V38, P5639, DOI 10.21873/anticanres.12899
   Higuchi T, 2018, CANCER MED-US, V7, P1944, DOI 10.1002/cam4.1438
   Hiroshima Y, 2016, ONCOTARGET, V7, P71696, DOI 10.18632/oncotarget.12322
   Hiroshima Y, 2015, PLOS ONE, V10, DOI 10.1371/journal.pone.0117417
   Hiroshima Y, 2014, PLOS ONE, V9, DOI 10.1371/journal.pone.0114310
   Hoffman RM, 2017, INT J MOL SCI, V18, DOI 10.3390/ijms18091875
   Hoffman RM, 2015, EXPERT OPIN BIOL TH, V15, P21, DOI 10.1517/14712598.2015.963050
   Igarashi K, 2020, CANCER GENOM PROTEOM, V17, P217, DOI 10.21873/cgp.20182
   Igarashi K, 2018, CELL CYCLE, V17, P801, DOI 10.1080/15384101.2018.1431596
   Igarashi Kentaro, 2018, Oncotarget, V9, P7774, DOI 10.18632/oncotarget.22892
   Igarashi K, 2017, ONCOTARGET, V8, P62111, DOI 10.18632/oncotarget.19095
   Igarashi K, 2017, CELL CYCLE, V16, P1164, DOI 10.1080/15384101.2017.1317417
   Kawaguchi K, 2019, CELLS-BASEL, V8, DOI 10.3390/cells8050410
   Kawaguchi K, 2018, CANCER LETT, V432, P251, DOI 10.1016/j.canlet.2018.06.016
   Kiyuna T, 2019, ANTICANCER RES, V39, P4775, DOI 10.21873/anticanres.13661
   Misaghi A, 2018, SICOT-J, V4, DOI 10.1051/sicotj/2017028
   Miwa S, 2019, J ONCOL, V2019, DOI 10.1155/2019/7035045
   Miwa S, 2013, J CELL BIOCHEM, V114, P2454, DOI 10.1002/jcb.24593
   Miwa S, 2013, PLOS ONE, V8, DOI 10.1371/journal.pone.0071362
   Miyake K, 2019, CANCER CHEMOTH PHARM, V83, P809, DOI 10.1007/s00280-019-03782-w
   Murakami T, 2019, CELLS-BASEL, V8, DOI 10.3390/cells8060599
   Oshiro H, 2021, SCI REP-UK, V11, DOI 10.1038/s41598-021-87553-9
   Sato T, 2017, CSH PERSPECT MED, V7, DOI 10.1101/cshperspect.a026948
   Vallée A, 2019, MOL PSYCHIATR, V24, P643, DOI 10.1038/s41380-018-0131-4
   Wu NF, 2021, ANTICANCER RES, V41, P1779, DOI 10.21873/anticanres.14943
NR 40
TC 13
Z9 13
U1 4
U2 8
PU INT INST ANTICANCER RESEARCH
PI ATHENS
PA EDITORIAL OFFICE 1ST KM KAPANDRITIOU-KALAMOU RD KAPANDRITI, PO BOX 22,
   ATHENS 19014, GREECE
SN 0250-7005
EI 1791-7530
J9 ANTICANCER RES
JI Anticancer Res.
PD DEC
PY 2021
VL 41
IS 12
BP 5865
EP 5871
DI 10.21873/anticanres.15406
PG 7
WC Oncology
WE Science Citation Index Expanded (SCI-EXPANDED)
SC Oncology
GA XH5RS
UT WOS:000725492100001
PM 34848441
OA Bronze
DA 2023-12-20
ER

PT J
AU Wang, GS
   Chen, JY
   Chen, WC
   Wei, IC
   Lin, SW
   Liao, KW
   Yang, TS
   Liu, JF
AF Wang, Guo-Shou
   Chen, Ji-Ying
   Chen, Wei-Cheng
   Wei, I-Chin
   Lin, Szu-Wei
   Liao, Kuang-Wen
   Yang, Tzu-Sen
   Liu, Ju-Fang
TI Surfactin induces ER stress-mediated apoptosis via IRE1-ASK1-JNK
   signaling in human osteosarcoma
SO ENVIRONMENTAL TOXICOLOGY
LA English
DT Article
DE ASK1; ER stress; IRE1; osteosarcoma; surfactin
ID ENDOPLASMIC-RETICULUM STRESS; BCL-2 FAMILY PROTEINS; CYTOCHROME-C;
   CANCER; DEATH; MECHANISMS; INDUCTION; RELEASE; BONE
AB Osteosarcoma, one of primary bone tumor in children and young adults, has poor prognosis and drug resistances to chemotherapy. In order to reinforce the conventional therapies and antagonize the osteosarcoma in patients, a novel strategy is required for developing a new treatment. In this study, surfactin, a natural product from Bacillus subtilis, showed the efficiency of cell death in osteosarcoma, but not in normal cells. Surfactin triggers ER stress mechanism by promoting the aberrant Ca2+ release from ER lumen and ER-signaling to mitochondrial dysfunction following caspases activation mediating cell apoptosis. Surfactin-induced ER stress not only upregulated of glucose-regulated protein 78/94 and IRE1-ASK1-JNK pathway but also leading to calpains and Bcl-2 proteins family involving the release of cytochrome c. The releases into cytosol trigger the cleavage of caspase-9 and caspase-3 to induce cell apoptosis. In this study, surfactin demonstrated the potential functions to trigger the ER stress, ER stress-associated IRE1-ASK1-JNK signaling pathway, mitochondrial dysfunction, and caspase activations leading to programmed cell apoptosis. Importantly, implicating the signaling pathway that regulates the connection between ER stress and mitochondrial dysfunction causing apoptosis associated with surfactin. These results indicated a potential application of surfactin strengthen current conventional therapies.
C1 [Wang, Guo-Shou; Chen, Ji-Ying; Liao, Kuang-Wen] Natl Yang Ming Chiao Tung Univ, Dept Biol Sci & Technol, Hsinchu, Taiwan.
   [Wang, Guo-Shou; Chen, Ji-Ying; Liao, Kuang-Wen] Natl Chiao Tung Univ, Dept Biol Sci & Technol, Hsinchu, Taiwan.
   [Wang, Guo-Shou; Chen, Ji-Ying] MacKay Mem Hosp, Dept Orthoped Surg, Taipei, Taiwan.
   [Chen, Wei-Cheng] MacKay Med Coll, Dept Med, New Taipei, Taiwan.
   [Chen, Wei-Cheng] MacKay Mem Hosp, Dept Orthoped Surg, Div Sports Med & Surg, Taipei, Taiwan.
   [Wei, I-Chin; Lin, Szu-Wei; Liu, Ju-Fang] Shin Kong Wu Ho Mem Hosp, Translat Med Ctr, Taipei, Taiwan.
   [Liao, Kuang-Wen] Natl Yang Ming Chiao Tung Univ, Inst Mol Med & Bioengn, Hsinchu, Taiwan.
   [Liao, Kuang-Wen] Natl Chiao Tung Univ, Inst Mol Med & Bioengn, Hsinchu, Taiwan.
   [Yang, Tzu-Sen] Taipei Med Univ, Int PhD Program Biomed Engn, Taipei, Taiwan.
   [Yang, Tzu-Sen] Taipei Med Univ, Grad Inst Biomed Optomechatron, Taipei 110, Taiwan.
   [Liu, Ju-Fang] Taipei Med Univ, Coll Oral Med, Sch Oral Hyg, 250 Wuxing St, Taipei 11031, Taiwan.
   [Liu, Ju-Fang] China Med Univ, China Med Univ Hosp, Dept Med Res, Taichung, Taiwan.
C3 National Yang Ming Chiao Tung University; National Yang Ming Chiao Tung
   University; Mackay Memorial Hospital; Mackay Medical College; Mackay
   Memorial Hospital; Shin Kong Wu Ho Su Memorial Hospital; National Yang
   Ming Chiao Tung University; National Yang Ming Chiao Tung University;
   Taipei Medical University; Taipei Medical University; Taipei Medical
   University; China Medical University Taiwan; China Medical University
   Hospital - Taiwan
RP Yang, TS (通讯作者)，Taipei Med Univ, Grad Inst Biomed Optomechatron, Taipei 110, Taiwan.; Liu, JF (通讯作者)，Taipei Med Univ, Coll Oral Med, Sch Oral Hyg, 250 Wuxing St, Taipei 11031, Taiwan.
EM tsyang@tmu.edu.tw; jufangliu@tmu.edu.tw
OI Chen, Ji-Ying/0000-0001-8154-594X; Liu, Ju-Fang/0000-0002-0887-6096
FU Ministry of science and technology [MOST106-2314-B-038-099-MY3]; Taipei
   Medical University [TMU108-AE1-B47]
FX This work was supported by grants from The Ministry of science and
   technology (MOST106-2314-B-038-099-MY3) and Taipei Medical University
   (TMU108-AE1-B47).
CR Bacci G, 2001, Chir Organi Mov, V86, P253
   Boulares AH, 1999, J BIOL CHEM, V274, P22932, DOI 10.1074/jbc.274.33.22932
   Brentnall M, 2013, BMC CELL BIOL, V14, DOI 10.1186/1471-2121-14-32
   Cade S, 2005, CLIN ORTHOP RELAT R, P15
   Cao XH, 2009, CELL BIOCHEM BIOPHYS, V55, P163, DOI 10.1007/s12013-009-9065-4
   Chao CC, 2017, MOL MED REP, V16, P5480, DOI 10.3892/mmr.2017.7222
   DAHLIN DC, 1977, AM J SURG PATHOL, V1, P61, DOI 10.1097/00000478-197701010-00007
   Dutta S, 2019, FOOD CHEM TOXICOL, V128, P240, DOI 10.1016/j.fct.2019.04.012
   Garrido C, 2006, CELL DEATH DIFFER, V13, P1423, DOI 10.1038/sj.cdd.4401950
   Ge RW, 2019, CANCERS, V11, DOI 10.3390/cancers11111787
   Kim SY, 2007, FEBS LETT, V581, P865, DOI 10.1016/j.febslet.2007.01.059
   Lee AS, 2007, CANCER RES, V67, P3496, DOI 10.1158/0008-5472.CAN-07-0325
   Leloup L, 2011, EXPERT OPIN THER TAR, V15, P309, DOI 10.1517/14728222.2011.553611
   Lin JH, 2008, ANNU REV PATHOL-MECH, V3, P399, DOI 10.1146/annurev.pathmechdis.3.121806.151434
   Liu JF, 2015, INT J MOL SCI, V16, P23405, DOI 10.3390/ijms161023405
   Malhotra JD, 2011, CSH PERSPECT BIOL, V3, DOI 10.1101/cshperspect.a004424
   Mathiasen IS, 2002, J BIOL CHEM, V277, P30738, DOI 10.1074/jbc.M201558200
   McIlwain DR, 2013, CSH PERSPECT BIOL, V5, DOI 10.1101/cshperspect.a008656
   Park SY, 2013, INT J ONCOL, V42, P287, DOI 10.3892/ijo.2012.1695
   Porter AG, 1999, CELL DEATH DIFFER, V6, P99, DOI 10.1038/sj.cdd.4400476
   Raymond AK, 2009, CANCER TREAT RES, V152, P63, DOI 10.1007/978-1-4419-0284-9_4
   Seydlová G, 2008, CENT EUR J MED, V3, P123, DOI 10.2478/s11536-008-0002-5
   Shimizu S, 1999, NATURE, V399, P483, DOI 10.1038/20959
   Sovolyova N, 2014, BIOL CHEM, V395, P1, DOI 10.1515/hsz-2013-0174
   Stiller CA, 2006, EUR J CANCER, V42, P2006, DOI 10.1016/j.ejca.2006.06.002
   Tsujimoto Y, 1998, GENES CELLS, V3, P697, DOI 10.1046/j.1365-2443.1998.00223.x
   Verma G, 2012, J CELL PHYSIOL, V227, P1791, DOI 10.1002/jcp.22903
   Westphal D, 2011, BBA-MOL CELL RES, V1813, P521, DOI 10.1016/j.bbamcr.2010.12.019
   Xu CY, 2005, J CLIN INVEST, V115, P2656, DOI 10.1172/JCI26373
   Xu RY, 2020, BIOMED PHARMACOTHER, V121, DOI 10.1016/j.biopha.2019.109679
   Zhao X, 2021, BIOMED ENG ONLINE, V20, DOI 10.1186/s12938-021-00860-0
NR 31
TC 6
Z9 6
U1 0
U2 4
PU WILEY
PI HOBOKEN
PA 111 RIVER ST, HOBOKEN 07030-5774, NJ USA
SN 1520-4081
EI 1522-7278
J9 ENVIRON TOXICOL
JI Environ. Toxicol.
PD MAR
PY 2022
VL 37
IS 3
BP 574
EP 584
DI 10.1002/tox.23423
EA DEC 2021
PG 11
WC Environmental Sciences; Toxicology; Water Resources
WE Science Citation Index Expanded (SCI-EXPANDED)
SC Environmental Sciences & Ecology; Toxicology; Water Resources
GA YP9RC
UT WOS:000724120900001
PM 34850538
DA 2023-12-20
ER

PT J
AU Jing, ZH
   Ni, RH
   Wang, JD
   Lin, XH
   Fan, DY
   Wei, QG
   Zhang, T
   Zheng, YF
   Cai, H
   Liu, ZJ
AF Jing, Zehao
   Ni, Renhua
   Wang, Jiedong
   Lin, Xinhong
   Fan, Daoyang
   Wei, Qingguang
   Zhang, Teng
   Zheng, Yufeng
   Cai, Hong
   Liu, Zhongjun
TI Practical strategy to construct anti-osteosarcoma bone substitutes by
   loading cisplatin into 3D-printed titanium alloy implants using a
   thermosensitive hydrogel
SO BIOACTIVE MATERIALS
LA English
DT Article
DE 3D-printed titanium alloy; Orthopaedic implant; Osteosarcoma; Hydrogel;
   Local chemotherapy
ID DNA-DAMAGE RESPONSE; PRINTED POROUS TI6AL4V; CONTROLLED-RELEASE;
   VERTEBRAL BODY; 3D; OSSEOINTEGRATION; RECONSTRUCTION; CHEMOTHERAPY;
   SCAFFOLDS; CANCER
AB Surgical resection and perioperative adjuvant chemotherapy-based therapies have improved the prognosis of patients with osteosarcoma; however, intraoperative bone defects, local tumour recurrence, and chemotherapy-induced adverse effects still affect the quality of life of patients. Emerging 3D-printed titanium alloy (Ti6Al4V) implants have advantages over traditional implants in bone repair, including lower elastic modulus, lower stiffness, better bone conduction, more bone in-growth, stronger mechanical interlocking, and lager drug-loading capacity by their inherent porous structure. Here, cisplatin, a clinical first-line anti-osteosarcoma drug, was loaded into Ti6Al4V implants, within a PLGA-PEG-PLGA thermo-sensitive hydrogel, to construct bone substitutes with both anti-osteosarcoma and bone-repair functions. The optimal concentrations of cisplatin (0.8 and 1.6 mg/mL) were first determined in vitro. Thereafter, the anti-tumour effect and biosafety of the cisplatin/hydrogel-loaded implants, as well as their bone-repair potential were evaluated in vivo in tumour-bearing mouse, and bone defect rabbit models, respectively. The loading of cisplatin reduced tumour volume by more than two-thirds (from 641.1 to 201.4 mm(3)) with negligible organ damage, achieving better anti-tumour effects while avoiding the adverse effects of systemic cisplatin delivery. Although bone repair was hindered by cisplatin loading at 4 weeks, no difference was observed at 8 weeks in the context of implants with versus without cisplatin, indicating acceptable long-term stability of all implants (with 8.48%-10.04% bone in-growth and 16.94%-20.53% osseointegration). Overall, cisplatin/hydrogel-loaded 3D-printed Ti6Al4V implants are safe and effective for treating osteosarcoma-caused bone defects, and should be considered for clinical use.
C1 [Jing, Zehao; Ni, Renhua; Wang, Jiedong; Lin, Xinhong; Fan, Daoyang; Wei, Qingguang; Zhang, Teng; Cai, Hong; Liu, Zhongjun] Peking Univ Third Hosp, Dept Orthoped, Beijing 100191, Peoples R China.
   [Jing, Zehao; Ni, Renhua; Wang, Jiedong; Lin, Xinhong; Fan, Daoyang; Wei, Qingguang; Zhang, Teng; Cai, Hong; Liu, Zhongjun] Minist Educ, Engn Res Ctr Bone & Joint Precis Med, Beijing 100191, Peoples R China.
   [Jing, Zehao; Wang, Jiedong; Lin, Xinhong; Fan, Daoyang; Wei, Qingguang; Zhang, Teng; Liu, Zhongjun] Beijing Key Lab Spinal Dis Res, Beijing 100191, Peoples R China.
   [Zheng, Yufeng] Peking Univ, Coll Engn, Dept Mat Sci & Engn, Beijing 100871, Peoples R China.
C3 Peking University; Peking University
RP Cai, H; Liu, ZJ (通讯作者)，Peking Univ Third Hosp, Dept Orthoped, Beijing 100191, Peoples R China.; Zheng, YF (通讯作者)，Peking Univ, Coll Engn, Dept Mat Sci & Engn, Beijing 100871, Peoples R China.
EM yfzheng@pku.edu.cn; hongcai@bjmu.edu.cn; zjliu@bjmu.edu.cn
RI Zheng, Yufeng/GQA-7172-2022; Zheng, Y.F./AAE-6697-2021; Zheng,
   Yufeng/A-4146-2010
OI Zheng, Yufeng/0000-0002-7402-9979; Zheng, Yufeng/0000-0002-7402-9979; ,
   Daoyang/0000-0002-4430-0043; Wang, Jiedong/0000-0002-3958-5224; ,
   teng/0000-0002-7729-8023; Wei, Qingguang/0000-0002-1129-0758
CR Altaf F, 2016, SPINE, V41, pS254, DOI 10.1097/BRS.0000000000001819
   Ataee A, 2019, ACTA BIOMATER, V97, P587, DOI 10.1016/j.actbio.2019.08.008
   Berrino F, 2007, LANCET ONCOL, V8, P773, DOI 10.1016/S1470-2045(07)70245-0
   Cai H, 2018, ADV EXP MED BIOL, V1093, P345, DOI 10.1007/978-981-13-1396-7_27
   CARLSSON G, 1983, J CANCER RES CLIN, V105, P20, DOI 10.1007/BF00391826
   Chan PS, 2019, AAPS J, V21, DOI 10.1208/s12248-019-0326-x
   Chieng N, 2013, EUR J PHARM BIOPHARM, V85, P197, DOI 10.1016/j.ejpb.2013.03.036
   Dai G, 2017, ONCOTARGET, V8, P85150, DOI 10.18632/oncotarget.19554
   Harries M, 2002, LANCET ONCOL, V3, P529, DOI 10.1016/S1470-2045(02)00846-X
   He CL, 2008, J CONTROL RELEASE, V127, P189, DOI 10.1016/j.jconrel.2008.01.005
   Hundahl SA, 2002, J SURG ONCOL, V80, P177, DOI 10.1002/jso.10123
   Isakoff MS, 2015, J CLIN ONCOL, V33, P3029, DOI 10.1200/JCO.2014.59.4895
   Janeway KA, 2010, LANCET ONCOL, V11, P670, DOI 10.1016/S1470-2045(10)70062-0
   Jing ZH, 2020, BIOMED MATER, V15, DOI 10.1088/1748-605X/ab9078
   Jung YW, 2003, J BIOL CHEM, V278, P52084, DOI 10.1074/jbc.M310120200
   Kelly CN, 2019, MAT SCI ENG C-MATER, V98, P726, DOI 10.1016/j.msec.2019.01.024
   Kim YJ, 2001, PHARMACEUT RES, V18, P548, DOI 10.1023/A:1011074915438
   Konishi M, 2003, J CONTROL RELEASE, V92, P301, DOI 10.1016/S0168-3659(03)00364-X
   Li L, 2019, J ORTHOP TRANSL, V19, P94, DOI 10.1016/j.jot.2019.03.003
   Li SJ, 2014, ACTA BIOMATER, V10, P4537, DOI 10.1016/j.actbio.2014.06.010
   Li Y, 2015, ACS APPL MATER INTER, V7, P5715, DOI 10.1021/acsami.5b00331
   Liu H, 2016, BIOFABRICATION, V8, DOI 10.1088/1758-5090/8/4/045012
   Lopez-Heredia MA, 2008, J BIOMED MATER RES A, V85A, P664, DOI 10.1002/jbm.a.31468
   Luo W, 2014, ZHEN CI YAN JIU, V39
   Lv J, 2015, BIOMED MATER, V10, DOI 10.1088/1748-6041/10/3/035013
   Ma HC, 2014, BIOMATERIALS, V35, P8723, DOI 10.1016/j.biomaterials.2014.06.045
   Markman M, 1999, CRIT REV ONCOL HEMAT, V31, P239, DOI 10.1016/S1040-8428(99)00017-7
   McGilvray KC, 2018, SPINE J, V18, P1250, DOI 10.1016/j.spinee.2018.02.018
   Mei SL, 2014, BIOMATERIALS, V35, P4255, DOI 10.1016/j.biomaterials.2014.02.005
   Mohammad-Shahi MH, 2013, J SPINAL DISORD TECH, V26, P268, DOI 10.1097/BSD.0b013e3182425eab
   Nagata Y, 2000, J VASC INTERV RADIOL, V11, P313, DOI 10.1016/S1051-0443(07)61423-7
   Narra SP, 2019, ORTHOP CLIN N AM, V50, P13, DOI 10.1016/j.ocl.2018.08.009
   Ning SC, 1999, RADIOTHER ONCOL, V50, P215, DOI 10.1016/S0167-8140(98)00134-0
   Nune KC, 2016, J BIOMED MATER RES A, V104, P517, DOI 10.1002/jbm.a.35592
   Pabla N, 2008, J BIOL CHEM, V283, P6572, DOI 10.1074/jbc.M707568200
   Popov VV, 2018, BIOMED ENG LETT, V8, P337, DOI 10.1007/s13534-018-0080-5
   Quraishi NA, 2015, SPINE J, V15, p37S, DOI 10.1016/j.spinee.2015.01.005
   Ran QC, 2018, J MECH BEHAV BIOMED, V84, P1, DOI 10.1016/j.jmbbm.2018.04.010
   Ren YF, 2020, STEM CELL RES THER, V11, DOI 10.1186/s13287-020-01917-y
   Ribeiro JFM, 2017, BIOFABRICATION, V9, DOI 10.1088/1758-5090/aa698e
   Roos WP, 2013, CANCER LETT, V332, P237, DOI 10.1016/j.canlet.2012.01.007
   Sarkar N, 2020, ACS APPL MATER INTER, V12, P13644, DOI 10.1021/acsami.9b22474
   Shahbazi S, 2018, MAT SCI ENG C-MATER, V86, P109, DOI 10.1016/j.msec.2017.12.033
   Snyder TJ, 2014, 3D PRINT ADDIT MANUF, V1, P169, DOI 10.1089/3dp.2014.1502
   Stine KC, 2014, J ORTHOP RES, V32, P464, DOI 10.1002/jor.22527
   Thommes M, 2015, PURE APPL CHEM, V87, P1051, DOI 10.1515/pac-2014-1117
   WALTER KA, 1995, NEUROSURGERY, V37, P1129, DOI 10.1227/00006123-199512000-00013
   Wang D, 2005, NAT REV DRUG DISCOV, V4, P307, DOI 10.1038/nrd1691
   Wang H, 2019, MAT SCI ENG C-MATER, V104, DOI 10.1016/j.msec.2019.109908
   Wang H, 2018, J MECH BEHAV BIOMED, V88, P488, DOI 10.1016/j.jmbbm.2018.08.049
   Wang H, 2016, PLOS ONE, V11, DOI 10.1371/journal.pone.0158513
   Wang H, 2018, J BIOMED NANOTECHNOL, V14, P707, DOI 10.1166/jbn.2018.2551
   Ward E, 2014, CA-CANCER J CLIN, V64, P83, DOI 10.3322/caac.21219
   Woods D, 2013, CANCER BIOL THER, V14, P379, DOI 10.4161/cbt.23761
   Xiao HH, 2011, BIOMATERIALS, V32, P7732, DOI 10.1016/j.biomaterials.2011.06.072
   Xiu P, 2016, ACS APPL MATER INTER, V8, P17964, DOI 10.1021/acsami.6b05893
   Xu NF, 2016, SPINE, V41, pE50, DOI 10.1097/BRS.0000000000001179
   Yang WF, 2018, ORAL ONCOL, V78, P31, DOI 10.1016/j.oraloncology.2018.01.005
   Yu FB, 2013, EUR SPINE J, V22, P2891, DOI 10.1007/s00586-013-2976-1
   Yu L, 2008, CHEM SOC REV, V37, P1473, DOI 10.1039/b713009k
   Zentner GM, 2001, J CONTROL RELEASE, V72, P203, DOI 10.1016/S0168-3659(01)00276-0
   Zhang T, 2020, BIOMATER SCI-UK, V8, P1279, DOI 10.1039/c9bm01655d
   Zhang T, 2018, SCI CHINA MATER, V61, P579, DOI 10.1007/s40843-017-9208-x
   Zhang XH, 2013, BIOMATERIALS, V34, P9103, DOI 10.1016/j.biomaterials.2013.08.024
   Zhao BJ, 2017, MAT SCI ENG C-MATER, V70, P832, DOI 10.1016/j.msec.2016.07.045
   Zhu SY, 2015, ARCH TOXICOL, V89, P2197, DOI 10.1007/s00204-015-1633-3
NR 66
TC 36
Z9 39
U1 22
U2 210
PU KEAI PUBLISHING LTD
PI BEIJING
PA 16 DONGHUANGCHENGGEN NORTH ST, BEIJING, DONGHENG DISTRICT 100717,
   PEOPLES R CHINA
EI 2452-199X
J9 BIOACT MATER
JI Bioact. Mater.
PD DEC
PY 2021
VL 6
IS 12
BP 4542
EP 4557
DI 10.1016/j.bioactmat.2021.05.007
PG 16
WC Engineering, Biomedical; Materials Science, Biomaterials
WE Science Citation Index Expanded (SCI-EXPANDED)
SC Engineering; Materials Science
GA WJ9BS
UT WOS:000709332400022
PM 34027239
OA Green Published, gold
DA 2023-12-20
ER

PT J
AU Qing, K
   Jin, Z
   Xu, ZZ
   Wang, WF
   Li, XY
   Zhang, YX
   Wang, LN
   Zhu, HM
   Xiang, RF
   Wu, SS
   Li, R
   Jiang, G
   Xue, K
   Li, JM
AF Qing, Kai
   Jin, Zhen
   Xu, Zizhen
   Wang, Wenfang
   Li, Xiaoyang
   Zhang, Yunxiang
   Wang, Lining
   Zhu, Hongming
   Xiang, Rufang
   Wu, Shishuang
   Li, Ran
   Jiang, Ge
   Xue, Kai
   Li, Junmin
TI Dysregulated MDR1 by PRDM1/Blimp1 Is Involved in the Doxorubicin
   Resistance of Non-Germinal Center B-Cell-Like Diffuse Large B-Cell
   Lymphoma
SO CHEMOTHERAPY
LA English
DT Article
DE Doxorubicin; Drug resistance; NF-kappa B; Non-Hodgkin's lymphoma; PRDM1
   gene
ID TUMOR-SUPPRESSOR GENE; OSTEOSARCOMA CELLS; EXPRESSION; IMPACT; RISK;
   POLYMORPHISMS; CHEMOTHERAPY; ACTIVATION; BORTEZOMIB; PROGNOSIS
AB Introduction: The chemoresistance mechanism of diffuse large B-cell lymphoma (DLBCL) is still poorly understood, and patient prognosis remains unsatisfactory. This study aimed to investigate drug resistance mechanisms in non-germinal center B-cell-like (non-GCB) DLBCL. Methods: Doxorubicin (DOX)-resistant OCI-Ly3 cells were generated through long-term incubation of cells in a medium with gradually increasing DOX concentrations. The expression levels of genes related to drug metabolism were determined using a functional gene grouping polymerase chain reaction (PCR) array. Drug-resistant proteins were identified using bioinformatics, and molecular association networks were subsequently generated. The association and mechanism of key genes were determined using a dual-luciferase reporter assay System and chromatin immunoprecipitation (ChIP). The expression of drug-resistant genes and target genes was then measured using Western blotting and immunohistochemistry. The correlation between gene expressions was analyzed using Spearman's rank correlation coefficient. Results: Using the PCR array, MDR1 was identified as the key gene that regulates DOX resistance in OCI-Ly3/DOX-A100, a non-GCB DLBCL cell line. The dual-luciferase reporter assay system demonstrated that MDR1 transcription could be inhibited by PRDM1. ChIP results showed that PRDM1 had the ability to bind to the promoter region (-1,132 to -996) of MDR1. In OCI-Ly3/DOX cells, NF-kappa B activity and PRDM1 expression decreased with an increase in drug-resistant index, whereas MDR1 expression increased with enhanced drug resistance. Immunohistochemical analysis revealed that relative MDR1 expression was higher than that of PRDM1 in human DLBCL tissue samples. A negative correlation was observed between MDR1 and PRDM1. Conclusion: In non-GCB DLBCL cells, NF-kappa B downregulates PRDM1 and thereby promotes MDR1 transcription by terminating PRDM1-induced transcriptional inhibition of MDR1. Such a mechanism may explain the reason for disease recurrence in non-GCB DLBCL after R-CHOP or combined CHOP with bortezomib treatment. Our findings may provide a potential therapeutic strategy for reducing drug resistance in patients with DLBCL. (c) 2021 S. Karger AG, Basel
C1 [Qing, Kai; Jin, Zhen; Wang, Wenfang; Li, Xiaoyang; Zhang, Yunxiang; Wang, Lining; Zhu, Hongming; Xiang, Rufang; Wu, Shishuang; Li, Ran; Jiang, Ge; Xue, Kai; Li, Junmin] Shanghai Jiao Tong Univ, Shanghai Inst Hematol, State Key Lab Med Genom, Natl Res Ctr Translat Med Shanghai,Ruijin Hosp,Sc, Shanghai, Peoples R China.
   [Xu, Zizhen] Shanghai Jiao Tong Univ, Ruijin Hosp, Dept Lab Med, Sch Med, Shanghai, Peoples R China.
C3 Chinese Academy of Sciences; Shanghai Jiao Tong University; Shanghai
   Jiao Tong University
RP Xue, K; Li, JM (通讯作者)，Shanghai Jiao Tong Univ, Shanghai Inst Hematol, State Key Lab Med Genom, Natl Res Ctr Translat Med Shanghai,Ruijin Hosp,Sc, Shanghai, Peoples R China.
EM xk12222@rjh.com.cn; ljm10378@rjh.com.cn
FU National Natural Sciences Foundation of China [81800191]; Shanghai
   Collaborative Innovation Program on Regenerative Medicine and Stem Cell
   Research [2019CXJQ01]; Clinical Research Plan of SHDC [16CR1034B];
   Clinical Research Center of Shanghai Jiao Tong University School of
   Medicine [DLY201513]
FX The following are the details of funding received by the authors:
   National Natural Sciences Foundation of China (81800191), Dr. Kai Qing.
   Shanghai Collaborative Innovation Program on Regenerative Medicine and
   Stem Cell Research (2019CXJQ01), Dr. Jun-min Li. Clinical Research Plan
   of SHDC (16CR1034B), Dr. Junmin Li. Clinical Research Center of Shanghai
   Jiao Tong University School of Medicine (DLY201513), Dr. Junmin Li.
CR Abdulla M, 2020, AM J HEMATOL, V95, P57, DOI 10.1002/ajh.25666
   Alizadeh AA, 2000, NATURE, V403, P503, DOI 10.1038/35000501
   Boi M, 2015, LEUKEMIA LYMPHOMA, V56, P1223, DOI 10.3109/10428194.2014.953155
   Bouwstra R, 2019, CANCER IMMUNOL RES, V7, P1663, DOI 10.1158/2326-6066.CIR-18-0781
   Chang DH, 2000, NAT IMMUNOL, V1, P169, DOI 10.1038/77861
   Cho MC, 2018, MEDICINE, V97, DOI 10.1097/MD.0000000000013046
   Crump M, 2017, BLOOD, V130, P1800, DOI 10.1182/blood-2017-03-769620
   Elias S, 2018, SCI REP-UK, V8, DOI 10.1038/s41598-017-18652-9
   Furtado M, 2015, BRIT J HAEMATOL, V168, P55, DOI 10.1111/bjh.13101
   Guo LC, 2018, BBA-REV CANCER, V1869, P85, DOI 10.1016/j.bbcan.2018.01.001
   He XH, 2012, CHIN J CANCER, V31, P306, DOI 10.5732/cjc.011.10420
   Hitz F, 2015, ANN HEMATOL, V94, P1839, DOI 10.1007/s00277-015-2467-z
   Hu LL, 2013, LEUKEMIA LYMPHOMA, V54, P1188, DOI 10.3109/10428194.2012.736980
   Jemal A, 2011, CA-CANCER J CLIN, V61, P134, DOI [10.3322/caac.20107, 10.3322/caac.21492, 10.3322/caac.20115]
   Jin XF, 2020, LEUKEMIA, V34, P1305, DOI 10.1038/s41375-019-0661-z
   Jin Z, 2016, J EXP CLIN CANC RES, V35, DOI 10.1186/s13046-016-0327-x
   Kim HG, 2011, BRIT J PHARMACOL, V162, P1096, DOI 10.1111/j.1476-5381.2010.01101.x
   Kim SJ, 2015, IMMUNOL RES, V63, P113, DOI 10.1007/s12026-015-8694-5
   Kuo TC, 2004, J IMMUNOL, V173, P5556, DOI 10.4049/jimmunol.173.9.5556
   Liu YY, 2007, BLOOD, V110, P339, DOI 10.1182/blood-2006-09-049189
   Mandelbaum J, 2010, CANCER CELL, V18, P568, DOI 10.1016/j.ccr.2010.10.030
   Maxwell SA, 2011, LEUKEMIA LYMPHOMA, V52, P849, DOI 10.3109/10428194.2010.551793
   Morgan MAJ, 2009, MOL CELL BIOL, V29, P5813, DOI 10.1128/MCB.00670-09
   Ni Y, 2016, TUMOR BIOL, V37, P1237, DOI 10.1007/s13277-015-3930-0
   Salles G, 2017, ADV THER, V34, P2232, DOI 10.1007/s12325-017-0612-x
   Savage KJ, 2016, BLOOD, V127, P2182, DOI 10.1182/blood-2015-10-676700
   Sledzinska A, 2020, IMMUNITY, V52, P151, DOI 10.1016/j.immuni.2019.12.007
   Thieblemont C, 2011, J CLIN ONCOL, V29, P4079, DOI 10.1200/JCO.2011.35.4423
   Ting CY, 2020, INT J CLIN PRACT, V74, DOI 10.1111/ijcp.13594
   Turturro F, 2015, BIOMED RES INT-UK, V2015, DOI 10.1155/2015/484537
   Wang YH, 2019, FRONT IMMUNOL, V10, DOI 10.3389/fimmu.2019.01909
   Wang ZY, 2015, TUMOR BIOL, V36, P9499, DOI 10.1007/s13277-015-3636-3
   Wilson WH, 2015, NAT MED, V21, P922, DOI 10.1038/nm.3884
   Xia Y, 2017, LEUKEMIA, V31, P625, DOI 10.1038/leu.2016.243
   Xian M, 2017, INT J CANCER, V141, P1029, DOI 10.1002/ijc.30792
   Zhao PQ, 2018, MOL IMMUNOL, V101, P471, DOI 10.1016/j.molimm.2018.08.010
   Zhao WL, 2008, BLOOD, V111, P3867, DOI 10.1182/blood-2007-08-108654
   Zhu F, 2019, LEUKEMIA, V33, P2898, DOI 10.1038/s41375-019-0489-6
NR 38
TC 3
Z9 3
U1 1
U2 9
PU KARGER
PI BASEL
PA ALLSCHWILERSTRASSE 10, CH-4009 BASEL, SWITZERLAND
SN 0009-3157
EI 1421-9794
J9 CHEMOTHERAPY
JI Chemotherapy
PD FEB
PY 2022
VL 67
IS 1
BP 12
EP 23
DI 10.1159/000520070
EA NOV 2021
PG 12
WC Oncology; Pharmacology & Pharmacy
WE Science Citation Index Expanded (SCI-EXPANDED)
SC Oncology; Pharmacology & Pharmacy
GA 8P3DT
UT WOS:000726602400001
PM 34844236
DA 2023-12-20
ER

PT J
AU Kantidakis, G
   Biganzoli, E
   Putter, H
   Fiocco, M
AF Kantidakis, Georgios
   Biganzoli, Elia
   Putter, Hein
   Fiocco, Marta
TI A Simulation Study to Compare the Predictive Performance of Survival
   Neural Networks with Cox Models for Clinical Trial Data
SO COMPUTATIONAL AND MATHEMATICAL METHODS IN MEDICINE
LA English
DT Article
ID LOGISTIC-REGRESSION; BREAST-CANCER; DISCRIMINATION; CHEMOTHERAPY;
   PROGNOSIS; FRAMEWORK; TIME
AB Background. Studies focusing on prediction models are widespread in medicine. There is a trend in applying machine learning (ML) by medical researchers and clinicians. Over the years, multiple ML algorithms have been adapted to censored data. However, the choice of methodology should be motivated by the real-life data and their complexity. Here, the predictive performance of ML techniques is compared with statistical models in a simple clinical setting (small/moderate sample size and small number of predictors) with Monte-Carlo simulations. Methods. Synthetic data (250 or 1000 patients) were generated that closely resembled 5 prognostic factors preselected based on a European Osteosarcoma Intergroup study (MRC BO06/EORTC 80931). Comparison was performed between 2 partial logistic artificial neural networks (PLANNs) and Cox models for 20, 40, 61, and 80% censoring. Survival times were generated from a log-normal distribution. Models were contrasted in terms of the C-index, Brier score at 0-5 years, integrated Brier score (IBS) at 5 years, and miscalibration at 2 and 5 years (usually neglected). The endpoint of interest was overall survival. Results. PLANNs original/extended were tuned based on the IBS at 5 years and the C-index, achieving a slightly better performance with the IBS. Comparison with Cox models showed that PLANNs can reach similar predictive performance on simulated data for most scenarios with respect to the C-index, Brier score, or IBS. However, Cox models were frequently less miscalibrated. Performance was robust in scenario data where censored patients were removed before 2 years or curtailing at 5 years was performed (on training data). Conclusion. Survival neural networks reached a comparable predictive performance with Cox models but were generally less well calibrated. All in all, researchers should be aware of burdensome aspects of ML techniques such as data preprocessing, tuning of hyperparameters, and computational intensity that render them disadvantageous against conventional regression models in a simple clinical setting.
C1 [Kantidakis, Georgios; Fiocco, Marta] Leiden Univ, Math Inst, Niels Bohrweg 1, NL-2333 CA Leiden, Netherlands.
   [Kantidakis, Georgios; Putter, Hein; Fiocco, Marta] Leiden Univ Med Ctr LUMC, Dept Biomed Data Sci, Sect Med Stat, Albinusdreef 2, NL-2333 ZA Leiden, Netherlands.
   [Kantidakis, Georgios] European Org Res & Treatment Canc EORTC Headquart, Dept Stat, Ave E Mounier 83-11, B-1200 Brussels, Belgium.
   [Biganzoli, Elia] Univ Milan, Fdn IRCCS Ist Nazl Tumori, Dept Clin Sci & Community Hlth, Via Giacomo Venezian 1, I-20133 Milan, Italy.
   [Biganzoli, Elia] Univ Milan, Fdn IRCCS Ist Nazl Tumori, DSRC, Via Giacomo Venezian 1, I-20133 Milan, Italy.
   [Fiocco, Marta] Princess Maxima Ctr Pediat Oncol PMC, Trial & Data Ctr, Heidelberglaan 25, NL-3584 CS Utrecht, Netherlands.
C3 Leiden University - Excl LUMC; Leiden University; Leiden University;
   Leiden University Medical Center (LUMC); University of Milan; Fondazione
   IRCCS Istituto Nazionale Tumori Milan; University of Milan; Fondazione
   IRCCS Istituto Nazionale Tumori Milan
RP Kantidakis, G (通讯作者)，Leiden Univ, Math Inst, Niels Bohrweg 1, NL-2333 CA Leiden, Netherlands.; Kantidakis, G (通讯作者)，Leiden Univ Med Ctr LUMC, Dept Biomed Data Sci, Sect Med Stat, Albinusdreef 2, NL-2333 ZA Leiden, Netherlands.; Kantidakis, G (通讯作者)，European Org Res & Treatment Canc EORTC Headquart, Dept Stat, Ave E Mounier 83-11, B-1200 Brussels, Belgium.
EM kantidakis77@hotmail.com
RI ; Putter, Hein/C-2244-2018
OI Kantidakis, Georgios/0000-0001-8748-3241; Biganzoli,
   Elia/0000-0003-1202-5873; Putter, Hein/0000-0001-5395-1422
FU EORTC Soft Tissue and Bone Sarcoma Group; Leiden University
FX The authors would like to thank the Medical Research Council (MRC) for
   sharing the dataset used in this manuscript. Georgios Kantidakis's work
   as a fellow at EORTC Headquarters was supported by a grant from the
   EORTC Soft Tissue and Bone Sarcoma Group and Leiden University.
CR [Anonymous], 2003, Techniques for censored and truncated data, DOI DOI 10.1007/0-387-21645-6_3
   Antolini L, 2005, STAT MED, V24, P3927, DOI 10.1002/sim.2427
   Bharat CI, 2018, P I MECH ENG O-J RIS, V232, P105, DOI 10.1177/1748006X17742779
   Biganzoli E, 1998, STAT MED, V17, P1169, DOI 10.1002/(SICI)1097-0258(19980530)17:10<1169::AID-SIM796>3.0.CO;2-D
   Biganzoli E, 2003, ANN ONCOL, V14, P1484, DOI 10.1093/annonc/mdg422
   Biganzoli E, 2002, NEURAL NETWORKS, V15, P209, DOI 10.1016/S0893-6080(01)00131-9
   Biganzoli EM, 2006, ARTIF INTELL MED, V37, P119, DOI 10.1016/j.artmed.2006.01.004
   Biglarian A, 2013, J PROBAB STAT, V2013, DOI 10.1155/2013/753930
   Bishop C.M., 2006, Pattern recognition and machine learning, VVolume 4, DOI DOI 10.1007/978-0-387-45528-0
   Bishop C.M., 1995, NEURAL NETWORKS PATT
   Boulesteix AL, 2020, BMJ OPEN, V10, DOI 10.1136/bmjopen-2020-039921
   Cheng A, 2016, CLIN SIMUL NURS, V12, pA3, DOI [10.1016/j.ecns.2016.04.008, 10.1186/s41077-016-0025-y]
   Ching T, 2018, PLOS COMPUT BIOL, V14, DOI 10.1371/journal.pcbi.1006076
   Collins GS, 2019, LANCET, V393, P1577, DOI 10.1016/S0140-6736(19)30037-6
   Collins GS, 2015, ANN INTERN MED, V162, P55, DOI [10.7326/M14-0697, 10.7326/M14-0698, 10.1016/j.jclinepi.2014.11.010, 10.1038/bjc.2014.639, 10.1186/s12916-014-0241-z, 10.1002/bjs.9736, 10.1136/bmj.g7594, 10.1016/j.eururo.2014.11.025]
   COX DR, 1972, J R STAT SOC B, V34, P187
   EFRON B, 1988, J AM STAT ASSOC, V83, P414, DOI 10.2307/2288857
   FARAGGI D, 1995, STAT MED, V14, P73, DOI 10.1002/sim.4780140108
   Gong XJ, 2018, CTS-CLIN TRANSL SCI, V11, P305, DOI 10.1111/cts.12541
   Graf E, 1999, STAT MED, V18, P2529
   Harrell FE, 1996, STAT MED, V15, P361, DOI 10.1002/(SICI)1097-0258(19960229)15:4<361::AID-SIM168>3.0.CO;2-4
   Harrell FE, 2015, SPRINGER SER STAT, P311, DOI 10.1007/978-3-319-19425-7_13
   Harrell Jr F. E., ROAD MAP CHOOSING ST
   Jones AS, 2006, EUR ARCH OTO-RHINO-L, V263, P541, DOI 10.1007/s00405-006-0021-2
   Kalbfleisch J.D., 2002, The statistical analysis of failure time data
   Kantidakis G, 2020, BMC MED RES METHODOL, V20, DOI 10.1186/s12874-020-01153-1
   KAPLAN EL, 1958, J AM STAT ASSOC, V53, P457, DOI 10.2307/2281868
   Katzman JL, 2018, BMC MED RES METHODOL, V18, DOI 10.1186/s12874-018-0482-1
   Lewis IJ, 2007, JNCI-J NATL CANCER I, V99, P112, DOI 10.1093/jnci/djk015
   Lewis IJ, 2000, J CLIN ONCOL, V18, P4028, DOI 10.1200/JCO.2000.18.24.4028
   LIESTOL K, 1994, STAT MED, V13, P1189, DOI 10.1002/sim.4780131202
   Lisboa PJG, 2009, IEEE T NEURAL NETWOR, V20, P1403, DOI 10.1109/TNN.2009.2023654
   Lisboa PJG, 2003, ARTIF INTELL MED, V28, P1, DOI 10.1016/S0933-3657(03)00033-2
   Minsky M., 1969, CAMBRIDGE TIASS HIT
   Misaghi A, 2018, SICOT-J, V4, DOI 10.1051/sicotj/2017028
   Ottaviani G, 2009, CANCER TREAT RES, V152, P3, DOI 10.1007/978-1-4419-0284-9_1
   Pencina MJ, 2004, STAT MED, V23, P2109, DOI 10.1002/sim.1802
   R Core Team, R: a language and environment for statistical computing, R. 2018
   RAVDIN PM, 1992, BREAST CANCER RES TR, V22, P285, DOI 10.1007/BF01840841
   Ripley RM, 2004, STAT MED, V23, P825, DOI 10.1002/sim.1655
   Royston P, 2001, STAT NEERL, V55, P89, DOI 10.1111/1467-9574.00158
   Sidey-Gibbons JAM, 2019, BMC MED RES METHODOL, V19, DOI 10.1186/s12874-019-0681-4
   Spelt L, 2013, EJSO-EUR J SURG ONC, V39, P648, DOI 10.1016/j.ejso.2013.02.024
   Stekhoven DJ, 2012, BIOINFORMATICS, V28, P112, DOI 10.1093/bioinformatics/btr597
   Steyerberg EW, 2010, EPIDEMIOLOGY, V21, P128, DOI 10.1097/EDE.0b013e3181c30fb2
   Sun T, 2020, STAT MED, V39, P4605, DOI 10.1002/sim.8743
   Taktak A, 2007, COMPUT BIOL MED, V37, P1108, DOI 10.1016/j.compbiomed.2006.10.001
   van Houwelingen H, 2012, DYNAMIC PREDICTION C
   VANHOUWELINGEN JC, 1990, STAT MED, V9, P1303, DOI 10.1002/sim.4780091109
   Wang H, 2019, STAT MED, V38, P2139, DOI 10.1002/sim.8090
   Wang P, 2019, ACM COMPUT SURV, V51, DOI 10.1145/3214306
   Whelan JS, 2012, ANN ONCOL, V23, P1607, DOI 10.1093/annonc/mdr491
NR 52
TC 4
Z9 4
U1 0
U2 0
PU HINDAWI LTD
PI LONDON
PA ADAM HOUSE, 3RD FLR, 1 FITZROY SQ, LONDON, W1T 5HF, ENGLAND
SN 1748-670X
EI 1748-6718
J9 COMPUT MATH METHOD M
JI Comput. Math. Method Med.
PD NOV 28
PY 2021
VL 2021
AR 2160322
DI 10.1155/2021/2160322
PG 15
WC Mathematical & Computational Biology
WE Science Citation Index Expanded (SCI-EXPANDED)
SC Mathematical & Computational Biology
GA 1Y3MN
UT WOS:000808047500002
PM 34880930
OA Green Published, gold
DA 2023-12-20
ER

PT J
AU Zhang, YM
   He, R
   Lei, X
   Mao, LH
   Jiang, P
   Ni, CL
   Yin, ZY
   Zhong, XY
   Chen, C
   Zheng, QP
   Li, DP
AF Zhang, Yiming
   He, Rong
   Lei, Xuan
   Mao, Lianghao
   Jiang, Pan
   Ni, Chenlie
   Yin, Zhengyu
   Zhong, Xinyu
   Chen, Chen
   Zheng, Qiping
   Li, Dapeng
TI A Novel Pyroptosis-Related Signature for Predicting Prognosis and
   Indicating Immune Microenvironment Features in Osteosarcoma
SO FRONTIERS IN GENETICS
LA English
DT Article
DE osteosarcoma; pyroptosis; prognosis; immunotherapy; survival analysis
ID GASDERMIN D; CANCER; INFLAMMASOME; EXPRESSION; PROLIFERATION; CASPASE-6;
   CELLS
AB Osteosarcoma is a common malignant bone tumor with a propensity for drug resistance, recurrence, and metastasis. A growing number of studies have elucidated the dual role of pyroptosis in the development of cancer, which is a gasdermin-regulated novel inflammatory programmed cell death. However, the interaction between pyroptosis and the overall survival (OS) of osteosarcoma patients is poorly understood. This study aimed to construct a prognostic model based on pyroptosis-related genes to provide new insights into the prognosis of osteosarcoma patients. We identified 46 differentially expressed pyroptosis-associated genes between osteosarcoma tissues and normal control tissues. A total of six risk genes affecting the prognosis of osteosarcoma patients were screened to form a pyroptosis-related signature by univariate and LASSO regression analysis and verified using GSE21257 as a validation cohort. Combined with other clinical characteristics, including age, gender, and metastatic status, we found that the pyroptosis-related signature score, which we named "PRS-score," was an independent prognostic factor for patients with osteosarcoma and that a low PRS-score indicated better OS and a lower risk of metastasis. The result of ssGSEA and ESTIMATE algorithms showed that a lower PRS-score indicated higher immune scores, higher levels of tumor infiltration by immune cells, more active immune function, and lower tumor purity. In summary, we developed and validated a pyroptosis-related signature for predicting the prognosis of osteosarcoma, which may contribute to early diagnosis and immunotherapy of osteosarcoma.
C1 [Zhang, Yiming; Mao, Lianghao; Jiang, Pan; Ni, Chenlie; Yin, Zhengyu; Zhong, Xinyu; Li, Dapeng] Jiangsu Univ, Dept Orthped, Affiliated Hosp, Zhenjiang, Jiangsu, Peoples R China.
   [He, Rong] Jiangsu Univ, Canc Inst, Affiliated Peoples Hosp, Zhenjiang, Jiangsu, Peoples R China.
   [Lei, Xuan] Jiangsu Univ, Dept Burn & Plast Surg, Affiliated Hosp, Zhenjiang, Jiangsu, Peoples R China.
   [Jiang, Pan] Guizhou Orthped Hosp, Guiyang, Peoples R China.
   [Chen, Chen; Zheng, Qiping] Jiangsu Univ Zhenjiang, Dept Hematol Lab Sci, Jiangsu Key Lab Med Sci & Lab Med, Sch Med, Guiyang, Peoples R China.
   [Zheng, Qiping] Shenzhen Acad Peptide Targeting Technol Pingshan, Shenzhen, Peoples R China.
   [Zheng, Qiping] Shenzhen Tyercan Biopharm Co Ltd, Shenzhen, Peoples R China.
C3 Jiangsu University; Jiangsu University; Jiangsu University
RP Li, DP (通讯作者)，Jiangsu Univ, Dept Orthped, Affiliated Hosp, Zhenjiang, Jiangsu, Peoples R China.; Zheng, QP (通讯作者)，Jiangsu Univ Zhenjiang, Dept Hematol Lab Sci, Jiangsu Key Lab Med Sci & Lab Med, Sch Med, Guiyang, Peoples R China.; Zheng, QP (通讯作者)，Shenzhen Acad Peptide Targeting Technol Pingshan, Shenzhen, Peoples R China.; Zheng, QP (通讯作者)，Shenzhen Tyercan Biopharm Co Ltd, Shenzhen, Peoples R China.
EM lidapeng706@hotmail.com; qp_zheng@hotmail.com
RI Zhang, Yiming/HGB-7344-2022
FU National Natural Science Foundation of China [81601931, 81672229];
   Natural Science Foundation of Jiangsu Province [BK20150475]; Youth
   Medical Key Talent Project of Jiangsu [QNRC2016844]; Six One Projects
   for high-level health professionals in Jiangsu Province Top Talent
   Project [LGY2019089]; Jiangsu Provincial key research and development
   program [BE2020679]; Shenzhen Science and Technology Program
   [KQTD20170810154011370]
FX This work was supported by the National Natural Science Foundation of
   China (No. 81601931; 81672229), the Natural Science Foundation of
   Jiangsu Province (BK20150475), the Youth Medical Key Talent Project of
   Jiangsu (QNRC2016844), Six One Projects for high-level health
   professionals in Jiangsu Province Top Talent Project (LGY2019089),
   Jiangsu Provincial key research and development program (BE2020679), and
   the Shenzhen Science and Technology Program (No. KQTD20170810154011370)
CR Agrawal I, 2020, MOL BIOL REP, V47, P3077, DOI 10.1007/s11033-020-05345-2
   Babas E, 2010, INT J GYNECOL CANCER, V20, P1381, DOI 10.1111/IGC.0b013e3181ed7896
   Bashash D, 2022, J CELL PHYSIOL, V237, P346, DOI 10.1002/jcp.30575
   Capo-chichi CD, 2018, BIOMARK RES, V6, DOI 10.1186/s40364-018-0144-9
   Chen WK, 2021, AGING-US, V13, P16500, DOI 10.18632/aging.203172
   Chen X, 2021, CELL DEATH DIFFER, V28, P1135, DOI 10.1038/s41418-020-00728-1
   Chow T, 2021, TISSUE ENG PART B-RE, V27, P514, DOI [10.1089/ten.teb.2020.0254, 10.1089/ten.TEB.2020.0254]
   Constantinidou A, 2019, PHARMACOL THERAPEUT, V194, P84, DOI 10.1016/j.pharmthera.2018.09.008
   Cook KW, 2021, J IMMUNOTHER CANCER, V9, DOI 10.1136/jitc-2020-001910
   Cowan AD, 2020, NAT STRUCT MOL BIOL, V27, P1024, DOI 10.1038/s41594-020-0494-5
   Darweesh O, 2021, J CELL SCI, V134, DOI 10.1242/jcs.244152
   Deo P, 2020, NAT MICROBIOL, V5, P1418, DOI 10.1038/s41564-020-0773-2
   Ding YH, 2021, J HEMATOL ONCOL, V14, DOI 10.1186/s13045-020-01016-8
   Dubrot J, 2014, J EXP MED, V211, P1153, DOI 10.1084/jem.20132000
   Fan ZP, 2021, J BONE ONCOL, V29, DOI 10.1016/j.jbo.2021.100378
   Gazouli I, 2021, CANCERS, V13, DOI 10.3390/cancers13081757
   Ghasemi F, 2020, SCI REP-UK, V10, DOI 10.1038/s41598-020-71775-4
   Hashimoto K, 2020, DIAGNOSTICS, V10, DOI 10.3390/diagnostics10080528
   Hoffman HM, 2010, CURR ALLERGY ASTHM R, V10, P229, DOI 10.1007/s11882-010-0109-z
   Jiang F, 2021, J IMMUNOL RES, V2021, DOI 10.1155/2021/5523832
   Johnson AM, 2020, J IMMUNOL, V204, P2295, DOI 10.4049/jimmunol.1900778
   Ju AJ, 2021, FRONT ONCOL, V11, DOI 10.3389/fonc.2021.709077
   Ju XL, 2021, BIOCHIMIE, V185, P78, DOI 10.1016/j.biochi.2021.03.007
   Judge SJ, 2020, J IMMUNOTHER CANCER, V8, DOI 10.1136/jitc-2020-001355
   Kang R, 2018, CELL HOST MICROBE, V24, P97, DOI 10.1016/j.chom.2018.05.009
   Karin M, 2022, CELL MOL IMMUNOL, V19, P59, DOI 10.1038/s41423-021-00756-y
   Kayagaki N, 2015, NATURE, V526, P666, DOI 10.1038/nature15541
   Li K, 2016, INT J MOL SCI, V17, DOI 10.3390/ijms17010018
   Li LS, 2021, CANCER SCI, V112, P3979, DOI 10.1111/cas.15059
   Li LS, 2020, CANCER MANAG RES, V12, P3033, DOI 10.2147/CMAR.S246948
   Li M, 2021, CELL DEATH DIS, V12, DOI 10.1038/s41419-021-04057-0
   Ligon JA, 2021, J IMMUNOTHER CANCER, V9, DOI 10.1136/jitc-2020-001772
   Lin HYJ, 2021, BIOMED PHARMACOTHER, V136, DOI 10.1016/j.biopha.2020.111202
   Lin RJ, 2020, INT J CLIN EXP PATHO, V13, P3149
   Lin SL, 2020, FEBS OPEN BIO, V10, P1295, DOI 10.1002/2211-5463.12880
   Lin WL, 2021, CELL DEATH DISCOV, V7, DOI 10.1038/s41420-021-00557-2
   Liu X, 2021, NAT REV DRUG DISCOV, V20, P384, DOI 10.1038/s41573-021-00154-z
   Loveless R, 2021, J EXP CLIN CANC RES, V40, DOI 10.1186/s13046-021-02065-8
   Lu XX, 2021, CANCERS, V13, DOI 10.3390/cancers13143620
   Lu YC, 2017, J CLIN ONCOL, V35, P3322, DOI 10.1200/JCO.2017.74.5463
   Mantovani A, 2018, IMMUNOL REV, V281, P57, DOI 10.1111/imr.12614
   Na ZJ, 2021, FRONT GENET, V12, DOI 10.3389/fgene.2021.542457
   Ni SJ, 2021, FRONT ONCOL, V10, DOI 10.3389/fonc.2020.606765
   Pan JH, 2021, FRONT GENET, V12, DOI 10.3389/fgene.2021.739470
   Park JA, 2020, J HEMATOL ONCOL, V13, DOI 10.1186/s13045-020-01012-y
   Protti MP, 2020, FRONT CELL DEV BIOL, V8, DOI 10.3389/fcell.2020.00040
   Qi W, 2021, PATHOL ONCOL RES, V27, DOI 10.3389/pore.2021.1609782
   Rojas GA, 2021, INT J CANCER, V149, P1044, DOI 10.1002/ijc.33673
   Santiago L, 2020, CELL REP, V32, DOI 10.1016/j.celrep.2020.107847
   Shao W, 2021, FRONT CELL DEV BIOL, V9, DOI 10.3389/fcell.2021.676485
   Shi HD, 2021, FRONT GENET, V11, DOI 10.3389/fgene.2020.616998
   Shin C, 2021, MOL THER-ONCOLYTICS, V22, P166, DOI 10.1016/j.omto.2021.08.005
   Skotte NH, 2017, CELL DEATH DIFFER, V24, P433, DOI 10.1038/cdd.2016.139
   Subramanian A, 2005, P NATL ACAD SCI USA, V102, P15545, DOI 10.1073/pnas.0506580102
   Tang ZX, 2020, LIFE SCI, V257, DOI 10.1016/j.lfs.2020.118065
   Titov A, 2021, CANCERS, V13, DOI 10.3390/cancers13040743
   van Daalen KR, 2020, FRONT IMMUNOL, V11, DOI 10.3389/fimmu.2020.00931
   Vervliet T, 2016, ONCOGENE, V35, P5079, DOI 10.1038/onc.2016.31
   Wang HF, 2021, AGING-US, V13, P14456, DOI 10.18632/aging.103556
   Wang SD, 2016, INT IMMUNOPHARMACOL, V38, P81, DOI 10.1016/j.intimp.2016.05.016
   Wang WJ, 2018, J DIGEST DIS, V19, P74, DOI 10.1111/1751-2980.12576
   Wang XW, 2021, FRONT CELL DEV BIOL, V9, DOI 10.3389/fcell.2021.696878
   Wang YL, 2016, ONCOL REP, V35, P2053, DOI 10.3892/or.2016.4569
   Wang ZX, 2019, ONCOL LETT, V18, P4535, DOI 10.3892/ol.2019.10816
   Wen R, 2018, J CELL BIOCHEM, V119, P8737, DOI 10.1002/jcb.27251
   Wu DQ, 2021, FRONT ONCOL, V11, DOI 10.3389/fonc.2021.698811
   Wu YQ, 2019, J CELL PHYSIOL, V234, P13571, DOI 10.1002/jcp.28035
   Xia XJ, 2019, CELL DEATH DIS, V10, DOI 10.1038/s41419-019-1883-8
   Xing X, 2021, FRONT ONCOL, V11, DOI 10.3389/fonc.2021.732058
   Yao Q, 2020, J CELL MOL MED, V24, P14293, DOI 10.1111/jcmm.16046
   Ye Y, 2021, CELL DEATH DISCOV, V7, DOI 10.1038/s41420-021-00451-x
   Zhang B, 2021, MOL MED, V27, DOI 10.1186/s10020-021-00328-w
   Zheng M, 2020, IMMUNOL REV, V297, P26, DOI 10.1111/imr.12909
   Zheng M, 2020, CELL, V181, P674, DOI 10.1016/j.cell.2020.03.040
   Zhou CB, 2019, BBA-REV CANCER, V1872, P1, DOI 10.1016/j.bbcan.2019.05.001
   Zhou YL, 2018, BIOCHEM BIOPH RES CO, V500, P966, DOI 10.1016/j.bbrc.2018.04.217
   Zhou ZW, 2020, SCIENCE, V368, P965, DOI 10.1126/science.aaz7548
NR 77
TC 20
Z9 20
U1 2
U2 16
PU FRONTIERS MEDIA SA
PI LAUSANNE
PA AVENUE DU TRIBUNAL FEDERAL 34, LAUSANNE, CH-1015, SWITZERLAND
EI 1664-8021
J9 FRONT GENET
JI Front. Genet.
PD NOV 26
PY 2021
VL 12
AR 780780
DI 10.3389/fgene.2021.780780
PG 16
WC Genetics & Heredity
WE Science Citation Index Expanded (SCI-EXPANDED)
SC Genetics & Heredity
GA XQ7EC
UT WOS:000731706600001
PM 34899864
OA gold, Green Published
DA 2023-12-20
ER

PT J
AU He, JM
   Zhang, WK
   Zhou, XZ
   Yan, WQ
   Wang, Z
AF He, Jiaming
   Zhang, Wenkan
   Zhou, Xiaozhong
   Yan, Weiqi
   Wang, Zhan
TI Aloin induced apoptosis by enhancing autophagic flux through the
   PI3K/AKT axis in osteosarcoma
SO CHINESE MEDICINE
LA English
DT Article
DE Aloin; Network pharmacology; Molecular docking; Autophagy; Osteosarcoma
ID DRUG TARGET IDENTIFICATION; REGULATE AUTOPHAGY; WEB SERVER; BREAST;
   CANCER
AB Background Osteosarcoma is a malignant tumor of bone and soft tissue in adolescents. Due to its tumor biological behavior pattern, osteosarcoma usually generates poor prognosis. Autophagy is an important self-defense mechanism in osteosarcoma. Methods Cell viability in IC50 testing and reverse assays was examined by the MTT assay. Cell apoptosis conditions were examined by flow cytometry, Hoechst 33,342 staining and apoptosis-related protein immunoblotting. Autophagy conditions were tested by autophagy-related protein immunoblotting, transmission electron microscopic observation and dual fluorescence autophagy flux detection. The possible targets of aloin were screened out by network pharmacology and bioinformatic methods. Osteosarcoma xenografts in nude BALB/c mice were the model for in vivo research on tumor suppression, autophagy induction, pathway signaling and toxicity tests. In vivo bioluminescence imaging systems, immunohistochemical assays, and gross tumor volume comparisons were applied as the main research methods in vivo. Results Aloin induced osteosarcoma apoptosis in a dose-dependent manner. Its possible effects on the PI3K/AKT pathway were screened out by network pharmacology methods. Aloin increased autophagic flux in osteosarcoma by downregulating the PI3K/AKT pathway. Aloin promoted autophagic flux in the osteosarcoma cell lines HOS and MG63 in a dose-dependent manner by promoting autophagosome formation. Chloroquine reversed the apoptosis-promoting and autophagy-enhancing effects of aloin. Autophagy induced by starvation and rapamycin significantly enhanced the autophagic flux and apoptosis induced by aloin, which verified the role of the PI3K/AKT axis in the pharmacological action of aloin. Therapeutic effects, autophagy enhancement and regulatory effects on the PI3K/AKT/mTOR pathway were demonstrated in a nude mouse xenogeneic osteosarcoma transplantation model. Conclusions Aloin inhibited the proliferation of osteosarcoma by inhibiting the PI3K/AKT/mTOR pathway, increasing autophagic flux and promoting the apoptosis of osteosarcoma cells.
C1 [He, Jiaming; Zhang, Wenkan; Zhou, Xiaozhong; Yan, Weiqi; Wang, Zhan] Zhejiang Univ, Sch Med, Dept Orthoped Surg, Affiliated Hosp 2, Hangzhou, Zhejiang, Peoples R China.
   [He, Jiaming; Zhang, Wenkan; Zhou, Xiaozhong; Yan, Weiqi; Wang, Zhan] Zhejiang Univ, Sch Med, Affiliated Hosp 2, Hangzhou, Zhejiang, Peoples R China.
   [He, Jiaming; Zhang, Wenkan; Zhou, Xiaozhong; Yan, Weiqi; Wang, Zhan] Key Lab Motor Syst Dis Res & Precis Therapy Zheji, Hangzhou, Zhejiang, Peoples R China.
C3 Zhejiang University; Zhejiang University
RP Yan, WQ; Wang, Z (通讯作者)，Zhejiang Univ, Sch Med, Dept Orthoped Surg, Affiliated Hosp 2, Hangzhou, Zhejiang, Peoples R China.
EM wyan@zju.edu.cn; wangzhanhz@zju.edu.cn
OI Wang, Zhan/0000-0003-0955-5822
FU China Postdoctoral Science Foundation [2021M692792]; National Natural
   Science Foundation of China [81772325, 82103499]
FX This work was supported by China Postdoctoral Science Foundation
   (2021M692792) and was granted from the National Natural Science
   Foundation of China (No. 81772325, No.82103499).
CR Arndt CAS, 1999, NEW ENGL J MED, V341, P342, DOI 10.1056/NEJM199907293410507
   Bielack Stefan S, 2016, F1000Res, V5, P2767
   Boudreau MD, 2017, TOXICOL SCI, V158, P302, DOI 10.1093/toxsci/kfx105
   Buenz EJ, 2008, TOXICOL IN VITRO, V22, P422, DOI 10.1016/j.tiv.2007.10.013
   Chen MZ, 2019, J CHEM INF MODEL, V59, P1283, DOI 10.1021/acs.jcim.8b00623
   Esmat AY, 2006, CANCER BIOL THER, V5, P97, DOI 10.4161/cbt.5.1.2347
   Esmat AY, 2005, CANCER BIOL THER, V4, P108
   Fu LL, 2013, INT J BIOCHEM CELL B, V45, P921, DOI 10.1016/j.biocel.2013.02.007
   Furuya D, 2005, EXP CELL RES, V307, P26, DOI 10.1016/j.yexcr.2005.02.023
   Garcia-Lezana T, 2021, ADV CANCER RES, V149, P63, DOI 10.1016/bs.acr.2020.10.002
   Hieke N, 2015, AUTOPHAGY, V11, P1471, DOI 10.1080/15548627.2015.1068488
   Isakoff MS, 2015, J CLIN ONCOL, V33, P3029, DOI 10.1200/JCO.2014.59.4895
   Itakura E, 2010, AUTOPHAGY, V6, P764, DOI 10.4161/auto.6.6.12709
   Kamada Y, 2010, MOL CELL BIOL, V30, P1049, DOI 10.1128/MCB.01344-09
   Kim J, 2011, NAT CELL BIOL, V13, P132, DOI 10.1038/ncb2152
   Kim M, 2017, AUTOPHAGY, V13, P149, DOI 10.1080/15548627.2016.1239676
   Kundu M, 2008, ANNU REV PATHOL-MECH, V3, P427, DOI 10.1146/annurev.pathmechdis.2.010506.091842
   Lalaoui N, 2015, SEMIN CELL DEV BIOL, V39, P63, DOI 10.1016/j.semcdb.2015.02.003
   Lindsey BA, 2017, RHEUMATOL THER, V4, P25, DOI 10.1007/s40744-016-0050-2
   Liu XF, 2010, NUCLEIC ACIDS RES, V38, pW609, DOI 10.1093/nar/gkq300
   Mandell MA, 2014, DEV CELL, V30, P394, DOI 10.1016/j.devcel.2014.06.013
   Mariño G, 2014, NAT REV MOL CELL BIO, V15, P81, DOI 10.1038/nrm3735
   Miwa S, 2019, J ONCOL, V2019, DOI 10.1155/2019/7035045
   Niciforovic A, 2007, CANCER BIOL THER, V6, P1200
   Ottaviani G, 2009, CANCER TREAT RES, V152, P3, DOI 10.1007/978-1-4419-0284-9_1
   Petta I, 2016, MOL THER, V24, P707, DOI 10.1038/mt.2015.214
   Pettersen EF, 2004, J COMPUT CHEM, V25, P1605, DOI 10.1002/jcc.20084
   Picci P, 2010, ANN ONCOL, V21, P1366, DOI 10.1093/annonc/mdp502
   Rodon J, 2013, NAT REV CLIN ONCOL, V10, P143, DOI 10.1038/nrclinonc.2013.10
   Russell RC, 2014, CELL RES, V24, P42, DOI 10.1038/cr.2013.166
   Sánchez M, 2020, MOLECULES, V25, DOI 10.3390/molecules25061324
   Saraf AJ, 2018, FRONT ONCOL, V8, DOI 10.3389/fonc.2018.00004
   Shanware NP, 2013, ANNU REV PHARMACOL, V53, P89, DOI 10.1146/annurev-pharmtox-010611-134717
   Sui XB, 2011, AUTOPHAGY, V7, P565, DOI 10.4161/auto.7.6.14073
   Sun H, 2018, BMC BIOINFORMATICS, V19, DOI 10.1186/s12859-018-2346-4
   Sun SY, 2010, AUTOPHAGY, V6, P184, DOI 10.4161/auto.6.1.10816
   Tabolacci C, 2013, AMINO ACIDS, V44, P293, DOI 10.1007/s00726-011-1166-x
   Wang SY, 2020, J CANCER, V11, P69, DOI 10.7150/jca.36588
   Wang X, 2017, NUCLEIC ACIDS RES, V45, pW356, DOI 10.1093/nar/gkx374
   Wang X, 2016, J CHEM INF MODEL, V56, P1175, DOI 10.1021/acs.jcim.5b00690
   Wang Y, 2019, ADV EXP MED BIOL, V1206, P67, DOI 10.1007/978-981-15-0602-4_3
   Wang ZN, 2019, FRONT IMMUNOL, V10, DOI 10.3389/fimmu.2019.01114
   Wu QH, 2019, MED RES REV, V39, P2082, DOI 10.1002/med.21574
   Yang ZF, 2009, CURR TOP MICROBIOL, V335, P1, DOI 10.1007/978-3-642-00302-8_1
   Yao Z, 2017, CELL DEATH DIS, V8, DOI 10.1038/cddis.2017.35
NR 45
TC 5
Z9 7
U1 3
U2 18
PU BMC
PI LONDON
PA CAMPUS, 4 CRINAN ST, LONDON N1 9XW, ENGLAND
SN 1749-8546
J9 CHIN MED-UK
JI Chin. Med.
PD NOV 24
PY 2021
VL 16
IS 1
AR 123
DI 10.1186/s13020-021-00520-4
PG 21
WC Integrative & Complementary Medicine; Pharmacology & Pharmacy
WE Science Citation Index Expanded (SCI-EXPANDED)
SC Integrative & Complementary Medicine; Pharmacology & Pharmacy
GA XC7UJ
UT WOS:000722214900001
PM 34819120
OA gold, Green Published
DA 2023-12-20
ER

PT J
AU Choi, LY
   Kim, MH
   Yang, WM
AF Choi, La Yoon
   Kim, Mi Hye
   Yang, Woong Mo
TI Promotion of osteogenesis by Sweroside via <i>BMP2</i>-involved
   signaling in postmenopausal osteoporosis
SO PHYTOTHERAPY RESEARCH
LA English
DT Article
DE bone formation; osteoblasts; postmenopausal osteoporosis; Sweroside
ID MESENCHYMAL STEM-CELLS; BONE-FORMATION; OSTEOBLAST DIFFERENTIATION;
   SODIUM-FLUORIDE; PATHOGENESIS; REPLACEMENT; FRACTURE
AB Phlomis umbrosa has been traditionally used for bone diseases in traditional Korean Medicine. Sweroside (SOS), marker compounds of P. umbrosa, has been known to promote osteoblast differentiation. In this study, ameliorative effects of SOS on osteoporosis and potential target pathway were investigated. Ovariectomized mice were administered three doses of SOS three times a week for 4 weeks after inducing osteoporosis. Bone mineral content (BMC) and bone mineral density (BMD) were analyzed by dual energy X-ray absorptiometry. A human osteosarcoma cell line (SaOS-2) was differentiated to clarify the promoting effects of SOS on osteoblast differentiation and bone formation. Osteoblastic bone-forming markers were evaluated in lumbar vertebrae (LV) and mineralized SaOS-2 cells. SOS markedly elevated BMC and BMD levels and attenuated the bone marrow adipocytes in the femoral shaft. SOS increased the formation of bone matrix in SaOS-2 cells. Bone morphogenetic protein-2 (BMP2) and runt-related transcription factor 2 (CBFA1) in LV and SaOS-2 cells were up-regulated by SOS. SOS increased alkaline phosphatase (ALPL), osteopontin (SPP1), and bone sialoprotein-1 (BSPH1). In conclusion, SOS induced the formation of mineralized bone matrix by regulating BMP2/CBFA1-mediated molecules. Therefore, SOS could be a therapeutic compound of treatment for osteoporosis by producing the new bone matrix.
C1 [Choi, La Yoon; Kim, Mi Hye; Yang, Woong Mo] Kyung Hee Univ, Coll Korean Med, Dept Convergence Korean Med Sci, 26 Kyungheedae Ro, Seoul 02447, South Korea.
C3 Kyung Hee University
RP Yang, WM (通讯作者)，Kyung Hee Univ, Coll Korean Med, Dept Convergence Korean Med Sci, 26 Kyungheedae Ro, Seoul 02447, South Korea.
EM wmyang@khu.ac.kr
OI Yang, Woong Mo/0000-0001-5308-2386
FU National Research Foundation of Korea [NRF-2019R1I1A2A01063598]
FX National Research Foundation of Korea, Grant/Award Number:
   NRF-2019R1I1A2A01063598
CR ARNAUD CD, 1990, ANNU REV NUTR, V10, P397, DOI 10.1146/annurev.nu.10.070190.002145
   Bartolozzi E, 2015, CLIN CASES MINER BON, V12, P111, DOI 10.11138/ccmbm/2015.12.2.111
   Bi HD, 2017, FRONT MED-LAUSANNE, V4, DOI 10.3389/fmed.2017.00234
   Blair HC, 2017, TISSUE ENG PART B-RE, V23, P268, DOI [10.1089/ten.teb.2016.0454, 10.1089/ten.TEB.2016.0454]
   Brown JP, 2014, CAN FAM PHYSICIAN, V60, P324
   Chun JM, 2021, PHYTOMEDICINE, V81, DOI 10.1016/j.phymed.2020.153429
   DELMAS PD, 1993, OSTEOPOROSIS INT, V3, pS81
   Ding Y, 2019, J CELL BIOCHEM, V120, P16025, DOI 10.1002/jcb.28882
   Dirckx N, 2013, BIRTH DEFECTS RES C, V99, P170, DOI 10.1002/bdrc.21047
   Eastell R, 2016, NAT REV DIS PRIMERS, V2, DOI [10.1038/nrdp.2016.70, 10.1038/nrdp.2016.69]
   ELKHOURY GY, 1982, AM J ROENTGENOL, V139, P39, DOI 10.2214/ajr.139.1.39
   Gambacciani M, 2014, MENOPAUSE REV, V13, P213, DOI 10.5114/pm.2014.44996
   Go GY, 2021, J FOOD BIOCHEM, V45, DOI 10.1111/jfbc.13705
   Goldstein SR, 2002, AM J OBSTET GYNECOL, V187, P521, DOI 10.1067/mob.2002.123938
   HALL BK, 1987, BONE, V8, P111, DOI 10.1016/8756-3282(87)90079-2
   Jang SA, 2018, OXID MED CELL LONGEV, V2018, DOI 10.1155/2018/7280342
   Jeong YT, 2015, CHEM-BIOL INTERACT, V238, P33, DOI 10.1016/j.cbi.2015.05.022
   Kawai M, 2012, J INTERN MED, V272, P317, DOI 10.1111/j.1365-2796.2012.02564.x
   KESHAWARZ NM, 1984, METAB BONE DIS RELAT, V5, P223, DOI 10.1016/0221-8747(84)90063-8
   Kim Sung-Jin, 2019, International Journal of Oral Biology, V44, P1
   Komori T, 2010, ADV EXP MED BIOL, V658, P43, DOI 10.1007/978-1-4419-1050-9_5
   Kuo TR, 2017, BIOMARK RES, V5, DOI 10.1186/s40364-017-0097-4
   Lane NE, 2006, AM J OBSTET GYNECOL, V194, pS3, DOI 10.1016/j.ajog.2005.08.047
   Langdahl Bente Lomholt, 2018, J Bone Metab, V25, P133, DOI 10.11005/jbm.2018.25.3.133
   Lee D, 2016, MOLECULES, V21, DOI 10.3390/molecules21040461
   Lee JE, 2019, BIOMED REP, V10, P17, DOI 10.3892/br.2018.1172
   Li J, 2016, INT J MOL MED, V37, P901, DOI 10.3892/ijmm.2016.2490
   Li YT, 2020, AGING-US, V12, P2226, DOI 10.18632/aging.102742
   Lips P, 2005, OSTEOPOROSIS INT, V16, P447, DOI 10.1007/s00198-004-1762-7
   Lips P, 2011, BEST PRACT RES CL EN, V25, P585, DOI 10.1016/j.beem.2011.05.002
   Liu DB, 2018, MED SCI MONITOR, V24, P4363, DOI 10.12659/MSM.905958
   Lyu HC, 2020, ANN INTERN MED, V173, P516, DOI 10.7326/M20-0882
   신다솜, 2016, [Journal of Korean Medicine, 대한한의학회지], V37, P39
   Machann J, 2008, EUR J RADIOL, V67, P275, DOI 10.1016/j.ejrad.2008.02.032
   Pino AM, 2012, BIOL RES, V45, P279, DOI 10.4067/S0716-97602012000300009
   MCQUILLAN DJ, 1995, BONE, V16, P415
   Ministry of Food and Drug Safety, 2016, KOR PHARM, V11
   Muruganandan S, 2018, CURR OSTEOPOROS REP, V16, P434, DOI 10.1007/s11914-018-0451-y
   Nordin BEC, 1996, J BONE MINER RES, V11, P849
   PARFITT AM, 1995, J BONE MINER RES, V10, P466
   du Sert NP, 2020, J PHYSIOL-LONDON, V598, P3793, DOI 10.1113/JP280389
   Piao CD, 2019, BIOMED ENG-BIOMED TE, V64, P721, DOI 10.1515/bmt-2018-0087
   Seeman E, 2009, CRIT REV EUKAR GENE, V19, P219, DOI 10.1615/CritRevEukarGeneExpr.v19.i3.40
   Shin Y, 2021, PLANTS-BASEL, V10, DOI 10.3390/plants10061132
   Silverman Stuart L, 2010, Curr Osteoporos Rep, V8, P151, DOI 10.1007/s11914-010-0025-0
   Sun H, 2013, FITOTERAPIA, V84, P174, DOI 10.1016/j.fitote.2012.11.010
   Veldhuis-Vlug AG, 2018, J INTERN MED, V283, P121, DOI 10.1111/joim.12718
   Villareal DT, 2001, JAMA-J AM MED ASSOC, V286, P815, DOI 10.1001/jama.286.7.815
   Vinogradova Y, 2019, BMJ-BRIT MED J, V364, DOI 10.1136/bmj.k4810
   Vortkamp A, 1998, MECH DEVELOP, V71, P65, DOI 10.1016/S0925-4773(97)00203-7
   Wade-Gueye NM, 2010, ENDOCRINOLOGY, V151, P5103, DOI 10.1210/en.2010-0091
   Wang CC, 2020, MOLECULES, V25, DOI 10.3390/molecules25020287
   Wang L, 2016, OSTEOPOROSIS INT, V27, P153, DOI 10.1007/s00198-015-3225-8
   Wu QC, 2020, PHYTOMEDICINE, V68, DOI 10.1016/j.phymed.2019.153146
   Wu XB, 2003, J CLIN INVEST, V112, P924, DOI 10.1172/JCI200315543
   Yang G, 2020, INT J MOL SCI, V21, DOI 10.3390/ijms21082790
   Yang N, 2014, J BONE MINER METAB, V32, P252, DOI 10.1007/s00774-013-0496-z
   Zajdel A, 2017, ACTA BIOCHIM POL, V64, P365, DOI 10.18388/abp.2016_1488
   Zhang Q, 2020, BMC COMPLEMENT MED, V20, DOI [10.1186/s12906-020-02895-7, 10.1186/s12877-020-01737-y]
   Zhang W, 2018, AM J CLIN EXP IMMUNO, V7, P40
   Zhou SH, 2003, MOL ENDOCRINOL, V17, P56, DOI 10.1210/me.2002-0210
NR 61
TC 5
Z9 5
U1 1
U2 9
PU WILEY
PI HOBOKEN
PA 111 RIVER ST, HOBOKEN 07030-5774, NJ USA
SN 0951-418X
EI 1099-1573
J9 PHYTOTHER RES
JI Phytother. Res.
PD DEC
PY 2021
VL 35
IS 12
BP 7050
EP 7063
DI 10.1002/ptr.7336
EA NOV 2021
PG 14
WC Chemistry, Medicinal; Pharmacology & Pharmacy
WE Science Citation Index Expanded (SCI-EXPANDED)
SC Pharmacology & Pharmacy
GA XS4FK
UT WOS:000721945800001
PM 34818696
DA 2023-12-20
ER

PT J
AU Wang, HF
   Li, J
   Qin, J
   Li, J
   Chen, YS
   Song, DL
   Zeng, HS
   Wang, S
AF Wang, Haifeng
   Li, Jing
   Qin, Jie
   Li, Jie
   Chen, Yishen
   Song, Dongliang
   Zeng, Haishan
   Wang, Shuang
TI Investigating the cellular responses of osteosarcoma to cisplatin by
   confocal Raman microspectroscopy
SO JOURNAL OF PHOTOCHEMISTRY AND PHOTOBIOLOGY B-BIOLOGY
LA English
DT Article
DE Confocal Raman microspectroscopy; Osteosarcoma cell; Cisplatin; Cell
   responses; Principal component analysis-support vector; machine; K-means
   cluster analysis
ID SQUARES MCR-ALS; SPECTROSCOPY; CELLS; CLASSIFICATION; MECHANISMS;
   GUANINE; TISSUE
AB Confocal Raman Microspectroscopy (CRM) was employed to clarify the cellular response of cisplatin in osteosarcoma (OS) cells with different dosages and incubation times. The K7M2 mouse osteosarcoma cells were treated by cisplatin in 0 mu M (UT group), 20 mu M (20 T group), and 40 mu M (40 T group) doses for 24-h (24H group) and 48-h (48H group), respectively. Raman spectroscopy was utilized to analyze the drug induced variations of intracellular biochemical components in osteosarcoma cells. The spectral results shows that the main changes in its biochemical composition come from nucleic acids. By adopting three different kernel functions (linear, polynomial, and Gaussian radial basis function (RBF)), principal component analysis combined with support vector machine models (PCA-SVM) was built to address the spectral variations among all investigated groups. Meanwhile, multivariate curve resolution alternating least squares (MCR-ALS) was further utilized to discuss on the chemical interpretation on the acquired spectral results. Moreover, Raman spectral images, which is reconstructed by K-means cluster analysis (KCA) with point-scanned hyperspectral dataset, was applied to illustrate the drug induced compositional and morphological variations in each subcellular region. The achieved results not only prove the application potential of Raman based analytical technique in non-labeled intracellular studies, but also illustrate the detailed compositional and structural information of cisplatin induced OS cell responses from the perspective of multivariate analysis and imaging of Raman spectroscopy.
C1 [Wang, Haifeng; Li, Jie; Chen, Yishen; Song, Dongliang; Wang, Shuang] Northwest Univ, Inst Photon & Photon Technol, State Key Lab Photon Technol Western China Energy, Xian 710127, Shaanxi, Peoples R China.
   [Li, Jing; Qin, Jie] Xi An Jiao Tong Univ, Dept Orthoped, Affiliated Hosp 2, Xian 710004, Shaanxi, Peoples R China.
   [Zeng, Haishan] BC Canc Res Ctr, Imaging Unit, Integrat Oncol Dept, Vancouver, BC V5Z 1L3, Canada.
C3 Northwest University Xi'an; Xi'an Jiaotong University; British Columbia
   Cancer Agency
RP Qin, J (通讯作者)，Xi An Jiao Tong Univ, Dept Orthoped, Affiliated Hosp 2, Xian 710004, Shaanxi, Peoples R China.; Wang, S (通讯作者)，Northwest Univ, Inst Photon & Photon Technol, State Key Lab Photon Technol Western China Energy, Guodu Educ & Technol Ind Zone, 1 Xuefu Ave, Xian 710127, Shaanxi, Peoples R China.
EM icyhawk@163.com; swang@nwu.edu.cn
RI wang, jian/HRB-9588-2023
FU National Natural Science Foundation of China [61911530695]
FX This work was supported by the National Natural Science Foundation of
   China (61911530695) .
CR Ando M, 2011, APPL SPECTROSC, V65, P488, DOI 10.1366/10-06196
   Baik MH, 2003, J AM CHEM SOC, V125, P14082, DOI 10.1021/ja036960d
   de Carvalho ALMB, 2016, FARADAY DISCUSS, V187, P273, DOI 10.1039/c5fd00148j
   BECK DJ, 1973, J BACTERIOL, V116, P1247, DOI 10.1128/JB.116.3.1247-1252.1973
   Benabou S, 2019, NUCLEIC ACIDS RES, V47, P6590, DOI 10.1093/nar/gkz522
   Bergner N, 2012, CHEMOMETR INTELL LAB, V117, P224, DOI 10.1016/j.chemolab.2012.02.008
   Bodzas A, 2020, FRONT BIOENG BIOTECH, V8, DOI 10.3389/fbioe.2020.01005
   Carrle D, 2006, INT ORTHOP, V30, P445, DOI 10.1007/s00264-006-0192-x
   Chan JW, 2006, BIOPHYS J, V90, P648, DOI 10.1529/biophysj.105.066761
   Chen SQ, 2020, ENVIRON HEALTH-GLOB, V19, DOI 10.1186/s12940-020-00653-3
   Chen YS, 2021, J RAMAN SPECTROSC, V52, P1428, DOI 10.1002/jrs.6177
   Dasari S, 2014, EUR J PHARMACOL, V740, P364, DOI 10.1016/j.ejphar.2014.07.025
   Dickson MA, 2016, ANN ONCOL, V27, P1855, DOI 10.1093/annonc/mdw281
   Draux F, 2011, ANALYST, V136, P2718, DOI 10.1039/c0an00998a
   Fan TMM, 2020, FRONT ONCOL, V10, DOI 10.3389/fonc.2020.00013
   Farhane Z, 2015, ANALYST, V140, P4212, DOI 10.1039/c5an00256g
   FRAVAL HNA, 1978, MUTAT RES, V51, P121, DOI 10.1016/0027-5107(78)90014-3
   Gong YZ, 2018, CELL PHYSIOL BIOCHEM, V49, P1168, DOI 10.1159/000493295
   Gorrini C, 2013, NAT REV DRUG DISCOV, V12, P931, DOI 10.1038/nrd4002
   Gromski PS, 2014, ANAL CHIM ACTA, V829, P1, DOI 10.1016/j.aca.2014.03.039
   Gurunathan S, 2019, NANOMATERIALS-BASEL, V9, DOI 10.3390/nano9050787
   Hedegaard M, 2011, THEOR CHEM ACC, V130, P1249, DOI 10.1007/s00214-011-0957-1
   Holditch SJ, 2019, INT J MOL SCI, V20, DOI 10.3390/ijms20123011
   Huang H, 2013, ANAL METHODS-UK, V5, P260, DOI 10.1039/c2ay25684c
   Isakoff MS, 2015, J CLIN ONCOL, V33, P3029, DOI 10.1200/JCO.2014.59.4895
   Jaumot J, 2015, CHEMOMETR INTELL LAB, V140, P1, DOI 10.1016/j.chemolab.2014.10.003
   Jiang KB, 2017, AM J CANCER RES, V7, P1407
   Jung GB, 2013, BIOMED OPT EXPRESS, V4, P2673, DOI 10.1364/BOE.4.002673
   Kamemoto LE, 2010, APPL SPECTROSC, V64, P255, DOI 10.1366/000370210790918364
   Kazemi Fatemeh, 2016, J Med Signals Sens, V6, P183
   Kim M, 2017, AUTOPHAGY, V13, P149, DOI 10.1080/15548627.2016.1239676
   Kim YJ, 2017, SCI REP-UK, V7, DOI 10.1038/srep41356
   Li J, 2021, BIOMED OPT EXPRESS, V12, P5514, DOI 10.1364/BOE.432933
   Li J, 2020, J BIOPHOTONICS, V13, DOI 10.1002/jbio.202000238
   Li J, 2020, SPECTROCHIM ACTA A, V239, DOI 10.1016/j.saa.2020.118372
   Li J, 2020, INT J MED SCI, V17, P577, DOI 10.7150/ijms.43506
   Li J, 2019, APPL MICROBIOL BIOT, V103, P6759, DOI 10.1007/s00253-019-09952-3
   Li SX, 2013, J BIOMED OPT, V18, DOI 10.1117/1.JBO.18.2.027008
   Liu B., 2021, DEV BIOL, V8
   Luts J, 2010, ANAL CHIM ACTA, V665, P129, DOI 10.1016/j.aca.2010.03.030
   Malini R, 2006, BIOPOLYMERS, V81, P179, DOI 10.1002/bip.20398
   da Costa MEM, 2019, CANCERS, V11, DOI 10.3390/cancers11070997
   Nawaz H, 2011, ANALYST, V136, P2450, DOI 10.1039/c1an15104e
   Nawaz H, 2010, ANALYST, V135, P3070, DOI 10.1039/c0an00541j
   Ruiz-Chica AJ, 2004, J RAMAN SPECTROSC, V35, P93, DOI 10.1002/jrs.1107
   Rygula A, 2013, J RAMAN SPECTROSC, V44, P1061, DOI 10.1002/jrs.4335
   Schie IW, 2014, ANALYST, V139, P2726, DOI 10.1039/c4an00250d
   Shim MG, 2000, PHOTOCHEM PHOTOBIOL, V72, P146, DOI 10.1562/0031-8655(2000)072<0146:IVNIRS>2.0.CO;2
   Smith JP, 2018, APPL SPECTROSC, V72, P404, DOI 10.1177/0003702817721715
   Sonenberg N, 2009, CELL, V136, P731, DOI 10.1016/j.cell.2009.01.042
   Song DL, 2021, J BIOPHOTONICS, V14, DOI 10.1002/jbio.202000456
   Taber A, 2020, NAT COMMUN, V11, DOI 10.1038/s41467-020-18640-0
   Wang HF, 2021, ANAL METHODS-UK, V13, P2527, DOI 10.1039/d1ay00626f
   Wang L, 2014, MOL CANCER, V13, DOI 10.1186/1476-4598-13-139
   Widjaja E, 2008, INT J ONCOL, V32, P653
   Wojtaszek JL, 2019, CELL, V178, P152, DOI 10.1016/j.cell.2019.05.028
   Zhang JH, 2018, BRIT J CLIN PHARMACO, V84, P2615, DOI 10.1111/bcp.13720
   Zhang X, 2013, ANAL CHIM ACTA, V762, P25, DOI 10.1016/j.aca.2012.11.043
NR 58
TC 3
Z9 3
U1 2
U2 14
PU ELSEVIER SCIENCE SA
PI LAUSANNE
PA PO BOX 564, 1001 LAUSANNE, SWITZERLAND
SN 1011-1344
EI 1873-2682
J9 J PHOTOCH PHOTOBIO B
JI J. Photochem. Photobiol. B-Biol.
PD JAN
PY 2022
VL 226
AR 112366
DI 10.1016/j.jphotobiol.2021.112366
EA NOV 2021
PG 13
WC Biochemistry & Molecular Biology; Biophysics
WE Science Citation Index Expanded (SCI-EXPANDED)
SC Biochemistry & Molecular Biology; Biophysics
GA YJ0XV
UT WOS:000744263200002
PM 34826719
DA 2023-12-20
ER

PT J
AU Chavalle, T
   Chamel, G
   Denoeux, P
   Lajoinie, M
   Sayag, D
   Berny, P
   Ponce, F
AF Chavalle, Thomas
   Chamel, Gabriel
   Denoeux, Pauline
   Lajoinie, Mathilde
   Sayag, David
   Berny, Philippe
   Ponce, Frederique
TI Are severe adverse events commonly observed in dogs during cancer
   chemotherapy? A retrospective study on 155 dogs
SO VETERINARY AND COMPARATIVE ONCOLOGY
LA English
DT Article
DE canine; chemotherapy; oncology; side effects; toxicity
ID TRANSITIONAL-CELL CARCINOMA; BODY-SURFACE AREA; II CLINICAL-TRIAL;
   CANINE MULTICENTRIC LYMPHOMA; PHASE-II; APPENDICULAR OSTEOSARCOMA;
   COMBINATION CHEMOTHERAPY; CARBOPLATIN CHEMOTHERAPY; HIGH-GRADE;
   PREDNISONE CHEMOTHERAPY
AB Overall prevalence of severe adverse events (sAE) has been poorly studied in veterinary medicine and peer-reviewed studies mostly focused on a single protocol, making it difficult to have a general overview. The aim of this retrospective study was to assess the frequency and risk factors of sAE secondary to various protocols of chemotherapy in dogs. Medical records of 155 dogs receiving chemotherapy between January 2013 and December 2018 were reviewed. Adverse events (AE) were graded according to Veterinary Comparative Oncology Group-common terminology criteria for AE (VCOG-CTCAE) grading system. Statistical analyses were performed to determine whether demographic, cancer type and chemotherapy protocol were associated with development of sAE and their consequences. AE were reported at least once in 124 (80%) dogs and sAE were observed in 50 (32.3%) dogs. Among them, 23 (14.8%) had gastro-intestinal and 31 (20.0%) had myelotoxic events. sAE led to hospitalisation in 37 (23.9%) dogs, to chemotherapy arrest in 12 (7.7%) dogs and to euthanasia or death in 9 (5.8%) dogs. Haematopoietic tumours were statistically associated with a higher frequency of sAE (p = .004), gastrointestinal sAE (p = .009) and hospitalisation (p = .004). A body weight over 10 kg was associated with less haematological sAE (p < .001). The use of a multi-agent protocol was highlighted as a risk factor for sAE (p = .038) and haematological sAE (p < .001). sAE following chemotherapy and leading to hospitalisation, chemo arrest or death were relatively common. A special attention during chemotherapy follow-up should be given to small dogs and those receiving multi-agent protocol or treated for haematopoietic tumours.
C1 [Chavalle, Thomas; Chamel, Gabriel; Lajoinie, Mathilde; Ponce, Frederique] Univ Lyon, Serv Cancerol, VetAgro Sup, Marcy Letoile, France.
   [Chamel, Gabriel; Berny, Philippe; Ponce, Frederique] Univ Lyon, VetAgro Sup, UR ICE, Marcy Letoile, France.
   [Denoeux, Pauline] Ctr Hosp Vet Atlantia, Serv Cancerol, Nantes, France.
   [Sayag, David] ONCOnseil Unite Expertise Oncol & Vet, Toulouse, France.
C3 VetAgro Sup; VetAgro Sup
RP Chavalle, T (通讯作者)，Univ Lyon, VetAgro Sup, Serv Cancerol, F-69280 Lyon, France.
EM thomas.chavalle@vetagro-sup.fr
RI Berny, Philippe/C-6945-2019; Denoeux, Pauline/GXV-2335-2022
OI Berny, Philippe/0000-0001-5007-3820; Denoeux,
   Pauline/0000-0001-6887-7595
CR Ahaus EA, 2000, J AM ANIM HOSP ASSOC, V36, P422, DOI 10.5326/15473317-36-5-422
   Allstadt SD, 2015, J VET INTERN MED, V29, P261, DOI 10.1111/jvim.12533
   ARRINGTON KA, 1994, AM J VET RES, V55, P1587
   Bailey D, 2003, J VET INTERN MED, V17, P199, DOI 10.1892/0891-6640(2003)017&lt;0199:CADCCF&gt;2.3.CO;2
   Bailey DB, 2008, J VET INTERN MED, V22, P1397, DOI 10.1111/j.1939-1676.2008.0196.x
   Bavcar S, 2017, VET J, V224, P1, DOI 10.1016/j.tvjl.2017.04.010
   Boria P A, 2005, Vet Comp Oncol, V3, P73, DOI 10.1111/j.1476-5810.2005.00070.x
   Boria PA, 2004, JAVMA-J AM VET MED A, V224, P388, DOI 10.2460/javma.2004.224.388
   Britton BM, 2014, VET COMP ONCOL, V12, P266, DOI 10.1111/vco.12001
   Burkholder WJ., 2000, Small Animal Clinical Nutrition, V4, P401
   Burton JH, 2013, VET COMP ONCOL, V11, P306, DOI 10.1111/j.1476-5829.2012.00324.x
   Chabner B.A., 2011, CANC CHEMOTHERAPY BI, P3
   Childress MO, 2016, JAVMA-J AM VET MED A, V249, P1067, DOI 10.2460/javma.249.9.1067
   Chretin JD, 2007, J VET INTERN MED, V21, P141, DOI 10.1892/0891-6640(2007)21[141:PTDCID]2.0.CO;2
   Chun R, 1997, J VET INTERN MED, V11, P279, DOI 10.1111/j.1939-1676.1997.tb00465.x
   Chun R., 2008, Withrow and MacEwen's Small Animal Clinical Oncology, P163
   Coffee C, 2020, VET COMP ONCOL, V18, P804, DOI 10.1111/vco.12622
   Cunha SCS., 2017, WORLD VET J, V7, P74, DOI DOI 10.5455/WVJ.20170896
   Curran K, 2016, VET COMP ONCOL, V14, P147, DOI 10.1111/vco.12163
   Dank G, 2014, VET COMP ONCOL, V12, P78, DOI 10.1111/j.1476-5829.2012.00338.x
   Fournier Q, 2021, VET COMP ONCOL, V19, P25, DOI 10.1111/vco.12631
   Frazier DL, 1998, J VET INTERN MED, V12, P272, DOI 10.1111/j.1939-1676.1998.tb02122.x
   Frimberger AE, 2016, J AM ANIM HOSP ASSOC, V52, P149, DOI 10.5326/JAAHA-MS-6315
   Garrett LD, 2002, J VET INTERN MED, V16, P704, DOI 10.1111/j.1939-1676.2002.tb02411.x
   Gillem J, 2017, VET COMP ONCOL, V15, P400, DOI 10.1111/vco.12176
   Giuffrida MA, 2016, JAVMA-J AM VET MED A, V249, P1079, DOI 10.2460/javma.249.9.1079
   Grant IA, 2008, J VET INTERN MED, V22, P388, DOI 10.1111/j.1939-1676.2008.0051.x
   Greenberg CB, 2007, J AM ANIM HOSP ASSOC, V43, P27, DOI 10.5326/0430027
   Greene SN, 2007, JAVMA-J AM VET MED A, V231, P1056, DOI 10.2460/javma.231.7.1056
   Guillen A, 2020, AUST VET J, V98, P69, DOI 10.1111/avj.12895
   Gustafson DL., 2013, WITHROW MACEWENS SMA, P182
   Harding K, 2018, VET COMP ONCOL, V16, P636, DOI 10.1111/vco.12433
   Hay JK, 2019, CAN VET J, V60, P1326
   HEADING KL, 2011, AUST VET J, V89, P109
   Hosoya K, 2009, J AM ANIM HOSP ASSOC, V45, P14, DOI 10.5326/0450014
   Ingrand I, 2020, BRIT J CLIN PHARMACO, V86, P711, DOI 10.1111/bcp.14159
   Ji NaNi, 2019, Journal of Veterinary Clinics, V36, P30, DOI 10.17555/jvc.2019.02.36.1.30
   Jugan MC, 2021, VET RECORD OPEN, V8, DOI 10.1002/vro2.2
   Knapp DW, 2013, J VET INTERN MED, V27, P126, DOI 10.1111/jvim.12013
   KNAPP DW, 1994, J VET INTERN MED, V8, P273, DOI 10.1111/j.1939-1676.1994.tb03232.x
   Kristal O, 2004, J VET INTERN MED, V18, P75, DOI 10.1892/0891-6640(2004)18&lt;75:HAWCLC&gt;2.0.CO;2
   Lane AE, 2012, AUST VET J, V90, P69, DOI 10.1111/j.1751-0813.2011.00878.x
   Lenz JA, 2016, J SMALL ANIM PRACT, V57, P429, DOI 10.1111/jsap.12500
   Lucroy MD, 1998, J VET INTERN MED, V12, P325, DOI 10.1111/j.1939-1676.1998.tb02130.x
   MacDonald VS, 2005, J VET INTERN MED, V19, P732, DOI 10.1892/0891-6640(2005)19[732:DLIEOT]2.0.CO;2
   Marconato L, 2019, VET COMP ONCOL, V17, P537, DOI 10.1111/vco.12519
   Marconato L, 2011, JAVMA-J AM VET MED A, V238, P1004, DOI 10.2460/javma.238.8.1004
   Marrington AM, 2012, VET COMP ONCOL, V10, P113, DOI 10.1111/j.1476-5829.2011.00281.x
   Mason SL, 2014, J SMALL ANIM PRACT, V55, P391, DOI 10.1111/jsap.12237
   Matsuyama A, 2017, J AM ANIM HOSP ASSOC, V53, P304, DOI 10.5326/JAAHA-MS-6540
   Murphy S, 2005, Vet Comp Oncol, V3, P222, DOI 10.1111/j.1476-5810.2005.00082.x
   Nebeker JR, 2004, ANN INTERN MED, V140, P795, DOI 10.7326/0003-4819-140-10-200405180-00009
   OGILVIE GK, 1994, J AM VET MED ASSOC, V205, P570
   OGILVIE GK, 1991, J AM VET MED ASSOC, V199, P613
   Ogilvie GK., 1998, J AM VET MED ASS, V195, p1584
   Olsen JA, 2018, VET MED SCI, V4, P237, DOI 10.1002/vms3.106
   PAGE RL, 1988, CANCER RES, V48, P288
   Parsons-Doherty M, 2014, CAN VET J, V55, P175
   Poirier VJ, 2004, J VET INTERN MED, V18, P536, DOI 10.1892/0891-6640(2004)18&lt;536:TDAEOV&gt;2.0.CO;2
   Price GS, 1998, J VET INTERN MED, V12, P267, DOI 10.1111/j.1939-1676.1998.tb02121.x
   Rassnick KM, 2008, J VET INTERN MED, V22, P1390, DOI 10.1111/j.1939-1676.2008.0195.x
   Rassnick KM, 2010, VET COMP ONCOL, V8, P138, DOI 10.1111/j.1476-5829.2010.00217.x
   Rau SE, 2010, J VET INTERN MED, V24, P1452, DOI 10.1111/j.1939-1676.2010.0611.x
   Richardson D, 2018, J AM ANIM HOSP ASSOC, V54, P144, DOI [10.5326/JAAHA-MS-6545, 10.5326/jaaha-ms-6545]
   Robat C, 2012, VET COMP ONCOL, V10, P174, DOI 10.1111/j.1476-5829.2011.00261.x
   Saam DE, 2011, JAVMA-J AM VET MED A, V238, P195, DOI 10.2460/javma.238.2.195
   Sauerbrey ML, 2007, JAVMA-J AM VET MED A, V230, P1866, DOI 10.2460/javma.230.12.1866
   Schmidt BR, 2001, J AM VET MED ASSOC, V218, P1783, DOI 10.2460/javma.2001.218.1783
   Sorenmo K, 2010, VET COMP ONCOL, V8, P196, DOI 10.1111/j.1476-5829.2010.00222.x
   Sorenmo KU, 2010, JAVMA-J AM VET MED A, V236, P650, DOI 10.2460/javma.236.6.650
   Sorenmo KU, 2004, J VET INTERN MED, V18, P209, DOI 10.1892/0891-6640(2004)18&lt;209:EATOAD&gt;2.0.CO;2
   Stiborova K, 2019, J SMALL ANIM PRACT, V60, P534, DOI 10.1111/jsap.13047
   Tew KD, 2008, CANC PRINCIPLES PRAC, P407
   Thamm DH, 2006, J VET MED SCI, V68, P581, DOI 10.1292/jvms.68.581
   Tomiyasu H, 2010, J VET MED SCI, V72, P1391, DOI 10.1292/jvms.10-0176
   Turek M M, 2003, Vet Comp Oncol, V1, P94, DOI 10.1046/j.1476-5829.2003.00013.x
   Vail DM, 2009, TOP COMPANION ANIM M, V24, P122, DOI 10.1053/j.tcam.2009.02.004
   Vaughan A, 2007, J VET INTERN MED, V21, P1332, DOI 10.1892/06-197.1
   Veterinary Co-operative Oncology Group (VCOG), 2004, Vet Comp Oncol, V2, P195, DOI 10.1111/j.1476-5810.2004.0053b.x
   Vickery KR, 2008, VET COMP ONCOL, V6, P111, DOI 10.1111/j.1476-5829.2007.00147.x
   Vos N, 2019, VET COMP ONCOL, V17, P276, DOI 10.1111/vco.12465
   Wang SL, 2016, CAN VET J, V57, P271
   Wolf-Ringwall A, 2020, VET COMP ONCOL, V18, P342, DOI 10.1111/vco.12553
   Wouda RM, 2016, VET COMP ONCOL, V14, P67, DOI 10.1111/vco.12068
   Wouda RM, 2015, JAVMA-J AM VET MED A, V246, P1230, DOI 10.2460/javma.246.11.1230
NR 85
TC 0
Z9 0
U1 0
U2 2
PU WILEY
PI HOBOKEN
PA 111 RIVER ST, HOBOKEN 07030-5774, NJ USA
SN 1476-5810
EI 1476-5829
J9 VET COMP ONCOL
JI Vet. Comp. Oncol.
PD JUN
PY 2022
VL 20
IS 2
BP 393
EP 403
DI 10.1111/vco.12782
EA NOV 2021
PG 11
WC Veterinary Sciences
WE Science Citation Index Expanded (SCI-EXPANDED)
SC Veterinary Sciences
GA 1D7YH
UT WOS:000720895900001
PM 34775666
DA 2023-12-20
ER

PT J
AU Karimian, A
   Yousefi, B
   Sadeghi, F
   Feizi, F
   Najafzadehvarzi, H
   Parsian, H
AF Karimian, Ansar
   Yousefi, Bahman
   Sadeghi, Farzin
   Feizi, Farideh
   Najafzadehvarzi, Hossein
   Parsian, Hadi
TI Synthesis of biocompatible nanocrystalline cellulose against folate
   receptors as a novel carrier for targeted delivery of doxorubicin
SO CHEMICO-BIOLOGICAL INTERACTIONS
LA English
DT Article
DE Osteosarcoma cancer; Targeted drug delivery; Chemotherapy;
   Nanocrystalline cellulose; Doxorubicin
ID DRUG-DELIVERY; MAGNETIC NANOCARRIER; DENDRITIC CHITOSAN; PROTEIN CORONA;
   NANOPARTICLES; CARDIOTOXICITY; METHOTREXATE; APOPTOSIS
AB We designed amine-functionalized nanocrystalline cellulose grafted folic acid/magnetic nanoparticles (AF-NCC/ Fe3O4 NPs) against folate receptors for targeted delivery of doxorubicin (DOX). Toxicity is a major side effect of DOX, damaging vital organs such as the heart, kidney, and liver; for example, it causes dilated cardiomyopathy and hepatotoxicity. Accordingly, we aimed to reduce this adverse effect and increase the targeted delivery of DOX to the right point of cancer cells by using the unique features of cancer cells. The characterizations were approved in each step using Fourier transform infrared (FTIR), scanning electron microscope (SEM), X-ray diffraction (XRD), transmission electron microscopy (TEM), energy dispersive X-ray (EDX), zeta potential, and dynamic light scattering (DLS) analysis techniques. Encapsulation efficacy of AF-NCC/Fe3O4 NPs was 99.6%; drug release investigations showed excellent stability in physiological conditions (pH - 7.4) and a high release rate in the low pH condition of cancer environments (pH - 5.0). The hemolysis assay and Masson's trichrome and hematoxylin and eosin (H&E) staining results showed that the nanocarrier was entirely biocompatible. In vitro cell viability study approved that the designed nanocarrier increased the therapeutic effects of DOX on Saos2 cells. The cellular internalization results displayed a high percentage of uptake within 2 h. Real-time reverse transcriptase-polymerase chain reaction (RT-PCR) was applied for the evaluation of tumor protein p53 (p53), p21, and Bcl-2-associated X protein (Bax). DOX exerted its effects through DNA damage and oxidative stress that led to p53 upregulation, and p53 inhibited cell cycle progression. This arrest initiated apoptosis and inhibited cell migration. In summary, encapsulating DOX in AF-NCC/Fe3O4 NPs dramatically decreases the toxic effects of this chemotherapeutic agent on vital organs, especially on the heart. This smart nanocarrier increases the delivery of DOX using acid folic on its surface and also enhances the DOX release in the acidic environment of cancer cells. DOX exerts its therapeutic effects by the initiation of apoptosis and inhibition of migration.
C1 [Karimian, Ansar; Sadeghi, Farzin; Feizi, Farideh; Najafzadehvarzi, Hossein; Parsian, Hadi] Babol Univ Med Sci, Cellular & Mol Biol Res Ctr, Hlth Res Inst, Babol, Iran.
   [Yousefi, Bahman] Tabriz Univ Med Sci, Mol Med Res Ctr, Tabriz, Iran.
C3 Babol University of Medical Sciences; Tabriz University of Medical
   Science
RP Parsian, H (通讯作者)，Babol Univ Med Sci, Cellular & Mol Biol Res Ctr, Hlth Res Inst, Babol, Iran.; Yousefi, B (通讯作者)，Tabriz Univ Med Sci, Mol Med Res Ctr, Tabriz, Iran.
EM yousefib@tbzmed.ac.ir; hadiparsian@yahoo.com
RI Najafzadehvarzi, Hossein/ABG-3824-2021
OI Najafzadehvarzi, Hossein/0000-0002-3686-7170
FU Babol University of Medical Sciences
FX This research was financially supported by Babol University of Medical
   Sciences. (Thesis no: 9706444and ethical code: IR. MUBABOL.
   HRI.REC.1397.196.) . The authors also would like to thank Shohada
   Clinical Research Development Unit, Shohada Hospital, Tabriz Univer-sity
   of Medical Science, Tabriz, Iran.
CR Ahmadi D, 2020, J DRUG DELIV SCI TEC, V57, DOI 10.1016/j.jddst.2020.101584
   Arola OJ, 2000, CANCER RES, V60, P1789
   Beltramino F, 2016, CELLULOSE, V23, P1777, DOI 10.1007/s10570-016-0897-y
   Blaney S M, 1993, Cancer Treat Res, V62, P55
   Cai LM, 2017, NANOSCALE RES LETT, V12, DOI 10.1186/s11671-017-2253-z
   Corbo C, 2016, NANOMEDICINE-UK, V11, P81, DOI 10.2217/nnm.15.188
   Du BY, 2009, J PHYS CHEM C, V113, P10090, DOI 10.1021/jp9016536
   Ehsanimehr S, 2021, EUR POLYM J, V150, DOI 10.1016/j.eurpolymj.2021.110398
   Gericke M, 2012, CARBOHYD POLYM, V89, P526, DOI 10.1016/j.carbpol.2012.03.040
   Haley B, 2008, UROL ONCOL-SEMIN ORI, V26, P57, DOI 10.1016/j.urolonc.2007.03.015
   Janeway K. A., 2018, CHEMOTHERAPY RAD THE
   Karimian A, 2019, INT J BIOL MACROMOL, V133, P850, DOI 10.1016/j.ijbiomac.2019.04.117
   Karimian A, 2016, DNA REPAIR, V42, P63, DOI 10.1016/j.dnarep.2016.04.008
   Kasibhatla Shailaja, 2006, CSH Protoc, V2006, DOI 10.1101/pdb.prot4493
   Khodadadi E, 2021, MOL BIOL REP, V48, P2105, DOI 10.1007/s11033-021-06199-y
   Kong B, 2019, METHODS MOL BIOL, V1860, P53, DOI 10.1007/978-1-4939-8760-3_4
   Li Z, 2019, COLLOID SURFACE B, V178, P1, DOI 10.1016/j.colsurfb.2019.02.027
   Lima MMD, 2004, MACROMOL RAPID COMM, V25, P771, DOI 10.1002/marc.200300268
   Liu JF, 2019, JAMA ONCOL, V5, P1731, DOI 10.1001/jamaoncol.2019.3343
   Lombardo D, 2019, J NANOMATER, V2019, DOI 10.1155/2019/3702518
   Lv SX, 2013, ACTA BIOMATER, V9, P9330, DOI 10.1016/j.actbio.2013.08.015
   McGowan JV, 2017, CARDIOVASC DRUG THER, V31, P63, DOI 10.1007/s10557-016-6711-0
   Miller KD, 2019, CA-CANCER J CLIN, V69, P363, DOI 10.3322/caac.21565
   Mizuta Y, 2020, LIFE SCI, V257, DOI 10.1016/j.lfs.2020.118074
   Mobaraki M, 2017, INDIAN J PHARM SCI, V79, P335, DOI 10.4172/pharmaceutical-sciences.1000235
   Mohammadi-Khanaposhtani M, 2015, MOL DIVERS, V19, P787, DOI 10.1007/s11030-015-9616-0
   Namazi H, 2016, STARCH-STARKE, V68, P177, DOI 10.1002/star.201400226
   Nechushtan A, 1999, EMBO J, V18, P2330, DOI 10.1093/emboj/18.9.2330
   Nia SB, 2020, INT J BIOL MACROMOL, V155, P1401, DOI 10.1016/j.ijbiomac.2019.11.115
   Niu GF, 2021, MAT SCI ENG C-MATER, V119, DOI 10.1016/j.msec.2020.111554
   Noruzi EB, 2020, EUR J MED CHEM, V190, DOI 10.1016/j.ejmech.2020.112121
   Ottaviani G, 2009, CANCER TREAT RES, V152, P3, DOI 10.1007/978-1-4419-0284-9_1
   Parhi P, 2017, SCI REP-UK, V7, DOI 10.1038/s41598-017-05296-y
   Pooresmaeil M, 2020, INT J BIOL MACROMOL, V164, P2301, DOI 10.1016/j.ijbiomac.2020.08.121
   Rahimi M, 2021, ACTA BIOMATER, V123, P31, DOI 10.1016/j.actbio.2021.01.003
   Rahimi M, 2019, INT J NANOMED, V14, P2619, DOI 10.2147/IJN.S194596
   Rahimi M, 2017, POLYM CHEM-UK, V8, P7333, DOI 10.1039/c7py01701d
   Rahimi M, 2017, NEW J CHEM, V41, P3177, DOI 10.1039/c6nj04107h
   Rahimi M, 2017, NEW J CHEM, V41, P2160, DOI 10.1039/c6nj03332f
   Shafiei-Irannejad V, 2019, PHARM RES-DORDR, V36, DOI 10.1007/s11095-019-2598-3
   Thorn CF, 2011, PHARMACOGENET GENOM, V21, P440, DOI 10.1097/FPC.0b013e32833ffb56
   Nguyen VH, 2017, INT J NANOMED, V12, P3137, DOI 10.2147/IJN.S129300
   Wan SR, 2006, J MATER CHEM, V16, P298, DOI 10.1039/b512605c
   Yeh PY, 2004, ONCOGENE, V23, P3580, DOI 10.1038/sj.onc.1207426
   Yousefi B, 2014, DNA REPAIR, V22, P24, DOI 10.1016/j.dnarep.2014.07.001
NR 45
TC 7
Z9 7
U1 6
U2 31
PU ELSEVIER IRELAND LTD
PI CLARE
PA ELSEVIER HOUSE, BROOKVALE PLAZA, EAST PARK SHANNON, CO, CLARE, 00000,
   IRELAND
SN 0009-2797
EI 1872-7786
J9 CHEM-BIOL INTERACT
JI Chem.-Biol. Interact.
PD JAN 5
PY 2022
VL 351
AR 109731
DI 10.1016/j.cbi.2021.109731
EA NOV 2021
PG 17
WC Biochemistry & Molecular Biology; Pharmacology & Pharmacy; Toxicology
WE Science Citation Index Expanded (SCI-EXPANDED)
SC Biochemistry & Molecular Biology; Pharmacology & Pharmacy; Toxicology
GA XB1PE
UT WOS:000721105700004
PM 34728188
DA 2023-12-20
ER

PT J
AU Wang, J
   Zhang, ZJ
   Qiu, C
   Wang, JS
AF Wang, Jing
   Zhang, Zhenjun
   Qiu, Chuang
   Wang, Jiashi
TI MicroRNA-519d-3p antagonizes osteosarcoma resistance against cisplatin
   by targeting PD-L1
SO MOLECULAR CARCINOGENESIS
LA English
DT Article
DE cisplatin resistance; miR-519d-3p; osteosarcoma; PD-L1
ID DEATH LIGAND 1; CELL-GROWTH; CANCER; PROLIFERATION; EXPRESSION
AB Accumulating evidence indicates that a ligand of programmed cell death receptor-1 (PD-L1) participates in the progression and recurrence of multiple malignancies, including osteosarcoma. Nevertheless, the role of PD-L1 in chemoresistance development is not fully understood. In the current study, we aim to clarify the interaction of miR-519d-3p and PD-L1 in the development of cisplatin resistance. Immunohistochemistry, quantitative reverse-transcription polymerase reaction, and Western blot were used to evaluate PD-L1 expression. MTT and transwell migration assays were used to measure cell growth and motility, respectively. ENCORI, miRCode, and miRDB databases were recruited to predict candidate miRNAs targeting PD-L1. The binding sequences of miR-519d-3p and PD-L1 3MODIFIER LETTER PRIME untranslated region were identified by dual-luciferase reporter and RNA immunoprecipitation assays. Flow cytometric analysis was conducted to measure the cycle distribution and cell apoptosis. Metastatic mouse models were generated with cisplatin-resistant sublines by intravenous injection. We found that PD-L1 expression was positively correlated to cisplatin resistance and metastasis, whereas miR-519d-3p expression was reduced in cisplatin-resistant specimens and was negatively correlated to cisplatin resistance and metastasis of osteosarcoma. We demonstrated that miR-519d-3p overexpression reversed cisplatin resistance, induced G1/S phase arrest and apoptosis. In addition, we proved that miR-519d-3p inhibited lung metastasis by establishing cisplatin-resistant MG63 metastatic xenograft models. The present findings suggest that miR-519d-3p/PD-L1 axis is a novel signaling pathway contributing to cisplatin resistance. Our study provides new clues for curing refractory osteosarcoma beyond immune checkpoint inhibitors.
C1 [Wang, Jing] China Med Univ, Dept Gen Surg, Shengjing Hosp, Shenyang, Liaoning, Peoples R China.
   [Zhang, Zhenjun; Qiu, Chuang; Wang, Jiashi] China Med Univ, Dept Oorthoped, Shengjing Hosp, 36 Sanhao St, Shenyang 110004, Liaoning, Peoples R China.
C3 China Medical University; China Medical University
RP Wang, JS (通讯作者)，China Med Univ, Dept Oorthoped, Shengjing Hosp, 36 Sanhao St, Shenyang 110004, Liaoning, Peoples R China.
EM wangjiashi2018@163.com
OI , Jiashi/0000-0003-3094-7628
FU 345 Talent Project of Shengjing Hospital
FX The study was supported by 345 Talent Project of Shengjing Hospital.
CR Chen R, 2020, CANCER MANAG RES, V12, P13137, DOI 10.2147/CMAR.S274447
   Clark CA, 2016, CANCER RES, V76, P6964, DOI 10.1158/0008-5472.CAN-16-0258
   Fischer AH, 2008, CSH PROTOC, V2008, pt4927, DOI [10.1101/pdb.prot4986, DOI 10.1101/PDB.PROT4986]
   Hu C, 2020, CELL DEATH DIS, V11, DOI 10.1038/s41419-020-2519-8
   Ji XG, 2018, BIOCHEM BIOPH RES CO, V495, P1342, DOI 10.1016/j.bbrc.2017.11.120
   Jin WH, 2023, CANCER BIOTHER RADIO, V38, P122, DOI 10.1089/cbr.2019.3525
   Lakshmanan Imayavaramban, 2013, Bio Protoc, V3
   Li DF, 2018, MOL CELL BIOCHEM, V444, P169, DOI 10.1007/s11010-017-3241-4
   Li JH, 2014, NUCLEIC ACIDS RES, V42, pD92, DOI 10.1093/nar/gkt1248
   Liao YF, 2017, ONCOTARGET, V8, P30276, DOI 10.18632/oncotarget.16326
   Liu WJ, 2019, GENOME BIOL, V20, DOI 10.1186/s13059-019-1629-z
   Liu ZC, 2020, AGING-US, V12, P1213, DOI 10.18632/aging.102679
   Livak KJ, 2001, METHODS, V25, P402, DOI 10.1006/meth.2001.1262
   Misaghi A, 2018, SICOT-J, V4, DOI 10.1051/sicotj/2017028
   Nie ZR, 2019, ANN TRANSL MED, V7, DOI 10.21037/atm.2019.02.23
   Ocadlikova D, 2021, FRONT IMMUNOL, V12, DOI 10.3389/fimmu.2021.577766
   Sasaki R, 2019, CANCERS, V11, DOI 10.3390/cancers11040553
   Shen JK, 2014, CANCER IMMUNOL RES, V2, P690, DOI 10.1158/2326-6066.CIR-13-0224
   Shi JY, 2020, IUBMB LIFE, V72, P2444, DOI 10.1002/iub.2370
   Thanindratarn P, 2019, J BONE ONCOL, V15, DOI 10.1016/j.jbo.2019.100221
   Tian ZC, 2020, FRONT ONCOL, V10, DOI 10.3389/fonc.2020.01642
   Wallberg Fredrik, 2016, Cold Spring Harb Protoc, V2016, DOI 10.1101/pdb.prot087387
   Wang J, 2020, J NANOBIOTECHNOL, V18, DOI 10.1186/s12951-020-00710-6
   Wang J, 2015, GENE, V560, P1, DOI 10.1016/j.gene.2015.02.004
   Wong N, 2015, NUCLEIC ACIDS RES, V43, pD146, DOI 10.1093/nar/gku1104
   Yang PM, 2020, J ORTHOP, V18, P121, DOI 10.1016/j.jor.2019.10.003
   Yang ZX, 2019, CANCER BIOL MED, V16, P565, DOI 10.20892/j.issn.2095-3941.2019.0041
   Ye YC, 2020, THORAC CANCER, V11, P2196, DOI 10.1111/1759-7714.13527
   Zhang GZ, 2020, ONCOTARGETS THER, V13, P10257, DOI 10.2147/OTT.S252795
   Zhang J, 2020, J CELL BIOCHEM, V121, P4188, DOI 10.1002/jcb.29574
   Zhang Z, 2021, CANCER MANAG RES, V13, P787, DOI 10.2147/CMAR.S289997
   Zheng SQ, 2021, TUMORI J, V107, P238, DOI 10.1177/0300891620952872
   Zhu KW, 2020, AGING-US, V12, P6644, DOI 10.18632/aging.103004
NR 33
TC 7
Z9 7
U1 1
U2 6
PU WILEY
PI HOBOKEN
PA 111 RIVER ST, HOBOKEN 07030-5774, NJ USA
SN 0899-1987
EI 1098-2744
J9 MOL CARCINOGEN
JI Mol. Carcinog.
PD MAR
PY 2022
VL 61
IS 3
BP 322
EP 333
DI 10.1002/mc.23370
EA NOV 2021
PG 12
WC Biochemistry & Molecular Biology; Oncology
WE Science Citation Index Expanded (SCI-EXPANDED)
SC Biochemistry & Molecular Biology; Oncology
GA YX0AJ
UT WOS:000718478000001
PM 34780678
DA 2023-12-20
ER

PT J
AU Farrell, KB
   Zinnen, S
   Thamm, DH
   Karpeisky, A
AF Farrell, Kristen B.
   Zinnen, Shawn
   Thamm, Douglas H.
   Karpeisky, Alexander
TI Gemcitabine-Ibandronate Conjugate Enables the Bone-Targeted Combination
   Therapy in Bone Cancer: Synthesis and Efficacy in Combination with
   Docetaxel
SO BIOCONJUGATE CHEMISTRY
LA English
DT Article
ID TRIFLUOROACETIC-ANHYDRIDE; TUMOR; BISPHOSPHONATES; EPIDEMIOLOGY
AB Patients with cancer-induced bone disease, including primary bone cancers such as osteosarcoma (OS) and metastases from other tissues of origin, present a high unmet medical need. We present a potential therapeutic approach built upon a proven bone-targeting bisphosphonate conjugate platform with the known synergies of gemcitabine (GEM) and docetaxel (DTX). The synthesis of rationally designed GEM- IB, the conjugate of GEM-5 '-phosphate with ibandronate (IB), is presented. GEM-IB as a single agent or in combination with DTX demonstrated reduced tumor burden, preservation of the bone architecture, and improved the survival in a murine model of OS. This is the first demonstration of a bone-targeting conjugate in combination with a second drug to create effective drug ratios in the bone compartment.
C1 [Farrell, Kristen B.; Zinnen, Shawn; Karpeisky, Alexander] MBC Pharma Inc, Aurora, CO 80045 USA.
   [Thamm, Douglas H.] Colorado State Univ, Flint Anim Canc Ctr, Ft Collins, CO 80523 USA.
C3 Colorado State University
RP Karpeisky, A (通讯作者)，MBC Pharma Inc, Aurora, CO 80045 USA.
EM alkarp@mbcpharma.com
OI Karpeisky, Alexander/0000-0002-9226-8789
FU NIH [R43CA 203166, R44CA203166]
FX This work was performed with the funding of NIH grants R43CA 203166 and
   R44CA203166 awarded to MBC Pharma, Inc. Authors would like to thank Dr.
   Vijay Kumar for performing NMR spectroscopy and Dr. Michael Wempe for
   performing mass spectral analysis (Medicinal Chemistry Core, University
   of Colorado Anschutz Medical Campus, Skaggs School of Pharmacy and
   Pharmaceutical Sciences) . Thanks to the Colorado State University Flint
   Animal Cancer Center for the use of facilities and Colorado State
   University Laboratory Animal Resources for the animal care. Special
   thanks to Laura Chubb for performing microCT scans, Dr. Travis Meuten
   and Amanda Jenkins for the assistance with tumor implantation
   procedures, Aubree Peterson for the assistance with weight collections,
   and Barbara Rose for the cell line preparation.
CR Beigelman L, 2010, Substituted nucleoside and nucleotide analogs, Patent No. [WO 2010108140 A1, 2010108140]
   Bogachev VS, 1996, BIOORG KHIM+, V22, P699
   BOGACHEV VS, 1995, BIOORG KHIM+, V21, P212
   Boye Pierre, 2020, Oncotarget, V11, P4281, DOI 10.18632/oncotarget.27801
   Clézardin P, 2011, BONE, V48, P71, DOI 10.1016/j.bone.2010.07.016
   David E, 2019, BIOCONJUGATE CHEM, V30, P1665, DOI 10.1021/acs.bioconjchem.9b00210
   Farrell Kristen B, 2018, Bone Rep, V9, P47, DOI 10.1016/j.bonr.2018.06.007
   Jorfi S, 2015, SCI REP-UK, V5, DOI 10.1038/srep13006
   Junankar S, 2015, CANCER DISCOV, V5, P35, DOI 10.1158/2159-8290.CD-14-0621
   Kaczmarek R, 2014, SYNLETT, V25, P1851, DOI 10.1055/s-0034-1378353
   Kadokura M, 2000, J ORG CHEM, V65, P5104, DOI 10.1021/jo991432z
   Le HK, 2009, INT IMMUNOPHARMACOL, V9, P900, DOI 10.1016/j.intimp.2009.03.015
   Macedo F, 2017, ONCOL REV, V11, P43, DOI 10.4081/oncol.2017.321
   Mason KA, 1997, CLIN CANCER RES, V3, P2431
   Mirabello L, 2009, CANCER-AM CANCER SOC, V115, P1531, DOI 10.1002/cncr.24121
   Nair Anroop B, 2016, J Basic Clin Pharm, V7, P27, DOI 10.4103/0976-0105.177703
   Ora M, 2008, J ORG CHEM, V73, P4123, DOI 10.1021/jo800317e
   Ossipov D. A, POLYMERS-BASEL, V13, P2106
   Palmerini E, 2016, BMC CANCER, V16, DOI 10.1186/s12885-016-2312-3
   Plesselova S, 2021, J MED CHEM, V64, P12245, DOI 10.1021/acs.jmedchem.1c00887
   Ratan R, 2016, CANCER-AM CANCER SOC, V122, P2952, DOI 10.1002/cncr.30191
   Reinholz MM, 2010, BONE, V47, P12, DOI 10.1016/j.bone.2010.03.006
   Ricci S, 2017, GYNECOL ONCOL, V145, P208, DOI 10.1016/j.ygyno.2017.02.019
   Risbood PA, 2008, BIOORG MED CHEM LETT, V18, P2957, DOI 10.1016/j.bmcl.2008.03.063
   Sandblom V, 2019, PLOS ONE, V14, DOI 10.1371/journal.pone.0225260
   Siegel RL, 2019, CA-CANCER J CLIN, V69, P7, DOI 10.3322/caac.21551
   Van Acker HH, 2016, PHARMACOL THERAPEUT, V158, P24, DOI 10.1016/j.pharmthera.2015.11.008
   Wong PP, 2015, CANCER CELL, V27, P123, DOI 10.1016/j.ccell.2014.10.015
   Xing LP, 2020, BONE, V138, DOI 10.1016/j.bone.2020.115492
   Young RN, 2018, CURR OPIN PHARMACOL, V40, P87, DOI 10.1016/j.coph.2018.03.010
   Zhang Y, 2018, ONCOL LETT, V16, P6228, DOI 10.3892/ol.2018.9434
   Zinnen SP, 2019, ONCOLOGIST, V24, P303, DOI 10.1634/theoncologist.2018-0707
NR 32
TC 0
Z9 0
U1 1
U2 4
PU AMER CHEMICAL SOC
PI WASHINGTON
PA 1155 16TH ST, NW, WASHINGTON, DC 20036 USA
SN 1043-1802
EI 1520-4812
J9 BIOCONJUGATE CHEM
JI Bioconjugate Chem.
PD DEC 15
PY 2021
VL 32
IS 12
BP 2530
EP 2539
DI 10.1021/acs.bioconjchem.1c00507
EA NOV 2021
PG 10
WC Biochemical Research Methods; Biochemistry & Molecular Biology;
   Chemistry, Multidisciplinary; Chemistry, Organic
WE Science Citation Index Expanded (SCI-EXPANDED); Index Chemicus (IC)
SC Biochemistry & Molecular Biology; Chemistry
GA XR0EB
UT WOS:000731911200007
PM 34779607
OA Green Accepted
DA 2023-12-20
ER

PT J
AU Yu, L
   Chen, YX
   Yuan, SH
   Cao, Y
   Bi, ZG
AF Yu, Lei
   Chen, Yuxi
   Yuan, Shaohui
   Cao, Yang
   Bi, Zhenggang
TI Peiminine Induces G0/G1-Phase Arrest, Apoptosis, and Autophagy
   <i>via</i> the ROS/JNK Signaling Pathway in Human Osteosarcoma Cells
   <i>in Vitro</i> and <i>in Vivo</i>
SO FRONTIERS IN PHARMACOLOGY
LA English
DT Article
DE peiminine; apoptosis; autophagy; reactive oxygen species ROS; c-Jun
   N-terminal kinase JNK; osteosarcoma
ID REACTIVE OXYGEN; CYCLE ARREST; CANCER; BAX; GROWTH; DEATH; DEREGULATION;
   EXPRESSION; CROSSTALK; TARGETS
AB Aims: Peiminine has been reported to have various pharmacological properties, including anticancer activity. In this study, we investigated the effect of this alkaloid on osteosarcoma and explored the underlying mechanisms.Methods: To evaluate the antiosteosarcoma effects of peiminine in vitro, cell viability was assessed by CCK-8 and live/dead assays; the effects of the drug on apoptosis and the cell cycle were examined by flow cytometry; the effects on cell migration and invasion were detected by wound healing and Transwell assays, respectively, while its effects on autophagy were observed by transmission electron microscopy and an LC3 fluorescent puncta formation assay. The role of autophagy in the peiminine-mediated effects in osteosarcoma cells was evaluated by CCK-8 assay and western blotting after the application of the autophagy inhibitor chloroquine. The effect of peiminine on reactive oxygen species (ROS) production was analyzed using fluorescence confocal microscopy and spectrophotometry. Additionally, peiminine-treated osteosarcoma cells were exposed to SP600125, a JNK inhibitor, and N-acetylcysteine, a ROS scavenger, after which the contribution of the ROS/JNK signaling pathway to osteosarcoma was assessed using cell viability and LC3 fluorescent puncta formation assays, flow cytometry, and western blotting. A xenograft mouse model of osteosarcoma was generated to determine the antitumor effects of peiminine in vivo.Results: Peiminine suppressed proliferation and metastasis and induced cell cycle arrest, apoptosis, and autophagy in osteosarcoma cells. These anticancer effects of peiminine were found to be dependent on intracellular ROS generation and activation of the JNK pathway. In line with these results, peiminine significantly inhibited xenograft tumor growth in vivo.Conclusions: Peiminine induced G0/G1-phase arrest, apoptosis, and autophagy in human osteosarcoma cells via the ROS/JNK signaling pathway both in vitro and in vivo. Our study may provide an experimental basis for the evaluation of peiminine as an alternative drug for the treatment of osteosarcoma.
C1 [Yu, Lei; Chen, Yuxi; Yuan, Shaohui; Cao, Yang; Bi, Zhenggang] Harbin Med Univ, Affiliated Hosp 1, Dept Orthoped Surg, Harbin, Peoples R China.
   [Yu, Lei] Harbin Med Univ, Northern Translat Med Res & Cooperat Ctr, Harbin, Peoples R China.
C3 Harbin Medical University; Harbin Medical University
RP Chen, YX; Bi, ZG (通讯作者)，Harbin Med Univ, Affiliated Hosp 1, Dept Orthoped Surg, Harbin, Peoples R China.
EM zhenggangbi@126.com; Chenyuxi19881125@hotmail.com
FU Doctor foundation of the First Affiliated Hospital of Harbin Medical
   University [2020B25]
FX Funding This study was supported by a grant from the Doctor foundation
   of the First Affiliated Hospital of Harbin Medical University (No.
   2020B25).
CR Anozie UC, 2017, ADV DRUG DELIVER REV, V122, P65, DOI 10.1016/j.addr.2017.01.001
   Baig S, 2016, CELL DEATH DIS, V7, DOI 10.1038/cddis.2015.275
   Cerezo M, 2017, AUTOPHAGY, V13, P216, DOI 10.1080/15548627.2016.1246107
   Chao X, 2019, PLOS ONE, V14, DOI 10.1371/journal.pone.0201864
   Chen MC, 2013, CANCER LETT, V336, P370, DOI 10.1016/j.canlet.2013.03.028
   Chen YX, 2019, ONCOL REP, V41, P2803, DOI 10.3892/or.2019.7040
   Duffy A, 2015, CANCER CHEMOTH PHARM, V75, P439, DOI 10.1007/s00280-014-2637-z
   Durfee RA, 2016, RHEUMATOL THER, V3, P221, DOI 10.1007/s40744-016-0046-y
   Fu DA, 2020, FRONT ONCOL, V10, DOI 10.3389/fonc.2020.582273
   Hanahan D, 2011, CELL, V144, P646, DOI 10.1016/j.cell.2011.02.013
   Hu W, 2015, CELL PHYSIOL BIOCHEM, V37, P933, DOI 10.1159/000430220
   Huang KM, 2018, CELL DEATH DIS, V9, DOI 10.1038/s41419-017-0166-5
   Huang P, 2001, TRENDS CELL BIOL, V11, P343, DOI 10.1016/S0962-8924(01)02063-3
   Jin YS, 2020, FRONT PHARMACOL, V11, DOI 10.3389/fphar.2020.00808
   Li B, 2020, INT J BIOL SCI, V16, P74, DOI 10.7150/ijbs.33787
   Li HY, 2015, CELL DEATH DIS, V6, DOI 10.1038/cddis.2014.543
   Li YS, 2015, CELL PHYSIOL BIOCHEM, V37, P2375, DOI 10.1159/000438591
   Liu KS, 2017, CELL DEATH DIS, V8, DOI 10.1038/cddis.2017.422
   Lyu Q, 2015, BIOCHEM BIOPH RES CO, V462, P38, DOI 10.1016/j.bbrc.2015.04.102
   Maiuri MC, 2007, NAT REV MOL CELL BIO, V8, P741, DOI 10.1038/nrm2239
   Marzo I, 1998, SCIENCE, V281, P2027, DOI 10.1126/science.281.5385.2027
   Mi YS, 2016, FREE RADICAL BIO MED, V90, P230, DOI 10.1016/j.freeradbiomed.2015.11.022
   Murphy KM, 2000, CELL DEATH DIFFER, V7, P102, DOI 10.1038/sj.cdd.4400597
   Narita M, 1998, P NATL ACAD SCI USA, V95, P14681, DOI 10.1073/pnas.95.25.14681
   Nishida K, 2008, CIRC RES, V103, P343, DOI 10.1161/CIRCRESAHA.108.175448
   Ouyang L, 2012, CELL PROLIFERAT, V45, P487, DOI 10.1111/j.1365-2184.2012.00845.x
   Raj L, 2015, NATURE, V526, P596, DOI 10.1038/nature15370
   Ravegnini G, 2017, AUTOPHAGY, V13, P452, DOI 10.1080/15548627.2016.1256522
   Sabharwal SS, 2014, NAT REV CANCER, V14, P709, DOI 10.1038/nrc3803
   Scherz-Shouval R, 2011, TRENDS BIOCHEM SCI, V36, P30, DOI 10.1016/j.tibs.2010.07.007
   Selvi SK, 2017, FOOD CHEM TOXICOL, V103, P28, DOI 10.1016/j.fct.2017.02.020
   Shen HM, 2006, FREE RADICAL BIO MED, V40, P928, DOI 10.1016/j.freeradbiomed.2005.10.056
   Siegel Richard M, 2002, Curr Protoc Immunol, VChapter 11, DOI 10.1002/0471142735.im1109cs44
   Slingerland J, 2000, J CELL PHYSIOL, V183, P10, DOI 10.1002/(SICI)1097-4652(200004)183:1<10::AID-JCP2>3.0.CO;2-I
   Stewart ZA, 2003, TRENDS PHARMACOL SCI, V24, P139, DOI 10.1016/S0165-6147(03)00026-9
   Sui X, 2013, CELL DEATH DIS, V4, DOI 10.1038/cddis.2013.350
   Sun SY, 2004, JNCI-J NATL CANCER I, V96, P662, DOI 10.1093/jnci/djh123
   Tanaka S, 2016, HEPATOLOGY, V64, P1994, DOI 10.1002/hep.28820
   Tang QQ, 2018, ONCOL REP, V39, P1299, DOI 10.3892/or.2018.6184
   Vermeulen K, 2003, CELL PROLIFERAT, V36, P131, DOI 10.1046/j.1365-2184.2003.00266.x
   Wang H, 2016, CELL DEATH DIS, V7, DOI 10.1038/cddis.2016.138
   Wang L, 2016, CELL PHYSIOL BIOCHEM, V38, P2173, DOI 10.1159/000445573
   Wang R, 2016, SCI REP-UK, V6, DOI 10.1038/srep27071
   Wang ZY, 2019, J EXP CLIN CANC RES, V38, DOI 10.1186/s13046-019-1047-9
   Zhang L, 2015, FREE RADICAL BIO MED, V89, P452, DOI 10.1016/j.freeradbiomed.2015.08.030
   Zhang XY, 2013, CELL SIGNAL, V25, P150, DOI 10.1016/j.cellsig.2012.09.004
   Zhao BL, 2014, CANCER LETT, V347, P79, DOI 10.1016/j.canlet.2014.01.028
   Zhao BX, 2018, CELL PHYSIOL BIOCHEM, V51, P1566, DOI 10.1159/000495646
   Zhu J, 2017, CELL DEATH DIS, V8, DOI 10.1038/cddis.2017.488
   Zou JL, 2017, CELL PHYSIOL BIOCHEM, V42, P1812, DOI 10.1159/000479537
NR 50
TC 8
Z9 9
U1 1
U2 4
PU FRONTIERS MEDIA SA
PI LAUSANNE
PA AVENUE DU TRIBUNAL FEDERAL 34, LAUSANNE, CH-1015, SWITZERLAND
EI 1663-9812
J9 FRONT PHARMACOL
JI Front. Pharmacol.
PD NOV 12
PY 2021
VL 12
AR 770846
DI 10.3389/fphar.2021.770846
PG 16
WC Pharmacology & Pharmacy
WE Science Citation Index Expanded (SCI-EXPANDED)
SC Pharmacology & Pharmacy
GA XH7FC
UT WOS:000725594900001
PM 34867399
OA gold, Green Published
DA 2023-12-20
ER

PT J
AU Teixeira, S
   Santos, MM
   Branco, LC
   Costa-Rodrigues, J
AF Teixeira, Sonia
   Santos, Miguel M.
   Branco, Luis C.
   Costa-Rodrigues, Joao
TI Etidronate-based organic salts and ionic liquids: In vitro effects on
   bone metabolism
SO INTERNATIONAL JOURNAL OF PHARMACEUTICS
LA English
DT Article
DE Bisphosphonates; Etidronate; Ionic liquids; Osteoclastogenesis;
   Osteoblastogenesis
ID BISPHOSPHONATE USE; OSTEOCLASTOGENESIS; DIFFERENTIATION; OSTEOPOROSIS;
   MECHANISMS; RESORPTION; AMPICILLIN; CHEMISTRY; MORTALITY; DENSITY
AB Bisphosphonates are a class of drugs widely used for the treatment of several pathologies associated with increased bone resorption. Although displaying low oral bioavailability, these drugs have the ability to accumulate in bone matrix, where the biological effects are exerted. In the present work, four mono- and dianionic Etidronate-based Organic Salts and Ionic Liquids (Eti-OSILs) were developed by combination of this drug with the superbases 1,1,3,3-tetramethylguanidine (TMG) and 1,5-diazabicyclo(4.3.0)non-5-ene (DBN) as cations, aiming to improve not only the physicochemical properties of this seminal bisphosphonate, but also its efficacy in the modulation of cellular behavior, particularly on human osteoclasts and osteoblasts. It was observed that some of the developed compounds, in particular the dianionic ones, presented very high water solubility and diminished or absent polymorphism. Also, several of them appeared to be more cytotoxic against human breast and osteosarcoma cancer cell lines while retaining low toxicity to normal cells. Regarding bone cells, a promotion of an anabolic state was observed for all Eti-OSILs, primarily for the dianionic ones, which leads to an inhibition of osteoclastogenesis and an increase in osteoblastogenesis. The observed effects resulted from differential modulation of intracellular signaling pathways by the Eti-OSILs in comparison with Etidronate. Hence, these results pave the way for the development of more efficient and bioavailable ionic formulations of bisphosphonates aiming to effectively modulate bone metabolism, particularly in the case of increased bone resorption.
C1 [Teixeira, Sonia] Inst Ciencias Biomed Abel Salazar, R Jorge de Viterbo Ferreira 228, P-4050313 Porto, Portugal.
   [Santos, Miguel M.; Branco, Luis C.] Univ Nova Lisboa, Fac Ciencias & Tecnol, Dept Quim, LAQV REQUIMTE, Campus Caparica, P-2829516 Caparica, Portugal.
   [Costa-Rodrigues, Joao] Politecn Porto, ESS Escola Super Saude, R Dr Antonio Bernardino de Almeida 400, P-4200072 Porto, Portugal.
   [Costa-Rodrigues, Joao] Escola Super Saude, Inst Politecn Viana do Castelo, Rua D Moises Alves Pinho 190, P-4900314 Viana Do Castelo, Portugal.
   [Costa-Rodrigues, Joao] Univ Porto, Inst Inovacao & Invest Saude, I3S, R Alfredo Allen 208, P-4200135 Porto, Portugal.
C3 Universidade do Porto; Universidade Nova de Lisboa; Instituto
   Politecnico do Porto; Polytechnic Institute of Viana do Castelo;
   Universidade do Porto; i3S - Instituto de Investigacao e Inovacao em
   Saude, Universidade do Porto
RP Costa-Rodrigues, J (通讯作者)，Politecn Porto, ESS Escola Super Saude, R Dr Antonio Bernardino de Almeida 400, P-4200072 Porto, Portugal.
EM soniateixeira.88@gmail.com; miguelmsantos@fct.unl.pt;
   l.branco@fct.unl.pt; jrs@ess.ipp.pt
RI Branco, Luis C/C-6426-2013; Santos, Miguel/O-9657-2019; Santos, Miguel
   M/Q-1975-2017
OI Branco, Luis C/0000-0003-2520-1151; Santos, Miguel/0000-0001-8973-1595;
   Santos, Miguel M/0000-0001-8973-1595; Arantes Teixeira, Sonia
   Manuela/0000-0003-3664-2577; Costa-Rodrigues, Joao/0000-0003-1375-8067
FU Associate Laboratory for Green Chemistry LAQV - FCT/MCTES
   [UIDB/50006/2020, UIDP/50006/2020]; Fundacao para a Ciencia e Tecnologia
   [PTDC/QUI-QOR/32406/2017, PEst-C/LA0006/2013, RECI/BBBBQB/0230/2012];
   FCT; European Union (FEDER) [POCI/01/0145/FEDER/007265]; Comissao de
   Coor-denacao e Desenvolvimento Regional do Norte (CCDRN)
   /NORTE2020/Portugal 2020 [Norte-01-0145-FEDER-000024]; Fundação para a
   Ciência e a Tecnologia [GRANTS:15472795, PTDC/QUI-QOR/32406/2017]
   Funding Source: FCT
FX The data that support the findings of this study are available from the
   corresponding author upon reasonable request. This work was supported by
   the Associate Laboratory for Green Chemistry LAQV which is financed by
   national funds from FCT/MCTES (UIDB/50006/2020 and UIDP/50006/2020) .
   The authors also thank Fundacao para a Ciencia e Tecnologia for the
   projects PTDC/QUI-QOR/32406/2017, PEst-C/LA0006/2013 and
   RECI/BBBBQB/0230/2012) , as well as one contract under Investigador FCT
   (L. C. Branco) . Partial financial support from the European Union
   (FEDER funds POCI/01/0145/FEDER/007265) . Thanks are also due to
   "Comissao de Coor-denacao e Desenvolvimento Regional do Norte (CCDRN)
   /NORTE2020/Portugal 2020" for funding through project
   DESignBIOtechHealth (ref. Norte-01-0145-FEDER-000024) .
CR Arnett TR, 2018, BONE, V115, P25, DOI 10.1016/j.bone.2017.12.021
   Beaupre LA, 2011, OSTEOPOROSIS INT, V22, P983, DOI 10.1007/s00198-010-1411-2
   Pereira CB, 2012, CELL PROLIFERAT, V45, P386, DOI 10.1111/j.1365-2184.2012.00826.x
   Billington EO, 2020, CURR OSTEOPOROS REP, V18, P587, DOI 10.1007/s11914-020-00612-4
   BRADFORD MM, 1976, ANAL BIOCHEM, V72, P248, DOI 10.1016/0003-2697(76)90527-3
   Burke M. D., 2019, Patent No. [WO2019186342A1, 2019186342, 2019186342A1]
   Carrera GVSM, 2017, NEW J CHEM, V41, P6986, DOI 10.1039/c7nj01398a
   Center JR, 2011, J CLIN ENDOCR METAB, V96, P1006, DOI 10.1210/jc.2010-2730
   Chlebowski RT, 2010, J CLIN ONCOL, V28, P3582, DOI 10.1200/JCO.2010.28.2095
   Costa-Rodrigues J, 2016, BBA-GEN SUBJECTS, V1860, P825, DOI 10.1016/j.bbagen.2016.01.014
   Costa-Rodrigues J, 2016, STEM CELLS INT, V2016, DOI 10.1155/2016/5653275
   Costa-Rodrigues J, 2012, BONE, V51, P17, DOI 10.1016/j.bone.2012.03.015
   Costa-Rodrigues J, 2011, CLIN EXP METASTAS, V28, P505, DOI 10.1007/s10585-011-9387-7
   Cremers S, 2020, BONE, V139, DOI 10.1016/j.bone.2020.115501
   Dominguez LJ, 2011, BIOGERONTOLOGY, V12, P397, DOI 10.1007/s10522-011-9344-5
   Ebetino FH, 2011, BONE, V49, P20, DOI 10.1016/j.bone.2011.03.774
   Egorova KS, 2017, CHEM REV, V117, P7132, DOI 10.1021/acs.chemrev.6b00562
   Ferraz R, 2020, PHARMACEUTICS, V12, DOI 10.3390/pharmaceutics12030221
   Ferraz R, 2014, RSC ADV, V4, P4301, DOI 10.1039/c3ra44286a
   Ferraz R, 2012, MEDCHEMCOMM, V3, P494, DOI 10.1039/c2md00269h
   Florindo C, 2014, INT J PHARMACEUT, V469, P179, DOI 10.1016/j.ijpharm.2014.04.034
   Florindo C, 2013, INT J PHARMACEUT, V456, P553, DOI 10.1016/j.ijpharm.2013.08.010
   Guenther A, 2010, INT J CANCER, V126, P239, DOI 10.1002/ijc.24758
   Hiroi-Furuya E, 1999, CALCIFIED TISSUE INT, V64, P219, DOI 10.1007/s002239900606
   HOOGENDOORN HA, 1984, CLIN ORTHOP RELAT R, P281
   Huang CH, 2010, PROTEINS, V78, P888, DOI 10.1002/prot.22614
   Katsimbri P, 2017, EUR J CANCER CARE, V26, DOI 10.1111/ecc.12740
   Le BQ, 2018, MATERIALS, V11, DOI 10.3390/ma11010014
   Lin JH, 1996, BONE, V18, P75, DOI 10.1016/8756-3282(95)00445-9
   Machado M, 2009, CLIN THER, V31, P962, DOI 10.1016/j.clinthera.2009.05.009
   Nikfar Z, 2017, J MOL GRAPH MODEL, V76, P86, DOI 10.1016/j.jmgm.2017.06.021
   O'Carrigan B, 2017, COCHRANE DB SYST REV, DOI 10.1002/14651858.CD003474.pub4
   ONGPHIPHADHANAKUL B, 1993, ENDOCRINOLOGY, V133, P2502, DOI 10.1210/en.133.6.2502
   Park YE, 2017, CURR OPIN PHARMACOL, V34, P21, DOI 10.1016/j.coph.2017.04.001
   Qaseem A, 2008, ANN INTERN MED, V149, P404, DOI 10.7326/0003-4819-149-6-200809160-00007
   ROGERS MJ, 1994, BIOCHEM J, V303, P303, DOI 10.1042/bj3030303
   Russell RGG, 2008, OSTEOPOROSIS INT, V19, P733, DOI 10.1007/s00198-007-0540-8
   SAHNI M, 1993, J CLIN INVEST, V91, P2004, DOI 10.1172/JCI116422
   Santos MM, 2020, PHARMACEUTICS, V12, DOI 10.3390/pharmaceutics12080694
   Santos MM, 2019, CHEMMEDCHEM, V14, P907, DOI 10.1002/cmdc.201900040
   Shamshina JL, 2015, NATURE, V528, P188, DOI 10.1038/528188a
   Silverman SL, 2011, ANN NY ACAD SCI, V1218, P33, DOI 10.1111/j.1749-6632.2010.05769.x
   Soysa NS, 2016, BIOCHEM BIOPH RES CO, V476, P115, DOI 10.1016/j.bbrc.2016.05.019
   Tang J, 2019, CURR MED CHEM, V26, P5947, DOI 10.2174/0929867325666180605123436
   Teixeira S, 2020, PHARMACEUTICS, V12, DOI 10.3390/pharmaceutics12030293
   Teixeira S, 2019, CHEMMEDCHEM, V14, P1767, DOI 10.1002/cmdc.201900397
   Valenti MT, 2017, INT J MOL SCI, V18, DOI 10.3390/ijms18010041
   Vassaki M, 2020, CHEM COMMUN, V56, P5166, DOI 10.1039/d0cc00439a
   Zhao QX, 2007, FRONT BIOSCI-LANDMRK, V12, P2519, DOI 10.2741/2252
   Zhou Y., 2008, ETHNIC DIS, V2
NR 50
TC 1
Z9 1
U1 0
U2 8
PU ELSEVIER
PI AMSTERDAM
PA RADARWEG 29, 1043 NX AMSTERDAM, NETHERLANDS
SN 0378-5173
EI 1873-3476
J9 INT J PHARMACEUT
JI Int. J. Pharm.
PD DEC 15
PY 2021
VL 610
AR 121262
DI 10.1016/j.ijpharm.2021.121262
EA NOV 2021
PG 12
WC Pharmacology & Pharmacy
WE Science Citation Index Expanded (SCI-EXPANDED)
SC Pharmacology & Pharmacy
GA XO4IU
UT WOS:000730151300006
PM 34748807
DA 2023-12-20
ER

PT J
AU Xu, YB
   Li, YF
   Chen, XF
   Xiang, FF
   Deng, Y
   Li, Z
   Wei, DQ
AF Xu, Yangbo
   Li, Yafei
   Chen, Xiaofan
   Xiang, Feifan
   Deng, Yong
   Li, Zhong
   Wei, Daiqing
TI TGF-β protects osteosarcoma cells from chemotherapeutic cytotoxicity in
   a SDH/HIF1α dependent manner
SO BMC CANCER
LA English
DT Article
DE TGF-beta; Chemoresistance; Succinate dehydrogenase; Osteosarcoma;
   Hypoxia-inducible factor 1 alpha (HIF1 alpha)
ID DRUG-RESISTANCE; LUNG-CANCER; PATHWAY; CHEMORESISTANCE; MECHANISMS;
   INCREASES; CISPLATIN; NMR
AB Background: In the widespread adoption of chemotherapy, drug resistance has been the major obstacle to tumor elimination in cancer patients. Our aim was to explore the role of TGF-beta in osteosarcoma-associated chemoresistance.
   Methods: We performed a cytotoxicity analysis of methotrexate (MTX) and cisplatin (CIS) in TGF-beta-treated osteosarcoma cells. Then, the metabolite profile of the core metabolic energy pathways in Saos-2 and MG-63 cell extracts was analyzed by H-1-NMR. We detected the expression of succinate dehydrogenase (SDH), STAT1, and hypoxia-inducible factor 1 alpha (HIF1 alpha) in TGF-beta-treated osteosarcoma cells and further tested the effects of these molecules on the cytotoxicity induced by chemotherapeutic agents. Using in vivo experiments, we examined the tumor growth and survival time of Saos-2-bearing mice treated with a combination of chemotherapeutic agents and a HIF1 alpha inhibitor.
   Results: The metabolic analysis revealed enhanced succinate production in osteosarcoma cells after TGF-beta treatment. We further found a decrease in SDH expression and an increase in HIF1 alpha expression in TGF-beta-treated osteosarcoma cells. Consistently, blockade of SDH efficiently enhanced the resistance of Saos-2 and MG-63 cells to MTX and CIS. Additionally, a HIF1 alpha inhibitor significantly strengthened the anticancer efficacy of the chemotherapeutic drugs in mice with osteosarcoma cancer.
   Conclusion: Our study demonstrated that TGF-beta attenuated the expression of SDH by reducing the transcription factor STAT1. The reduction in SDH then caused the upregulation of HIF1 alpha, thereby rerouting glucose metabolism and aggravating chemoresistance in osteosarcoma cells. Linking tumor cell metabolism to the formation of chemotherapy resistance, our study may guide the development of additional treatments for osteosarcoma.
C1 [Xu, Yangbo; Xiang, Feifan; Deng, Yong; Li, Zhong; Wei, Daiqing] Southwest Med Univ, Dept Orthopaed, Affiliated Hosp, Luzhou 646000, Sichuan, Peoples R China.
   [Xu, Yangbo; Xiang, Feifan; Deng, Yong; Li, Zhong; Wei, Daiqing] Sichuan Prov Lab Orthopaed Engn, Luzhou 646000, Sichuan, Peoples R China.
   [Li, Yafei] Luzhou Peoples Hosp, Dept Oncol, Luzhou 646000, Sichuan, Peoples R China.
   [Chen, Xiaofan] Southwest Med Univ, Dept Pediat, Luzhou 646000, Sichuan, Peoples R China.
C3 Southwest Medical University; Southwest Medical University
RP Wei, DQ (通讯作者)，Southwest Med Univ, Dept Orthopaed, Affiliated Hosp, Luzhou 646000, Sichuan, Peoples R China.; Wei, DQ (通讯作者)，Sichuan Prov Lab Orthopaed Engn, Luzhou 646000, Sichuan, Peoples R China.
EM wdq@swmu.edu.cn
FU Research Project of Education Department of Sichuan Province [18ZA0533]
FX This work was supported by the Research Project of Education Department
   of Sichuan Province (grant number: 18ZA0533).
CR Akhurst RJ, 2012, NAT REV DRUG DISCOV, V11, P790, DOI 10.1038/nrd3810
   Bhagyaraj E, 2019, CELL CYCLE, V18, P3589, DOI 10.1080/15384101.2019.1693120
   Bhattacharya B, 2016, BRIT J PHARMACOL, V173, P970, DOI 10.1111/bph.13422
   Brunen D, 2013, CELL CYCLE, V12, P2960, DOI 10.4161/cc.26034
   Cai JC, 2017, NAT COMMUN, V8, DOI 10.1038/ncomms15870
   Colak S, 2017, TRENDS CANCER, V3, P56, DOI 10.1016/j.trecan.2016.11.008
   Corcoran SE, 2016, J CLIN INVEST, V126, P3699, DOI 10.1172/JCI84431
   DeBerardinis RJ, 2016, SCI ADV, V2, DOI 10.1126/sciadv.1600200
   Du BW, 2016, MOLECULES, V21, DOI 10.3390/molecules21070965
   Duarte IF, 2010, J PROTEOME RES, V9, P5877, DOI 10.1021/pr100635n
   Fallah J, 2019, CURR ONCOL REP, V21, DOI 10.1007/s11912-019-0752-z
   Grasso C, 2017, CRIT REV ONCOL HEMAT, V114, P139, DOI 10.1016/j.critrevonc.2017.03.026
   Harrison DJ, 2018, EXPERT REV ANTICANC, V18, P39, DOI 10.1080/14737140.2018.1413939
   Isakoff MS, 2015, J CLIN ONCOL, V33, P3029, DOI 10.1200/JCO.2014.59.4895
   Katsuno Y, 2019, SCI SIGNAL, V12, DOI 10.1126/scisignal.aau8544
   Le Belle JE, 2002, NMR BIOMED, V15, P37, DOI 10.1002/nbm.740
   Le Calvé B, 2010, NEOPLASIA, V12, P727, DOI 10.1593/neo.10526
   Lilienthal I, 2020, INT J MOL SCI, V21, DOI 10.3390/ijms21186885
   Lin CG, 2020, J PROTEOME RES, V19, P781, DOI 10.1021/acs.jproteome.9b00635
   Luo K, 2017, CSH PERSPECT BIOL, V9, DOI 10.1101/cshperspect.a022137
   Min JW, 2013, BIOCHEM BIOPH RES CO, V440, P137, DOI 10.1016/j.bbrc.2013.09.041
   Mu XM, 2017, ONCOTARGET, V8, P13174, DOI 10.18632/oncotarget.14485
   Oshimori N, 2015, CELL, V160, P963, DOI 10.1016/j.cell.2015.01.043
   Pan CW, 2016, PLOS ONE, V11, DOI 10.1371/journal.pone.0152090
   Pavlova NN, 2016, CELL METAB, V23, P27, DOI 10.1016/j.cmet.2015.12.006
   Pickup M, 2013, NAT REV CANCER, V13, P788, DOI 10.1038/nrc3603
   Reardon C, 2007, J IMMUNOL, V178, P4284, DOI 10.4049/jimmunol.178.7.4284
   Ritter J, 2010, ANN ONCOL, V21, P320, DOI 10.1093/annonc/mdq276
   Seoane J, 2017, CSH PERSPECT BIOL, V9, DOI 10.1101/cshperspect.a022277
   Shi HS, 2010, CANCER SCI, V101, P1447, DOI 10.1111/j.1349-7006.2010.01562.x
   Sowa T, 2017, CANCER MED-US, V6, P288, DOI 10.1002/cam4.991
   Sun Y, 2016, ONCOL REP, V35, P1549, DOI 10.3892/or.2015.4536
   Tripathi V, 2019, ONCOGENE, V38, P3185, DOI 10.1038/s41388-018-0655-8
   Varghese E, 2020, CANCERS, V12, DOI 10.3390/cancers12082252
   Wu Q, 2014, CANCER LETT, V347, P159, DOI 10.1016/j.canlet.2014.03.013
   Xiao MT, 2012, GENE DEV, V26, P1326, DOI 10.1101/gad.191056.112
   Yao Z, 2010, P NATL ACAD SCI USA, V107, P15535, DOI 10.1073/pnas.1009472107
   Zhao YH, 2011, CANCER RES, V71, P4585, DOI 10.1158/0008-5472.CAN-11-0127
   Zhou XL, 2015, J NEUROCHEM, V134, P125, DOI 10.1111/jnc.13111
NR 39
TC 4
Z9 4
U1 1
U2 6
PU BMC
PI LONDON
PA CAMPUS, 4 CRINAN ST, LONDON N1 9XW, ENGLAND
EI 1471-2407
J9 BMC CANCER
JI BMC Cancer
PD NOV 11
PY 2021
VL 21
IS 1
AR 1200
DI 10.1186/s12885-021-08954-7
PG 10
WC Oncology
WE Science Citation Index Expanded (SCI-EXPANDED)
SC Oncology
GA WV9AQ
UT WOS:000717521900005
PM 34763667
OA gold, Green Published
DA 2023-12-20
ER

PT J
AU Zhuo, BB
   Wang, XH
   Shen, Y
   Li, JY
   Li, SX
   Li, Y
   Wang, R
AF Zhuo, Baobiao
   Wang, Xihua
   Shen, Yang
   Li, Jiayong
   Li, Shixian
   Li, Yuan
   Wang, Rong
TI Interleukin-24 inhibits the phenotype and tumorigenicity of cancer stem
   cell in osteosarcoma via downregulation Notch and Wnt/B-catenin
   signaling
SO JOURNAL OF BONE ONCOLOGY
LA English
DT Article
DE IL-24; Cancer stem cell; Osteosarcoma; Notch signaling; Wnt; B-catenin
   signaling
ID DIFFERENTIATION-ASSOCIATED GENE-7; MELANOMA-DIFFERENTIATION;
   MDA-7/IL-24; APOPTOSIS; GROWTH; RESISTANCE; EXPRESSION; INJECTION;
   INGN-241; MDA-7
AB Osteosarcoma frequently presents as recurrence and metastasis, even if the primary lesion was eradicated and/or radiotherapy and chemotherapy were administered. Osteosarcoma cancer stem cells (CSCs) are one of the key factors for the recurrence and metastasis of osteosarcoma. We have shown that interleukin-24 (IL-24) inhibits osteosarcoma cell proliferation, migration and invasion in vitro. In the current study, we investigated the role of IL-24 in inhibiting the growth of osteosarcoma CSCs. IL-24 inhibited proliferation and invasion and decreased the stemness of osteosarcoma CSCs in vitro. In a nude mouse xenograft model, IL-24 significantly inhibited the growth of tumors originating from osteosarcoma CSCs. Moreover, we found that IL-24 was able to inactivate both Notch and Wnt/B-Catenin signaling, which are important for the development of the biological characteristics of CSCs. These data demonstrate that IL-24 is able to kill not only cancer cells but also CSCs in osteosarcoma, suggesting that IL-24 might eradicate osteosarcoma and enhance long-term cure rates in patients with osteosarcoma. (c) 2021 The Author(s). Published by Elsevier GmbH. This is an open access article under the CC BY-NC-ND license (http://creativecommons.org/licenses/by-nc-nd/4.0/).
C1 [Zhuo, Baobiao; Wang, Xihua; Shen, Yang; Li, Jiayong; Li, Shixian; Li, Yuan] Xuzhou Med Univ, Affiliated Xuzhou Childrens Hosp, Dept Surg, Xuzhou 221002, Jiangsu, Peoples R China.
   [Wang, Rong] Xuzhou Med Univ, Affiliated Hosp, Dept Ultrasound, Xuzhou 221006, Jiangsu, Peoples R China.
C3 Xuzhou Medical University; Xuzhou Medical University
RP Zhuo, BB (通讯作者)，Xuzhou Med Univ, Affiliated Xuzhou Childrens Hosp, Dept Surg, Xuzhou 221002, Jiangsu, Peoples R China.; Wang, R (通讯作者)，Xuzhou Med Univ, Affiliated Hosp, Dept Ultrasound, Xuzhou 221006, Jiangsu, Peoples R China.
EM zhuobaobiao@163.com; 3239511602@qq.com
RI liu, li/HGC-0900-2022; Wang, Xihua/B-3454-2011
FU National Natural Science Foundation of China [81972511]; Jiangsu
   Provincial Medical Talent [QNRC2016373]; Science and Technology
   Department of Xuzhou [KC18026]
FX This project was supported by the National Natural Science Foundation of
   China (No. 81972511) , Jiangsu Provincial Medical Talent (No.
   QNRC2016373) and the Science and Technology Department of Xuzhou (No.
   KC18026) .
CR Bhutia SK, 2013, INT J CANCER, V133, P2726, DOI 10.1002/ijc.28289
   Brown HK, 2017, CANCER LETT, V386, P189, DOI 10.1016/j.canlet.2016.11.019
   Caudell EG, 2002, J IMMUNOL, V168, P6041, DOI 10.4049/jimmunol.168.12.6041
   Clarke MF, 2019, NEW ENGL J MED, V380, P2237, DOI 10.1056/NEJMra1804280
   Cunningham CC, 2005, MOL THER, V11, P149, DOI 10.1016/j.ymthe.2004.09.019
   Dash R, 2014, CANCER RES, V74, P563, DOI 10.1158/0008-5472.CAN-13-1062
   Emdad L, 2020, SEMIN CANCER BIOL, V66, P140, DOI 10.1016/j.semcancer.2019.07.013
   Eyler CE, 2008, J CLIN ONCOL, V26, P2839, DOI 10.1200/JCO.2007.15.1829
   Fujii H, 2009, INT J ONCOL, V34, P1381, DOI 10.3892/ijo_00000265
   Gibbs CP, 2005, NEOPLASIA, V7, P967, DOI 10.1593/neo.05394
   Isakoff MS, 2015, J CLIN ONCOL, V33, P3029, DOI 10.1200/JCO.2014.59.4895
   Jiang HP, 1995, ONCOGENE, V11, P2477
   Liu JJ, 2012, J IMMUNOASS IMMUNOCH, V33, P352, DOI 10.1080/15321819.2012.659782
   Luetke A, 2014, CANCER TREAT REV, V40, P523, DOI 10.1016/j.ctrv.2013.11.006
   Lytle NK, 2018, NAT REV CANCER, V18, P669, DOI 10.1038/s41568-018-0056-x
   Martins-Neves SR, 2012, BMC CANCER, V12, DOI 10.1186/1471-2407-12-139
   Palmini G, 2016, JOVE-J VIS EXP, DOI 10.3791/53884
   Pestka S, 2004, ANNU REV IMMUNOL, V22, P929, DOI 10.1146/annurev.immunol.22.012703.104622
   Prudowsky ZD, 2021, CANCERS, V13, DOI 10.3390/cancers13010083
   Sauane M, 2003, CYTOKINE GROWTH F R, V14, P35, DOI 10.1016/S1359-6101(02)00074-6
   Sauane M, 2008, P NATL ACAD SCI USA, V105, P9763, DOI 10.1073/pnas.0804089105
   Song S, 2011, CANCER RES, V71, P7628, DOI 10.1158/0008-5472.CAN-11-2745
   Tong AW, 2005, MOL THER, V11, P160, DOI 10.1016/j.ymthe.2004.09.021
   Wang L, 2009, CANCER BIOL THER, V8, P543, DOI 10.4161/cbt.8.6.7695
   Whelan JS, 2018, J CLIN ONCOL, V36, P188, DOI 10.1200/JCO.2017.75.1743
   Wilson H, 2008, VET J, V175, P69, DOI 10.1016/j.tvjl.2007.07.025
   Wong ALA, 2019, BIOCHEM PHARMACOL, V162, P79, DOI 10.1016/j.bcp.2019.01.020
   Zhuo BB, 2017, ONCOL LETT, V13, P4505, DOI 10.3892/ol.2017.5990
   Zhuo BB, 2015, BIOCHEM BIOPH RES CO, V464, P401, DOI 10.1016/j.bbrc.2015.06.092
NR 29
TC 5
Z9 5
U1 0
U2 2
PU ELSEVIER
PI AMSTERDAM
PA RADARWEG 29, 1043 NX AMSTERDAM, NETHERLANDS
EI 2212-1374
J9 J BONE ONCOL
JI J. Bone Oncol.
PD DEC
PY 2021
VL 31
AR 100403
DI 10.1016/j.jbo.2021.100403
EA NOV 2021
PG 8
WC Oncology
WE Science Citation Index Expanded (SCI-EXPANDED)
SC Oncology
GA WW8FI
UT WOS:000718144900001
PM 34804789
OA gold, Green Published
DA 2023-12-20
ER

PT J
AU Zhao, Q
   Yan, JY
   Li, W
   Yang, Y
   You, L
   Qin, CG
AF Zhao, Qian
   Yan, Jianyong
   Li, Wen
   Yang, Ye
   You, Lu
   Qin, Chenguang
TI Molecular Mechanism of Gas Anesthetics on the Invasion, Metastasis, and
   Chemosensitivity of Osteosarcoma Cells
SO COMPUTATIONAL AND MATHEMATICAL METHODS IN MEDICINE
LA English
DT Article
AB Background. Osteosarcoma is one of the most prominent bone cancers which has a predominant occurrence in children and adolescents. This study is focused on determining the effects of treatment of gas anesthetics on invasion, metastasis, and chemosensitivity in the progression of osteosarcoma cells. Material and Methods. The biological effects of the common gas anesthetics-desflurane, isoflurane, and sevoflurane-on osteosarcoma cells were studied and compared. The biological assays were performed for analysis of cell migration and proliferation. Results. Isoflurane and sevoflurane have shown significant inhibition in the osteosarcoma cells at clinically relevant concentrations. Desflurane has shown less potent action on cell migration and inhibition. All three gas anesthetics have shown inhibition in cell proliferation. The effective antiproliferative action was at a clinically significant dose. At low millimolar concentrations, cell apoptosis was moderately affected. Drug combination analysis with chemotherapeutic drugs showed relevant inhibition in cell migration. All three agents showed significant augmentation of chemotherapeutic drugs in suppression and inhibition of inducing apoptosis. The antimigration action is likely to affect the PI3K/AKT pathway and IGF-1. Conclusion. The study demonstrates the proposed mechanisms of gas anesthetics and their differential effects on osteosarcoma cells and their survival, migration, growth, and chemosensitivity.
C1 [Zhao, Qian; Yan, Jianyong; Li, Wen; You, Lu; Qin, Chenguang] Guizhou Prov Peoples Hosp, Dept Anesthesiol, Guiyang, Guizhou, Peoples R China.
   [Yang, Ye] Guizhou Prov Orthopaed Hosp, Dept Anesthesiol, Guiyang, Guizhou, Peoples R China.
RP Qin, CG (通讯作者)，Guizhou Prov Peoples Hosp, Dept Anesthesiol, Guiyang, Guizhou, Peoples R China.
EM tougao198611dr@126.com
RI wang, wei/JBS-7400-2023; Wang, Siyi/JNT-2690-2023
CR Acosta Karina B, 2011, Recent Pat DNA Gene Seq, V5, P175
   Carrle D, 2006, INT ORTHOP, V30, P445, DOI 10.1007/s00264-006-0192-x
   Chen MX, 2019, CANCER MANAG RES, V11, P9505, DOI 10.2147/CMAR.S225911
   Chen WK, 2013, PLOS ONE, V8, DOI 10.1371/journal.pone.0056540
   Chen X, 2020, MED GAS RES, V10, P50, DOI 10.4103/2045-9912.279984
   Coffey JC, 2003, LANCET ONCOL, V4, P760, DOI 10.1016/S1470-2045(03)01282-8
   Park H, 2019, ASIA-PAC J ONCOL NUR, V6, P397, DOI 10.4103/apjon.apjon_23_19
   Wardle J, 2016, LANCET, V387, P751, DOI 10.1016/S0140-6736(15)01154-X
   Xu PF, 2013, ENVIRON SCI TECHNOL, V47, P8801, DOI 10.1021/es4007228
   Xu YC, 2020, CANCER MANAG RES, V12, P1601, DOI 10.2147/CMAR.S244280
   Zhao HE, 2012, INT J MOL MED, V30, P1013, DOI 10.3892/ijmm.2012.1111
NR 11
TC 0
Z9 0
U1 0
U2 1
PU HINDAWI LTD
PI LONDON
PA ADAM HOUSE, 3RD FLR, 1 FITZROY SQ, LONDON, W1T 5HF, ENGLAND
SN 1748-670X
EI 1748-6718
J9 COMPUT MATH METHOD M
JI Comput. Math. Method Med.
PD NOV 3
PY 2021
VL 2021
AR 6000385
DI 10.1155/2021/6000385
PG 6
WC Mathematical & Computational Biology
WE Science Citation Index Expanded (SCI-EXPANDED)
SC Mathematical & Computational Biology
GA WY9WR
UT WOS:000719627500005
PM 34777566
OA gold, Green Published
DA 2023-12-20
ER

PT J
AU Arnold, L
   Hendricks-Wenger, A
   Coutermarsh-Ott, S
   Gannon, J
   Hay, AN
   Dervisis, N
   Klahn, S
   Allen, IC
   Tuohy, J
   Vlaisavljevich, E
AF Arnold, Lauren
   Hendricks-Wenger, Alissa
   Coutermarsh-Ott, Sheryl
   Gannon, Jessica
   Hay, Alayna N.
   Dervisis, Nikolaos
   Klahn, Shawna
   Allen, Irving C.
   Tuohy, Joanne
   Vlaisavljevich, Eli
TI HISTOTRIPSY ABLATION OF BONE TUMORS: FEASIBILITY STUDY IN EXCISED CANINE
   OSTEOSARCOMA TUMORS
SO ULTRASOUND IN MEDICINE AND BIOLOGY
LA English
DT Article
DE Histotripsy; Focused ultrasound; Osteosarcoma; Bone; Tumors; Ablation
ID PULSED CAVITATIONAL ULTRASOUND; IN-VIVO; RADIOFREQUENCY ABLATION;
   INTRINSIC THRESHOLD; TISSUE STIFFNESS; BLOOD-FLOW; THERAPY; TECHNOLOGY;
   FREQUENCY; PRESSURE
AB Osteosarcoma (OS) is a primary bone tumor affecting both dogs and humans. Histotripsy is a nonthermal, non-invasive focused ultrasound method using controlled acoustic cavitation to mechanically disintegrate tissue. In this study, we investigated the feasibility of treating primary OS tumors with histotripsy using a 500-kHz transducer on excised canine OS samples harvested after surgery at the Veterinary Teaching Hospital at Virginia Tech. Samples were embedded in gelatin tissue phantoms and treated with the 500-kHz histotripsy system using one-or two-cycle pulses at a pulse repetition frequency of 250 Hz and a dosage of 4000 pulses/point. Separate experiments also assessed histotripsy effects on normal canine bone and nerve using the same pulsing parameters. After treatment, histopathological evaluation of the samples was completed. To determine the feasibility of treating OS through intact skin/soft tissue, additional histotripsy experiments assessed OS with overlying tissues. Generation of bubble clouds was achieved at the focus in all tumor samples at peak negative pressures of 26.2 +/- 4.5 MPa. Histopathology revealed effective cell ablation in treated areas for OS tumors, with no evidence of cell death or tissue damage in normal tissues. Treatment through tissue/skin resulted in generation of well-confined bubble clouds and ablation zones inside OS tumors. Results illustrate the feasibility of treating OS tumors with histotripsy. (C) 2021 World Federation for Ultrasound in Medicine & Biology. All rights reserved.
C1 [Arnold, Lauren; Hendricks-Wenger, Alissa; Gannon, Jessica; Vlaisavljevich, Eli] Virginia Tech, Dept Biomed Engn & Mech, Blacksburg, VA 24061 USA.
   [Hendricks-Wenger, Alissa; Coutermarsh-Ott, Sheryl; Allen, Irving C.] Virginia Maryland Coll Vet Med, Dept Biomed Sci & Pathobiol, Blacksburg, VA USA.
   [Hendricks-Wenger, Alissa; Allen, Irving C.] Virginia Tech, Grad Program Translat Biol Med & Hlth, Roanoke, VA USA.
   [Gannon, Jessica] Virginia Tech, Dept Mech Engn, Blacksburg, VA USA.
   [Hay, Alayna N.; Dervisis, Nikolaos; Klahn, Shawna; Tuohy, Joanne] Virginia Maryland Reg Coll Vet Med, Dept Small Anim Clin Sci, Blacksburg, VA USA.
   [Dervisis, Nikolaos; Allen, Irving C.; Vlaisavljevich, Eli] ICTAS Ctr Engn Hlth, Virginia Tech, Kelly Hall, Blacksburg, VA USA.
   [Arnold, Lauren; Hendricks-Wenger, Alissa; Gannon, Jessica; Vlaisavljevich, Eli] Virginia Tech Carilion, Dept Internal Med, Sch Med, Roanoke, VA USA.
C3 Virginia Polytechnic Institute & State University; Virginia Polytechnic
   Institute & State University; Virginia Polytechnic Institute & State
   University; Virginia Polytechnic Institute & State University
RP Vlaisavljevich, E (通讯作者)，347 Kelly Hall,325 Stanger St, Blacksburg, VA 24061 USA.
EM EliV@vt.edu
RI Dervisis, Nikolaos/K-8931-2016; Dervisis, Nikolaos/GLU-2012-2022; Klahn,
   Shawna/AIE-7407-2022; Gannon, Jessica/AAU-5198-2020
OI Dervisis, Nikolaos/0000-0003-2869-1483; Dervisis,
   Nikolaos/0000-0003-2869-1483; Klahn, Shawna/0000-0002-7001-7698; Ruger,
   Lauren/0000-0002-7291-4907
FU American Kennel Club (Canine Health Foundation) [02773]; Focused
   Ultrasound Foundation [453045]; National Institute of Health [412613];
   Virginia Tech Center for Engineered Health; Department of Biomedical
   Engineering and Mechanics; School of Veterinary Medicine; Virginia Tech
   ICTAS Doctoral Scholars program
FX This work was supported by grants from the American Kennel Club (Canine
   Health Foundation No. 02773), the Focused Ultrasound Foundation (Grant
   Code #453045) and the National Institute of Health (Grant Code #412613).
   The authors would like to thank the Virginia Tech Center for Engineered
   Health, the Department of Biomedical Engineering and Mechanics, and the
   School of Veterinary Medicine for their support of this work. The
   authors would also like to thank Alex Simon, Maggie Boyer, and other
   members of the Vlaisavl-jevich Research Laboratory for their assistance
   and support. Author Lauren Arnold was supported by the Virginia Tech
   ICTAS Doctoral Scholars program during the duration of this work.
CR Allen SP, 2017, PHYS MED BIOL, V62, P7167, DOI 10.1088/1361-6560/aa81ed
   Allen SP, 2015, MAGN RESON MED, V73, P204, DOI 10.1002/mrm.25115
   [Anonymous], 2016, J ACOUST SOC AM
   Bader KB, 2019, ULTRASOUND MED BIOL, V45, P1056, DOI 10.1016/j.ultrasmedbio.2018.10.035
   BRODEY RS, 1979, YALE J BIOL MED, V52, P345
   Callstrom MR, 2006, RADIOLOGY, V241, P572, DOI 10.1148/radiol.2412051247
   Callstrom MR, 2009, SKELETAL RADIOL, V38, P835, DOI 10.1007/s00256-009-0736-4
   Chen WZ, 2010, RADIOLOGY, V255, P967, DOI 10.1148/radiol.10090374
   Cui JC, 2020, J EXP CLIN CANC RES, V39, DOI 10.1186/s13046-020-01685-w
   Curley SA, 2001, ONCOLOGIST, V6, P14, DOI 10.1634/theoncologist.6-1-14
   Ding Jesslyn H, 2009, Interact Cardiovasc Thorac Surg, V9, P1051, DOI 10.1510/icvts.2009.218743
   Edsall C, 2021, ULTRASOUND MED BIOL, V47, P620, DOI 10.1016/j.ultrasmedbio.2020.10.020
   Eranki A, 2020, CLIN CANCER RES, V26, P1152, DOI 10.1158/1078-0432.CCR-19-1604
   Errani C, 2011, EXPERT REV ANTICANC, V11, P217, DOI [10.1586/era.10.172, 10.1586/ERA.10.172]
   Felsted A, SOC INT ONC ANN M BO
   Fenger JM, 2014, ILAR J, V55, P69, DOI 10.1093/ilar/ilu009
   Friebele Jill C, 2015, Am J Orthop (Belle Mead NJ), V44, P547
   Hendricks A, M INT SOC THER ULTR
   Jones RL, 2010, EJSO-EUR J SURG ONC, V36, P477, DOI 10.1016/j.ejso.2009.12.005
   Kim Y, 2014, PHYS MED BIOL, V59, P2553, DOI 10.1088/0031-9155/59/11/2553
   Kim Y, 2014, IEEE T ULTRASON FERR, V61, P582, DOI 10.1109/TUFFC.2014.2947
   Lake AM, 2008, J UROLOGY, V179, P1150, DOI 10.1016/j.juro.2007.10.033
   Lake AM, 2008, UROLOGY, V72, P682, DOI 10.1016/j.urology.2008.01.037
   LeBlanc AK, 2021, CLIN CANCER RES, V27, P3005, DOI 10.1158/1078-0432.CCR-21-0315
   Li CX, 2010, CANCER-AM CANCER SOC, V116, P3934, DOI 10.1002/cncr.25192
   Li CX, 2009, CANCER BIOL THER, V8, P1102, DOI 10.4161/cbt.8.12.8556
   Lin KW, 2014, IEEE T ULTRASON FERR, V61, P251, DOI 10.1109/TUFFC.2014.6722611
   Longhi A, 2006, CANCER TREAT REV, V32, P423, DOI 10.1016/j.ctrv.2006.05.005
   Lu DSK, 2003, J VASC INTERV RADIOL, V14, P1267, DOI 10.1097/01.RVI.0000092666.72261.6B
   Lu N, 2021, IEEE T ULTRASON FERR, V68, P2917, DOI 10.1109/TUFFC.2021.3068113
   Luetke A, 2014, CANCER TREAT REV, V40, P523, DOI 10.1016/j.ctrv.2013.11.006
   Marrero Jorge A, 2006, Clin Liver Dis, V10, P339, DOI 10.1016/j.cld.2006.05.012
   Meazza C, 2016, EXPERT REV ANTICANC, V16, P543, DOI 10.1586/14737140.2016.1168697
   Mitchell KE, 2016, VET SURG, V45, P36, DOI 10.1111/vsu.12423
   Morello E, 2011, VET J, V189, P268, DOI 10.1016/j.tvjl.2010.08.014
   Napoli A, 2013, INVEST RADIOL, V48, P351, DOI 10.1097/RLI.0b013e318285bbab
   Pahk KJ, 2019, SCI REP-UK, V9, DOI 10.1038/s41598-019-45542-z
   Parsons JE, 2006, J ACOUST SOC AM, V119, P1432, DOI 10.1121/1.2166708
   Parsons JE, 2006, ULTRASOUND MED BIOL, V32, P115, DOI 10.1016/j.ultrasmedbio.2005.09.005
   Patterson EJ, 1998, ANN SURG, V227, P559, DOI 10.1097/00000658-199804000-00018
   Qu SB, 2020, J IMMUNOTHER CANCER, V8, DOI 10.1136/jitc-2019-000200
   RHO JY, 1993, J BIOMECH, V26, P111, DOI 10.1016/0021-9290(93)90042-D
   Ritter J, 2010, ANN ONCOL, V21, P320, DOI 10.1093/annonc/mdq276
   Roberts WW, 2006, J UROLOGY, V175, P734, DOI 10.1016/S0022-5347(05)00141-2
   Rowell JL, 2011, TRENDS MOL MED, V17, P380, DOI 10.1016/j.molmed.2011.02.004
   Simpson S, 2017, ACTA VET SCAND, V59, DOI 10.1186/s13028-017-0341-9
   Smolock AR, 2018, RADIOLOGY, V287, P485, DOI 10.1148/radiol.2018171544
   Sukovich JR, 2020, IEEE T ULTRASON FERR, V67, P1178, DOI 10.1109/TUFFC.2020.2967586
   Sukovich JR, 2016, IEEE T ULTRASON FERR, V63, P671, DOI 10.1109/TUFFC.2016.2531504
   Szewczyk M, 2015, VET RES COMMUN, V39, P61, DOI 10.1007/s11259-014-9623-0
   Vidal Jove J, SOC INT ONC ANN M BO
   Vlaisavljevich E, 2017, PHYS MED BIOL, V62, P1269, DOI 10.1088/1361-6560/aa54c7
   Vlaisavljevich E, 2016, ULTRASOUND MED BIOL, V42, P2466, DOI 10.1016/j.ultrasmedbio.2016.05.018
   Vlaisavljevich E, 2016, ULTRASOUND MED BIOL, V42, P1890, DOI 10.1016/j.ultrasmedbio.2016.03.018
   Vlaisavljevich E, 2015, ULTRASOUND MED BIOL, V41, P1651, DOI 10.1016/j.ultrasmedbio.2015.01.028
   Vlaisavljevich E, 2015, PHYS MED BIOL, V60, P2271, DOI 10.1088/0031-9155/60/6/2271
   Vlaisavljevich E, 2014, IEEE T ULTRASON FERR, V61, P341, DOI 10.1109/TUFFC.2014.6722618
   Vlaisavljevich E, 2014, PHYS MED BIOL, V59, P253, DOI 10.1088/0031-9155/59/2/253
   Vlaisavljevich E, 2013, ULTRASOUND MED BIOL, V39, P1398, DOI 10.1016/j.ultrasmedbio.2013.02.005
   Wafa H, 2006, EXPERT REV ANTICANC, V6, P239, DOI 10.1586/14737140.6.2.239
   Ward E, 2008, RADIOL CLIN N AM, V46, P599, DOI 10.1016/j.rcl.2008.02.006
   Worlikar T, SOC INT ONC ANN M BO
   Worlikar T, 2018, IEEE ENG MED BIO, P6064, DOI 10.1109/EMBC.2018.8513650
   Xu Z, 2004, IEEE T ULTRASON FERR, V51, P726, DOI 10.1109/TUFFC.2004.1304271
   Yu WX, 2015, SURG ONCOL, V24, P9, DOI 10.1016/j.suronc.2014.10.001
   Zachos TA, 2001, CLIN ORTHOP RELAT R, P230, DOI 10.1097/00003086-200104000-00034
NR 66
TC 13
Z9 13
U1 0
U2 4
PU ELSEVIER SCIENCE INC
PI NEW YORK
PA STE 800, 230 PARK AVE, NEW YORK, NY 10169 USA
SN 0301-5629
EI 1879-291X
J9 ULTRASOUND MED BIOL
JI Ultrasound Med. Biol.
PD DEC
PY 2021
VL 47
IS 12
BP 3435
EP 3446
DI 10.1016/j.ultrasmedbio.2021.08.004
EA NOV 2021
PG 12
WC Acoustics; Radiology, Nuclear Medicine & Medical Imaging
WE Science Citation Index Expanded (SCI-EXPANDED)
SC Acoustics; Radiology, Nuclear Medicine & Medical Imaging
GA WV8IU
UT WOS:000717474900014
PM 34462159
OA Green Accepted
DA 2023-12-20
ER

PT J
AU Huang, C
   Lin, ZJ
   Lee, CJ
   Lai, WH
   Chen, JC
   Huang, HC
AF Huang, Cheng
   Lin, Zi-Jun
   Lee, Cheng-Ju
   Lai, Wei-Han
   Chen, Jui-Chieh
   Huang, Hsiu-Chen
TI ε-Viniferin and α-viniferin alone or in combination induced apoptosis
   and necrosis in osteosarcoma and non-small cell lung cancer cells
SO FOOD AND CHEMICAL TOXICOLOGY
LA English
DT Article
DE Viniferin; Osteosarcoma; Lung cancer; Apoptosis; Nude mice
ID RESVERATROL ANALOGS; CYCLE PROGRESSION; HUMAN BREAST; POLYPHENOLS; WINE;
   PROLIFERATION; OLIGOMERS; RED
AB This study investigated the effects and molecular mechanisms of e-viniferin and alpha-viniferin in non-small cell lung cancer cell line A549, melanoma cell line A2058, and osteosarcoma cell lines HOS and U2OS. Results showed e-viniferin having antiproliferative effects on HOS, U2OS, and A549 cells. Compared with e-viniferin at the same concentration, alpha-viniferin had higher antiproliferative effects on HOS cells, but not the same effect on U2OS and A549 cells. Lower dose combination of alpha-viniferin and e-viniferin had more synergistic effects on A549 cells than either drug alone. alpha-Viniferin induced apoptosis in HOS cells by decreasing expression of phospho-c-Jun-Nterminal kinase 1/2 (p-JNK1/2) and increasing expression of cleaved Poly (ADP-ribose) polymerase (PARP), whereas alpha-viniferin in combination with e-viniferin induced apoptosis in A549 cells by decreasing expression of phospho-protein kinase B (p-AKT) and increasing expression of cleaved PARP and cleaved caspase-3. e-Viniferin and alpha-viniferin have not been studied using in vivo tumor models for cancer. This research is the first showing that e-viniferin treatment resulted in significant inhibition of tumor growth in A549-cell xenograft-bearing nude mice compared with the control group. Consequently, e-viniferin and alpha-viniferin may prove to be new approaches and effective therapeutic agents for osteosarcoma and lung cancer treatment.
C1 [Huang, Cheng; Lai, Wei-Han] Natl Yang Ming Chiao Tung Univ, Dept Biotechnol & Lab Sci Med, Taipei 11221, Taiwan.
   [Lin, Zi-Jun; Lee, Cheng-Ju; Lai, Wei-Han; Huang, Hsiu-Chen] Natl Tsing Hua Univ, Ctr Teacher Educ, Hsinchu, Taiwan.
   [Lin, Zi-Jun; Lee, Cheng-Ju; Lai, Wei-Han; Huang, Hsiu-Chen] Natl Tsing Hua Univ, Dept Appl Sci, Nanda Campus, Hsinchu, Taiwan.
   [Chen, Jui-Chieh] Natl Chiayi Univ, Dept Biochem Sci & Technol, 300 Syuefu Rd, Chiayi 60004, Taiwan.
C3 National Yang Ming Chiao Tung University; National Tsing Hua University;
   National Tsing Hua University; National Chiayi University
RP Chen, JC (通讯作者)，Natl Chiayi Univ, Dept Biochem Sci & Technol, 300 Syuefu Rd, Chiayi 60004, Taiwan.; Huang, HC (通讯作者)，Natl Tsing Hua Univ, Ctr Teacher Educ, Dept Appl Sci, Nanda Campus,521 Nanda Rd, Hsinchu 30014, Taiwan.
EM jcc@mail.ncyu.edu.tw; jane@mail.nd.nthu.edu.tw
RI é™³, ç‘žå‚‘/HCH-5712-2022
OI Huang, Cheng/0000-0001-8220-1815
FU Ministry of Science and Technology, Taiwan [MOST 108-2320-B-007 -006
   -MY3]
FX This work was supported by grants from the Ministry of Science and
   Technology, Taiwan. (MOST 108-2320-B-007 -006 -MY3).
CR Billard C, 2002, LEUKEMIA LYMPHOMA, V43, P1991, DOI 10.1080/1042819021000015952
   Caillaud M, 2019, PLOS ONE, V14, DOI 10.1371/journal.pone.0212663
   Cao HQ, 2017, PLOS ONE, V12, DOI 10.1371/journal.pone.0181018
   Cheng KJ, 2018, MED ONCOL, V35, DOI 10.1007/s12032-018-1163-y
   Colin D, 2009, INT J CANCER, V124, P2780, DOI 10.1002/ijc.24264
   Courtois A, 2018, NUTRIENTS, V10, DOI 10.3390/nu10111660
   Dilshara MG, 2014, CELL IMMUNOL, V290, P21, DOI 10.1016/j.cellimm.2014.04.009
   Dudley JI, 2008, J AGR FOOD CHEM, V56, P9362, DOI 10.1021/jf801791d
   Fan YQ, 2020, J PHARMACEUT BIOMED, V188, DOI 10.1016/j.jpba.2020.113376
   Gabaston J, 2020, J AGR FOOD CHEM, V68, P13408, DOI 10.1021/acs.jafc.0c04907
   Gallyas F, 2020, INT J MOL SCI, V21, DOI 10.3390/ijms21082767
   Huang C, 2016, J AGR FOOD CHEM, V64, P4235, DOI 10.1021/acs.jafc.6b00766
   Huang C, 2013, J AGR FOOD CHEM, V61, P6430, DOI 10.1021/jf305253m
   Huang DD, 2020, BIOMED PHARMACOTHER, V125, DOI 10.1016/j.biopha.2019.109767
   Huang WJ, 2020, SIGNAL TRANSDUCT TAR, V5, DOI 10.1038/s41392-020-0133-y
   Inoue H, 2013, BIOSCI BIOTECH BIOCH, V77, P1223, DOI 10.1271/bbb.121003
   Kabara E, 2012, FRONT MICROBIOL, V3, DOI 10.3389/fmicb.2012.00215
   Kang SK, 2015, ACS APPL MATER INTER, V7, P9297, DOI 10.1021/acsami.5b02526
   Kim HY, 2017, ALLERGY ASTHMA IMMUN, V9, P1, DOI 10.4168/aair.2017.9.1.1
   Kim J, 2017, J PHARMACEUT BIOMED, V134, P116, DOI 10.1016/j.jpba.2016.11.044
   Landrault N, 2002, J AGR FOOD CHEM, V50, P2046, DOI 10.1021/jf010794g
   Lee S, 2020, INT J MOL SCI, V21, DOI 10.3390/ijms21031102
   Lim KG, 2014, ARCH TOXICOL, V88, P2213, DOI 10.1007/s00204-014-1386-4
   Liu RJ, 2020, FOOD FUNCT, V11, P10084, DOI [10.1039/d0fo01932a, 10.1039/D0FO01932A]
   Liu SY, 2018, FREE RADICAL BIO MED, V129, P569, DOI 10.1016/j.freeradbiomed.2018.10.431
   Lulan TYK, 2020, HELIYON, V6, DOI 10.1016/j.heliyon.2020.e04102
   Marchandet L, 2021, CANCERS, V13, DOI 10.3390/cancers13040683
   Marel AK, 2008, MOL NUTR FOOD RES, V52, P538, DOI 10.1002/mnfr.200700185
   Mazauric JP, 2005, J AGR FOOD CHEM, V53, P5647, DOI 10.1021/jf050308f
   Molina JR, 2008, MAYO CLIN PROC, V83, P584, DOI 10.4065/83.5.584
   Özdemir F, 2018, CYTOTECHNOLOGY, V70, P1061, DOI 10.1007/s10616-018-0197-5
   Özdemir F, 2014, OMICS, V18, P324, DOI 10.1089/omi.2013.0045
   Pawlus AD, 2013, J AGR FOOD CHEM, V61, P501, DOI 10.1021/jf303843z
   Pinho BR, 2013, J PHARM PHARMACOL, V65, P1681, DOI 10.1111/jphp.12081
   Ramos S, 2008, MOL NUTR FOOD RES, V52, P507, DOI 10.1002/mnfr.200700326
   Sergi D, 2021, FOODS, V10, DOI 10.3390/foods10030586
   Sever R, 2015, CSH PERSPECT MED, V5, DOI 10.1101/cshperspect.a006098
   Vion E, 2018, MOL CELL NEUROSCI, V88, P1, DOI 10.1016/j.mcn.2017.12.003
   Wang L, 2020, SIGNAL TRANSDUCT TAR, V5, DOI 10.1038/s41392-020-00248-x
   Wu H, 2019, TOXINS, V11, DOI 10.3390/toxins11120731
   Xue YQ, 2014, OXID MED CELL LONGEV, V2014, DOI 10.1155/2014/765832
   Yen GC, 2018, J FOOD DRUG ANAL, V26, P940, DOI 10.1016/j.jfda.2018.05.003
   Yoshimura H, 2019, MOL MED REP, V20, P1139, DOI 10.3892/mmr.2019.10331
   Yu B, 2018, PHARMACOL RES, V129, P453, DOI 10.1016/j.phrs.2017.11.016
   Zghonda N, 2011, BIOSCI BIOTECH BIOCH, V75, P1259, DOI 10.1271/bbb.110022
   Zhang Y, 2018, ONCOL LETT, V16, P6228, DOI 10.3892/ol.2018.9434
   Zhang YE, 2009, CELL RES, V19, P128, DOI 10.1038/cr.2008.328
NR 47
TC 1
Z9 1
U1 1
U2 6
PU PERGAMON-ELSEVIER SCIENCE LTD
PI OXFORD
PA THE BOULEVARD, LANGFORD LANE, KIDLINGTON, OXFORD OX5 1GB, ENGLAND
SN 0278-6915
EI 1873-6351
J9 FOOD CHEM TOXICOL
JI Food Chem. Toxicol.
PD DEC
PY 2021
VL 158
AR 112617
DI 10.1016/j.fct.2021.112617
EA NOV 2021
PG 15
WC Food Science & Technology; Toxicology
WE Science Citation Index Expanded (SCI-EXPANDED)
SC Food Science & Technology; Toxicology
GA XB2OL
UT WOS:000721171400003
PM 34728247
DA 2023-12-20
ER

PT J
AU Xiao, Y
   Wu, ZQ
   Meng, ZY
   Wang, YC
   Li, ZH
   Zhao, Z
AF Xiao, Yao
   Wu, Zhongqing
   Meng, Zhiyuan
   Wang, Yongchao
   Li, Zehao
   Zhao, Zheng
TI Synthesis of curcumin and indocyanine green co-loaded PLLA
   microparticles via solution-enhanced dispersion using supercritical
   CO<sub>2</sub> for chemo-photothermal therapy of osteosarcoma
SO JOURNAL OF SUPERCRITICAL FLUIDS
LA English
DT Article
DE Poly(L-lactic acid); Curcumin; Microparticles; Synergetic
   photothermo-chemotherapy; Osteoblast proliferation
ID DRUG-DELIVERY SYSTEM; TUMOR; NANOPARTICLES; MICELLES; CARRIER; ACID)
AB The therapy of tumor recurrence resulting from surgical resection of osteosarcoma is still a significant challenge for clinicians. In this study, we designed curcumin (CM) and indocyanine green (ICG) co-loaded poly(L-lactic acid) (PLLA) (PLLA-CM-ICG) composite microparticles, combining photothermal therapy with chemotherapy to enhance osteosarcoma therapy synergistically. PLLA-CM-ICG microparticles of sizes of (838.3 +/- 5.4) nm were prepared by solution-enhanced dispersion by a supercritical CO2 process. ICG in the PLLA-CM-ICG microparticles was more stable than free ICG. The PLLA-CM-ICG microparticles displayed pH- and near-infrared (NIR)-responsive CM release behavior. Moreover, NIR irradiation improved the anticancer activity of the PLLA-CM-ICG microparticles at a concentration of 250 mu g/mL on MG-63 cells. Therefore, PLLA-CM-ICG microparticles could be employed as promising drug delivery systems for synergic photothermo-chemotherapy in osteosarcoma treatment.
C1 [Xiao, Yao; Wu, Zhongqing; Meng, Zhiyuan; Wang, Yongchao; Li, Zehao; Zhao, Zheng] Wuhan Univ Technol, State Key Lab Adv Technol Mat Synth & Proc, Wuhan 430070, Peoples R China.
C3 Wuhan University of Technology
RP Zhao, Z (通讯作者)，Wuhan Univ Technol, State Key Lab Adv Technol Mat Synth & Proc, Wuhan 430070, Peoples R China.
RI Zhao, Zheng/K-7150-2012; li, zehao/JEF-7975-2023
FU National Natural Science Foundation of China [52073220, 51803160];
   National Key Research and Development Program of China [2018YFB1105501];
   Major Special Projects of Technological Innovation of Hubei Province
   [2017ACA168]; Young TopNotch Talents Fund of Wuhan University of
   Technology [471-40120093]
FX This study was supported by the National Natural Science Foundation of
   China (52073220 and 51803160) , National Key Research and Development
   Program of China (2018YFB1105501) , Major Special Projects of
   Technological Innovation of Hubei Province (2017ACA168) , and Young
   TopNotch Talents Fund of Wuhan University of Technology (471-40120093) .
CR Arango-Ruiz A, 2018, FOOD CHEM, V258, P156, DOI 10.1016/j.foodchem.2018.02.088
   Brown HK, 2017, CANCER LETT, V386, P189, DOI 10.1016/j.canlet.2016.11.019
   Chen AZ, 2007, J MATER SCI-MATER M, V18, P2339, DOI 10.1007/s10856-007-3173-8
   Chen AZ, 2009, J SUPERCRIT FLUID, V49, P394, DOI 10.1016/j.supflu.2009.02.004
   da Silva-Buzanello RA, 2015, FOOD CHEM, V172, P99, DOI 10.1016/j.foodchem.2014.09.016
   Dhanavel S, 2021, J IRAN CHEM SOC, V18, P317, DOI 10.1007/s13738-020-02031-9
   Dolai P, 2018, SOFT MATTER, V14, P6137, DOI 10.1039/c8sm00222c
   Duan JH, 2010, INT J PHARMACEUT, V400, P211, DOI 10.1016/j.ijpharm.2010.08.033
   Esfandiari N, 2015, J SUPERCRIT FLUID, V100, P129, DOI 10.1016/j.supflu.2014.12.028
   Geng SN, 2020, ACS APPL MATER INTER, V12, P7995, DOI 10.1021/acsami.9b22654
   Hewlings SJ, 2017, FOODS, V6, DOI 10.3390/foods6100092
   Lao Christopher D, 2006, BMC Complement Altern Med, V6, P10, DOI 10.1186/1472-6882-6-10
   Liu XW, 2020, INT J BIOL MACROMOL, V163, P156, DOI 10.1016/j.ijbiomac.2020.06.202
   Margulis K, 2014, J COLLOID INTERF SCI, V434, P65, DOI 10.1016/j.jcis.2014.07.040
   Mathew A, 2012, PLOS ONE, V7, DOI 10.1371/journal.pone.0032616
   Melamed JR, 2015, ACS NANO, V9, P6, DOI 10.1021/acsnano.5b00021
   Miranda D, 2019, BIOMATER SCI-UK, V7, P3158, DOI 10.1039/c9bm00551j
   Montes A, 2016, J SUPERCRIT FLUID, V112, P44, DOI 10.1016/j.supflu.2016.02.008
   Pan HY, 2019, ACS APPL MATER INTER, V11, P2782, DOI 10.1021/acsami.8b16517
   Pham PTT, 2020, INT J NANOMED, V15, P6469, DOI 10.2147/IJN.S262690
   Pierini F, 2018, BIOMACROMOLECULES, V19, P4147, DOI 10.1021/acs.biomac.8b01138
   Prosapio V, 2016, J SUPERCRIT FLUID, V118, P19, DOI 10.1016/j.supflu.2016.07.023
   Sharker SM, 2015, BIOMATERIALS, V61, P229, DOI 10.1016/j.biomaterials.2015.05.040
   Siepmann J, 2006, PROG COLL POL SCI S, V133, P15, DOI 10.1007/2882_053
   SMITH A, 1986, INT J PHARM, V30, P215, DOI 10.1016/0378-5173(86)90081-5
   Wang JM, 2018, DRUG DELIV, V25, P1319, DOI 10.1080/10717544.2018.1477857
   Wang YH, 2020, MATER DESIGN, V186, DOI 10.1016/j.matdes.2019.108336
   Wu CC, 2020, NAT COMMUN, V11, DOI 10.1038/s41467-020-14646-w
   Wu XX, 2019, COLLOID SURFACE B, V175, P239, DOI 10.1016/j.colsurfb.2018.11.088
   Xi YH, 2019, INT J NANOMED, V14, P6425, DOI 10.2147/IJN.S211981
   Xue KH, 2021, BIOMATER SCI-UK, V9, P1008, DOI 10.1039/d0bm01864c
   Yan F, 2016, J CONTROL RELEASE, V224, P217, DOI 10.1016/j.jconrel.2015.12.050
   Yan GN, 2016, CANCER LETT, V370, P268, DOI 10.1016/j.canlet.2015.11.003
   Zahran F, 2014, J SUPERCRIT FLUID, V88, P56, DOI 10.1016/j.supflu.2014.01.015
   Zhao S, 2017, INT J NANOMED, V12, P2489, DOI 10.2147/IJN.S123190
   Zhao Z, 2015, INT J NANOMED, V10, P3171, DOI 10.2147/IJN.S80434
   Zheng ZG, 2010, LANGMUIR, V26, P7679, DOI 10.1021/la101246a
   Zhu MT, 2017, ACS APPL MATER INTER, V9, P39249, DOI 10.1021/acsami.7b14076
NR 38
TC 7
Z9 7
U1 4
U2 35
PU ELSEVIER
PI AMSTERDAM
PA RADARWEG 29, 1043 NX AMSTERDAM, NETHERLANDS
SN 0896-8446
EI 1872-8162
J9 J SUPERCRIT FLUID
JI J. Supercrit. Fluids
PD FEB
PY 2022
VL 180
AR 105462
DI 10.1016/j.supflu.2021.105462
EA NOV 2021
PG 9
WC Chemistry, Physical; Engineering, Chemical
WE Science Citation Index Expanded (SCI-EXPANDED)
SC Chemistry; Engineering
GA WW6SV
UT WOS:000718044700006
DA 2023-12-20
ER

PT J
AU Lakiotaki, E
   Kanakoglou, DS
   Pampalou, A
   Karatrasoglou, EA
   Piperi, C
   Korkolopoulou, P
AF Lakiotaki, Eleftheria
   Kanakoglou, Dimitrios S.
   Pampalou, Andromachi
   Karatrasoglou, Eleni A.
   Piperi, Christina
   Korkolopoulou, Penelope
TI Dissecting the Role of Circular RNAs in Sarcomas with Emphasis on
   Osteosarcomas
SO BIOMEDICINES
LA English
DT Review
DE circular RNAs; osteosarcoma; Kaposi sarcoma; rhabdomyosarcoma;
   gastrointestinal stromal tumors; diagnosis; therapy
ID GASTROINTESTINAL STROMAL TUMORS; PROMOTES CELL-PROLIFERATION; PREDICTS
   UNFAVORABLE PROGNOSIS; OVARIAN-CANCER CELLS; UP-REGULATION; DOXORUBICIN
   RESISTANCE; POTENTIAL BIOMARKER; MOLECULAR-MECHANISM; DRUG-RESISTANCE;
   LUNG-CANCER
AB Circular RNAs (circRNAs) are single-stranded RNAs generated from exons back-splicing from a single pre-mRNA, forming covalently closed loop structures which lack 5 & PRIME;-3 & PRIME;-polarity or polyadenylated tail. Ongoing research depicts that circRNAs play a pivotal role in tumorigenesis, tumor progression, metastatic potential and chemoresistance by regulating transcription, microRNA (miRNA) sponging, RNA-binding protein interactions, alternative splicing and to a lesser degree, protein coding. Sarcomas are rare malignant tumors stemming from mesenchymal cells. Due to their clinically insidious onset, they often present at advanced stage and their treatment may require aggressive chemotherapeutic or surgical options. This review is mainly focused on the regulatory functions of circRNAs on osteosarcoma progression and their potential role as biomarkers, an area which has prompted lately extensive research. The attributed oncogenic role of circRNAs on other mesenchymal tumors such as Kaposi Sarcoma (KS), Rhabdomyosarcoma (RMS) or Gastrointestinal Stromal Tumors (GISTs) is also described. The involvement of circRNAs on sarcoma oncogenesis and relevant emerging diagnostic, prognostic and therapeutic applications are expected to gain more research interest in the future.
C1 [Lakiotaki, Eleftheria; Kanakoglou, Dimitrios S.; Pampalou, Andromachi; Karatrasoglou, Eleni A.; Korkolopoulou, Penelope] Natl & Kapodistrian Univ Athens, Sch Med, Dept Pathol 1, 75 Mikras Asias St, Athens 11527, Greece.
   [Piperi, Christina] Natl & Kapodistrian Univ Athens, Sch Med, Dept Biol Chem, 75 Mikras Asias St, Athens 11527, Greece.
C3 Athens Medical School; National & Kapodistrian University of Athens;
   National & Kapodistrian University of Athens; Athens Medical School
RP Lakiotaki, E (通讯作者)，Natl & Kapodistrian Univ Athens, Sch Med, Dept Pathol 1, 75 Mikras Asias St, Athens 11527, Greece.
EM ellakiotaki@gmail.com; kanakoglou.d@gmail.com; apampalou@gmail.com;
   elina_karat@hotmail.com; cpiperi@med.uoa.gr; pkorkol@med.uoa.gr
RI Kanakoglou, Dimitrios S./AAY-2399-2021; LAKIOTAKI,
   ELEFTHERIA/JPK-1221-2023
OI Kanakoglou, Dimitrios S./0000-0001-7735-2029; Piperi,
   Christina/0000-0002-2701-0618
CR Abere B, 2020, MBIO, V11, DOI 10.1128/mBio.03027-19
   Agaram NP, 2019, MODERN PATHOL, V32, P27, DOI 10.1038/s41379-018-0120-9
   Alderton Gemma K, 2016, Nat Rev Cancer, V16, P273, DOI 10.1038/nrc.2016.48
   [Anonymous], 2020, ADV ANAT PATHOL, V5th
   Ashwal-Fluss R, 2014, MOL CELL, V56, P55, DOI 10.1016/j.molcel.2014.08.019
   Aufiero S, 2019, NAT REV CARDIOL, V16, P503, DOI 10.1038/s41569-019-0185-2
   Awan FM, 2021, RNA BIOL, V18, P1, DOI 10.1080/15476286.2020.1790198
   Bachmayr-Heyda A, 2015, SCI REP-UK, V5, DOI 10.1038/srep08057
   Bahn JH, 2015, CLIN CHEM, V61, P221, DOI 10.1373/clinchem.2014.230433
   Bai YM, 2021, J ORTHOP SURG RES, V16, DOI 10.1186/s13018-021-02631-y
   Barbagallo D, 2018, INT J MOL SCI, V19, DOI 10.3390/ijms19020480
   Barbagallo D, 2016, ONCOTARGET, V7, P4746, DOI 10.18632/oncotarget.6621
   Bentley DL, 2014, NAT REV GENET, V15, P163, DOI 10.1038/nrg3662
   Bielack SS, 2002, J CLIN ONCOL, V20, P776, DOI 10.1200/JCO.20.3.776
   Boshoff C, 2002, NAT REV CANCER, V2, P373, DOI 10.1038/nrc797
   Bruhn O, 2014, EXPERT OPIN DRUG MET, V10, P1337, DOI 10.1517/17425255.2014.952630
   Burningham Z, 2012, CLIN SARCOMA RES, V2, DOI 10.1186/2045-3329-2-14
   Cao JQ, 2017, INT J ONCOL, V51, P1115, DOI 10.3892/ijo.2017.4110
   Cao J, 2020, GENE, V740, DOI 10.1016/j.gene.2020.144520
   Chen B, 2018, THERANOSTICS, V8, P4003, DOI 10.7150/thno.24106
   Chen GY, 2018, PLOS ONE, V13, DOI 10.1371/journal.pone.0202896
   Chen J, 2017, CANCER LETT, V388, P208, DOI 10.1016/j.canlet.2016.12.006
   Chen JX, 2019, MOL CANCER, V18, DOI 10.1186/s12943-019-1076-1
   Chen L, 2021, BRIEF BIOINFORM, V22, P1706, DOI 10.1093/bib/bbaa001
   Chen LL, 2016, NAT REV MOL CELL BIO, V17, P205, DOI 10.1038/nrm.2015.32
   Chen MM, 2019, BIOMED PHARMACOTHER, V117, DOI 10.1016/j.biopha.2019.109064
   Chen SJ, 2017, CLIN CHIM ACTA, V466, P167, DOI 10.1016/j.cca.2017.01.025
   Chen S, 2014, J OVARIAN RES, V7, DOI 10.1186/s13048-014-0084-4
   Chen YG, 2017, MOL CELL, V67, P228, DOI 10.1016/j.molcel.2017.05.022
   Chen ZQ, 2019, CANCER SCI, V110, P568, DOI 10.1111/cas.13901
   Chen ZZ, 2021, MOL THER-NUCL ACIDS, V23, P1120, DOI 10.1016/j.omtn.2020.12.013
   Cheng C, 2021, BIOENGINEERED, V12, P5411, DOI 10.1080/21655979.2021.1965695
   Choi YH, 2014, CURR PHARM DESIGN, V20, P793, DOI 10.2174/138161282005140214165212
   Conn SJ, 2015, CELL, V160, P1125, DOI 10.1016/j.cell.2015.02.014
   Cortes-Lopez Mariela, 2016, Yale Journal of Biology and Medicine, V89, P527
   Dai JJ, 2018, EUR REV MED PHARMACO, V22, P8589, DOI 10.26355/eurrev_201812_16622
   Deng NA, 2018, BIOCHEM BIOPH RES CO, V495, P189, DOI 10.1016/j.bbrc.2017.11.028
   Dong Z, 2020, J CELL BIOCHEM, V121, P2236, DOI 10.1002/jcb.29446
   Dou YC, 2016, SCI REP-UK, V6, DOI 10.1038/srep37982
   Du R, 2021, TOHOKU J EXP MED, V254, P189, DOI 10.1620/tjem.254.189
   Du WW, 2017, THERANOSTICS, V7, P4183, DOI 10.7150/thno.21299
   Du WW, 2017, EUR HEART J, V38, P1402, DOI 10.1093/eurheartj/ehw001
   Du YX, 2020, HUM CELL, V33, P252, DOI 10.1007/s13577-019-00298-6
   Egas-Bejar D, 2014, ADOLESC HEALTH MED T, V5, P115, DOI 10.2147/AHMT.S44582
   Eger N, 2018, ADV EXP MED BIOL, V1087, P41, DOI 10.1007/978-981-13-1426-1_4
   Engels EA, 2008, INT J CANCER, V123, P187, DOI 10.1002/ijc.23487
   Errichelli L, 2017, NAT COMMUN, V8, DOI 10.1038/ncomms14741
   Fabian MR, 2010, ANNU REV BIOCHEM, V79, P351, DOI 10.1146/annurev-biochem-060308-103103
   Fang CW, 2020, COMPUT MATH METHOD M, V2020, DOI 10.1155/2020/1367576
   Fang J, 2019, CANCER LETT, V442, P222, DOI 10.1016/j.canlet.2018.10.040
   Fang Y, 2020, CANCER BIOMARK, V28, P411, DOI 10.3233/CBM-190647
   Feng YS, 2019, J EXP CLIN CANC RES, V38, DOI 10.1186/s13046-019-1071-9
   Fischer JW, 2020, MOL CELL, V78, P70, DOI 10.1016/j.molcel.2020.01.021
   Gao AM, 2020, CELL SIGNAL, V72, DOI 10.1016/j.cellsig.2020.109622
   Gao P, 2021, FRONT GENET, V12, DOI 10.3389/fgene.2021.690956
   Gao Y, 2015, GENOME BIOL, V16, DOI 10.1186/s13059-014-0571-3
   Gu HJ, 2020, BIOMED RES INT, V2020, DOI 10.1155/2020/3589871
   Guarnerio J, 2019, CELL RES, V29, P628, DOI 10.1038/s41422-019-0192-1
   Guarnerio J, 2016, CELL, V165, P289, DOI 10.1016/j.cell.2016.03.020
   Guo JU, 2014, GENOME BIOL, V15, DOI 10.1186/s13059-014-0409-z
   Han D, 2017, HEPATOLOGY, V66, P1151, DOI 10.1002/hep.29270
   Hansen TB, 2013, NATURE, V495, P384, DOI 10.1038/nature11993
   Hansen TB, 2011, EMBO J, V30, P4414, DOI 10.1038/emboj.2011.359
   Hao LG, 2019, J CELL BIOCHEM, V120, P3780, DOI 10.1002/jcb.27658
   He YL, 2019, INT J BIOL MACROMOL, V125, P116, DOI 10.1016/j.ijbiomac.2018.11.273
   Heinrich MC, 2003, J CLIN ONCOL, V21, P4342, DOI 10.1200/JCO.2003.04.190
   Hirota S, 1998, SCIENCE, V279, P577, DOI 10.1126/science.279.5350.577
   Ho MY, 2011, GASTROENTEROLOGY, V140, P1372, DOI 10.1053/j.gastro.2011.03.017
   Hoffmann S, 2014, GENOME BIOL, V15, DOI 10.1186/gb-2014-15-2-r34
   Holdt LM, 2016, NAT COMMUN, V7, DOI 10.1038/ncomms12429
   Hu YH, 2020, J CLIN LAB ANAL, V34, DOI 10.1002/jcla.23045
   Huang AQ, 2020, THERANOSTICS, V10, P3503, DOI 10.7150/thno.42174
   Huang C, 2018, GENE DEV, V32, P639, DOI 10.1101/gad.314856.118
   Huang LP, 2018, BIOCHEM BIOPH RES CO, V500, P511, DOI 10.1016/j.bbrc.2018.04.131
   Huang RR, 2017, AUTOPHAGY, V13, P1722, DOI 10.1080/15548627.2017.1356975
   Huang ZY, 2020, BIOMED RES INT, V2020, DOI 10.1155/2020/2727060
   Huo SS, 2021, CANCER MANAG RES, V13, P1257, DOI 10.2147/CMAR.S290645
   Ivanov A, 2015, CELL REP, V10, P170, DOI 10.1016/j.celrep.2014.12.019
   JAFFE N, 1974, CANCER CHEMOTH REP 1, V58, P275
   Janeway KA, 2011, P NATL ACAD SCI USA, V108, P314, DOI 10.1073/pnas.1009199108
   Jeck WR, 2014, NAT BIOTECHNOL, V32, P453, DOI 10.1038/nbt.2890
   Jeck WR, 2013, RNA, V19, P141, DOI 10.1261/rna.035667.112
   Ji XL, 2020, CELL DEATH DIS, V11, DOI 10.1038/s41419-019-2204-y
   Jia N, 2019, FRONT GENET, V10, DOI 10.3389/fgene.2019.00825
   Jia ZF, 2013, PATHOL ONCOL RES, V19, P847, DOI 10.1007/s12253-013-9653-x
   Jiang T, 2017, J EXP CLIN CANC RES, V36, DOI 10.1186/s13046-017-0602-5
   Jiang X, 2021, J CELL MOL MED, V25, P510, DOI 10.1111/jcmm.16105
   Jiang Y, 2020, EXP MOL PATHOL, V117, DOI 10.1016/j.yexmp.2020.104553
   Jin CH, 2019, J CELL PHYSIOL, V234, P7247, DOI 10.1002/jcp.27482
   Jin H, 2017, ONCOTARGET, V8, P25571, DOI 10.18632/oncotarget.16104
   Jin J, 2019, J CELL BIOCHEM, V120, P15678, DOI 10.1002/jcb.28837
   Jin Y, 2019, PATHOL RES PRACT, V215, DOI 10.1016/j.prp.2019.152688
   Jishage M, 2018, NAT STRUCT MOL BIOL, V25, P859, DOI 10.1038/s41594-018-0118-5
   Kartal-Yandim M, 2016, CRIT REV BIOTECHNOL, V36, P716, DOI 10.3109/07388551.2015.1015957
   Kelly S, 2015, J MOL BIOL, V427, P2414, DOI 10.1016/j.jmb.2015.02.018
   Kong Z, 2017, BIOCHEM BIOPH RES CO, V493, P1217, DOI 10.1016/j.bbrc.2017.07.162
   Kramer MC, 2015, GENE DEV, V29, P2168, DOI 10.1101/gad.270421.115
   Kristensen LS, 2019, NAT REV GENET, V20, P675, DOI 10.1038/s41576-019-0158-7
   Kun-Peng Z, 2018, INT J BIOL SCI, V14, P1513, DOI 10.7150/ijbs.27523
   Legnini I, 2017, MOL CELL, V66, P22, DOI 10.1016/j.molcel.2017.02.017
   Li BQ, 2018, BIOMED PHARMACOTHER, V107, P860, DOI 10.1016/j.biopha.2018.08.086
   Li CF, 2019, BIOMED PHARMACOTHER, V120, DOI 10.1016/j.biopha.2019.109462
   Li D, 2021, BIOMED RES INT, V2021, DOI 10.1155/2021/7463867
   Li GP, 2016, CELL RES, V26, P655, DOI 10.1038/cr.2016.32
   Li GF, 2018, BIOCHEM BIOPH RES CO, V499, P765, DOI 10.1016/j.bbrc.2018.03.219
   Li HB, 2020, TECHNOL CANCER RES T, V19, DOI 10.1177/1533033819898728
   Li HK, 2020, BMC CANCER, V20, DOI 10.1186/s12885-020-07515-8
   Li JF, 2017, TUMOR BIOL, V39, DOI 10.1177/1010428317709991
   Li JP, 2020, GENE, V763, DOI 10.1016/j.gene.2020.145068
   Li J, 2020, TRENDS CANCER, V6, P319, DOI 10.1016/j.trecan.2020.01.012
   Li L, 2020, BIOSCIENCE REP, V40, DOI 10.1042/BSR20191552
   Li LD, 2019, BIOMED PHARMACOTHER, V109, P226, DOI 10.1016/j.biopha.2018.10.072
   Li Q, 2017, J EXP CLIN CANC RES, V36, DOI 10.1186/s13046-017-0532-2
   Li SL, 2020, J CELL MOL MED, V24, P2202, DOI 10.1111/jcmm.14877
   Li SL, 2019, CELL CYCLE, V18, P1281, DOI 10.1080/15384101.2019.1618127
   Li SQ, 2020, BIOMED RES INT, V2020, DOI 10.1155/2020/8084028
   Li X, 2014, NEOPLASMA, V61, P453, DOI 10.4149/neo_2014_056
   Li X, 2014, NEOPLASMA, V61, P265, DOI 10.4149/neo_2014_034
   Li X, 2020, AGING-US, V12, P14157, DOI 10.18632/aging.103423
   Li X, 2019, BIOCHEM BIOPH RES CO, V514, P1172, DOI 10.1016/j.bbrc.2019.04.188
   Li X, 2017, MOL CELL, V67, P214, DOI 10.1016/j.molcel.2017.05.023
   Li XH, 2020, CELL DEATH DIS, V11, DOI 10.1038/s41419-020-2607-9
   Li YM, 2020, THORAC CANCER, V11, P537, DOI 10.1111/1759-7714.13274
   Li ZQ, 2021, J BIOL REG HOMEOS AG, V35, P1021, DOI 10.23812/20-725-A
   Li ZY, 2015, NAT STRUCT MOL BIOL, V22, P256, DOI 10.1038/nsmb.2959
   Li ZM, 2023, CANCER BIOTHER RADIO, V38, P619, DOI 10.1089/cbr.2019.3349
   Li ZH, 2019, CLIN CHIM ACTA, V492, P37, DOI 10.1016/j.cca.2019.02.001
   Lin EH, 2020, BIOMED RES INT, V2020, DOI 10.1155/2020/8386936
   LINK MP, 1986, NEW ENGL J MED, V314, P1600, DOI 10.1056/NEJM198606193142502
   Liu DY, 2021, EUR REV MED PHARMACO, V25, P86, DOI 10.26355/eurrev_202101_24352
   Liu G, 2018, MOL CANCER, V17, DOI 10.1186/s12943-018-0917-7
   Liu J, 2017, MOL CANCER, V16, DOI 10.1186/s12943-017-0630-y
   Liu LH, 2019, J CELL BIOCHEM, V120, P12684, DOI 10.1002/jcb.28536
   Liu SH, 2021, OPEN LIFE SCI, V16, P229, DOI 10.1515/biol-2021-0021
   Liu WH, 2017, CELL PHYSIOL BIOCHEM, V43, P969, DOI 10.1159/000481650
   Liu XF, 2017, ONCOTARGET, V8, P114829, DOI 10.18632/oncotarget.22162
   Liu YD, 2020, EUR REV MED PHARMACO, V24, P6540, DOI 10.26355/eurrev_202006_21638
   Liu YH, 2020, CANCER MANAG RES, V12, P5945, DOI 10.2147/CMAR.S245941
   Liu YX, 2018, INT J ONCOL, V53, P1752, DOI 10.3892/ijo.2018.4485
   Lopes LF, 2010, J CELL MOL MED, V14, P42, DOI 10.1111/j.1582-4934.2009.00983.x
   Lu Q, 2020, J CLIN LAB ANAL, V34, DOI 10.1002/jcla.23138
   Lu ZA, 2021, J BONE ONCOL, V28, DOI 10.1016/j.jbo.2021.100360
   Ma N, 2018, J BUON, V23, P1149
   Ma WG, 2021, INT J ONCOL, V58, P298, DOI 10.3892/ijo.2021.5178
   Ma XL, 2018, J CANCER, V9, P1856, DOI 10.7150/jca.24619
   Mao XH, 2021, HUM CELL, V34, P122, DOI 10.1007/s13577-020-00412-z
   Mao YF, 2019, MOL MED REP, V19, P3714, DOI 10.3892/mmr.2019.10032
   Marcelin AG, 2007, CURR TOP MICROBIOL, V312, P245
   Meng YB, 2021, MAMM GENOME, V32, P448, DOI 10.1007/s00335-021-09891-3
   Miettinen M, 2006, SEMIN DIAGN PATHOL, V23, P70, DOI 10.1053/j.semdp.2006.09.001
   Ng VY, 2013, ANTICANCER RES, V33, P2597
   Ng WL, 2018, RNA BIOL, V15, P995, DOI 10.1080/15476286.2018.1486659
   Noujaim J, 2015, ANTICANCER RES, V35, P6213
   Pan GJ, 2019, CANCER MANAG RES, V11, P9225, DOI 10.2147/CMAR.S226264
   Papatsirou M, 2020, PERS MED, V17, P469, DOI 10.2217/pme-2020-0103
   Park OH, 2019, MOL CELL, V74, P494, DOI 10.1016/j.molcel.2019.02.034
   Park S, 2017, BIOCHEMISTRY-US, V56, P4154, DOI 10.1021/acs.biochem.7b00484
   Preusser C, 2018, J EXTRACELL VESICLES, V7, DOI 10.1080/20013078.2018.1424473
   Qi HF, 2019, J CELL BIOCHEM, V120, P8475, DOI 10.1002/jcb.28134
   Qin GH, 2021, MOL CELL BIOL, V41, DOI 10.1128/MCB.00100-21
   Qin GH, 2021, INT J MOL MED, V47, DOI 10.3892/ijmm.2021.4925
   Ren CM, 2019, ARTIF CELL NANOMED B, V47, P3359, DOI 10.1080/21691401.2019.1649273
   Rossi F, 2019, ONCOGENE, V38, P3843, DOI 10.1038/s41388-019-0699-4
   Rudzinski ER, 2017, PEDIATR BLOOD CANCER, V64, DOI 10.1002/pbc.26645
   Salzman J, 2013, PLOS GENET, V9, DOI 10.1371/journal.pgen.1003777
   Salzman J, 2012, PLOS ONE, V7, DOI 10.1371/journal.pone.0030733
   SANGER HL, 1976, P NATL ACAD SCI USA, V73, P3852, DOI 10.1073/pnas.73.11.3852
   Schwartz RA, 2008, J AM ACAD DERMATOL, V59, P179, DOI 10.1016/j.jaad.2008.05.001
   Seo T, 2001, J VIROL, V75, P6193, DOI 10.1128/JVI.75.13.6193-6198.2001
   Shen BL, 2019, AM J CANCER RES, V9, P630
   Sheng M, 2019, EUR REV MED PHARMACO, V23, P7283, DOI 10.26355/eurrev_201909_18833
   Shin YC, 2006, J VIROL, V80, P2257, DOI 10.1128/JVI.80.5.2257-2266.2006
   Shukla S, 2011, NATURE, V479, P74, DOI 10.1038/nature10442
   Silva M, 2010, BMC MED, V8, DOI 10.1186/1741-7015-8-26
   Skapek SX, 2019, NAT REV DIS PRIMERS, V5, DOI 10.1038/s41572-018-0051-2
   Song H, 2019, CANCER MANAG RES, V11, P1997, DOI 10.2147/CMAR.S195546
   Song LL, 2018, BIOCHEM BIOPH RES CO, V503, P2603, DOI 10.1016/j.bbrc.2018.08.007
   Song YZ, 2018, BIOCHEM BIOPH RES CO, V495, P2369, DOI 10.1016/j.bbrc.2017.12.050
   Soreide K, 2016, CANCER EPIDEMIOL, V40, P39, DOI 10.1016/j.canep.2015.10.031
   Sui H, 2012, J INT MED RES, V40, P426, DOI 10.1177/147323001204000204
   Sun JP, 2020, CELL TRANSPLANT, V29, DOI 10.1177/0963689720925751
   Suzuki H, 2014, INT J MOL SCI, V15, P9331, DOI 10.3390/ijms15069331
   TABAK HF, 1988, NUCLEIC ACIDS RES, V16, P6597, DOI 10.1093/nar/16.14.6597
   Tagawa T, 2018, P NATL ACAD SCI USA, V115, P12805, DOI 10.1073/pnas.1816183115
   Tan XY, 2020, CURR CANCER DRUG TAR, V20, P288, DOI 10.2174/1568009619666191107140948
   Tang GJ, 2021, BIOENGINEERED, V12, P3385, DOI 10.1080/21655979.2021.1948487
   Thomson DW, 2016, NAT REV GENET, V17, P272, DOI 10.1038/nrg.2016.20
   Tian J, 2017, AM J TRANSL RES, V9, P1127
   Toptan T, 2018, P NATL ACAD SCI USA, V115, pE8737, DOI 10.1073/pnas.1811728115
   Uhr K, 2018, SCI REP-UK, V8, DOI 10.1038/s41598-018-27987-w
   Wang JJ, 2020, BIOSCIENCE REP, V40, DOI 10.1042/BSR20201232
   Wang L, 2019, EUR REV MED PHARMACO, V23, P10638, DOI 10.26355/eurrev_201912_19761
   Wang Ling, 2019, Biomed Res Int, V2019, P9301989, DOI 10.1155/2019/9301989
   Wang LS, 2020, CELL BIOCHEM FUNCT, V38, P77, DOI 10.1002/cbf.3452
   Wang RJ, 2018, MOL CANCER, V17, DOI 10.1186/s12943-018-0911-0
   Wang ST, 2018, BIOCHEM BIOPH RES CO, V505, P996, DOI 10.1016/j.bbrc.2018.10.026
   Wang YX, 2019, MOL CANCER, V18, DOI 10.1186/s12943-019-1041-z
   Wei W, 2021, J ORTHOP SURG RES, V16, DOI 10.1186/s13018-020-02169-5
   Wen Y, 2021, ONCOL REP, V45, P169, DOI 10.3892/or.2020.7833
   Wu J, 2019, MOL THER-NUCL ACIDS, V16, P589, DOI 10.1016/j.omtn.2019.04.011
   Wu PF, 2021, NEOPLASMA, V68, P798, DOI 10.4149/neo_2021_201206N1319
   Wu XK, 2021, AGING-US, V13, P6091, DOI 10.18632/aging.202602
   Wu YZ, 2019, MOL CANCER, V18, DOI 10.1186/s12943-019-1007-1
   Wu Y, 2020, CLIN EXP PHARMACOL P, V47, P1283, DOI 10.1111/1440-1681.13269
   Wu Z, 2018, BIOCHEM BIOPH RES CO, V502, P465, DOI 10.1016/j.bbrc.2018.05.184
   Xi YZ, 2019, BIOSCIENCE REP, V39, DOI 10.1042/BSR20181514
   Xiang X, 2015, BBA-MOL BASIS DIS, V1852, P1743, DOI 10.1016/j.bbadis.2015.06.002
   Xiao B, 2020, OPEN LIFE SCI, V15, P476, DOI 10.1515/biol-2020-0050
   Xie HJ, 2016, ONCOTARGET, V7, P26680, DOI 10.18632/oncotarget.8589
   Xiong Y, 2015, BIOMED PHARMACOTHER, V71, P64, DOI 10.1016/j.biopha.2015.02.020
   Xu B, 2018, CANCER MANAG RES, V10, P4871, DOI 10.2147/CMAR.S178213
   Xu GP, 2018, MOL CELL BIOCHEM, V443, P151, DOI 10.1007/s11010-017-3219-2
   Xu LL, 2017, J CANCER RES CLIN, V143, P17, DOI 10.1007/s00432-016-2256-7
   Xu S, 2018, PEERJ, V6, DOI 10.7717/peerj.5503
   Xu YI, 2021, FRONT CELL DEV BIOL, V9, DOI 10.3389/fcell.2021.642605
   Yan NN, 2017, ONCOTARGET, V8, P95704, DOI 10.18632/oncotarget.21183
   Yang BS, 2021, J EXP CLIN CANC RES, V40, DOI 10.1186/s13046-021-02027-0
   Yang GP, 2019, CANCER MANAG RES, V11, P6499, DOI 10.2147/CMAR.S203137
   Yang J, 2020, ONCOTARGETS THER, V13, P1723, DOI 10.2147/OTT.S234668
   Yang L, 2018, RESP RES, V19, DOI 10.1186/s12931-018-0819-7
   Yang Y, 2020, CLIN LAB, V66, P1373, DOI 10.7754/Clin.Lab.2019.191213
   Yang Y, 2017, CELL RES, V27, P626, DOI 10.1038/cr.2017.31
   Yao JT, 2017, PATHOL RES PRACT, V213, P453, DOI 10.1016/j.prp.2017.02.011
   Yao SH, 2021, PLOS PATHOG, V17, DOI 10.1371/journal.ppat.1009294
   You XT, 2015, NAT NEUROSCI, V18, P603, DOI 10.1038/nn.3975
   Yu CY, 2017, NAT COMMUN, V8, DOI 10.1038/s41467-017-01216-w
   Yu L, 2016, PLOS ONE, V11, DOI 10.1371/journal.pone.0158347
   Yu WJ, 2018, ONCOTARGETS THER, V11, P5569, DOI 10.2147/OTT.S174750
   Yuan JJ, 2021, CANCER MANAG RES, V13, P4433, DOI 10.2147/CMAR.S295147
   Zeng XX, 2017, PLOS COMPUT BIOL, V13, DOI 10.1371/journal.pcbi.1005420
   Zhang C, 2020, AGING-US, V12, P10488, DOI 10.18632/aging.103273
[truncated: 3,262,983 more chars]
