# Supplementary material for: A 10-year bibliometric analysis in the field of osteosarcoma treatment from 2014 to 2023
Source: Discov Oncol. 2025 Feb 28;16:255. doi: 10.1007/s12672-025-02007-2 (PMC11871176; doi:10.1007/s12672-025-02007-2)
Supplement: Supplementary file 1 — Additional file1 [file 12672_2025_2007_MOESM1_ESM.zip › original data/download_2022.txt]

FN Clarivate Analytics Web of Science
VR 1.0
PT J
AU Wang, JK
   Li, MJ
   Jin, LM
   Guo, P
   Zhang, ZX
   Zhanghuang, CH
   Tan, XJ
   Mi, T
   Liu, JY
   Wu, X
   Wei, GH
   He, DW
AF Wang, Jinkui
   Li, Mujie
   Jin, Liming
   Guo, Peng
   Zhang, Zhaoxia
   Zhanghuang, Chenghao
   Tan, Xiaojun
   Mi, Tao
   Liu, Jiayan
   Wu, Xin
   Wei, Guanghui
   He, Dawei
TI Exosome mimetics derived from bone marrow mesenchymal stem cells deliver
   doxorubicin to osteosarcoma <i>in vitro</i> and <i>in vivo</i>
SO DRUG DELIVERY
LA English
DT Article
DE Bone marrow mesenchymal stem cells; exosome mimetics; doxorubicin;
   osteosarcoma; drug delivery
ID NANOVESICLES
AB Osteosarcoma is a bone tumor with a high incidence in children and adolescents. Chemotherapy for osteosarcoma is limited, and effective targeted drugs are urgently needed to treat osteosarcoma. Exosomes as a natural nano drug delivery platform have been widely studied and proven to have good drug delivery performance. However, the low production of exosomes hinders its development as a carrier. Exosome mimetics (EMs) as an alternative product of exosomes solve the problem of low production of exosomes and maintain the good performance of exosomes as carriers. In this study, bone marrow mesenchymal stem cells (BMSCs) were sequentially extruded to generate EMs to encapsulate doxorubicin (EM-Dox) to treat osteosarcoma. The results showed that we successfully prepared EMs of BMSC, and EM-Dox was prepared using an active-loading approach. Our engineered EM-Dox demonstrated significantly more potent tumor inhibition activity and fewer side effects than free doxorubicin. This novel biological nanomedicine system provides a promising opportunity to develop novel precision medicine for osteosarcoma.
C1 [Wang, Jinkui; Li, Mujie; Jin, Liming; Zhang, Zhaoxia; Zhanghuang, Chenghao; Tan, Xiaojun; Mi, Tao; Liu, Jiayan; Wu, Xin; Wei, Guanghui; He, Dawei] Chongqing Med Univ, Dept Urol, Childrens Hosp, 2 ZhongShan Rd, Chongqing 400013, Peoples R China.
   [Wang, Jinkui; Li, Mujie; Jin, Liming; Zhang, Zhaoxia; Zhanghuang, Chenghao; Tan, Xiaojun; Mi, Tao; Liu, Jiayan; Wu, Xin; Wei, Guanghui; He, Dawei] Chongqing Med Univ, Chongqing Key Lab Children Urogenital Dev & Tissu, Childrens Hosp, Chongqing, Peoples R China.
   [Wang, Jinkui; Li, Mujie; Jin, Liming; Zhang, Zhaoxia; Zhanghuang, Chenghao; Tan, Xiaojun; Mi, Tao; Liu, Jiayan; Wu, Xin; Wei, Guanghui; He, Dawei] Chongqing Med Univ, Chongqing Key Lab Pediat, Childrens Hosp, Chongqing, Peoples R China.
   [Wang, Jinkui; Li, Mujie; Jin, Liming; Zhang, Zhaoxia; Zhanghuang, Chenghao; Tan, Xiaojun; Mi, Tao; Liu, Jiayan; Wu, Xin; Wei, Guanghui; He, Dawei] Chongqing Med Univ, Key Lab Child Dev & Disorders, Childrens Hosp, Minist Educ, Chongqing, Peoples R China.
   [Wang, Jinkui; Li, Mujie; Jin, Liming; Zhang, Zhaoxia; Zhanghuang, Chenghao; Tan, Xiaojun; Mi, Tao; Liu, Jiayan; Wu, Xin; Wei, Guanghui; He, Dawei] Chongqing Med Univ, Natl Clin Res Ctr Child Hlth & Disorders, Childrens Hosp, Chongqing, Peoples R China.
   [Wang, Jinkui; Li, Mujie; Jin, Liming; Zhang, Zhaoxia; Zhanghuang, Chenghao; Tan, Xiaojun; Mi, Tao; Liu, Jiayan; Wu, Xin; Wei, Guanghui; He, Dawei] Chongqing Med Univ, Childrens Hosp, China Int Sci & Technol Cooperat Base Child Dev &, Chongqing, Peoples R China.
   [Guo, Peng] Chinese Acad Sci, Inst Basic Med & Canc IBMC, Hangzhou, Zhejiang, Peoples R China.
C3 Chongqing Medical University; Chongqing Medical University; Chongqing
   Medical University; Chongqing Medical University; Chongqing Medical
   University; Chongqing Medical University; Chinese Academy of Sciences
RP He, DW (通讯作者)，Chongqing Med Univ, Dept Urol, Childrens Hosp, 2 ZhongShan Rd, Chongqing 400013, Peoples R China.
EM hedawei@hospital.cqmu.edu.cn
RI TAN, XJ/JHS-5357-2023; zhang, zhaoxiao/IZE-3932-2023
OI Jin, Liming/0000-0002-6695-7193
FU Special Key Project of Chongqing Technology Innovation and Application
   Development [Cstc2019jscx-tjsbX0003]
FX This study was supported by Special Key Project of Chongqing Technology
   Innovation and Application Development (No. Cstc2019jscx-tjsbX0003).
CR Alvarez-Erviti L, 2011, NAT BIOTECHNOL, V29, P341, DOI 10.1038/nbt.1807
   Anninga JK, 2011, EUR J CANCER, V47, P2431, DOI 10.1016/j.ejca.2011.05.030
   Barenholz Y, 2012, J CONTROL RELEASE, V160, P117, DOI 10.1016/j.jconrel.2012.03.020
   Chen CX, 2021, J EXTRACELL VESICLES, V10, DOI 10.1002/jev2.12163
   Colao IL, 2018, TRENDS MOL MED, V24, P242, DOI 10.1016/j.molmed.2018.01.006
   Freyer David R, 2015, Curr Pediatr Rep, V3, P137, DOI 10.1007/s40124-015-0075-y
   Goh WJ, 2017, SCI REP-UK, V7, DOI 10.1038/s41598-017-14725-x
   Goh WJ, 2017, INT J NANOMED, V12, P2759, DOI 10.2147/IJN.S131786
   Gomari H, 2019, INT J NANOMED, V14, P5679, DOI 10.2147/IJN.S210731
   Guo P, 2021, ADV FUNCT MATER, V31, DOI 10.1002/adfm.202008326
   Hu LZ, 2015, MAGN RESON MED, V74, P266, DOI 10.1002/mrm.25376
   Jaffe N, 2009, CANCER TREAT RES, V152, P239, DOI 10.1007/978-1-4419-0284-9_12
   Jang SC, 2014, ACS NANO, V8, P1073, DOI 10.1021/nn406580h
   Jiang L, 2017, GENE THER, V24, P157, DOI 10.1038/gt.2017.8
   Kamerkar S, 2017, NATURE, V546, P498, DOI 10.1038/nature22341
   Kim MS, 2016, NANOMED-NANOTECHNOL, V12, P655, DOI 10.1016/j.nano.2015.10.012
   Li SL, 2021, J CELL PHYSIOL, V236, P3354, DOI 10.1002/jcp.30101
   Li SY, 2018, THERANOSTICS, V8, P1361, DOI 10.7150/thno.18299
   Li XY, 2020, BIOMATER SCI-UK, V8, P5888, DOI 10.1039/d0bm01296c
   Li ZA, 2022, CHINESE CHEM LETT, V33, P2496, DOI 10.1016/j.cclet.2021.11.078
   Liu Y, 2021, BBA-REV CANCER, V1876, DOI 10.1016/j.bbcan.2021.188539
   Liu YJ, 2021, ADV HEALTHC MATER, V10, DOI 10.1002/adhm.202000573
   Meyers Paul A, 2015, Am Soc Clin Oncol Educ Book, pe644, DOI 10.14694/EdBook_AM.2015.35.e644
   Reiner AT, 2017, STEM CELL TRANSL MED, V6, P1730, DOI 10.1002/sctm.17-0055
   Shu SL, 2020, J EXTRACELL VESICLES, V9, DOI 10.1080/20013078.2019.1692401
   Song H, 2021, J CELL MOL MED, V25, P4883, DOI 10.1111/jcmm.16290
   Srivastava A, 2016, SCI REP-UK, V6, DOI 10.1038/srep38541
   Tang T, 2021, HAEMATOLOGICA, V106, P3170, DOI 10.3324/haematol.2020.251454
   van Niel G, 2018, NAT REV MOL CELL BIO, V19, P213, DOI 10.1038/nrm.2017.125
   Wei HX, 2019, INT J NANOMED, V14, P8603, DOI 10.2147/IJN.S218988
   Wenningmann N, 2019, MOL PHARMACOL, V96, P219, DOI 10.1124/mol.119.115725
   Wu JY, 2021, J CONTROL RELEASE, V336, P510, DOI 10.1016/j.jconrel.2021.07.004
   Wu KZ, 2022, FRONT ONCOL, V12, DOI 10.3389/fonc.2022.805978
   Zhang XB, 2021, AM J TRANSL RES, V13, P882
   Zheng YH, 2019, J BIOMED NANOTECHNOL, V15, P1734, DOI 10.1166/jbn.2019.2798
   Zhu QW, 2019, ADV SCI, V6, DOI 10.1002/advs.201801899
   Zhuang XY, 2012, MOL THER, V20, P239, DOI 10.1038/mt.2011.222
NR 37
TC 10
Z9 10
U1 12
U2 34
PU TAYLOR & FRANCIS LTD
PI ABINGDON
PA 2-4 PARK SQUARE, MILTON PARK, ABINGDON OR14 4RN, OXON, ENGLAND
SN 1071-7544
EI 1521-0464
J9 DRUG DELIV
JI Drug Deliv.
PD DEC 31
PY 2022
VL 29
IS 1
BP 3291
EP 3303
DI 10.1080/10717544.2022.2141921
PG 13
WC Pharmacology & Pharmacy
WE Science Citation Index Expanded (SCI-EXPANDED)
SC Pharmacology & Pharmacy
GA 6C6PU
UT WOS:000882134400001
PM 36352741
OA Green Published, gold
DA 2023-12-20
ER

PT J
AU Deng, XT
   Zhao, RL
   Song, QC
   Zhang, YR
   Zhao, HY
   Hu, HZ
   Zhang, Z
   Liu, WJ
   Lin, W
   Wang, GL
AF Deng, Xiangtian
   Zhao, Renliang
   Song, Qingcheng
   Zhang, Yiran
   Zhao, Haiyue
   Hu, Hongzhi
   Zhang, Zhen
   Liu, Weijian
   Lin, Wei
   Wang, Guanglin
TI Synthesis of dual-stimuli responsive metal organic framework-coated
   iridium oxide nanocomposite functionalized with tumor targeting
   albumin-folate for synergistic photodynamic/photothermal cancer therapy
SO DRUG DELIVERY
LA English
DT Article
DE Iridium oxide; metal organic framework; photothermal therapy;
   photodynamic therapy; drug targeting
ID PHOTODYNAMIC THERAPY; RECENT PROGRESS; NANOPARTICLES; NANOPLATFORM
AB The synergistic effects of photothermal therapy (PTT) and photodynamic therapy (PDT) has attracted considerable attention in the field of cancer therapy because of its excellent anti-tumor effect. This work provides a novel pH/NIR responsive therapeutic nanoplatform, IrO2@ZIF-8/BSA-FA (Ce6), producing a synergistic effect of PTT-PDT in the treatment of osteosarcoma. Iridium dioxide nanoparticles (IrO2 NPs) with exceptional catalase-like activity and PTT effects were synthesized by a hydrolysis method and decorated with zeolitic imidazolate framework-8 (ZIF-8) shell layer to promote the physical absorption of Chlorin e6 (Ce6), and further functionalized with bovine serum albumin-folate acid (BSA-FA) for targeting tumor cells. The IrO2@ZIF-8/BSA-FA nanocomposite indicated an outstanding photothermal heating conversion efficiency of 62.1% upon laser irradiation. In addition, the Ce6 loading endows nanoplatform with the capability to induce cell apoptosis under 660 nm near-infrared (NIR) laser irradiation through a reactive oxygen species (ROS)-mediated mechanism. It was further testified that IrO2@ZIF-8/BSA-FA can function as a catalase and convert the endogenous hydrogen peroxide (H2O2) into oxygen (O-2) to improve the local oxygen pressure under the acidic tumor microenvironment (TME), which could subsequently amplified PDT-mediated ROS cell-killing performance via relieving hypoxia microenvironment of tumor. Both in vitro and in vivo experimental results indicated that the nanomaterials were good biocompatibility, and could remarkably achieve tumor-specific and enhanced combination therapy outcomes as compared with the corresponding PTT or PDT monotherapy. Taken together, this work holds great potential to design an intelligent multifunctional therapeutic nanoplatform for cancer therapy.
C1 [Deng, Xiangtian; Zhao, Renliang; Zhang, Zhen; Wang, Guanglin] Sichuan Univ, West China Hosp, Trauma Med Ctr, Dept Orthoped Surg, Chengdu, Peoples R China.
   [Deng, Xiangtian; Zhao, Renliang; Zhang, Zhen; Wang, Guanglin] Sichuan Univ, West China Hosp, Orthoped Res Inst, Dept Orthoped, Chengdu, Peoples R China.
   [Song, Qingcheng] Hebei Med Univ, Dept Orthopaed Surg, Hosp 3, Shijiazhuang, Peoples R China.
   [Zhang, Yiran; Zhao, Haiyue] Nankai Univ, Sch Med, Tianjin, Peoples R China.
   [Hu, Hongzhi; Liu, Weijian] Huazhong Univ Sci & Technol, Union Hosp, Tongji Med Coll, Dept Orthopaed, Wuhan, Peoples R China.
   [Lin, Wei] Sichuan Univ, West China Hosp 2, Dept Gynecol, Chengdu, Peoples R China.
C3 Sichuan University; Sichuan University; Hebei Medical University; Nankai
   University; Huazhong University of Science & Technology; Sichuan
   University
RP Wang, GL (通讯作者)，Sichuan Univ, West China Hosp, Trauma Med Ctr, Dept Orthoped Surg, Chengdu, Peoples R China.; Wang, GL (通讯作者)，Sichuan Univ, West China Hosp, Orthoped Res Inst, Dept Orthoped, Chengdu, Peoples R China.
EM wgl610041@163.com
OI Wang, Guanglin/0000-0002-6269-5704
CR Cai XC, 2019, ADV SCI, V6, DOI 10.1002/advs.201900848
   Castano AP, 2006, NAT REV CANCER, V6, P535, DOI 10.1038/nrc1894
   Chen YL, 2021, J MATER CHEM B, V9, P8253, DOI 10.1039/d1tb01437d
   Cui X, 2021, ACS APPL MATER INTER, V13, P30274, DOI 10.1021/acsami.1c01658
   Curcio A, 2021, ACS NANO, V15, P9782, DOI 10.1021/acsnano.1c00567
   Dai HM, 2022, CHINESE CHEM LETT, V33, P2501, DOI 10.1016/j.cclet.2021.11.079
   Deng XR, 2021, J NANOBIOTECHNOL, V19, DOI 10.1186/s12951-021-00905-5
   Dolmans DEJGJ, 2003, NAT REV CANCER, V3, P380, DOI 10.1038/nrc1071
   Gao FL, 2019, NANOSCALE, V11, P2374, DOI 10.1039/c8nr07188h
   Gao LH, 2019, NANOSCALE, V11, P21030, DOI 10.1039/c9nr06558j
   Gao ST, 2018, BIOMATERIALS, V178, P83, DOI 10.1016/j.biomaterials.2018.06.007
   Hu TT, 2021, THERANOSTICS, V11, P3278, DOI 10.7150/thno.54227
   Huang JF, 2021, J NANOBIOTECHNOL, V19, DOI 10.1186/s12951-021-00961-x
   Jeong H, 2021, ADV DRUG DELIVER REV, V177, DOI 10.1016/j.addr.2021.113954
   Li JF, 2021, COLLOID SURFACE B, V205, DOI 10.1016/j.colsurfb.2021.111852
   Li JC, 2018, BIOMATERIALS, V155, P217, DOI 10.1016/j.biomaterials.2017.11.025
   Li XS, 2018, ANGEW CHEM INT EDIT, V57, P11522, DOI 10.1002/anie.201805138
   Li YC, 2020, CANCER LETT, V490, P31, DOI 10.1016/j.canlet.2020.05.032
   Liu WX, 2021, ADV SCI, V8, DOI 10.1002/advs.202003033
   Liu XL, 2021, ADV SCI, V8, DOI 10.1002/advs.202003679
   Lovell JF, 2010, CHEM REV, V110, P2839, DOI 10.1021/cr900236h
   Lv ZQ, 2021, ADV HEALTHC MATER, V10, DOI 10.1002/adhm.202001806
   Ma NX, 2017, J COLLOID INTERF SCI, V490, P598, DOI 10.1016/j.jcis.2016.11.097
   Peng YY, 2017, ACTA BIOMATER, V61, P193, DOI 10.1016/j.actbio.2017.08.011
   Qian M, 2019, NANO LETT, V19, P8409, DOI 10.1021/acs.nanolett.9b02448
   Qin X, 2021, NAT COMMUN, V12, DOI 10.1038/s41467-021-25561-z
   Qu XY, 2022, RARE METALS, V41, P56, DOI 10.1007/s12598-021-01795-0
   Shao FY, 2021, BIOMATERIALS, V274, DOI 10.1016/j.biomaterials.2021.120869
   Singh N, 2021, CHEM SOC REV, V50, P12883, DOI 10.1039/d1cs00559f
   Sun YX, 2020, ACTA PHARM SIN B, V10, P1382, DOI 10.1016/j.apsb.2020.01.004
   Tan P, 2021, BIOMATERIALS, V277, DOI 10.1016/j.biomaterials.2021.121061
   Wang C, 2021, SMALL, V17, DOI 10.1002/smll.202007953
   Wang DD, 2019, ADV MATER, V31, DOI 10.1002/adma.201901893
   Wang SL, 2022, ADV HEALTHC MATER, V11, DOI 10.1002/adhm.202102073
   Wang YW, 2021, ADV MATER, V33, DOI 10.1002/adma.202103748
   Wu H, 2021, J NANOBIOTECHNOL, V19, DOI 10.1186/s12951-021-00948-8
   Wu JR, 2020, ADV HEALTHC MATER, V9, DOI 10.1002/adhm.201901307
   Wu JJ, 2020, ACS APPL MATER INTER, V12, P48310, DOI 10.1021/acsami.0c13364
   Xiong RH, 2021, NAT NANOTECHNOL, V16, P1281, DOI 10.1038/s41565-021-00976-3
   Xu CL, 2018, ADV FUNCT MATER, V28, DOI 10.1002/adfm.201804081
   Xu C, 2021, CHEM SOC REV, V50, P1111, DOI 10.1039/d0cs00664e
   Yang MY, 2021, BIOACT MATER, V6, P1973, DOI 10.1016/j.bioactmat.2020.12.010
   Yin C, 2020, BIOMATERIALS, V232, DOI 10.1016/j.biomaterials.2019.119684
   Yu JT, 2021, ADV SCI, V8, DOI 10.1002/advs.202101467
   Yu ZZ, 2020, CHEM COMMUN, V56, P15513, DOI 10.1039/d0cc05427e
   Yuan XY, 2022, J COLLOID INTERF SCI, V605, P851, DOI 10.1016/j.jcis.2021.07.136
   Zhang XG, 2021, BIOACT MATER, V6, P472, DOI 10.1016/j.bioactmat.2020.08.024
   Zheng QY, 2021, CHEM SOC REV, V50, P5086, DOI 10.1039/d1cs00056j
   Zhou YZ, 2021, ADV DRUG DELIVER REV, V171, P199, DOI 10.1016/j.addr.2021.02.005
NR 49
TC 8
Z9 8
U1 16
U2 85
PU TAYLOR & FRANCIS LTD
PI ABINGDON
PA 2-4 PARK SQUARE, MILTON PARK, ABINGDON OR14 4RN, OXON, ENGLAND
SN 1071-7544
EI 1521-0464
J9 DRUG DELIV
JI Drug Deliv.
PD DEC 31
PY 2022
VL 29
IS 1
BP 3142
EP 3154
DI 10.1080/10717544.2022.2127973
PG 13
WC Pharmacology & Pharmacy
WE Science Citation Index Expanded (SCI-EXPANDED)
SC Pharmacology & Pharmacy
GA 4W6OU
UT WOS:000860280200001
PM 36164704
OA Green Published, gold
DA 2023-12-20
ER

PT J
AU Li, DK
   Wang, GH
AF Li, Dang-ke
   Wang, Guang-hui
TI Asiaticoside reverses M2 phenotype macrophage polarization-evoked
   osteosarcoma cell malignant behaviour by TRAF6/NF-κB inhibition
SO PHARMACEUTICAL BIOLOGY
LA English
DT Article
DE Tumour necrosis factor receptor-associated factor 6; viability;
   invasion; THP-1
ID CANCER; PROLIFERATION; PROGRESSION; APOPTOSIS; INJURY; TRAF6
AB Context M2 phenotype macrophage polarization is an attractive target for therapeutic intervention. Asiaticoside (ATS) has multiple pharmacological functions. Objective This study investigates the effect of ATS on M2 phenotype macrophage polarization in osteosarcoma. Materials and methods The differentiation of human THP-1 monocytes into M0 phenotype macrophages was induced by 100 nM phorbol myristate acetate for 24 h, and treated with 20 ng/mL IL-4 and 20 ng/mL IL-13 for 48 h to obtain M2 phenotype macrophages. The function of ATS on the growth and invasion was investigated by cell counting kit-8, transwell, and western blot under the co-culture of M2 phenotype macrophages and osteosarcoma cells for 24 h. The mechanism of ATS on osteosarcoma was assessed using molecular experiments. Results ATS reduced the THP-1 cell viability with an IC50 of 128.67 mu M. Also, ATS repressed the M2 phenotype macrophage polarization induced by IL-4/IL-13, and the effect was most notably at a 40 mu M dose. ATS (40 mu M) restrained the growth and invasion of osteosarcoma cells induced by M2 phenotype macrophages. In addition, ATS reduced the tumour necrosis factor receptor-associated factor 6 (TRAF6)/NF-kappa B activity in osteosarcoma cells and the TRAF6 knockdown reduced the growth and invasion of osteosarcoma cells induced by M2 phenotype macrophages. TRAF6 (2 mu g/mL) attenuated the inhibitory effect of ATS on the growth and invasion of osteosarcoma cells caused by M2 phenotype macrophages. In vivo studies further confirmed ATS (2.5, 5, or 10 mg/kg) repressed osteosarcoma tumour growth. Discussion and conclusions ATS reversed M2 phenotype macrophage polarization-evoked osteosarcoma cell malignant behaviour by reducing TRAF6/NF-kappa B activity, suggesting ATS might be a promising drug for the clinical treatment of osteosarcoma.
C1 [Li, Dang-ke; Wang, Guang-hui] Shandong Univ, Dept Orthopaed, Qilu Hosp, 758 Hefei Rd, Qingdao 266035, Peoples R China.
C3 Shandong University
RP Wang, GH (通讯作者)，Shandong Univ, Dept Orthopaed, Qilu Hosp, 758 Hefei Rd, Qingdao 266035, Peoples R China.
EM wangguanghuiwg@126.com
RI Guanghui, Wang/IVH-6475-2023
OI Guanghui, Wang/0000-0003-3166-1613
CR Akira S, 2001, NAT IMMUNOL, V2, P675, DOI 10.1038/90609
   Araújo AA, 2013, N-S ARCH PHARMACOL, V386, P875, DOI 10.1007/s00210-013-0886-8
   Biazzo A, 2016, ACTA ORTHOP BELG, V82, P690
   Buddingh EP, 2011, CLIN CANCER RES, V17, P2110, DOI 10.1158/1078-0432.CCR-10-2047
   Chen YN, 2020, EUR J PHARMACOL, V877, DOI 10.1016/j.ejphar.2020.173090
   Garimella R, 2013, J BONE ONCOL, V2, P11, DOI 10.1016/j.jbo.2012.12.005
   Guo QC, 2020, BIOTECHNOL LETT, V42, P2123, DOI 10.1007/s10529-020-02943-9
   He LL, 2019, J CELL PHYSIOL, V234, P4267, DOI 10.1002/jcp.27195
   He YG, 2021, J GASTROINTEST ONCOL, V12, P196, DOI 10.21037/jgo-20-533
   Huang J, 2020, J BIOMED MATER RES A, V108, P69, DOI 10.1002/jbm.a.36793
   Huang QS, 2021, CELL ONCOL, V44, P525, DOI 10.1007/s13402-021-00598-w
   Inoue J, 2007, ADV EXP MED BIOL, V597, P72
   Karami E, 2020, J ENZYM INHIB MED CH, V35, P1233, DOI 10.1080/14756366.2020.1758690
   Li HL, 2018, BMC CANCER, V18, DOI 10.1186/s12885-018-4299-4
   Li HBA, 2021, J ETHNOPHARMACOL, V267, DOI 10.1016/j.jep.2020.113445
   Luo Y, 2015, MOL MED REP, V12, P8294, DOI 10.3892/mmr.2015.4425
   Ma H, 2020, CELL BIOSCI, V10, DOI 10.1186/s13578-020-00450-y
   Meng QB, 2018, INT J MOL MED, V41, P2968, DOI 10.3892/ijmm.2018.3458
   Meng QB, 2012, MOL CELL BIOCHEM, V371, P177, DOI 10.1007/s11010-012-1434-4
   Mosser DM, 2008, NAT REV IMMUNOL, V8, P958, DOI 10.1038/nri2448
   Plastira I, 2016, J NEUROINFLAMM, V13, DOI 10.1186/s12974-016-0701-9
   Qiu JM, 2015, INT IMMUNOPHARMACOL, V26, P181, DOI 10.1016/j.intimp.2015.03.022
   Ren L, 2016, PHARM BIOL, V54, P2377, DOI 10.3109/13880209.2016.1156709
   Ren SG, 2020, ANN TRANSL MED, V8, DOI 10.21037/atm-20-3881
   Shao XJ, 2019, ACTA PHARMACOL SIN, V40, P1343, DOI 10.1038/s41401-019-0262-4
   Sica A, 2006, EUR J CANCER, V42, P717, DOI 10.1016/j.ejca.2006.01.003
   Simpson S, 2017, ACTA VET SCAND, V59, DOI 10.1186/s13028-017-0341-9
   Wang J, 2019, IMMUNOTHERAPY-UK, V11, P1095, DOI 10.2217/imt-2019-0047
   Wang LQ, 2020, MOL MED REP, V22, P2364, DOI 10.3892/mmr.2020.11305
   Wang X, 2021, MOL IMMUNOL, V130, P113, DOI 10.1016/j.molimm.2020.11.014
   Wen LB, 2022, NEUROREPORT, V33, P243, DOI 10.1097/WNR.0000000000001550
   Weng YS, 2019, MOL CANCER, V18, DOI 10.1186/s12943-019-0988-0
   Wolf-Dennen K, 2020, ONCOIMMUNOLOGY, V9, DOI 10.1080/2162402X.2020.1747677
   Wu W, 2018, INT J CANCER, V143, P2213, DOI 10.1002/ijc.31605
   Xu YW, 2019, CELL BIOL INT, V43, P125, DOI 10.1002/cbin.11061
   Yang JL, 2013, CURR OPIN ONCOL, V25, P398, DOI 10.1097/CCO.0b013e3283622c1b
   Ye H, 2002, NATURE, V418, P443, DOI 10.1038/nature00888
   Zhang CZ, 2016, EUR J PHARM BIOPHARM, V109, P1, DOI 10.1016/j.ejpb.2016.09.005
   Zheng SK, 2021, EUR J HISTOCHEM, V65, DOI 10.4081/ejh.2021.3264
   Zhou D, 2021, ANN TRANSL MED, V9, DOI 10.21037/atm-21-4617
   Zhou X, 2020, INT J MOL MED, V46, P1525, DOI 10.3892/ijmm.2020.4688
   Zhu GW, 2019, LIFE SCI, V235, DOI 10.1016/j.lfs.2019.116831
   Zhu XQ, 2020, J GASTROINTEST ONCOL, V11, P1123, DOI 10.21037/jgo-20-213
NR 43
TC 5
Z9 5
U1 3
U2 19
PU TAYLOR & FRANCIS LTD
PI ABINGDON
PA 2-4 PARK SQUARE, MILTON PARK, ABINGDON OR14 4RN, OXON, ENGLAND
SN 1388-0209
EI 1744-5116
J9 PHARM BIOL
JI Pharm. Biol.
PD DEC 31
PY 2022
VL 60
IS 1
BP 1635
EP 1645
DI 10.1080/13880209.2022.2109688
PG 11
WC Plant Sciences; Medical Laboratory Technology; Pharmacology & Pharmacy
WE Science Citation Index Expanded (SCI-EXPANDED)
SC Plant Sciences; Medical Laboratory Technology; Pharmacology & Pharmacy
GA 3X1JW
UT WOS:000842801200001
PM 35989576
OA gold, Green Published
DA 2023-12-20
ER

PT J
AU Choommongkol, V
   Ruangsuriya, J
   Suttiarporn, P
   Punyodom, W
   Thapsukhon, B
AF Choommongkol, Vachira
   Ruangsuriya, Jetsada
   Suttiarporn, Panawan
   Punyodom, Winita
   Thapsukhon, Boontharika
TI Polyester-releasing sesamin by electrospinning technique for the
   application of bone tissue engineering
SO DESIGNED MONOMERS AND POLYMERS
LA English
DT Article
DE Poly(epsilon-caprolactone); nanofiber; electrospinning; sesamin; MG-63
   cells
ID NANOFIBERS; SESAMOLIN; LIGNANS
AB Sesamin, a significant lignin compound isolated from sesame (Sesamum indicum Linn), is well known for its antioxidant, anti-inflammatory, and tissue growth promotion properties. Bioabsorbable poly(epsilon-caprolactone) (PCL) is also a well-known polymer applied to various fields of medicine as biomaterials. The main objective of this research was to produce a prototype material from PCL and sesamin by electrospinning technique for bone tissue engineering applications. Dichloromethane and dimethylformamide (7:3) mixture was used as the solvent system for fabrication of PCL nanofiber with different loads of sesamin concentrations (1-6 wt%). The crystallinity levels decreasing and the entrapment efficiency increasing (86.87%-93.97%) were observed while sesamin concentrations were increased. The infrared spectra of electrospun mats confirmed that sesamin corporated into fibrous networks. The sesamin-loaded PCL nanofibrous membranes showed a significant release of sesamin in the range of 1.28-8.16 mu g/mL within 10 weeks. The release data were fitted to zero order, first order, Higuchi and Korsmeyer-Peppas models to evaluate sesamin-releasing mechanisms and kinetics. The releasing kinetics of sesamin followed the Fickian diffusion mechanism of Korsmeyer-Peppas (R-2 = 0.99). In vitro experiments with an osteosarcoma cell line (MG-63) revealed cell attachment, biocompatibility, and promotion of bone marker expression, the alkaline phosphatase (ALP) activity were studied. The electrospun PCL nanofiber loaded with sesamin had the potential as a scaffold for sesamin delivery to bone cells and applications in biomedicine.
C1 [Choommongkol, Vachira] Maejo Univ, Fac Sci, Dept Chem, Chiang Mai, Thailand.
   [Ruangsuriya, Jetsada] Chiang Mai Univ, Fac Med, Dept Biochem, Chiang Mai, Thailand.
   [Suttiarporn, Panawan] King Mongkuts Univ Technol North Bangkok, Fac Sci Energy & Environm, Bangkok, Thailand.
   [Punyodom, Winita] Chiang Mai Univ, Fac Sci, Dept Chem, Polymer Res Lab, Chiang Mai, Thailand.
   [Thapsukhon, Boontharika] Univ Phayao, Sch Sci, Dept Chem, Phayao 56000, Thailand.
C3 Maejo University; Chiang Mai University; King Mongkuts University of
   Technology North Bangkok; Chiang Mai University; University of Phayao
RP Thapsukhon, B (通讯作者)，Univ Phayao, Sch Sci, Dept Chem, Phayao 56000, Thailand.
EM boontharika.th@up.ac.th
RI RUANGSURIYA, JETSADA/GQP-3445-2022
OI Choommongkol, Vachira/0000-0002-8565-1843; Suttiarporn,
   Panawan/0000-0002-7581-0185
FU thailand science research and innovation; University of Phayao
   [FF64-RIM015]; Chiang Mai University; Center of Excellence in
   Agricultural Innovation for Graduate Entrepreneur, Maejo University,
   Chiang Mai, Thailand
FX The research project was supported by the thailand science research and
   innovation </#funding-source;temp > fund and the University of Phayao
   (Grant No. FF64-RIM015). The authors wish to thank the financial support
   from Chiang Mai University and the Center of Excellence in Agricultural
   Innovation for Graduate Entrepreneur, Maejo University, Chiang Mai,
   Thailand. The Unit of Excellence on Advanced Nanomaterials, School of
   Science, University of Phayao are also acknowledged.
CR Arbade GK, 2022, INT J POLYM MATER PO, V71, P208, DOI 10.1080/00914037.2020.1817020
   Armedya TP, 2019, BIONANOSCIENCE, V9, P274, DOI 10.1007/s12668-019-00618-y
   Boateng JS, 2008, J PHARM SCI-US, V97, P2892, DOI 10.1002/jps.21210
   Bruschi M.L., 2015, Pharm, DOI [DOI 10.1016/B978-0-08-100092-2.00005-9, 10.1016/b978-0-08-100092-2.00005-9]
   Costa P, 2001, EUR J PHARM SCI, V13, P123, DOI 10.1016/S0928-0987(01)00095-1
   Dar AA, 2015, IND CROP PROD, V64, P201, DOI 10.1016/j.indcrop.2014.10.026
   Deitzel JM, 2001, POLYMER, V42, P261, DOI 10.1016/S0032-3861(01)00336-6
   Assunçao PID, 2017, EVID-BASED COMPL ALT, V2017, DOI 10.1155/2017/1501038
   Gong CY, 2009, INT J PHARMACEUT, V365, P89, DOI 10.1016/j.ijpharm.2008.08.027
   Gu SY, 2009, MAT SCI ENG C-MATER, V29, P1822, DOI 10.1016/j.msec.2009.02.010
   Haroosh HJ, 2014, J MATER SCI, V49, P6270, DOI 10.1007/s10853-014-8352-7
   Hsieh TJ, 2005, BIOPHYS CHEM, V114, P13, DOI 10.1016/j.bpc.2004.10.001
   Huo PP, 2021, PHARMACEUTICS, V13, DOI 10.3390/pharmaceutics13081228
   Jayakumar R, 2011, BIOTECHNOL ADV, V29, P322, DOI 10.1016/j.biotechadv.2011.01.005
   Kajdic S, 2019, J DRUG DELIV SCI TEC, V51, P672, DOI 10.1016/j.jddst.2019.03.038
   Karuppuswamy P, 2015, MATER LETT, V141, P180, DOI 10.1016/j.matlet.2014.11.044
   KORSMEYER RW, 1983, INT J PHARM, V15, P25, DOI 10.1016/0378-5173(83)90064-9
   Li TX, 2017, MAT SCI ENG C-MATER, V74, P471, DOI 10.1016/j.msec.2016.12.050
   Mirzaeei S, 2021, BIOMEDICINES, V9, DOI 10.3390/biomedicines9080975
   Mohanty C, 2017, DRUG DISCOV TODAY, V22, P1582, DOI 10.1016/j.drudis.2017.07.001
   Mukhija M, 2014, J ETHNOPHARMACOL, V152, P106, DOI 10.1016/j.jep.2013.12.039
   Pathak N., 2019, REFERENCE SERIES PHY, P181
   Phitak T, 2012, PHYTOCHEMISTRY, V80, P77, DOI 10.1016/j.phytochem.2012.05.016
   Qin XH, 2012, J THERM ANAL CALORIM, V107, P1007, DOI 10.1007/s10973-011-1640-4
   Saberi R, 2022, SEP SCI TECHNOL, V57, P897, DOI 10.1080/01496395.2021.1955268
   Sakaki T, 2018, YAKUGAKU ZASSHI, V138, P357, DOI 10.1248/yakushi.17-00191-4
   Thapsukhon B, 2013, J APPL POLYM SCI, V130, P4357, DOI 10.1002/app.39675
   Tomimori N, 2017, MOL NUTR FOOD RES, V61, DOI 10.1002/mnfr.201600844
   Wanachewin O, 2017, ARCH PHARM RES, V40, P1186, DOI 10.1007/s12272-017-0926-x
   Wanachewin O, 2015, J FUNCT FOODS, V14, P395, DOI [10.1016/j.jff.2015., 10.1016/j.jff.2015.01.046]
   Wang LH, 2012, J AM OIL CHEM SOC, V89, P1011, DOI 10.1007/s11746-011-2005-7
   Ye SZ, 2020, BIOSCI BIOTECH BIOCH, V84, P887, DOI 10.1080/09168451.2020.1715200
   Zahedi P, 2012, J APPL POLYM SCI, V124, P4174, DOI 10.1002/app.35372
   Zamani M, 2010, EUR J PHARM BIOPHARM, V75, P179, DOI 10.1016/j.ejpb.2010.02.002
NR 34
TC 4
Z9 4
U1 3
U2 23
PU TAYLOR & FRANCIS LTD
PI ABINGDON
PA 2-4 PARK SQUARE, MILTON PARK, ABINGDON OR14 4RN, OXON, ENGLAND
SN 1385-772X
EI 1568-5551
J9 DES MONOMERS POLYM
JI Des. Monomers Polym.
PD DEC 31
PY 2022
VL 25
IS 1
BP 231
EP 244
DI 10.1080/15685551.2022.2111857
PG 14
WC Polymer Science
WE Science Citation Index Expanded (SCI-EXPANDED)
SC Polymer Science
GA 3S9TZ
UT WOS:000839930800001
PM 35979198
OA gold, Green Published
DA 2023-12-20
ER

PT J
AU Shao, RY
   Wang, YB
   Li, LF
   Dong, YQ
   Zhao, JY
   Liang, WQ
AF Shao, Ruyi
   Wang, Yeben
   Li, Laifeng
   Dong, Yongqiang
   Zhao, Jiayi
   Liang, Wenqing
TI Bone tumors effective therapy through functionalized hydrogels: current
   developments and future expectations
SO DRUG DELIVERY
LA English
DT Article
DE Functionalized hydrogels; bone tumors; targeted; therapy
ID HYALURONIC-ACID; DRUG-RELEASE; INJECTABLE HYDROGELS; PHOTOTHERMAL
   THERAPY; CANCER STATISTICS; POLYMER NETWORKS; HYBRID HYDROGEL;
   GROWTH-FACTOR; OSTEOSARCOMA; SCAFFOLDS
AB Primary bone tumors especially, sarcomas affect adolescents the most because it originates from osteoblasts cells responsible for bone growth. Chemotherapy, surgery, and radiation therapy are the most often used clinical treatments. Regrettably, surgical resection frequently fails to entirely eradicate the tumor, which is the primary cause of metastasis and postoperative recurrence, leading to a high death rate. Additionally, bone tumors frequently penetrate significant regions of bone, rendering them incapable of self-repair, and impairing patients' quality of life. As a result, treating bone tumors and regenerating bone in the clinic is difficult. In recent decades, numerous sorts of alternative therapy approaches have been investigated due to a lack of approved treatments. Among the novel therapeutic approaches, hydrogel-based anticancer therapy has cleared the way for the development of new targeted techniques for treating bone cancer and bone regeneration. They include strategies such as co-delivery of several drug payloads, enhancing their biodistribution and transport capabilities, normalizing accumulation, and optimizing drug release profiles to decrease the limitations of current therapy. This review discusses current advances in functionalized hydrogels to develop a new technique for treating bone tumors by reducing postoperative tumor recurrence and promoting tissue repair.
C1 [Shao, Ruyi] Zhuji Peoples Hosp, Dept Orthoped, Shaoxing, Zhejiang, Peoples R China.
   [Wang, Yeben; Li, Laifeng] Jining Med Univ, Dept Traumat Orthoped, Affiliated Jinan Hosp 3, Jinan, Shandong, Peoples R China.
   [Dong, Yongqiang] Xinchang Peoples Hosp, Dept Orthopaed, Shaoxing, Zhejiang, Peoples R China.
   [Zhao, Jiayi; Liang, Wenqing] Zhejiang Chinese Med Univ, Dept Orthoped, Zhoushan Hosp Tradit Chinese Med, 355 Xingiao Rd, Zhoushan 316000, Zhejiang, Peoples R China.
C3 Jining Medical University; Zhejiang Chinese Medical University
RP Zhao, JY; Liang, WQ (通讯作者)，Zhejiang Chinese Med Univ, Dept Orthoped, Zhoushan Hosp Tradit Chinese Med, 355 Xingiao Rd, Zhoushan 316000, Zhejiang, Peoples R China.
EM zjy2038689@sina.com; liangwq@usx.edu.cn
RI Dong, Yong Qiang/G-5057-2011
OI Liang, Wen-Qing/0000-0001-9770-882X
FU Nature Science Foundation of Zhejiang Province [GF22H064147]; Medical
   and Health Research Project of Zhejiang Province [2020KY995, 2022KY433];
   Science and Technology Project of Shaoxing [2018C30165, 2018C30149]
FX This work was supported by the Nature Science Foundation of Zhejiang
   Province (GF22H064147), Medical and Health Research Project of Zhejiang
   Province (2020KY995, 2022KY433), Science and Technology Project of
   Shaoxing (2018C30165, 2018C30149).
CR Agrawal G, 2018, POLYMERS-BASEL, V10, DOI 10.3390/polym10040418
   Ahmed EM, 2015, J ADV RES, V6, P105, DOI 10.1016/j.jare.2013.07.006
   Akhtar MF, 2016, SAUDI PHARM J, V24, P554, DOI 10.1016/j.jsps.2015.03.022
   Amini AA, 2012, BIOMED MATER, V7, DOI 10.1088/1748-6041/7/2/024105
   Badila AE, 2021, CANCERS, V13, DOI 10.3390/cancers13164229
   Bai X, 2018, BIOACT MATER, V3, P401, DOI 10.1016/j.bioactmat.2018.05.006
   Balakrishnan B, 2013, J MATER CHEM B, V1, P5564, DOI 10.1039/c3tb21056a
   Boehme KA, 2018, INT J MOL SCI, V19, DOI 10.3390/ijms19010311
   Buwalda SJ, 2017, BIOMACROMOLECULES, V18, P316, DOI 10.1021/acs.biomac.6b01604
   Buwalda SJ, 2014, J CONTROL RELEASE, V190, P254, DOI 10.1016/j.jconrel.2014.03.052
   Cascone MG, 1999, J MATER SCI-MATER M, V10, P431, DOI 10.1023/A:1008983215833
   Chen GY, 2016, CHEM REV, V116, P2826, DOI 10.1021/acs.chemrev.5b00148
   Chen SS, 2022, COLLOID SURFACE B, V213, DOI 10.1016/j.colsurfb.2022.112364
   Chen WJ, 2004, J BONE MINER METAB, V22, P303, DOI 10.1007/s00774-004-0487-6
   Chen YH, 2013, CHEM COMMUN, V49, P1524, DOI 10.1039/c2cc38200h
   Chen YW, 2019, J BIOMED NANOTECHNOL, V15, P1923, DOI 10.1166/jbn.2019.2821
   Chindamo G, 2020, NANOMATERIALS-BASEL, V10, DOI 10.3390/nano10050875
   Chou Alexander J, 2008, Paediatr Drugs, V10, P315, DOI 10.2165/00148581-200810050-00005
   Cortini M, 2019, FRONT PHYSIOL, V10, DOI 10.3389/fphys.2019.00814
   Cui YX, 2020, FRONT ONCOL, V10, DOI 10.3389/fonc.2020.563938
   Culebras M, 2021, ACS SUSTAIN CHEM ENG, V9, P2515, DOI 10.1021/acssuschemeng.0c08022
   Culver HR, 2016, BIOMACROMOLECULES, V17, P4045, DOI 10.1021/acs.biomac.6b01482
   Darge HF, 2019, INT J PHARMACEUT, V572, DOI 10.1016/j.ijpharm.2019.118799
   Davis ME, 2008, NAT REV DRUG DISCOV, V7, P771, DOI 10.1038/nrd2614
   Di Mauro PP, 2018, INT J PHARMACEUT, V553, P169, DOI 10.1016/j.ijpharm.2018.10.022
   Diehl KL, 2016, NAT CHEM, V8, P968, DOI 10.1038/NCHEM.2601
   Ding JX, 2013, J CONTROL RELEASE, V172, P444, DOI 10.1016/j.jconrel.2013.05.029
   Elkhoury K, 2019, ADV HEALTHC MATER, V8, DOI 10.1002/adhm.201900506
   Fan DY, 2019, FRONT CHEM, V7, DOI 10.3389/fchem.2019.00675
   Fedorovich NE, 2009, BIOMATERIALS, V30, P344, DOI 10.1016/j.biomaterials.2008.09.037
   Ferguson WS, 2001, CANCER INVEST, V19, P292, DOI 10.1081/CNV-100102557
   Ferracini R, 2018, PHARMACEUTICS, V10, DOI 10.3390/pharmaceutics10030122
   Fitzgerald KA, 2015, BIOMATERIALS, V66, P53, DOI 10.1016/j.biomaterials.2015.07.019
   Franchi A, 2012, CLIN CASES MINER BON, V9, P92
   Fu SZ, 2012, BIOMATERIALS, V33, P4801, DOI 10.1016/j.biomaterials.2012.03.040
   Fu SY, 2019, ACS APPL MATER INTER, V11, P1841, DOI 10.1021/acsami.8b18664
   Fujiwara T, 2016, STEM CELLS INT, V2016, DOI 10.1155/2016/2603092
   Gambera S, 2021, CANCERS, V13, DOI 10.3390/cancers13092003
   Gumustas SA, 2016, CURR PHARM BIOTECHNO, V17, P866, DOI 10.2174/1389201017666160519113104
   Gurski LA, 2009, BIOMATERIALS, V30, P6076, DOI 10.1016/j.biomaterials.2009.07.054
   Hakim DN, 2015, J BONE ONCOL, V4, P37, DOI 10.1016/j.jbo.2015.02.001
   Han Y, 2013, ACTA BIOMATER, V9, P9107, DOI 10.1016/j.actbio.2013.06.022
   He QY, 2018, ADV FUNCT MATER, V28, DOI 10.1002/adfm.201705069
   Heris HK, 2016, ADV HEALTHC MATER, V5, P255, DOI 10.1002/adhm.201500370
   Hodgson SM, 2017, BIOMACROMOLECULES, V18, P4054, DOI 10.1021/acs.biomac.7b01115
   Hosoya K, 2008, VET RADIOL ULTRASOUN, V49, P189, DOI 10.1111/j.1740-8261.2008.00349.x
   Hou QP, 2004, J MATER CHEM, V14, P1915, DOI 10.1039/b401791a
   Huang MH, 2008, INT J PHARMACEUT, V346, P38, DOI 10.1016/j.ijpharm.2007.06.021
   Huang QT, 2017, CHEM SOC REV, V46, P6255, DOI 10.1039/c6cs00052e
   Iizawa T, 2007, J APPL POLYM SCI, V104, P842, DOI 10.1002/app.25605
   Jaffe N, 2009, CANCER TREAT RES, V152, P239, DOI 10.1007/978-1-4419-0284-9_12
   Jemal A, 2005, CA-CANCER J CLIN, V55, P10, DOI 10.3322/canjclin.55.1.10
   Jeznach O, 2018, J BIOMED MATER RES A, V106, P2762, DOI 10.1002/jbm.a.36449
   Kim IL, 2011, BIOMATERIALS, V32, P8771, DOI 10.1016/j.biomaterials.2011.08.073
   Kolambkar YM, 2011, BIOMATERIALS, V32, P65, DOI 10.1016/j.biomaterials.2010.08.074
   Krishna R, 2000, EUR J PHARM SCI, V11, P265, DOI 10.1016/S0928-0987(00)00114-7
   Li FY, 2018, ACTA BIOMATER, V77, P48, DOI 10.1016/j.actbio.2018.07.015
   Li XY, 2021, COMPOS PART B-ENG, V222, DOI 10.1016/j.compositesb.2021.109084
   Li YC, 2015, J CONTROL RELEASE, V213, pE140, DOI 10.1016/j.jconrel.2015.05.237
   Liao JF, 2021, BONE RES, V9, DOI 10.1038/s41413-021-00139-z
   Liao JF, 2021, BIOACT MATER, V6, P2221, DOI 10.1016/j.bioactmat.2021.01.006
   Liao JF, 2020, WIRES NANOMED NANOBI, V12, DOI 10.1002/wnan.1581
   Lindsey BA, 2017, RHEUMATOL THER, V4, P25, DOI 10.1007/s40744-016-0050-2
   Links M, 1999, Expert Rev Mol Med, V1999, P1, DOI 10.1017/S1462399499001099X
   Liou GS, 2010, J MATER CHEM, V20, P531, DOI 10.1039/b916758g
   Lipatov YS, 2002, PROG POLYM SCI, V27, P1721, DOI 10.1016/S0079-6700(02)00021-7
   Liu B, 2021, ADV FUNCT MATER, V31, DOI 10.1002/adfm.202010779
   Liu CY, 2021, ACTA BIOMATER, V131, P314, DOI 10.1016/j.actbio.2021.07.011
   Liu HT, 2019, ADV MATER, V31, DOI 10.1002/adma.201902042
   Liu WJ, 2020, CHEM ENG J, V394, DOI 10.1016/j.cej.2020.124875
   Liu YQ, 2019, NANOSCALE, V11, P13678, DOI 10.1039/c9nr02955a
   Lü SY, 2015, ACS APPL MATER INTER, V7, P13029, DOI 10.1021/acsami.5b03143
   Luetke A, 2014, CANCER TREAT REV, V40, P523, DOI 10.1016/j.ctrv.2013.11.006
   Luo SY, 2019, MACROMOL BIOSCI, V19, DOI 10.1002/mabi.201900047
   Ma HC, 2015, ACS APPL MATER INTER, V7, P27040, DOI 10.1021/acsami.5b09112
   Ma HS, 2016, ADV FUNCT MATER, V26, P1197, DOI 10.1002/adfm.201504142
   Ma PQ, 2021, MACROMOL BIOSCI, V21, DOI 10.1002/mabi.202100191
   Macedo F, 2017, ONCOL REV, V11, P43, DOI 10.4081/oncol.2017.321
   Menéndez ST, 2021, J CLIN MED, V10, DOI 10.3390/jcm10122621
   MEYERS PA, 1992, J CLIN ONCOL, V10, P5, DOI 10.1200/JCO.1992.10.1.5
   Miller KD, 2019, CA-CANCER J CLIN, V69, P363, DOI 10.3322/caac.21565
   Min Q, 2019, PHARMACEUTICS, V11, DOI 10.3390/pharmaceutics11050214
   Misaghi A, 2018, SICOT-J, V4, DOI 10.1051/sicotj/2017028
   Miwa S, 2021, CANCERS, V13, DOI 10.3390/cancers13081832
   Mousa Shaker A, 2011, Cancers (Basel), V3, P2888, DOI 10.3390/cancers3032888
   Murphy SV, 2014, NAT BIOTECHNOL, V32, P773, DOI 10.1038/nbt.2958
   Nagahama K, 2013, REACT FUNCT POLYM, V73, P979, DOI 10.1016/j.reactfunctpolym.2012.11.003
   Nair DP, 2014, CHEM MATER, V26, P724, DOI 10.1021/cm402180t
   NALBANDIAN RM, 1972, J BIOMED MATER RES, V6, P583, DOI 10.1002/jbm.820060610
   Park K, 2007, J CONTROL RELEASE, V120, P1, DOI 10.1016/j.jconrel.2007.05.003
   Praetorius Natalie P, 2007, Recent Pat Drug Deliv Formul, V1, P37, DOI 10.2174/187221107779814104
   Przekora A, 2019, MAT SCI ENG C-MATER, V97, P1036, DOI 10.1016/j.msec.2019.01.061
   Qian J, 2013, J MATER CHEM B, V1, P3464, DOI 10.1039/c3tb20527d
   Qing GY, 2013, MINI-REV MED CHEM, V13, P1369
   Qureshi MA, 2019, J SCI-ADV MATER DEV, V4, P201, DOI 10.1016/j.jsamd.2019.04.004
   Rajani Rajiv, 2012, Surg Pathol Clin, V5, P301, DOI 10.1016/j.path.2011.07.015
   Ren KX, 2015, BIOMATERIALS, V51, P238, DOI 10.1016/j.biomaterials.2015.02.026
   Saber-Samandari S, 2019, INT J BIOL MACROMOL, V138, P810, DOI 10.1016/j.ijbiomac.2019.07.145
   Sasaki N, 2013, J EQUINE VET SCI, V33, P210, DOI 10.1016/j.jevs.2012.06.012
   Sasaki Y, 2010, CHEM REC, V10, P366, DOI 10.1002/tcr.201000008
   Siegel RL, 2021, CA-CANCER J CLIN, V71, P7, DOI [10.3322/caac.21254, 10.3322/caac.20073, 10.3322/caac.20006, 10.3322/caac.21654, 10.3322/caac.21332, 10.3322/caac.21551, 10.3322/caac.21601, 10.3322/caac.21387]
   Sisu A. M., 2012, HISTOPATHOL REV RECE, P65, DOI [10.5772/52969, DOI 10.5772/52969]
   Sood N, 2016, DRUG DELIV, V23, P758, DOI 10.3109/10717544.2014.940091
   Soundarya SP, 2018, INT J BIOL MACROMOL, V119, P1228, DOI 10.1016/j.ijbiomac.2018.08.056
   Steinbichler TB, 2018, SEMIN CANCER BIOL, V53, P156, DOI 10.1016/j.semcancer.2018.11.006
   Stevens MM, 2008, MATER TODAY, V11, P18, DOI 10.1016/S1369-7021(08)70086-5
   Svensson E, 2017, BMJ OPEN, V7, DOI 10.1136/bmjopen-2017-016022
   Tan BW, 2021, ACS APPL MATER INTER, V13, P31542, DOI 10.1021/acsami.1c08775
   Tan BW, 2021, INT J ORAL SCI, V13, DOI 10.1038/s41368-021-00113-9
   Tao J, 2020, INT J NANOMED, V15, P5855, DOI 10.2147/IJN.S247088
   Taran SJ, 2017, INDIAN J MED PAEDIAT, V38, P33, DOI 10.4103/0971-5851.203513
   Thanindratarn P, 2019, J BONE ONCOL, V15, DOI 10.1016/j.jbo.2019.100221
   Thévenin-Lemoine C, 2018, J BONE JOINT SURG AM, V100, P13, DOI 10.2106/JBJS.16.01461
   Tzanakakis GN, 2021, CANCERS, V13, DOI 10.3390/cancers13102478
   Tzeng HE, 2021, CANCERS, V13, DOI 10.3390/cancers13133347
   Ullah F, 2015, MAT SCI ENG C-MATER, V57, P414, DOI 10.1016/j.msec.2015.07.053
   van Nostrum CF, 2004, MACROMOLECULES, V37, P2113, DOI 10.1021/ma035534+
   Vanaei S., 2021, Eng. Regen, V2, P1, DOI DOI 10.1016/J.ENGREG.2020.12.001
   Wang HX, 2018, THERANOSTICS, V8, P3949, DOI 10.7150/thno.26161
   Wang JZ, 2019, MAT SCI ENG C-MATER, V97, P1021, DOI 10.1016/j.msec.2019.01.057
   Wasupalli GK, 2020, MAT SCI ENG C-MATER, V107, DOI 10.1016/j.msec.2019.110343
   WICHTERLE O, 1960, NATURE, V185, P117, DOI 10.1038/185117a0
   Wu DD, 2018, CHINESE CHEM LETT, V29, P1098, DOI 10.1016/j.cclet.2018.04.030
   Wu WT, 2011, ADV FUNCT MATER, V21, P2830, DOI 10.1002/adfm.201100201
   Wu YH, 2014, ACTA BIOMATER, V10, P1965, DOI 10.1016/j.actbio.2013.12.044
   Xian CH, 2020, CHINESE CHEM LETT, V31, P19, DOI 10.1016/j.cclet.2019.03.052
   Xu XW, 2021, MATER HORIZ, V8, P1173, DOI 10.1039/d0mh01514h
   Xue YM, 2020, ACS NANO, V14, P442, DOI 10.1021/acsnano.9b06145
   Yang Z, 2021, CHEM ENG J, V419, DOI 10.1016/j.cej.2021.129520
   Yang ZM, 2020, INT J ONCOL, V57, P433, DOI 10.3892/ijo.2020.5067
   Yin F, 2020, NANOMED-NANOTECHNOL, V23, DOI 10.1016/j.nano.2019.102085
   Yu L, 2008, CHEM SOC REV, V37, P1473, DOI 10.1039/b713009k
   Yu QW, 2021, POLYMERS-BASEL, V13, DOI 10.3390/polym13142302
   Yue S, 2020, NANOMATERIALS-BASEL, V10, DOI 10.3390/nano10081511
   Zajac AE, 2021, CANCERS, V13, DOI 10.3390/cancers13102390
   Zhai ML, 2000, RADIAT PHYS CHEM, V58, P397, DOI 10.1016/S0969-806X(99)00491-0
   Zhang JT, 2009, ACTA BIOMATER, V5, P488, DOI 10.1016/j.actbio.2008.06.012
   Zhang PF, 2018, ADV MATER, V30, DOI 10.1002/adma.201705350
   Zhang W, 2020, ACTA PHARMACOL SIN B, V10, P2037, DOI 10.1016/j.apsb.2020.07.013
   Zhang WX, 2019, MAT SCI ENG C-MATER, V102, P458, DOI 10.1016/j.msec.2019.04.025
   Zhang Y, 2018, NANO RES, V11, P4806, DOI 10.1007/s12274-018-2066-0
   Zhang Y, 2017, J CONTROL RELEASE, V261, P352, DOI 10.1016/j.jconrel.2017.01.047
   Zhang YS, 2017, SCIENCE, V356, DOI 10.1126/science.aaf3627
   Zhao H, 2020, BIOMATERIALS, V230, DOI 10.1016/j.biomaterials.2019.119598
   Zheng P, 2021, ADV MATER, V33, DOI 10.1002/adma.202007426
   Zhou YG, 2021, INT J ADV MANUF TECH, V112, P1211, DOI 10.1007/s00170-020-06538-6
   Zhu J, 2018, ACS APPL MATER INTER, V10, P13304, DOI 10.1021/acsami.7b18927
   Zhu SS, 2021, COMPOS SCI TECHNOL, V208, DOI 10.1016/j.compscitech.2021.108763
   zur Nieden NI, 2015, ACS APPL MATER INTER, V7, P10599, DOI 10.1021/acsami.5b02368
NR 149
TC 14
Z9 14
U1 14
U2 102
PU TAYLOR & FRANCIS LTD
PI ABINGDON
PA 2-4 PARK SQUARE, MILTON PARK, ABINGDON OR14 4RN, OXON, ENGLAND
SN 1071-7544
EI 1521-0464
J9 DRUG DELIV
JI Drug Deliv.
PD DEC 31
PY 2022
VL 29
IS 1
BP 1631
EP 1647
DI 10.1080/10717544.2022.2075983
PG 17
WC Pharmacology & Pharmacy
WE Science Citation Index Expanded (SCI-EXPANDED)
SC Pharmacology & Pharmacy
GA 1M5SV
UT WOS:000800029800001
PM 35612368
OA gold, Green Published
DA 2023-12-20
ER

PT J
AU Benítez, D
   Franco, J
   Sardi, F
   Leyva, A
   Durán, R
   Choi, G
   Yang, G
   Kim, T
   Kim, N
   Heo, J
   Kim, K
   Lee, H
   Choi, I
   Radu, C
   Shum, D
   No, JH
   Comini, MA
AF Benitez, Diego
   Franco, Jaime
   Sardi, Florencia
   Leyva, Alejandro
   Duran, Rosario
   Choi, Gahee
   Yang, Gyongseon
   Kim, Taehee
   Kim, Namyoul
   Heo, Jinyeong
   Kim, Kideok
   Lee, Honggun
   Choi, Inhee
   Radu, Constantin
   Shum, David
   No, Joo Hwan
   Comini, Marcelo A.
TI Drug-like molecules with anti-trypanothione synthetase activity
   identified by high throughput screening
SO JOURNAL OF ENZYME INHIBITION AND MEDICINAL CHEMISTRY
LA English
DT Article
DE Trypanothione synthetase; Leishmania; Trypanosoma; covalent inhibitor;
   non-competitive inhibition
ID GLUTATHIONE-LIKE TRIPEPTIDES; BLOOD-STREAM; GLUTATHIONYLSPERMIDINE
   SYNTHETASE/AMIDASE; ESCHERICHIA-COLI; DOUBLE-BLIND; INHIBITORS; EBSELEN;
   AFRICAN; POTENT; BIOSYNTHESIS
AB Trypanothione synthetase (TryS) catalyses the synthesis of N (1) ,N-8 -bis(glutathionyl)spermidine (trypanothione), which is the main low molecular mass thiol supporting several redox functions in trypanosomatids. TryS attracts attention as molecular target for drug development against pathogens causing severe and fatal diseases in mammals. A drug discovery campaign aimed to identify and characterise new inhibitors of TryS with promising biological activity was conducted. A large compound library (n = 51,624), most of them bearing drug-like properties, was primarily screened against TryS from Trypanosoma brucei (TbTryS). With a true-hit rate of 0.056%, several of the TbTryS hits (IC50 from 1.2 to 36 mu M) also targeted the homologue enzyme from Leishmania infantum and Trypanosoma cruzi (IC50 values from 2.6 to 40 mu M). Calmidazolium chloride and Ebselen stand out for their multi-species anti-TryS activity at low mu M concentrations (IC50 from 2.6 to 13.8 mu M). The moieties carboxy piperidine amide and amide methyl thiazole phenyl were identified as novel TbTryS inhibitor scaffolds. Several of the TryS hits presented one-digit mu M EC50 against T. cruzi and L. donovani amastigotes but proved cytotoxic against the human osteosarcoma and macrophage host cells (selectivity index <= 3). In contrast, seven hits showed a significantly higher selectivity against T. b. brucei (selectivity index from 11 to 182). Non-invasive redox assays confirmed that Ebselen, a multi-TryS inhibitor, induces an intracellular oxidative milieu in bloodstream T. b. brucei. Kinetic and mass spectrometry analysis revealed that Ebselen is a slow-binding inhibitor that modifies irreversible a highly conserved cysteine residue from the TryS's synthetase domain. The most potent TbTryS inhibitor (a singleton containing an adamantine moiety) exerted a non-covalent, non-competitive (with any of the substrates) inhibition of the enzyme. These data feed the drug discovery pipeline for trypanosomatids with novel and valuable information on chemical entities with drug potential.
C1 [Benitez, Diego; Franco, Jaime; Sardi, Florencia; Comini, Marcelo A.] Inst Pasteur Montevideo, Lab Redox Biol Trypanosomes, Mataojo 2020, Montevideo 11400, Uruguay.
   [Leyva, Alejandro; Duran, Rosario] Inst Invest Biol Clemente Estable, Inst Pasteur Montevideo, Analyt Biochem & Prote Unit, Montevideo, Uruguay.
   [Kim, Taehee; Kim, Namyoul; Heo, Jinyeong; Shum, David] Inst Pasteur Korea, Assay Dev & Screening, Gyeonggi Do, South Korea.
   [Choi, Gahee; Yang, Gyongseon; No, Joo Hwan] Inst Pasteur Korea, Host Parasite Res Lab, Gyeonggi Do, South Korea.
   [Kim, Kideok; Lee, Honggun; Radu, Constantin] Inst Pasteur Korea, Automat & Logist Management, Gyeonggi Do, South Korea.
   [Choi, Inhee] Inst Pasteur Korea, Med Chem, Gyeonggi Do, South Korea.
   [Franco, Jaime] Inst Curie, Chem Nucle Acid Recognit UMR9187 U1196, 110 Rue Henri Becquerel, F-91400 Orsay, France.
   [Radu, Constantin] Mol Devices, 3860 N First St, San Jose, CA 95134 USA.
   [Sardi, Florencia] Virbac SA, Ave Milian 4175, Montevideo 12900, Uruguay.
   [Choi, Gahee] GC Pharma, Res & Early Dev, Discovery Unit, Discovery Team, Yongin 16924, Gyeonggi Do, South Korea.
   [Yang, Gyongseon] Korea Ltd, Merck Sharp Dohme, Seoul 04637, South Korea.
   [Kim, Taehee] Mogam Inst Biomed Res, Yongin 16924, Gyeonggi Do, South Korea.
   [Kim, Namyoul] TwinpigBiolab Inc, Seoul 02453, South Korea.
C3 Le Reseau International des Instituts Pasteur (RIIP); Institut Pasteur
   de Montevideo; Instituto de Investigaciones Biologicas Clemente Estable
   Uruguay; Le Reseau International des Instituts Pasteur (RIIP); Institut
   Pasteur de Montevideo; Institut Pasteur Korea; Institut Pasteur Korea;
   Institut Pasteur Korea; Institut Pasteur Korea; UNICANCER; Universite
   PSL; Institut Curie
RP Comini, MA (通讯作者)，Inst Pasteur Montevideo, Lab Redox Biol Trypanosomes, Mataojo 2020, Montevideo 11400, Uruguay.
EM mcomini@pasteur.edu.uy
RI Durán, Rosario/GQH-8502-2022
OI Benitez Bone, Diego Raul/0000-0003-4639-8539; Duran,
   Rosario/0000-0002-8575-9651; Leyva, Alejandro/0000-0001-6609-9515
FU "Le Reseau International des Instituts Pasteur (RIIP)", "Actions
   Concertees Internacionales Pasteuriennes" [17-2015]; FOCEM (Fondo para
   la Convergencia Estructural del Mercosur) [COF 03/11]
FX This work was supported by the "Le Reseau International des Instituts
   Pasteur (RIIP)", "Actions Concertees Internacionales Pasteuriennes"
   [Grant nos. 17-2015]; and FOCEM (Fondo para la Convergencia Estructural
   del Mercosur) [Grant no. COF 03/11].
CR Alice JI, 2021, MOL DIVERS, V25, P1361, DOI 10.1007/s11030-021-10265-9
   Amssoms K, 2002, BIOORG MED CHEM LETT, V12, P2703, DOI 10.1016/S0960-894X(02)00538-3
   Amssons K, 2002, BIOORG MED CHEM LETT, V12, P2553, DOI 10.1016/S0960-894X(02)00489-4
   Anantharaman V, 2003, GENOME BIOL, V4, DOI 10.1186/gb-2003-4-2-r11
   ANDERSON KW, 1984, J BIOL CHEM, V259, P1487
   ANTOINE JC, 1990, INFECT IMMUN, V58, P779, DOI 10.1128/IAI.58.3.779-787.1990
   Ariyanayagam MR, 2005, BIOCHEM J, V391, P425, DOI 10.1042/BJ20050911
   Benítez D, 2016, PLOS NEGLECT TROP D, V10, DOI 10.1371/journal.pntd.0004617
   Biebinger S, 1997, MOL BIOCHEM PARASIT, V85, P99, DOI 10.1016/S0166-6851(96)02815-0
   Carvalho PC, 2016, NAT PROTOC, V11, P102, DOI 10.1038/nprot.2015.133
   Chandramouly G, 2015, CHEM BIOL, V22, P1491, DOI 10.1016/j.chembiol.2015.10.003
   Chen SJ, 1997, BIOORG MED CHEM LETT, V7, P505
   Chen SJ, 1997, J MED CHEM, V40, P3842, DOI 10.1021/jm970414b
   Comini MA, 2004, FREE RADICAL BIO MED, V36, P1289, DOI 10.1016/j.freeradbiomed.2004.02.008
   Comini MA., 2018, GLUTATHIONE, P285
   Comini MA, 2013, DRUG DISCOV INFEC DI, P167
   D'Silva C, 2000, J MED CHEM, V43, P2072, DOI 10.1021/jm990259w
   Debiton E, 2003, CANCER CHEMOTH PHARM, V51, P474, DOI 10.1007/s00280-003-0609-9
   Devkota AK, 2012, BIOCHEMISTRY-US, V51, P2100, DOI 10.1021/bi201787p
   Don R, 2014, PARASITOLOGY, V141, P140, DOI 10.1017/S003118201300142X
   Duty S, 2011, BRIT J PHARMACOL, V164, P1357, DOI 10.1111/j.1476-5381.2011.01426.x
   Ebersoll S, 2020, ELIFE, V9, DOI 10.7554/eLife.53227
   Fawaz MV, 2011, BIOORG CHEM, V39, P185, DOI 10.1016/j.bioorg.2011.08.004
   Franco J, 2020, EUR J MED CHEM, V189, DOI 10.1016/j.ejmech.2020.112043
   Franco J, 2018, ANNU REP MED CHEM, V51, P97, DOI 10.1016/bs.armc.2018.08.003
   Franco J, 2017, INT J PARASITOL-DRUG, V7, P303, DOI 10.1016/j.ijpddr.2017.08.001
   Franco J, 2017, EUR J MED CHEM, V126, P776, DOI 10.1016/j.ejmech.2016.12.002
   Fyfe PK, 2008, J BIOL CHEM, V283, P17672, DOI 10.1074/jbc.M801850200
   Garcia-Marchan Y, 2009, EXP PARASITOL, V123, P326, DOI 10.1016/j.exppara.2009.08.010
   GIETZEN K, 1983, BIOCHEM J, V216, P611, DOI 10.1042/bj2160611
   Gutscher M, 2008, NAT METHODS, V5, P553, DOI [10.1038/nmeth.1212, 10.1038/NMETH.1212]
   HIRUMI H, 1989, J PARASITOL, V75, P985, DOI 10.2307/3282883
   Joice AC, 2013, INT J PARASITOL-DRUG, V3, P154, DOI 10.1016/j.ijpddr.2013.08.002
   Kil J, 2017, LANCET, V390, P969, DOI 10.1016/S0140-6736(17)31791-9
   Kim W, 2016, FUTURE MED CHEM, V8, P257, DOI 10.4155/fmc.15.189
   Koch O, 2013, PLOS ONE, V8, DOI 10.1371/journal.pone.0056788
   Kwon DS, 1997, J BIOL CHEM, V272, P2429
   Leroux AE, 2013, J BIOL CHEM, V288, P23751, DOI 10.1074/jbc.M113.483289
   Lin CH, 1997, CHEM BIOL, V4, P859, DOI 10.1016/S1074-5521(97)90118-6
   Lu J, 2013, J BIOL CHEM, V288, P27456, DOI 10.1074/jbc.M113.495101
   Maiwald F, 2014, EUR J MED CHEM, V83, P274, DOI 10.1016/j.ejmech.2014.06.020
   Manta B, 2018, ANTIOXID REDOX SIGN, V28, P463, DOI 10.1089/ars.2017.7133
   Masaki C, 2016, PSYCHOPHARMACOLOGY, V233, P2655, DOI 10.1007/s00213-016-4319-5
   Medeiros A, 2020, J ENZYM INHIB MED CH, V35, P1345, DOI 10.1080/14756366.2020.1780227
   Mesías AC, 2019, FREE RADICAL BIO MED, V130, P23, DOI 10.1016/j.freeradbiomed.2018.10.436
   Olin-Sandoval V, 2012, FEBS J, V279, P1811, DOI 10.1111/j.1742-4658.2012.08557.x
   Orban OCF, 2016, BIOORGAN MED CHEM, V24, P3790, DOI 10.1016/j.bmc.2016.06.023
   Ortíz C, 2021, MOLECULES, V26, DOI 10.3390/molecules26020358
   Oza SL, 2008, FEBS J, V275, P5408, DOI 10.1111/j.1742-4658.2008.06670.x
   Oza SL, 2003, MOL BIOCHEM PARASIT, V131, P25, DOI 10.1016/S0166-6851(03)00176-2
   Perez-Riverol Y, 2019, NUCLEIC ACIDS RES, V47, pD442, DOI 10.1093/nar/gky1106
   Rivas F, 2021, DALTON T, V50, P1651, DOI 10.1039/d0dt03963b
   Arce ER, 2019, DALTON T, V48, P7644, DOI 10.1039/c9dt01317b
   Saccoliti F, 2020, CHEMMEDCHEM, V15, P2420, DOI 10.1002/cmdc.202000325
   Sharlow ER, 2010, PLOS NEGLECT TROP D, V4, DOI 10.1371/journal.pntd.0000659
   Simeonov A, 2009, PLOS ONE, V4, DOI 10.1371/journal.pone.0005740
   Singh N, 2016, NEUROPSYCHOPHARMACOL, V41, P1768, DOI 10.1038/npp.2015.343
   Sousa AF, 2014, FREE RADICAL BIO MED, V73, P229, DOI 10.1016/j.freeradbiomed.2014.05.007
   Spinks D, 2012, CHEMMEDCHEM, V7, P95, DOI 10.1002/cmdc.201100420
   Talevi A, 2019, CURR MED CHEM, V26, P6614, DOI 10.2174/0929867325666180926151059
   Terentis AC, 2010, BIOCHEMISTRY-US, V49, P591, DOI 10.1021/bi901546e
   Torrie LS, 2009, J BIOL CHEM, V284, P36137, DOI 10.1074/jbc.M109.045336
   Verbruggen C, 1996, BIOORG MED CHEM LETT, V6, P253, DOI 10.1016/0960-894X(96)00001-7
   Vlachojannis C, 2012, PHYTOTHER RES, V26, P1423, DOI 10.1002/ptr.4606
   World Hlth Org, 2012, WHO TECH REP SER, V975, P1
   Wyllie S, 2009, MOL MICROBIOL, V74, P529, DOI 10.1111/j.1365-2958.2009.06761.x
   Yamaguchi T, 1998, STROKE, V29, P12, DOI 10.1161/01.STR.29.1.12
   Young J, 2019, YALE J BIOL MED, V92, P511
   Zhang JH, 1999, J BIOMOL SCREEN, V4, P67, DOI 10.1177/108705719900400206
NR 69
TC 5
Z9 5
U1 0
U2 21
PU TAYLOR & FRANCIS LTD
PI ABINGDON
PA 2-4 PARK SQUARE, MILTON PARK, ABINGDON OR14 4RN, OXON, ENGLAND
SN 1475-6366
EI 1475-6374
J9 J ENZYM INHIB MED CH
JI J. Enzym. Inhib. Med. Chem.
PD DEC 31
PY 2022
VL 37
IS 1
BP 912
EP 929
DI 10.1080/14756366.2022.2045590
PG 18
WC Biochemistry & Molecular Biology; Chemistry, Medicinal
WE Science Citation Index Expanded (SCI-EXPANDED)
SC Biochemistry & Molecular Biology; Pharmacology & Pharmacy
GA ZW7SR
UT WOS:000771409100001
PM 35306933
OA gold, Green Published, Green Submitted
DA 2023-12-20
ER

PT J
AU Benysek, J
   Busa, M
   Rubesová, P
   Fanfrlík, J
   Lepsík, M
   Brynda, J
   Matousková, Z
   Bartz, U
   Horn, M
   Gütschow, M
   Mares, M
AF Benysek, Jakub
   Busa, Michal
   Rubesova, Petra
   Fanfrlik, Jindrich
   Lepsik, Martin
   Brynda, Jiri
   Matouskova, Zuzana
   Bartz, Ulrike
   Horn, Martin
   Gutschow, Michael
   Mares, Michael
TI Highly potent inhibitors of cathepsin K with a differently positioned
   cyanohydrazide warhead: structural analysis of binding mode to mature
   and zymogen-like enzymes
SO JOURNAL OF ENZYME INHIBITION AND MEDICINAL CHEMISTRY
LA English
DT Article
DE Cathepsin K; protease inhibitor; cyanohydrazide warhead; azadipeptide
   nitrile; crystal structure
ID ACTIVITY-BASED PROBES; CYSTEINE PROTEINASES; CRYSTAL-STRUCTURE; TARGET;
   EXPRESSION; ACTIVATION; ATROPISOMERISM; OPTIMIZATION; OSTEOPOROSIS;
   PROGRESSION
AB Cathepsin K (CatK) is a target for the treatment of osteoporosis, arthritis, and bone metastasis. Peptidomimetics with a cyanohydrazide warhead represent a new class of highly potent CatK inhibitors; however, their binding mechanism is unknown. We investigated two model cyanohydrazide inhibitors with differently positioned warheads: an azadipeptide nitrite Gu1303 and a 3-cyano-3-aza-beta-amino acid Gu2602. Crystal structures of their covalent complexes were determined with mature CatK as well as a zymogen-like activation intermediate of CatK. Binding mode analysis, together with quantum chemical calculations, revealed that the extraordinary picomolar potency of Gu2602 is entropically favoured by its conformational flexibility at the nonprimed-primed subsites boundary. Furthermore, we demonstrated by live cell imaging that cyanohydrazides effectively target mature CatK in osteosarcoma cells. Cyanohydrazides also suppressed the maturation of CatK by inhibiting the autoactivation of the CatK zymogen. Our results provide structural insights for the rational design of cyanohydrazide inhibitors of CatK as potential drugs.
C1 [Benysek, Jakub; Busa, Michal; Rubesova, Petra; Fanfrlik, Jindrich; Lepsik, Martin; Brynda, Jiri; Matouskova, Zuzana; Horn, Martin; Mares, Michael] Czech Acad Sci, Inst Organ Chem & Biochem, Flemingovo 2, Prague 16610 6, Czech Republic.
   [Benysek, Jakub] Charles Univ Prague, Fac Med 1, Prague, Czech Republic.
   [Busa, Michal] Charles Univ Prague, Fac Sci, Dept Biochem, Prague, Czech Republic.
   [Bartz, Ulrike] Univ Appl Sci Bonn Rhein Sieg, Dept Nat Sci, Rheinbach, Germany.
   [Gutschow, Michael] Univ Bonn, Pharmaceut Inst, Pharmaceut & Med Chem, Bonn, Germany.
C3 Czech Academy of Sciences; Institute of Organic Chemistry & Biochemistry
   of the Czech Academy of Sciences; Charles University Prague; Charles
   University Prague; Hochschule Bonn Rhein Sieg; University of Bonn
RP Mares, M (通讯作者)，Czech Acad Sci, Inst Organ Chem & Biochem, Flemingovo 2, Prague 16610 6, Czech Republic.
EM michael.mares@uochb.cas.cz
RI Buša, Michal/HKV-7559-2023; Lepsik, Martin/C-6614-2012; Horn,
   Martin/A-8701-2008; Mares, Michael/B-2413-2009; Busa,
   Michal/G-6843-2014; Kovarova Matouskova, Zuzana/G-6297-2014
OI Lepsik, Martin/0000-0003-2607-8132; Horn, Martin/0000-0001-9110-2018;
   Mares, Michael/0000-0002-0847-5022; Busa, Michal/0000-0002-4750-5992;
   Kovarova Matouskova, Zuzana/0000-0001-5715-7971
FU  [ChemBioDrug CZ.02.1.01/0.0/0.0/16_019/0000729];  [RVO 61388963]
FX This work was supported by the project ChemBioDrug
   CZ.02.1.01/0.0/0.0/16_019/0000729 from ERDF/OPRDE and the institutional
   project RVO 61388963.
CR Aguda AH, 2014, P NATL ACAD SCI USA, V111, P17474, DOI 10.1073/pnas.1414126111
   Asagiri M, 2008, SCIENCE, V319, P624, DOI 10.1126/science.1150110
   BARRETT AJ, 1982, BIOCHEM J, V201, P189, DOI 10.1042/bj2010189
   Billington CJ, 2000, BIOCHEM BIOPH RES CO, V276, P924, DOI 10.1006/bbrc.2000.3553
   Breidenbach J, 2021, ANGEW CHEM INT EDIT, V60, P10423, DOI 10.1002/anie.202016961
   Brömme D, 2009, EXPERT OPIN INV DRUG, V18, P585, DOI [10.1517/13543780902832661 , 10.1517/13543780902832661]
   Caliò A, 2021, CANCERS, V13, DOI 10.3390/cancers13102441
   Case D. A., 2014, Amber 14, V14, P29
   Chang CEA, 2007, P NATL ACAD SCI USA, V104, P1534, DOI 10.1073/pnas.0610494104
   Cherney MM, 2011, J BIOL CHEM, V286, P8988, DOI 10.1074/jbc.M110.126706
   Chingle R, 2017, ACCOUNTS CHEM RES, V50, P1541, DOI 10.1021/acs.accounts.7b00114
   Costa AG, 2011, NAT REV RHEUMATOL, V7, P447, DOI 10.1038/nrrheum.2011.77
   Cowtan K, 2006, ACTA CRYSTALLOGR D, V62, P1002, DOI 10.1107/S0907444906022116
   Davis IW, 2007, NUCLEIC ACIDS RES, V35, pW375, DOI 10.1093/nar/gkm216
   Dejica VM, 2012, ARTHRITIS RES THER, V14, DOI 10.1186/ar3839
   Drake MT, 2017, ENDOCR REV, V38, P325, DOI 10.1210/er.2015-1114
   Frizler M, 2011, J MED CHEM, V54, P396, DOI 10.1021/jm101272p
   Herroon MK, 2013, ONCOGENE, V32, P1580, DOI 10.1038/onc.2012.166
   Hira VVV, 2015, J HISTOCHEM CYTOCHEM, V63, P481, DOI 10.1369/0022155415581689
   Horn M, 2011, ACS CHEM BIOL, V6, P609, DOI 10.1021/cb100411v
   Horn M, 2009, CHEM BIOL, V16, P1053, DOI 10.1016/j.chembiol.2009.09.009
   Husmann K, 2008, MOL CARCINOGEN, V47, P66, DOI 10.1002/mc.20362
   Jiang HY, 2014, NAT COMMUN, V5, DOI 10.1038/ncomms4838
   Jílková A, 2021, ACS INFECT DIS, V7, P189, DOI 10.1021/acsinfecdis.0c00644
   Jílková A, 2014, STRUCTURE, V22, P1786, DOI 10.1016/j.str.2014.09.015
   Kabsch W, 2010, ACTA CRYSTALLOGR D, V66, P125, DOI 10.1107/S0907444909047337
   Kamolmatyakul S, 2004, J DENT RES, V83, P791, DOI 10.1177/154405910408301011
   KLAMT A, 1993, J CHEM SOC PERK T 2, P799, DOI 10.1039/p29930000799
   Kos J, 1998, ONCOL REP, V5, P1349
   Kramer L, 2017, TRENDS PHARMACOL SCI, V38, P873, DOI 10.1016/j.tips.2017.06.003
   Kríz K, 2019, J CHEM INF MODEL, V59, P229, DOI 10.1021/acs.jcim.8b00681
   Kuzmic P, 2000, ANAL BIOCHEM, V281, P62, DOI 10.1006/abio.2000.4501
   LaLonde JM, 1999, BIOCHEMISTRY-US, V38, P862, DOI 10.1021/bi9822271
   Lecaille F, 2008, BIOCHIMIE, V90, P208, DOI 10.1016/j.biochi.2007.08.011
   Lemaire PA, 2014, J BIOL CHEM, V289, P21562, DOI 10.1074/jbc.M114.559898
   Lemke C, 2021, J MED CHEM, V64, P13793, DOI 10.1021/acs.jmedchem.1c01178
   Leusink FK, 2018, BMC CANCER, V18, DOI 10.1186/s12885-018-4315-8
   Li HX, 2021, CURR MED CHEM, V28, P1489, DOI 10.2174/0929867327666200330142432
   Linnevers CJ, 1997, PROTEIN SCI, V6, P919
   Löser R, 2008, ANGEW CHEM INT EDIT, V47, P4331, DOI 10.1002/anie.200705858
   Long F, 2017, ACTA CRYSTALLOGR D, V73, P112, DOI 10.1107/S2059798317000067
   Lu J, 2018, J ENZYM INHIB MED CH, V33, P890, DOI 10.1080/14756366.2018.1465417
   Makras P, 2015, METABOLISM, V64, P1199, DOI 10.1016/j.metabol.2015.07.011
   McQueney MS, 1997, J BIOL CHEM, V272, P13955, DOI 10.1074/jbc.272.21.13955
   Mueller U, 2015, EUR PHYS J PLUS, V130, DOI 10.1140/epjp/i2015-15141-2
   Novinec M, 2013, BIOL CHEM, V394, P1163, DOI 10.1515/hsz-2013-0134
   Novinec M, 2010, BIOCHEM J, V429, P379, DOI 10.1042/BJ20100337
   Olson OC, 2015, NAT REV CANCER, V15, P712, DOI 10.1038/nrc4027
   Ottersbach PA, 2015, TETRAHEDRON LETT, V56, P4889, DOI 10.1016/j.tetlet.2015.06.074
   Ottersbach PA, 2012, CHEM COMMUN, V48, P5772, DOI 10.1039/c2cc31161e
   Proulx C, 2011, FUTURE MED CHEM, V3, P1139, DOI [10.4155/FMC.11.74, 10.4155/fmc.11.74]
   Rezác J, 2016, J COMPUT CHEM, V37, P1230, DOI 10.1002/jcc.24312
   Rezác J, 2012, J CHEM THEORY COMPUT, V8, P141, DOI 10.1021/ct200751e
   Salentin S, 2015, NUCLEIC ACIDS RES, V43, pW443, DOI 10.1093/nar/gkv315
   Schmitz J, 2014, ACS MED CHEM LETT, V5, P1076, DOI 10.1021/ml500238q
   Sexton KB, 2007, CELL DEATH DIFFER, V14, P727, DOI 10.1038/sj.cdd.4402074
   Sivaraman J, 1999, PROTEIN SCI, V8, P283
   Stewart JJP, 2007, J MOL MODEL, V13, P1173, DOI 10.1007/s00894-007-0233-4
   Stewart JJP, 2004, J MOL MODEL, V10, P155, DOI 10.1007/s00894-004-0183-z
   Vagin A, 2000, ACTA CRYSTALLOGR D, V56, P1622, DOI 10.1107/S0907444900013780
   Verbovsek U, 2015, SEMIN CANCER BIOL, V35, P71, DOI 10.1016/j.semcancer.2015.08.010
   Verhelst SHL, 2006, CHEMBIOCHEM, V7, P943, DOI 10.1002/cbic.200600001
   Winn MD, 2011, ACTA CRYSTALLOGR D, V67, P235, DOI 10.1107/S0907444910045749
   Yang PY, 2012, CHEM-EUR J, V18, P6528, DOI 10.1002/chem.201103322
   Yasuda Y, 2005, ADV DRUG DELIVER REV, V57, P973, DOI 10.1016/j.addr.2004.12.013
NR 65
TC 3
Z9 3
U1 2
U2 25
PU TAYLOR & FRANCIS LTD
PI ABINGDON
PA 2-4 PARK SQUARE, MILTON PARK, ABINGDON OR14 4RN, OXON, ENGLAND
SN 1475-6366
EI 1475-6374
J9 J ENZYM INHIB MED CH
JI J. Enzym. Inhib. Med. Chem.
PD DEC 31
PY 2022
VL 37
IS 1
BP 515
EP 526
DI 10.1080/14756366.2021.2024527
PG 12
WC Biochemistry & Molecular Biology; Chemistry, Medicinal
WE Science Citation Index Expanded (SCI-EXPANDED)
SC Biochemistry & Molecular Biology; Pharmacology & Pharmacy
GA YX4KG
UT WOS:000754073700001
PM 35144520
OA Green Published, gold, Green Submitted
DA 2023-12-20
ER

PT J
AU He, P
   Xu, SL
   Guo, ZH
   Yuan, P
   Liu, YL
   Chen, Y
   Zhang, TT
   Que, YK
   Hu, Y
AF He, Peng
   Xu, Shenglin
   Guo, Zehao
   Yuan, Peng
   Liu, Yulei
   Chen, Yu
   Zhang, Tiantian
   Que, Yukang
   Hu, Yong
TI Pharmacodynamics and pharmacokinetics of PLGA-based doxorubicin-loaded
   implants for tumor therapy
SO DRUG DELIVERY
LA English
DT Article
DE Doxorubicin; sustained release; intratumoral chemotherapy; PLGA;
   implants
ID OSTEOSARCOMA; CHEMOTHERAPY; DELIVERY
AB The traditional systemic chemotherapy through intravenous infusion of doxorubicin (DOX) has many side effects. The aim of this study was to develop a PLGA-based DOX-loaded implant and to evaluate the efficacy and drug metabolism distribution of the implant in intratumoral chemotherapy for osteosarcoma (OS). In this study, implants containing DOX, poly(d,l-lactide-co-glycolide), and polyethylene glycol 4000 were prepared by melt-molding method. Then, the antitumor activity and systemic drug distribution of the implants were tested in a K7M2 OS bearing mouse model. The scanning electron microscope images showed that DOX was uniformly dispersed in the polymer matrix. Both the in vitro and in vivo release profiles of implants are characterized by three-phase release. Implantation of DOX-loaded implants into tumors can inhibit tumor growth in a dose-dependent manner. The pharmacokinetic behavior shows that intratumor chemotherapy through implants has a much higher drug concentration in tumors than in normal tissues, which may be the reason for improving antitumor activity and reducing systemic side effects. In summary, the drug release of the implants prepared in this study is sustained and stable, which promotes long-term local accumulation of drugs in tumors, improves the efficacy of chemotherapy and has low toxicity to normal tissues.
C1 [He, Peng; Xu, Shenglin; Guo, Zehao; Que, Yukang; Hu, Yong] Anhui Med Univ, Dept Orthoped, Affiliated Hosp 1, Hefei, Peoples R China.
   [Yuan, Peng; Liu, Yulei] Anhui Med Univ, Dept Orthoped, Fuyang Hosp, Fuyang, Peoples R China.
   [Chen, Yu] Anqing Med Coll, Dept Pharm, Anqing, Peoples R China.
   [Zhang, Tiantian] Anhui Zhongren Sci & Technol Co Ltd, Lab Pharmaceut Res, Hefei, Peoples R China.
C3 Anhui Medical University; Anhui Medical University
RP Hu, Y (通讯作者)，Anhui Med Univ, Dept Bone Dis & Bone Tumors Surg, Affiliated Hosp 1, Hefei, Peoples R China.
EM hy.in163@163.com
RI Guo, Zehao/HIR-9331-2022
OI Guo, Zehao/0000-0002-7281-1545
FU Major Project of Natural Science Foundation of Anhui Province Colleges
   and Universities [KJ2020ZD17]; Basic and Clinical Cooperative Research
   Project of Anhui Medical University [2020xkjT033]; Open Fund Project of
   the Key Laboratory of Anti-inflammatory and Immunological Drugs of the
   Ministry of Education [KFJJ2020-04]
FX This work was supported by the Major Project of Natural Science
   Foundation of Anhui Province Colleges and Universities under Grant No.
   KJ2020ZD17; the Basic and Clinical Cooperative Research Project of Anhui
   Medical University under Grant No. 2020xkjT033; and the Open Fund
   Project of the Key Laboratory of Anti-inflammatory and Immunological
   Drugs of the Ministry of Education under Grant No. KFJJ2020-04.
CR Al-Abd AM, 2010, J CONTROL RELEASE, V142, P101, DOI 10.1016/j.jconrel.2009.10.003
   Bagcchi S, 2014, LANCET ONCOL, V15, pE425, DOI 10.1016/S1470-2045(14)70394-8
   Bessen T, 2019, CANCER EPIDEMIOL, V63, DOI 10.1016/j.canep.2019.101590
   Bispo Júnior Rosalvo Zósimo, 2011, Rev. bras. ortop., V46, P420, DOI [10.1590/S0102-36162011000400013, 10.1016/S2255-4971(15)30256-1]
   Carvalho FS, 2014, MED RES REV, V34, P106, DOI 10.1002/med.21280
   Champeaux C, 2020, J NEURO-ONCOL, V147, P159, DOI 10.1007/s11060-020-03410-1
   Gao L, 2019, DRUG DELIV, V26, P1049, DOI 10.1080/10717544.2019.1676842
   Gao L, 2019, DRUG DELIV, V26, P208, DOI 10.1080/10717544.2019.1574938
   Gill J, 2021, NAT REV CLIN ONCOL, V18, P609, DOI 10.1038/s41571-021-00519-8
   Hood RL, 2016, J BIOMED NANOTECHNOL, V12, P1907, DOI 10.1166/jbn.2016.2288
   Jerez S, 2019, GENE, V710, P246, DOI 10.1016/j.gene.2019.06.005
   Kazantseva L, 2022, PHARMACOL REP, V74, P248, DOI 10.1007/s43440-021-00324-1
   Li L, 2018, INT J PHARMACEUT, V550, P380, DOI 10.1016/j.ijpharm.2018.07.045
   Li Y, 2012, BIOMATERIALS, V33, P3899, DOI 10.1016/j.biomaterials.2012.02.004
   Liu JF, 2019, WIRES NANOMED NANOBI, V11, DOI 10.1002/wnan.1571
   Llobat L, 2021, BIOMEDICINES, V9, DOI 10.3390/biomedicines9050463
   Lv HH, 2020, ACTA PHARMACOL SIN, V41, P1119, DOI 10.1038/s41401-020-0376-8
   Mateu-Sanz M, 2021, J CLIN MED, V10, DOI 10.3390/jcm10040893
   Miao JJ, 2012, LANGMUIR, V28, P4396, DOI 10.1021/la3000137
   Mochizuki Y, 2021, CANCER IMMUNOL IMMUN, V70, P1405, DOI 10.1007/s00262-020-02774-7
   Moreno D, 2010, EUR J PHARM BIOPHARM, V74, P265, DOI 10.1016/j.ejpb.2009.10.005
   Neacsu A, 2018, THERMOCHIM ACTA, V661, P51, DOI 10.1016/j.tca.2018.01.012
   Parent M, 2013, J CONTROL RELEASE, V172, P292, DOI 10.1016/j.jconrel.2013.08.024
   Rudra A, 2010, INT J NANOMED, V5, P811, DOI 10.2147/IJN.S13031
   Shikanov Ariella, 2011, Chemother Res Pract, V2011, P175054, DOI 10.1155/2011/175054
   Thiagarajah JR, 2006, NAT METHODS, V3, P275, DOI 10.1038/NMETH863
   Thorn CF, 2011, PHARMACOGENET GENOM, V21, P440, DOI 10.1097/FPC.0b013e32833ffb56
   Wang CH, 1999, J CONTROL RELEASE, V61, P21, DOI 10.1016/S0168-3659(99)00098-X
   Wang K, 2015, DRUG DELIV, V22, P389, DOI 10.3109/10717544.2014.895457
   Wang SM, 2021, J CONTROL RELEASE, V338, P190, DOI 10.1016/j.jconrel.2021.08.035
   Wang ZY, 2014, BIOTECHNOL ADV, V32, P831, DOI 10.1016/j.biotechadv.2013.08.020
   Weinberg BD, 2008, J PHARM SCI-US, V97, P1681, DOI 10.1002/jps.21038
   Whelan JS, 2018, J CLIN ONCOL, V36, P188, DOI 10.1200/JCO.2017.75.1743
   Yuan H, 2015, WORLD J SURG ONCOL, V13, DOI 10.1186/s12957-015-0737-9
   Zhao X, 2021, BIOMED ENG ONLINE, V20, DOI 10.1186/s12938-021-00860-0
   Zhu YP, 2021, TISSUE ENG PT A, V27, P536, DOI [10.1089/ten.tea.2020.0076, 10.1089/ten.TEA.2020.0076]
   Zong S, 2015, EUR J PHARM BIOPHARM, V93, P127, DOI 10.1016/j.ejpb.2015.03.029
NR 37
TC 14
Z9 14
U1 3
U2 72
PU TAYLOR & FRANCIS LTD
PI ABINGDON
PA 2-4 PARK SQUARE, MILTON PARK, ABINGDON OR14 4RN, OXON, ENGLAND
SN 1071-7544
EI 1521-0464
J9 DRUG DELIV
JI Drug Deliv.
PD DEC 31
PY 2022
VL 29
IS 1
BP 478
EP 488
DI 10.1080/10717544.2022.2032878
PG 11
WC Pharmacology & Pharmacy
WE Science Citation Index Expanded (SCI-EXPANDED)
SC Pharmacology & Pharmacy
GA YX4KL
UT WOS:000754074200001
PM 35147071
OA Green Published, gold
DA 2023-12-20
ER

PT J
AU Zhang, YF
   Wei, JQ
   Kong, LW
   Song, MZ
   Zhang, YE
   Xiao, XY
   Cao, HY
   Jin, Y
AF Zhang, Yafang
   Wei, Junqiang
   Kong, Lingwei
   Song, Mingze
   Zhang, Yange
   Xiao, Xiangyu
   Cao, Haiying
   Jin, Yu
TI Network pharmacology, molecular docking and bioinformatics reveal the
   mechanism of Tripterygii Wilfordii against Osteosarcoma
SO MEDICINE
LA English
DT Article
DE mechanism; molecular docking; network pharmacology; osteosarcoma;
   Tripterygii Wilfordii
ID CANCER; CELASTROL; PATHWAY
AB Osteosarcoma (OS) is a malignant bone tumor of mesenchymal origin. Tripterygii Wilfordii (TW) is a traditional Chinese medicine widely used for its anti-inflammatory and immunomodulatory effects. Various components of TW have been shown to have antitumor effects, however, no systematic study has been conducted to prove the anti-OS effects of TW. This study aimed to investigate the effects of TW on OS and its mechanism based on network pharmacology and molecular docking. The web pharmacology section includes the gathering of the active components of TW, the collection of predicted targets of TW and OS-related targets, the analysis of therapeutic targets of TW, the enrichment of gene ontology (GO), and the enrichment of Kyoto Encyclopedia of Genes and Genomes (KEGG). The Veen diagram showed 451 targets for OS treatment in TW. The therapeutic target enrichment analysis results showed that TW treated OS via multiple targets and pathways. TW can affect OS proliferation, apoptosis, migration, infiltration, and angiogenesis through a signaling network formed by hub genes that cascade through numerous signaling pathways. In addition, molecular docking results showed that triptolide, kaempferol, and 5,8-Dihydroxy-7-(4-hydroxy-5-methyl-coumarin-3)-coumarin have relatively high potential to become drugs for patients with OS and improve the 5-year survival rate of patients with OS. Network pharmacology and molecular docking suggest that TW affects the biological behavior of OS through multiple pathways involving multiple targets, such as proliferation, apoptosis, migration, and infiltration. Upregulation of the cellular tumor antigen p53 (TP53) gene and downregulation of peroxisome proliferator-activated receptor gamma (PPARG) and signal transducer and activator of transcription 1-alpha/beta (STAT1) genes can prolong the survival time of patients with OS. Triptolide, kaempferol, and 5,8-Dihydroxy-7-(4-hydroxy-5 methyl-coumarin-3)-coumarin have a relatively high potential to become a treatment for patients with OS and improve 5-year survival of OS patients.
C1 [Zhang, Yafang; Wei, Junqiang; Kong, Lingwei; Song, Mingze; Zhang, Yange; Xiao, Xiangyu; Cao, Haiying; Jin, Yu] Chengde Med Coll, Dept Traumatol & Orthopaed, Affiliated Hosp, Chengde, Hebei, Peoples R China.
   [Jin, Yu] Chengde Med Coll, Dept Traumatol & Orthopaed, Affiliated Hosp, Chengde 067000, Peoples R China.
C3 Chengde Medical University; Chengde Medical University
RP Jin, Y (通讯作者)，Chengde Med Coll, Dept Traumatol & Orthopaed, Affiliated Hosp, Chengde 067000, Peoples R China.
EM yanger1se@163.com; drjqwei@tmu.edu.cn; 358620793@qq.com;
   546962047@qq.com; yanger1se@163.com; 793501256@qq.com; 657864245@qq.com;
   jinyucdyxyfy@126.com
RI Wang, Luyao/JLL-2001-2023; Wang, Yanlin/JGC-6782-2023; Yang,
   Mei/JNS-2225-2023; Li, Jiawei/JOJ-9277-2023; qi, li/JFE-7167-2023; liu,
   lin/JFK-3401-2023; Zhang, Lijun/JEZ-7925-2023; peng, yan/JCO-1763-2023;
   Zhang, Yunyi/JHS-3626-2023; Zhang, Xiaofeng/JMC-6060-2023; Wang,
   Tianqi/JJD-7473-2023; zhang, yimeng/JLL-7337-2023; Cao,
   haiying/IVH-1175-2023
OI Zhang, Xiaofeng/0000-0003-2738-3286; 
CR Anninga JK, 2011, EUR J CANCER, V47, P2431, DOI 10.1016/j.ejca.2011.05.030
   Chen CL, 2021, CANCER LETT, V500, P1, DOI 10.1016/j.canlet.2020.12.024
   Chen X, 2020, THERANOSTICS, V10, P10290, DOI 10.7150/thno.46728
   Cockram PE, 2021, CELL DEATH DIFFER, V28, P591, DOI 10.1038/s41418-020-00708-5
   Corre I, 2020, CELLS-BASEL, V9, DOI 10.3390/cells9040976
   Grivennikov SI, 2012, NATURE, V491, P254, DOI 10.1038/nature11465
   Harris MA., 2022, INT J MOL SCI, V23
   Isakoff MS, 2015, J CLIN ONCOL, V33, P3029, DOI 10.1200/JCO.2014.59.4895
   Kashyap D, 2018, CRIT REV ONCOL HEMAT, V128, P70, DOI 10.1016/j.critrevonc.2018.05.019
   Li JH, 2019, AM J CHINESE MED, V47, P769, DOI [10.1142/S0192415X1950040X, 10.1142/s0192415x1950040x]
   Luo D, 2019, FRONT MED-PRC, V13, P556, DOI 10.1007/s11684-018-0649-5
   Luo TT, 2020, CHIN J INTEGR MED, V26, P72, DOI 10.1007/s11655-019-3064-0
   Meazza C, 2016, EXPERT REV ANTICANC, V16, P543, DOI 10.1586/14737140.2016.1168697
   Noel P, 2019, TRENDS PHARMACOL SCI, V40, P327, DOI 10.1016/j.tips.2019.03.002
   Qin GY, 2018, ONCOL LETT, V16, P3929, DOI 10.3892/ol.2018.9074
   Ritter J, 2010, ANN ONCOL, V21, P320, DOI 10.1093/annonc/mdq276
   Shoaib Z, 2022, BRIT J PHARMACOL, V179, P201, DOI 10.1111/bph.15713
   Wang X, 2017, IMMUNOL LETT, V184, P7, DOI 10.1016/j.imlet.2017.02.006
   Wong KF, 2012, CLIN EXP PHARMACOL P, V39, P311, DOI 10.1111/j.1440-1681.2011.05586.x
   Wu Y, 2010, BRIT J CANCER, V102, P639, DOI 10.1038/sj.bjc.6605530
   Xiao SX, 2022, WORLD J TRAD CHINESE, V8, P417, DOI 10.4103/2311-8571.344544
   Yang QF, 2022, INT J MED SCI, V19, P1216, DOI 10.7150/ijms.74137
   Yu D, 2020, P NATL ACAD SCI USA, V117, P9964, DOI 10.1073/pnas.1913633117
   Yu XW, 2018, EBIOMEDICINE, V36, P266, DOI 10.1016/j.ebiom.2018.09.031
   Zhang RZ, 2019, FRONT PHARMACOL, V10, DOI 10.3389/fphar.2019.00123
   Zhou ZC, 2020, EVID-BASED COMPL ALT, V2020, DOI 10.1155/2020/1646905
NR 26
TC 1
Z9 1
U1 3
U2 11
PU LIPPINCOTT WILLIAMS & WILKINS
PI PHILADELPHIA
PA TWO COMMERCE SQ, 2001 MARKET ST, PHILADELPHIA, PA 19103 USA
SN 0025-7974
EI 1536-5964
J9 MEDICINE
JI Medicine (Baltimore)
PD DEC 30
PY 2022
VL 101
IS 52
DI 10.1097/MD.0000000000032389
PG 11
WC Medicine, General & Internal
WE Science Citation Index Expanded (SCI-EXPANDED)
SC General & Internal Medicine
GA 7M9FZ
UT WOS:000906956700035
PM 36595977
OA Green Published, gold
DA 2023-12-20
ER

PT J
AU Du, ZY
AF Du, Zhuoying
TI CircNRIP1: An emerging star in multiple cancers
SO PATHOLOGY RESEARCH AND PRACTICE
LA English
DT Review
DE Circular RNA; CircNRIP1; Cancer; Biomarker; Tumor progression
ID HYPOXIA-INDUCED RESISTANCE; OSTEOSARCOMA PROGRESSION; TUMOR-SUPPRESSOR;
   DRUG-RESISTANCE; DOWN-REGULATION; PROMOTES; GLYCOLYSIS; INVASION; ACTS;
   AXIS
AB Circular RNAs (circRNAs) are a new class of non-coding RNAs (ncRNAs) with a closed-loop structure that is highly stable and widely present in the eukaryotic cytoplasm. In recent years, circRNA has played a non-negligible role in the occurrence and development of a variety of diseases, which has attracted the research attention of many scholars. Circular RNA nuclear receptor interacting protein 1 (circNRIP1), a newly discovered circRNA, has been confirmed to be closely associated with cervical carcinoma (CC), colorectal cancer (CRC), esophageal squamous cell carcinoma (ESCC), gastric cancer (GC), nasopharyngeal carcinoma (NPC), non-small cell lung cancer (NSCLC), osteosarcoma (OS), ovarian cancer (OC) and papillary thyroid carcinoma (PTC). CircNRIP1 can regulate the activity of ERK1/2, PI3K/AKT, and AKT/mTOR signaling pathways. In this review, the author summarizes the biological functions and target molecular mechanisms in carcinogenesis, to point out the potential clinical values and applications of circNRIP1 in diagnosing and treating cancer.
C1 [Du, Zhuoying] China Three Gorges Univ, Coll Basic Med Sci, Yichang 443002, Peoples R China.
C3 China Three Gorges University
RP Du, ZY (通讯作者)，China Three Gorges Univ, Coll Basic Med Sci, Yichang 443002, Peoples R China.
EM 2696581895@qq.com
RI Du, Zhuoying/HJY-2279-2023
OI Du, Zhuoying/0000-0001-8924-8421
CR Ahmed EM, 2018, CELL ONCOL, V41, P319, DOI 10.1007/s13402-018-0374-8
   Allemani C, 2015, LANCET, V385, P977, DOI 10.1016/S0140-6736(14)62038-9
   Bai YP, 2011, J BIOL CHEM, V286, P42316, DOI 10.1074/jbc.M111.286302
   Bhattacharya B, 2014, BRIT J PHARMACOL, V171, P3255, DOI 10.1111/bph.12668
   Chan ATC, 2002, ANN ONCOL, V13, P1007, DOI 10.1093/annonc/mdf179
   Chen Y, 2020, MOL CANCER, V19, DOI 10.1186/s12943-020-01207-4
   Chon J, 2017, MOL ASPECTS MED, V53, P48, DOI 10.1016/j.mam.2016.11.005
   Colaco RJ, 2013, CLIN ONCOL-UK, V25, P171, DOI 10.1016/j.clon.2012.10.006
   Corre I, 2020, CELLS-BASEL, V9, DOI 10.3390/cells9040976
   D'Ambrosi S, 2021, CANCERS, V13, DOI 10.3390/cancers13184644
   D'Ambrosi S, 2021, BLOOD, V137, P3181, DOI 10.1182/blood.2019003978
   Dekker E, 2019, LANCET, V394, P1467, DOI 10.1016/S0140-6736(19)32319-0
   Durfee RA, 2016, RHEUMATOL THER, V3, P221, DOI 10.1007/s40744-016-0046-y
   Fu LJ, 2022, J ONCOL, V2022, DOI 10.1155/2022/2081501
   Fu XR, 2019, CELLS-BASEL, V8, DOI 10.3390/cells8080784
   Hansen TB, 2013, NATURE, V495, P384, DOI 10.1038/nature11993
   Hei RX, 2022, AM J CANCER RES, V12, P2833
   Hellerbrand C, 2008, GUT, V57, P243, DOI 10.1136/gut.2007.129544
   Jeck WR, 2014, NAT BIOTECHNOL, V32, P453, DOI 10.1038/nbt.2890
   Kansara M, 2014, NAT REV CANCER, V14, P722, DOI 10.1038/nrc3838
   Karakashev SV, 2015, CANCER MANAG RES, V7, P253, DOI 10.2147/CMAR.S58285
   Khalifa AM, 2019, J CONTROL RELEASE, V311, P125, DOI 10.1016/j.jconrel.2019.08.034
   Li C, 2021, DIAGN PATHOL, V16, DOI 10.1186/s13000-021-01153-9
   Li LR, 2021, FRONT ONCOL, V10, DOI 10.3389/fonc.2020.604051
   Li M, 2020, CANCER MANAG RES, V12, P9159, DOI 10.2147/CMAR.S268872
   Li XH, 2020, CELL DEATH DIS, V11, DOI 10.1038/s41419-020-2607-9
   Liang L, 2020, ONCOTARGETS THER, V13, P6279, DOI 10.2147/OTT.S221633
   Liang SL, 2011, PLOS ONE, V6, DOI 10.1371/journal.pone.0018409
   Lin JW, 2021, DRUG DES DEV THER, V15, P323, DOI 10.2147/DDDT.S292180
   Liu FF, 2021, ONCOL REP, V46, DOI 10.3892/or.2021.8169
   Liu YH, 2020, CANCER MANAG RES, V12, P5945, DOI 10.2147/CMAR.S245941
   Lopes AB, 2012, WORLD J GASTRO ENDOS, V4, P9, DOI 10.4253/wjge.v4.i1.9
   Ma Y, 2020, KAOHSIUNG J MED SCI, V36, P885, DOI 10.1002/kjm2.12261
   McQuade RM, 2017, CURR MED CHEM, V24, P1537, DOI 10.2174/0929867324666170111152436
   Meng YB, 2021, MAMM GENOME, V32, P448, DOI 10.1007/s00335-021-09891-3
   Menon U, 2018, OBSTET GYNECOL, V131, P909, DOI 10.1097/AOG.0000000000002580
   Norouzi-Barough L, 2018, J CELL PHYSIOL, V233, P4546, DOI 10.1002/jcp.26289
   Qu SB, 2017, RNA BIOL, V14, P992, DOI 10.1080/15476286.2016.1220473
   Rani S, 2015, MOL THER, V23, P812, DOI 10.1038/mt.2015.44
   Sherman SI, 2003, LANCET, V361, P501, DOI 10.1016/S0140-6736(03)12488-9
   Shi ZW, 2021, FRONT ONCOL, V11, DOI 10.3389/fonc.2021.658139
   Siegel RL, 2017, CA-CANCER J CLIN, V67, P177, DOI 10.3322/caac.21395
   Stencel K, 2021, CANCERS, V13, DOI 10.3390/cancers13081829
   Su M, 2019, MOL CANCER, V18, DOI 10.1186/s12943-019-1002-6
   Tewari D, 2022, SEMIN CANCER BIOL, V80, P1, DOI 10.1016/j.semcancer.2019.12.008
   Thrift AP, 2020, CLIN GASTROENTEROL H, V18, P534, DOI 10.1016/j.cgh.2019.07.045
   Tu CG, 2021, THERANOSTICS, V11, P2364, DOI 10.7150/thno.47996
   Waggoner SE, 2003, LANCET, V361, P2217, DOI 10.1016/S0140-6736(03)13778-6
   Wen GX, 2021, PROTEIN CELL, V12, P911, DOI 10.1007/s13238-020-00799-3
   Wong I, 2018, BEST PRACT RES CL GA, V36-37, P85, DOI 10.1016/j.bpg.2018.11.012
   Wu MH, 2018, INT J MOL SCI, V19, DOI 10.3390/ijms19010010
   Xie XL, 2016, OBESITY, V24, P389, DOI 10.1002/oby.21364
   Xu GS, 2020, CANCER MANAG RES, V12, P2789, DOI 10.2147/CMAR.S246272
   Yu SY, 2019, EUR REV MED PHARMACO, V23, P3760, DOI 10.26355/eurrev_201905_17802
   Zhang HL, 2020, CANCER LETT, V490, P54, DOI 10.1016/j.canlet.2020.07.008
   Zhang X, 2019, MOL CANCER, V18, DOI 10.1186/s12943-018-0935-5
   Zhou SF, 2021, CANCER CELL INT, V21, DOI 10.1186/s12935-021-01907-x
NR 57
TC 1
Z9 1
U1 1
U2 2
PU ELSEVIER GMBH
PI MUNICH
PA HACKERBRUCKE 6, 80335 MUNICH, GERMANY
SN 0344-0338
EI 1618-0631
J9 PATHOL RES PRACT
JI Pathol. Res. Pract.
PD JAN
PY 2023
VL 241
AR 154281
DI 10.1016/j.prp.2022.154281
EA DEC 2022
PG 8
WC Pathology
WE Science Citation Index Expanded (SCI-EXPANDED)
SC Pathology
GA M4WC9
UT WOS:001030221000001
PM 36586310
DA 2023-12-20
ER

PT J
AU Xu, H
   Zheng, H
   Zhang, Q
   Song, H
   Wang, Q
   Xiao, J
   Dong, Y
   Shen, Z
   Wang, S
   Wu, S
   Wei, Y
   Lu, W
   Zhu, Y
   Niu, X
AF Xu, H.
   Zheng, H.
   Zhang, Q.
   Song, H.
   Wang, Q.
   Xiao, J.
   Dong, Y.
   Shen, Z.
   Wang, S.
   Wu, S.
   Wei, Y.
   Lu, W.
   Zhu, Y.
   Niu, X.
TI A Multicentre Clinical Study of Sarcoma Personalised Treatment Using
   Patient-Derived Tumour Xenografts
SO CLINICAL ONCOLOGY
LA English
DT Article
DE Clinical study; patient-derived tumour xenograft; personalised
   treatment; sarcoma
ID SOFT-TISSUE SARCOMA; HUMAN OSTEOSARCOMA XENOGRAFTS; MODELS; GROWTH;
   ALIGNMENT
AB Aims: Medication for advanced sarcomas has not improved for three decades. Patient-derived tumour xenografts (PDTX) are a promising solution for developing new therapies and real-time personalised medicine because of their highly effective prediction of drug efficacy. However, there is a dearth of PDTX models for sarcomas due to the scarcity and heterogeneity of the disease.Materials and methods: A multicentre clinical collaborative study (ChiCTR-OOC-17013617) was carried out. Fresh patient tumour tissues via resection or biopsy were used for the PDTX set-up. The standard medical care chosen by the physician was given to the patient, in parallel with testing on multiple regimens. The outcomes of patients' responses and PDTX tests were compared. Comprehensive analyses were carried out to assess the clinical value of PDTX for the treatment of sarcomas. Living tissues from successfully engrafted cases were deposited into a repository. Results: Forty-two cases, including 36 bone sarcomas and six soft-tissue sarcomas, were enrolled; the overall engraftment rate was 73.8%. Histopathological examination showed a 100% consistency between primary tumours and tumour grafts. The engraftment rate was independent of age, gender and sampling methods, but was associated with subtypes of tumour. The outgrowth time of tumour grafts could be associated with prognosis. Major somatic mutations in tumour grafts occurred primarily in common tumour driver genes. Poor prognosis was associated with the KMT2C mutation. A drug efficacy test showed complete concordance between the PDTX model and patients' responses in 17 regimens.Conclusion: PDTX is an ideal preclinical model for sarcomas because of its faithful preservation of the heterogeneity of the disease, a satisfactory engraftment rate and high accuracy in its prediction of drug efficacy.(c) 2022 The Royal College of Radiologists. Published by Elsevier Ltd. All rights reserved.
C1 [Xu, H.; Zhang, Q.; Niu, X.] Beijing Jishuitan Hosp, Beijing, Peoples R China.
   [Zheng, H.; Song, H.; Wang, Q.; Zhu, Y.] Nanjing Personal Oncol Biol Technol Co Ltd, Nanjing, Peoples R China.
   [Xiao, J.] Changzheng Hosp, Shanghai, Peoples R China.
   [Dong, Y.; Shen, Z.] Shanghai Jiao Tong Univ, Peoples Hosp 6, Shanghai, Peoples R China.
   [Wang, S.] Nanjing Univ, Drum Tower Hosp, Med Sch, Spine Surg, Nanjing, Peoples R China.
   [Wu, S.] Jinling Hosp, Nanjing, Jiangsu, Peoples R China.
   [Wei, Y.] Nanjing Med Univ, Affiliated Hosp 1, Nanjing, Peoples R China.
   [Lu, W.] Fudan Univ, Zhongshan Hosp, Shanghai, Peoples R China.
C3 Naval Medical University; Shanghai Jiao Tong University; Nanjing
   University; Nanjing Medical University; Fudan University
RP Niu, X (通讯作者)，Beijing Jishuitan Hosp, Beijing, Peoples R China.
EM niuxiaohui@263.net
FU National health commission capacity building and continuing education
   center [GWJJ2021100302]; Key research and development program of
   ministry of science and technology of the people's republic of China
   [2021YFC2400500]
FX This work are supported by the National health commission capacity
   building and continuing education center (2021, Funding No.
   GWJJ2021100302, and the Key research and development program of ministry
   of science and technology of the people's republic of China (2021,
   Funding No. 2021YFC2400500).
CR Abarrategi A, 2016, STEM CELLS INT, V2016, DOI 10.1155/2016/3631764
   André F, 2017, CANCER DISCOV, V7, P818, DOI 10.1158/2159-8290.CD-17-0151
   Aoki Y, 2021, CANCER GENOM PROTEOM, V18, P715, DOI 10.21873/cgp.20292
   BAUER HCF, 1986, EUR J CANCER CLIN ON, V22, P821, DOI 10.1016/0277-5379(86)90369-X
   Ben-David U, 2017, NAT GENET, V49, P1567, DOI 10.1038/ng.3967
   Bruheim S, 2004, PATHOL ONCOL RES, V10, P133, DOI 10.1007/BF03033741
   Bruheim S, 2009, CLIN CANCER RES, V15, P7161, DOI 10.1158/1078-0432.CCR-08-2816
   Castillo-Ecija H, 2021, J PATHOL CLIN RES, V7, P338, DOI 10.1002/cjp2.210
   Chen Q, 2020, PANCREATOLOGY, V20, P485, DOI 10.1016/j.pan.2020.02.008
   Cidre-Aranaz F, 2021, METHODS MOL BIOL, V2226, P191, DOI 10.1007/978-1-0716-1020-6_15
   Conte N, 2019, NUCLEIC ACIDS RES, V47, pD1073, DOI 10.1093/nar/gky984
   Dangoor A, 2016, CLIN SARCOMA RES, V6, DOI 10.1186/s13569-016-0060-4
   Day CP, 2015, CELL, V163, P39, DOI 10.1016/j.cell.2015.08.068
   do Valle IF, 2016, BMC BIOINFORMATICS, V17, DOI 10.1186/s12859-016-1190-7
   Dufresne A, 2018, NAT REV CLIN ONCOL, V15, P443, DOI 10.1038/s41571-018-0012-4
   Etherington GJ, 2015, BIOINFORMATICS, V31, P2565, DOI 10.1093/bioinformatics/btv178
   Francis AM, 2017, MOL CANCER THER, V16, P1751, DOI 10.1158/1535-7163.MCT-17-0040
   FUJISAKI T, 1995, CLIN ORTHOP RELAT R, P279
   Gianferante DM, 2017, NAT REV ENDOCRINOL, V13, P480, DOI 10.1038/nrendo.2017.16
   Harrison DJ, 2018, EXPERT REV ANTICANC, V18, P39, DOI 10.1080/14737140.2018.1413939
   Heisey DAR, 2021, MOL CANCER THER, V20, P1868, DOI 10.1158/1535-7163.MCT-20-0489
   Helman LJ, 2003, NAT REV CANCER, V3, P685, DOI 10.1038/nrc1168
   Hernandez MC, 2019, TRANSL ONCOL, V12, P69, DOI 10.1016/j.tranon.2018.09.008
   Hidalgo M, 2014, CANCER DISCOV, V4, P998, DOI 10.1158/2159-8290.CD-14-0001
   Hidalgo M, 2011, MOL CANCER THER, V10, P1311, DOI 10.1158/1535-7163.MCT-11-0233
   Higuchi T, 2021, CANCER GENOM PROTEOM, V18, P637, DOI 10.21873/cgp.20286
   Higuchi T, 2020, CANCER CHEMOTH PHARM, V85, P285, DOI 10.1007/s00280-019-03986-0
   Hoang NT, 2018, CANCER MANAG RES, V10, P1089, DOI 10.2147/CMAR.S159641
   HOUGHTON JA, 1982, J NATL CANCER I, V68, P437
   Igarashi K, 2020, CANCER LETT, V469, P332, DOI 10.1016/j.canlet.2019.10.028
   Izumchenko E, 2017, ANN ONCOL, V28, P2595, DOI 10.1093/annonc/mdx416
   Jo VY, 2016, SURG ONCOL CLIN N AM, V25, P621, DOI 10.1016/j.soc.2016.05.001
   Krepler C, 2017, CELL REP, V21, P1953, DOI 10.1016/j.celrep.2017.10.021
   Li GZ, 2020, CANCER RES, V80, P2461, DOI 10.1158/0008-5472.CAN-19-1269
   Li H, 2009, BIOINFORMATICS, V25, P1094, DOI [10.1093/bioinformatics/btp100, 10.1093/bioinformatics/btp324]
   Linch M, 2014, NAT REV CLIN ONCOL, V11, P187, DOI 10.1038/nrclinonc.2014.26
   López-Alemany R, 2021, METHODS MOL BIOL, V2226, P201, DOI 10.1007/978-1-0716-1020-6_16
   Malaney P, 2014, CANCER LETT, V344, P1, DOI 10.1016/j.canlet.2013.10.010
   MEYER WH, 1990, CANCER RES, V50, P2781
   Nanni P, 2019, SCI REP-UK, V9, DOI 10.1038/s41598-019-48634-y
   Okada S, 2018, CHEM PHARM BULL, V66, P225, DOI 10.1248/cpb.c17-00789
   Pandya PH, 2020, CANCERS, V12, DOI 10.3390/cancers12092426
   Polsky D, 2006, HISTOL HISTOPATHOL, V21, P743, DOI 10.14670/HH-21.743
   Robinson DR, 2017, NATURE, V548, P297, DOI 10.1038/nature23306
   ROSEN G, 1982, CANCER-AM CANCER SOC, V49, P1221, DOI 10.1002/1097-0142(19820315)49:6<1221::AID-CNCR2820490625>3.0.CO;2-E
   Rubio R, 2013, ONCOGENE, V32, P4970, DOI 10.1038/onc.2012.507
   Saunders CT, 2012, BIOINFORMATICS, V28, P1811, DOI 10.1093/bioinformatics/bts271
   Sayles LC, 2019, CANCER DISCOV, V9, P46, DOI 10.1158/2159-8290.CD-17-1152
   Stebbing J, 2014, CANCER-AM CANCER SOC, V120, P2006, DOI 10.1002/cncr.28696
   Stewart E, 2021, METHODS MOL BIOL, V2226, P215, DOI 10.1007/978-1-0716-1020-6_17
   Stewart E, 2017, NATURE, V549, P96, DOI 10.1038/nature23647
   Sung H, 2021, CA-CANCER J CLIN, V71, P209, DOI 10.3322/caac.21660
   Teleanu RI, 2020, J CLIN MED, V9, DOI 10.3390/jcm9010084
   Tentler JJ, 2012, NAT REV CLIN ONCOL, V9, P338, DOI 10.1038/nrclinonc.2012.61
   Vormoor B, 2014, PLOS ONE, V9, DOI 10.1371/journal.pone.0085128
   Wan L, 2018, J TRANSL MED, V16, DOI 10.1186/s12967-018-1487-6
   Zhang Y, 2018, ONCOL LETT, V16, P6228, DOI 10.3892/ol.2018.9434
NR 57
TC 3
Z9 3
U1 1
U2 1
PU ELSEVIER SCIENCE LONDON
PI LONDON
PA 84 THEOBALDS RD, LONDON WC1X 8RR, ENGLAND
SN 0936-6555
EI 1433-2981
J9 CLIN ONCOL-UK
JI Clin. Oncol.
PD JAN
PY 2023
VL 35
IS 1
BP E48
EP E59
DI 10.1016/j.clon.2022.06.002
EA DEC 2022
PG 12
WC Oncology
WE Science Citation Index Expanded (SCI-EXPANDED)
SC Oncology
GA A3QT6
UT WOS:000954318200001
PM 35781406
DA 2023-12-20
ER

PT J
AU Mabrouk, M
   Mousa, SM
   Shalaby, MB
   Shalby, AB
   Beherei, HH
   Das, DB
AF Mabrouk, Mostafa
   Mousa, Sahar M.
   Shalaby, Mohamed B.
   Shalby, Aziza B.
   Beherei, Hanan H.
   Das, Diganta B.
TI Egyptian corals-based calcium silicate (CaS) nanopowders doped with
   zinc/ copper for improved chemical stability and treatment of calvarial
   defects
SO COLLOIDS AND SURFACES A-PHYSICOCHEMICAL AND ENGINEERING ASPECTS
LA English
DT Article
DE Egyptian coral; Cost effective biomaterials; Copper; zinc doping; Cells
   proliferation and differentiation; Calvarial defects
ID IN-VITRO BIOACTIVITY; TRICALCIUM SILICATE; COMPRESSIVE STRENGTH; GLASS
AB Developing low-cost nano-biomaterials using locally available raw materials is gaining significant prominence recently, e.g., to meet the UN's sustainable development goals (Goal 3). In this work, amorphous calcium silicate (CaS) nanopowders were prepared from Egyptian corals (CaCO3) as a low-cost bone restoration material due to their excellent bonding abilities with surrounding bone tissues, which in turn accelerated the bone healing process. Some of the developed CaS nanopowders was doped with different concentrations of Cu2+ and Zn2+ at the expense of the inherent Ca2+ in the raw materials. The nanopowders were characterized using X-ray diffraction (XRD), Fourier transform infrared spectra (FTIR), scanning electron microscope with energy dispersive X-ray spectrometry (SEM-EDX), transmission electron microscope (TEM) and Brunauer-Emmett-Teller (BET) surface area measurements. Mechanical and bactericidal properties of the nanopowders were assessed followed by well-defined examinations of their abilities to support cell viability, proliferation and differentiation against osteosarcoma cells (MG63 cell lines). The obtained nanopowders were confirmed to be amorphous in nature with particle diameters mostly in two size ranges, namely, 5-10 nm and 15-92 nm. The nanopowders were found to have a good surface area influenced by the type of dopant materials. Notable enhancement in the mechanical (up to 6.76 MPa compressive strength) and antibacterial behaviors of the CaS nanopowders were observed after Zn2+ doping. The number of the differentiated cells after 72 h of incubation was increased, especially for CaS silicate Zn2+ doped nanopowders. Following these examinations of the nanopowders, their utility for the treatment of calvarial (top part of the skull) defects in a rat model was investigated. The developed Cu2+ or Zn2+ doped nanopowders enhanced the healing rate of calvarial defects and they demonstrated impressive biosafety towards repairing vital organs (brain, liver and kidney).
C1 [Mabrouk, Mostafa; Beherei, Hanan H.] Natl Res Ctr NRC, Technol & Mineral Resources Res Inst, Refractories Ceram & Bldg Mat Dept, Adv Mat, 33El Bohouth St,PO 12622, Giza, Egypt.
   [Mousa, Sahar M.] Natl Res Ctr, Technol & Mineral Resources Res Inst, Inorgan Chem Dept, Adv Mat, POB 12622, Cairo 11787, Egypt.
   [Shalaby, Mohamed B.] Minist Hlth & Populat MoHP, Toxicol Res Dept, Gen Org Teaching Hosp & Inst GOTHI, Res Inst Med Entomol RIME, POB 12311, Cairo, Egypt.
   [Shalby, Aziza B.] Natl Res Ctr NRC, Med Res & Clin Studies Inst, Hormones Dept, POB 12622, Giza, Egypt.
   [Mabrouk, Mostafa; Das, Diganta B.] Loughborough Univ, Dept Chem Engn, Loughborough LE113TU, Leics, England.
C3 Egyptian Knowledge Bank (EKB); National Research Centre (NRC); Egyptian
   Knowledge Bank (EKB); National Research Centre (NRC); Egyptian Knowledge
   Bank (EKB); Ministry of Health & Population - Egypt; Egyptian Knowledge
   Bank (EKB); National Research Centre (NRC); Loughborough University
RP Mabrouk, M (通讯作者)，Natl Res Ctr NRC, Technol & Mineral Resources Res Inst, Refractories Ceram & Bldg Mat Dept, Adv Mat, 33El Bohouth St,PO 12622, Giza, Egypt.; Mabrouk, M; Das, DB (通讯作者)，Loughborough Univ, Dept Chem Engn, Loughborough LE113TU, Leics, England.
EM mostafamabrouk.nrc@gmail.com; d.b.das@lboro.ac.uk
RI Mousa, Sahar M/J-3244-2013
OI Mabrouk, Mostafa/0000-0003-3330-6762
CR Ali MA, 2021, INT J BIOL MACROMOL, V181, P905, DOI 10.1016/j.ijbiomac.2021.04.086
   Anitha S, 2020, MAT SCI ENG C-MATER, V108, DOI 10.1016/j.msec.2019.110387
   Badr-Mohammadi MR, 2014, J MATER SCI-MATER M, V25, P185, DOI 10.1007/s10856-013-5062-7
   Bernard E, 2018, APPL GEOCHEM, V89, P229, DOI 10.1016/j.apgeochem.2017.12.005
   Bontempi E, 2021, MOLECULES, V26, DOI 10.3390/molecules26051407
   Bothe F, 2018, ACTA BIOMATER, V76, P135, DOI 10.1016/j.actbio.2018.06.026
   BOYAN BD, 1989, J BIOL CHEM, V264, P11879
   Castrisos G, 2022, J PLAST RECONSTR AES, V75, P2108, DOI 10.1016/j.bjps.2022.02.057
   Catauro M, 2014, J BIOMED MATER RES A, V102, P3087, DOI 10.1002/jbm.a.34978
   Choudhary R, 2015, J ASIAN CERAM SOC, V3, P173, DOI 10.1016/j.jascer.2015.01.002
   Christy PN, 2022, MATER TODAY COMMUN, V31, DOI 10.1016/j.mtcomm.2022.103429
   Deen I, 2022, J COLLOID INTERF SCI, V607, P869, DOI 10.1016/j.jcis.2021.08.199
   El-Meliegy E, 2018, CERAM INT, V44, P9140, DOI 10.1016/j.ceramint.2018.02.122
   Eniu D, 2015, J MOL STRUCT, V1084, P23, DOI 10.1016/j.molstruc.2014.12.020
   Ercan I, 2022, PHYSICA B, V625, DOI 10.1016/j.physb.2021.413486
   Guerreschi F, 2016, INJURY, V47, P1592, DOI 10.1016/j.injury.2016.04.033
   Hao JX, 2022, BIOACT MATER, V14, P97, DOI 10.1016/j.bioactmat.2021.12.013
   Huan ZG, 2008, J MATER SCI-MATER M, V19, P2913, DOI 10.1007/s10856-008-3423-4
   Hubler MH, 2011, CEMENT CONCRETE RES, V41, P842, DOI 10.1016/j.cemconres.2011.04.002
   Imrie FE., 2013, Bioceram. Dev. Appl. S, V1, P2013, DOI [10.4172/2090-5025.S1-005, DOI 10.4172/2090-5025.S1-005]
   Ismail H, 2016, J AUST CERAM SOC, V52, P163
   Johnson AB., 2022, STATPEARLS
   Jones JR, 2013, ACTA BIOMATER, V9, P4457, DOI 10.1016/j.actbio.2012.08.023
   Kang MS, 2018, BIOMATERIALS, V162, P183, DOI 10.1016/j.biomaterials.2018.02.005
   Kao CT, 2021, MAT SCI ENG C-MATER, V119, DOI 10.1016/j.msec.2020.111629
   Kwun IS, 2010, BONE, V46, P732, DOI 10.1016/j.bone.2009.11.003
   Zamora LL, 2012, J R SOC INTERFACE, V9, P1892, DOI 10.1098/rsif.2011.0809
   Li K, 2011, J MATER SCI-MATER M, V22, P2781, DOI 10.1007/s10856-011-4454-9
   Liang Y, 2010, APPL SURF SCI, V256, P4677, DOI 10.1016/j.apsusc.2010.02.071
   Lin F, 2021, J CATAL, V401, P70, DOI 10.1016/j.jcat.2021.07.012
   Liu XY, 2002, BIOMATERIALS, V23, P4065, DOI 10.1016/S0142-9612(02)00143-6
   Mabrouk M, 2021, J BIOMED MATER RES B, V109, P1029, DOI 10.1002/jbm.b.34767
   Mabrouk M, 2019, J BIOMED MATER RES B, V107, P388, DOI 10.1002/jbm.b.34130
   Mabrouk M, 2016, INT J PHARMACEUT, V507, P41, DOI 10.1016/j.ijpharm.2016.05.011
   Mac CH, 2022, BIOMATERIALS, V286, DOI 10.1016/j.biomaterials.2022.121574
   Makanjuola JO, 2022, J MATER RES TECHNOL, V18, P2013, DOI 10.1016/j.jmrt.2022.03.094
   Mirkhalaf M, 2021, APPL MATER TODAY, V25, DOI 10.1016/j.apmt.2021.101230
   Moon MY, 2018, STEM CELLS INT, V2018, DOI 10.1155/2018/5736535
   Punj S, 2020, BIOFUEL BIOPROD BIOR, V14, P1141, DOI 10.1002/bbb.2135
   REITMAN S, 1957, AM J CLIN PATHOL, V28, P56, DOI 10.1093/ajcp/28.1.56
   Robles-Aguila MJ, 2017, CERAM INT, V43, P12705, DOI 10.1016/j.ceramint.2017.06.154
   Scholze H., 2012, Glass: nature, structure, and properties
   Serra J, 2002, J MATER SCI-MATER M, V13, P1221, DOI 10.1023/A:1021174912802
   Solonenko AP, 2019, J PHYS CONF SER, V1210, DOI 10.1088/1742-6596/1210/1/012132
   Stanic V, 2011, APPL SURF SCI, V257, P4510, DOI 10.1016/j.apsusc.2010.12.113
   Tapiero H, 2003, BIOMED PHARMACOTHER, V57, P386, DOI 10.1016/S0753-3322(03)00012-X
   Thomas JJ, 2009, J PHYS CHEM C, V113, P4327, DOI 10.1021/jp809811w
   Toledano M, 2021, J MECH BEHAV BIOMED, V114, DOI 10.1016/j.jmbbm.2020.104232
   Tong GX, 2013, J MATER CHEM B, V1, P2647, DOI 10.1039/c3tb20229a
   Wang DG, 2014, CERAM INT, V40, P9799, DOI 10.1016/j.ceramint.2014.02.069
   Wu CT, 2008, J BIOMED MATER RES B, V87B, P346, DOI 10.1002/jbm.b.31109
   Yamaguchi M, 2011, MOL CELL BIOCHEM, V355, P179, DOI 10.1007/s11010-011-0852-z
   Zhao WY, 2007, J MATER SCI-MATER M, V18, P917, DOI 10.1007/s10856-006-0069-y
   Zhao WY, 2005, BIOMATERIALS, V26, P6113, DOI 10.1016/j.biomaterials.2005.04.025
   Zhu HL, 2011, J BIOMED MATER RES B, V98B, P330, DOI 10.1002/jbm.b.31856
NR 55
TC 1
Z9 1
U1 5
U2 5
PU ELSEVIER
PI AMSTERDAM
PA RADARWEG 29, 1043 NX AMSTERDAM, NETHERLANDS
SN 0927-7757
EI 1873-4359
J9 COLLOID SURFACE A
JI Colloid Surf. A-Physicochem. Eng. Asp.
PD MAR 5
PY 2023
VL 660
AR 130875
DI 10.1016/j.colsurfa.2022.130875
EA DEC 2022
PG 14
WC Chemistry, Physical
WE Science Citation Index Expanded (SCI-EXPANDED)
SC Chemistry
GA M4KF4
UT WOS:001029902900001
OA Green Published, hybrid
DA 2023-12-20
ER

PT J
AU Kamolphiwong, R
   Kanokwiroon, K
   Wongrin, W
   Chaiyawat, P
   Klangjorhor, J
   Settakorn, J
   Teeyakasem, P
   Sangphukieo, A
   Pruksakorn, D
AF Kamolphiwong, Rawikant
   Kanokwiroon, Kanyanatt
   Wongrin, Weerinrada
   Chaiyawat, Parunya
   Klangjorhor, Jeerawan
   Settakorn, Jongkolnee
   Teeyakasem, Pimpisa
   Sangphukieo, Apiwat
   Pruksakorn, Dumnoensun
TI Potential target identification for osteosarcoma treatment: Gene
   expression re-analysis and drug repurposing
SO GENE
LA English
DT Article
DE Osteosarcoma; Drug repurposing; Gene expression; Metastasis; KLHL13
ID CELL-PROLIFERATION; CANCER; NICLOSAMIDE; INHIBITORS; DIFFERENTIATION;
   ACTIVATION; IRBESARTAN; CYTOSCAPE; APOPTOSIS; ESTROGEN
AB Survival rate of osteosarcoma has remained plateaued for the past three decades. New treatment is needed to improve survival rate. Drug repurposing, a method to identify new indications of previous drugs, which saves time and cost compared to the de novo drug discovery. Data mining from gene expression profile was carried out and new potential targets were identified by using drug repurposing strategy. Selected data were newly categorized as pathophysiology and metastasis groups. Data were normalized and calculated the differential gene expression. Genes with log fold change >= 2 and adjusted p-value <= 0.05 were selected as primary candidate genes (PCGs). PCGs were further enriched to determine the secondary candidate genes (SCGs) by protein interaction analysis, upstream transcription factor and related-protein kinase identification. PCGs and SCGs were further matched with gene targeted of corresponding drugs from the Drug Repurposing Hub. A total of 778 targets were identified (360 from PCGs, and 418 from SCGs). This newly identified KLHL13 is a new candidate target based on its molecular function. KLHL13 was upregulated in clinical samples. We found 256 drugs from matching processes (50anti-cancerand206non-anticancerdrugs). Clinical trials of anti-cancer drugs from 5 targets (CDK4, BCL-2, JUN, SRC, PIK3CA) are being performed for osteosarcoma treatment. Niclosamide and synthetic PPAR gamma ligands are candidates for repurposing due to the possibility based on their mechanism and pharmacology properties. Re-analysis of gene expression profile could identify new potential targets, confirm a current implication, and expand the chance of repurposing drugs for osteosarcoma treatment.
C1 [Kamolphiwong, Rawikant; Kanokwiroon, Kanyanatt] Prince Songkla Univ, Fac Med, Dept Biomed Sci & Biomed Engn, Hat Yai, Thailand.
   [Wongrin, Weerinrada] Chiang Mai Univ, Fac Sci, Dept Stat, Chiang Mai, Thailand.
   [Chaiyawat, Parunya; Klangjorhor, Jeerawan; Teeyakasem, Pimpisa; Pruksakorn, Dumnoensun] Chiang Mai Univ, Musculoskeletal Sci & Translat Res Ctr, Dept Orthopaed, Chiang Mai, Thailand.
   [Chaiyawat, Parunya; Klangjorhor, Jeerawan; Sangphukieo, Apiwat; Pruksakorn, Dumnoensun] Chiang Mai Univ, Fac Med, Ctr Multidisciplinary Technol Adv Med CMUTEAM, Chiang Mai, Thailand.
   [Settakorn, Jongkolnee] Chiang Mai Univ, Fac Med, Dept Pathol, Chiang Mai, Thailand.
   [Pruksakorn, Dumnoensun] Chiang Mai Univ, Fac Med, Musculoskeletal Sci & Translat Res Ctr, Dept Orthopaed, Chiang Mai 50200, Thailand.
C3 Prince of Songkla University; Chiang Mai University; Chiang Mai
   University; Chiang Mai University; Chiang Mai University; Chiang Mai
   University
RP Kanokwiroon, K (通讯作者)，Prince Songkla Univ, Fac Med, Dept Biomed Sci & Biomed Engn, Hat Yai, Thailand.; Pruksakorn, D (通讯作者)，Chiang Mai Univ, Fac Med, Musculoskeletal Sci & Translat Res Ctr, Dept Orthopaed, Chiang Mai 50200, Thailand.
EM kanyanatt.k@psu.ac.th; dumnoensun.p@cmu.ac.th
OI Sangphukieo, Apiwat/0000-0001-5210-5398
FU Research Fund of the Faculty of Medicine, Prince of Songkla University;
   Chiang Mai University; National Science and Tech-nology Development
   Agency (NSTDA);  [P-18-5199]
FX This work was financially supported by the Research Fund of the Faculty
   of Medicine, Prince of Songkla University (grant no. REC 63-351-4-2) ;
   Chiang Mai University; and the National Science and Tech-nology
   Development Agency (NSTDA) , code P-18-5199.
CR Al-Romaih K, 2007, CANCER CELL INT, V7, DOI 10.1186/1475-2867-7-14
   Allison Daniel C., 2012, Sarcoma, V2012, P704872, DOI 10.1155/2012/704872
   [Anonymous], 2014, DRUG REPURPOSING REP
   Ashburn TT, 2004, NAT REV DRUG DISCOV, V3, P673, DOI 10.1038/nrd1468
   Athar A, 2019, NUCLEIC ACIDS RES, V47, pD711, DOI 10.1093/nar/gky964
   Baker Stacey J, 2012, Genes Cancer, V3, P658, DOI 10.1177/1947601913478972
   Baldauf MC, 2018, ONCOTARGET, V9, P1587, DOI 10.18632/oncotarget.20098
   Bindea G, 2013, BIOINFORMATICS, V29, P661, DOI 10.1093/bioinformatics/btt019
   Bockstaele L, 2009, MOL CELL BIOL, V29, P4188, DOI 10.1128/MCB.01823-08
   Chen EY, 2012, BIOINFORMATICS, V28, P105, DOI 10.1093/bioinformatics/btr625
   Chen QC, 2015, ONCOL LETT, V10, P17, DOI 10.3892/ol.2015.3184
   Cheng SM, 2004, BRIT J PHARMACOL, V142, P933, DOI 10.1038/sj.bjp.0705785
   Clarke DJB, 2018, NUCLEIC ACIDS RES, V46, pW171, DOI 10.1093/nar/gky458
   Cory S, 2016, TRENDS CANCER, V2, P443, DOI 10.1016/j.trecan.2016.07.001
   Dai MH, 2005, NUCLEIC ACIDS RES, V33, DOI 10.1093/nar/gni179
   De Bono JS, 2011, NEW ENGL J MED, V364, P1995, DOI 10.1056/NEJMoa1014618
   Del Prete E.F.A, 2018, PEERJ PREPRINTS, V6
   Dohi O, 2008, CANCER SCI, V99, P518, DOI 10.1111/j.1349-7006.2007.00673.x
   Edgar R, 2002, NUCLEIC ACIDS RES, V30, P207, DOI 10.1093/nar/30.1.207
   Elrod HA, 2008, PPAR RES, V2008, DOI 10.1155/2008/704165
   Engelman JA, 2006, NAT REV GENET, V7, P606, DOI 10.1038/nrg1879
   Farrar MC., 2022, Tamoxifen
   Flores RJ, 2012, BMC SYST BIOL, V6, DOI 10.1186/1752-0509-6-50
   Francis AM, 2017, MOL CANCER THER, V16, P1751, DOI 10.1158/1535-7163.MCT-17-0040
   Fritsche-Guenther R, 2010, HISTOPATHOLOGY, V57, P836, DOI 10.1111/j.1365-2559.2010.03713.x
   Fuentes N, 2019, ADV PROTEIN CHEM STR, V116, P135, DOI 10.1016/bs.apcsb.2019.01.001
   Gautier L, 2004, BIOINFORMATICS, V20, P307, DOI 10.1093/bioinformatics/btg405
   Greuber EK, 2013, NAT REV CANCER, V13, P559, DOI 10.1038/nrc3563
   Hambali M.A., 2020, International Journal of Cognitive Computing in Engineering, V1, P78, DOI [DOI 10.1016/J.IJCCE.2020.11.001, 10.1016/j.ijcce.2020.11.001]
   Hay M, 2014, NAT BIOTECHNOL, V32, P40, DOI 10.1038/nbt.2786
   Haydon RC, 2002, CLIN CANCER RES, V8, P1288
   Haydon RC, 2007, CLIN ORTHOP RELAT R, P237, DOI 10.1097/BLO.0b013e31802b683c
   Higuchi T, 2019, BIOMED PHARMACOTHER, V118, DOI 10.1016/j.biopha.2019.109356
   Huynh J, 2019, NAT REV CANCER, V19, P82, DOI 10.1038/s41568-018-0090-8
   Irizarry RA, 2003, BIOSTATISTICS, V4, P249, DOI 10.1093/biostatistics/4.2.249
   Irizarry RA, 2003, NUCLEIC ACIDS RES, V31, DOI 10.1093/nar/gng015
   Islam S, 2022, BRIT J CLIN PHARMACO, V88, P64, DOI 10.1111/bcp.14964
   IY AHaA, 2018, GSC BIOL PHARM SCI, V5, P01
   Jahchan NS, 2013, CANCER DISCOV, V3, P1364, DOI 10.1158/2159-8290.CD-13-0183
   Kallio A, 2008, MOL CELL ENDOCRINOL, V289, P38, DOI 10.1016/j.mce.2008.03.005
   Kamran MZ, 2013, BIOMED RES INT, V2013, DOI 10.1155/2013/421821
   Karakas B, 2006, BRIT J CANCER, V94, P455, DOI 10.1038/sj.bjc.6602970
   Kawano Masanori, 2015, GEO
   Knudsen ES, 2017, TRENDS CANCER, V3, P39, DOI 10.1016/j.trecan.2016.11.006
   Kost-Alimova M, 2020, CELL REP MED, V1, DOI 10.1016/j.xcrm.2020.100137
   Krupp M, 2013, NUCLEIC ACIDS RES, V41, pD942, DOI 10.1093/nar/gks1012
   Leong DT, 2012, J CELL BIOCHEM, V113, P2744, DOI 10.1002/jcb.24150
   Li ZH, 2015, ONCOL REP, V33, P1763, DOI 10.3892/or.2015.3766
   Liao Z, 2015, CURR CANCER DRUG TAR, V15, P726, DOI 10.2174/1568009615666150629132157
   Liu JN, 2015, ONCOTARGET, V6, P21341, DOI 10.18632/oncotarget.4179
   Lochmann Timothy L, 2018, Oncoscience, V5, P218, DOI 10.18632/oncoscience.455
   Lochmann TL, 2018, CLIN CANCER RES, V24, P360, DOI 10.1158/1078-0432.CCR-17-1606
   Mi HY, 2016, NUCLEIC ACIDS RES, V44, pD336, DOI 10.1093/nar/gkv1194
   Misaghi A, 2018, SICOT-J, V4, DOI 10.1051/sicotj/2017028
   Montalvo-Casimiro M, 2020, FRONT ONCOL, V10, DOI 10.3389/fonc.2020.605386
   ncbi, 2016, EXPR PROF EW SARC OS
   Nowak-Sliwinska P, 2019, BBA-REV CANCER, V1871, P434, DOI 10.1016/j.bbcan.2019.04.005
   NyiMekarSaptarini F., 2014, INT J CHEM, V6
   Osuna MAL, 2019, CANCER RES, V79, P1054, DOI 10.1158/0008-5472.CAN-18-1255
   Perini GF, 2018, J HEMATOL ONCOL, V11, DOI 10.1186/s13045-018-0608-2
   Pizzorno A, 2019, FRONT IMMUNOL, V10, DOI 10.3389/fimmu.2019.00060
   R Core Team, 2020, R: A Language and Environment for Statistical Computing
   Radanovic I, 2021, BRIT J CLIN PHARMACO, V87, P1705, DOI 10.1111/bcp.14562
   Reimers M, 2006, METHOD ENZYMOL, V411, P119, DOI 10.1016/S0076-6879(06)11008-3
   Ren XM, 2010, ACS MED CHEM LETT, V1, P454, DOI 10.1021/ml100146z
   Ritchie ME, 2015, NUCLEIC ACIDS RES, V43, DOI 10.1093/nar/gkv007
   Ruvolo PP, 2001, LEUKEMIA, V15, P515, DOI 10.1038/sj.leu.2402090
   Sadikovic B, 2009, HUM MOL GENET, V18, P1962, DOI 10.1093/hmg/ddp117
   Sayles LC, 2019, CANCER DISCOV, V9, P46, DOI 10.1158/2159-8290.CD-17-1152
   Schweizer MT, 2018, PLOS ONE, V13, DOI 10.1371/journal.pone.0198389
   Shannon P, 2003, GENOME RES, V13, P2498, DOI 10.1101/gr.1239303
   Shi LY, 2017, ONCOTARGETS THER, V10, P1767, DOI 10.2147/OTT.S129449
   Song BS, 2014, PEDIATR BLOOD CANCER, V61, P1376, DOI 10.1002/pbc.25035
   Song T, 2017, EUR J CANCER PREV, V26, P78, DOI 10.1097/CEJ.0000000000000269
   Thompson B, 2016, PLOS ONE, V11, DOI 10.1371/journal.pone.0148619
   Tomazou M, 2021, BRIEF BIOINFORM, V22, DOI 10.1093/bib/bbab114
   van den Berg S, 2021, FRONT PHARMACOL, V12, DOI 10.3389/fphar.2021.746987
   Vasquez L, 2016, FRONT ONCOL, V6, DOI 10.3389/fonc.2016.00022
   Wagner ER, 2010, PPAR RES, V2010, DOI 10.1155/2010/956427
   Walsh Christopher J, 2015, Microarrays (Basel), V4, P389, DOI 10.3390/microarrays4030389
   Wang SW, 2021, BRIEF BIOINFORM, V22, DOI 10.1093/bib/bbab211
   Wheeler DL, 2009, ONCOLOGIST, V14, P667, DOI 10.1634/theoncologist.2009-0009
   Xiang SF, 2021, PHARMACOL RES, V169, DOI 10.1016/j.phrs.2021.105616
   Xiao X, 2014, PEDIATR DRUGS, V16, P503, DOI 10.1007/s40272-014-0095-z
   Xie XK, 2018, ONCOTARGETS THER, V11, P473, DOI 10.2147/OTT.S143440
   Xu J, 2018, BMC CANCER, V18, DOI 10.1186/s12885-018-4872-x
   Zhang XM, 2022, GENE, V828, DOI 10.1016/j.gene.2022.146469
   Zhang Y, 2018, ONCOL LETT, V16, P6228, DOI 10.3892/ol.2018.9434
   Zhou YB, 2018, BBA-MOL BASIS DIS, V1864, P1573, DOI 10.1016/j.bbadis.2018.02.004
   Zhou ZH, 2020, EBIOMEDICINE, V51, DOI 10.1016/j.ebiom.2019.102598
   Zhu YX, 2019, BIOCHEM PHARMACOL, V169, DOI 10.1016/j.bcp.2019.08.012
   Zhu ZS, 2004, WORLD J GASTROENTERO, V10, P1471
NR 92
TC 0
Z9 0
U1 0
U2 2
PU ELSEVIER
PI AMSTERDAM
PA RADARWEG 29, 1043 NX AMSTERDAM, NETHERLANDS
SN 0378-1119
EI 1879-0038
J9 GENE
JI Gene
PD MAR 10
PY 2023
VL 856
AR 147106
DI 10.1016/j.gene.2022.147106
EA DEC 2022
PG 10
WC Genetics & Heredity
WE Science Citation Index Expanded (SCI-EXPANDED)
SC Genetics & Heredity
GA 7S2ZE
UT WOS:000910625900001
PM 36513192
DA 2023-12-20
ER

PT J
AU Liu, XY
   Zhang, Y
   Wu, H
   Tang, JW
   Zhou, J
   Zhao, JL
   Wang, SG
AF Liu, Xiuying
   Zhang, Yu
   Wu, Hang
   Tang, Jingwen
   Zhou, Jiao
   Zhao, Jiulong
   Wang, Shige
TI A conductive gelatin methacrylamide hydrogel for synergistic therapy of
   osteosarcoma and potential bone regeneration
SO INTERNATIONAL JOURNAL OF BIOLOGICAL MACROMOLECULES
LA English
DT Article
DE Hydrogel; Osteosarcoma; Photothermal therapy; Chemotherapy
ID DELIVERY
AB In this study, a methacrylic gelatin/oxidized dextran/montmorillonite-strontium/polypyrrole (GOMP) hydrogel was prepared. The GOMP hydrogel had dual network structure which was formed through photoinitiator-initiated double bond polymerization and Schiff base reaction. The network structure led to a sustained release of the antitumor drug, doxorubicin (DOX). Polypyrrole introduced the conductivity and high photo -thermal conversion capacity to the GOMP hydrogel, which showed a photothermal conversion efficiency of 31.61 % under 808 nm laser radiation. The GOMP hydrogel had good swelling properties in solvents. Further study showed that the GOMP hydrogel had good biocompatibility and excellent biodegradability in vitro and in vivo. The experiments of in vitro tumor therapy and in vivo anti-tumor recurrence indicated that the DOX-loaded GOMP hydrogel had synergistic effects on tumor cell apoptosis based on chemotherapy and photothermal therapy. In addition, montmorillonite-strontium (MMT-Sr) doped in the hydrogel not only improved the me-chanical properties of the hydrogel but also promoted potential bone regeneration. The multifunctional DOX-loaded GOMP hydrogel with bone regeneration, photothermal therapy, and chemotherapy functions has great potential application for treating osteosarcoma.
C1 [Liu, Xiuying; Zhou, Jiao] Wuhan Text Univ, Coll Chem & Chem Engn, 1 Yangguang Ave, Wuhan 430200, Peoples R China.
   [Zhang, Yu; Tang, Jingwen; Wang, Shige] Univ Shanghai Sci & Technol, Sch Mat & Chem, 516 Jungong Rd, Shanghai 200093, Peoples R China.
   [Wu, Hang; Zhao, Jiulong] Naval Med Univ, Changhai Hosp, Dept Gastroenterol, 168 Changhai Rd, Shanghai 200433, Peoples R China.
   [Zhou, Jiao] Wuhan Text Univ, Hubei Key Lab Biomass Fibers & Ecodyeing & Finishi, 1 Yangguang Ave, Wuhan 430200, Peoples R China.
C3 Wuhan Textile University; University of Shanghai for Science &
   Technology; Naval Medical University; Wuhan Textile University
RP Wang, SG (通讯作者)，Univ Shanghai Sci & Technol, Sch Mat & Chem, 516 Jungong Rd, Shanghai 200093, Peoples R China.; Zhao, JL (通讯作者)，Naval Med Univ, Changhai Hosp, Dept Gastroenterol, 168 Changhai Rd, Shanghai 200433, Peoples R China.
EM jlzhao9@163.com; sgwang@usst.edu.cn
RI zhao, jiulong/AHC-9564-2022; liu, xy/JEP-3175-2023; Liu,
   Xiu/IYJ-9134-2023; Wang, Shige/H-7436-2012; Liu, Xiufang/I-8003-2015
OI zhao, jiulong/0009-0007-7477-7719; Wang, Shige/0000-0002-7639-6035; 
FU Shanghai Rising -Star Program; Hubei Key Laboratory of Biomass Fibers &
   Eco- Dyeing & Finishing (Wuhan Textile University);  [20QA1407200]; 
   [STRZ202213]
FX This work was supported by the Shanghai Rising -Star Program
   (20QA1407200) and Hubei Key Laboratory of Biomass Fibers & Eco- Dyeing &
   Finishing (Wuhan Textile University) (STRZ202213) . The authors would
   like to thank Dr. Qinghua Zhao and Dr. Chuanshun Wang for the help in
   animal model building.
CR Chen QW, 2016, BIOMATERIALS, V106, P144, DOI 10.1016/j.biomaterials.2016.08.022
   Chen Z, 2021, MAT SCI ENG C-MATER, V129, DOI 10.1016/j.msec.2021.112422
   Cheng YC, 2023, COLLOID SURFACE B, V221, DOI 10.1016/j.colsurfb.2022.113010
   Cui ZK, 2019, NAT COMMUN, V10, DOI 10.1038/s41467-019-11511-3
   Demir AK, 2018, MAT SCI ENG C-MATER, V89, P8, DOI 10.1016/j.msec.2018.03.021
   Deng YQ, 2019, INT J BIOL MACROMOL, V140, P727, DOI 10.1016/j.ijbiomac.2019.08.145
   Ding QQ, 2018, ACS APPL MATER INTER, V10, P27987, DOI 10.1021/acsami.8b09656
   Dong R, 2020, BIOMATERIALS, V229, DOI 10.1016/j.biomaterials.2019.119584
   Dong SJ, 2020, ADV FUNCT MATER, V30, DOI 10.1002/adfm.201907071
   Du ZM, 2017, CHEM COMMUN, V53, P13023, DOI 10.1039/c7cc08225h
   Farasatkia A, 2021, MAT SCI ENG C-MATER, V120, DOI 10.1016/j.msec.2020.111744
   Feng W, 2019, ADV MATER, V31, DOI 10.1002/adma.201805919
   Han WL, 2023, GELS-BASEL, V9, DOI 10.3390/gels9010002
   Hong Y, 2019, NAT COMMUN, V10, DOI 10.1038/s41467-019-10004-7
   Liu Z, 2019, MOL MED REP, V20, P3555, DOI 10.3892/mmr.2019.10592
   Pal RK, 2017, REACT FUNCT POLYM, V120, P66, DOI 10.1016/j.reactfunctpolym.2017.09.006
   Sandomierski M, 2020, APPL CLAY SCI, V198, DOI 10.1016/j.clay.2020.105822
   Spencer AR, 2018, ACS BIOMATER SCI ENG, V4, P1558, DOI 10.1021/acsbiomaterials.8b00135
   Ta HT, 2009, BIOMATERIALS, V30, P3605, DOI 10.1016/j.biomaterials.2009.03.022
   Tian QW, 2019, SMALL, V15, DOI 10.1002/smll.201902926
   Wang T, 2023, COLLOID SURFACE B, V222, DOI 10.1016/j.colsurfb.2022.113096
   Wen JY, 2017, RSC ADV, V7, P53219, DOI 10.1039/c7ra09725e
   Xie MM, 2022, INT J BIOL MACROMOL, V219, P1337, DOI 10.1016/j.ijbiomac.2022.08.166
   Xie P, 2022, J NANOBIOTECHNOL, V20, DOI 10.1186/s12951-022-01288-x
   Xu C, 2020, ADV FUNCT MATER, V30, DOI 10.1002/adfm.202000177
   Yang BW, 2018, ADV MATER, V30, DOI 10.1002/adma.201705611
   Yang F, 2011, STEM CELLS, V29, P981, DOI 10.1002/stem.646
   Yang Q, 2019, ACTA BIOMATER, V90, P337, DOI 10.1016/j.actbio.2019.03.056
   Yang XQ, 2022, BIOMATER ADV, V135, DOI 10.1016/j.msec.2022.112677
   Yu ZL, 2020, J MATER CHEM B, V8, P6418, DOI 10.1039/d0tb00970a
   Zhang Y, 2018, ADV SCI, V5, DOI 10.1002/advs.201700821
   Zhang Y, 2021, COLLOID SURFACE B, V207, DOI 10.1016/j.colsurfb.2021.112025
   Zhao CC, 2020, CHEM ENG J, V401, DOI 10.1016/j.cej.2020.125989
   Zhao X, 2017, BIOMATERIALS, V122, P34, DOI 10.1016/j.biomaterials.2017.01.011
NR 34
TC 9
Z9 9
U1 20
U2 51
PU ELSEVIER
PI AMSTERDAM
PA RADARWEG 29, 1043 NX AMSTERDAM, NETHERLANDS
SN 0141-8130
EI 1879-0003
J9 INT J BIOL MACROMOL
JI Int. J. Biol. Macromol.
PD FEB 15
PY 2023
VL 228
BP 111
EP 122
DI 10.1016/j.ijbiomac.2022.12.185
EA DEC 2022
PG 12
WC Biochemistry & Molecular Biology; Chemistry, Applied; Polymer Science
WE Science Citation Index Expanded (SCI-EXPANDED)
SC Biochemistry & Molecular Biology; Chemistry; Polymer Science
GA 7S3KR
UT WOS:000910655800001
PM 36563819
DA 2023-12-20
ER

PT J
AU Xu, FX
   Yan, JL
   Peng, ZB
   Liu, JS
   Li, ZC
AF Xu, Fangxing
   Yan, Jinglong
   Peng, Zhibin
   Liu, Jingsong
   Li, Zecheng
TI Comprehensive analysis of a glycolysis and cholesterol synthesis-related
   genes signature for predicting prognosis and immune landscape in
   osteosarcoma
SO FRONTIERS IN IMMUNOLOGY
LA English
DT Article
DE glycolysis; cholesterol; osteosarcoma; prognosis; signature; immune;
   TRAM2
ID RIBOSOMAL-PROTEINS; SYNTHESIS AXIS; CANCER; IDENTIFICATION; CELLS; RNA;
   PROGRESSION; METASTASIS; VALIDATION; METABOLISM
AB BackgroundGlycolysis and cholesterol synthesis are crucial in cancer metabolic reprogramming. The aim of this study was to identify a glycolysis and cholesterol synthesis-related genes (GCSRGs) signature for effective prognostic assessments of osteosarcoma patients. MethodsGene expression data and clinical information were obtained from GSE21257 and TARGET-OS datasets. Consistent clustering method was used to identify the GCSRGs-related subtypes. Univariate Cox regression and LASSO Cox regression analyses were used to construct the GCSRGs signature. The ssGSEA method was used to analyze the differences in immune cells infiltration. The pRRophetic R package was utilized to assess the drug sensitivity of different groups. Western blotting, cell viability assay, scratch assay and Transwell assay were used to perform cytological validation. ResultsThrough bioinformatics analysis, patients diagnosed with osteosarcoma were classified into one of 4 subtypes (quiescent, glycolysis, cholesterol, and mixed subtypes), which differed significantly in terms of prognosis and tumor microenvironment. Weighted gene co-expression network analysis revealed that the modules strongly correlated with glycolysis and cholesterol synthesis were the midnight blue and the yellow modules, respectively. Both univariate and LASSO Cox regression analyses were conducted on screened module genes to identify 5 GCSRGs (RPS28, MCAM, EN1, TRAM2, and VEGFA) constituting a prognostic signature for osteosarcoma patients. The signature was an effective prognostic predictor, independent of clinical characteristics, as verified further via Kaplan-Meier analysis, ROC curve analysis, univariate and multivariate Cox regression analysis. Additionally, GCSRGs signature had strong correlation with drug sensitivity, immune checkpoints and immune cells infiltration. In cytological experiments, we selected TRAM2 as a representative gene to validate the validity of GCSRGs signature, which found that TRAM2 promoted the progression of osteosarcoma cells. Finally, at the pan-cancer level, TRAM2 had been correlated with overall survival, progression free survival, disease specific survival, tumor mutational burden, microsatellite instability, immune checkpoints and immune cells infiltration. ConclusionTherefore, we constructed a GCSRGs signature that efficiently predicted osteosarcoma patient prognosis and guided therapy.
C1 [Xu, Fangxing; Yan, Jinglong; Li, Zecheng] Harbin Med Univ, Dept Orthoped, Affiliated Hosp 2, Harbin, Heilongjiang, Peoples R China.
   [Peng, Zhibin; Liu, Jingsong] Harbin Med Univ, Dept Orthoped, Affiliated Hosp 1, Harbin, Heilongjiang, Peoples R China.
C3 Harbin Medical University; Harbin Medical University
RP Yan, JL (通讯作者)，Harbin Med Univ, Dept Orthoped, Affiliated Hosp 2, Harbin, Heilongjiang, Peoples R China.
EM yanjinglong2020@126.com
RI LI, SHA/JNR-9956-2023; zhang, xueying/JMB-7808-2023
FU National Natural Science Foundation of China;  [82072472]
FX Funding The National Natural Science Foundation of China (No.82072472)
   provided financial backing for this investigation.
CR Ashida S, 2017, ONCOL LETT, V14, P6533, DOI 10.3892/ol.2017.7025
   Boutilier AJ, 2021, INT J MOL SCI, V22, DOI 10.3390/ijms22136995
   Brown DN, 2016, SCI REP-UK, V6, DOI 10.1038/srep19435
   Cai DM, 2019, NAT COMMUN, V10, DOI 10.1038/s41467-019-12529-3
   Cao WF, 2019, CANCER BIOMARK, V25, P101, DOI 10.3233/CBM-182380
   Chen J, 2020, ONCOGENE, V39, P5536, DOI 10.1038/s41388-020-1378-1
   Cirmena G, 2018, CANCER LETT, V425, P13, DOI 10.1016/j.canlet.2018.03.034
   Claesson-Welsh L, 2013, J INTERN MED, V273, P114, DOI 10.1111/joim.12019
   Di Caro G, 2016, GUT, V65, P1710, DOI 10.1136/gutjnl-2015-309193
   Du XT, 2022, J CLIN LAB ANAL, V36, DOI 10.1002/jcla.24214
   Du Y, 2020, CELL DEATH DIS, V11, DOI 10.1038/s41419-020-02952-6
   Duan HX, 2021, J CLIN INVEST, V131, DOI 10.1172/JCI148568
   Dudás J, 2020, CELLS-BASEL, V9, DOI 10.3390/cells9020428
   Forssell J, 2007, CLIN CANCER RES, V13, P1472, DOI 10.1158/1078-0432.CCR-06-2073
   Gao X, 2022, BIOCHEM BIOPH RES CO, V586, P34, DOI 10.1016/j.bbrc.2021.11.061
   Hanahan D, 2011, CELL, V144, P646, DOI 10.1016/j.cell.2011.02.013
   Huang KM, 2018, CELL DEATH DIS, V9, DOI 10.1038/s41419-017-0166-5
   Huang ZJ, 2021, BIOENGINEERED, V12, P7248, DOI 10.1080/21655979.2021.1974328
   Jia YT, 2021, PEERJ, V9, DOI 10.7717/peerj.11496
   Karasinska JM, 2020, CLIN CANCER RES, V26, P135, DOI 10.1158/1078-0432.CCR-19-1543
   Kim HK, 2017, NATURE, V552, P57, DOI 10.1038/nature25005
   Kong YF, 2018, J BIOL CHEM, V293, P14328, DOI 10.1074/jbc.RA118.004442
   Lee JS, 2018, SCI TRANSL MED, V10, DOI 10.1126/scitranslmed.aaq1240
   Li L, 2021, GENOME BIOL, V22, DOI 10.1186/s13059-021-02272-8
   Li WH, 2020, J TRANSL MED, V18, DOI 10.1186/s12967-020-02267-2
   Ling F, 2022, BIOENGINEERED, V13, P12298, DOI 10.1080/21655979.2022.2071022
   Liu YZ, 2022, EXP MOL MED, V54, P1024, DOI 10.1038/s12276-022-00806-z
   Lu JR, 2015, CANCER LETT, V356, P156, DOI 10.1016/j.canlet.2014.04.001
   Luo XL, 2020, MED SCI MONITOR, V26, DOI 10.12659/MSM.919272
   Lyu YY, 2022, J IMMUNOL RES, V2022, DOI 10.1155/2022/6130806
   Mao DL, 2021, FRONT CELL DEV BIOL, V9, DOI 10.3389/fcell.2021.716461
   Pan F, 2020, CANCER CELL INT, V20, DOI 10.1186/s12935-020-01562-8
   Pan XH, 2022, CELL MOL BIOL LETT, V27, DOI 10.1186/s11658-021-00304-6
   Petroni G, 2021, CANCER CELL, V39, P310, DOI 10.1016/j.ccell.2020.11.009
   Qiu ZH, 2016, GENE, V576, P22, DOI 10.1016/j.gene.2015.09.067
   Robledo S, 2008, RNA, V14, P1918, DOI 10.1261/rna.1132008
   Ruma IMW, 2016, CLIN EXP METASTAS, V33, P609, DOI 10.1007/s10585-016-9801-2
   Schito L, 2016, TRENDS CANCER, V2, P758, DOI 10.1016/j.trecan.2016.10.016
   Situ YL, 2022, INT J BIOL MARKER, V37, P90, DOI 10.1177/17246008211063501
   Somarelli JA, 2020, CANCERS, V12, DOI 10.3390/cancers12113335
   Stefanovic B, 2004, MOL CELL BIOL, V24, P1758, DOI 10.1128/MCB.24.4.1758-1768.2004
   Wang JZ, 2021, CANCER COMMUN, V41, P560, DOI 10.1002/cac2.12158
   Webb TJ, 2020, FRONT IMMUNOL, V11, DOI 10.3389/fimmu.2020.01314
   Wei JJ, 2019, MOL CELL, V73, P1162, DOI 10.1016/j.molcel.2018.12.020
   Xie L, 2017, ONCOL REP, V38, P625, DOI 10.3892/or.2017.5735
   Xu FX, 2022, AM J TRANSL RES, V14, P1188
   Xu HJ, 2020, BBA-REV CANCER, V1874, DOI 10.1016/j.bbcan.2020.188394
   Yang J, 2020, J CANCER, V11, P1761, DOI 10.7150/jca.38598
   Yang JP, 2022, SCI REP-UK, V12, DOI 10.1038/s41598-022-05341-5
   Yang W, 2016, NATURE, V531, P651, DOI 10.1038/nature17412
   Yang YB, 2020, FRONT GENET, V11, DOI 10.3389/fgene.2020.557614
   Yau C, 2010, BREAST CANCER RES, V12, DOI 10.1186/bcr2753
   Yue SH, 2014, CELL METAB, V19, P393, DOI 10.1016/j.cmet.2014.01.019
   Zhang EC, 2021, HUM GENOMICS, V15, DOI 10.1186/s40246-021-00350-3
   Zhang JL, 2021, EXP CELL RES, V404, DOI 10.1016/j.yexcr.2021.112579
   Zhang X, 2014, CLIN TRANSL ONCOL, V16, P178, DOI 10.1007/s12094-013-1057-6
   Zhang YM, 2021, AM J TRANSL RES, V13, P12264
   Zheng D, 2021, FRONT CELL DEV BIOL, V9, DOI 10.3389/fcell.2021.699212
   Zhong PC, 2021, EXP BIOL MED, V246, P560, DOI 10.1177/1535370220975206
   Zoni E, 2019, MOL CANCER RES, V17, P1049, DOI 10.1158/1541-7786.MCR-18-1220
NR 60
TC 2
Z9 2
U1 6
U2 12
PU FRONTIERS MEDIA SA
PI LAUSANNE
PA AVENUE DU TRIBUNAL FEDERAL 34, LAUSANNE, CH-1015, SWITZERLAND
SN 1664-3224
J9 FRONT IMMUNOL
JI Front. Immunol.
PD DEC 23
PY 2022
VL 13
AR 1096009
DI 10.3389/fimmu.2022.1096009
PG 17
WC Immunology
WE Science Citation Index Expanded (SCI-EXPANDED)
SC Immunology
GA 7O1FY
UT WOS:000907778700001
PM 36618348
OA gold, Green Published
DA 2023-12-20
ER

PT J
AU Mpekris, F
   Panagi, M
   Michael, C
   Voutouri, C
   Tsuchiya, M
   Wagatsuma, C
   Kinoh, H
   Osada, A
   Akinaga, S
   Yoshida, S
   Martin, JD
   Stylianopoulos, T
AF Mpekris, Fotios
   Panagi, Myrofora
   Michael, Christina
   Voutouri, Chrysovalantis
   Tsuchiya, Masami
   Wagatsuma, Chihiro
   Kinoh, Hiroaki
   Osada, Atsushi
   Akinaga, Shiro
   Yoshida, Sei
   Martin, John D.
   Stylianopoulos, Triantafyllos
TI Translational nanomedicine potentiates immunotherapy in sarcoma by
   normalizing the microenvironment
SO JOURNAL OF CONTROLLED RELEASE
LA English
DT Article
DE NC-6300; Nano-immuno-oncology; Immunotherapy; Nanomedicine;
   Translational research; Angiogenesis
ID EPIRUBICIN-INCORPORATING MICELLES; TUMOR BLOOD-VESSELS; FACTOR ANTIBODY;
   DRUG-DELIVERY; SOLID STRESS; STRATEGIES; OPPORTUNITIES; PROGRESSION;
   EFFICACY; IMPROVES
AB Nanocarrier-based chemo-immunotherapy has succeeded in clinical trials and understanding its effect on the tumor microenvironment could facilitate development of strategies to increase efficacy of these regimens further. NC-6300 (epirubicin micelle) demonstrates anti-tumor activity in sarcoma patients, but whether it is combinable with immune checkpoint inhibition is unclear. Here, we tested NC-6300 combined with anti-PD-L1 antibody in mouse models of osteosarcoma and fibrosarcoma. We found that sarcoma responds to NC-6300 in a dose-dependent manner, while anti-PD-L1 efficacy is potentiated even at a dose of NC-6300 less than 10% of the maximum tolerated dose. Furthermore, NC-6300 is more effective than the maximum tolerated dose of doxo-rubicin in increasing the tumor growth delay induced by anti-PD-L1 antibody. We investigated the mechanism of action of this combination. NC-6300 induces immunogenic cell death and its effect on the efficacy of anti-PD-L1 antibody is dependent on T cells. Also, NC-6300 normalized the tumor microenvironment (i.e., ameliorated pathophysiology towards normal phenotype) as evidenced through increased blood vessel maturity and reduced fibrosis. As a result, the combination with anti-PD-L1 antibody increased the intratumor density and proliferation of T cells. In conclusion, NC-6300 potentiates immune checkpoint inhibition in sarcoma, and normalization of the tumor microenvironment should be investigated when developing nanocarrier-based chemo-immunotherapy regimens.
C1 [Mpekris, Fotios; Panagi, Myrofora; Michael, Christina; Voutouri, Chrysovalantis; Stylianopoulos, Triantafyllos] Univ Cyprus, Dept Mech & Mfg Engn, Canc Biophys Lab, Nicosia, Cyprus.
   [Tsuchiya, Masami; Wagatsuma, Chihiro; Osada, Atsushi; Akinaga, Shiro; Yoshida, Sei; Martin, John D.] NanoCarrier Co Ltd, Tokyo, Japan.
   [Kinoh, Hiroaki] Kawasaki Inst Ind Promot, Innovat Ctr Nanomed, Kawasaki, Kanagawa 2100821, Japan.
C3 University of Cyprus
RP Stylianopoulos, T (通讯作者)，Univ Cyprus, Dept Mech & Mfg Engn, Canc Biophys Lab, Nicosia, Cyprus.; Martin, JD (通讯作者)，NanoCarrier Co Ltd, Tokyo, Japan.
EM jdmartin@alum.mit.edu; tstylian@ucy.ac.cy
FU European Regional Development Fund [INFRASTRUCTURE/1216/0052]; Republic
   of Cyprus through the Research and Innovation Foundation
FX TS was partially supported by the INFRASTRUCTURE/1216/0052 grant
   co-financed by the European Regional Development Fund and the Republic
   of Cyprus through the Research and Innovation Foundation.
CR Buondonno I., MOL CANC THER
   Cabral H, 2011, NAT NANOTECHNOL, V6, P815, DOI [10.1038/nnano.2011.166, 10.1038/NNANO.2011.166]
   Chauhan VP, 2014, CANCER CELL, V26, P14, DOI 10.1016/j.ccr.2014.06.003
   Chauhan VP, 2013, NAT COMMUN, V4, DOI 10.1038/ncomms3516
   Chauhan VP, 2012, NAT NANOTECHNOL, V7, P383, DOI [10.1038/nnano.2012.45, 10.1038/NNANO.2012.45]
   Chawla SP, 2020, CLIN CANCER RES, V26, P4225, DOI 10.1158/1078-0432.CCR-20-0591
   Chen Y, 2021, CANCER CELL, V39, P548, DOI 10.1016/j.ccell.2021.02.007
   Cooke VG, 2012, CANCER CELL, V21, P66, DOI 10.1016/j.ccr.2011.11.024
   Fukurnura D, 2018, NAT REV CLIN ONCOL, V15, P325, DOI 10.1038/nrclinonc.2018.29
   Harada M, 2011, CANCER SCI, V102, P192, DOI 10.1111/j.1349-7006.2010.01745.x
   Jain RK, 2014, CANCER CELL, V26, P605, DOI 10.1016/j.ccell.2014.10.006
   Jain RK, 2014, ANNU REV BIOMED ENG, V16, P321, DOI 10.1146/annurev-bioeng-071813-105259
   Jain RK, 2010, NAT REV CLIN ONCOL, V7, P653, DOI 10.1038/nrclinonc.2010.139
   Kinoh H, 2020, ACS NANO, V14, P10127, DOI 10.1021/acsnano.0c03386
   Liu JQ, 2012, P NATL ACAD SCI USA, V109, P16618, DOI 10.1073/pnas.1117610109
   Maeda M, 2017, ULTRASOUND MED BIOL, V43, P2295, DOI 10.1016/j.ultrasmedbio.2017.06.003
   Martin JD, 2020, NAT REV CLIN ONCOL, V17, P251, DOI 10.1038/s41571-019-0308-z
   Martin JD, 2019, ACS NANO, V13, P6396, DOI 10.1021/acsnano.8b07865
   Martin JD, 2019, ANNU REV PHYSIOL, V81, P505, DOI 10.1146/annurev-physiol-020518-114700
   Mirando AC, 2020, ONCOIMMUNOLOGY, V9, DOI 10.1080/2162402X.2020.1760685
   Mpekris F, 2022, J CONTROL RELEASE, V345, P190, DOI 10.1016/j.jconrel.2022.03.008
   Mpekris F, 2021, ADV SCI, V8, DOI 10.1002/advs.202001917
   Mpekris F, 2020, P NATL ACAD SCI USA, V117, P3728, DOI 10.1073/pnas.1919764117
   Mpekris F, 2017, J CONTROL RELEASE, V261, P105, DOI 10.1016/j.jconrel.2017.06.022
   Mpekris F, 2017, P NATL ACAD SCI USA, V114, P1994, DOI 10.1073/pnas.1700340114
   Panagi M, 2020, THERANOSTICS, V10, P1910, DOI 10.7150/thno.36936
   Papageorgis P, 2017, SCI REP-UK, V7, DOI 10.1038/srep46140
   Rhim AD, 2014, CANCER CELL, V25, P735, DOI 10.1016/j.ccr.2014.04.021
   Riedel R.F., 2021, EXPANSION COHORT PAT
   Riedel RF, 2022, ONCOLOGIST, V27, P809, DOI 10.1093/oncolo/oyac155
   Stylianopoulos T, 2018, TRENDS CANCER, V4, P292, DOI 10.1016/j.trecan.2018.02.005
   Stylianopoulos T, 2013, P NATL ACAD SCI USA, V110, P18632, DOI 10.1073/pnas.1318415110
   Stylianopoulos T, 2013, CANCER RES, V73, P3833, DOI 10.1158/0008-5472.CAN-12-4521
   Sugaya A, 2016, CANCER SCI, V107, P335, DOI 10.1111/cas.12863
   Takahashi A, 2013, CANCER SCI, V104, P920, DOI 10.1111/cas.12153
   Takashima H, 2020, J CONTROL RELEASE, V323, P138, DOI 10.1016/j.jconrel.2020.03.048
   Takemae K, 2019, FRONT PHARMACOL, V10, DOI 10.3389/fphar.2019.00546
   Voorwerk L, 2019, NAT MED, V25, P920, DOI 10.1038/s41591-019-0432-4
   Wang-Gillam A, 2019, J CLIN ONCOL, V37, P1041, DOI 10.1200/JCO.19.00056
   Yamamoto Y, 2015, CANCER SCI, V106, P627, DOI 10.1111/cas.12645
   Yamamoto Y, 2014, INT J CANCER, V135, P214, DOI 10.1002/ijc.28651
   Zhang YQ, 2020, CANCER DISCOV, V10, P422, DOI 10.1158/2159-8290.CD-19-0958
NR 42
TC 1
Z9 1
U1 2
U2 3
PU ELSEVIER
PI AMSTERDAM
PA RADARWEG 29, 1043 NX AMSTERDAM, NETHERLANDS
SN 0168-3659
EI 1873-4995
J9 J CONTROL RELEASE
JI J. Control. Release
PD JAN
PY 2023
VL 353
BP 956
EP 964
DI 10.1016/j.jconrel.2022.12.016
EA DEC 2022
PG 9
WC Chemistry, Multidisciplinary; Pharmacology & Pharmacy
WE Science Citation Index Expanded (SCI-EXPANDED)
SC Chemistry; Pharmacology & Pharmacy
GA D3WV7
UT WOS:000968074700001
PM 36516902
DA 2023-12-20
ER

PT J
AU Liu, Y
   Sebastian, S
   Huang, JT
   Corbascio, T
   Engellau, J
   Lidgren, L
   Tägil, M
   Raina, DB
AF Liu, Yang
   Sebastian, Sujeesh
   Huang, Jintian
   Corbascio, Tova
   Engellau, Jacob
   Lidgren, Lars
   Tagil, Magnus
   Raina, Deepak Bushan
TI Longitudinal <i>in vivo</i> biodistribution of nano and micro sized
   hydroxyapatite particles implanted in a bone defect
SO FRONTIERS IN BIOENGINEERING AND BIOTECHNOLOGY
LA English
DT Article
DE nano hydroxyapatite; micro hydroxyapatite; biodistribution; drug
   delivery; osteosarcoma
ID TARGETED DRUG-DELIVERY; NANOPARTICLES; BISPHOSPHONATES; MICROPARTICLES;
   PENETRATION; GENTAMICIN; MECHANISM
AB Hydroxyapatite (HA) has been widely used as a bone substitute and more recently as a carrier for local delivery of bone targeted drugs. Majority of the approved HA based biomaterials and drug carriers comprise of micrometer sized particulate HA (mHA) or granules and can therefore only be used for extracellular drug release. This shortcoming could be overcome with the use of cell penetrating HA nanoparticles (nHA) but a major concern with the clinical use of nHA is the lack of data on its in vivo biodistribution after implantation. In this study, we aimed to study the in vivo biodistribution of locally implanted nHA in a clinically relevant tibial void in rats and compare it with mHA or a combination of mHA and nHA. To enable in vivo tracking, HA particles were first labelled with C-14-zoledronic acid (C-14-ZA), known to have a high binding affinity to HA. The labelled particles were then implanted in the animals and the radioactivity in the proximal tibia and vital organs was detected at various time points (Day 1, 7 and 28) post-implantation using scintillation counting. The local distribution of the particles in the bone was studied with micro-CT. We found that majority (> 99.9%) of the implanted HA particles, irrespective of the size, stayed locally at the implantation site even after 28 days and the findings were confirmed using micro-CT. Less than 0.1% radioactivity was observed in the kidney and the spleen at later time points of day 7 and 28. No pathological changes in any of the vital organs could be observed histologically. This is the first longitudinal in vivo HA biodistribution study showing that the local implantation of nHA particles in bone is safe and that nHA could potentially be used for localized drug delivery.
C1 [Liu, Yang; Sebastian, Sujeesh; Huang, Jintian; Corbascio, Tova; Lidgren, Lars; Tagil, Magnus; Raina, Deepak Bushan] Lund Univ, Fac Med, Orthoped, Dept Clin Sci Lund, Lund, Sweden.
   [Engellau, Jacob] Skane Univ Hosp, Dept Hematol Oncol & Radiat Phys, Lund, Sweden.
C3 Lund University; Lund University; Skane University Hospital
RP Liu, Y; Raina, DB (通讯作者)，Lund Univ, Fac Med, Orthoped, Dept Clin Sci Lund, Lund, Sweden.
EM liu.yang@med.lu.se; deepak.raina@med.lu.se
RI Liu, Yang/HOH-2214-2023
FU Swedish Research Council (Vetenskapsradet) [2021-03447]; Fru-Berta
   Kamprad foundation [FBKS-2020-23-(269)]; Maggie Stephens foundation
   [20202004]; China Scholarship Council [201806940015]; Swedish Research
   Council [2021-03447, GRANTS:17347153] Funding Source: Swedish Research
   Council
FX Swedish Research Council (Vetenskapsradet, Grant number: 2021-03447),
   Fru-Berta Kamprad foundation (Grant number: FBKS-2020-23-(269)), Maggie
   Stephens foundation (Grant number: 20202004) and China Scholarship
   Council (grant number: 201806940015) are deeply thanked for the
   financial support to conduct this research.
CR Ajdary M, 2018, NANOMATERIALS-BASEL, V8, DOI 10.3390/nano8090634
   Bae YH, 2011, J CONTROL RELEASE, V153, P198, DOI 10.1016/j.jconrel.2011.06.001
   Barenholz Y, 2012, J CONTROL RELEASE, V160, P117, DOI 10.1016/j.jconrel.2012.03.020
   Byrne James D, 2008, Mcgill J Med, V11, P43
   Chen BH, 2018, CRIT REV BIOTECHNOL, V38, P1003, DOI 10.1080/07388551.2018.1426555
   Cheng H, 2017, DRUG DISCOV TODAY, V22, P1336, DOI 10.1016/j.drudis.2017.04.021
   Cui YZ, 2022, ACS NANO, V16, P11076, DOI 10.1021/acsnano.2c03781
   Cui YZ, 2022, BIOACT MATER, V10, P207, DOI 10.1016/j.bioactmat.2021.09.015
   de Grado GF, 2018, J TISSUE ENG, V9, DOI 10.1177/2041731418776819
   Deng ZJ, 2011, NAT NANOTECHNOL, V6, P39, DOI [10.1038/nnano.2010.250, 10.1038/NNANO.2010.250]
   Dogra P, 2018, NAT COMMUN, V9, DOI 10.1038/s41467-018-06730-z
   Drake MT, 2008, MAYO CLIN PROC, V83, P1032, DOI 10.4065/83.9.1032
   Fadia BS, 2022, ACS OMEGA, V7, P20656, DOI 10.1021/acsomega.2c00727
   Ferdous Z, 2020, INT J MOL SCI, V21, DOI 10.3390/ijms21072375
   Garazzino S, 2011, INT J INFECT DIS, V15, pE415, DOI 10.1016/j.ijid.2011.03.003
   Golombek SK, 2018, ADV DRUG DELIVER REV, V130, P17, DOI 10.1016/j.addr.2018.07.007
   Hong J, 2014, J AGR FOOD CHEM, V62, P6871, DOI 10.1021/jf501428w
   Horstmann PF, 2018, J ORTHOP SURG-HONG K, V26, DOI 10.1177/2309499018774929
   Hussain S, 2013, BIOMED RES INT, V2013, DOI 10.1155/2013/923475
   Iranpour P, 2016, ULTRASONOGRAPHY, V35, P3, DOI 10.14366/usg.15020
   Jelvehgari M, 2010, IRAN J BASIC MED SCI, V13, P85
   Kim M, 2021, SCI ADV, V7, DOI 10.1126/sciadv.abf4398
   Kollenda SA, 2020, ACTA BIOMATER, V109, P244, DOI 10.1016/j.actbio.2020.03.031
   Lara-Ochoa S, 2021, PHARMACEUTICS, V13, DOI 10.3390/pharmaceutics13101642
   Lawric CM, 2020, BONE JOINT J, V102B, P163, DOI 10.1302/0301-620X.102B6.BJJ-2019-1639.R1
   Lee JH, 2013, PART FIBRE TOXICOL, V10, DOI 10.1186/1743-8977-10-36
   Liu GW, 2020, PHYSIOL REP, V8, DOI 10.14814/phy2.14545
   Liu Y, 2022, MATER TODAY BIO, V14, DOI 10.1016/j.mtbio.2022.100227
   Ma Ping, 2013, J Nanomed Nanotechnol, V4, P1000164
   Marques MRC, 2019, ADV DRUG DELIVER REV, V151, P23, DOI 10.1016/j.addr.2019.06.003
   MOGHIMI SM, 1993, BIOCHIM BIOPHYS ACTA, V1157, P233, DOI 10.1016/0304-4165(93)90105-H
   Montoya C, 2021, BONE RES, V9, DOI 10.1038/s41413-020-00131-z
   Mukherjee S, 2008, J AM CHEM SOC, V130, P1264, DOI 10.1021/ja0759949
   Najahi-Missaoui W, 2021, INT J MOL SCI, V22, DOI 10.3390/ijms22010385
   Newman MR, 2016, CURR OPIN BIOTECH, V40, P125, DOI 10.1016/j.copbio.2016.02.029
   Ng CT, 2016, ACS BIOMATER SCI ENG, V2, P1959, DOI 10.1021/acsbiomaterials.6b00358
   Niemann M, 2022, DIAGNOSTICS, V12, DOI 10.3390/diagnostics12051207
   Pascual B, 1996, BIOMATERIALS, V17, P509, DOI 10.1016/0142-9612(96)82725-6
   Porsio B, 2018, ACS APPL MATER INTER, V10, P165, DOI 10.1021/acsami.7b14992
   Qi HZ, 2021, FRONT CHEM, V9, DOI 10.3389/fchem.2021.775682
   Raina DB, 2020, ACTA ORTHOP, V91, P126, DOI 10.1080/17453674.2019.1686865
   Raina DB, 2019, ACTA BIOMATER, V96, P619, DOI 10.1016/j.actbio.2019.07.009
   Salamanna F, 2021, NANOMATERIALS-BASEL, V11, DOI 10.3390/nano11020530
   Salles S, 2021, JBMR PLUS, V5, DOI 10.1002/jbm4.10543
   Sang XZ, 2013, J AGR FOOD CHEM, V61, P5590, DOI 10.1021/jf3035989
   Sebastian S, 2022, BONE JOINT RES, V11, P787, DOI 10.1302/2046-3758.1111.BJR-2022-0101.R1
   Sheng L, 2013, J BIOMED MATER RES A, V101, P3238, DOI 10.1002/jbm.a.34634
   Stevens MM, 2008, MATER TODAY, V11, P18, DOI 10.1016/S1369-7021(08)70086-5
   Swallow EA, 2018, OSTEOPOROSIS INT, V29, P2139, DOI 10.1007/s00198-018-4589-3
   Tabernero J, 2013, CANCER DISCOV, V3, P406, DOI 10.1158/2159-8290.CD-12-0429
   Torkington MS, 2017, BONE JOINT J, V99B, P358, DOI [10.1302/0301-620X.99B3.BJJ-2016-0328.R1, 10.1302/0301-620x.99b3.bjj-2016-0328.r1]
   Tsoi KM, 2016, NAT MATER, V15, P1212, DOI [10.1038/nmat4718, 10.1038/NMAT4718]
   Ventola C Lee, 2012, P T, V37, P582
   Verhulst A, 2015, PLOS ONE, V10, DOI 10.1371/journal.pone.0121861
   Wang ZY, 2021, NANOSCALE RES LETT, V16, DOI 10.1186/s11671-021-03522-1
   Wei J, 2015, J MATER CHEM B, V3, P8162, DOI 10.1039/c5tb01268f
   Wilhelm S, 2016, NAT REV MATER, V1, DOI 10.1038/natrevmats.2016.14
   Zhang K, 2019, SCI ADV, V5, DOI 10.1126/sciadv.aax6946
   Zhao CY, 2018, MOLECULES, V23, DOI 10.3390/molecules23040826
   Zhao Na, 2018, J Nanomed Nanotechnol, V9, DOI 10.4172/2157-7439.1000519
NR 60
TC 0
Z9 0
U1 3
U2 4
PU FRONTIERS MEDIA SA
PI LAUSANNE
PA AVENUE DU TRIBUNAL FEDERAL 34, LAUSANNE, CH-1015, SWITZERLAND
SN 2296-4185
J9 FRONT BIOENG BIOTECH
JI Front. Bioeng. Biotechnol.
PD DEC 19
PY 2022
VL 10
AR 1076320
DI 10.3389/fbioe.2022.1076320
PG 15
WC Biotechnology & Applied Microbiology; Multidisciplinary Sciences
WE Science Citation Index Expanded (SCI-EXPANDED)
SC Biotechnology & Applied Microbiology; Science & Technology - Other
   Topics
GA 7M1GD
UT WOS:000906402900001
PM 36601389
OA Green Published, gold
DA 2023-12-20
ER

PT J
AU Hurkmans, EGE
   Brand, ACAM
   Verdonschot, JAJ
   te Loo, DMWM
   Coenen, MJH
AF Hurkmans, Evelien G. E.
   Brand, Annouk C. A. M.
   Verdonschot, Job A. J.
   te Loo, D. Maroeska W. M.
   Coenen, Marieke J. H.
TI Pharmacogenetics of chemotherapy treatment response and -toxicities in
   patients with osteosarcoma: a systematic review
SO BMC CANCER
LA English
DT Review
DE Osteosarcoma; Pharmacogenetics; Cardiotoxicity; Treatment response;
   Hepatotoxicity; Nephrotoxicity; Bone marrow toxicity
ID ANTHRACYCLINE-INDUCED CARDIOTOXICITY; ACUTE LYMPHOBLASTIC-LEUKEMIA;
   HIGH-DOSE METHOTREXATE; GENOME-WIDE ASSOCIATION; CISPLATIN-BASED
   CHEMOTHERAPY; GENE POLYMORPHISMS; CANCER-PATIENTS; DNA HYPERMETHYLATION;
   SUSCEPTIBILITY GENE; INDUCED OTOTOXICITY
AB Background: Osteosarcoma is the most common bone tumor in children and adolescents. Despite multiagent chemotherapy, only 71% of patients survives and these survivors often experience long-term toxicities. The main objective of this systematic review is to provide an overview of the discovery of novel associations of germline polymorphisms with treatment response and/or chemotherapy-induced toxicities in osteosarcoma. Methods: MEDLINE and Embase were systematically searched (2010-July 2022). Genetic association studies were included if they assessed > 10 germline genetic variants in > 5 genes in relevant drug pathways or if they used a genotyping array or other large-scale genetic analysis. Quality was assessed using adjusted STrengthening the REporting of Genetic Association studies (STREGA)-guidelines. To find additional evidence for the identified associations, literature was searched to identify replication studies. Results: After screening 1999 articles, twenty articles met our inclusion criteria. These range from studies focusing on genes in relevant pharmacokinetic pathways to whole genome sequencing. Eleven articles reported on doxorubicin-induced cardiomyopathy. For seven genetic variants in CELF4, GPR35, HAS3, RARG, SLC22A17, SLC22A7 and SLC28A3, replication studies were performed, however without consistent results. Ototoxicity was investigated in one study. Five small studies reported on mucosistis or bone marrow, nephro- and/or hepatotoxicity. Six studies included analysis for treatment efficacy. Genetic variants in ABCC3, ABCC5, FasL, GLDC, GSTP1 were replicated in studies using heterogeneous efficacy outcomes. Conclusions: Despite that results are promising, the majority of associations were poorly reproducible due to small patient cohorts. For the future, hypothesis-generating studies in large patient cohorts will be necessary, especially for cisplatin-induced ototoxicity as these are largely lacking. In order to form large patient cohorts, national and international collaboration will be essential.
C1 [Hurkmans, Evelien G. E.; Brand, Annouk C. A. M.; Coenen, Marieke J. H.] Radboud Univ Nijmegen, Radboud Inst Hlth Sci, Dept Human Genet, Med Ctr, Nijmegen, Netherlands.
   [Verdonschot, Job A. J.] Maastricht Univ, Dept Clin Genet, Med Ctr, Maastricht, Netherlands.
   [Verdonschot, Job A. J.] Maastricht Univ, Cardiovasc Res Inst Maastricht CARIM, Med Ctr, Maastricht, Netherlands.
   [te Loo, D. Maroeska W. M.] Radboud Univ Nijmegen, Radboud Inst Hlth Sci, Dept Pediat, Med Ctr, Nijmegen, Netherlands.
   [Coenen, Marieke J. H.] Erasmus MC, Dept Clin Chem, Rotterdam, Netherlands.
C3 Radboud University Nijmegen; Maastricht University; Maastricht
   University; Radboud University Nijmegen; Erasmus University Rotterdam;
   Erasmus MC
RP Coenen, MJH (通讯作者)，Erasmus MC, Dept Clin Chem, Rotterdam, Netherlands.
EM m.coenen@erasmusmc.nl
RI Coenen, Marieke/A-2159-2010
OI Coenen, Marieke/0000-0001-8796-2031; Verdonschot,
   Job/0000-0001-5549-1298
FU internal grant of the Radboud university medical center
FX This review is funded by an internal grant of the Radboud university
   medical center. The funding body did not have a role in the design of
   the study and collection, analysis, and interpretation of data and in
   writing the manuscript.
CR Aminkeng F, 2015, NAT GENET, V47, P1079, DOI 10.1038/ng.3374
   ANDERSON PAW, 1995, CIRC RES, V76, P681, DOI 10.1161/01.RES.76.4.681
   Armenian Saro, 2018, Am Soc Clin Oncol Educ Book, V38, P3, DOI 10.1200/EDBK_100015
   Bae JH, 2014, MOL MED REP, V9, P725, DOI 10.3892/mmr.2013.1840
   Bhuvaneshwar K, 2019, BMC CANCER, V19, DOI 10.1186/s12885-019-5474-y
   Bielack SS, 2002, J CLIN ONCOL, V20, P776, DOI 10.1200/JCO.20.3.776
   Caronia D, 2011, PLOS ONE, V6, DOI 10.1371/journal.pone.0026091
   Chaix MA, 2020, JACC-CARDIOONCOL, V2, P690, DOI 10.1016/j.jaccao.2020.11.004
   Chen ZS, 2003, CANCER RES, V63, P4048
   Cheng DH, 2018, CHEMOTHERAPY, V63, P100, DOI 10.1159/000486823
   Christidi E, 2020, SCI REP-UK, V10, DOI 10.1038/s41598-020-65979-x
   Drögemöller BI, 2018, CLIN CANCER RES, V24, P1866, DOI 10.1158/1078-0432.CCR-17-2810
   Erculj N, 2012, LEUKEMIA LYMPHOMA, V53, P1096, DOI 10.3109/10428194.2011.639880
   Errasti-Murugarren E, 2010, PHARMACOGENOMICS, V11, P809, DOI 10.2217/PGS.10.70
   Fournié JJ, 2018, FRONT IMMUNOL, V9, DOI 10.3389/fimmu.2018.02506
   Garcia SL, 2020, JNCI CANCER SPECT, V4, DOI 10.1093/jncics/pkaa032
   Garcia-Pavia P, 2019, CIRCULATION, V140, P31, DOI 10.1161/CIRCULATIONAHA.118.037934
   Gervasini G, 2017, GENE, V628, P72, DOI 10.1016/j.gene.2017.07.025
   Gong Y, 2021, J CLIN PHARM THER, V46, P1557, DOI 10.1111/jcpt.13505
   Gordon AM, 2000, PHYSIOL REV, V80, P853, DOI 10.1152/physrev.2000.80.2.853
   Goricar K, 2014, PHARMACOGENET GENOM, V24, P514, DOI 10.1097/FPC.0000000000000083
   Haase R, 2012, KLIN PADIATR, V224, P156, DOI 10.1055/s-0032-1304623
   Hagleitner MM, 2015, CLIN CANCER RES, V21, P3436, DOI 10.1158/1078-0432.CCR-14-2638
   Hagleitner Melanie M., 2012, Sarcoma, V2012, P636405, DOI 10.1155/2012/636405
   Hattinger CM, 2016, ONCOTARGET, V7, P61970, DOI 10.18632/oncotarget.11486
   Hegyi M, 2017, ONCOTARGET, V8, P9388, DOI 10.18632/oncotarget.11543
   Hertz DL, 2016, PHARMACOGENOMICS, V17, P231, DOI 10.2217/pgs.15.162
   Hildebrandt MAT, 2017, SCI REP-UK, V7, DOI 10.1038/s41598-017-09517-2
   Howard SC, 2016, ONCOLOGIST, V21, P1471, DOI 10.1634/theoncologist.2015-0164
   Hu WW, 2017, ONCOTARGET, V8, P35116, DOI 10.18632/oncotarget.16627
   Huang L, 2008, LEUKEMIA, V22, P1798, DOI 10.1038/leu.2008.66
   Hurkmans EGE, 2020, FRONT PHARMACOL, V11, DOI 10.3389/fphar.2020.01241
   Ichikawa Y, 2014, J CLIN INVEST, V124, P617, DOI 10.1172/JCI72931
   Jabeen S, 2015, PHARMACOGENOMICS J, V15, P385, DOI 10.1038/tpj.2015.11
   Kang C, 2019, J CANCER, V10, P1138, DOI 10.7150/jca.29086
   Kantar M, 2009, LEUKEMIA LYMPHOMA, V50, P912, DOI 10.1080/10428190902893819
   Karathanasis NV, 2011, GENET TEST MOL BIOMA, V15, P5, DOI 10.1089/gtmb.2010.0083
   Kayvanpour E, 2017, CLIN RES CARDIOL, V106, P127, DOI 10.1007/s00392-016-1033-6
   Khrunin AV, 2010, PHARMACOGENOMICS J, V10, P54, DOI 10.1038/tpj.2009.45
   Khrunin A, 2012, PHARMACOGENOMICS, V13, P171, DOI [10.2217/PGS.11.140, 10.2217/pgs.11.140]
   Kim TO, 2013, INT J MOL MED, V31, P1255, DOI 10.3892/ijmm.2013.1317
   Koster R, 2018, INT J CANCER, V142, P1594, DOI 10.1002/ijc.31195
   Kotnik BF, 2011, EUR J CLIN PHARMACOL, V67, P993, DOI 10.1007/s00228-011-1046-z
   Langer T, 2020, EUR J CANCER, V138, P212, DOI 10.1016/j.ejca.2020.07.019
   Langer T, 2013, TRENDS PHARMACOL SCI, V34, P458, DOI 10.1016/j.tips.2013.05.006
   Leger KJ, 2016, BIOL BLOOD MARROW TR, V22, P1094, DOI 10.1016/j.bbmt.2016.02.017
   Li JZ, 2014, GENET MOL RES, V13, P3186, DOI 10.4238/2014.April.25.3
   Lin QX, 2020, J BONE ONCOL, V20, DOI 10.1016/j.jbo.2019.100270
   LIPSHULTZ SE, 1991, NEW ENGL J MED, V324, P808, DOI 10.1056/NEJM199103213241205
   Little J, 2009, PLOS MED, V6, P151, DOI 10.1371/journal.pmed.1000022
   Liu SZ, 2014, TUMOR BIOL, V35, P9897, DOI 10.1007/s13277-014-1917-x
   Liu SG, 2011, LEUKEMIA LYMPHOMA, V52, P1030, DOI 10.3109/10428194.2011.563883
   Lopes-Aguiar L, 2017, ONCOTARGET, V8, P16190, DOI 10.18632/oncotarget.7668
   Lui G, 2018, J CLIN PHARMACOL, V58, P1541, DOI 10.1002/jcph.1252
   Maruthur NM, 2014, DIABETES CARE, V37, P876, DOI 10.2337/dc13-1276
   Meijer AJM, 2021, NPJ PRECIS ONCOL, V5, DOI 10.1038/s41698-021-00178-z
   Milosevic G, 2019, J BUON, V24, P2075
   Mirabello L, 2009, CANCER-AM CANCER SOC, V115, P1531, DOI 10.1002/cncr.24121
   Musolino C, 2013, BRIT J HAEMATOL, V160, P709, DOI 10.1111/bjh.12146
   Nagasawa K, 2001, CURR DRUG METAB, V2, P355, DOI 10.2174/1389200013338243
   Niekerk PBV, 2008, EUR J HAEMATOL, V81, P391, DOI 10.1111/j.1600-0609.2008.01128.x
   Reichwagen A, 2015, PHARMACOGENOMICS, V16, P361, DOI [10.2217/PGS.14.179, 10.2217/pgs.14.179]
   Roden DM, 2019, LANCET, V394, P521, DOI 10.1016/S0140-6736(19)31276-0
   Ross CJD, 2009, NAT GENET, V41, P1345, DOI 10.1038/ng.478
   Rössle M, 2016, INT J SURG PATHOL, V24, P394, DOI 10.1177/1066896916633856
   Ruiz-Pinto S, 2018, BREAST CANCER RES TR, V167, P249, DOI 10.1007/s10549-017-4497-9
   Ruiz-Pinto S, 2017, PHARMACOGENET GENOM, V27, P445, DOI 10.1097/FPC.0000000000000309
   Sági JC, 2018, BMC CANCER, V18, DOI 10.1186/s12885-018-4629-6
   Sapkota Y, 2022, JNCI-J NATL CANCER I, V114, P1109, DOI 10.1093/jnci/djac115
   Sapkota Y, 2021, CANCER RES, V81, P2556, DOI 10.1158/0008-5472.CAN-20-2675
   Schneider BP, 2017, CLIN CANCER RES, V23, P43, DOI 10.1158/1078-0432.CCR-16-0908
   Serie DJ, 2017, PHARMACOGENET GENOM, V27, P378, DOI 10.1097/FPC.0000000000000302
   Sharifi MJ, 2014, PEDIATR HEMAT ONCOL, V31, P169, DOI 10.3109/08880018.2013.870625
   Smeland S, 2019, EUR J CANCER, V109, P36, DOI 10.1016/j.ejca.2018.11.027
   Suthandiram S, 2014, PHARMACOGENOMICS, V15, P1479, DOI [10.2217/PGS.14.97, 10.2217/pgs.14.97]
   Teng JW, 2013, PAK J MED SCI, V29, P1182
   Thiesen S, 2017, PHARMACOGENET GENOM, V27, P213, DOI 10.1097/FPC.0000000000000281
   Tserga E, 2019, SCI REP-UK, V9, DOI 10.1038/s41598-019-40138-z
   van Vugt LJ, 2018, BRIT J DERMATOL, V178, P86, DOI 10.1111/bjd.15753
   Vasiliou Vasilis, 2009, Hum Genomics, V3, P281
   Aráoz HV, 2015, LEUKEMIA LYMPHOMA, V56, P1370, DOI 10.3109/10428194.2014.951844
   Visscher H, 2013, PEDIATR BLOOD CANCER, V60, P1375, DOI 10.1002/pbc.24505
   Visscher H, 2015, PHARMACOGENOMICS, V16, P1065, DOI [10.2217/PGS.15.61, 10.2217/pgs.15.61]
   Visscher H, 2012, J CLIN ONCOL, V30, P1422, DOI 10.1200/JCO.2010.34.3467
   Vlaming MLH, 2011, DRUG METAB DISPOS, V39, P1338, DOI 10.1124/dmd.111.038794
   Vos HI, 2016, DRUG DISCOV TODAY, V21, P1775, DOI 10.1016/j.drudis.2016.06.022
   Vos HI, 2016, PHARMACOGENET GENOM, V26, P243, DOI 10.1097/FPC.0000000000000212
   Vulsteke C, 2015, BREAST CANCER RES TR, V152, P67, DOI 10.1007/s10549-015-3437-9
   Wang JL, 2018, J CELL MOL MED, V22, P3808, DOI 10.1111/jcmm.13653
   Wang SY, 2020, MED SCI MONITOR, V26, DOI 10.12659/MSM.920766
   Wang XX, 2016, J CLIN ONCOL, V34, P863, DOI 10.1200/JCO.2015.63.4550
   Wang XX, 2014, J CLIN ONCOL, V32, P647, DOI 10.1200/JCO.2013.50.3557
   Warren RB, 2008, J INVEST DERMATOL, V128, P1925, DOI 10.1038/jid.2008.16
   Whelan JS, 2015, ANN ONCOL, V26, P407, DOI 10.1093/annonc/mdu526
   Whelan JS, 2018, J CLIN ONCOL, V36, P188, DOI 10.1200/JCO.2017.75.1743
   Windsor RE, 2012, CANCER-AM CANCER SOC, V118, P1856, DOI 10.1002/cncr.26472
   Xu H, 2015, NAT GENET, V47, P263, DOI 10.1038/ng.3217
   Xu LL, 2018, J BONE ONCOL, V12, P44, DOI 10.1016/j.jbo.2018.04.003
   Yang J, 2013, ASIAN PAC J CANCER P, V14, P4595, DOI 10.7314/APJCP.2013.14.8.4595
   Yang LM, 2012, ASIAN PAC J CANCER P, V13, P5883, DOI 10.7314/APJCP.2012.13.11.5883
   Yi JM, 2012, TUMOR BIOL, V33, P363, DOI 10.1007/s13277-011-0302-2
   Yousef A, 2019, CANCER CHEMOTH PHARM, V83, P755, DOI 10.1007/s00280-019-03776-8
   Zazuli Z, 2019, GENES-BASEL, V10, DOI 10.3390/genes10050364
   Zeng H, 2001, CANCER RES, V61, P7225
   Zhang SL, 2012, ASIAN PAC J CANCER P, V13, P2705, DOI 10.7314/APJCP.2012.13.6.2705
NR 105
TC 2
Z9 2
U1 3
U2 4
PU BMC
PI LONDON
PA CAMPUS, 4 CRINAN ST, LONDON N1 9XW, ENGLAND
EI 1471-2407
J9 BMC CANCER
JI BMC Cancer
PD DEC 19
PY 2022
VL 22
IS 1
AR 1326
DI 10.1186/s12885-022-10434-5
PG 21
WC Oncology
WE Science Citation Index Expanded (SCI-EXPANDED)
SC Oncology
GA 7E5CT
UT WOS:000901186600003
PM 36536332
OA Green Published, Green Submitted, gold
DA 2023-12-20
ER

PT J
AU Rossi, M
   De Martino, V
   Di Giuseppe, L
   Battafarano, G
   Di Gregorio, J
   Terreri, S
   Marampon, F
   Minisola, S
   Del Fattore, A
AF Rossi, Michela
   De Martino, Viviana
   Di Giuseppe, Laura
   Battafarano, Giulia
   Di Gregorio, Jacopo
   Terreri, Sara
   Marampon, Francesco
   Minisola, Salvatore
   Del Fattore, Andrea
TI Anti-proliferative, pro-apototic and anti-migratory properties of HDAC
   inhibitor PXD-101 on osteosarcoma cell lines
SO ARCHIVES OF BIOCHEMISTRY AND BIOPHYSICS
LA English
DT Article
DE Bone; Osteosarcoma; Osteoblast; Osteoclast; Therapy; Tumor
ID HISTONE DEACETYLASE INHIBITORS; TRANSCRIPTION FACTOR; RUNX2; MAD2;
   TUMOR; PROLIFERATION; TUMORIGENESIS; OSTEOCLASTS; METASTASIS; BELINOSTAT
AB The therapeutic strategies for osteosarcoma involve both surgical approach and chemotherapy, but the identification of new therapeutic targets is particularly necessary in patients with local chemo-resistance, recurrence and lung metastases. The role of epigenetic regulation in osteosarcoma is largely unknown. Thus, in this study we disclosed the effects of histone deacetylase inhibitor drug PXD-101 on human osteosarcoma (OS) cell lines with different aggressiveness, including Saos-2, HOS and 143B cell lines. XTT assays revealed that treatment of Saos-2, HOS and 143B cells with PXD-101 decreased cell viability in a concentration-dependent manner. Fluorescenceactivated cell sorting (FACS) analysis showed that PXD-101 inhibited proliferation and induced cell apoptosis. Wound healing assay indicated that PXD-101 inhibited migration of osteosarcoma cells. Real-Time RT-qPCR and protein analysis highlighted reduced expression of Runx2, Osterix and Mad2, probably due to Cyclin B1 inhibition by PXD-101 treatment. To our knowledge, this is the first study that characterized the anti-tumoral effect of PXD-101 in OS cells, suggesting a potential new therapeutic approach in osteosarcoma patients.
C1 [Rossi, Michela; Battafarano, Giulia; Terreri, Sara; Del Fattore, Andrea] Bambino Gesu Pediat Hosp, Bone Physiopathol Res Unit, Genet & Rare Dis Res Area, IRCCS, viale San Paolo 15, I-00146 Rome, Italy.
   [De Martino, Viviana; Di Giuseppe, Laura; Di Gregorio, Jacopo; Minisola, Salvatore] Sapienza Univ, Dept Clin Internal Anaesthesiol & Cardiovasc Sci, viale Policlin 155, I-00161 Rome, Italy.
   [Marampon, Francesco] Sapienza Univ, Dept Radiol Oncol & Pathol Sci, viale Policlin 155, I-00161 Rome, Italy.
C3 IRCCS Bambino Gesu; Sapienza University Rome; Sapienza University Rome
RP Del Fattore, A (通讯作者)，Bambino Gesu Pediat Hosp, Bone Physiopathol Res Unit, Genet & Rare Dis Res Area, IRCCS, viale San Paolo 15, I-00146 Rome, Italy.
EM michela1.rossi@opbg.net; viviana.demartino@uniroma1.it;
   laura.digiuseppe14@gmail.com; giulia.battafarano@opbg.net;
   jacopodigregorio@gmail.com; sara.terreri@opbg.net;
   francesco.marampon@uniroma1.it; salvatore.minisola@uniroma1.it;
   andrea.delfattore@opbg.net
RI Terreri, Sara/J-2903-2018; De Martino, Viviana/ABA-3813-2021; Di
   Gregorio, Jacopo/HKW-0312-2023; Del Fattore, Andrea/H-4409-2015
OI Terreri, Sara/0000-0002-5791-6306; De Martino,
   Viviana/0000-0002-7034-7718; Del Fattore, Andrea/0000-0003-3848-412X
CR Androutsopoulos VP, 2017, ONCOL REP, V38, P3412, DOI 10.3892/or.2017.6015
   Bargiela-Iparraguirre J, 2014, CELL CYCLE, V13, P3590, DOI 10.4161/15384101.2014.962952
   Cao Y, 2005, CANCER RES, V65, P1124, DOI 10.1158/0008-5472.CAN-04-2128
   Chien WW, 2014, MOL CARCINOGEN, V53, P722, DOI 10.1002/mc.22024
   Chun P, 2015, ARCH PHARM RES, V38, P933, DOI 10.1007/s12272-015-0571-1
   Conde C, 2020, EMBO J, V39, DOI 10.15252/embj.2020105279
   Daw NC, 2015, BRIT J CANCER, V112, P278, DOI 10.1038/bjc.2014.585
   Eccles SA, 2007, LANCET, V369, P1742, DOI 10.1016/S0140-6736(07)60781-8
   EILBER F, 1987, J CLIN ONCOL, V5, P21, DOI 10.1200/JCO.1987.5.1.21
   Endo-Munoz L, 2012, BBA-REV CANCER, V1826, P434, DOI 10.1016/j.bbcan.2012.07.003
   Endo-Munoz L, 2010, CANCER RES, V70, P7063, DOI 10.1158/0008-5472.CAN-09-4291
   Friebele Jill C, 2015, Am J Orthop (Belle Mead NJ), V44, P547
   Gravina GL, 2012, INT J ONCOL, V40, P711, DOI 10.3892/ijo.2011.1270
   Hayward D, 2019, J CELL BIOL, V218, P1182, DOI 10.1083/jcb.201808014
   Hong AM, 2013, ANN ONCOL, V24, P2676, DOI 10.1093/annonc/mdt252
   Jaffe N, 2008, J CLIN ONCOL, V26, P4365, DOI 10.1200/JCO.2007.14.7793
   Kansara M, 2014, NAT REV CANCER, V14, P722, DOI 10.1038/nrc3838
   Keshelava N, 2009, PEDIATR BLOOD CANCER, V53, P505, DOI 10.1002/pbc.21988
   Kong DJ, 2012, PLOS ONE, V7, DOI 10.1371/journal.pone.0045045
   Kong FY, 2022, CELL COMMUN SIGNAL, V20, DOI 10.1186/s12964-022-00870-y
   Li N, 2015, ANTI-CANCER AGENT ME, V15, P881, DOI 10.2174/1871520615666150304151228
   Livyatan I, 2013, MOL SYST BIOL, V9, DOI 10.1038/msb.2013.33
   Lucero CMJ, 2013, J CELL PHYSIOL, V228, P714, DOI 10.1002/jcp.24218
   Mararnpon F, 2019, CANCER LETT, V461, P90, DOI 10.1016/j.canlet.2019.07.009
   Marks PA, 2009, J CELL BIOCHEM, V107, P600, DOI 10.1002/jcb.22185
   Marks PA, 2010, BBA-GENE REGUL MECH, V1799, P717, DOI 10.1016/j.bbagrm.2010.05.008
   Martin DT, 2013, NANOMED-NANOTECHNOL, V9, P1124, DOI 10.1016/j.nano.2013.05.017
   Mirabello L, 2009, INT J CANCER, V125, P229, DOI 10.1002/ijc.24320
   Norregaard KS, 2021, INT J MOL SCI, V22, DOI 10.3390/ijms22136865
   Patiño-García A, 2009, J PEDIATR-US, V154, P688, DOI 10.1016/j.jpeds.2008.11.030
   PosthumaDeBoer J, 2011, CLIN EXP METASTAS, V28, P493, DOI 10.1007/s10585-011-9384-x
   Rajgopal A, 2007, J CELL BIOCHEM, V100, P1509, DOI 10.1002/jcb.21137
   Sakamoto T, 2016, PLOS ONE, V11, DOI 10.1371/journal.pone.0145985
   Schvartzman JM, 2011, CANCER CELL, V19, P701, DOI 10.1016/j.ccr.2011.04.017
   Sotillo R, 2007, CANCER CELL, V11, P9, DOI 10.1016/j.ccr.2006.10.019
   Sotillo R, 2010, NATURE, V464, P436, DOI 10.1038/nature08803
   Torres HM, 2021, CANCERS, V13, DOI 10.3390/cancers13164199
   Valenzuela-Fernández A, 2008, TRENDS CELL BIOL, V18, P291, DOI 10.1016/j.tcb.2008.04.003
   Whetstine JR, 2005, MOL CELL, V18, P483, DOI 10.1016/j.molcel.2005.04.006
   Yao B, 2022, CELL DEATH DIS, V13, DOI 10.1038/s41419-022-04545-x
   Yu L, 2012, ONCOL REP, V28, P2170, DOI 10.3892/or.2012.2032
   Yu L, 2010, APMIS, V118, P222, DOI 10.1111/j.1600-0463.2009.02583.x
   Zeng H, 2015, ONCOL LETT, V9, P2455, DOI 10.3892/ol.2015.3124
   Zhang RY, 2016, TUMOR BIOL, V37, P3479, DOI 10.1007/s13277-015-4086-7
NR 44
TC 2
Z9 2
U1 0
U2 2
PU ELSEVIER SCIENCE INC
PI NEW YORK
PA STE 800, 230 PARK AVE, NEW YORK, NY 10169 USA
SN 0003-9861
EI 1096-0384
J9 ARCH BIOCHEM BIOPHYS
JI Arch. Biochem. Biophys.
PD JAN 15
PY 2023
VL 734
AR 109489
DI 10.1016/j.abb.2022.109489
EA DEC 2022
PG 10
WC Biochemistry & Molecular Biology; Biophysics
WE Science Citation Index Expanded (SCI-EXPANDED)
SC Biochemistry & Molecular Biology; Biophysics
GA 7I6FW
UT WOS:000903982300001
PM 36526001
DA 2023-12-20
ER

PT J
AU Wang, XP
   Xie, C
   Lin, LJ
AF Wang, Xiaoping
   Xie, Chao
   Lin, Lijun
TI Development and validation of a cuproptosis-related lncRNA model
   correlated to the cancer-associated fibroblasts enable the prediction
   prognosis of patients with osteosarcoma
SO JOURNAL OF BONE ONCOLOGY
LA English
DT Article
DE Osteosarcoma; lncRNA; Cancer-associated fibroblasts; Cuproptosis;
   Prognoses
ID CELL-DEATH
AB Background: Osteosarcoma is the most common primary pediatric and adolescent bone malignancy. An imbal-ance in copper homeostasis caused by copper ion accumulation could increase intracellular toxicity and regulate cancer cell growth. This study aimed to identify long non-coding RNAs (lncRNAs) associated with cuproptosis to predict prognosis and target drug use to improve patient survival.Methods: RNA sequencing and relevant clinical information of ninety-three osteosarcoma patients were obtained from the TARGET database. We then identified thirteen prognostic cuproptosis-related lncRNAs(CRLncs) using coexpression and univariate Cox analyses. The prognostic risk model with three CRLncs was constructed using the least absolute shrinkage and selection operator (LASSO) and multivariate Cox regression analysis. Patients were divided into low-risk and high-risk subgroups using the median risk score. The tumor microenvironment (TME) and immune status of identified subgroups were analyzed using ESTIMATE, CIBERSORT, MCP-counter, xCELL, EPIC, and ssGSEA analyses. Functional analyses were conducted to elucidate the underlying mecha-nisms, including GO, KEGG, GSVA, and GSEA analyses. Also, the relationships between the model, tumor im-munity, and drug sensitivity were explored. Lastly, the expression level of ZNF37BP, AL353759.1, and AC005034.5 was validated in vitro.Results: We constructed a model containing three CRLncs (ZNF37BP, AL353759.1, and AC005034.5) and vali-dated its excellent prognostic and predictive power. The AUC curves for 1-year, 3-year, and 5-year survival probabilities were 0.76, 0.84, and 0.89, respectively. Patients in the high-risk group had a shorter overall survival (OS) time than those in the low-risk. The stroma score and cancer-associated fibroblasts (CAFs) were significantly higher in the low-risk group. Immune cells such as T cells CD4 naive, T cells gamma delta, NK cells resting, dendritic cells resting, and mast cells activated were significantly upregulated in the high-risk group. Based on functional analyses, the PI3K-Akt pathway was identified as a critical metabolic pathway in osteosarcoma. Additionally, we obtained three potentially effective drugs for OS: erlotinib, MP470, and WH-4-023 targeting the PI3K-Akt pathway. The expression level of ZNF37BP was significantly elevated in OS cell lines than in normal osteoblast hFOB1.19 cells, and that of ATP7A, LIPT1, AL353759.1, and AC005034.5 were decreased consider-ably in OS cell lines.Conclusion: Cuproptosis-related lncRNAs are correlated with the CAFs of osteosarcoma, and this could serve as a foundation for OS survival prediction and treatment.
C1 [Wang, Xiaoping; Xie, Chao; Lin, Lijun] Southern Med Univ, Dept Joint & Orthoped, Zhujiang Hosp, 253 GongYeDaDao Rd, Guangzhou 510282, Peoples R China.
   [Wang, Xiaoping] Southern Med Univ, Affiliated Xiaolan Hosp, Xiaolan Peoples Hosp, Dept Orthoped, Guangzhou, Peoples R China.
C3 Southern Medical University - China; Southern Medical University - China
RP Lin, LJ (通讯作者)，Southern Med Univ, Dept Joint & Orthoped, Zhujiang Hosp, 253 GongYeDaDao Rd, Guangzhou 510282, Peoples R China.
EM gost1@smu.edu.cn
FU Natural Science Founda-tion of Guangdong Guangdong Province; 
   [2022A1515010293]
FX Acknowledgement This study is financially supported by the Natural
   Science Founda-tion of Guangdong Guangdong Province (Grant no.
   2022A1515010293) .
CR Akiyama T, 2008, MOL CANCER THER, V7, P3461, DOI 10.1158/1535-7163.MCT-08-0530
   Binnewies M, 2018, NAT MED, V24, P541, DOI 10.1038/s41591-018-0014-x
   Blockhuys S, 2017, INT J MOL SCI, V18, DOI 10.3390/ijms18040871
   Brunson Jason Cory, 2020, J Open Source Softw, V5, DOI 10.21105/joss.02017
   Cangkrama M, 2022, CANCER RES, V82, P3701, DOI 10.1158/0008-5472.CAN-22-0162
   Chen CL, 2021, CANCER LETT, V500, P1, DOI 10.1016/j.canlet.2020.12.024
   Chen X, 2017, EUR J PHARMACOL, V815, P147, DOI 10.1016/j.ejphar.2017.09.003
   Chen XM, 2019, NAT REV DRUG DISCOV, V18, P99, DOI 10.1038/s41573-018-0004-1
   Corre I, 2020, CELLS-BASEL, V9, DOI 10.3390/cells9040976
   Fernandes I, 2021, INT J MOL SCI, V22, DOI 10.3390/ijms22020813
   Geeleher P, 2014, PLOS ONE, V9, DOI 10.1371/journal.pone.0107468
   Ghafouri-Fard S, 2021, BIOMED PHARMACOTHER, V135, DOI 10.1016/j.biopha.2021.111217
   Gill J, 2021, NAT REV CLIN ONCOL, V18, P609, DOI 10.1038/s41571-021-00519-8
   Jiang P, 2018, NAT MED, V24, P1550, DOI 10.1038/s41591-018-0136-1
   Li SR, 2022, SIGNAL TRANSDUCT TAR, V7, DOI 10.1038/s41392-022-01014-x
   Liberzon A, 2015, CELL SYST, V1, P417, DOI 10.1016/j.cels.2015.12.004
   Liu H, 2022, TRANSL PEDIATR, V11, P1182, DOI 10.21037/tp-22-253
   Mao XQ, 2021, MOL CANCER, V20, DOI 10.1186/s12943-021-01428-1
   Park D, 2020, CELL, V181, P486, DOI 10.1016/j.cell.2020.03.013
   Park EG, 2022, BRIEF BIOINFORM, V23, DOI 10.1093/bib/bbab504
   Qian H, 2021, FRONT CELL DEV BIOL, V9, DOI 10.3389/fcell.2021.673827
   Sahai E, 2020, NAT REV CANCER, V20, P174, DOI 10.1038/s41568-019-0238-1
   Tsvetkov P, 2022, SCIENCE, V375, P1254, DOI 10.1126/science.abf0529
   Ugel S, 2021, ANNU REV PATHOL-MECH, V16, P93, DOI 10.1146/annurev-pathmechdis-012418-013058
   Veiga N, 2021, MOLECULES, V26, DOI 10.3390/molecules26216520
   Wang GW, 2022, FRONT GENET, V13, DOI 10.3389/fgene.2022.917935
   Yang CF, 2020, INT J MOL SCI, V21, DOI 10.3390/ijms21196985
   Zhang YM, 2022, FRONT ONCOL, V12, DOI 10.3389/fonc.2022.880459
   Zhang YM, 2021, FRONT GENET, V12, DOI 10.3389/fgene.2021.780780
   Zhao X, 2021, BIOMED ENG ONLINE, V20, DOI 10.1186/s12938-021-00860-0
   Zhou YY, 2019, NAT COMMUN, V10, DOI 10.1038/s41467-019-09234-6
NR 31
TC 5
Z9 5
U1 3
U2 7
PU ELSEVIER
PI AMSTERDAM
PA RADARWEG 29, 1043 NX AMSTERDAM, NETHERLANDS
EI 2212-1374
J9 J BONE ONCOL
JI J. Bone Oncol.
PD FEB
PY 2023
VL 38
AR 100463
DI 10.1016/j.jbo.2022.100463
EA DEC 2022
PG 13
WC Oncology
WE Science Citation Index Expanded (SCI-EXPANDED)
SC Oncology
GA 7A4VI
UT WOS:000898455400001
PM 36569351
OA Green Published, gold
DA 2023-12-20
ER

PT J
AU Chen, CL
   Shi, QY
   Xu, JH
   Ren, TT
   Huang, Y
   Guo, W
AF Chen, Chenglong
   Shi, Qianyu
   Xu, Jiuhui
   Ren, Tingting
   Huang, Yi
   Guo, Wei
TI Current progress and open challenges for applying tyrosine kinase
   inhibitors in osteosarcoma
SO CELL DEATH DISCOVERY
LA English
DT Review
ID HIGH-GRADE OSTEOSARCOMA; PHASE-II TRIAL; ADVERSE EVENTS; PD-L1
   EXPRESSION; LUNG METASTASIS; EWING SARCOMA; EMERGING ROLE; GROWTH;
   RECEPTOR; CANCER
AB Osteosarcoma (OS) is a mesenchymal-origin tumor that constitutes the most common primary malignant bone tumor. The survival rate of the patients has significantly improved since the introduction of neoadjuvant chemotherapy and extensive resection, but it has stagnated in recent 40 years. Tyrosine kinase inhibitors (TKIs) have played a key part in the treatment of malignant tumors. In advanced OS, TKIs including anlotinib, apatinib, sorafenib, etc. have significantly improved the progression-free survival of patients, while the overall survival remains unchanged. The main reason is the rapid and inevitable progress of acquired drug resistance of OS. However, as the application of TKIs in OS and other tumors is still in the exploratory phase, its drug resistance mechanism and corresponding solutions are rarely reported. Hence, in this review, we summarize knowledge of the applications of TKIs, the mechanism of TKIs resistance, and the attempts to overcome TKIs resistance in OS, which are the three potentially novel insights of TKIs in OS. Because most evidence is derived from studies using animal and cell models, we also reviewed clinical trials and related bioinformatics data available in public databases, which partially improved our understanding of TKIs applications.
C1 [Chen, Chenglong] Beijing Jishuitan Hosp, Dept Orthoped, Beijing, Peoples R China.
   [Chen, Chenglong; Shi, Qianyu; Xu, Jiuhui; Ren, Tingting; Huang, Yi; Guo, Wei] Peking Univ, Beijing Key Lab Musculoskeletal Tumor, Peoples Hosp, Beijing, Peoples R China.
   [Shi, Qianyu; Xu, Jiuhui; Ren, Tingting; Huang, Yi; Guo, Wei] Peking Univ, Musculoskeletal Tumor Ctr, Peoples Hosp, Beijing, Peoples R China.
C3 Peking University; Peking University
RP Guo, W (通讯作者)，Peking Univ, Beijing Key Lab Musculoskeletal Tumor, Peoples Hosp, Beijing, Peoples R China.; Guo, W (通讯作者)，Peking Univ, Musculoskeletal Tumor Ctr, Peoples Hosp, Beijing, Peoples R China.
EM bonetumorguo@163.com
RI Chen, Chenglong/HJY-3957-2023
OI Chen, Chenglong/0000-0001-7085-6793; Shi, Qianyu/0000-0001-7860-0143
FU National Natural Science Foundation of China [82072970, 81572633];
   Science and Technology Planning Project of Beijing [2144000026,
   2144000104]
FX This study was jointly funded by the National Natural Science Foundation
   of China (Nos. 82072970 and 81572633) and the Science and Technology
   Planning Project of Beijing (Nos. 2144000026 and 2144000104).
CR Anderson PM, 2016, PEDIATR BLOOD CANCER, V63, P1761, DOI 10.1002/pbc.26087
   Arora A, 2005, J PHARMACOL EXP THER, V315, P971, DOI 10.1124/jpet.105.084145
   Charan M, 2020, INT J CANCER, V146, P3184, DOI 10.1002/ijc.32743
   Chen CL, 2019, FEBS LETT, V593, P1089, DOI 10.1002/1873-3468.13387
   Chen CL, 2021, FRONT ONCOL, V11, DOI 10.3389/fonc.2021.620295
   Chen CL, 2021, CANCER LETT, V500, P1, DOI 10.1016/j.canlet.2020.12.024
   Chi YHBL, 2018, CLIN CANCER RES, V24, P5233, DOI 10.1158/1078-0432.CCR-17-3766
   Dev SS, 2021, FRONT PHARMACOL, V12, DOI 10.3389/fphar.2021.772510
   Duan XL, 2020, FUTURE ONCOL, V16, P1815, DOI 10.2217/fon-2019-0725
   Duffaud F, 2020, CURR TREAT OPTION ON, V21, DOI 10.1007/s11864-020-00760-w
   Duffaud F, 2019, LANCET ONCOL, V20, P120, DOI 10.1016/S1470-2045(18)30742-3
   Ebb D, 2012, J CLIN ONCOL, V30, P2545, DOI 10.1200/JCO.2011.37.4546
   Fioramonti M, 2018, SCI REP-UK, V8, DOI 10.1038/s41598-018-22469-5
   Friedlaender A, 2022, NAT REV CLIN ONCOL, V19, P51, DOI 10.1038/s41571-021-00558-1
   Gaspar N, 2021, LANCET ONCOL, V22, P1312, DOI 10.1016/S1470-2045(21)00387-9
   Gerendash BS, 2017, ONCOTARGETS THER, V10, P5053, DOI 10.2147/OTT.S145295
   Gorlick R, 1999, J CLIN ONCOL, V17, P2781, DOI 10.1200/JCO.1999.17.9.2781
   Grignani G, 2012, ANN ONCOL, V23, P508, DOI 10.1093/annonc/mdr151
   Grignani G, 2015, LANCET ONCOL, V16, P98, DOI 10.1016/S1470-2045(14)71136-2
   Guagnano V, 2012, CANCER DISCOV, V2, P1118, DOI 10.1158/2159-8290.CD-12-0210
   Hofheinz RD, 2017, CRIT REV ONCOL HEMAT, V114, P102, DOI 10.1016/j.critrevonc.2017.03.032
   Huang LL, 2020, J HEMATOL ONCOL, V13, DOI 10.1186/s13045-020-00977-0
   Huang QS, 2021, CELL ONCOL, V44, P525, DOI 10.1007/s13402-021-00598-w
   Italiano A, 2020, LANCET ONCOL, V21, P446, DOI [10.1016/51470-2045(19)30825-3, 10.1016/S1470-2045(19)30825-3]
   Ji XL, 2020, CELL DEATH DIS, V11, DOI 10.1038/s41419-019-2204-y
   Jiao QL, 2018, MOL CANCER, V17, DOI 10.1186/s12943-018-0801-5
   Juergens H, 2011, J CLIN ONCOL, V29, P4534, DOI 10.1200/JCO.2010.33.0670
   Kallus S, 2018, NANOMED-NANOTECHNOL, V14, P2632, DOI 10.1016/j.nano.2018.08.001
   Kilpatrick SE, 2001, MODERN PATHOL, V14, P1277, DOI 10.1038/modpathol.3880474
   Krug M, 2008, MINI-REV MED CHEM, V8, P1312, DOI 10.2174/138955708786369591
   Li HY, 2021, J EXP CLIN CANC RES, V40, DOI 10.1186/s13046-021-02146-8
   Liao ZC, 2020, CANCER BIOL MED, V17, P501, DOI 10.20892/j.issn.2095-3941.2019.0397
   Liao ZX, 2020, J CONTROL RELEASE, V324, P482, DOI 10.1016/j.jconrel.2020.05.043
   Ling L, 2015, MOL CANCER, V14, DOI 10.1186/s12943-015-0391-4
   Liu KS, 2017, CELL DEATH DIS, V8, DOI 10.1038/cddis.2017.422
   Liu Y, 2021, CELL PROLIFERAT, V54, DOI 10.1111/cpr.13102
   Monjazeb S, 2017, Skin Therapy Lett, V22, P5
   Neul C, 2016, TRENDS PHARMACOL SCI, V37, P904, DOI 10.1016/j.tips.2016.08.003
   Ntanasis-Stathopoulos I, 2016, CANCER INVEST, V34, P313, DOI 10.1080/07357907.2016.1206117
   Olmos D, 2010, LANCET ONCOL, V11, P129, DOI 10.1016/S1470-2045(09)70354-7
   Östman A, 2017, ADV DRUG DELIVER REV, V121, P117, DOI 10.1016/j.addr.2017.09.022
   Özvegy-Laczka C, 2005, DRUG RESIST UPDATE, V8, P15, DOI 10.1016/j.drup.2005.02.002
   Pahl JHW, 2012, CLIN CANCER RES, V18, P432, DOI 10.1158/1078-0432.CCR-11-2277
   Rikhof B, 2009, J PATHOL, V217, P469, DOI 10.1002/path.2499
   Rimassa L, 2019, CANCER TREAT REV, V77, P20, DOI 10.1016/j.ctrv.2019.05.004
   Scagliotti GV, 2013, CANCER TREAT REV, V39, P793, DOI 10.1016/j.ctrv.2013.02.001
   Schlessinger J, 2000, CELL, V103, P211, DOI 10.1016/j.cell.2010.06.011
   Scotlandi K, 2005, EUR J CANCER, V41, P1349, DOI 10.1016/j.ejca.2005.03.015
   Suehara Y, 2019, CLIN CANCER RES, V25, P6346, DOI 10.1158/1078-0432.CCR-18-4032
   Sulzbacher I, 2003, MODERN PATHOL, V16, P66, DOI 10.1097/01.MP.0000043522.76788.0A
   Tap WD, 2016, LANCET, V388, P488, DOI 10.1016/S0140-6736(16)30587-6
   Amaral AT, 2015, CLIN CANCER RES, V21, P1373, DOI 10.1158/1078-0432.CCR-14-1688
   Thomas DG, 2002, CLIN CANCER RES, V8, P788
   Tseng PC, 2022, CANCER LETT, V539, DOI 10.1016/j.canlet.2022.215712
   Wang C, 2017, CANCER LETT, V403, P271, DOI 10.1016/j.canlet.2017.06.011
   Wang GY, 2019, INT J CANCER, V145, P979, DOI 10.1002/ijc.32180
   Wang YH, 2012, J SURG ONCOL, V105, P235, DOI 10.1002/jso.22077
   Weekes D, 2016, ONCOGENE, V35, P2852, DOI 10.1038/onc.2015.344
   Werner H, 2018, MOL CANCER, V17, DOI 10.1186/s12943-018-0807-z
   Xie L, 2021, FRONT ONCOL, V11, DOI 10.3389/fonc.2021.696865
   Xie L, 2021, ONCOL LETT, V22, DOI 10.3892/ol.2021.12813
   Xie L, 2020, J IMMUNOTHER CANCER, V8, DOI 10.1136/jitc-2020-000798
   Xie L, 2019, ONCOLOGIST, V24, pE542, DOI 10.1634/theoncologist.2018-0542
   Xie L, 2018, BMC CANCER, V18, DOI 10.1186/s12885-018-4303-z
   Xu J, 2018, CLIN SARCOMA RES, V8, DOI 10.1186/s13569-018-0102-1
   Xu RY, 2022, J MOL MED, V100, P585, DOI 10.1007/s00109-022-02179-2
   Yang BS, 2021, J EXP CLIN CANC RES, V40, DOI 10.1186/s13046-021-02027-0
   Yang JL, 2011, CANCER-AM CANCER SOC, V117, P4925, DOI 10.1002/cncr.26116
   Yang ZQ, 2022, BIOCHEM PHARMACOL, V198, DOI 10.1016/j.bcp.2022.114938
   Zámecníkova A, 2014, EXPERT OPIN DRUG DIS, V9, P77, DOI 10.1517/17460441.2014.865012
   Zhang JM, 2009, NAT REV CANCER, V9, P28, DOI 10.1038/nrc2559
   Zhang L, 2018, FEBS J, V285, P1359, DOI 10.1111/febs.14416
   Zhao GS, 2018, J EXP CLIN CANC RES, V37, DOI 10.1186/s13046-018-0856-6
   Zhao SJ, 2018, CELL DEATH DIS, V9, DOI 10.1038/s41419-018-0419-y
   Zheng BX, 2018, BIOCHEM BIOPH RES CO, V495, P1695, DOI 10.1016/j.bbrc.2017.12.032
   Zinger A, 2020, ACS APPL BIO MATER, V3, P6737, DOI 10.1021/acsabm.0c00685
NR 76
TC 2
Z9 2
U1 2
U2 4
PU SPRINGERNATURE
PI LONDON
PA CAMPUS, 4 CRINAN ST, LONDON, N1 9XW, ENGLAND
EI 2058-7716
J9 CELL DEATH DISCOV
JI Cell Death Discov.
PD DEC 12
PY 2022
VL 8
IS 1
AR 488
DI 10.1038/s41420-022-01252-6
PG 9
WC Cell Biology
WE Science Citation Index Expanded (SCI-EXPANDED)
SC Cell Biology
GA 7A5QJ
UT WOS:000898510100002
PM 36509754
OA Green Published, gold
DA 2023-12-20
ER

PT J
AU Chen, ZX
   Wang, XY
   Luo, J
   Zhang, BW
   Shen, F
   Li, BB
   Yang, J
AF Chen, Zhengxiong
   Wang, Xinyu
   Luo, Jing
   Zhang, Bowen
   Shen, Fei
   Li, Binbin
   Yang, Jing
TI Synthesis and characterization of rod-like amino
   acids/nanohydroxyapatite composites to inhibit osteosarcoma
SO RSC ADVANCES
LA English
DT Article
ID HYDROXYAPATITE PARTICLE-SIZE; DEPOSITION; THREONINE; POWDER
AB In this study, rod-like hydroxyapatite (HA) with uniform morphology and controllable particle size modified by doping with two different amino acids (alanine and threonine) was synthesized by a microwave hydrothermal method. The physical and chemical properties of the composites were tested by utilizing X-ray diffraction (XRD), Fourier transform infrared spectroscopy (FTIR), general thermogravimetric analysis (TG) and scanning electron microscopy (SEM). The SEM and XRD results show that the presence of amino acids (especially threonine) can significantly reduce the aspect ratio and crystallinity of hydroxyapatite. Pure hydroxyapatite and modified hydroxyapatite doped with two different proportions of amino acids were cultured with mouse osteoblasts (MC3T3-E1) for 1, 3 and 5 days, respectively, nanohydroxyapatite modified by threonine has better biocompatibility compared with pure hydroxyapatite. The amino acid-modified hydroxyapatite samples were co-cultured with osteosarcoma cells (MG63) for 1, 4 and 7 days, respectively, and showed better inhibitory effects on osteosarcoma cells. The nanohydroxyapatite doped with amino acids could be used as a potential drug that promotes bone repair and inhibits the growth of osteosarcoma cells.
C1 [Chen, Zhengxiong; Wang, Xinyu; Luo, Jing; Zhang, Bowen; Shen, Fei; Li, Binbin] Wuhan Univ Technol, State Key Lab Adv Technol Mat Synth & Proc, Wuhan 430070, Peoples R China.
   [Wang, Xinyu] Guangdong Lab, Foshan Xianhu Lab Adv Energy Sci& Technol, Xianhu Hydrogen Valley, Foshan 528200, Peoples R China.
   [Chen, Zhengxiong; Wang, Xinyu; Luo, Jing; Zhang, Bowen; Shen, Fei; Li, Binbin] Wuhan Univ Technol, Biomed Mat & Engn Res Ctr Hubei Prov, Wuhan 430070, Peoples R China.
   [Yang, Jing] Wuhan Univ Technol, Sch Foreign Languages, Wuhan 430070, Peoples R China.
C3 Wuhan University of Technology; Advanced Energy Science & Technology
   Guangdong Laboratory; Foshan Xianhu Laboratory; Wuhan University of
   Technology; Wuhan University of Technology
RP Wang, XY; Li, BB (通讯作者)，Wuhan Univ Technol, State Key Lab Adv Technol Mat Synth & Proc, Wuhan 430070, Peoples R China.; Wang, XY (通讯作者)，Guangdong Lab, Foshan Xianhu Lab Adv Energy Sci& Technol, Xianhu Hydrogen Valley, Foshan 528200, Peoples R China.; Wang, XY; Li, BB (通讯作者)，Wuhan Univ Technol, Biomed Mat & Engn Res Ctr Hubei Prov, Wuhan 430070, Peoples R China.
EM wangxinyu@whut.edu.cn
FU National Key R&D Program of China; Foshan Xianhu Laboratory of the
   Advanced Energy Science and Technology Guangdong Laboratory; Major
   Special Projects of Technological Innovation of Hubei Province; 
   [2017YFC1103800];  [XHT2020-010];  [2017ACA168]
FX This work was supported by the National Key R&D Program of China (No.
   2017YFC1103800), the Foshan Xianhu Laboratory of the Advanced Energy
   Science and Technology Guangdong Laboratory (No. XHT2020-010) and the
   Major Special Projects of Technological Innovation of Hubei Province
   (No. 2017ACA168).
CR Cai ZW, 2019, RSC ADV, V9, P13623, DOI 10.1039/c9ra00091g
   Chen J, 2020, CERAM INT, V46, P2185, DOI 10.1016/j.ceramint.2019.09.203
   Cho JS, 2016, J BIOMED MATER RES B, V104, P422, DOI 10.1002/jbm.b.33406
   Coskuner-Weber O, 2019, J CHEM INF MODEL, V59, P871, DOI 10.1021/acs.jcim.8b00926
   Dey S, 2014, MAT SCI ENG C-MATER, V39, P336, DOI 10.1016/j.msec.2014.03.022
   Guo YG, 2015, APPL SURF SCI, V349, P538, DOI 10.1016/j.apsusc.2015.05.047
   Hou XH, 2007, J BIOMED MATER RES A, V83A, P683, DOI 10.1002/jbm.a.31276
   Joao C, 2016, MATER LETT, V185, P407, DOI 10.1016/j.matlet.2016.09.030
   Kang T, 2016, COMPOS SCI TECHNOL, V123, P232, DOI 10.1016/j.compscitech.2016.01.002
   Kuang DJ, 2019, INT J BIOL MACROMOL, V134, P838, DOI 10.1016/j.ijbiomac.2019.05.068
   Lamkhao S, 2019, SCI REP-UK, V9, DOI 10.1038/s41598-019-40488-8
   Lee WH, 2013, J BIOMED MATER RES A, V101, P873, DOI 10.1002/jbm.a.34383
   Liu GX, 2016, J AM CERAM SOC, V99, P2899, DOI 10.1111/jace.14416
   Ma YQ, 2020, COLLOID SURFACE A, V596, DOI 10.1016/j.colsurfa.2020.124740
   Mahmud K, 2010, CERAM INT, V36, P1893, DOI 10.1016/j.ceramint.2010.03.027
   Matsumoto T, 2011, MATER CHEM PHYS, V128, P495, DOI 10.1016/j.matchemphys.2011.03.045
   Mendes G.O, 2021, MICROB BIOTECHNOL, P1
   Moussa SB, 2017, J SOLID STATE CHEM, V248, P171, DOI 10.1016/j.jssc.2017.02.004
   Park SY, 2016, CRYST GROWTH DES, V16, P4318, DOI 10.1021/acs.cgd.6b00420
   Ponomareva NI, 2010, RUSS J GEN CHEM+, V80, P905, DOI 10.1134/S1070363210050063
   Saha R, 2013, BIOCHEMISTRY-US, V52, P8878, DOI 10.1021/bi401343t
   Samadikuchaksaraei A, 2016, J BIOMED MATER RES A, V104, P2001, DOI 10.1002/jbm.a.35731
   Saranya S, 2018, COLLOID SURFACE A, V538, P270, DOI 10.1016/j.colsurfa.2017.11.012
   Suntornsaratoon P, 2018, J SCI FOOD AGR, V98, P2027, DOI 10.1002/jsfa.8688
   Tao JH, 2019, P NATL ACAD SCI USA, V116, P13867, DOI 10.1073/pnas.1815654116
   Ueatrongchit T, 2011, ANAL BIOCHEM, V410, P44, DOI 10.1016/j.ab.2010.11.003
   Veiga A, 2020, ACS APPL BIO MATER, V3, P3441, DOI 10.1021/acsabm.0c00140
   Wei X, 2012, CHEM MATER, V24, P1738, DOI 10.1021/cm203355h
   Wu Z, 2019, J EUR CERAM SOC, V39, P547, DOI 10.1016/j.jeurceramsoc.2018.08.042
   Zhang GD, 2011, MATER LETT, V65, P572, DOI 10.1016/j.matlet.2010.10.078
   Zhu LF, 2019, BIOTECHNOL APPL BIOC, V66, P962, DOI 10.1002/bab.1813
NR 31
TC 4
Z9 4
U1 4
U2 11
PU ROYAL SOC CHEMISTRY
PI CAMBRIDGE
PA THOMAS GRAHAM HOUSE, SCIENCE PARK, MILTON RD, CAMBRIDGE CB4 0WF, CAMBS,
   ENGLAND
EI 2046-2069
J9 RSC ADV
JI RSC Adv.
PD DEC 12
PY 2022
VL 12
IS 55
BP 36103
EP 36114
DI 10.1039/d2ra03784j
PG 12
WC Chemistry, Multidisciplinary
WE Science Citation Index Expanded (SCI-EXPANDED)
SC Chemistry
GA 6Z8UL
UT WOS:000898044700001
PM 36545101
OA Green Published, gold
DA 2023-12-20
ER

PT J
AU Yan, BC
   Tan, J
   Chen, L
   Zhang, HF
   Ma, XH
   Qiao, YQ
   Liu, XY
AF Yan, Bangcheng
   Tan, Ji
   Chen, Lan
   Zhang, Haifeng
   Ma, Xiaohan
   Qiao, Yuqin
   Liu, Xuanyong
TI Stimuli-responsive doxorubicin-loading Zr-MOF film for time-ordered
   tumor therapy and bone regeneration
SO COMPOSITES PART B-ENGINEERING
LA English
DT Article
DE Metal-organic framework; Anti-tumor; Osteogenesis; Time-ordered;
   Stimuli-responsive
ID DRUG-DELIVERY; TITANIUM IMPLANTS; STRATEGY
AB The recurrence of bone tumors in the early stage and poor osseointegration in the late stage are the main challenges in the clinical treatment of osteosarcoma. Thus, developing a bone implant with time-ordered antitumor and osteogenic abilities may be a promising strategy for osteosarcoma therapy. Here, we constructed a NIR and H2O2 dual-responsive Zr-MOF film composed of Zr ions and ferrocene on the titanium and then loaded the anti-tumor drug doxorubicin (DOX) by electrostatic interaction. Under the stimulation of H2O2 in the tumor microenvironment, the Fe2+ in this Zr-MOF film transformed to Fe3+, which could reduce the negative charge of the Zr-MOF to release DOX. Besides, this drug-loading Zr-MOF film possessed good photothermal conversion capability, which enabled the rapid synthetic anti-tumor effect of chemotherapy and photothermal therapy in the initial stage by using NIR irradiation. In vitro results confirmed that the drug-loading Zr-MOF film exhibited good anti-tumor performance against two kinds of human osteosarcoma cells (Saos-2 and 143B cells), which could be further enhanced by using NIR irradiation, and it also showed good anti-tumor properties in vivo. On the other hand, this Zr-MOF film became super hydrophilic after tumor treatment and then promoted the adhesion and the expression of osteogenic genes (ALP, Col-I, TGF-beta, and Runx2) of bone cells. This study provides new sight into the design of bone implants with time-ordered tumor therapy and bone regeneration abilities in practical clinical applications.
C1 [Yan, Bangcheng; Tan, Ji; Zhang, Haifeng; Ma, Xiaohan; Qiao, Yuqin; Liu, Xuanyong] Chinese Acad Sci, Shanghai Inst Ceram, State Key Lab High Performance Ceram & Superfine M, Shanghai 200050, Peoples R China.
   [Yan, Bangcheng; Zhang, Haifeng; Liu, Xuanyong] Univ Chinese Acad Sci, Ctr Mat Sci & Optoelect Engn, Beijing 100049, Peoples R China.
   [Chen, Lan] Zhengzhou Univ, Sch Mat Sci & Engn, Zhengzhou 450001, Peoples R China.
   [Chen, Lan] Zhengzhou Univ, Henan Key Lab Adv Magnesium Alloy, Zhengzhou 450001, Peoples R China.
   [Chen, Lan] Zhengzhou Univ, Key Lab Mat Proc & Mold Technol, Minist Educ, Zhengzhou 450001, Peoples R China.
C3 Chinese Academy of Sciences; Shanghai Institute of Ceramics, CAS;
   Chinese Academy of Sciences; University of Chinese Academy of Sciences,
   CAS; Zhengzhou University; Zhengzhou University; Zhengzhou University
RP Tan, J; Liu, XY (通讯作者)，Chinese Acad Sci, Shanghai Inst Ceram, State Key Lab High Performance Ceram & Superfine M, Shanghai 200050, Peoples R China.
EM tanji@mail.sic.ac.cn; xyliu@mail.sic.ac.cn
FU National Key R & D Program of China [2021YFC2400500]; National Natural
   Science Foundation of China [51831011]; Science and Technology
   Commission of Shanghai Municipality [20ZR1465100]; Postdoctoral Science
   Foundation of China [2021M693260]
FX Financial support from the National Key R & D Program of China
   (2021YFC2400500) , National Natural Science Foundation of China
   (51831011) , Science and Technology Commission of Shanghai Municipality
   (20ZR1465100) , Postdoctoral Science Foundation of China (2021M693260) .
CR Blackburn G, 2013, J MATER CHEM B, V1, P1519, DOI 10.1039/c3tb00536d
   Cai GR, 2017, ANGEW CHEM INT EDIT, V56, P563, DOI 10.1002/anie.201610914
   Cao SJ, 2020, COMPOS PART B-ENG, V202, DOI 10.1016/j.compositesb.2020.108445
   Chen ZX, 2022, ACS BIOMATER SCI ENG, V8, P2321, DOI 10.1021/acsbiomaterials.2c00368
   Deng Z, 2020, SMALL, V16, DOI 10.1002/smll.202002699
   Deng Z, 2020, ACS APPL MATER INTER, V12, P20321, DOI 10.1021/acsami.0c06648
   Farzin A, 2017, MAT SCI ENG C-MATER, V70, P21, DOI 10.1016/j.msec.2016.08.060
   Gao LL, 2021, ENERGY ENVIRON MATER, V4, P392, DOI 10.1002/eem2.12112
   Geetha M, 2009, PROG MATER SCI, V54, P397, DOI 10.1016/j.pmatsci.2008.06.004
   Geiger WE, 2007, ORGANOMETALLICS, V26, P5738, DOI 10.1021/om700558k
   Gu HB, 2018, COORDIN CHEM REV, V364, P51, DOI 10.1016/j.ccr.2018.03.013
   He MM, 2022, COMPOS PART B-ENG, V246, DOI 10.1016/j.compositesb.2022.110266
   Huang ZY, 2021, ADV THER-GERMANY, V4, DOI 10.1002/adtp.202000212
   Ishak NF, 2017, CERAM INT, V43, P915, DOI 10.1016/j.ceramint.2016.10.044
   Jing ZH, 2021, BIOACT MATER, V6, P4542, DOI 10.1016/j.bioactmat.2021.05.007
   Kwon YS, 2018, J BIOMATER APPL, V33, P205, DOI 10.1177/0885328218786873
   Le Guéhennec L, 2007, DENT MATER, V23, P844, DOI 10.1016/j.dental.2006.06.025
   Lin CX, 2020, RSC ADV, V10, P3084, DOI 10.1039/c9ra05741b
   Liu XY, 2004, MAT SCI ENG R, V47, P49, DOI 10.1016/j.mser.2004.11.001
   Lorenzetti M, 2015, J BIOMATER APPL, V30, P71, DOI 10.1177/0885328215569091
   Lotz EM, 2016, J BIOMED MATER RES A, V104, P3137, DOI 10.1002/jbm.a.35852
   Maher S, 2017, ACS APPL MATER INTER, V9, P29562, DOI 10.1021/acsami.7b09916
   Noyhouzer T, 2016, LANGMUIR, V32, P4169, DOI 10.1021/acs.langmuir.6b00511
   Oates CJ, 2011, MATERIALS, V4, P893, DOI 10.3390/ma4050893
   Ouyang LP, 2018, COLLOID SURFACE B, V163, P175, DOI 10.1016/j.colsurfb.2017.12.045
   Sulkowska A, 2007, J MOL STRUCT, V834, P162, DOI 10.1016/j.molstruc.2006.10.058
   Toffoli A, 2020, MAT SCI ENG C-MATER, V107, DOI 10.1016/j.msec.2019.110250
   Verron E, 2014, DRUG DISCOV TODAY, V19, P1419, DOI 10.1016/j.drudis.2014.04.004
   Wang DH, 2018, ADV SCI, V5, DOI 10.1002/advs.201700782
   Wang DH, 2017, MATER TODAY, V20, P238, DOI 10.1016/j.mattod.2017.05.001
   Wang LY, 2019, ACS BIOMATER SCI ENG, V5, P6414, DOI 10.1021/acsbiomaterials.9b00497
   Wang S, 2017, POLYM CHEM-UK, V8, P682, DOI 10.1039/c6py01961g
   Wang X, 2021, ACTA BIOMATER, V135, P342, DOI 10.1016/j.actbio.2021.08.022
   Zhang C, 2016, ANGEW CHEM INT EDIT, V55, P2101, DOI 10.1002/anie.201510031
   Zhang M, 2019, ADV HEALTHC MATER, V8, DOI 10.1002/adhm.201901031
   Zhang WX, 2019, MAT SCI ENG C-MATER, V102, P458, DOI 10.1016/j.msec.2019.04.025
   Zou WJ, 2022, COMPOS PART B-ENG, V234, DOI 10.1016/j.compositesb.2022.109707
NR 37
TC 5
Z9 5
U1 48
U2 54
PU ELSEVIER SCI LTD
PI OXFORD
PA THE BOULEVARD, LANGFORD LANE, KIDLINGTON, OXFORD OX5 1GB, OXON, ENGLAND
SN 1359-8368
EI 1879-1069
J9 COMPOS PART B-ENG
JI Compos. Pt. B-Eng.
PD FEB 1
PY 2023
VL 250
AR 110452
DI 10.1016/j.compositesb.2022.110452
EA DEC 2022
PG 10
WC Engineering, Multidisciplinary; Materials Science, Composites
WE Science Citation Index Expanded (SCI-EXPANDED)
SC Engineering; Materials Science
GA G9OS7
UT WOS:000992369400001
DA 2023-12-20
ER

PT J
AU Liu, ZY
   Liu, BF
   Feng, CY
   Li, CB
   Wang, H
   Zhang, HX
   Liu, P
   Li, ZH
   He, SS
   Tu, C
AF Liu, Zhongyue
   Liu, Binfeng
   Feng, Chengyao
   Li, Chenbei
   Wang, Hua
   Zhang, Haixia
   Liu, Ping
   Li, Zhihong
   He, Shasha
   Tu, Chao
TI Molecular characterization of immunogenic cell death indicates prognosis
   and tumor microenvironment infiltration in osteosarcoma
SO FRONTIERS IN IMMUNOLOGY
LA English
DT Article
DE immunogenic cell death; osteosarcoma; molecular characteristics; tumor
   microenvironment infiltration; prognosis
ID DOXORUBICIN; EXPRESSION
AB IntroductionOsteosarcoma (OS) is a highly aggressive bone malignancy with a poor prognosis, mainly in children and adolescents. Immunogenic cell death (ICD) is classified as a type of programmed cell death associated with the tumor immune microenvironment, prognosis, and immunotherapy. However, the feature of the ICD molecular subtype and the related tumor microenvironment (TME) and immune cell infiltration has not been carefully investigated in OS. MethodsThe ICD-related genes were extracted from previous studies, and the RNA expression profiles and corresponding data of OS were downloaded from The Cancer Genome Atlas and Gene Expression Omnibus database. The ICD-related molecular subtypes were classed by the "ConsensusclusterPlus" package and the construction of ICD-related signatures through univariate regression analysis. ROC curves, independent analysis, and internal validation were used to evaluate signature performance. Moreover, a series of bioinformatic analyses were used for Immunotherapy efficacy, tumor immune microenvironments, and chemotherapeutic drug sensitivity between the high- and low-risk groups. ResultsHerein, we identified two ICD-related subtypes and found significant heterogeneity in clinical prognosis, TME, and immune response signaling among distinct ICD subtypes. Subsequently, a novel ICD-related prognostic signature was developed to determine its predictive performance in OS. Also, a highly accurate nomogram was then constructed to improve the clinical applicability of the novel ICD-related signature. Furthermore, we observed significant correlations between ICD risk score and TME, immunotherapy response, and chemotherapeutic drug sensitivity. Notably, the in vitro experiments further verified that high GALNT14 expression is closely associated with poor prognosis and malignant progress of OS. DiscussionHence, we identified and validated that the novel ICD-related signature could serve as a promising biomarker for the OS's prognosis, chemotherapy, and immunotherapy response prediction, providing guidance for personalized and accurate immunotherapy strategies for OS.
C1 [Liu, Zhongyue; Liu, Binfeng; Feng, Chengyao; Li, Chenbei; Wang, Hua; Li, Zhihong; Tu, Chao] Cent South Univ, Dept Orthopaed, Xiangya Hosp 2, Changsha, Hunan, Peoples R China.
   [Liu, Zhongyue; Liu, Binfeng; Feng, Chengyao; Li, Chenbei; Wang, Hua; Li, Zhihong; Tu, Chao] Cent South Univ, Hunan Key Lab Tumor Models & Individualized Med, Xiangya Hosp 2, Changsha, Hunan, Peoples R China.
   [Zhang, Haixia; Liu, Ping; He, Shasha] Cent South Univ, Dept Oncol, Xiangya Hosp 2, Changsha, Hunan, Peoples R China.
C3 Central South University; Central South University; Central South
   University
RP Tu, C (通讯作者)，Cent South Univ, Dept Orthopaed, Xiangya Hosp 2, Changsha, Hunan, Peoples R China.; Tu, C (通讯作者)，Cent South Univ, Hunan Key Lab Tumor Models & Individualized Med, Xiangya Hosp 2, Changsha, Hunan, Peoples R China.; He, SS (通讯作者)，Cent South Univ, Dept Oncol, Xiangya Hosp 2, Changsha, Hunan, Peoples R China.
EM heshasha611@csu.edu.cn; tuchao@csu.edu.cn
FU National Natural Foundation of China; Hunan Provincial Natural Science
   Foundation of China; Science and Technology Development Fund Guided by
   Central Government; Hunan Provincial Administration of Traditional
   Chinese Medicine Project; Scientific Research Program of Hunan
   Provincial Health Commission; Rehabilitation Project of Hunan Disabled
   Persons' Federation;  [82272664];  [81902745];  [2022JJ30843]; 
   [2021Szvup169];  [D2022117];  [B202304077077];  [2022XK0215]
FX Funding This work was supported by the National Natural Foundation of
   China (82272664, 81902745), Hunan Provincial Natural Science Foundation
   of China (2022JJ30843), the Science and Technology Development Fund
   Guided by Central Government (2021Szvup169), Hunan Provincial
   Administration of Traditional Chinese Medicine Project (D2022117), the
   Scientific Research Program of Hunan Provincial Health Commission
   (B202304077077), and the Rehabilitation Project of Hunan Disabled
   Persons' Federation (2022XK0215).
CR Ahmed A, 2020, MOL ONCOL, V14, P2994, DOI 10.1002/1878-0261.12851
   Amaravadi RK, 2019, CANCER DISCOV, V9, P1167, DOI 10.1158/2159-8290.CD-19-0292
   Ballatori SE, 2016, SIGNAL TRANSDUCT TAR, V1, DOI 10.1038/sigtrans.2016.1
   Barrett T, 2013, NUCLEIC ACIDS RES, V41, pD991, DOI 10.1093/nar/gks1193
   Boro A, 2012, INT J CANCER, V131, P2153, DOI 10.1002/ijc.27472
   Casali PG, 2018, ANN ONCOL, V29, P79, DOI 10.1093/annonc/mdy310
   Casares N, 2005, J EXP MED, V202, P1691, DOI 10.1084/jem.20050915
   de Visser KE, 2005, CANCER CELL, V7, P411, DOI 10.1016/j.ccr.2005.04.014
   Galluzzi L, 2020, J IMMUNOTHER CANCER, V8, DOI 10.1136/jitc-2019-000337
   Garg AD, 2016, ONCOIMMUNOLOGY, V5, DOI 10.1080/2162402X.2015.1069938
   Hänzelmann S, 2013, BMC BIOINFORMATICS, V14, DOI 10.1186/1471-2105-14-7
   Hallen LC, 2007, J INTERF CYTOK RES, V27, P675, DOI 10.1089/jir.2007.0021
   Harrison DJ, 2018, EXPERT REV ANTICANC, V18, P39, DOI 10.1080/14737140.2018.1413939
   Havel JJ, 2019, NAT REV CANCER, V19, P133, DOI 10.1038/s41568-019-0116-x
   He R, 2022, FRONT MED-LAUSANNE, V9, DOI 10.3389/fmed.2022.845271
   Hinshaw DC, 2019, CANCER RES, V79, P4557, DOI 10.1158/0008-5472.CAN-18-3962
   Iasonos A, 2008, J CLIN ONCOL, V26, P1364, DOI 10.1200/JCO.2007.12.9791
   Iwamoto Y, 2009, J ORTHOP SCI, V14, P397, DOI 10.1007/s00776-009-1347-6
   Krysko DV, 2012, NAT REV CANCER, V12, P860, DOI 10.1038/nrc3380
   Lei T, 2021, CANCER SCI, V112, P4785, DOI 10.1111/cas.15131
   Li HW, 2021, FUTURE ONCOL, V18, P149, DOI 10.2217/fon-2021-0883
   Lilienthal I, 2020, INT J MOL SCI, V21, DOI 10.3390/ijms21186885
   Lindsey BA, 2017, RHEUMATOL THER, V4, P25, DOI 10.1007/s40744-016-0050-2
   Liu JJ, 2013, ONCOTARGETS THER, V6, P593, DOI 10.2147/OTT.S41351
   Maeser D, 2021, BRIEF BIOINFORM, V22, DOI 10.1093/bib/bbab260
   da Costa MEM, 2019, CANCERS, V11, DOI 10.3390/cancers11070997
   Meltzer PS, 2021, NEW ENGL J MED, V385, P2066, DOI 10.1056/NEJMra2103423
   Pettke A, 2016, ANTI-CANCER DRUG, V27, P1001, DOI 10.1097/CAD.0000000000000418
   Philip M, 2022, NAT REV IMMUNOL, V22, P209, DOI 10.1038/s41577-021-00574-3
   Qi L, 2021, FRONT GENET, V12, DOI 10.3389/fgene.2021.773373
   Qin F, 2020, J CELL PHYSIOL, V235, P4734, DOI 10.1002/jcp.29351
   Qin JZ, 2017, CELL DEATH DIS, V8, DOI 10.1038/cddis.2016.473
   Rickel K, 2017, BONE, V102, P69, DOI 10.1016/j.bone.2016.10.017
   Ritchie ME, 2015, NUCLEIC ACIDS RES, V43, DOI 10.1093/nar/gkv007
   Rooney MS, 2015, CELL, V160, P48, DOI 10.1016/j.cell.2014.12.033
   Sadykova LR, 2020, CANCER INVEST, V38, P259, DOI 10.1080/07357907.2020.1768401
   Sayles LC, 2019, CANCER DISCOV, V9, P46, DOI 10.1158/2159-8290.CD-17-1152
   Seager R J, 2017, Converg Sci Phys Oncol, V3, DOI 10.1088/2057-1739/aa7e86
   Shi CC, 2022, CLIN TRANSL MED, V12, DOI 10.1002/ctm2.750
   Song KH, 2016, NAT COMMUN, V7, DOI 10.1038/ncomms13796
   Song W, 2021, ONCOIMMUNOLOGY, V10, DOI 10.1080/2162402X.2021.1987636
   Tian HN, 2015, MOL CARCINOGEN, V54, P1159, DOI 10.1002/mc.22186
   Tu C, 2020, CELL PROLIFERAT, V53, DOI 10.1111/cpr.12887
   Turley SJ, 2015, NAT REV IMMUNOL, V15, P669, DOI 10.1038/nri3902
   Wang H, 2020, MOL THER-NUCL ACIDS, V19, P218, DOI 10.1016/j.omtn.2019.10.039
   Wang XW, 2021, FRONT IMMUNOL, V12, DOI 10.3389/fimmu.2021.781466
   Wu T, 2017, CANCER LETT, V387, P61, DOI 10.1016/j.canlet.2016.01.043
   Xie L, 2020, J IMMUNOTHER CANCER, V8, DOI 10.1136/jitc-2020-000798
   Xu YC, 2022, PATHOL RES PRACT, V233, DOI 10.1016/j.prp.2022.153856
   Yang JQ, 2022, FRONT IMMUNOL, V13, DOI 10.3389/fimmu.2022.994034
   Yang MK, 2021, INT IMMUNOPHARMACOL, V96, DOI 10.1016/j.intimp.2021.107799
   Yang WJ, 2020, ACS NANO, V14, P620, DOI 10.1021/acsnano.9b07212
   Yoshihara K, 2013, NAT COMMUN, V4, DOI 10.1038/ncomms3612
   Zhang CH, 2021, EXPERT REV MOL DIAGN, V21, P235, DOI 10.1080/14737159.2021.1874922
   Zhou CZ, 2021, FRONT IMMUNOL, V12, DOI 10.3389/fimmu.2021.634741
NR 55
TC 2
Z9 2
U1 2
U2 9
PU FRONTIERS MEDIA SA
PI LAUSANNE
PA AVENUE DU TRIBUNAL FEDERAL 34, LAUSANNE, CH-1015, SWITZERLAND
SN 1664-3224
J9 FRONT IMMUNOL
JI Front. Immunol.
PD DEC 9
PY 2022
VL 13
AR 1071636
DI 10.3389/fimmu.2022.1071636
PG 19
WC Immunology
WE Science Citation Index Expanded (SCI-EXPANDED)
SC Immunology
GA 7E8KG
UT WOS:000901408900001
PM 36569869
OA gold, Green Published
DA 2023-12-20
ER

PT J
AU Simpson, S
   Rizvanov, AA
   Jeyapalan, JN
   de Brot, S
   Rutland, CS
AF Simpson, Siobhan
   Rizvanov, Albert A. A.
   Jeyapalan, Jennie N. N.
   de Brot, Simone
   Rutland, Catrin S. S.
TI Canine osteosarcoma in comparative oncology: Molecular mechanisms
   through to treatment discovery
SO FRONTIERS IN VETERINARY SCIENCE
LA English
DT Review
DE bone cancer; canine; genes; human; osteosarcoma; protein; treatment
ID HIGH-GRADE OSTEOSARCOMA; MURAMYL TRIPEPTIDE; APPENDICULAR OSTEOSARCOMA;
   GENE-EXPRESSION; MATRIX METALLOPROTEINASE-3; CHROMOSOMAL INSTABILITY;
   GENOMIC INSTABILITY; NEGATIVE REGULATOR; PROTEIN EXPRESSION;
   GLUCOSE-TRANSPORT
AB Cancer is a leading cause of non-communicable morbidity and mortality throughout the world, similarly, in dogs, the most frequent cause of mortality is tumors. Some types of cancer, including osteosarcoma (OSA), occur at much higher rates in dogs than people. Dogs therefore not only require treatment themselves but can also act as an effective parallel patient population for the human disease equivalent. It should be noted that although there are many similarities between canine and human OSA, there are also key differences and it is important to research and highlight these features. Despite progress using chorioallantoic membrane models, 2D and 3D in vitro models, and rodent OSA models, many more insights into the molecular and cellular mechanisms, drug development, and treatment are being discovered in a variety of canine OSA patient populations.
C1 [Simpson, Siobhan; Rizvanov, Albert A. A.; Jeyapalan, Jennie N. N.; de Brot, Simone; Rutland, Catrin S. S.] Univ Nottingham, Fac Med & Hlth Sci, Sch Vet Med & Sci, Nottingham, England.
   [Rizvanov, Albert A. A.] Kazan Fed Univ, Inst Fundamental Med & Biol, Kazan, Russia.
   [Jeyapalan, Jennie N. N.] Univ Nottingham, Biodiscovery Inst, Fac Med & Hlth Sci, Nottingham, England.
   [de Brot, Simone] Univ Bern, Inst Anim Pathol, Comparat Pathol Platform COMPATH, Bern, Switzerland.
C3 University of Nottingham; Kazan Federal University; University of
   Nottingham; University of Bern
RP Rutland, CS (通讯作者)，Univ Nottingham, Fac Med & Hlth Sci, Sch Vet Med & Sci, Nottingham, England.
EM catrin.rutland@nottingham.ac.uk
RI Rizvanov, Albert/H-4486-2013
OI Rizvanov, Albert/0000-0002-9427-5739; Rutland,
   Catrin/0000-0002-2009-4898
CR Adiguzel M, 2016, INDIAN J EXP BIOL, V54, P175
   Advaxis, 2021, OS THERAPIES ANNOUNC
   Al-Romaih K, 2003, CANCER GENET CYTOGEN, V144, P91, DOI 10.1016/S0165-4608(02)00929-9
   Anfinsen KP, 2011, CAN J VET RES, V75, P209
   [Anonymous], 2005, CANC MANAG, DOI DOI 10.1002/9780470994887
   ASANO T, 1993, J IMMUNOTHER, V14, P286, DOI 10.1097/00002371-199311000-00006
   Bacci G, 2008, J SURG ONCOL, V98, P415, DOI 10.1002/jso.21140
   Baehs S, 2009, CANCER LETT, V276, P152, DOI 10.1016/j.canlet.2008.11.003
   Balke Maurice, 2010, BMC Res Notes, V3, P58, DOI 10.1186/1756-0500-3-58
   BERLIN O, 1993, CANCER RES, V53, P4890
   Bielack SS, 2002, J CLIN ONCOL, V20, P776, DOI 10.1200/JCO.20.3.776
   Bramhall SR, 2002, BRIT J CANCER, V87, P161, DOI 10.1038/sj.bjc.6600446
   Brown DC, 2015, PAIN, V156, P1018, DOI 10.1097/j.pain.0000000000000115
   Calboli FCF, 2008, GENETICS, V179, P593, DOI 10.1534/genetics.107.084954
   Calcoen D, 2015, NAT REV DRUG DISCOV, V14, P161, DOI 10.1038/nrd4570
   Carter SL, 2006, NAT GENET, V38, P1043, DOI 10.1038/ng1861
   Chaddad H, 2017, EXP CELL RES, V360, P138, DOI 10.1016/j.yexcr.2017.08.035
   Chen X, 2014, CELL REP, V7, P104, DOI 10.1016/j.celrep.2014.03.003
   Chen Y, 2007, CHINESE MED J-PEKING, V120, P1766, DOI 10.1097/00029330-200710020-00007
   Cheng M, 2018, EUR J PHARMACOL, V840, P1, DOI 10.1016/j.ejphar.2018.09.032
   Chiappetta C, 2017, ONCOTARGET, V8, P80416, DOI 10.18632/oncotarget.19010
   Chulpanova DS, 2020, INT J MOL SCI, V21, DOI 10.3390/ijms21114118
   Dailey DD, 2021, FRONT VET SCI, V8, DOI 10.3389/fvets.2021.637622
   Das S, 2021, COMMUN BIOL, V4, DOI 10.1038/s42003-021-02683-0
   de Bruin EC, 2014, SCIENCE, V346, P251, DOI 10.1126/science.1253462
   Dellinger TH, 2012, GYNECOL ONCOL, V126, P259, DOI 10.1016/j.ygyno.2012.04.026
   Deryugina EI, 2008, METHOD ENZYMOL, V444, P21, DOI 10.1016/S0076-6879(08)02802-4
   DORFMAN HD, 1995, CANCER, V75, P203, DOI 10.1002/1097-0142(19950101)75:1+<203::AID-CNCR2820751308>3.0.CO;2-V
   Du J, 2018, CANCER CHEMOTH PHARM, V81, P1111, DOI 10.1007/s00280-018-3584-x
   Edmunds Grace L, 2021, Canine Med Genet, V8, P2, DOI 10.1186/s40575-021-00100-7
   Egenvall A, 2007, CAN J VET RES, V71, P292
   Fenger JM, 2014, ILAR J, V55, P69, DOI 10.1093/ilar/ilu009
   Finan C, 2017, SCI TRANSL MED, V9, DOI 10.1126/scitranslmed.aag1166
   Flint AE, 2004, VET PATHOL, V41, P291, DOI 10.1354/vp.41-3-291
   Floris M, 2018, TRENDS GENET, V34, P558, DOI 10.1016/j.tig.2018.04.004
   Forman DBF., 2014, Cancer Incidence in Five Continents Volume X: IARC Scientific Publication No. 164
   Fray MJ, 2003, J MED CHEM, V46, P3514, DOI 10.1021/jm0308038
   Frimberger AE, 2016, J AM ANIM HOSP ASSOC, V52, P149, DOI 10.5326/JAAHA-MS-6315
   Galanos P, 2016, NAT CELL BIOL, V18, P777, DOI 10.1038/ncb3378
   Gardner HL, 2019, COMMUN BIOL, V2, DOI 10.1038/s42003-019-0487-2
   Gilazieva Z, 2020, CANCERS, V12, DOI 10.3390/cancers12102727
   Grosse N, 2014, BMC CANCER, V14, DOI 10.1186/1471-2407-14-203
   Guruharsha KG, 2012, NAT REV GENET, V13, P654, DOI 10.1038/nrg3272
   Hall CL, 2010, CANCER RES, V70, P9916, DOI 10.1158/0008-5472.CAN-10-0440
   Hsieh SY, 2004, ONCOGENE, V23, P9183, DOI 10.1038/sj.onc.1208138
   Huang JF, 2016, J BUON, V21, P235
   Ithimakin S, 2013, CANCER RES, V73, P1635, DOI 10.1158/0008-5472.CAN-12-3349
   JACKS T, 1994, CURR BIOL, V4, P1, DOI 10.1016/S0960-9822(00)00002-6
   Jackson JG, 2012, CANCER CELL, V21, P793, DOI 10.1016/j.ccr.2012.04.027
   Jansson M, 2014, J ANIM BREED GENET, V131, P153, DOI 10.1111/jbg.12060
   Jiang CY, 2018, BIOCHEM BIOPH RES CO, V503, P1178, DOI 10.1016/j.bbrc.2018.06.123
   Kapalczynska M, 2018, ARCH MED SCI, V14, P910, DOI 10.5114/aoms.2016.63743
   Karlsson EK, 2013, GENOME BIOL, V14, DOI 10.1186/gb-2013-14-12-r132
   Khanna C, 2001, CANCER RES, V61, P3750
   Kirpensteijn J, 2008, VET SURG, V37, P454, DOI 10.1111/j.1532-950X.2008.00407.x
   Klein MJ, 2006, AM J CLIN PATHOL, V125, P555, DOI 10.1309/UC6KQHLD9LV2KENN
   KLEINERMAN ES, 1995, AM J CLIN ONCOL-CANC, V18, P93, DOI 10.1097/00000421-199504000-00001
   KLEINERMAN ES, 1992, CANCER IMMUNOL IMMUN, V34, P211, DOI 10.1007/BF01741788
   Klepper J, 2003, EUR J PEDIATR, V162, P84, DOI 10.1007/s00431-002-1112-8
   Kubo T, 2015, CLIN ORTHOP RELAT R, V473, P305, DOI 10.1007/s11999-014-3910-5
   Kurzman ID, 1995, CLIN CANCER RES, V1, P1595
   Le MTN, 2011, PLOS GENET, V7, DOI 10.1371/journal.pgen.1002242
   Lee DF, 2015, CELL, V161, P240, DOI 10.1016/j.cell.2015.02.045
   Lee EJ, 2009, INT J CANCER, V124, P287, DOI 10.1002/ijc.23913
   LEE EYHP, 1992, NATURE, V359, P288, DOI 10.1038/359288a0
   Lenffer J, 2006, NUCLEIC ACIDS RES, V34, pD599, DOI 10.1093/nar/gkj152
   Leonardi L, 2021, CELLS-BASEL, V10, DOI 10.3390/cells10020428
   Leonardo L, 2018, RES VET SCI, V117, P133, DOI 10.1016/j.rvsc.2017.12.002
   Letko A, 2021, GENES-BASEL, V12, DOI 10.3390/genes12121964
   Lin Carol H., 2013, Sarcoma, V2013, P147541, DOI 10.1155/2013/147541
   Liu DP, 2010, ONCOGENE, V29, P949, DOI 10.1038/onc.2009.376
   Loenarz C, 2011, EMBO REP, V12, P63, DOI 10.1038/embor.2010.170
   Lopez CM, 2018, PLOS ONE, V13, DOI 10.1371/journal.pone.0190086
   Louters LL, 2010, J MED TOXICOL, V6, P100, DOI 10.1007/s13181-010-0072-z
   MACEWEN EG, 1989, JNCI-J NATL CANCER I, V81, P935, DOI 10.1093/jnci/81.12.935
   Man TK, 2004, BMC CANCER, V4, DOI 10.1186/1471-2407-4-45
   Maniscalco L, 2015, VET J, V205, P272, DOI 10.1016/j.tvjl.2014.09.005
   Manjunathan R, 2015, BIOL PROCED ONLINE, V17, DOI 10.1186/s12575-015-0022-x
   Marsden CD, 2016, P NATL ACAD SCI USA, V113, P152, DOI 10.1073/pnas.1512501113
   Martins-Neves SR, 2012, BMC CANCER, V12, DOI 10.1186/1471-2407-12-139
   Mason NJ, 2016, CLIN CANCER RES, V22, P4380, DOI 10.1158/1078-0432.CCR-16-0088
   Massimini M, 2021, FRONT VET SCI, V8, DOI 10.3389/fvets.2021.722432
   McCleese JK, 2013, VET COMP ONCOL, V11, P124, DOI 10.1111/j.1476-5829.2011.00309.x
   McNeill CJ, 2007, VET COMP ONCOL, V5, P90, DOI 10.1111/j.1476-5829.2006.00116.x
   Melnikova VO, 2006, PIGM CELL RES, V19, P395, DOI 10.1111/j.1600-0749.2006.00331.x
   Meyers PA, 2008, J CLIN ONCOL, V26, P633, DOI 10.1200/JCO.2008.14.0095
   Millanta F, 2012, J COMP PATHOL, V147, P153, DOI 10.1016/j.jcpa.2012.02.003
   Mirabello L, 2011, CANCER CAUSE CONTROL, V22, P899, DOI 10.1007/s10552-011-9763-2
   Mirabello L, 2009, INT J CANCER, V125, P229, DOI 10.1002/ijc.24320
   Mirabello L, 2009, CANCER-AM CANCER SOC, V115, P1531, DOI 10.1002/cncr.24121
   MISDORP W, 1979, JNCI-J NATL CANCER I, V62, P537, DOI 10.1093/jnci/62.3.537
   Moore AS, 2007, J VET INTERN MED, V21, P783, DOI 10.1892/0891-6640(2007)21[783:DABFTT]2.0.CO;2
   Morello E, 2011, VET J, V189, P268, DOI 10.1016/j.tvjl.2010.08.014
   Mueller F, 2007, ANTICANCER RES, V27, P155
   Musser ML, 2021, CAN J VET RES, V85, P68
   Nelson MR, 2015, NAT GENET, V47, P856, DOI 10.1038/ng.3314
   Novello C, 2013, INT J ONCOL, V42, P667, DOI 10.3892/ijo.2012.1717
   O'Donoghue LE, 2010, BMC CANCER, V10, DOI 10.1186/1471-2407-10-506
   Ognjanovic S, 2012, CANCER-AM CANCER SOC, V118, P1387, DOI 10.1002/cncr.26390
   OMIA, 2022, FACULTY VET SCI
   Onda M, 1996, CANCER-AM CANCER SOC, V77, P71, DOI 10.1002/(SICI)1097-0142(19960101)77:1<71::AID-CNCR13>3.0.CO;2-5
   Ostrander EA, 2000, TRENDS GENET, V16, P117, DOI 10.1016/S0168-9525(99)01958-7
   Page R, 2016, J VET INTERN MED, V30, P527, DOI 10.1111/jvim.13916
   Pang LY, 2014, BMC VET RES, V10, DOI 10.1186/s12917-014-0184-9
   Paoloni M, 2009, BMC GENOMICS, V10, DOI 10.1186/1471-2164-10-625
   Park SH, 2011, BIOGERONTOLOGY, V12, P565, DOI 10.1007/s10522-011-9355-2
   Parker HG, 2004, SCIENCE, V304, P1160, DOI 10.1126/science.1097406
   Parkin DM, 2010, INT J CANCER, V127, P2918, DOI 10.1002/ijc.25517
   Paul SM, 2010, NAT REV DRUG DISCOV, V9, P203, DOI 10.1038/nrd3078
   Phillips JC, 2010, GENOMICS, V96, P220, DOI 10.1016/j.ygeno.2010.07.002
   Poos K, 2014, DATABASE-OXFORD, DOI 10.1093/database/bau042
   Ragland BD, 2002, LAB INVEST, V82, P365, DOI 10.1038/labinvest.3780431
   Rainusso N, 2012, CANCER GENE THER, V19, P212, DOI 10.1038/cgt.2011.83
   Raposo-Ferreira TMM, 2016, VET PATHOL, V53, P1154, DOI 10.1177/0300985816643367
   Reddy KIA, 2015, BONE JOINT J, V97B, P115, DOI 10.1302/0301-620X.97B1.33924
   Regan DP, 2022, CLIN CANCER RES, V28, P662, DOI 10.1158/1078-0432.CCR-21-2105
   Ru G, 1998, VET J, V156, P31, DOI 10.1016/S1090-0233(98)80059-2
   Rufino AT, 2013, J CELL BIOCHEM, V114, P1879, DOI 10.1002/jcb.24532
   Rutland CS, 2021, FRONT VET SCI, V8, DOI 10.3389/fvets.2021.704598
   Sadykova LR, 2020, CANCER INVEST, V38, P259, DOI 10.1080/07357907.2020.1768401
   Sakthikumar S, 2018, CANCER RES, V78, P3421, DOI 10.1158/0008-5472.CAN-17-3558
   Sándor S, 2019, FRONT GENET, V10, DOI 10.3389/fgene.2019.00948
   Sarver AL, 2013, ORPHANET J RARE DIS, V8, DOI 10.1186/1750-1172-8-7
   Savage SA, 2013, NAT GENET, V45, P799, DOI 10.1038/ng.2645
   Scott MC, 2016, DIS MODEL MECH, V9, P1435, DOI 10.1242/dmm.026849
   Selvarajah GT, 2013, CELL STRESS CHAPERON, V18, P607, DOI 10.1007/s12192-013-0414-2
   Selvarajah GT, 2012, VET J, V193, P412, DOI 10.1016/j.tvjl.2012.02.009
   Selvarajah GT, 2009, MOL CANCER, V8, DOI 10.1186/1476-4598-8-72
   Shahi MH, 2015, PLOS ONE, V10, DOI 10.1371/journal.pone.0131006
   Shimozaki S, 2016, ONCOTARGET, V7, P77038, DOI 10.18632/oncotarget.12781
   Shuralyova I, 2004, AM J PHYSIOL-HEART C, V286, pH627, DOI 10.1152/ajpheart.00639.2003
   Siegel R, 2013, CA-CANCER J CLIN, V63, P11, DOI 10.3322/caac.21166
   Siegel RL, 2021, CA-CANCER J CLIN, V71, P7, DOI [10.3322/caac.21254, 10.3322/caac.20073, 10.3322/caac.20006, 10.3322/caac.21654, 10.3322/caac.21332, 10.3322/caac.21551, 10.3322/caac.21601, 10.3322/caac.21387]
   Simpson S, 2020, CANCERS, V12, DOI 10.3390/cancers12092405
   Simpson S, 2017, ACTA VET SCAND, V59, DOI 10.1186/s13028-017-0341-9
   SPODNICK GJ, 1992, J AM VET MED ASSOC, V200, P995
   SRIVASTAVA S, 1990, NATURE, V348, P747, DOI 10.1038/348747a0
   Stinco G, 2008, J DERMATOL, V35, P154, DOI 10.1111/j.1346-8138.2008.00436.x
   STRAW RC, 1991, J VET INTERN MED, V5, P205, DOI 10.1111/j.1939-1676.1991.tb00950.x
   Taneja P, 2011, CLIN MED INSIGHTS-ON, V5, P235, DOI 10.4137/CMO.S7516
   Tawa GJ, 2021, PLOS COMPUT BIOL, V17, DOI 10.1371/journal.pcbi.1009450
   Thamm DH, 2013, PLOS ONE, V8, DOI 10.1371/journal.pone.0069192
   Thomas DM, 2015, J SURG ONCOL, V111, P490, DOI 10.1002/jso.23809
   Tinkey PT, 1998, RADIAT RES, V149, P401, DOI 10.2307/3579704
   Troisi R, 2006, BRIT J CANCER, V95, P1603, DOI 10.1038/sj.bjc.6603474
   Tsai HC, 2014, ONCOTARGET, V5, P3800, DOI 10.18632/oncotarget.1998
   Tsai KL, 2007, MAMM GENOME, V18, P444, DOI 10.1007/s00335-007-9037-1
   Tuohy JL, 2019, PLOS ONE, V14, DOI 10.1371/journal.pone.0223243
   Uehara H, 2005, PROSTATE, V64, P40, DOI 10.1002/pros.20223
   Uluçkan Ö, 2015, BONEKEY REP, V4, DOI 10.1038/bonekey.2015.37
   Vogelstein B, 2013, SCIENCE, V339, P1546, DOI 10.1126/science.1235122
   Walkley CR, 2008, GENE DEV, V22, P1662, DOI 10.1101/gad.1656808
   WITHROW SJ, 1991, CLIN ORTHOP RELAT R, P159
   Xiang TX, 2013, J CELL MOL MED, V17, P1236, DOI 10.1111/jcmm.12099
   Xiao X, 2015, TUMOR BIOL, V36, P2427, DOI 10.1007/s13277-014-2853-5
   Yan K, 2012, PLOS ONE, V7, DOI 10.1371/journal.pone.0033778
   Yuan DT, 2013, J SURG ONCOL, V108, P157, DOI 10.1002/jso.23368
   Zhang JH, 2015, NEW ENGL J MED, V373, P2336, DOI 10.1056/NEJMoa1508054
   Zhao S, 2015, ONCOGENE, V34, P5069, DOI 10.1038/onc.2014.429
   Zhao Y, 2016, SCI REP-UK, V6, DOI 10.1038/srep26611
   Zhou H, 2003, J PEDIAT HEMATOL ONC, V25, P27, DOI 10.1097/00043426-200301000-00007
   Zhou XL, 2010, ACTA PHARMACOL SIN, V31, P202, DOI 10.1038/aps.2009.200
NR 162
TC 2
Z9 2
U1 7
U2 8
PU FRONTIERS MEDIA SA
PI LAUSANNE
PA AVENUE DU TRIBUNAL FEDERAL 34, LAUSANNE, CH-1015, SWITZERLAND
EI 2297-1769
J9 FRONT VET SCI
JI Front. Vet. Sci.
PD DEC 8
PY 2022
VL 9
AR 965391
DI 10.3389/fvets.2022.965391
PG 12
WC Veterinary Sciences
WE Science Citation Index Expanded (SCI-EXPANDED)
SC Veterinary Sciences
GA 7D0PI
UT WOS:000900203300001
PM 36570509
OA Green Published, gold
DA 2023-12-20
ER

PT J
AU Wu, FF
   Xu, JT
   Chen, Z
   Jin, MC
   Li, XF
   Li, JY
   Wang, ZC
   Li, J
   Lu, Q
AF Wu, Fengfeng
   Xu, Juntao
   Chen, Zhuo
   Jin, Mingchao
   Li, Xiongfeng
   Li, Jianyou
   Wang, Zichen
   Li, Jing
   Lu, Qian
TI Macrophage Membrane-Coated Liposomes as Controlled Drug Release
   Nanocarriers for Precision Treatment of Osteosarcoma
SO ACS APPLIED NANO MATERIALS
LA English
DT Article
DE M1 macrophage membrane; MMP-2 response; chemotherapy; immunotherapy;
   osteosarcoma
ID CANCER; CELL; IMMUNOTHERAPY; NANOPARTICLES; DELIVERY; GROWTH; M1
AB Osteosarcoma has a relatively high incidence rate among primary malignant tumors, and the survival rate is low. Clinically, surgical resection and chemotherapy are mainly used, which are difficult to utilize to treat metastatic or recurrent osteosarcoma. The combination of chemotherapy and immuno-therapy can achieve a better tumor treatment effect. M1 macrophages (M1 Mo) can kill tumor cells and have tumor-targeting and phagocytosis ability, which are an ideal tool for tumor-targeted drug delivery. However, as carriers, living cells have the disadvantages of uncontrollable size, poor tissue permeability, and poor stability. In this study, the M1 macrophage membrane (M1M) was used as the carrier and loaded with MMP-2 (matrix metalloproteinase-2)-sensitive drug-loaded liposomes (GL) to prepare a complex nanovesicle drug delivery system M1M (GL/DOX/TPI-1), with a tumor active targeting function, for combined chemical and immune therapy from doxorubicin (DOX) and tyrosine phosphatase inhibitor 1 (TPI-1). The complex nanovesicles not only retain the tumor-targeting ability from the M1 macrophage membrane but also have the advantages of controllable size, responsive drug release, and high stability. The results of in vivo efficacy test show that the drug delivery system realizes active targeted enrichment in osteosarcoma tissue. Under the response of MMP-2, the internally encapsulated antitumor drugs DOX and TPI-1 from the system are released. This drug delivery system combined with chemical and immune treatment can effectively achieve the aim of the treatment of osteosarcoma.
C1 [Wu, Fengfeng] Zhejiang Univ, Huzhou Univ, Huzhou Cent Hosp, Sch Med,Affiliated Huzhou Hosp,Affiliated Cent Hos, Huzhou 313000, Zhejiang, Peoples R China.
   [Xu, Juntao] Zhejiang Chinese Med Univ, Huzhou Tradit Chinese Med Hosp, Dept Orthoped, Huzhou 313000, Zhejiang, Peoples R China.
   [Chen, Zhuo; Jin, Mingchao; Li, Xiongfeng; Li, Jianyou; Wang, Zichen; Lu, Qian] Zhejiang Univ, Huzhou Univ, Huzhou Cent Hosp, Sch Med,Affiliated Huzhou Hosp,Affiliated Cent Hos, Huzhou 313000, Zhejiang, Peoples R China.
   [Li, Jing] Huzhou Univ, Sch Med, Huzhou 313000, Zhejiang, Peoples R China.
C3 Zhejiang University; Huzhou University; Zhejiang Chinese Medical
   University; Zhejiang University; Huzhou University; Huzhou University
RP Lu, Q (通讯作者)，Zhejiang Univ, Huzhou Univ, Huzhou Cent Hosp, Sch Med,Affiliated Huzhou Hosp,Affiliated Cent Hos, Huzhou 313000, Zhejiang, Peoples R China.; Li, J (通讯作者)，Huzhou Univ, Sch Med, Huzhou 313000, Zhejiang, Peoples R China.
EM 02966@zjhu.edu.cn; luqianhz@126.com
FU Research on the Application of Public Welfare Technology in Zhejiang
   Province [LGF21H060001]; Medical Health Science and Technology Project
   of Zhejiang Province [2021RC029]; Traditional Chinese Medicine
   Scientific Research and Technology Project of Zhejiang Province
   [2021ZB280]; Young Talent Project of Huzhou Central Hospital [2020YC07]
FX This research was supported by the Research on the Application of Public
   Welfare Technology in Zhejiang Province (LGF21H060001) , Medical Health
   Science and Technology Project of Zhejiang Province (2021RC029) , the
   Traditional Chinese Medicine Scientific Research and Technology Project
   of Zhejiang Province (2021ZB280) , and Young Talent Project of Huzhou
   Central Hospital (2020YC07) .
CR Alkayyali T, 2019, ANAL CHIM ACTA, V1053, P1, DOI 10.1016/j.aca.2018.12.056
   Bogen B, 2019, CANCER IMMUNOL IMMUN, V68, P1865, DOI 10.1007/s00262-019-02374-0
   Chao MP, 2012, CURR OPIN IMMUNOL, V24, P225, DOI 10.1016/j.coi.2012.01.010
   Deng L, 2010, AM J PATHOL, V176, P952, DOI 10.2353/ajpath.2010.090622
   Fang RH, 2014, NANO LETT, V14, P2181, DOI 10.1021/nl500618u
   Fliervoet LAL, 2016, ADV DRUG DELIVER REV, V106, P63, DOI 10.1016/j.addr.2016.04.021
   Flores AM, 2020, NAT NANOTECHNOL, V15, P154, DOI 10.1038/s41565-019-0619-3
   Gambera S, 2018, NAT COMMUN, V9, DOI 10.1038/s41467-018-06401-z
   Gocheva V, 2010, GENE DEV, V24, P241, DOI 10.1101/gad.1874010
   Gordon S, 2003, NAT REV IMMUNOL, V3, P23, DOI 10.1038/nri978
   Graham K, 2018, INT J NANOMED, V13, P6049, DOI 10.2147/IJN.S140462
   Hu C, 2020, BIOMATERIALS, V255, DOI 10.1016/j.biomaterials.2020.120159
   Jobin C, 2013, CANCER DISCOV, V3, P384, DOI 10.1158/2159-8290.CD-13-0042
   Kundu S, 2010, J IMMUNOL, V184, P6529, DOI 10.4049/jimmunol.0903562
   Li WS, 2020, J CONTROL RELEASE, V328, P313, DOI 10.1016/j.jconrel.2020.08.063
   Li XY, 2020, BIOMATER SCI-UK, V8, P5888, DOI 10.1039/d0bm01296c
   Li YJ, 2019, NANOSCALE, V11, P17157, DOI 10.1039/c9nr05371a
   Lin EY, 2002, J MAMMARY GLAND BIOL, V7, P147, DOI 10.1023/A:1020399802795
   Mills CD, 2012, CRIT REV IMMUNOL, V32, P463, DOI 10.1615/CritRevImmunol.v32.i6.10
   Pang L, 2018, DRUG DELIV, V25, P1922, DOI 10.1080/10717544.2018.1502839
   Pollard JW, 2004, NAT REV CANCER, V4, P71, DOI 10.1038/nrc1256
   Sang MM, 2020, BIOMATER SCI-UK, V8, P212, DOI 10.1039/c9bm01171d
   Sang MM, 2019, THERANOSTICS, V9, P6209, DOI 10.7150/thno.36283
   Sica A, 2012, J CLIN INVEST, V122, P787, DOI 10.1172/JCI59643
   Su SC, 2014, CANCER CELL, V25, P605, DOI 10.1016/j.ccr.2014.03.021
   Tan SW, 2015, THERANOSTICS, V5, P863, DOI 10.7150/thno.11852
   Wang Q, 2017, J BIOMED NANOTECHNOL, V13, P911, DOI 10.1166/jbn.2017.2396
   Weiskopf K, 2017, EUR J CANCER, V76, P100, DOI 10.1016/j.ejca.2017.02.013
   Wynn TA, 2013, NATURE, V496, P445, DOI 10.1038/nature12034
   Xia YQ, 2020, ADV MATER, V32, DOI 10.1002/adma.202002054
   Zhang B, 2020, J ORTHOP SURG RES, V15, DOI 10.1186/s13018-020-1576-0
   Zheng JR, 2022, ACS NANO, V16, P2330, DOI 10.1021/acsnano.1c08538
   Zhu DL, 2020, STEM CELL RES THER, V11, DOI 10.1186/s13287-020-01608-8
   Zhu L, 2013, P NATL ACAD SCI USA, V110, P17047, DOI 10.1073/pnas.1304987110
NR 34
TC 0
Z9 0
U1 2
U2 22
PU AMER CHEMICAL SOC
PI WASHINGTON
PA 1155 16TH ST, NW, WASHINGTON, DC 20036 USA
EI 2574-0970
J9 ACS APPL NANO MATER
JI ACS Appl. Nano Mater.
PD DEC 8
PY 2022
VL 5
IS 12
BP 18396
EP 18408
DI 10.1021/acsanm.2c04260
EA DEC 2022
PG 13
WC Nanoscience & Nanotechnology; Materials Science, Multidisciplinary
WE Science Citation Index Expanded (SCI-EXPANDED)
SC Science & Technology - Other Topics; Materials Science
GA 7S0EN
UT WOS:000895450700001
DA 2023-12-20
ER

PT J
AU Low, K
   Hills, F
   Roberts, HC
   Stordal, B
AF Low, Kaan
   Hills, Frank
   Roberts, Helen C. C.
   Stordal, Britta
TI Establishment and Characterization of Single and Triple-Agent Resistant
   Osteosarcoma Cell Lines
SO ADVANCED BIOLOGY
LA English
DT Article
DE chemoresistance; cisplatin; doxorubicin; methotrexate; osteosarcoma
ID ITALIAN-SARCOMA-GROUP; NEOADJUVANT CHEMOTHERAPY; CISPLATIN; DOXORUBICIN;
   IFOSFAMIDE; CANCER; METHOTREXATE; METASTASIS; EXPRESSION; EXTREMITY
AB Two human osteosarcoma cell lines (MG-63 and HOS-143B) are developed into drug-resistant models using a short-term drug exposure and recovery in drug-free media. Cisplatin, doxorubicin, and methotrexate are used as single agents and in triple combination. The highest level of resistance to cisplatin is observed in MG-63/CISR8, doxorubicin in HOS-143B/DOXR8, and methotrexate in HOS-143B/MTXR8. The MG-63/TRIR8 and HOS-143B/TRIR8 triple-resistance models show lower levels of resistance to combination treatment and are not resistant to the drugs individually. Apoptosis assays suggest that the resistance in MG-63/TRIR8 isfrom cisplatin and methotrexate and not doxorubicin. In contrast, the resistance in HOS-143B/TRIR8 is from doxorubicin and methotrexate instead of cisplatin. Upregulation of P-glycoprotein is seen in all resistant models except those developed with single-agent methotrexate. However, P-glycoprotein is not causing resistance in all cell lines as the inhibitor elacridar only reverses the resistance of doxorubicin on MG-63/DOXR8 and HOS-143B/TRIR8. The migration of the MG-63 resistant models is significantly increased, their invasion rate tends to increase, and RT-PCR shows a switch from epithelial to mesenchymal gene signaling. In contrast, a significant decrease in migration is seen in HOS-143B resistant models with their invasion rate tending to decrease and a switch from mesenchymal to epithelial gene signaling.
C1 [Low, Kaan; Hills, Frank; Roberts, Helen C. C.; Stordal, Britta] Middlesex Univ London, Dept Nat Sci, London NW4 4BT, England.
C3 Middlesex University
RP Stordal, B (通讯作者)，Middlesex Univ London, Dept Nat Sci, London NW4 4BT, England.
EM b.stordal@mdx.ac.uk
OI Low, Kaan/0000-0003-4275-660X
CR Ali S, 2019, INT J MOL SCI, V20, DOI 10.3390/ijms20051125
   Barpe DR, 2010, EUR J PHARM SCI, V41, P458, DOI 10.1016/j.ejps.2010.07.015
   Busschots S, 2015, METHODSX, V2, P8, DOI 10.1016/j.mex.2014.11.002
   Carrle D, 2006, INT ORTHOP, V30, P445, DOI 10.1007/s00264-006-0192-x
   Chen P, 2017, CELL PHYSIOL BIOCHEM, V43, P1939, DOI 10.1159/000484118
   Chou AJ, 2006, EXPERT REV ANTICANC, V6, P1075, DOI 10.1586/14737140.6.7.1075
   Collins TJ, 2007, BIOTECHNIQUES, V43, P25, DOI 10.2144/000112517
   Diepenbruck M, 2016, CURR OPIN CELL BIOL, V43, P7, DOI 10.1016/j.ceb.2016.06.002
   Ferrari S, 2005, J CLIN ONCOL, V23, P8845, DOI 10.1200/JCO.2004.00.5785
   Ferrari S, 2012, J CLIN ONCOL, V30, P2112, DOI 10.1200/JCO.2011.38.4420
   Gottesman MM, 2002, NAT REV CANCER, V2, P48, DOI 10.1038/nrc706
   Han T, 2014, ONCOL REP, V32, P1133, DOI 10.3892/or.2014.3314
   HEREMANS H, 1978, ONCOLOGY, V35, P246, DOI 10.1159/000225298
   Huang YM, 2009, CLIN MED INSIGHTS-ON, V3, P99
   Jemal A, 2011, CA-CANCER J CLIN, V61, P134, DOI [10.3322/caac.20107, 10.3322/caac.21492, 10.3322/caac.20115]
   Kager L, 2003, J CLIN ONCOL, V21, P2011, DOI 10.1200/JCO.2003.08.132
   Lawlor D, 2014, J PHARM SCI-US, V103, P1913, DOI 10.1002/jps.23952
   Liu T, 2016, ONCOTARGET, V7, P83502, DOI 10.18632/oncotarget.13148
   Livak KJ, 2001, METHODS, V25, P402, DOI 10.1006/meth.2001.1262
   Loh CY, 2019, CELLS-BASEL, V8, DOI 10.3390/cells8101118
   Lonning PE, 2013, ONCOGENE, V32, P5315, DOI 10.1038/onc.2013.48
   Luetke A, 2014, CANCER TREAT REV, V40, P523, DOI 10.1016/j.ctrv.2013.11.006
   McDermott M, 2014, FRONT ONCOL, V4, DOI 10.3389/fonc.2014.00040
   Meyers PA, 2005, J CLIN ONCOL, V23, P2004, DOI 10.1200/JCO.2005.06.031
   Niu BH, 2010, MED SCI MONITOR, V16, pBR184
   NOEL AC, 1991, CANCER RES, V51, P405
   Pautke C, 2004, ANTICANCER RES, V24, P3743
   Reed JC, 1998, ONCOGENE, V17, P3225, DOI 10.1038/sj.onc.1202591
   Ritter J, 2010, ANN ONCOL, V21, P320, DOI 10.1093/annonc/mdq276
   Rodriguez Luis G, 2005, Methods Mol Biol, V294, P23
   Ruvolo PP, 2001, LEUKEMIA, V15, P515, DOI 10.1038/sj.leu.2402090
   Salgia R, 2018, TRENDS CANCER, V4, P110, DOI 10.1016/j.trecan.2018.01.001
   Scotlandi K, 2009, CURR CANCER DRUG TAR, V9, P843, DOI 10.2174/156800909789760410
   Simpson S, 2017, ACTA VET SCAND, V59, DOI 10.1186/s13028-017-0341-9
   Sritharan S, 2021, LIFE SCI, V278, DOI 10.1016/j.lfs.2021.119527
   Stordal B, 2012, PLOS ONE, V7, DOI 10.1371/journal.pone.0040717
   Susa M, 2010, PLOS ONE, V5, DOI 10.1371/journal.pone.0010764
   Yamamoto S, 2009, MODERN PATHOL, V22, P499, DOI 10.1038/modpathol.2008.234
   Yang TT, 1996, ANAL BIOCHEM, V241, P103, DOI 10.1006/abio.1996.0383
   Yin JQ, 2007, ACTA PHARMACOL SIN, V28, P712, DOI 10.1111/j.1745-7254.2007.00559.x
   Zhang W, 2015, TUMOR BIOL, V36, P2531, DOI 10.1007/s13277-014-2868-y
NR 41
TC 0
Z9 0
U1 0
U2 9
PU WILEY-V C H VERLAG GMBH
PI WEINHEIM
PA POSTFACH 101161, 69451 WEINHEIM, GERMANY
SN 2701-0198
J9 ADV BIOL-GER
JI Adv. Biol.
PD FEB
PY 2023
VL 7
IS 2
DI 10.1002/adbi.202200194
EA DEC 2022
PG 13
WC Materials Science, Biomaterials
WE Science Citation Index Expanded (SCI-EXPANDED)
SC Materials Science
GA X7KI0
UT WOS:000893769600001
PM 36480329
OA hybrid, Green Accepted
DA 2023-12-20
ER

PT J
AU Ye, HL
   Tan, LY
   Tu, CQ
   Min, L
AF Ye, Huali
   Tan, Linyun
   Tu, Chongqi
   Min, Li
TI Exosomes in sarcoma: Prospects for clinical applications
SO CRITICAL REVIEWS IN ONCOLOGY HEMATOLOGY
LA English
DT Review
DE Exosomes; Sarcoma; Biomarkers; Delivery vectors; Therapeutic targets
ID INHIBITS OSTEOSARCOMA PROGRESSION; EXTRACELLULAR VESICLES; CANCER;
   METASTASIS; CELLS; DELIVERY; BONE; IDENTIFICATION; PROLIFERATION;
   INCREASES
AB Sarcoma is a group of rare and heterogeneous mesenchymal tumors, prone to late diagnosis and poor prognosis. Exosomes are cell-derived small extracellular vesicles found in most body fluids and contain nucleic acids, proteins, lipids, and other molecules. Qualitative and quantitative changes of exosomes and the contents are associated with sarcoma progression, exhibiting their potential as biomarkers. Exosomes possess the capacity of evading immune responses, bioactivity for trafficking, tumor tropism, and lesion residence. Thus, exosomes could be engineered as tumor-specific vehicles in drugs and RNA delivery systems. Exosomes might also serve as therapeutic targets in targeted therapy and immunotherapy and be involved in chemotherapy resistance. Here, we provide a comprehensive summary of exosome applications in liquid biopsy-based diagnosis and explore their implications in the delivery system, targeted therapy, and chemotherapy resistance of sarcoma. Moreover, challenges in exosome clinical applications are raised and some future research directions are proposed.
C1 [Tan, Linyun; Tu, Chongqi; Min, Li] Sichuan Univ, West China Hosp, Orthopaed Res Inst, Dept Orthopaed, Guoxue Xiang 37, Chengdu 610041, Sichuan, Peoples R China.
   [Ye, Huali] Sichuan Univ, West China Hosp, West China Sch Med, Guoxue Xiang 37, Chengdu 610041, Sichuan, Peoples R China.
C3 Sichuan University; Sichuan University
RP Min, L (通讯作者)，Sichuan Univ, West China Hosp, Orthopaed Res Inst, Dept Orthopaed, Guoxue Xiang 37, Chengdu 610041, Sichuan, Peoples R China.
EM minli1204@scu.edu.cn
OI Ye, Huali/0000-0002-5786-6484
CR Abello J, 2019, THERANOSTICS, V9, P2325, DOI 10.7150/thno.30030
   Amadeo B, 2022, CANCER-AM CANCER SOC, V128, P2483, DOI 10.1002/cncr.34217
   Araki Y, 2021, FRONT ONCOL, V11, DOI 10.3389/fonc.2021.667109
   Armstrong JPK, 2017, ACS NANO, V11, P69, DOI 10.1021/acsnano.6b07607
   Atay S, 2018, MOL CELL PROTEOMICS, V17, P495, DOI 10.1074/mcp.RA117.000267
   Avnet S, 2021, CANCERS, V13, DOI 10.3390/cancers13225855
   Ban JJ, 2015, BIOCHEM BIOPH RES CO, V461, P76, DOI 10.1016/j.bbrc.2015.03.172
   Bao QY, 2018, ANN SURG ONCOL, V25, P2642, DOI 10.1245/s10434-018-6642-z
   Barkal AA, 2019, NATURE, V572, P392, DOI 10.1038/s41586-019-1456-0
   Barkal AA, 2018, NAT IMMUNOL, V19, P76, DOI 10.1038/s41590-017-0004-z
   Bastos N, 2018, SEMIN CELL DEV BIOL, V78, P13, DOI 10.1016/j.semcdb.2017.08.009
   Behzadi E, 2017, MICROB PATHOGENESIS, V111, P132, DOI 10.1016/j.micpath.2017.08.027
   Belhadj Z, 2020, J EXTRACELL VESICLES, V9, DOI 10.1080/20013078.2020.1806444
   Brady JV, 2018, TRANSL ONCOL, V11, P1137, DOI 10.1016/j.tranon.2018.07.004
   Burgio S, 2020, INT J MOL SCI, V21, DOI 10.3390/ijms21155432
   Cersosimo F, 2020, INT J MOL SCI, V21, DOI 10.3390/ijms21155207
   Chadar R, 2021, INT J PHARMACEUT, V605, DOI 10.1016/j.ijpharm.2021.120835
   Charoenviriyakul C, 2018, INT J PHARMACEUT, V553, P1, DOI 10.1016/j.ijpharm.2018.10.032
   Chen G, 2018, NATURE, V560, P382, DOI 10.1038/s41586-018-0392-8
   Chen JC, 2022, FRONT BIOENG BIOTECH, V9, DOI 10.3389/fbioe.2021.811971
   Chen TS, 2011, J TRANSL MED, V9, DOI 10.1186/1479-5876-9-47
   Cheng YR, 2019, PROTEIN CELL, V10, P295, DOI 10.1007/s13238-018-0529-4
   Cheng ZH, 2021, ARCH MED RES, V52, P200, DOI 10.1016/j.arcmed.2020.10.018
   Choi H, 2021, TISSUE ENG REGEN MED, V18, P499
   Cianciaruso C, 2019, CELL REP, V27, P3062, DOI 10.1016/j.celrep.2019.05.008
   Colletti M, 2019, EPIGENOMICS-UK, V11, P489, DOI 10.2217/epi-2018-0179
   Crow J, 2022, BIOMARK INSIGHTS, V17, DOI 10.1177/11772719221132693
   Cullin N, 2021, CANCER CELL, V39, P1317, DOI 10.1016/j.ccell.2021.08.006
   Cuscino N, 2019, CANCERS, V11, DOI 10.3390/cancers11121924
   de Heus E, 2021, ORPHANET J RARE DIS, V16, DOI 10.1186/s13023-021-01886-2
   de Pinieux G, 2021, PLOS ONE, V16, DOI 10.1371/journal.pone.0246958
   Dong YZ, 2019, ADV DRUG DELIVER REV, V144, P133, DOI 10.1016/j.addr.2019.05.004
   Du JB, 2021, THERANOSTICS, V11, P8185, DOI 10.7150/thno.59121
   Du MR, 2022, J EXP CLIN CANC RES, V41, DOI 10.1186/s13046-022-02344-y
   Engel KM, 2022, PROG LIPID RES, V86, DOI 10.1016/j.plipres.2021.101145
   Fais S, 2016, ACS NANO, V10, P3886, DOI 10.1021/acsnano.5b08015
   Farkona S, 2016, BMC MED, V14, DOI 10.1186/s12916-016-0623-5
   Feng B, 2020, ANAL CHIM ACTA, V1111, P75, DOI 10.1016/j.aca.2020.03.037
   Fujiwara T, 2017, ONCOTARGET, V8, P33375, DOI 10.18632/oncotarget.16498
   Gassmann H, 2021, CELLS-BASEL, V10, DOI 10.3390/cells10082081
   George A, 2012, ANN ROY COLL SURG, V94, P261, DOI 10.1308/003588412X13171221590016
   Goldstein M, 2015, ANNU REV MED, V66, P129, DOI 10.1146/annurev-med-081313-121208
   Gronchi A, 2021, ANN ONCOL, V32, P1348, DOI 10.1016/j.annonc.2021.07.006
   Han ZZ, 2022, BIOSENS BIOELECTRON, V217, DOI 10.1016/j.bios.2022.114709
   Han ZZ, 2021, ANALYST, V146, P6496, DOI 10.1039/d1an01163d
   Han ZZ, 2021, ISCIENCE, V24, DOI 10.1016/j.isci.2021.102906
   He TY, 2016, BIOMATER SCI-UK, V4, P814, DOI 10.1039/c6bm00022c
   Hu CP, 2020, CELL PROLIFERAT, V53, DOI 10.1111/cpr.12828
   Hu X, 2022, FRONT ONCOL, V11, DOI 10.3389/fonc.2021.735254
   Huang X, 2022, J CONTROL RELEASE, V343, P107, DOI 10.1016/j.jconrel.2022.01.026
   Jeon M, 2021, J NANOBIOTECHNOL, V19, DOI 10.1186/s12951-021-01010-3
   Jhunjhunwala S, 2021, NAT REV CANCER, V21, P298, DOI 10.1038/s41568-021-00339-z
   Jiang XX, 2021, J AGR FOOD CHEM, V69, P7593, DOI 10.1021/acs.jafc.1c01498
   Kato T, 2021, CANCERS, V13, DOI 10.3390/cancers13184604
   Kawai Koji, 2002, Gan To Kagaku Ryoho, V29, P1300
   Kelley AR, 2018, ACS CHEM NEUROSCI, V9, P708, DOI 10.1021/acschemneuro.7b00445
   Kimiz-Gebologlu I, 2022, J CONTROL RELEASE, V347, P533, DOI 10.1016/j.jconrel.2022.05.027
   Ko J, 2017, ACS NANO, V11, P11182, DOI 10.1021/acsnano.7b05503
   Koh E, 2017, BIOMATERIALS, V121, P121, DOI 10.1016/j.biomaterials.2017.01.004
   Kohama I, 2021, ONCOL LETT, V22, DOI 10.3892/ol.2021.12884
   Kohama I, 2019, CANCERS, V11, DOI 10.3390/cancers11030428
   Lakshmi S, 2021, EUR J CANCER, V144, P252, DOI 10.1016/j.ejca.2020.11.033
   Lathwal S, 2021, P NATL ACAD SCI USA, V118, DOI 10.1073/pnas.2020241118
   LeCun Y, 2015, NATURE, V521, P436, DOI 10.1038/nature14539
   Lee KM, 2021, ANTICANCER RES, V41, P719, DOI 10.21873/anticanres.14823
   Li BW, 2021, FASEB J, V35, DOI 10.1096/fj.202100294RR
   Li X, 2020, MOL CANCER, V19, DOI 10.1186/s12943-019-1085-0
   Liang YJ, 2022, THERANOSTICS, V12, P4866, DOI 10.7150/thno.69368
   Lilienthal I, 2020, INT J MOL SCI, V21, DOI 10.3390/ijms21186885
   Lin DF, 2021, SIGNAL TRANSDUCT TAR, V6, DOI 10.1038/s41392-021-00817-8
   Liu HQ, 2022, THERANOSTICS, V12, P1870, DOI 10.7150/thno.66859
   Liu T, 2019, MOL CANCER, V18, DOI 10.1186/s12943-019-0981-7
   Liu W, 2021, AGING-US, V13, P19760, DOI 10.18632/aging.203388
   Lorincz AM, 2014, J EXTRACELL VESICLES, V3, DOI 10.3402/jev.v3.25465
   Lou GH, 2015, J HEMATOL ONCOL, V8, DOI 10.1186/s13045-015-0220-7
   Makielski KM, 2021, LAB INVEST, V101, P1585, DOI 10.1038/s41374-021-00655-w
   Makino DL, 2013, NAT REV MOL CELL BIO, V14, P654, DOI 10.1038/nrm3657
   Malhotra V, 2003, CANCER BIOL THER, V2, pS2
   Maroto R, 2017, J EXTRACELL VESICLES, V6, DOI 10.1080/20013078.2017.1359478
   Mashouri L, 2019, MOL CANCER, V18, DOI 10.1186/s12943-019-0991-5
   Mazumdar A, 2020, CANCERS, V12, DOI 10.3390/cancers12113457
   Mazumdar A, 2020, INT J MOL SCI, V21, DOI 10.3390/ijms21155451
   Miller IV, 2013, BIOL CELL, V105, P289, DOI 10.1111/boc.201200086
   Min L, 2016, CANCER METAST REV, V35, P377, DOI 10.1007/s10555-016-9630-4
   Monga V, 2018, CANCERS, V10, DOI 10.3390/cancers10020053
   Morita T, 2020, SCI REP-UK, V10, DOI 10.1038/s41598-020-66120-8
   Munagala R, 2016, CANCER LETT, V371, P48, DOI 10.1016/j.canlet.2015.10.020
   Namlos HM, 2017, BMC CANCER, V17, DOI 10.1186/s12885-016-2992-8
   Nemati M, 2022, CELL COMMUN SIGNAL, V20, DOI 10.1186/s12964-022-00889-1
   Oeyen E, 2018, J EXTRACELL VESICLES, V7, DOI 10.1080/20013078.2018.1490143
   Pan YX, 2021, CELL BIOL INT, V45, P858, DOI 10.1002/cbin.11532
   Park HG, 2019, ANALYST, V144, P2231, DOI 10.1039/c8an02241k
   Pérez-Herrero E, 2015, EUR J PHARM BIOPHARM, V93, P52, DOI 10.1016/j.ejpb.2015.03.018
   Qin F, 2020, J CELL PHYSIOL, V235, P4734, DOI 10.1002/jcp.29351
   Qin T, 2022, J BONE ONCOL, V34, DOI 10.1016/j.jbo.2022.100429
   Raimondi L, 2020, CARCINOGENESIS, V41, P666, DOI 10.1093/carcin/bgz130
   Rammal G, 2019, J PROTEOME RES, V18, P3567, DOI 10.1021/acs.jproteome.9b00157
   Salunkhe S, 2020, J CONTROL RELEASE, V326, P599, DOI 10.1016/j.jconrel.2020.07.042
   Samuel Glenson, 2020, Oncotarget, V11, P2995, DOI 10.18632/oncotarget.27678
   Sender R, 2016, PLOS BIOL, V14, DOI 10.1371/journal.pbio.1002533
   Sha LS, 2020, AGING-US, V12, P23598, DOI 10.18632/aging.103546
   Shaashua L, 2020, BMC BIOL, V18, DOI 10.1186/s12915-020-00893-2
   Shao JT, 2020, INT J NANOMED, V15, P9355, DOI 10.2147/IJN.S281890
   Shimbo K, 2014, BIOCHEM BIOPH RES CO, V445, P381, DOI 10.1016/j.bbrc.2014.02.007
   Shin H, 2020, ACS NANO, V14, P5435, DOI 10.1021/acsnano.9b09119
   Shiozawa K, 2018, BIOCHEM BIOPH RES CO, V495, P1322, DOI 10.1016/j.bbrc.2017.11.164
   Sivanantham A, 2022, LIFE-BASEL, V12, DOI 10.3390/life12050697
   Stegmaier S, 2022, PEDIATR BLOOD CANCER, V69, DOI 10.1002/pbc.29652
   Strauss SJ, 2021, ANN ONCOL, V32, P1520, DOI 10.1016/j.annonc.2021.08.1995
   Takahashi Y, 2013, J BIOTECHNOL, V165, P77, DOI 10.1016/j.jbiotec.2013.03.013
   Tang XH, 2021, MOL CANCER, V20, DOI 10.1186/s12943-021-01396-6
   Tao SC, 2020, ADV BIOSYST, V4, DOI 10.1002/adbi.202000152
   Torreggiani E, 2016, INT J ONCOL, V49, P189, DOI 10.3892/ijo.2016.3509
   Ucci A, 2021, BONE, V153, DOI 10.1016/j.bone.2021.116130
   Uotani K, 2017, SCI REP-UK, V7, DOI 10.1038/s41598-017-12660-5
   Viallard C, 2017, ANGIOGENESIS, V20, P409, DOI 10.1007/s10456-017-9562-9
   Wang BD, 2022, CELL DEATH DIS, V13, DOI 10.1038/s41419-022-04620-3
   Wang J, 2020, J NANOBIOTECHNOL, V18, DOI 10.1186/s12951-020-00710-6
   Wang L, 2021, FRONT ONCOL, V11, DOI 10.3389/fonc.2021.625109
   Wang Y, 2021, DRUG DELIV, V28, P1510, DOI 10.1080/10717544.2021.1951894
   Wei HX, 2019, INT J NANOMED, V14, P8603, DOI 10.2147/IJN.S218988
   Weinman MA, 2021, CANCER CELL INT, V21, DOI 10.1186/s12935-021-01943-7
   Wiklander OPB, 2015, J EXTRACELL VESICLES, V4, DOI 10.3402/jev.v4.26316
   Wolf-Dennen K, 2020, ONCOIMMUNOLOGY, V9, DOI 10.1080/2162402X.2020.1747677
   Wu TT, 2022, ADV MATER, V34, DOI 10.1002/adma.202110364
   Wu YT, 2015, ANALYST, V140, P6631, DOI 10.1039/c5an00688k
   Xia YQ, 2020, ADV MATER, V32, DOI 10.1002/adma.202002054
   Xu YQ, 2021, FRONT ONCOL, V11, DOI 10.3389/fonc.2021.709255
   Xue Q, 2021, FRONT CELL DEV BIOL, V9, DOI 10.3389/fcell.2021.750171
   Yamaoka B, 2021, PEDIATR SURG INT, V37, P1783, DOI 10.1007/s00383-021-04989-w
   Yang CJ, 2011, PLOS ONE, V6, DOI 10.1371/journal.pone.0022517
   Yang ZG, 2020, NAT BIOMED ENG, V4, P69, DOI 10.1038/s41551-019-0485-1
   Ye ZM, 2020, J INVEST MED, V68, P893, DOI 10.1136/jim-2019-001196
   Yokoo S, 2021, CANCERS, V13, DOI 10.3390/cancers13081823
   Yurtsever A, 2021, NANOSCALE, V13, P6661, DOI 10.1039/d0nr09178b
   Zhan HB, 2022, J ONCOL, V2022, DOI 10.1155/2022/9390611
   Zhang HL, 2021, CANCER CELL INT, V21, DOI 10.1186/s12935-021-01893-0
   Zhang HL, 2020, ONCOTARGETS THER, V13, P12055, DOI 10.2147/OTT.S282053
   Zhang HL, 2020, CANCER LETT, V490, P54, DOI 10.1016/j.canlet.2020.07.008
   Zhang KL, 2020, THERANOSTICS, V10, P411, DOI 10.7150/thno.33482
   Zhang WJ, 2019, MACROMOL RAPID COMM, V40, DOI 10.1002/marc.201800279
   Zhang Y, 2020, INT J NANOMED, V15, P6917, DOI 10.2147/IJN.S264498
   Zhao AQ, 2021, AM J TRANSL RES, V13, P10094
   Zhao Y, 2017, INT UROL NEPHROL, V49, P165, DOI 10.1007/s11255-016-1408-7
   Zhong L, 2021, SIGNAL TRANSDUCT TAR, V6, DOI 10.1038/s41392-020-00414-1
   Zhu K, 2022, FRONT CELL DEV BIOL, V10, DOI 10.3389/fcell.2022.1020415
NR 146
TC 0
Z9 0
U1 0
U2 5
PU ELSEVIER SCIENCE INC
PI NEW YORK
PA STE 800, 230 PARK AVE, NEW YORK, NY 10169 USA
SN 1040-8428
EI 1879-0461
J9 CRIT REV ONCOL HEMAT
JI Crit. Rev. Oncol./Hematol.
PD JAN
PY 2023
VL 181
AR 103895
DI 10.1016/j.critrevonc.2022.103895
EA DEC 2022
PG 13
WC Oncology; Hematology
WE Science Citation Index Expanded (SCI-EXPANDED)
SC Oncology; Hematology
GA 7J9HN
UT WOS:000904895800009
PM 36481305
DA 2023-12-20
ER

PT J
AU Ruan, ZH
   Zhang, YT
   Quan, Q
   Jiang, JX
   Wang, QY
   Zhang, YJ
   Peng, RJ
AF Ruan, Zhaohui
   Zhang, Yuetong
   Quan, Qi
   Jiang, Jiaxin
   Wang, Qianyu
   Zhang, Yujing
   Peng, Roujun
TI Pan-cancer analysis identifies DDX56 as a prognostic biomarker
   associated with immune infiltration and drug sensitivity
SO FRONTIERS IN GENETICS
LA English
DT Article
DE DDX56; pan-cancer; multi-omics data; bio-marker; survival
ID SCALE CRISPR-CAS9 KNOCKOUT; DENDRITIC CELLS; GENOME; EXPRESSION;
   RESISTANCE
AB DDX56, a member of the RNA helicase family, is upregulated in colon adenocarcinoma, lung squamous cell carcinoma, and osteosarcoma. However, the relationships between DDX56 and other tumors are not clear, and the molecular mechanism of its action is not fully understood. Here, we explore the biological functions of DDX56 in 31 solid tumors and clarify that DDX56 can promote oncogenesis and progression in multiple tumor types based on multi-omics data. Bioinformatics analysis revealed that the cancer-promoting effects of DDX56 were achieved by facilitating tumor cell proliferation, inhibiting apoptosis, inducing drug resistance, and influencing immune cell infiltration. Furthermore, we found that copy number alterations and low DNA methylation of DDX56 were likely to be related to aberrantly high DDX56 expression. Our results suggest that DDX56 is a potential pan-cancer biomarker that could be used to predict survival and response to therapy, as well as a potential novel therapeutic target. We validated some of our results and illustrated their reliability using CRISPR Screens data. In conclusion, our results clarify the role of DDX56 in the occurrence and development of multiple cancers and provide insight into the molecular mechanisms involved in the process of pathogenesis, indicating a direction for future research on DDX56 in cancers.
C1 [Ruan, Zhaohui; Quan, Qi; Jiang, Jiaxin; Wang, Qianyu; Peng, Roujun] Sun Yat Sen Univ, VIP Dept, State Key Lab Oncol South China, Guangdong Key Lab Nasopharyngeal Carcinoma Diag &, Guangzhou, Peoples R China.
   [Zhang, Yuetong; Zhang, Yujing] Sun Yat Sen Univ, State Key Lab Oncol South China, Guangdong Key Lab Nasopharyngeal Carcinoma Diag &, Radiat Oncol,Canc Ctr, Guangzhou, Peoples R China.
C3 State Key Lab Oncology South China; Sun Yat Sen University; Sun Yat Sen
   University; State Key Lab Oncology South China
RP Peng, RJ (通讯作者)，Sun Yat Sen Univ, VIP Dept, State Key Lab Oncol South China, Guangdong Key Lab Nasopharyngeal Carcinoma Diag &, Guangzhou, Peoples R China.; Zhang, YJ (通讯作者)，Sun Yat Sen Univ, State Key Lab Oncol South China, Guangdong Key Lab Nasopharyngeal Carcinoma Diag &, Radiat Oncol,Canc Ctr, Guangzhou, Peoples R China.
EM pengrj@sysucc.org.cn; zhangyj@sysucc.org.cn
OI Peng, Roujun/0000-0001-6867-5045
FU Basic and Applied Basic Research Fund of Guangdong Province; 
   [2022A1515012387]
FX The project was supported by the Basic and Applied Basic Research Fund
   of Guangdong Province (2022A1515012387).
CR Andrews LP, 2017, IMMUNOL REV, V276, P80, DOI 10.1111/imr.12519
   Baas P, 2021, LANCET, V397, P375, DOI 10.1016/S0140-6736(20)32714-8
   Bahar E, 2019, CANCERS, V11, DOI 10.3390/cancers11030338
   Bedard PL, 2020, LANCET, V395, P1078, DOI 10.1016/S0140-6736(20)30164-1
   Borst J, 2018, NAT REV IMMUNOL, V18, P635, DOI 10.1038/s41577-018-0044-0
   Bradner JE, 2017, CELL, V168, P629, DOI 10.1016/j.cell.2016.12.013
   Carlino MS, 2021, LANCET, V398, P1002, DOI 10.1016/S0140-6736(21)01206-X
   Cerami E, 2012, CANCER DISCOV, V2, P401, DOI 10.1158/2159-8290.CD-12-0095
   Chandrashekar DS, 2017, NEOPLASIA, V19, P649, DOI 10.1016/j.neo.2017.05.002
   Chen BB, 2018, METHODS MOL BIOL, V1711, P243, DOI 10.1007/978-1-4939-7493-1_12
   Chow RD, 2018, TRENDS CANCER, V4, P349, DOI 10.1016/j.trecan.2018.03.002
   Cordin O, 2006, GENE, V367, P17, DOI 10.1016/j.gene.2005.10.019
   Gardner A, 2016, TRENDS IMMUNOL, V37, P855, DOI 10.1016/j.it.2016.09.006
   Goldman MJ, 2020, NAT BIOTECHNOL, V38, P675, DOI 10.1038/s41587-020-0546-8
   Haraksingh RR, 2013, J MOL BIOL, V425, P3970, DOI 10.1016/j.jmb.2013.07.015
   Jemal A, 2011, CA-CANCER J CLIN, V61, P134, DOI [10.3322/caac.20107, 10.3322/caac.21492, 10.3322/caac.20115]
   Joung J, 2017, NAT PROTOC, V12, P828, DOI 10.1038/nprot.2017.016
   Koch A, 2019, NUCLEIC ACIDS RES, V47, pW561, DOI 10.1093/nar/gkz445
   Kouyama Y, 2019, CANCER SCI, V110, P3132, DOI 10.1111/cas.14163
   Lee JB, 2022, IMMUNE NETW, V22, DOI 10.4110/in.2022.22.e2
   Liberzon A, 2015, CELL SYST, V1, P417, DOI 10.1016/j.cels.2015.12.004
   Linder P, 2011, NAT REV MOL CELL BIO, V12, P505, DOI 10.1038/nrm3154
   Liu D, 2019, NAT MED, V25, P1916, DOI 10.1038/s41591-019-0654-5
   Loibl S, 2021, LANCET, V397, P1750, DOI 10.1016/S0140-6736(20)32381-3
   Mani SKK, 2020, THERANOSTICS, V10, P10957, DOI 10.7150/thno.49629
   Newman AM, 2015, NAT METHODS, V12, P453, DOI [10.1038/NMETH.3337, 10.1038/nmeth.3337]
   Oughtred R, 2019, NUCLEIC ACIDS RES, V47, pD529, DOI 10.1093/nar/gky1079
   Park SY, 2018, BIOCHEM BIOPH RES CO, V506, P641, DOI 10.1016/j.bbrc.2018.10.145
   Pryszlak M, 2021, CELL REP, V34, DOI 10.1016/j.celrep.2021.108903
   Reinhold WC, 2012, CANCER RES, V72, P3499, DOI 10.1158/0008-5472.CAN-12-1370
   Shalem O, 2014, SCIENCE, V343, P84, DOI 10.1126/science.1247005
   Sharma P, 2017, CELL, V168, P707, DOI 10.1016/j.cell.2017.01.017
   Sharonov GV, 2020, NAT REV IMMUNOL, V20, P294, DOI 10.1038/s41577-019-0257-x
   Sisinni L, 2019, INT J MOL SCI, V20, DOI 10.3390/ijms20040857
   Subramanian A, 2005, P NATL ACAD SCI USA, V102, P15545, DOI 10.1073/pnas.0506580102
   Sun DQ, 2021, NUCLEIC ACIDS RES, V49, pD1420, DOI 10.1093/nar/gkaa1020
   Tang GY, 2022, NUCLEIC ACIDS RES, V50, pD1334, DOI 10.1093/nar/gkab970
   Wculek SK, 2020, NAT REV IMMUNOL, V20, P7, DOI 10.1038/s41577-019-0210-z
   Wu QQ, 2021, MOL CANCER, V20, DOI 10.1186/s12943-021-01403-w
   Zheng RB, 2019, NUCLEIC ACIDS RES, V47, pD729, DOI 10.1093/nar/gky1094
   Zhu C, 2020, FRONT BIOENG BIOTECH, V8, DOI 10.3389/fbioe.2020.00588
NR 41
TC 0
Z9 0
U1 3
U2 7
PU FRONTIERS MEDIA SA
PI LAUSANNE
PA AVENUE DU TRIBUNAL FEDERAL 34, LAUSANNE, CH-1015, SWITZERLAND
EI 1664-8021
J9 FRONT GENET
JI Front. Genet.
PD DEC 7
PY 2022
VL 13
AR 1004467
DI 10.3389/fgene.2022.1004467
PG 12
WC Genetics & Heredity
WE Science Citation Index Expanded (SCI-EXPANDED)
SC Genetics & Heredity
GA 7F2RD
UT WOS:000901700400001
PM 36568395
OA Green Published, gold
DA 2023-12-20
ER

PT J
AU Tuli, HS
   Garg, VK
   Bhushan, S
   Uttam, V
   Sharma, U
   Jain, A
   Sak, K
   Yadav, V
   Lorenzo, JM
   Dhama, K
   Behl, T
   Sethi, G
AF Tuli, Hardeep Singh
   Garg, Vivek Kumar
   Bhushan, Sakshi
   Uttam, Vivek
   Sharma, Uttam
   Jain, Aklank
   Sak, Katrin
   Yadav, Vikas
   Lorenzo, Jose M.
   Dhama, Kuldeep
   Behl, Tapan
   Sethi, Gautam
TI Natural flavonoids exhibit potent anticancer activity by targeting
   microRNAs in cancer: A signature step hinting towards clinical
   perfection
SO TRANSLATIONAL ONCOLOGY
LA English
DT Article
DE MicroRNAs; Flavonoids; Cancer; Anti-proliferation; Apoptosis; Synergism
ID NEGATIVE BREAST-CANCER; EPIGALLOCATECHIN-3-GALLATE EGCG; ANTIOXIDANT
   ACTIVITY; CELL-PROLIFERATION; OSTEOSARCOMA CELLS; UP-REGULATION;
   QUERCETIN; APOPTOSIS; GENISTEIN; EXPRESSION
AB Cancer prevalence and its rate of incidence are constantly rising since the past few decades. Owing to the toxicity of present-day antineoplastic drugs, it is imperative to explore safer and more effective molecules to combat and/or prevent this dreaded disease. Flavonoids, a class of polyphenols, have exhibited multifaceted implications against several diseases including cancer, without showing significant toxicity towards the normal cells. Shredded pieces of evidence suggest that flavonoids can enhance drug sensitivity and suppress proliferation, metastasis, and angiogenesis of cancer cells by modulating several oncogenic or oncosuppressor microRNAs (miRNAs, miRs). They play pivotal roles in regulation of various biological and pathological processes, including various cancers. In the present review, the structure, chemistry and miR targeting efficacy of quercetin, luteolin, silibinin, genistein, epigallocatechin gallate, and cyanidin against several cancer types are comprehensively discussed. miRs are considered as next-generation medicine of recent times, and their targeting by naturally occurring flavonoids in cancer cells could be deemed as a signature step. We anticipate that our compilations related to miRNA-mediated regulation of cancer cells by flavonoids might catapult the clinical investigations and affirmation in the future.
C1 [Tuli, Hardeep Singh] Maharishi Markandeshwar Deemed Univ, Maharishi Markandeshwar Engn Coll, Dept Biotechnol, Ambala 133207, Haryana, India.
   [Garg, Vivek Kumar] Chandigarh Univ, Univ Inst Appl Hlth Sci, Dept Med Lab Technol, Mohali 140413, Punjab, India.
   [Bhushan, Sakshi] Cent Univ Jammu, Dept Bot, Jammu 181143, Jammu & Kashmir, India.
   [Uttam, Vivek; Sharma, Uttam; Jain, Aklank] Cent Univ Punjab, Dept Zool, Village Ghudda 151401, Punjab, India.
   [Sak, Katrin] NGO Praeventio, EE-50407 Tartu, Estonia.
   [Yadav, Vikas] Lund Univ, Skane Univ Hosp, Clin Res Ctr, Dept Translat Med, SE-20213 Malmo, Sweden.
   [Lorenzo, Jose M.] Ctr Tecnol Carrie Galicia, Adva Galicia 4,Parque Tecnol Galicia, San Cibrao Das Vinas 32900, Ourense, Spain.
   [Dhama, Kuldeep] ICAR Indian Vet Res Inst, Div Pathol, Bareilly 243122, Uttar Pradesh, India.
   [Behl, Tapan] Univ Petr & Energy Studies, Dept Pharmacol, Sch Hlth Sci & Technol SoHST, Dehra Dun 248007, Uttarakhand, India.
   [Sethi, Gautam] Natl Univ Singapore, Yong Loo Lin Sch Med, Dept Pharmacol, Singapore 117600, Singapore.
   [Lorenzo, Jose M.] Univ Vigo, Area Tecnol Alimentos, Fac Ciencias Ourense, Orense 32004, Spain.
C3 Chandigarh University; Central University of Jammu; Central University
   of Punjab; Lund University; Skane University Hospital; Indian Council of
   Agricultural Research (ICAR); ICAR - Indian Veterinary Research
   Institute; University of Petroleum & Energy Studies (UPES); National
   University of Singapore; Universidade de Vigo
RP Behl, T (通讯作者)，Univ Petr & Energy Studies, Dept Pharmacol, Sch Hlth Sci & Technol SoHST, Dehra Dun 248007, Uttarakhand, India.; Sethi, G (通讯作者)，Natl Univ Singapore, Yong Loo Lin Sch Med, Dept Pharmacol, Singapore 117600, Singapore.
EM tapanbehl31@gmail.com; phcgs@nus.edu.sg
RI Lorenzo, Jose Manuel/K-6375-2014; Tuli, Hardeep SIngh/ABA-9917-2021;
   Dhama, Kuldeep/B-7852-2015; Sak, Katrin/C-5517-2016; Sharma,
   Uttam/AAZ-5015-2021; Y, V/AAZ-7364-2021
OI Lorenzo, Jose Manuel/0000-0002-7725-9294; Tuli, Hardeep
   SIngh/0000-0003-1155-0094; Dhama, Kuldeep/0000-0001-7469-4752; Sak,
   Katrin/0000-0003-0736-2525; Sharma, Uttam/0000-0001-5108-8872; Y,
   V/0000-0003-4353-3731; Uttam, Vivek/0000-0001-5307-866X
CR Abdel-Latif M, 2022, MOL CELL BIOCHEM, V477, P1281, DOI 10.1007/s11010-022-04378-4
   Adami BS, 2021, MICRON, V151, DOI 10.1016/j.micron.2021.103152
   Adinew GM, 2021, NUTRIENTS, V13, DOI 10.3390/nu13041212
   Ahmed F, 2020, PHYTOMEDICINE, V68, DOI 10.1016/j.phymed.2020.153168
   Alqarni AA, 2022, BIOMED PHARMACOTHER, V149, DOI 10.1016/j.biopha.2022.112835
   Atashi HA, 2020, ANTI-CANCER AGENT ME, V20, P1087, DOI 10.2174/1871520620666200408081111
   Aziz N, 2018, J ETHNOPHARMACOL, V225, P342, DOI 10.1016/j.jep.2018.05.019
   Aziz Nur, 2018, BIOETHICS, V225, P342, DOI [10.1016/J.JEP.2018.05.019, DOI 10.1111/BIOE.12445]
   Bahrani H, 2019, ENVIRON EXP BOT, V164, P203, DOI 10.1016/j.envexpbot.2019.05.006
   Barta JA, 2019, ANN GLOB HEALTH, V85, DOI 10.5334/aogh.2419
   Barwal Tushar Singh, 2022, Cancer Treat Res Commun, V32, P100593, DOI 10.1016/j.ctarc.2022.100593
   Barwal TS, 2022, CRIT REV ONCOL HEMAT, V171, DOI 10.1016/j.critrevonc.2022.103598
   Barwal TS, 2021, INT J MOL SCI, V22, DOI 10.3390/ijms22084072
   Bendokas V, 2018, FOLIA HORTIC, V30, P249, DOI 10.2478/fhort-2018-0021
   Bhardwaj V, 2019, MOLECULES, V24, DOI 10.3390/molecules24020368
   Bharti S, 2014, MOL CELL ENDOCRINOL, V383, P10, DOI 10.1016/j.mce.2013.11.021
   Bishayee A, 2016, CRIT REV FOOD SCI, V56, P1753, DOI 10.1080/10408398.2014.982243
   Bray F., 2018, CA-CANCER J CLIN, V68, P394, DOI [10.3322/caac.21492, DOI 10.3322/caac.21660]
   Brodowska K. M., 2017, Eur J Bio Res, V7, P108, DOI [DOI 10.5281/ZENODO.545778, 10.5281/zenodo.545778]
   Cai WQ, 2020, FRONT ONCOL, V10, DOI 10.3389/fonc.2020.01249
   Chai RN, 2021, IMMUNOPHARM IMMUNOT, V43, P693, DOI 10.1080/08923973.2021.1966032
   Chakrabarti M, 2016, APOPTOSIS, V21, P312, DOI 10.1007/s10495-015-1198-x
   Chen D, 2022, J EXP CLIN CANC RES, V41, DOI 10.1186/s13046-022-02287-4
   Chen XY, 2020, BIOFACTORS, V46, P620, DOI 10.1002/biof.1627
   Chen XY, 2020, BIOMED PHARMACOTHER, V124, DOI 10.1016/j.biopha.2020.109835
   Chien SY, 2009, HUM EXP TOXICOL, V28, P493, DOI 10.1177/0960327109107002
   Chiyomaru T, 2013, PLOS ONE, V8, DOI 10.1371/journal.pone.0070372
   Chiyomaru T, 2013, PLOS ONE, V8, DOI 10.1371/journal.pone.0058929
   Cho E, 2017, ANTI-CANCER AGENT ME, V17, P1519, DOI 10.2174/1871520617666170327152026
   Choi EJ, 2007, LIFE SCI, V80, P1403, DOI 10.1016/j.lfs.2006.12.031
   Choi JS, 2014, ARCH PHARM RES, V37, P1354, DOI 10.1007/s12272-014-0351-3
   Chou CC, 2010, ARCH PHARM RES, V33, P1181, DOI 10.1007/s12272-010-0808-y
   Chourasia M, 2021, MOLECULES, V26, DOI 10.3390/molecules26051200
   Chu CY, 2017, BIOMED RES INT, V2017, DOI 10.1155/2017/5615647
   de la Parra C, 2016, NUTR CANCER, V68, P154, DOI 10.1080/01635581.2016.1115104
   Del Follo-Martinez A, 2013, NUTR CANCER, V65, P494, DOI 10.1080/01635581.2012.725194
   Della Via FI, 2021, SCI REP-UK, V11, DOI 10.1038/s41598-021-88478-z
   Devappa RK, 2015, BIOTECHNOL ADV, V33, P681, DOI 10.1016/j.biotechadv.2015.02.012
   Dixon RA, 2002, PHYTOCHEMISTRY, V60, P205, DOI 10.1016/S0031-9422(02)00116-4
   Du BX, 2022, CHIN J NAT MEDICINES, V20, P290, DOI 10.1016/S1875-5364(22)60166-3
   Du FJ, 2015, BIOMED PHARMACOTHER, V74, P169, DOI 10.1016/j.biopha.2015.08.005
   Duo J, 2012, MOL MED REP, V5, P1453, DOI 10.3892/mmr.2012.845
   Ezzati M, 2020, LIFE SCI, V248, DOI 10.1016/j.lfs.2020.117463
   Galati G, 2000, Drug Metabol Drug Interact, V17, P311
   Gao GL, 2019, ARTIF CELL NANOMED B, V47, P3265, DOI 10.1080/21691401.2019.1646749
   Gianfredi V, 2017, NUTR CANCER, V69, P969, DOI 10.1080/01635581.2017.1359322
   Grosser R, 2019, CANCER CELL, V36, P471, DOI 10.1016/j.ccell.2019.09.006
   Guo HJ, 2021, THORAC CANCER, V12, P1415, DOI 10.1111/1759-7714.13925
   Gurunathan S, 2018, INT J MOL SCI, V19, DOI 10.3390/ijms19103264
   Hirata H, 2014, BRIT J CANCER, V110, P1645, DOI 10.1038/bjc.2014.48
   Huang RR, 2017, THERANOSTICS, V7, P3559, DOI 10.7150/thno.20797
   Ignat I, 2011, FOOD CHEM, V126, P1821, DOI 10.1016/j.foodchem.2010.12.026
   Jiang CH, 2018, FRONT PHARMACOL, V9, DOI 10.3389/fphar.2018.00530
   Jiang P, 2018, MOL CARCINOGEN, V57, P1835, DOI 10.1002/mc.22901
   Jiang P, 2018, J CELL BIOCHEM, V119, P8623, DOI 10.1002/jcb.27117
   Jiang P, 2016, ONCOTARGET, V7, P43337, DOI 10.18632/oncotarget.9712
   Jin P, 2015, EXP THER MED, V10, P828, DOI 10.3892/etm.2015.2579
   JIN PAN, 2015, EXP THER MED, V10, P828, DOI [10.3892/etm.2015.2579, DOI 10.3892/ETM.2015.2579]
   Jo YH, 2015, J AGR FOOD CHEM, V63, P5449, DOI 10.1021/acs.jafc.5b00560
   Jung YY, 2022, EUR J PHARMACOL, V928, DOI 10.1016/j.ejphar.2022.175113
   Kang J, 2013, J BIOL CHEM, V288, P27343, DOI 10.1074/jbc.M113.490482
   Kashyap Dharambir, 2022, Biomed Research International, V2022, P9605439, DOI 10.1155/2022/9605439
   Kashyap D, 2021, ADV PROTEIN CHEM STR, V125, P73, DOI 10.1016/bs.apcsb.2021.01.003
   Kashyap D, 2021, PHARMACEUTICS, V13, DOI 10.3390/pharmaceutics13040569
   Kashyap D, 2019, BIOMOLECULES, V9, DOI 10.3390/biom9050174
   Kashyap D, 2018, MOL DIAGN THER, V22, P179, DOI 10.1007/s40291-018-0316-1
   Khan A, 2020, ANTIOXIDANTS-BASEL, V9, DOI 10.3390/antiox9070609
   Khan M.F, 2020, PREPRINT, DOI [https://doi.org/10.21203/rs.3.rs-19560/v1, DOI 10.21203/RS.3.RS-19560/V1, 10.21203/rs.3.rs-19560/v1]
   Khandelwal A, 2021, FRONT ONCOL, V11, DOI 10.3389/fonc.2021.645475
   Khandelwal A, 2020, CANCER SCI, V111, P826, DOI 10.1111/cas.14199
   Khazdair MR, 2021, ASIAN PAC J TROP BIO, V11, P327, DOI 10.4103/2221-1691.319567
   Khorsandi L, 2017, BRATISL MED J, V118, P123, DOI 10.4149/BLL_2017_025
   Kim MJ, 2012, CELL BIOL INT, V36, P339, DOI 10.1042/CBI20110394
   Kim SH, 2009, ANN NY ACAD SCI, V1171, P196, DOI 10.1111/j.1749-6632.2009.04902.x
   Kumar AR, 2021, CURR DRUG TARGETS, V22, P1288, DOI 10.2174/1389450122666210203194036
   La XQ, 2019, J AGR FOOD CHEM, V67, P2510, DOI 10.1021/acs.jafc.8b06665
   Laengsri V, 2018, LAB MED, V49, P97, DOI 10.1093/labmed/lmx080
   Laengsri Vishuda, 2018, SOC SELF THEORY IDEN, V49, P97, DOI [10.1093/LABMED/LMX080, DOI 10.1093/OSO/9780190687793.001.0001]
   Lam TK, 2012, CANCER EPIDEM BIOMAR, V21, P2176, DOI 10.1158/1055-9965.EPI-12-0745
   Lecumberri E, 2013, CLIN NUTR, V32, P894, DOI 10.1016/j.clnu.2013.03.008
   Lee DY, 2020, ANTIOXIDANTS-BASEL, V9, DOI 10.3390/antiox9040285
   Lee HS, 2021, MEDICINA-LITHUANIA, V57, DOI 10.3390/medicina57090879
   Lee JH, 2017, ONCOTARGET, V8, P17700, DOI 10.18632/oncotarget.10775
   Lee Y, 2019, BIOCHEM BIOPH RES CO, V517, P617, DOI 10.1016/j.bbrc.2019.07.073
   Lesjak M, 2018, J FUNCT FOODS, V40, P68, DOI 10.1016/j.jff.2017.10.047
   Li JP, 2018, GENE, V679, P232, DOI 10.1016/j.gene.2018.09.011
   Li X, 2021, J FOOD SCI, V86, P2700, DOI 10.1111/1750-3841.15740
   Liang LW, 2019, BIOCHIMIE, V162, P107, DOI 10.1016/j.biochi.2019.03.004
   Lichota A, 2018, INT J MOL SCI, V19, DOI 10.3390/ijms19113533
   Lin Y, 2008, CURR CANCER DRUG TAR, V8, P634, DOI 10.2174/156800908786241050
   Ling H, 2013, NAT REV DRUG DISCOV, V12, P847, DOI 10.1038/nrd4140
   Liskova A, 2021, EPMA J, V12, P155, DOI 10.1007/s13167-021-00242-5
   Liu CL, 2022, CANCER LETT, V524, P91, DOI 10.1016/j.canlet.2021.10.013
   Liu L, 2017, PATHOL RES PRACT, V213, P1242, DOI 10.1016/j.prp.2017.09.006
   Liu S, 2016, MOL MED REP, V14, P599, DOI 10.3892/mmr.2016.5277
   Liu WW, 2020, ARCH BIOCHEM BIOPHYS, V689, DOI 10.1016/j.abb.2020.108458
   Liu WJ, 2020, PHARMACOL THERAPEUT, V206, DOI 10.1016/j.pharmthera.2019.107438
   Luo Y, 2014, TUMOR BIOL, V35, P11483, DOI 10.1007/s13277-014-2487-7
   Lyu SY, 2012, FOOD SCI BIOTECHNOL, V21, P1445, DOI 10.1007/s10068-012-0190-2
   Ma ZW, 2022, SEMIN CANCER BIOL, V80, P379, DOI 10.1016/j.semcancer.2020.09.011
   Ma ZK, 2015, ONCOL REP, V34, P2461, DOI 10.3892/or.2015.4224
   Magar RT, 2020, J MICROBIOL BIOTECHN, V30, P11, DOI 10.4014/jmb.1907.07003
   Magura J, 2022, J BIOMOL STRUCT DYN, V40, P1791, DOI 10.1080/07391102.2020.1833757
   Majid S, 2010, CANCER RES, V70, P2809, DOI 10.1158/0008-5472.CAN-09-4176
   Manu KA, 2014, J MOL MED, V92, P267, DOI 10.1007/s00109-013-1095-0
   Marini H, 2007, ANN INTERN MED, V146, P839, DOI 10.7326/0003-4819-146-12-200706190-00005
   Milenkovic D, 2012, PLOS ONE, V7, P156, DOI 10.1371/journal.pone.0029837
   Miltonprabu S, 2019, NONVITAMIN AND NONMINERAL NUTRITIONAL SUPPLEMENTS, P75, DOI 10.1016/B978-0-12-812491-8.00010-2
   Mishra N, 2012, CELL MOL BIOL, V58, P148, DOI 10.1170/T934
   Nakada M., 2012, GLIOMA CELL BIOL, P47, DOI [10.1007/978-3-7091-1431-5_3, DOI 10.1007/978-3-7091-1431-5_3]
   Namdeo AG, 2020, CURR PHARM DESIGN, V26, P1712, DOI 10.2174/1381612826666200128095248
   Nasim F, 2019, MED CLIN N AM, V103, P463, DOI 10.1016/j.mcna.2018.12.006
   Nazari-Khanamiri F, 2021, J FOOD BIOCHEM, V45, DOI 10.1111/jfbc.13972
   Ngwa W, 2020, MOLECULES, V25, DOI 10.3390/molecules25112707
   Orlando L, 2011, CANCER BIOL THER, V11, P918, DOI 10.4161/cbt.11.10.15493
   Pan J, 2022, TISSUE CELL, V75, DOI 10.1016/j.tice.2022.101740
   Panche AN, 2016, J NUTR SCI, V5, DOI 10.1017/jns.2016.41
   Pellegrino L, 2013, NUCLEIC ACIDS RES, V41, P5400, DOI 10.1093/nar/gkt245
   Pierzynowska Karolina, 2021, Postepy Biochem, V67, P117, DOI 10.18388/pb.2021_380
   Porwal O., 2019, Journal of Drug Delivery and Therapeutics, V9, P199, DOI 10.22270/jddt.v9i5.3666
   Rana V, 2021, BIOMOLECULES, V11, DOI 10.3390/biom11121847
   Ren BX, 2021, CANCER LETT, V515, P63, DOI 10.1016/j.canlet.2021.05.001
   Roy S, 2013, PLOS ONE, V8, DOI 10.1371/journal.pone.0068543
   Sacko K, 2019, NANOMATERIALS-BASEL, V9, DOI 10.3390/nano9071052
   Sak Katrin, 2014, Pharmacogn Rev, V8, P122, DOI 10.4103/0973-7847.134247
   Saleh HA, 2021, FRONT IMMUNOL, V12, DOI 10.3389/fimmu.2021.606069
   Samec M, 2019, J CANCER RES CLIN, V145, P1665, DOI 10.1007/s00432-019-02940-0
   Samu Z, 2004, CHEM BIODIVERS, V1, P1668, DOI 10.1002/cbdv.200490125
   Sanaei M, 2018, J CLIN TRANSL HEPATO, V6, P141, DOI 10.14218/JCTH.2018.00002
   Shaker E, 2010, FOOD CHEM TOXICOL, V48, P803, DOI 10.1016/j.fct.2009.12.011
   Sharma A., 2019, CURRENT ASPECTS FLAV, P23, DOI [10.1007/978-981-13-5874-6_3, DOI 10.1007/978-981-13-5874-6_3]
   Sharma D., 2022, ALGORITHMS INTELL SY, P153, DOI [10.1007/978-981-16-6332-1_15, DOI 10.1007/978-981-16-6332-1_15]
   Siddiqui IA, 2011, FASEB J, V25, P1198, DOI 10.1096/fj.10-167924
   Singh S, 2021, BIOCHEM PHARMACOL, V189, DOI 10.1016/j.bcp.2021.114409
   Sonoki H, 2015, NUTRIENTS, V7, P4578, DOI 10.3390/nu7064578
   Sorrenti V, 2015, INT J ONCOL, V47, P1303, DOI 10.3892/ijo.2015.3130
   Sun DW, 2015, CELL PHYSIOL BIOCHEM, V37, P1693, DOI 10.1159/000438535
   Tantawy M, 2018, GENET MOL BIOL, V41, P27, DOI [10.1590/1678-4685-GMB-2016-0334, 10.1590/1678-4685-gmb-2016-0334]
   Tao SF, 2015, MOL CELL BIOCHEM, V402, P93, DOI 10.1007/s11010-014-2317-7
   Tehrani FK, 2020, IRAN J BASIC MED SCI, V23, P469, DOI [10.22038/ijbms.2020.39427.9349, 10.22038/IJBMS.2020.39427.9349]
   Thangavel P, 2019, MOLECULES, V24, DOI 10.3390/molecules24213892
   Toden S, 2016, ONCOTARGET, V7, P16158, DOI 10.18632/oncotarget.7567
   Tuli H.S., 2019, CURRENT ASPECTS FLAV
   Tuli HS, 2022, MOL BIOL REP, V49, P8987, DOI 10.1007/s11033-022-07399-w
   Tuli HS, 2021, PLANTS-BASEL, V10, DOI 10.3390/plants10122663
   Tuli HS, 2022, ANTI-CANCER AGENT ME, V22, P499, DOI 10.2174/1871520621666211119085834
   Tuorkey MJ, 2016, EUR J CANCER PREV, V25, P65, DOI 10.1097/CEJ.0000000000000128
   Ulusoy HG, 2020, CRIT REV FOOD SCI, V60, P3290, DOI 10.1080/10408398.2019.1683810
   Ung L., 2018, AM J ESSENT OILS NAT, V6, P41
   Varghese E, 2020, BIOMOLECULES, V10, DOI 10.3390/biom10020191
   Venkateswara Rao P., 2017, J. Pharmacogn. Phytochem, V6, P2778, DOI DOI 10.1016/J.IJPHARM.2015.01.034
   Wang H, 2011, CARCINOGENESIS, V32, P1881, DOI 10.1093/carcin/bgr218
   Wang JJ, 2021, FEBS OPEN BIO, V11, P1814, DOI 10.1002/2211-5463.13125
   Wang PW, 2016, J EXP CLIN CANC RES, V35, DOI 10.1186/s13046-016-0351-x
   Wang PW, 2015, MOL NUTR FOOD RES, V59, P250, DOI 10.1002/mnfr.201400558
   Wang Q, 2020, IUBMB LIFE, V72, P1012, DOI 10.1002/iub.2242
   Wang Q, 2017, CANCER CHEMOTH PHARM, V79, P1031, DOI 10.1007/s00280-017-3299-4
   Wang WF, 2021, J ENVIRON PATHOL TOX, V40, P53, DOI 10.1615/JEnvironPatholToxicolOncol.2021039371
   Wang ZX, 2021, BRIT J PHARMACOL, V178, P1133, DOI 10.1111/bph.15350
   Ward AB, 2018, WORLD J SURG ONCOL, V16, DOI 10.1186/s12957-018-1400-z
   Wen WW, 2020, CURR OPIN PLANT BIOL, V55, P100, DOI 10.1016/j.pbi.2020.04.004
   Weng CJ, 2012, CANCER METAST REV, V31, P323, DOI 10.1007/s10555-012-9347-y
   Wu HT, 2020, AM J CHINESE MED, V48, P1221, DOI 10.1142/S0192415X20500603
   Wu QH, 2022, J HEMATOL ONCOL, V15, DOI 10.1186/s13045-022-01292-6
   Xia XG, 2021, AM J CANCER RES, V11, P916
   Xiao ZP, 2011, MINI-REV MED CHEM, V11, P169, DOI 10.2174/138955711794519546
   Xu LL, 2013, ANTI-CANCER AGENT ME, V13, P1126, DOI 10.2174/18715206113139990006
   Yang B, 2018, TRENDS FOOD SCI TECH, V79, P116, DOI 10.1016/j.tifs.2018.07.006
   Yang FQ, 2015, MOL MED REP, V11, P1085, DOI 10.3892/mmr.2014.2813
   Yi JJ, 2019, BIOMED PHARMACOTHER, V113, DOI 10.1016/j.biopha.2019.108703
   Yin ZF, 2021, J FOOD BIOCHEM, V45, DOI 10.1111/jfbc.13758
   Yonekura-Sakakibara K, 2019, FRONT PLANT SCI, V10, DOI 10.3389/fpls.2019.00943
   Yoo HS, 2022, NUTR CANCER, V74, P677, DOI 10.1080/01635581.2021.1903947
   Yu Y, 2019, FREE RADICAL RES, V53, P714, DOI 10.1080/10715762.2019.1603376
   Yu YY, 2021, IUBMB LIFE, V73, P92, DOI 10.1002/iub.2404
   Zaman MS, 2010, BRIT J CANCER, V103, P256, DOI 10.1038/sj.bjc.6605742
   Zhang L, 2018, J BUON, V23, P641
   Zhang ML, 2021, CANCER MANAG RES, V13, P1877, DOI 10.2147/CMAR.S288271
   Zhang X, 2015, MOL CELLS, V38, P638, DOI 10.14348/molcells.2015.0037
   Zhang XK, 2018, ONCOL LETT, V15, P9868, DOI 10.3892/ol.2018.8541
   Zhao YL, 2020, BBA-MOL BASIS DIS, V1866, DOI 10.1016/j.bbadis.2020.165856
   Zheng YZ, 2017, J PHARM PHARMACOL, V69, P1565, DOI 10.1111/jphp.12781
   Zhou DH, 2014, NUTR CANCER, V66, P636, DOI 10.1080/01635581.2014.894101
   Zhou JB, 2015, MOL MED REP, V12, P3127, DOI 10.3892/mmr.2015.3679
   Zhou Y, 2022, SCI REP-UK, V12, DOI 10.1038/s41598-022-11757-w
   Zhu JF, 2020, FRONT BIOENG BIOTECH, V8, DOI 10.3389/fbioe.2020.00176
   Zhu SY, 2018, BIOMED PHARMACOTHER, V100, P191, DOI 10.1016/j.biopha.2018.01.144
NR 187
TC 13
Z9 14
U1 3
U2 8
PU ELSEVIER SCIENCE INC
PI NEW YORK
PA STE 800, 230 PARK AVE, NEW YORK, NY 10169 USA
SN 1936-5233
J9 TRANSL ONCOL
JI Transl. Oncol.
PD JAN
PY 2023
VL 27
AR 101596
DI 10.1016/j.tranon.2022.101596
EA DEC 2022
PG 15
WC Oncology
WE Science Citation Index Expanded (SCI-EXPANDED)
SC Oncology
GA 8R9WW
UT WOS:000928237800005
PM 36473401
OA gold, Green Published
DA 2023-12-20
ER

PT J
AU Ponzetti, M
   Ucci, A
   Puri, C
   Giacchi, L
   Flati, I
   Capece, D
   Zazzeroni, F
   Cappariello, A
   Rucci, N
   Falone, S
AF Ponzetti, Marco
   Ucci, Argia
   Puri, Chiara
   Giacchi, Luca
   Flati, Irene
   Capece, Daria
   Zazzeroni, Francesca
   Cappariello, Alfredo
   Rucci, Nadia
   Falone, Stefano
TI Effects of osteoblast-derived extracellular vesicles on aggressiveness,
   redox status and mitochondrial bioenergetics of MNNG/HOS osteosarcoma
   cells
SO FRONTIERS IN ONCOLOGY
LA English
DT Article
DE osteosarcoma; extracellular vesicles; redox status; bioenergetics;
   tumour microenvironment; apoptosis; mitochondria; cell communication
ID MESENCHYMAL STEM-CELLS; IN-VITRO; OXIDATIVE STRESS; EXOSOMES; ASSAY;
   GLUTATHIONE; PROLIFERATION; ANTIOXIDANT; BIOGENESIS; RESISTANCE
AB Osteosarcoma is the most common primary bone malignancy. The crosstalk between osteosarcoma and the surrounding tumour microenvironment (TME) drives key events that lead to metastasization, one of the main obstacles for definitive cure of most malignancies. Extracellular vesicles (EVs), lipid bilayer nanoparticles used by cells for intercellular communication, are emerging as critical biological mediators that permit the interplay between neoplasms and the tumour microenvironment, modulating re-wiring of energy metabolism and redox homeostatic processes. We previously showed that EVs derived from the human osteosarcoma cells influence bone cells, including osteoblasts. We here investigated whether the opposite could also be true, studying how osteoblast-derived EVs (OB-EVs) could alter tumour phenotype, mitochondrial energy metabolism, redox status and oxidative damage in MNNG/HOS osteosarcoma cells.These were treated with EVs obtained from mouse primary osteoblasts, and the following endpoints were investigated: i) cell viability and proliferation; ii) apoptosis; iii) migration and invasive capacity; iv) stemness features; v) mitochondrial function and energy metabolism; vi) redox status, antioxidant capacity and oxidative molecular damage. OB-EVs decreased MNNG/HOS metabolic activity and viability, which however was not accompanied by impaired proliferation nor by increased apoptosis, with respect to control. In addition, OB-EV-treated cells exhibited a significant reduction of motility and in vitro invasion as compared to untreated cells. Although the antioxidant N-acetyl-L-cysteine reverted the cytotoxic effect of OB-EVs, no evidence of oxidative stress was observed in treated cells. However, the redox balance of glutathione was significantly shifted towards a pro-oxidant state, even though the major antioxidant enzymatic protection did not respond to the pro-oxidant challenge. We did not find strong evidence of mitochondrial involvement or major energy metabolic switches induced by OB-EVs, but a trend of reduction in seahorse assay basal respiration was observed, suggesting that OB-EVs could represent a mild metabolic challenge for osteosarcoma cells. In summary, our findings suggest that OB-EVs could serve as important means through which TME and osteosarcoma core cross-communicate. For the first time, we proved that OB-EVs reduced osteosarcoma cells' aggressiveness and viability through redox-dependent signalling pathways, even though mitochondrial dynamics and energy metabolism did not appear as processes critically needed to respond to OB-EVs.
C1 [Ponzetti, Marco; Ucci, Argia; Puri, Chiara; Giacchi, Luca; Flati, Irene; Capece, Daria; Zazzeroni, Francesca; Cappariello, Alfredo; Rucci, Nadia] Univ Laquila, Dept Biotechnol & Appl Clin Sci, Laquila, Italy.
   [Falone, Stefano] Univ Laquila, Dept Life Hlth & Environm Sci, Laquila, Italy.
C3 University of L'Aquila; University of L'Aquila
RP Rucci, N (通讯作者)，Univ Laquila, Dept Biotechnol & Appl Clin Sci, Laquila, Italy.
EM nadia.rucci@univaq.it
RI Ucci, Argia/ABH-2263-2021; Ponzetti, Marco/AAS-9938-2020; Falone,
   Stefano/D-8692-2017
OI Ucci, Argia/0000-0002-5191-5337; Ponzetti, Marco/0000-0002-7554-1325;
   Falone, Stefano/0000-0002-5978-0545; Puri, Chiara/0009-0007-7564-335X;
   Cappariello, Alfredo/0000-0002-1711-3373
FU Associazione italiana per la ricerca sul cancro (AIRC) Investigator
   [24823]; AIRC fellowship for Italy [25432]; Basic Research of the
   University of L'Aquila [649/2022]
FX This work was supported by: i) The Associazione italiana per la ricerca
   sul cancro (AIRC) Investigator Grant #24823 to NR; ii) The AIRC
   fellowship for Italy #25432 to MP for salary; iii) the competitive grant
   for Basic Research of the University of L'Aquila (D.R. no. 649/2022).
CR ALBINI A, 1987, CANCER RES, V47, P3239
   Aubrey BJ, 2018, CELL DEATH DIFFER, V25, P104, DOI 10.1038/cdd.2017.169
   Avril P, 2016, J BONE ONCOL, V5, P5, DOI 10.1016/j.jbo.2015.11.002
   BAKER MA, 1990, ANAL BIOCHEM, V190, P360, DOI 10.1016/0003-2697(90)90208-Q
   Beretta GL, 2022, CELLS-BASEL, V11, DOI 10.3390/cells11071221
   Boulton DP, 2022, FRONT CELL DEV BIOL, V10, DOI 10.3389/fcell.2022.849962
   Castelli S, 2022, BIOCHEM PHARMACOL, V198, DOI 10.1016/j.bcp.2022.114983
   Catalase AH., 1974, InMethods of enzymatic analysis, P673, DOI [10.1016/B978-0-12-091302-2.50032-3, DOI 10.1016/B978-0-12-091302-2.50032-3]
   Cetraro P, 2022, CANCERS, V14, DOI 10.3390/cancers14071671
   Chacko BK, 2014, CLIN SCI, V127, P367, DOI 10.1042/CS20140101
   Chehrehasa F, 2009, J NEUROSCI METH, V177, P122, DOI 10.1016/j.jneumeth.2008.10.006
   Ciesielska S, 2021, INT J MOL SCI, V22, DOI 10.3390/ijms22116022
   Colombo M, 2014, ANNU REV CELL DEV BI, V30, P255, DOI 10.1146/annurev-cellbio-101512-122326
   Costa-Silva B, 2015, NAT CELL BIOL, V17, P816, DOI 10.1038/ncb3169
   Di Loreto S, 2009, J CELL PHYSIOL, V219, P334, DOI 10.1002/jcp.21674
   DIILIO C, 1983, BIOCHEM MED METAB B, V29, P143, DOI 10.1016/0006-2944(83)90034-0
   Ding SJ, 2015, OXID MED CELL LONGEV, V2015, DOI 10.1155/2015/750798
   Durfee RA, 2016, RHEUMATOL THER, V3, P221, DOI 10.1007/s40744-016-0046-y
   Eskandari A, 2020, CHEMBIOCHEM, V21, P2854, DOI 10.1002/cbic.202000231
   Falone S, 2017, SCI REP-UK, V7, DOI 10.1038/s41598-017-11869-8
   Falone S, 2016, OXID MED CELL LONGEV, V2016, DOI 10.1155/2016/3837623
   Falone S, 2008, INT J BIOCHEM CELL B, V40, P2762, DOI 10.1016/j.biocel.2008.05.022
   Falone S, 2019, OXID MED CELL LONGEV, V2019, DOI 10.1155/2019/4647807
   Falone S, 2016, INT J RADIAT BIOL, V92, P281, DOI 10.3109/09553002.2016.1150619
   Falone S, 2012, PLOS ONE, V7, DOI 10.1371/journal.pone.0048334
   Fanelli M, 2020, FRONT ONCOL, V10, DOI 10.3389/fonc.2020.00331
   Fotia C, 2015, CURR PHARM DESIGN, V21, P4088, DOI 10.2174/1381612821666150918144953
   Franchina DG, 2022, NAT COMMUN, V13, DOI 10.1038/s41467-022-29426-x
   Ge P, 2020, MOL NEURODEGENER, V15, DOI 10.1186/s13024-020-00367-7
   Giddings EL, 2021, NAT COMMUN, V12, DOI 10.1038/s41467-021-23071-6
   Giraldo NA, 2019, BRIT J CANCER, V120, P45, DOI 10.1038/s41416-018-0327-z
   Glorieux C, 2015, FREE RADICAL BIO MED, V87, P84, DOI 10.1016/j.freeradbiomed.2015.06.017
   Hoshino A, 2015, NATURE, V527, P329, DOI 10.1038/nature15756
   Ippolito L, 2020, FRONT ONCOL, V10, DOI 10.3389/fonc.2020.00256
   Jezek J, 2018, ANTIOXIDANTS-BASEL, V7, DOI 10.3390/antiox7010013
   Jin L, 2019, ONCOL LETT, V17, P4213, DOI 10.3892/ol.2019.10112
   Kabakov AE, 2018, METHODS MOL BIOL, V1709, P107, DOI 10.1007/978-1-4939-7477-1_9
   Kaur K, 2014, FREE RADICAL BIO MED, V76, P25, DOI 10.1016/j.freeradbiomed.2014.07.030
   Keremu A, 2022, EUR J HISTOCHEM, V66, DOI 10.4081/ejh.2022.3394
   Krevvata M, 2014, BLOOD, V124, P2834, DOI 10.1182/blood-2013-07-517219
   Kundu ZS, 2014, INDIAN J ORTHOP, V48, P238, DOI 10.4103/0019-5413.132491
   Li SY, 2015, TUMOR BIOL, V36, P1329, DOI 10.1007/s13277-015-3181-0
   Liu YF, 2020, ONCOL REP, V44, P499, DOI 10.3892/or.2020.7633
   Loftus A, 2020, J BONE MINER RES, V35, P396, DOI 10.1002/jbmr.3891
   Marengo Barbara, 2020, Microrna, V9, P187, DOI 10.2174/2211536609666191218103220
   Marengo B, 2016, OXID MED CELL LONGEV, V2016, DOI 10.1155/2016/6235641
   Martinez-Outschoorn UE, 2017, NAT REV CLIN ONCOL, V14, P11, DOI 10.1038/nrclinonc.2016.60
   Martinotti S, 2020, METHODS MOL BIOL, V2109, P225, DOI 10.1007/7651_2019_259
   Martins-Neves SR, 2012, BMC CANCER, V12, DOI 10.1186/1471-2407-12-139
   Mirabello L, 2009, INT J CANCER, V125, P229, DOI 10.1002/ijc.24320
   Misaghi A, 2018, SICOT-J, V4, DOI 10.1051/sicotj/2017028
   MOSMANN T, 1983, J IMMUNOL METHODS, V65, P55, DOI 10.1016/0022-1759(83)90303-4
   Peinado H, 2017, NAT REV CANCER, V17, P302, DOI 10.1038/nrc.2017.6
   Peinado H, 2012, NAT MED, V18, P883, DOI 10.1038/nm.2753
   Powers SK., 2000, HDB OXIDANTS ANTIOXI, V1st ed, DOI [10.1016/B978-044482650-3/50010-9, DOI 10.1016/B978-044482650-3/50010-9, 10.1016/b978-044482650-3/50010-9]
   Qi J, 2021, J CELL MOL MED, V25, P11016, DOI 10.1111/jcmm.17024
   Santini S, 2019, ANTIOXIDANTS-BASEL, V8, DOI 10.3390/antiox8090346
   Santini SJ, 2018, OXID MED CELL LONGEV, V2018, DOI 10.1155/2018/5076271
   Sarhadi VK, 2021, INT J MOL SCI, V22, DOI 10.3390/ijms222011035
   Schrader M, 2015, J INHERIT METAB DIS, V38, P681, DOI 10.1007/s10545-015-9819-7
   Shibata T, 2013, SCI SIGNAL, V6, DOI 10.1126/scisignal.2003970
   Siegel RL, 2022, CA-CANCER J CLIN, V72, P7, DOI 10.3322/caac.21708
   Sies H, 2020, NAT REV MOL CELL BIO, V21, P363, DOI 10.1038/s41580-020-0230-3
   Silva-Adaya D, 2008, J NEUROCHEM, V105, P677, DOI 10.1111/j.1471-4159.2007.05174.x
   Strober Warren, 2015, Curr Protoc Immunol, V111, DOI 10.1002/0471142735.ima03bs111
   Théry C, 2002, NAT REV IMMUNOL, V2, P569, DOI 10.1038/nri855
   Théry C, 2018, J EXTRACELL VESICLES, V7, DOI 10.1080/20013078.2018.1535750
   Tsai TL, 2017, STEM CELL REP, V8, P387, DOI 10.1016/j.stemcr.2017.01.004
   Ucci A, 2021, BONE, V153, DOI 10.1016/j.bone.2021.116130
   Wang W, 2018, CELL BIOL INT, V42, P580, DOI 10.1002/cbin.10934
   Wilson H, 2008, VET J, V175, P69, DOI 10.1016/j.tvjl.2007.07.025
   Wooten J, 2022, FITOTERAPIA, V160, DOI 10.1016/j.fitote.2022.105203
   Xie LL, 2018, CANCER SCI, V109, P3686, DOI 10.1111/cas.13830
   Xu Y, 2002, BIOCHEM J, V362, P401, DOI 10.1042/0264-6021:3620401
   Yagi K, 1998, Methods Mol Biol, V108, P107
   Yavuzer H, 2016, HYPERTENS RES, V39, P342, DOI 10.1038/hr.2015.156
   Yu ZR, 2012, INT J BIOCHEM CELL B, V44, P2144, DOI 10.1016/j.biocel.2012.08.022
   Zheng XP, 2022, AM J PHYSIOL-RENAL, V322, pF344, DOI 10.1152/ajprenal.00460.2021
   Zhu J, 2017, CELL DEATH DIS, V8, DOI 10.1038/cddis.2017.488
   Zong WX, 2016, MOL CELL, V61, P667, DOI 10.1016/j.molcel.2016.02.011
NR 80
TC 1
Z9 1
U1 0
U2 1
PU FRONTIERS MEDIA SA
PI LAUSANNE
PA AVENUE DU TRIBUNAL FEDERAL 34, LAUSANNE, CH-1015, SWITZERLAND
SN 2234-943X
J9 FRONT ONCOL
JI Front. Oncol.
PD DEC 5
PY 2022
VL 12
AR 983254
DI 10.3389/fonc.2022.983254
PG 18
WC Oncology
WE Science Citation Index Expanded (SCI-EXPANDED)
SC Oncology
GA 7C4MD
UT WOS:000899787900001
PM 36544705
OA Green Published, gold
DA 2023-12-20
ER

PT J
AU Di, W
   Shuai, Y
   Bo, W
   Wei, T
   He, JP
   Qian, GW
   Deng, YW
AF Di, Wu
   Shuai, Yang
   Bo, Wang
   Wei, Tan
   He, Jinpeng
   Qian, Guowen
   Deng, Youwen
TI A bifunctional zoledronate sustained-release system in scaffold: Tumor
   therapy and bone repair
SO COLLOIDS AND SURFACES B-BIOINTERFACES
LA English
DT Article
DE Antitumor; Zoledronate; Drug delivery; Bone repair; Bifunction scaffold
ID RANKL-INDUCED OSTEOCLAST; GIANT-CELL TUMOR; MESOPOROUS SILICA;
   DIFFERENTIATION; INHIBITION; APOPTOSIS
AB It is of great challenges to repair bone defect and prevent tumor recurrence in bone tumors postoperative treatment. Bone scaffolds loaded with zoledronate (ZOL) are expected to solve these issues due to its osteogenesis and anti-tumor ability. Furthermore, ZOL needs to be sustained release to meet the requirement of long-term therapy. In this study, ZOL was loaded into amination functionalized mesoporous silicon (SBA15NH2), and then incorporated into poly (L-lactic acid) to prepare PLLA/SBA15NH2-ZOL scaffold via selective laser sintering technology. On one hand, ZOL of local release not only can inhibit growth and proliferation of bone tumor cells but also inhibit osteoclast differentiation through competitive binding of receptor activator of nuclear factor (NF)-kB (RANK) in osteoclast precursors. On the other hand, amination function could change the surface charge of mesoporous silica to positive charge to enhance the absorption of ZOL, mesoporous structure and abundant amino groups of SBA15NH2 play a barrier role and form hydrogen bond with phosphate groups of ZOL, respectively, thereby achieving its sustained release. The results showed that the loading amount of ZOL was 236.53 mg/g, and the scaffold could sustainedly release ZOL for more than 6 weeks. The scaffold inhibited proliferation of osteosarcoma cells through inducing apoptosis and cell cycle arrest. TRAP staining and F-actin ring formation experiment showed the scaffold inhibited differentiation and mature of osteoclast. Pit formation assay indicated that bone resorption activity was inhibited strongly.
C1 [Di, Wu; Bo, Wang; Wei, Tan; He, Jinpeng; Deng, Youwen] Cent South Univ, Dept Spine Surg, Xiangya Hosp 3, Changsha 410078, Peoples R China.
   [Qian, Guowen] Jiangxi Univ Sci & Technol, Inst Addit Mfg, Nanchang 330013, Peoples R China.
   [Shuai, Yang] Huazhong Univ Sci & Technol, Coll Life Sci & Technol, Wuhan 430074, Peoples R China.
C3 Central South University; Jiangxi University of Science & Technology;
   Huazhong University of Science & Technology
RP Deng, YW (通讯作者)，Cent South Univ, Dept Spine Surg, Xiangya Hosp 3, Changsha 410078, Peoples R China.; Qian, GW (通讯作者)，Jiangxi Univ Sci & Technol, Inst Addit Mfg, Nanchang 330013, Peoples R China.
EM qianguowen@jxust.edu.cn; drywdeng@csu.edu.cn
RI He, Jinpeng/GQI-2034-2022
CR Andrade GF, 2018, J SOL-GEL SCI TECHN, V85, P369, DOI 10.1007/s10971-017-4557-y
   Bado IL, 2021, DEV CELL, V56, P1100, DOI 10.1016/j.devcel.2021.03.008
   Balas F, 2006, J AM CHEM SOC, V128, P8116, DOI 10.1021/ja062286z
   Boyce BF, 2013, J DENT RES, V92, P860, DOI 10.1177/0022034513500306
   Boyle WJ, 2003, NATURE, V423, P337, DOI 10.1038/nature01658
   Chawla S, 2019, LANCET ONCOL, V20, P1719, DOI 10.1016/S1470-2045(19)30663-1
   Chen ZF, 2015, J MED CHEM, V58, P2159, DOI 10.1021/jm5012484
   Coffman JA, 2004, DEV CELL, V6, P321, DOI 10.1016/S1534-5807(04)00067-X
   DeBerardinis RJ, 2020, NEW ENGL J MED, V382, P869, DOI 10.1056/NEJMcibr1914890
   Dimitriou R, 2011, BMC MED, V9, DOI 10.1186/1741-7015-9-66
   Feng P, 2018, ADV SCI, V5, DOI 10.1002/advs.201700817
   Gao X, 2015, TUMOR BIOL, V36, P5315, DOI 10.1007/s13277-015-3192-x
   Gill J, 2021, NAT REV CLIN ONCOL, V18, P609, DOI 10.1038/s41571-021-00519-8
   Huang YJ, 2020, ACTA PHARMACOL SIN B, V10, P2384, DOI 10.1016/j.apsb.2020.06.006
   Jakob T, 2020, COCHRANE DB SYST REV, DOI 10.1002/14651858.CD013020.pub2
   Jiao CW, 2020, J ETHNOPHARMACOL, V247, DOI 10.1016/j.jep.2019.112256
   Knochentumoren A, 2008, J BONE JOINT SURG AM, V90A, P1060, DOI 10.2106/JBJS.D.02771
   Li ZX, 2012, CHEM SOC REV, V41, P2590, DOI 10.1039/c1cs15246g
   Liang YR, 2020, SEMIN CANCER BIOL, V60, P14, DOI 10.1016/j.semcancer.2019.08.012
   Liao JF, 2021, BONE RES, V9, DOI 10.1038/s41413-021-00139-z
   Liu H, 2019, BMC CANCER, V19, DOI 10.1186/s12885-019-5379-9
   Locs J, 2015, MATER LETT, V156, P180, DOI 10.1016/j.matlet.2015.05.093
   Lu KH, 2020, PHARMACOL THERAPEUT, V214, DOI 10.1016/j.pharmthera.2020.107611
   Lv J, 2020, LIFE SCI, V256, DOI 10.1016/j.lfs.2020.117925
   Ma L, 2020, MATER TODAY, V36, P48, DOI 10.1016/j.mattod.2019.12.005
   Miller RE, 2014, J THORAC ONCOL, V9, P345, DOI 10.1097/JTO.0000000000000070
   Miwa S, 2019, BMC CANCER, V19, DOI 10.1186/s12885-019-5270-8
   Nguyen S, 2022, J IMMUNOTHER CANCER, V10, DOI 10.1136/jitc-2022-004880
   Nieto A, 2010, LANGMUIR, V26, P5038, DOI 10.1021/la904820k
   Paris JL, 2017, J MATER SCI, V52, P8761, DOI 10.1007/s10853-017-0787-1
   Ritter J, 2010, ANN ONCOL, V21, P320, DOI 10.1093/annonc/mdq276
   San Román S, 2016, APPL CLAY SCI, V121, P9, DOI 10.1016/j.clay.2015.12.006
   Shuai CJ, 2021, BIOACT MATER, V6, P490, DOI 10.1016/j.bioactmat.2020.09.001
   Shuai CJ, 2019, CHEM ENG J, V374, P304, DOI 10.1016/j.cej.2019.03.273
   Shuai CJ, 2018, CHEM ENG J, V347, P322, DOI 10.1016/j.cej.2018.04.092
   Siddiqui JA, 2016, PHYSIOLOGY, V31, P233, DOI 10.1152/physiol.00061.2014
   Sirka A, 2018, TISSUE ENG PT A, V24, P1753, DOI [10.1089/ten.TEA.2018.0075, 10.1089/ten.tea.2018.0075]
   Song CC, 2019, J CELL PHYSIOL, V234, P11969, DOI 10.1002/jcp.27852
   Strzyz P, 2016, NAT REV MOL CELL BIO, V17, P536, DOI 10.1038/nrm.2016.108
   Suh KS, 2018, CHEM-BIOL INTERACT, V296, P18, DOI 10.1016/j.cbi.2018.09.005
   Tufan F, 2019, NEW ENGL J MED, V380, P1287, DOI 10.1056/NEJMc1900923
   Vallet-Regí M, 2010, CHEM COMMUN, V46, P2956, DOI 10.1039/c000806k
   Wang L, 2019, J EXP CLIN CANC RES, V38, DOI 10.1186/s13046-019-1109-z
   Wang QX, 2022, CELL PROLIFERAT, V55, DOI 10.1111/cpr.13172
   Wu LL, 2019, STEM CELL RES THER, V10, DOI 10.1186/s13287-019-1500-x
   Zhang Y, 2020, INT ORTHOP, V44, P987, DOI 10.1007/s00264-020-04539-4
   Zhao DY, 1998, SCIENCE, V279, P548, DOI 10.1126/science.279.5350.548
NR 47
TC 1
Z9 1
U1 6
U2 22
PU ELSEVIER
PI AMSTERDAM
PA RADARWEG 29, 1043 NX AMSTERDAM, NETHERLANDS
SN 0927-7765
EI 1873-4367
J9 COLLOID SURFACE B
JI Colloid Surf. B-Biointerfaces
PD FEB
PY 2023
VL 222
AR 113064
DI 10.1016/j.colsurfb.2022.113064
EA DEC 2022
PG 12
WC Biophysics; Chemistry, Physical; Materials Science, Biomaterials
WE Science Citation Index Expanded (SCI-EXPANDED)
SC Biophysics; Chemistry; Materials Science
GA 7B8WY
UT WOS:000899408700003
PM 36481508
DA 2023-12-20
ER

PT J
AU Tian, ZB
   Yang, G
   Zhang, LB
   Jiang, P
   Wu, S
AF Tian, Zhoubin
   Yang, Guang
   Zhang, Laibo
   Jiang, Peng
   Wu, Shuai
TI Sandwich biosensing on a nanodiamond-modified interdigitated electrode
   for monitoring the occurrence of osteosarcoma
SO JOURNAL OF THE TAIWAN INSTITUTE OF CHEMICAL ENGINEERS
LA English
DT Article
DE Osteopontin; Nanosensor; Dielectrode; Sandwich pattern; Biomarker
ID CANCER BIOMARKER; RNA APTAMER; GRAPHENE; SURFACE; OSTEOPONTIN;
   FUNCTIONALIZATION; DEGRADATION; SENSOR
AB Background: Osteosarcoma is a highly heterogeneous manifestation with varied subtypes and is diagnosed by imaging techniques; however, quantification of blood-based biomarkers boosts genuine osteosarcoma identification.
   Methods: Herein, a sensitive sandwich pattern with aptamer and antibody was conducted on a nanodiamond-modified interdigitated electrode surface to identify osteopintin, a well-suited biomarker for osteosarcoma. Diamond nanoparticles measured as 5 +/- 3 nm by a high-resolution microcopy were attached to the sensing surface through chemical [(3-aminopropyl)triethoxysilane, 1,1'-carbonyldiimidazole] and biological (biotin-streptavidin) linkers to immobilize the aptamer on the nanodiamond. The detection limit of osteopontin was attained to be 100 pM in phosphate-buffered saline (PBS)-spiked samples using a sandwich, and it was 1 nM with only aptamer at the coefficient determinations R-2 values of 0.99 (y=1.2106x-1.0127) and 0.98 (y=1.0086x-0.7867), respectively, on linear concentrations of 0.1-100 nM osteopontin. Furthermore, biofouling experiments with complementary aptamer sequences, albumin and control samples did not increase the current responses, confirming the specific identification of osteopontin, which was further evidenced in serum-containing samples.
   Significant Findings: This biosensing assay quantifies osteopontin at lower levels and diagnoses osteosarcoma.
C1 [Tian, Zhoubin; Yang, Guang; Zhang, Laibo; Jiang, Peng; Wu, Shuai] Shandong First Med Univ, Dept Joint Surg, Shandong Prov Hosp, Jinan 250021, Peoples R China.
C3 Shandong First Medical University & Shandong Academy of Medical Sciences
RP Wu, S (通讯作者)，Shandong First Med Univ, Dept Joint Surg, Shandong Prov Hosp, Jinan 250021, Peoples R China.
EM wushuai6689@outlook.com
CR Anasdass JR, 2018, PLOS ONE, V13, DOI 10.1371/journal.pone.0193281
   [Anonymous], 2007, J Clin Oncol, DOI DOI 10.1007/S10330-007-0004-9
   Chang WL, 2021, J ANAL METHODS CHEM, V2021, DOI 10.1155/2021/6661799
   Cheen OC, 2017, MICROCHIM ACTA, V184, P117, DOI 10.1007/s00604-016-2001-6
   Chen HX, 2014, ANALYST, V139, P4476, DOI 10.1039/c4an00576g
   Curulli A, 2006, MICROCHIM ACTA, V152, P225, DOI 10.1007/s00604-005-0440-6
   Ge YP, 2019, INT J NANOMED, V14, P7851, DOI 10.2147/IJN.S222238
   Gopinath SCB, 2006, J GEN VIROL, V87, P479, DOI 10.1099/vir.0.81508-0
   Gopinath SCB, 2006, THROMB HAEMOSTASIS, V95, P767, DOI 10.1160/TH06-01-0047
   Gopinath SCB, 2012, ANALYST, V137, P3520, DOI 10.1039/c2an35159e
   Han XW, 2019, ONCOL LETT, V17, P2592, DOI 10.3892/ol.2019.9905
   Hosseinzadeh G, 2022, CERAM INT, V48, P6078, DOI 10.1016/j.ceramint.2021.11.146
   Hsieh IS, 2014, PLOS ONE, V9, DOI 10.1371/journal.pone.0109550
   Kalaiyarasi J, 2017, MICROCHIM ACTA, V184, P2131, DOI 10.1007/s00604-017-2161-z
   Karadag A, 2004, JNCI-J NATL CANCER I, V96, P956, DOI 10.1093/jnci/djh169
   Kucherenko IS, 2019, NANOSCALE ADV, V1, P4560, DOI 10.1039/c9na00491b
   Lakshmipriya T, 2014, ANALYST, V139, P3977, DOI 10.1039/c4an00168k
   Li YS, 2015, MED ONCOL, V32, DOI 10.1007/s12032-014-0449-y
   Liang T, 2019, BIOTECHNOL APPL BIOC, V66, P939, DOI 10.1002/bab.1808
   Meirinho SG, 2017, ANAL CHIM ACTA, V987, P25, DOI 10.1016/j.aca.2017.07.071
   Miao JL, 2013, TUMOR BIOL, V34, P2093, DOI 10.1007/s13277-013-0940-7
   Mukama O, 2020, TALANTA, V210, DOI 10.1016/j.talanta.2019.120624
   Nagasaki Y, 2011, POLYM J, V43, P949, DOI 10.1038/pj.2011.93
   Nazarizadeh A, 2021, J BONE ONCOL, V29, DOI 10.1016/j.jbo.2021.100377
   Pereira AC, 2022, ANAL CHIM ACTA, V1198, DOI 10.1016/j.aca.2022.339557
   Perreault F, 2015, ACS NANO, V9, P7226, DOI 10.1021/acsnano.5b02067
   Ramanathan S, 2022, BIOSENS BIOELECTRON, V197, DOI 10.1016/j.bios.2021.113735
   Ramanathan S, 2019, MICROCHIM ACTA, V186, DOI 10.1007/s00604-019-3696-y
   Rodrigues LR, 2007, CANCER EPIDEM BIOMAR, V16, P1087, DOI 10.1158/1055-9965.EPI-06-1008
   Sadykova LR, 2020, CANCER INVEST, V38, P259, DOI 10.1080/07357907.2020.1768401
   Sharma A, 2015, ANAL CHIM ACTA, V869, P68, DOI 10.1016/j.aca.2015.02.010
   Shu HX, 2022, BIOTECHNOL APPL BIOC, V69, P1733, DOI 10.1002/bab.2242
   Sohrabi H, 2022, CHEMOSPHERE, V288, DOI 10.1016/j.chemosphere.2021.132531
   Sohrabi H, 2022, CHEMOSPHERE, V287, DOI 10.1016/j.chemosphere.2021.132373
   Sohrabi H, 2022, ENVIRON RES, V204, DOI 10.1016/j.envres.2021.112082
   Sohrabi H, 2022, CRIT REV FOOD SCI, V62, P8761, DOI 10.1080/10408398.2021.1932723
   Sohrabi H, 2021, MICROCHIM ACTA, V188, DOI 10.1007/s00604-021-04757-6
   Soozanipour A, 2021, ADV MATER TECHNOL-US, V6, DOI 10.1002/admt.202000765
   Su H., 2017, Adv Heal Care Technol, V3, P19, DOI [10.2147/AHCT.S94025, DOI 10.2147/AHCT.S94025]
   Sulzbacher I, 2002, VIRCHOWS ARCH, V441, P345, DOI 10.1007/s00428-002-0671-4
   Svorc L, 2013, SENSOR ACTUAT B-CHEM, V181, P294, DOI 10.1016/j.snb.2013.02.036
   Tabatabaeinejad SM, 2021, RSC ADV, V11, P40100, DOI 10.1039/d1ra06101a
   Teja AS, 2009, PROG CRYST GROWTH CH, V55, P22, DOI 10.1016/j.pcrysgrow.2008.08.003
   Wai PY, 2004, J SURG RES, V121, P228, DOI 10.1016/j.jss.2004.03.028
   Wang F, 2019, INT J NANOMED, V14, P8469, DOI 10.2147/IJN.S219976
   Wang Y, 2020, NANOSCALE RES LETT, V15, DOI 10.1186/s11671-020-3262-x
   Yang K, 2010, NANO LETT, V10, P3318, DOI 10.1021/nl100996u
   Zhang R, 2020, ANAL CHIM ACTA, V1094, P142, DOI 10.1016/j.aca.2019.10.012
   Zhao J, 2021, J IMMUNOL METHODS, V489, DOI 10.1016/j.jim.2020.112942
   Zhou DK, 2020, INT J NANOMED, V15, P10171, DOI 10.2147/IJN.S284752
   Zinatloo-Ajabshir S, 2022, J COLLOID INTERF SCI, V619, P1, DOI 10.1016/j.jcis.2022.03.112
   Zinatloo-Ajabshir S, 2019, COMPOS PART B-ENG, V167, P643, DOI 10.1016/j.compositesb.2019.03.045
   Zinatloo-Ajabshir S, 2016, J MOL LIQ, V216, P545, DOI 10.1016/j.molliq.2016.01.062
   Zinatloo-Ajabshir S, 2015, NEW J CHEM, V39, P3948, DOI 10.1039/c4nj02106a
NR 54
TC 0
Z9 0
U1 0
U2 0
PU ELSEVIER
PI AMSTERDAM
PA RADARWEG 29, 1043 NX AMSTERDAM, NETHERLANDS
SN 1876-1070
EI 1876-1089
J9 J TAIWAN INST CHEM E
JI J. Taiwan Inst. Chem. Eng.
PD DEC
PY 2022
VL 141
AR 104526
DI 10.1016/j.jtice.2022.104526
PG 8
WC Engineering, Chemical
WE Science Citation Index Expanded (SCI-EXPANDED)
SC Engineering
GA W1IG5
UT WOS:001089228000001
DA 2023-12-20
ER

PT J
AU Giatagana, EM
   Berdiaki, A
   Gaardlos, M
   Tsatsakis, AM
   Samsonov, SA
   Nikitovic, D
AF Giatagana, Eirini-Maria
   Berdiaki, Aikaterini
   Gaardlos, Margrethe
   Tsatsakis, Aristidis M.
   Samsonov, Sergey A.
   Nikitovic, Dragana
TI Rapamycin-induced autophagy in osteosarcoma cells is mediated via the
   biglycan/Wnt/b-catenin signaling axis
SO AMERICAN JOURNAL OF PHYSIOLOGY-CELL PHYSIOLOGY
LA English
DT Article
DE autophagy; b -catenin; biglycan; osteosarcoma; Wnt signaling pathway
ID WNT-BETA-CATENIN; LRP6 ECTODOMAIN; CHEMOTHERAPY; DECORIN; CANCER;
   EXPRESSION; APOPTOSIS; PROTEINS; BINDING; PROTEOGLYCANS
AB Biglycan is a class I secreted small leucine-rich proteoglycan (SLRP), which regulates signaling pathways connected to bone pathologies. Autophagy is a vital catabolic process with a dual role in cancer progression. Here, we show that biglycan inhibits autophagy in two osteosarcoma cell lines (P < 0.001), while rapamycin-induced autophagy decreases biglycan expression in MG63 osteosarcoma cells and abrogates the biglycan-induced cell growth increase (P < 0.001). Rapamycin also inhibits I3-catenin translocation to the nucleus, inhibiting the Wnt pathway (P < 0.001) and reducing biglycan's colocalization with the Wnt coreceptor LRP6 (P < 0.05). Furthermore, biglycan exhibits protective effects against the chemotherapeutic drug doxorubicin in MG63 OS cells through an autophagy-dependent manner (P < 0.05). Cotreatment of these cells with rapamycin and doxorubicin enhances cells response to doxorubicin by decreasing biglycan (P < 0.001) and I3-catenin (P < 0.05) expression. Biglycan deficiency leads to increased caspase-3 activation (P < 0.05), suggesting increased apoptosis of biglycan-deficient cells treated with doxorubicin. Computational models of LRP6 and biglycan complexes suggest that biglycan changes the receptor's ability to interact with other signaling molecules by affecting the interdomain bending angles in the receptor structure. Biglycan binding to LRP6 activates the Wnt pathway and I3-catenin nuclear translocation by disrupting I3-catenin degradation complex (P < 0.01 and P < 0.05). Interestingly, this mechanism is not followed in moderately differentiated, biglycan-nonexpressing U-2OS OS cells. To sum up, biglycan exhibits protective effects against the doxorubicin in MG63 OS cells by activating the Wnt signaling pathway and inhibiting autophagy.
C1 [Giatagana, Eirini-Maria; Berdiaki, Aikaterini; Nikitovic, Dragana] Univ Crete, Med Sch, Lab Histol Embryol, Heraklion Greece, Iraklion, Greece.
   [Gaardlos, Margrethe; Samsonov, Sergey A.] Univ Gdansk, Fac Chem, Dept Theoret Chem, Gdansk, Poland.
   [Tsatsakis, Aristidis M.] Univ Crete, Sch Med, Lab Toxicol, Iraklion, Greece.
C3 University of Crete; Fahrenheit Universities; University of Gdansk;
   University of Crete
RP Nikitovic, D (通讯作者)，Univ Crete, Med Sch, Lab Histol Embryol, Heraklion Greece, Iraklion, Greece.
EM nikitovic@uoc.gr
RI Tsatsakis, Aristidis/H-2890-2013
OI Tsatsakis, Aristidis/0000-0003-3824-2462; Nikitovic,
   Dragana/0000-0003-3882-7399
FU Research Committee of the University of Crete (ELKE) [KA: 10028, KA:
   10648]; National Science Center of Poland (Narodowe Centrum Nauki)
   [UMO-2018/31/G/ST4/00246]
FX D.N. was funded by the Research Committee of the University of Crete
   (ELKE) , Grant Nos. KA: 10028 and KA: 10648. E.-M.G. received a
   scholarship from the Research Committee of the University of Crete
   (ELKE) , Grant No. KA:10648. S.A.S. was funded by the National Science
   Center of Poland (Narodowe Centrum Nauki, Grant number
   UMO-2018/31/G/ST4/00246) .
CR Abdullah CS, 2019, SCI REP-UK, V9, DOI 10.1038/s41598-018-37862-3
   Aggelidakis J, 2018, FRONT ONCOL, V8, DOI 10.3389/fonc.2018.00470
   Ando T, 2020, CANCERS, V12, DOI 10.3390/cancers12113097
   Antoniak A, 2021, J MOL GRAPH MODEL, V108, DOI 10.1016/j.jmgm.2021.108008
   Appunni S, 2019, CLIN CHIM ACTA, V491, P1, DOI 10.1016/j.cca.2019.01.003
   Baksh D, 2007, J CELL BIOCHEM, V101, P1109, DOI 10.1002/jcb.21097
   Beagle B, 2010, PLOS ONE, V5, DOI 10.1371/journal.pone.0011821
   Berendsen AD, 2011, P NATL ACAD SCI USA, V108, P17022, DOI 10.1073/pnas.1110629108
   BIANCO P, 1990, J HISTOCHEM CYTOCHEM, V38, P1549, DOI 10.1177/38.11.2212616
   Bilic J, 2007, SCIENCE, V316, P1619, DOI 10.1126/science.1137065
   Buraschi S, 2013, P NATL ACAD SCI USA, V110, pE2582, DOI 10.1073/pnas.1305732110
   Cai Y, 2014, J CELL BIOCHEM, V115, P625, DOI 10.1002/jcb.24708
   Carrle D, 2006, INT ORTHOP, V30, P445, DOI 10.1007/s00264-006-0192-x
   Case D.A., 2020, Amber 2021
   Chang ZQ, 2014, SCI WORLD J, DOI 10.1155/2014/794756
   Chen JH, 2015, AUTOPHAGY, V11, P239, DOI 10.1080/15548627.2015.1009767
   Chen S, 2011, DEV CELL, V21, P848, DOI 10.1016/j.devcel.2011.09.007
   Chen SS, 2018, J LEUKOCYTE BIOL, V103, P377, DOI 10.1002/JLB.2CE1117-453RR
   Chen YY, 2019, ARTIF CELL NANOMED B, V47, P1971, DOI 10.1080/21691401.2019.1593853
   Cheng ZH, 2011, NAT STRUCT MOL BIOL, V18, P1204, DOI 10.1038/nsmb.2139
   Chu CW, 2019, INT J MOL SCI, V20, DOI 10.3390/ijms20030473
   Cortini M, 2017, CANCER LETT, V405, P90, DOI 10.1016/j.canlet.2017.07.024
   Crighton D, 2003, EMBO J, V22, P2810, DOI 10.1093/emboj/cdg265
   Cui JC, 2020, J EXP CLIN CANC RES, V39, DOI 10.1186/s13046-020-01685-w
   Davidson G, 2005, NATURE, V438, P867, DOI 10.1038/nature04170
   Diehl V, 2021, FRONT ONCOL, V11, DOI 10.3389/fonc.2021.801801
   Giatagana EM, 2022, CANCERS, V14, DOI 10.3390/cancers14051196
   Goldoni S, 2004, J BIOL CHEM, V279, P6606, DOI 10.1074/jbc.M310342200
   Gubbiotti MA, 2016, MATRIX BIOL, V55, P7, DOI 10.1016/j.matbio.2016.09.009
   Guo XG, 2019, J CELL PHYSIOL, V234, P3478, DOI 10.1002/jcp.26828
   Nguyen H, 2014, J AM CHEM SOC, V136, P13959, DOI 10.1021/ja5032776
   Hattinger CM, 2017, FUTURE ONCOL, V13, P673, DOI 10.2217/fon-2016-0519
   Hattinger CM, 2021, CANCERS, V13, DOI 10.3390/cancers13122878
   Holdsworth G, 2012, J BIOL CHEM, V287, P26464, DOI 10.1074/jbc.M112.350108
   Hosseini F, 2021, BIOCHEM PHARMACOL, V193, DOI 10.1016/j.bcp.2021.114758
   Hoverter NP, 2008, SCI SIGNAL, V1, DOI 10.1126/scisignal.139pe43
   Humphrey W, 1996, J MOL GRAPH MODEL, V14, P33, DOI 10.1016/0263-7855(96)00018-5
   Iozzo RV, 2015, MATRIX BIOL, V42, P11, DOI 10.1016/j.matbio.2015.02.003
   Iozzo RV, 2011, BIOL EXTRACELL MATR, P197, DOI 10.1007/978-3-642-16555-9_6
   Islam M, 2013, J BIOL CHEM, V288, P35526, DOI 10.1074/jbc.M113.504530
   Jumper J, 2021, NATURE, V596, P583, DOI 10.1038/s41586-021-03819-2
   Kozakov D, 2017, NAT PROTOC, V12, P255, DOI 10.1038/nprot.2016.169
   Kram V, 2020, J HISTOCHEM CYTOCHEM, V68, P747, DOI 10.1369/0022155420937371
   Kühn K, 2015, CELL DEATH DISCOV, V1, DOI 10.1038/cddiscovery.2015.31
   Levy JMM, 2017, NAT REV CANCER, V17, P528, DOI 10.1038/nrc.2017.53
   Li CJ, 2013, FRONT BIOSCI-LANDMRK, V18, P1385, DOI 10.2741/4187
   Li J, 2019, ONCOL LETT, V18, P2694, DOI 10.3892/ol.2019.10589
   Li J, 2016, ONCOTARGET, V7, P44763, DOI 10.18632/oncotarget.8206
   Li J, 2014, CELL METAB, V19, P373, DOI 10.1016/j.cmet.2014.01.001
   Liu EY, 2012, J CELL SCI, V125, P2349, DOI 10.1242/jcs.093708
   Lorzadeh S, 2021, BBA-MOL CELL RES, V1868, DOI 10.1016/j.bbamcr.2020.118926
   Luo XM, 2018, INT J ONCOL, V53, P904, DOI 10.3892/ijo.2018.4442
   Lv MC, 2021, CANCER CELL INT, V21, DOI 10.1186/s12935-021-02397-7
   Ma YM, 2013, BIOCHEM BIOPH RES CO, V431, P274, DOI 10.1016/j.bbrc.2012.12.118
   Maiuri MC, 2009, CELL DEATH DIFFER, V16, P87, DOI 10.1038/cdd.2008.131
   Martin-Broto J, 2017, ANN ONCOL, V28, P2994, DOI 10.1093/annonc/mdx536
   Matoba K, 2017, CELL REP, V18, P32, DOI 10.1016/j.celrep.2016.12.017
   Mavrogonatou E, 2021, CANCERS, V13, DOI 10.3390/cancers13081987
   McEwan PA, 2006, J STRUCT BIOL, V155, P294, DOI 10.1016/j.jsb.2006.01.016
   Messerschmitt PJ, 2009, J AM ACAD ORTHOP SUR, V17, P515, DOI 10.5435/00124635-200908000-00005
   Mi KH, 2007, J NEUROCHEM, V101, P517, DOI 10.1111/j.1471-4159.2007.04447.x
   Mi KH, 2006, J BIOL CHEM, V281, P4787, DOI 10.1074/jbc.M508657200
   Mi KH, 2005, J CELL BIOCHEM, V95, P328, DOI 10.1002/jcb.20400
   Mintz MB, 2005, CANCER RES, V65, P1748, DOI 10.1158/0008-5472.CAN-04-2463
   Mulholland DJ, 2005, ENDOCR REV, V26, P898, DOI 10.1210/er.2003-0034
   Nàger M, 2018, AUTOPHAGY, V14, P619, DOI 10.1080/15548627.2017.1423439
   Nehme G, 2020, ADV EXP MED BIOL, V1258, P167, DOI 10.1007/978-3-030-43085-6_11
   Nikitovic D, 2008, FEBS J, V275, P350, DOI 10.1111/j.1742-4658.2007.06205.x
   Onorati AV, 2018, CANCER-AM CANCER SOC, V124, P3307, DOI 10.1002/cncr.31335
   Onufriev A, 2000, J PHYS CHEM B, V104, P3712, DOI 10.1021/jp994072s
   Pan S, 2009, OMICS, V13, P345, DOI 10.1089/omi.2009.0008
   Pan WJ, 2008, SCIENCE, V321, P1350, DOI 10.1126/science.1160741
   Pérez-Plasencia C, 2020, FRONT ONCOL, V10, DOI 10.3389/fonc.2020.01037
   Petherick KJ, 2013, EMBO J, V32, P1903, DOI 10.1038/emboj.2013.123
   Poluzzi C, 2019, KIDNEY INT, V95, P540, DOI 10.1016/j.kint.2018.10.037
   Roedig H, 2019, FEBS J, V286, P2965, DOI 10.1111/febs.14791
   Sakamoto Y, 2011, CANCER SCI, V102, P799, DOI 10.1111/j.1349-7006.2011.01857.x
   Schaefer L, 2008, J BIOL CHEM, V283, P21305, DOI 10.1074/jbc.R800020200
   Schaefer L, 2017, FEBS J, V284, P10, DOI 10.1111/febs.13963
   Scherz-Shouval R, 2010, P NATL ACAD SCI USA, V107, P18511, DOI 10.1073/pnas.1006124107
   Schrodinger L.L.C., 2018, The PyMOL Molecular Graphics System, Version 2.1.0
   Schulz M, 2021, MATRIX BIOL, V100, P150, DOI 10.1016/j.matbio.2021.06.001
   Scott PG, 2006, J BIOL CHEM, V281, P13324, DOI 10.1074/jbc.M513470200
   Sekiguchi A, 2012, J NEUROTRAUM, V29, P946, DOI 10.1089/neu.2011.1919
   Stamos JL, 2013, CSH PERSPECT BIOL, V5, DOI 10.1101/cshperspect.a007898
   Su MF, 2013, J ONCOL, V2013, DOI 10.1155/2013/102735
   Tamaddoni A, 2020, PHARMACOL RES, V156, DOI 10.1016/j.phrs.2020.104798
   TRAUPE H, 1992, GENOMICS, V13, P481, DOI 10.1016/0888-7543(92)90279-2
   Tzanakakis G, 2020, CANCERS, V12, DOI 10.3390/cancers12092401
   Unni N, 2019, JAMA ONCOL, V5, P1564, DOI 10.1001/jamaoncol.2019.2525
   Varadi M, 2022, NUCLEIC ACIDS RES, V50, pD439, DOI 10.1093/nar/gkab1061
   Wu DQ, 2010, TRENDS BIOCHEM SCI, V35, P161, DOI 10.1016/j.tibs.2009.10.002
   Xie WP, 2022, OXID MED CELL LONGEV, V2022, DOI 10.1155/2022/4857814
   Yang Q, 2017, MOL MED REP, V16, P1347, DOI 10.3892/mmr.2017.6729
   Yokoyama Noriko, 2007, J Mol Signal, V2, P11, DOI 10.1186/1750-2187-2-11
   Yu WX, 2020, EUR REV MED PHARMACO, V24, P915, DOI 10.26355/eurrev_202001_20076
   Yun CW, 2018, INT J MOL SCI, V19, DOI 10.3390/ijms19113466
   Zeng X, 2008, DEVELOPMENT, V135, P367, DOI 10.1242/dev.013540
   Zhang XL, 2019, NEUROL RES, V41, P52, DOI 10.1080/01616412.2018.1531199
NR 99
TC 3
Z9 3
U1 2
U2 4
PU AMER PHYSIOLOGICAL SOC
PI Rockville
PA 6120 Executive Blvd, Suite 600, Rockville, MD, UNITED STATES
SN 0363-6143
EI 1522-1563
J9 AM J PHYSIOL-CELL PH
JI Am. J. Physiol.-Cell Physiol.
PD DEC
PY 2022
VL 323
IS 6
BP C1740
EP C1756
DI 10.1152/ajpcell.00368.2022
PG 17
WC Cell Biology; Physiology
WE Science Citation Index Expanded (SCI-EXPANDED)
SC Cell Biology; Physiology
GA 7W2ZF
UT WOS:000913382000010
PM 36280393
DA 2023-12-20
ER

PT J
AU Davis, KL
   Fox, E
   Isikwei, E
   Reid, JM
   Liu, XW
   Minard, CG
   Voss, S
   Berg, SL
   Weigel, BJ
   Mackall, CL
AF Davis, Kara L.
   Fox, Elizabeth
   Isikwei, Emasenyie
   Reid, Joel M.
   Liu, Xiaowei
   Minard, Charles G.
   Voss, Stephan
   Berg, Stacey L.
   Weigel, Brenda J.
   Mackall, Crystal L.
TI A Phase I/II Trial of Nivolumab plus Ipilimumab in Children and Young
   Adults with Relapsed/Refractory Solid Tumors: A Children?s Oncology
   Group Study ADVL1412 br
SO CLINICAL CANCER RESEARCH
LA English
DT Article
ID OPEN-LABEL; PEDIATRIC-PATIENTS; CHECKMATE 032; SINGLE-ARM; MULTICENTER;
   MELANOMA; ANTIBODY; DEATH; CELLS
AB Purpose: In many cancers, nivolumab in combination with ipilimumab improves response rates compared with either agent alone, but the combination has not been evaluated in childhood cancer. We conducted a phase I/II trial of nivolumab plus ipilimumab in children and young adults with recurrent/refractory solid Patients and Methods: ADVL1412, Part C assessed safety of nivolumab plus ipilimumab at two dose levels (DL): DL1 1 mg/kg of each drug and DL2 3 mg/kg nivolumab plus 1 mg/kg ipilimumab. Part D evaluated response at the recommended phase II dose (RP2D) in Ewing sarcoma, rhabdomyosarcoma, and osteosarcoma. Part E tested DL3 (1 mg/kg nivolumab plus 3 mg/kg ipilimumab) in Ewing sarcoma and rhabdomyosarcoma. Tumor response was measured using RECIST v1.1. Pharmacokinetics and PD-L1 expression on archival tissues were assessed.
C1 [Davis, Kara L.; Mackall, Crystal L.] Stanford Univ, Dept Pediat, Div Pediat Hematol Oncol Stem Cell Transplantat, Stanford, CA USA.
   [Davis, Kara L.; Mackall, Crystal L.] Stanford Canc Inst, Ctr Canc Cell Therapy, Stanford, CA USA.
   [Fox, Elizabeth] St Jude Childrens Res Hosp, Memphis, TN USA.
   [Isikwei, Emasenyie; Reid, Joel M.] Mayo Clin, Rochester, MN USA.
   [Liu, Xiaowei] Childrens Oncol Grp, Monrovia, CA USA.
   [Minard, Charles G.; Berg, Stacey L.] Baylor Coll Med, Houston, TX USA.
   [Voss, Stephan] Harvard Med Sch, Dana Farber Canc Inst, Boston, MA USA.
   [Weigel, Brenda J.] Univ Minnesota, Minneapolis, MN USA.
   [Mackall, Crystal L.] Stanford Univ, Dept Med, Div Blood & Marrow Transplantat & Cell Therapy, Stanford, CA USA.
   [Davis, Kara L.] Stanford Univ, Pediat, 269 Campus Dr, Stanford, CA 94305 USA.
C3 Stanford University; Stanford Cancer Institute; St Jude Children's
   Research Hospital; Mayo Clinic; Children's Oncology Group (COG); Baylor
   College of Medicine; Harvard University; Harvard Medical School;
   Dana-Farber Cancer Institute; University of Minnesota System; University
   of Minnesota Twin Cities; Stanford University; Stanford University
RP Davis, KL (通讯作者)，Stanford Univ, Pediat, 269 Campus Dr, Stanford, CA 94305 USA.
EM kardavis@stanford.edu
RI Fox, Elizabeth/AAD-5341-2020
OI Davis, Kara/0000-0002-7182-2592; Berg, Stacey/0000-0003-2832-9994;
   Minard, Charles/0000-0003-4631-6943; Reid, Joel/0000-0003-2872-3123
FU Bristol Myers Squibb [CA209-070]; Children's Oncology Group; NCI of the
   NIH [UM1 CA228823]; Cookies for Kids' Cancer Foundation; Virginia and
   D.K. Ludwig Fund for Cancer Research (C.L. Mackall); NCI [5P30CA124435,
   P30 CA015083]; Stanford Maternal and Child Health Research Institute;
   National Institute of General Medical Sciences (NIGMS) [T32GM 08685.]
FX The research reported is supported by Bristol Myers Squibb (BMS Study ID
   CA209-070), the Children's Oncology Group, the NCI of the NIH under
   award number UM1 CA228823, and the Cookies for Kids' Cancer Foundation.
   C.L. Mackall is a member of the Parker Institute for Cancer
   Immunotherapy, which supports the Stanford University Cancer
   Immunotherapy Program. The work was also supported by the Virginia and
   D.K. Ludwig Fund for Cancer Research (C.L. Mackall) and by NCI
   5P30CA124435 (C.L. Mackall). K.L. Davis was supported in part by the
   Stanford Maternal and Child Health Research Institute as the Anne T. and
   Robert M. Bass Endowed Faculty Scholar in Pediatric Cancer and Blood
   Diseases. J.M. Reid was supported in part by Grant Number P30 CA015083
   from the NCI. E. Isikwei was supported by the National Institute of
   General Medical Sciences (NIGMS) grant T32GM 08685. We thank the
   patients and their families for making this study possible. The content
   is solely the responsibility of the authors and does not necessarily
   represent the official views of the NIH.
CR Antonia SJ, 2016, LANCET ONCOL, V17, P883, DOI 10.1016/S1470-2045(16)30098-5
   Aoki N, 2014, J PLANT PHYSIOL, V171, P615, DOI 10.1016/j.jplph.2014.01.005
   Baas P, 2021, LANCET, V397, P375, DOI 10.1016/S0140-6736(20)32714-8
   Bouffet E, 2016, J CLIN ONCOL, V34, P2206, DOI 10.1200/JCO.2016.66.6552
   Chalmers ZR, 2017, GENOME MED, V9, DOI 10.1186/s13073-017-0424-2
   D'Angelo SP, 2018, LANCET ONCOL, V19, P416, DOI 10.1016/S1470-2045(18)30006-8
   Davis KL, 2020, LANCET ONCOL, V21, P541, DOI 10.1016/S1470-2045(20)30023-1
   Disselhorst MJ, 2019, LANCET RESP MED, V7, P260, DOI 10.1016/S2213-2600(18)30420-X
   Geoerger B, 2020, LANCET ONCOL, V21, P121, DOI 10.1016/S1470-2045(19)30671-0
   Geoerger B, 2020, LANCET ONCOL, V21, P134, DOI 10.1016/S1470-2045(19)30693-X
   Geoerger B, 2017, EUR J CANCER, V86, P358, DOI 10.1016/j.ejca.2017.09.032
   Hellmann MD, 2019, NEW ENGL J MED, V381, P2020, DOI 10.1056/NEJMoa1910231
   Hellmann MD, 2017, LANCET ONCOL, V18, P31, DOI [10.1016/s1470-2045(16)30624-6, 10.1016/S1470-2045(16)30624-6]
   Hodi FS, 2010, ASIA-PAC J CLIN ONCO, V6, pS16, DOI 10.1111/j.1743-7563.2010.01271.x
   Hodi FS, 2018, LANCET ONCOL, V19, P1480, DOI 10.1016/S1470-2045(18)30700-9
   Koo J, 2020, FRONT ONCOL, V10, DOI 10.3389/fonc.2020.581107
   Larkin J, 2019, NEW ENGL J MED, V381, P1535, DOI 10.1056/NEJMoa1910836
   Lebbé C, 2019, J CLIN ONCOL, V37, P867, DOI 10.1200/JCO.18.01998
   Majzner RG, 2017, CANCER-AM CANCER SOC, V123, P3807, DOI 10.1002/cncr.30724
   Maude SL, 2018, NEW ENGL J MED, V378, P439, DOI 10.1056/NEJMoa1709866
   Meindl-Beinker NM, 2019, BMC CANCER, V19, DOI 10.1186/s12885-019-5446-2
   Merchant MS, 2016, CLIN CANCER RES, V22, P1364, DOI 10.1158/1078-0432.CCR-15-0491
   Morse MA, 2019, ONCOLOGIST, V24, P1453, DOI 10.1634/theoncologist.2019-0129
   Motzer R, 2019, LANCET ONCOL, V20, P1370, DOI 10.1016/S1470-2045(19)30413-9
   Nakamura K, 2020, CELL MOL IMMUNOL, V17, P1, DOI 10.1038/s41423-019-0306-1
   Omuro A, 2018, NEURO-ONCOLOGY, V20, P674, DOI 10.1093/neuonc/nox208
   Overman MJ, 2018, J CLIN ONCOL, V36, P773, DOI 10.1200/JCO.2017.76.9901
   Paz-Ares L, 2021, LANCET ONCOL, V22, P198, DOI 10.1016/S1470-2045(20)30641-0
   Phillips T, 2015, APPL IMMUNOHISTO M M, V23, P541, DOI 10.1097/PAI.0000000000000256
   Postow MA, 2015, NEW ENGL J MED, V372, P2006, DOI 10.1056/NEJMoa1414428
   Ready N, 2019, J CLIN ONCOL, V37, P992, DOI 10.1200/JCO.18.01042
   Ready NE, 2020, J THORAC ONCOL, V15, P426, DOI 10.1016/j.jtho.2019.10.004
   Scherpereel A, 2019, LANCET ONCOL, V20, P239, DOI 10.1016/S1470-2045(18)30765-4
   Sharma P, 2020, CANCER CELL, V38, P489, DOI 10.1016/j.ccell.2020.08.007
   Sheng J, 2017, J CLIN PHARMACOL, V57, pS26, DOI 10.1002/jcph.990
   Smith MA, 2014, CANCER-AM CANCER SOC, V120, P2497, DOI 10.1002/cncr.28748
   Topalian SL, 2016, NAT REV CANCER, V16, P275, DOI 10.1038/nrc.2016.36
   Topalian SL, 2012, NEW ENGL J MED, V366, P2443, DOI 10.1056/NEJMoa1200690
   Wolchok JD, 2010, LANCET ONCOL, V11, P155, DOI 10.1016/S1470-2045(09)70334-1
   Yau T, 2020, JAMA ONCOL, V6, DOI 10.1001/jamaoncol.2020.4564
   Yu AL, 2010, NEW ENGL J MED, V363, P1324, DOI 10.1056/NEJMoa0911123
   Zamarin D, 2020, J CLIN ONCOL, V38, P1814, DOI 10.1200/JCO.19.02059
NR 42
TC 4
Z9 5
U1 1
U2 2
PU AMER ASSOC CANCER RESEARCH
PI PHILADELPHIA
PA 615 CHESTNUT ST, 17TH FLOOR, PHILADELPHIA, PA 19106-4404 USA
SN 1078-0432
EI 1557-3265
J9 CLIN CANCER RES
JI Clin. Cancer Res.
PD DEC 1
PY 2022
VL 28
IS 23
BP 5088
EP 5097
DI 10.1158/1078-0432.CCR-22-2164
PG 10
WC Oncology
WE Science Citation Index Expanded (SCI-EXPANDED)
SC Oncology
GA 7M7RL
UT WOS:000906850400001
PM 36190525
OA Bronze
DA 2023-12-20
ER

PT J
AU Zhu, PJ
   Li, T
   Li, QQ
   Gu, YW
   Shu, Y
   Hu, KB
   Chen, LF
   Peng, XG
   Peng, J
   Hao, L
AF Zhu, Peijun
   Li, Ting
   Li, Qingqing
   Gu, Yawen
   Shu, Yuan
   Hu, Kaibo
   Chen, Leifeng
   Peng, Xiaogang
   Peng, Jie
   Hao, Liang
TI Mechanism and Role of Endoplasmic Reticulum Stress in Osteosarcoma
SO BIOMOLECULES
LA English
DT Review
DE osteosarcoma; endoplasmic reticulum stress; unfolded protein response;
   autophagy; oxidative stress; therapy
ID UNFOLDED PROTEIN RESPONSE; HUMAN CHONDROSARCOMA CELLS; MOLECULAR
   CHAPERONE GRP78; XBP1 MESSENGER-RNA; ER STRESS; MITOCHONDRIAL
   DYSFUNCTION; KAPPA-B; INDUCED APOPTOSIS; OXIDATIVE STRESS;
   P53-RESPONSIVE MICRORNA
AB Osteosarcoma is the most common malignant bone tumor, often occurring in children and adolescents. The etiology of most patients is unclear, and the current conventional treatment methods are chemotherapy, radiotherapy, and surgical resection. However, the sensitivity of osteosarcoma to radiotherapy and chemotherapy is low, and the prognosis is poor. The development of new and useful treatment strategies for improving patient survival is an urgent need. It has been found that endoplasmic reticulum (ER) stress (ERS) affects tumor angiogenesis, invasion, etc. By summarizing the literature related to osteosarcoma and ERS, we found that the unfolded protein response (UPR) pathway activated by ERS has a regulatory role in osteosarcoma proliferation, apoptosis, and chemoresistance. In osteosarcoma, the UPR pathway plays an important role by crosstalk with autophagy, oxidative stress, and other pathways. Overall, this article focuses on the relationship between ERS and osteosarcoma and reviews the potential of drugs or gene targets associated with ERS for the treatment of osteosarcoma.
C1 [Zhu, Peijun; Li, Ting; Li, Qingqing; Gu, Yawen; Shu, Yuan; Hu, Kaibo; Peng, Jie; Hao, Liang] Nanchang Univ, Affiliated Hosp 2, Dept Orthoped, Nanchang 330006, Peoples R China.
   [Zhu, Peijun; Li, Ting; Li, Qingqing; Gu, Yawen; Shu, Yuan; Hu, Kaibo; Peng, Jie] Nanchang Univ, Clin Med Coll 2, Nanchang 330006, Peoples R China.
   [Chen, Leifeng] Nanchang Univ, Affiliated Hosp 2, Dept Gen Surg, Nanchang 330006, Peoples R China.
   [Peng, Xiaogang] Nanchang Univ, Affiliated Hosp 2, Jiangxi Prov Key Lab Mol Med, Nanchang 330006, Peoples R China.
C3 Nanchang University; Nanchang University; Nanchang University; Nanchang
   University
RP Peng, J; Hao, L (通讯作者)，Nanchang Univ, Affiliated Hosp 2, Dept Orthoped, Nanchang 330006, Peoples R China.; Peng, J (通讯作者)，Nanchang Univ, Clin Med Coll 2, Nanchang 330006, Peoples R China.
EM 4203119216@email.ncu.edu.cn; ndefy07018@ncu.edu.cn
RI Peng, Xiao/ITR-9448-2023; Hu, Kaibo/HQZ-1869-2023; Chen,
   Leifeng/IAP-9965-2023; Peng, Jie/HIR-9161-2022; zhao, lin/JPK-8436-2023;
   Li, Ting/JCN-8036-2023; huang, libo/JMB-4345-2023
OI Peng, Jie/0000-0003-4040-0327; Li, Ting/0000-0002-8001-7720; Li,
   QingQing/0000-0002-0972-0202; Hu, Kaibo/0000-0002-0060-6729; Hao,
   Liang/0000-0001-5658-9975; chen, Leifeng/0000-0001-8305-1900
FU National Natural Science Foundation of China [82060492]; National
   College Students' Innovative Entrepreneurial Training Plan Program
   [202110403003, 202210403001]; Innovation and Entrepreneurship Training
   Program for College Students in Jiangxi Province [S202210403002]
FX This study was supported by [the National Natural Science Foundation of
   China] (Grant number [82060492]), [the National College Students'
   Innovative Entrepreneurial Training Plan Program] (Grant numbers
   [202110403003] and [202210403001]) and [the Innovation and
   Entrepreneurship Training Program for College Students in Jiangxi
   Province] (Grant number [S202210403002]).
CR Acosta-Alvear D, 2018, ELIFE, V7, DOI 10.7554/eLife.43036
   Adams CJ, 2019, FRONT MOL BIOSCI, V6, DOI 10.3389/fmolb.2019.00011
   Ajiro M, 2015, MBIO, V6, DOI 10.1128/mBio.02068-14
   Almanza A, 2019, FEBS J, V286, P241, DOI 10.1111/febs.14608
   Anderson PM, 2020, ADV EXP MED BIOL, V1257, P45, DOI 10.1007/978-3-030-43032-0_4
   Aoki M, 2017, CURR TOP MICROBIOL, V407, P153, DOI 10.1007/82_2017_6
   Baldridge RD, 2016, CELL, V166, P394, DOI 10.1016/j.cell.2016.05.048
   Baselga J, 2012, NEW ENGL J MED, V366, P520, DOI 10.1056/NEJMoa1109653
   Belayneh R, 2021, CURR ONCOL REP, V23, DOI 10.1007/s11912-021-01053-7
   Berdeja JG, 2021, CL LYMPH MYELOM LEUK, V21, P752, DOI 10.1016/j.clml.2021.06.020
   BOYER KM, 1986, NEW ENGL J MED, V314, P1665, DOI 10.1056/NEJM198606263142603
   Braakman I, 2013, CSH PERSPECT BIOL, V5, DOI 10.1101/cshperspect.a013201
   Buondonno I, 2019, CELL MOL LIFE SCI, V76, P609, DOI 10.1007/s00018-018-2967-9
   Burns CJ, 2011, J PHARMACOL EXP THER, V339, P799, DOI 10.1124/jpet.111.186965
   Castro-Gamero AM, 2012, ANTI-CANCER DRUG, V23, P638, DOI 10.1097/CAD.0b013e328350e835
   Chaiyawat P, 2019, INT J ONCOL, V54, P1704, DOI 10.3892/ijo.2019.4737
   Chao CC, 2017, MOL MED REP, V16, P5480, DOI 10.3892/mmr.2017.7222
   Chen CL, 2021, CANCER LETT, V500, P1, DOI 10.1016/j.canlet.2020.12.024
   Chen SS, 2020, BIOMED PHARMACOTHER, V127, DOI 10.1016/j.biopha.2020.110069
   Chen X, 2021, NAT REV CANCER, V21, P71, DOI 10.1038/s41568-020-00312-2
   Chen X, 2020, THERANOSTICS, V10, P10290, DOI 10.7150/thno.46728
   Chen YY, 2018, ONCOL REP, V40, P2260, DOI 10.3892/or.2018.6619
   Chen YJ, 2010, CANCER LETT, V291, P20, DOI 10.1016/j.canlet.2009.08.032
   Chow Warren A, 2018, F1000Res, V7, DOI 10.12688/f1000research.15953.1
   Corre I, 2020, CELLS-BASEL, V9, DOI 10.3390/cells9040976
   Costa-Mattioli M, 2020, SCIENCE, V368, P384, DOI 10.1126/science.aat5314
   Cubillos-Ruiz JR, 2017, CELL, V168, P692, DOI 10.1016/j.cell.2016.12.004
   Cui WG, 2017, NEUROCHEM RES, V42, P3052, DOI 10.1007/s11064-017-2338-1
   Dai JM, 2018, CANCER MED-US, V7, P5691, DOI 10.1002/cam4.1826
   Dejeans N, 2014, TRENDS MOL MED, V20, P242, DOI 10.1016/j.molmed.2013.12.003
   Deng XQ, 2020, AM J CANCER RES, V10, P2066
   Deng XQ, 2020, AM J CANCER RES, V10, P781
   Du L, 2017, J HUM HYPERTENS, V31, P49, DOI 10.1038/jhh.2016.17
   Duong HQ, 2012, ONCOL REP, V27, P182, DOI 10.3892/or.2011.1503
   Eaton BR, 2021, PEDIATR BLOOD CANCER, V68, DOI 10.1002/pbc.28352
   Erzberger JP, 2006, ANNU REV BIOPH BIOM, V35, P93, DOI 10.1146/annurev.biophys.35.040405.101933
   Fan Q, 2014, MOL MED REP, V9, P1365, DOI 10.3892/mmr.2014.1936
   Fan XL, 2015, DRUG DES DEV THER, V9, P5925, DOI 10.2147/DDDT.S91217
   Fernandez PM, 2000, BREAST CANCER RES TR, V59, P15, DOI 10.1023/A:1006332011207
   Fusakio ME, 2016, MOL BIOL CELL, V27, P1536, DOI 10.1091/mbc.E16-01-0039
   Gao K, 2020, J ORTHOP SURG RES, V15, DOI 10.1186/s13018-020-01585-x
   GAZIT G, 1995, CANCER RES, V55, P1660
   Gazzane E, 2019, CANCER LETT, V456, P29, DOI 10.1016/j.canlet.2019.04.029
   Goorin AM, 2003, J CLIN ONCOL, V21, P1574, DOI 10.1200/JCO.2003.08.165
   Gordon N, 2020, ADV EXP MED BIOL, V1257, P67, DOI 10.1007/978-3-030-43032-0_6
   Grandjean JMD, 2020, J BIOL CHEM, V295, P15692, DOI 10.1074/jbc.REV120.010218
   Grigoryan T, 2008, GENE DEV, V22, P2308, DOI 10.1101/gad.1686208
   Grimer RJ, 2005, LANCET ONCOL, V6, P85, DOI 10.1016/S1470-2045(05)01734-1
   Guo JF, 2018, CANCER LETT, V413, P69, DOI 10.1016/j.canlet.2017.10.030
   Harding HP, 1999, NATURE, V397, P271, DOI 10.1038/16729
   Harding HP, 2003, MOL CELL, V11, P619, DOI 10.1016/S1097-2765(03)00105-9
   Harrison DJ, 2018, EXPERT REV ANTICANC, V18, P39, DOI 10.1080/14737140.2018.1413939
   Hattori T, 2021, CELL DEATH DIFFER, V28, P657, DOI 10.1038/s41418-020-00610-0
   Hayakawa Y, 2008, J ANTIBIOT, V61, P365, DOI 10.1038/ja.2008.51
   Hayakawa Y, 2014, J ANTIBIOT, V67, P831, DOI 10.1038/ja.2014.76
   Hemmings BA, 2012, CSH PERSPECT BIOL, V4, DOI 10.1101/cshperspect.a011189
   Hetz C, 2018, MOL CELL, V69, P169, DOI 10.1016/j.molcel.2017.06.017
   Hetz C, 2012, NAT REV MOL CELL BIO, V13, P89, DOI 10.1038/nrm3270
   Hollien J, 2006, SCIENCE, V313, P104, DOI 10.1126/science.1129631
   Hollien J, 2009, J CELL BIOL, V186, P323, DOI 10.1083/jcb.200903014
   Hong SY, 2013, BRIT J HAEMATOL, V161, P898, DOI 10.1111/bjh.12310
   Horndasch M, 2006, ONCOGENE, V25, P3397, DOI 10.1038/sj.onc.1209380
   Huang CY, 2019, DIS MARKERS, V2019, DOI 10.1155/2019/4569718
   Huang JJ, 2021, CELL BIOSCI, V11, DOI 10.1186/s13578-021-00538-z
   Huang QX, 2018, FRONT PHARMACOL, V9, DOI 10.3389/fphar.2018.01423
   Huang X, 2020, ACTA BIOMATER, V109, P229, DOI 10.1016/j.actbio.2020.04.009
   Imagawa Y, 2008, FEBS LETT, V582, P656, DOI 10.1016/j.febslet.2008.01.038
   Jamora C, 1996, P NATL ACAD SCI USA, V93, P7690, DOI 10.1073/pnas.93.15.7690
   Ji GR, 2015, INT J BIOL SCI, V11, P803, DOI 10.7150/ijbs.11100
   Jiang CY, 2018, BIOCHEM BIOPH RES CO, V502, P382, DOI 10.1016/j.bbrc.2018.05.176
   Jiang CM, 2018, CELL PHYSIOL BIOCHEM, V46, P2250, DOI 10.1159/000489593
   Jiang J, 2018, AM J CANCER RES, V8, P1764
   Jiang JQ, 2021, BIOENGINEERED, V12, P11847, DOI 10.1080/21655979.2021.1999372
   Jin JK, 2017, CIRC RES, V120, P862, DOI 10.1161/CIRCRESAHA.116.310266
   Jin L, 2011, P NATL ACAD SCI USA, V108, P15840, DOI 10.1073/pnas.1019312108
   Jung CH, 2010, FEBS LETT, V584, P1287, DOI 10.1016/j.febslet.2010.01.017
   Koga T, 2015, J BIOL CHEM, V290, P30366, DOI 10.1074/jbc.M115.664169
   Kopp LM, 2019, EUR J CANCER, V121, P177, DOI 10.1016/j.ejca.2019.08.015
   Korennykh A, 2012, ANNU REV CELL DEV BI, V28, P251, DOI 10.1146/annurev-cellbio-101011-155826
   Laplante M, 2012, CELL, V149, P274, DOI 10.1016/j.cell.2012.03.017
   Ledoux AC, 2013, CELL CYCLE, V12, P3052, DOI 10.4161/cc.26086
   Lee CW, 2019, J CELL PHYSIOL, V234, P13157, DOI 10.1002/jcp.27986
   Leonard MA, 2011, J SPEECH LANG HEAR R, V54, P567, DOI 10.1044/1092-4388(2010/10-0058)
   Li SB, 2022, FOLIA HISTOCHEM CYTO, V60, P101, DOI 10.5603/FHC.a2022.0010
   Lilienthal I, 2020, INT J MOL SCI, V21, DOI 10.3390/ijms21186885
   Lin CC, 2011, INT J ONCOL, V39, P217, DOI 10.3892/ijo.2011.1027
   Lin JR, 2018, J INVEST DERMATOL, V138, P1609, DOI 10.1016/j.jid.2018.01.023
   Livshits Z, 2014, EMERG MED CLIN N AM, V32, P167, DOI 10.1016/j.emc.2013.09.002
   Luo J, 2019, THERANOSTICS, V9, P6334, DOI 10.7150/thno.36818
   Machihara K, 2020, BIOCHEM BIOPH RES CO, V527, P289, DOI 10.1016/j.bbrc.2020.04.109
   Maeda T, 2005, NATURE, V433, P278, DOI 10.1038/nature03203
   Malanchi I, 2008, NATURE, V452, P650, DOI 10.1038/nature06835
   Malhotra JD, 2007, ANTIOXID REDOX SIGN, V9, P2277, DOI 10.1089/ars.2007.1782
   MARKS KE, 1989, ORTHOP CLIN N AM, V20, P377
   Martelli AM, 2012, ONCOTARGET, V3, P371, DOI 10.18632/oncotarget.477
   Martini M, 2013, FRONT ONCOL, V3, DOI 10.3389/fonc.2013.00108
   Matés JM, 2012, ARCH TOXICOL, V86, P1649, DOI 10.1007/s00204-012-0906-3
   McGrath EP, 2018, CANCERS, V10, DOI 10.3390/cancers10100344
   Meyer H, 2012, NAT CELL BIOL, V14, P117, DOI 10.1038/ncb2407
   Miao JH, 2014, ONCOL REP, V32, P1497, DOI 10.3892/or.2014.3358
   Monaghan K, 2011, INVEST NEW DRUG, V29, P232, DOI 10.1007/s10637-009-9350-5
   Moncan M, 2021, J CELL MOL MED, V25, P1359, DOI 10.1111/jcmm.16255
   Murugan AK, 2019, SEMIN CANCER BIOL, V59, P92, DOI 10.1016/j.semcancer.2019.07.003
   Namatame Nachi, 2018, Oncotarget, V9, P35141, DOI 10.18632/oncotarget.26216
   Nishitoh H, 2012, J BIOCHEM, V151, P217, DOI 10.1093/jb/mvr143
   Niu JF, 2019, FRONT ONCOL, V9, DOI 10.3389/fonc.2019.01232
   Nusse R, 2017, CELL, V169, P985, DOI 10.1016/j.cell.2017.05.016
   Oakes SA, 2020, AM J PATHOL, V190, P934, DOI 10.1016/j.ajpath.2020.01.010
   Oakes SA, 2015, ANNU REV PATHOL-MECH, V10, P173, DOI 10.1146/annurev-pathol-012513-104649
   Oeckinghaus A, 2011, NAT IMMUNOL, V12, P695, DOI 10.1038/ni.2065
   Oh JY, 2020, INT J MOL SCI, V21, DOI 10.3390/ijms21113766
   Pagliarini V, 2015, J CELL SCI, V128, P1166, DOI 10.1242/jcs.164103
   Pakos-Zebrucka K, 2016, EMBO REP, V17, P1374, DOI 10.15252/embr.201642195
   Pal SK, 2010, EXPERT OPIN INV DRUG, V19, P1355, DOI 10.1517/13543784.2010.520701
   Porta C, 2014, FRONT ONCOL, V4, DOI 10.3389/fonc.2014.00064
   Qi L, 2017, TRENDS CELL BIOL, V27, P430, DOI 10.1016/j.tcb.2016.12.002
   Rahmati M, 2018, TRENDS PHARMACOL SCI, V39, P610, DOI 10.1016/j.tips.2018.03.010
   Rao JH, 2015, BIOCHEM J, V466, P369, DOI 10.1042/BJ20140412
   Ritter J, 2010, ANN ONCOL, V21, P320, DOI 10.1093/annonc/mdq276
   Ron D, 2002, J CLIN INVEST, V110, P1383, DOI 10.1172/JCI200216784
   Ron D, 2008, CELL, V132, P24, DOI 10.1016/j.cell.2007.12.017
   Rozpedek W, 2016, CURR MOL MED, V16, P533, DOI 10.2174/1566524016666160523143937
   Sano R, 2013, BBA-MOL CELL RES, V1833, P3460, DOI 10.1016/j.bbamcr.2013.06.028
   Sergi MC, 2021, BIOSCIENCE REP, V41, DOI 10.1042/BSR20210952
   Shajahan AN, 2009, DRUG NEWS PERSPECT, V22, P241, DOI 10.1358/dnp.2009.22.5.1378631
   Sharma A, 2018, CANCER BIOL THER, V19, P755, DOI 10.1080/15384047.2018.1472191
   Shen JS, 2002, DEV CELL, V3, P99, DOI 10.1016/S1534-5807(02)00203-4
   Shen T, 2020, BBA-GENE REGUL MECH, V1863, DOI 10.1016/j.bbagrm.2020.194488
   Shi DB, 2015, CANCER LETT, V369, P376, DOI 10.1016/j.canlet.2015.08.029
   Shimizu T, 2017, CANCER SCI, V108, P1793, DOI 10.1111/cas.13304
   Sisinni L, 2019, INT J MOL SCI, V20, DOI 10.3390/ijms20040857
   Siwecka N, 2021, BIOMEDICINES, V9, DOI 10.3390/biomedicines9020156
   Smrke A, 2021, CELLS-BASEL, V10, DOI 10.3390/cells10010172
   So JS, 2018, MOL CELLS, V41, P705, DOI 10.14348/molcells.2018.0241
   Song L, 2002, J BIOL CHEM, V277, P44701, DOI 10.1074/jbc.M206047200
   Song MZ, 2019, EXP THER MED, V18, P1107, DOI 10.3892/etm.2019.7681
   Su CM, 2016, ONCOTARGET, V7, P83530, DOI 10.18632/oncotarget.13171
   Su CM, 2013, TOXICOL APPL PHARM, V272, P335, DOI 10.1016/j.taap.2013.06.010
   Sun XL, 2017, HUM CELL, V30, P216, DOI 10.1007/s13577-017-0167-9
   Tabas I, 2011, NAT CELL BIOL, V13, P184, DOI 10.1038/ncb0311-184
   Tang Z, 2021, FRONT CELL DEV BIOL, V9, DOI 10.3389/fcell.2021.722960
   Travers KJ, 2000, CELL, V101, P249, DOI 10.1016/S0092-8674(00)80835-1
   Tsai YF, 2016, ONCOL REP, V36, P3421, DOI 10.3892/or.2016.5174
   Tu BP, 2004, J CELL BIOL, V164, P341, DOI 10.1083/jcb.200311055
   Tzeng CW, 2016, PHYTOMEDICINE, V23, P528, DOI 10.1016/j.phymed.2016.02.010
   Urra H, 2016, TRENDS CANCER, V2, P252, DOI 10.1016/j.trecan.2016.03.007
   Vembar SS, 2008, NAT REV MOL CELL BIO, V9, P944, DOI 10.1038/nrm2546
   Verfaillie T, 2012, CELL DEATH DIFFER, V19, P1880, DOI 10.1038/cdd.2012.74
   Walter P, 2011, SCIENCE, V334, P1081, DOI 10.1126/science.1209038
   Wang GS, 2022, ENVIRON TOXICOL, V37, P574, DOI 10.1002/tox.23423
   Wang ZY, 2019, J EXP CLIN CANC RES, V38, DOI 10.1186/s13046-019-1047-9
   White E, 2012, NAT REV CANCER, V12, P401, DOI 10.1038/nrc3262
   Wirries Andre, 2018, Oncotarget, V9, P32997, DOI 10.18632/oncotarget.26038
   Wu YS, 2022, FRONT MICROBIOL, V12, DOI 10.3389/fmicb.2021.814635
   Xian M, 2017, INT J CANCER, V141, P1029, DOI 10.1002/ijc.30792
   Xu XH, 2019, BIOMED PHARMACOTHER, V115, DOI 10.1016/j.biopha.2019.108922
   Xu ZR, 2020, APPL MICROBIOL BIOT, V104, P575, DOI 10.1007/s00253-019-10257-8
   Yamamoto K, 2007, DEV CELL, V13, P365, DOI 10.1016/j.devcel.2007.07.018
   Yamamoto N, 2013, EXPERT OPIN PHARMACO, V14, P2183, DOI 10.1517/14656566.2013.827171
   Yan MM, 2015, INT J CLIN EXP PATHO, V8, P10204
   Yang JL, 2015, INT J MOL SCI, V16, P28635, DOI 10.3390/ijms161226123
   Yang SS, 2021, CELL TRANSPLANT, V30, DOI 10.1177/09636897211035080
   Yarapureddy S, 2019, NEOPLASIA, V21, P516, DOI 10.1016/j.neo.2019.02.004
   Yoshida H, 2001, CELL, V107, P881, DOI 10.1016/S0092-8674(01)00611-0
   Yu FY, 2021, SIGNAL TRANSDUCT TAR, V6, DOI 10.1038/s41392-021-00701-5
   Yu L, 2016, ONCOTARGET, V7, P38908, DOI 10.18632/oncotarget.7676
   Yu W, 2017, ONCOTARGET, V8, P39833, DOI 10.18632/oncotarget.16243
   Yu XL, 2016, ONCOL LETT, V12, P3423, DOI 10.3892/ol.2016.5049
   Zhang F, 2018, J EXP CLIN CANC RES, V37, DOI 10.1186/s13046-018-0791-6
   Zhang L, 2019, CANCER LETT, V448, P105, DOI 10.1016/j.canlet.2019.01.046
   Zhang L, 2017, NEOPLASIA, V19, P908, DOI 10.1016/j.neo.2017.08.008
   Zhang T, 2015, MOL BIOL CELL, V26, P4438, DOI 10.1091/mbc.E15-06-0354
   Zhao A, 2020, PHYTOMEDICINE, V69, DOI 10.1016/j.phymed.2020.153183
   Zhao XD, 2019, J CELL MOL MED, V23, P1174, DOI 10.1111/jcmm.14017
   Zhao X, 2018, ONCOL REP, V40, P767, DOI 10.3892/or.2018.6456
   Zhao ZQ, 2020, AM J TRANSL RES, V12, P2956
   Zhou J, 2021, ACS APPL MATER INTER, V13, P17158, DOI 10.1021/acsami.1c03640
   Zhu WH, 2018, PHARMAZIE, V73, P80, DOI 10.1691/ph.2018.7836
   Zito E, 2015, FREE RADICAL BIO MED, V83, P299, DOI 10.1016/j.freeradbiomed.2015.01.011
   Zuo Q, 2021, ACTA BIOCH BIOPH SIN, V53, P1387, DOI 10.1093/abbs/gmab115
NR 180
TC 2
Z9 2
U1 6
U2 13
PU MDPI
PI BASEL
PA ST ALBAN-ANLAGE 66, CH-4052 BASEL, SWITZERLAND
EI 2218-273X
J9 BIOMOLECULES
JI Biomolecules
PD DEC
PY 2022
VL 12
IS 12
AR 1882
DI 10.3390/biom12121882
PG 20
WC Biochemistry & Molecular Biology
WE Science Citation Index Expanded (SCI-EXPANDED)
SC Biochemistry & Molecular Biology
GA 7G1IM
UT WOS:000902287300001
PM 36551309
OA Green Published, gold
DA 2023-12-20
ER

PT J
AU Vuko, E
   Radman, S
   Jerkovic, I
   Kamenjarin, J
   Vrkic, I
   Fredotovic, Z
AF Vuko, Elma
   Radman, Sanja
   Jerkovic, Igor
   Kamenjarin, Juraj
   Vrkic, Irena
   Fredotovic, Zeljana
TI A Plant Worthy of Further Study-Volatile and Non-Volatile Compounds of
   <i>Portenschlagiella ramosissima</i> (Port.) Tutin and Its Biological
   Activity
SO PHARMACEUTICALS
LA English
DT Article
DE Portenschlagiella ramosissima; volatilome; essential oil; hydrosol; gas
   chromatography-mass spectrometry; headspace microextraction; myristicin;
   antiphytoviral; antiproliferative activity
ID CHEMICAL-COMPOSITION; ESSENTIAL OIL; IN-VITRO; CYTOTOXIC ACTIVITY;
   APIACEAE
AB New and detailed data are presented on the phytochemical composition of the volatile and non-volatile organic compounds of the Mediterranean endemic species Portenschlagiella ramosissima (Port.) Tutin. Both the essential oil and hydrosol were obtained from the air-dried plant by hydrodistillation and analyzed by gas chromatography-mass spectrometry. The volatile compounds from the fresh and air-dried plants and from the hydrosol were isolated for the first time by headspace solid-phase microextraction using two fibres of different polarity. The benzene derivative group was the predominant group in all samples, with myristicin being the most abundant component of all. The non-volatile compounds of the methanol extract were analyzed by ultra-high-performance liquid chromatography-high-resolution mass spectrometry with electrospray ionisation, and three flavonoid glycosides, one anthocyanidin glycoside, and lipid derivatives were detected. Both the chemical composition and biological activities of this plant have been described in a very limited number of publications, making it an interesting source for further study. The antiphytoviral activity of the essential oil and hydrosol showed that both extracts significantly reduced the number of lesions on the leaves of local host plants infected with tobacco mosaic virus. Moderate antiproliferative activity of the methanol extract was detected in three cancer cell lines, cervical cancer cell line, human colon cancer cell line and human osteosarcoma cell line, using the MTS-based cell proliferation assay. Based on the results, we highlight this plant as a new source of bioactive compounds and natural phytotherapeutic agent that deserves further investigation.
C1 [Vuko, Elma; Kamenjarin, Juraj; Vrkic, Irena; Fredotovic, Zeljana] Univ Split, Fac Sci, Rudera Boskovica 33, Split 21000, Croatia.
   [Radman, Sanja; Jerkovic, Igor] Univ Split, Fac Chem & Technol, R Boskovica 33, Split 21000, Croatia.
C3 University of Split; University of Split
RP Fredotovic, Z (通讯作者)，Univ Split, Fac Sci, Rudera Boskovica 33, Split 21000, Croatia.
EM zfredotov@pmfst.hr
RI Vuko, Elma/D-6995-2017; Fredotović, Željana/D-5724-2017; Jerkovic,
   Igor/D-6439-2017
OI Fredotović, Željana/0000-0001-6897-2445; Jerkovic,
   Igor/0000-0002-0727-6662; Radman, Sanja/0000-0002-9455-7883; Vuko,
   Elma/0000-0002-8372-0622
CR Beeby E, 2020, J ETHNOPHARMACOL, V258, DOI 10.1016/j.jep.2020.112803
   Ben Salem S, 2016, J ESSENT OIL BEAR PL, V19, P897, DOI 10.1080/0972060X.2015.1137238
   Bishop C. D., 1995, Journal of Essential Oil Research, V7, P641
   Bogucka-Kocka A, 2019, ANTIOXIDANTS-BASEL, V8, DOI 10.3390/antiox8090363
   Cazella LN, 2019, FRONT PLANT SCI, V10, DOI 10.3389/fpls.2019.00027
   Chen PN, 2005, NUTR CANCER, V53, P232, DOI 10.1207/s15327914nc5302_12
   Cianfaglione K, 2017, CHEM BIODIVERS, V14, DOI 10.1002/cbdv.201700096
   Cinar AS, 2020, AN ACAD BRAS CIENC, V92, DOI 10.1590/0001-3765202020191533
   Fredotovic Z, 2021, PLANTS-BASEL, V10, DOI 10.3390/plants10050832
   Gomaa SE, 2020, INDONES J PHARM, V31, P108, DOI 10.14499/indonesianjpharm31iss2pp108
   Groenbaek M, 2019, FRONT PLANT SCI, V10, DOI 10.3389/fpls.2019.00355
   Iriti M, 2009, INT J MOL SCI, V10, P3371, DOI 10.3390/ijms10083371
   Jamalova DN, 2021, PLANTS-BASEL, V10, DOI 10.3390/plants10081529
   Karakaya S, 2020, J ESSENT OIL RES, V32, P436, DOI 10.1080/10412905.2020.1787884
   Kopustinskiene DM, 2020, NUTRIENTS, V12, DOI 10.3390/nu12020457
   Males Z, 2009, CROAT CHEM ACTA, V82, P725
   Michaelson LV, 2016, BBA-MOL CELL BIOL L, V1861, P1329, DOI 10.1016/j.bbalip.2016.04.003
   Nikolic T., 2020, FLORA CROATICA VASKU, V3, P1
   Nikolic T, 2013, SISTEMATSKA BOTANIKA, P1
   Nocedo-Mena D, 2020, HELIYON, V6, DOI 10.1016/j.heliyon.2020.e04671
   Önder A, 2021, J RES PHARM, V25, P249, DOI 10.29228/jrp.15
   Prakash E., 2014, U J AGR RES, V2, P27
   Radman S, 2022, PHARMACEUTICALS-BASE, V15, DOI 10.3390/ph15060743
   Radman S, 2022, MOLECULES, V27, DOI 10.3390/molecules27093012
   Sayed-Ahmad B, 2017, IND CROP PROD, V109, P661, DOI 10.1016/j.indcrop.2017.09.027
   Shahneh FZ, 2013, ADV PHARM BULL, V3, P453, DOI 10.5681/apb.2013.074
   Sharifi-Rad J, 2017, MOLECULES, V22, DOI 10.3390/molecules22010070
   Sokovic MD, 2008, J ESSENT OIL RES, V20, P369, DOI 10.1080/10412905.2008.9700033
   Srivastava S, 2001, PHARM BIOL, V39, P226, DOI 10.1076/phbi.39.3.226.5933
   Sun L, 2016, J PLANT PHYSIOL, V198, P81, DOI 10.1016/j.jplph.2016.04.010
   Usjak LJ, 2016, CHEM BIODIVERS, V13, P466, DOI 10.1002/cbdv.201500151
   Vuko E, 2021, PLANTS-BASEL, V10, DOI 10.3390/plants10051014
   Vuko E, 2019, MOLECULES, V24, DOI 10.3390/molecules24071342
   Wani AR, 2021, MICROB PATHOGENESIS, V152, DOI 10.1016/j.micpath.2020.104620
   websites.rbge, FLORA EUROPAEA SEARC
   Yang B, 2018, TRENDS FOOD SCI TECH, V79, P116, DOI 10.1016/j.tifs.2018.07.006
   Yang Y, 2020, INSECTS, V11, DOI 10.3390/insects11080474
   Zengin G, 2020, IND CROP PROD, V153, DOI 10.1016/j.indcrop.2020.112572
   Zidorn C, 2005, J AGR FOOD CHEM, V53, P2518, DOI 10.1021/jf048041s
NR 39
TC 3
Z9 3
U1 1
U2 2
PU MDPI
PI BASEL
PA ST ALBAN-ANLAGE 66, CH-4052 BASEL, SWITZERLAND
EI 1424-8247
J9 PHARMACEUTICALS-BASE
JI Pharmaceuticals
PD DEC
PY 2022
VL 15
IS 12
AR 1454
DI 10.3390/ph15121454
PG 17
WC Chemistry, Medicinal; Pharmacology & Pharmacy
WE Science Citation Index Expanded (SCI-EXPANDED)
SC Pharmacology & Pharmacy
GA 7H5HK
UT WOS:000903234300001
PM 36558905
OA gold
DA 2023-12-20
ER

PT J
AU Kaliyamoorthy, TS
   Subramaniyan, V
   Renganathan, S
   Elavarasan, V
   Ravi, J
   Kala, PP
   Subramaniyan, P
   Vijayakumar, S
AF Kaliyamoorthy, Thiyakarajan Sutharappa
   Subramaniyan, Vijayakumar
   Renganathan, Sangeetha
   Elavarasan, Vidhya
   Ravi, Jagatheesvaran
   Kala, Praseetha Prabhakaran
   Subramaniyan, Prathipkumar
   Vijayakumar, Sekar
TI Sustainable Environmental-Based ZnO Nanoparticles Derived from
   <i>Pisonia grandis</i> for Future Biological and Environmental
   Applications
SO SUSTAINABILITY
LA English
DT Article
DE zinc oxide nanoparticles; Pisonia grandis; antimicrobial properties;
   SaOS-2 cancer cell line (Human Osteosarcoma Cell Line); photodegradation
ID GREEN SYNTHESIS; EXTRACT
AB The bio-synthesis of zinc oxide nanoparticles (ZnO NPs) using aqueous leaf extract of Pisonia grandis is discussed in this work as an effective ecologically beneficial and straightforward method. This strategy intends to increase ZnO nanoparticle usage in the biomedical and environmental sectors, while reducing the particle of hazardous chemicals in nanoparticle synthesis. In the current study, bio-augmented zinc oxide nanomaterials (ZnO-NPs) were fabricated from Pisonia grandis aqueous leaf extracts. Different methods were used to analyze the ZnO-nanoparticles including X-ray diffraction (XRD), Fourier Transforms Infrared (FT-IR), Ultraviolet (UV) spectroscopy, and Field Emission Scanning Electron Microscopy (FE-SEM) with EDX. The synthesized nanoparticles as spheres were verified by FE-SEM analysis; XRD measurements showed that the particle flakes had an average size of 30.32 nm and were very pure. FT-IR analysis was used to validate the functional moieties in charge of capping and stabilizing ZnO nanoparticles. The antimicrobial, cytotoxic, and photodegradation properties of synthesized nanoparticles were assessed using well diffusion, MTT, and UV visible irradiation techniques. The bio-fabricated nanoparticles were proven to be outstanding cytotoxic and antimicrobial nanomaterials. As a result of the employment of biosynthesized ZnO nanoparticles as photocatalytic agents, 89.2% of the methylene blue dye was degraded in 140 min. ZnO nanoparticles produced from P. grandis can serve as promising substrates in biomedicine and applications of environmental relevance due to their eco-friendliness, nontoxic behavior, and cytocompatibility.
C1 [Kaliyamoorthy, Thiyakarajan Sutharappa; Ravi, Jagatheesvaran] Bharathidasan Univ, AVVM Sri Pushpam Coll Autonomous, Dept Chem, Poondi 613503, India.
   [Subramaniyan, Vijayakumar; Elavarasan, Vidhya] Bharathidasan Univ, AVVM Sri Pushpam Coll Autonomous, PG & Res Dept Bot, Poondi 613503, India.
   [Renganathan, Sangeetha] Bharathidasan Univ, AVVM Sri Pushpam Coll Autonomous, Dept Math, Tiruchirappalli 613503, Poondi, India.
   [Kala, Praseetha Prabhakaran] Noorul Islam Ctr Higher Educ, Dept Nanotechnol, Kumarakoil 629180, India.
   [Subramaniyan, Prathipkumar] Natl Inst Technol, Tiruchirappalli 620015, India.
   [Vijayakumar, Sekar] Shandong Univ, Marine Coll, Weihai 264209, Peoples R China.
C3 Bharathidasan University; Bharathidasan University; Bharathidasan
   University; National Institute of Technology (NIT System); National
   Institute of Technology Tiruchirappalli; Shandong University
RP Subramaniyan, V (通讯作者)，Bharathidasan Univ, AVVM Sri Pushpam Coll Autonomous, PG & Res Dept Bot, Poondi 613503, India.; Vijayakumar, S (通讯作者)，Shandong Univ, Marine Coll, Weihai 264209, Peoples R China.
EM svijaya_kumar2579@rediff.com; sekarvijayakumar@sdu.edu.cn
RI Vijayakumar, Sekar/A-8600-2018
OI Vijayakumar, Sekar/0000-0001-8211-069X
CR Abdelbaky AS, 2022, ANTIOXIDANTS-BASEL, V11, DOI 10.3390/antiox11081444
   Abdul Mathin S.K., 2021, INT J MOD TRENDS SCI, V7, P162
   Agarwal H, 2018, CHEM-BIOL INTERACT, V286, P60, DOI 10.1016/j.cbi.2018.03.008
   Ahmed S, 2016, J ADV RES, V7, P17, DOI 10.1016/j.jare.2015.02.007
   Al-Fandi M., 2015, IOP Conference Series: Materials Science and Engineering, V92, DOI 10.1088/1757-899X/92/1/012009
   Aravind M, 2021, SN APPL SCI, V3, DOI 10.1007/s42452-021-04281-5
   Ashwini J, 2021, CATALYSTS, V11, DOI 10.3390/catal11121507
   Behrens M, 2009, EUR J INORG CHEM, P1347, DOI 10.1002/ejic.200801216
   Faisal S, 2021, ACS OMEGA, V6, P9709, DOI 10.1021/acsomega.1c00310
   Ghamsari MS, 2017, INT J NANOMED, V12, P207, DOI 10.2147/IJN.S118637
   Herlekar M., 2014, Journal of Nanoparticles, V2014, P1, DOI [10.1155/2014/140614, DOI 10.1155/2014/140614]
   Jayachandran A, 2021, BIOCHEM BIOPHYS REP, V26, DOI 10.1016/j.bbrep.2021.100995
   Keerthana P, 2021, IND CROP PROD, V170, DOI 10.1016/j.indcrop.2021.113762
   Makarov VV, 2014, ACTA NATURAE, V6, P35, DOI 10.32607/20758251-2014-6-1-35-44
   Mujeeb F, 2014, BIOMED RES INT-UK, V2014, DOI 10.1155/2014/497606
   Mustapha FH, 2017, J CLEAN PROD, V168, P1150, DOI 10.1016/j.jclepro.2017.09.095
   Naseer M, 2020, SCI REP-UK, V10, DOI 10.1038/s41598-020-65949-3
   Pillai AM, 2020, J MOL STRUCT, V1211, DOI 10.1016/j.molstruc.2020.128107
   Ramsden J, 2016, Nanotechnology: An Introduction
   Rexlin J, 2022, APPL NANOSCI, DOI 10.1007/s13204-022-02526-2
   Rizzato C, 2019, FRONT MICROBIOL, V10, DOI 10.3389/fmicb.2019.00846
   Sajadi SM, 2018, CHEMISTRYSELECT, V3, P12274, DOI 10.1002/slct.201802707
   Sarangi SN, 2015, J BIOMED NANOTECHNOL, V11, P988, DOI 10.1166/jbn.2015.2048
   Sedefoglu N, 2022, J ALLOY COMPD, V918, DOI 10.1016/j.jallcom.2022.165695
   Sushma NJ, 2016, APPL PHYS A-MATER, V122, DOI 10.1007/s00339-016-0069-9
   Thampy USU, 2011, APPL MAGN RESON, V41, P69, DOI 10.1007/s00723-011-0234-4
   Vembu S., 2022, Sens. Int, V3, P100161, DOI [10.1016/j.sintl.2022.100161, DOI 10.1016/J.SINTL.2022.100161]
   Vidhya E, 2020, GENE REP, V20, DOI 10.1016/j.genrep.2020.100688
   Vijayakumar S, 2016, BIOMED PHARMACOTHER, V84, P1213, DOI 10.1016/j.biopha.2016.10.038
   Zhang L, 2022, FOODS, V11, DOI 10.3390/foods11111656
NR 30
TC 3
Z9 3
U1 4
U2 7
PU MDPI
PI BASEL
PA ST ALBAN-ANLAGE 66, CH-4052 BASEL, SWITZERLAND
EI 2071-1050
J9 SUSTAINABILITY-BASEL
JI Sustainability
PD DEC
PY 2022
VL 14
IS 24
AR 17009
DI 10.3390/su142417009
PG 12
WC Green & Sustainable Science & Technology; Environmental Sciences;
   Environmental Studies
WE Science Citation Index Expanded (SCI-EXPANDED); Social Science Citation Index (SSCI)
SC Science & Technology - Other Topics; Environmental Sciences & Ecology
GA 7H9YE
UT WOS:000903552000001
OA gold
DA 2023-12-20
ER

PT J
AU AbouAitah, K
   Soliman, AAF
   Swiderska-Sroda, A
   Nassrallah, A
   Smalc-Koziorowska, J
   Gierlotka, S
   Lojkowski, W
AF AbouAitah, Khaled
   Soliman, Ahmed A. F.
   Swiderska-Sroda, Anna
   Nassrallah, Amr
   Smalc-Koziorowska, Julita
   Gierlotka, Stanislaw
   Lojkowski, Witold
TI Co-Delivery System of Curcumin and Colchicine Using Functionalized
   Mesoporous Silica Nanoparticles Promotes Anticancer and Apoptosis
   Effects
SO PHARMACEUTICS
LA English
DT Article
DE co-delivery system; natural agent; cancer cell; curcumin combined
   colchicine core-shell nanoformulation; functionalized mesoporous silica
   nanoparticle; active cancer targeting
ID DRUG-DELIVERY; COMBINATION THERAPY; DISSOLUTION RATE; CANCER;
   DOXORUBICIN; PACLITAXEL; EFFICACY; CASPASES; NANOFORMULATIONS;
   FABRICATION
AB Purpose: Many natural agents have a high anticancer potential, and their combination may be advantageous for improved anticancer effects. Such agents, however, often are not water soluble and do not efficiently target cancer cells, and the kinetics of their action is poorly controlled. One way to overcome these barriers is to combine natural agents with nanoparticles. Our aim in the current study was to fabricate an anticancer nanoformulation for co-delivery of two natural agents, curcumin (CR) and colchicine (CL), with a core-shell structure. Using cancer cell lines, we compared the anticancer efficacy between the combination and a nanoformulation with CL alone. Methods: For the single-drug nanoformulation, we used phosphonate groups to functionalize mesoporous silica nanoparticles (MSNs) and loaded the MSNs with CL. Additional loading of this nanoformulation with CR achieved the co-delivery format. To create the structure with a core shell, we selected a chitosan-cellulose mixture conjugated with targeting ligands of folic acid for the coating. For evaluating anticancer and apoptosis effects, we assessed changes in important genes and proteins in apoptosis (p53, caspase-3, Bax, Bcl-2) in several cell lines (MCF-7, breast adenocarcinoma; HCT-116, colon carcinoma; HOS, human osteosarcoma; and A-549, non-small cell lung cancer). Results: Nanoformulations were successfully synthesized and contained 10.9 wt.% for the CL single-delivery version and 18.1 wt.% for the CL+CR co-delivery nanoformulation. Anticancer effects depended on treatment, cell line, and concentration. Co-delivery nanoformulations exerted anticancer effects that were significantly superior to those of single delivery or free CL or CR. Anticancer effects by cell line were in the order of HCT-116 > A549 > HOS > MCF-7. The lowest IC50 value was obtained for the nanoformulation consisting of CL and CR coated with a polymeric shell conjugated with FA (equivalent to 4.1 +/- 0.05 mu g/mL). With dual delivery compared with the free agents, we detected strongly increased p53, caspase-3, and Bax expression, but inhibition of Bcl-2, suggesting promotion of apoptosis. Conclusions: Our findings, although preliminary, indicate that the proposed dual delivery nanoformulation consisting of nanocore: MSNs loaded with CL and CR and coated with a shell of chitosan-cellulose conjugated folic acid exerted strong anticancer and apoptotic effects with potent antitumor activity against HCT-116 colon cells. The effect bested CL alone. Evaluating and confirming the efficacy of co-delivery nanoformulations will require in vivo studies.
C1 [AbouAitah, Khaled] Natl Res Ctr NRC, Pharmaceut & Drug Ind Res Inst, Med & Aromat Plants Res Dept, 33 El-Behouth St,Dokki, Giza 12622, Egypt.
   [Soliman, Ahmed A. F.] Natl Res Ctr NRC, Pharmaceut & Drug Ind Res Inst, Pharmacognosy Dept, Drug Bioassay Cell Culture Lab, 33 El-Behouth St,Dokki, Giza 12622, Egypt.
   [Swiderska-Sroda, Anna; Gierlotka, Stanislaw; Lojkowski, Witold] Polish Acad Sci, Inst High Pressure Phys, Lab Nanostruct & Nanomed, Sokolowska 29-37, PL-01142 Warsaw, Poland.
   [Nassrallah, Amr] Cairo Univ, Fac Agr, Biochem Dept, Giza 12613, Egypt.
   [Smalc-Koziorowska, Julita] Polish Acad Sci, Inst High Pressure Phys, Lab Semicond Characterizat, Sokolowska 29-37, PL-01142 Warsaw, Poland.
C3 Egyptian Knowledge Bank (EKB); National Research Centre (NRC); Egyptian
   Knowledge Bank (EKB); National Research Centre (NRC); Polish Academy of
   Sciences; Institute of High Pressure Physics of the Polish Academy of
   Sciences; Egyptian Knowledge Bank (EKB); Cairo University; Polish
   Academy of Sciences; Institute of High Pressure Physics of the Polish
   Academy of Sciences
RP AbouAitah, K (通讯作者)，Natl Res Ctr NRC, Pharmaceut & Drug Ind Res Inst, Med & Aromat Plants Res Dept, 33 El-Behouth St,Dokki, Giza 12622, Egypt.; Lojkowski, W (通讯作者)，Polish Acad Sci, Inst High Pressure Phys, Lab Nanostruct & Nanomed, Sokolowska 29-37, PL-01142 Warsaw, Poland.
EM ke.abouaitah@nrc.sci.eg; w.lojkowski@labnano.pl
RI ; AbouAitah, Khaled/D-9762-2019
OI Swiderska-Sroda, Anna/0000-0001-6993-1741; Lojkowski,
   Witold/0000-0001-8521-0688; AbouAitah, Khaled/0000-0001-8413-6738
FU National Center for Research and Development, Poland; Center for
   Preclinical Research and Technology -CePT II
   [STRATEGMED3/306888/3/NCBR/2017]; Regional Operational Programme of the
   Mazowieckie Voivodeship [RPMA.01.01.00-14-8476/17-04]
FX This work was partially supported by the National Center for Research
   and Development, Poland (STRATEGMED3/306888/3/NCBR/2017, project iTE,
   Poland). The research studies were conducted using equipment funded by
   the Center for Preclinical Research and Technology -CePT II
   (RPMA.01.01.00-14-8476/17-04) from the Regional Operational Programme of
   the Mazowieckie Voivodeship 2014-2020.
CR AbouAitah K, 2020, INT J NANOMED, V15, P5181, DOI 10.2147/IJN.S247692
   AbouAitah K, 2020, CANCERS, V12, DOI 10.3390/cancers12010144
   AbouAitah Khaled, 2018, Oncotarget, V9, P26466, DOI 10.18632/oncotarget.25470
   Aboul-Soud MAM, 2019, MOLECULES, V24, DOI 10.3390/molecules24030506
   Al-Nadaf AH, 2021, PHARM DEV TECHNOL, V26, P582, DOI 10.1080/10837450.2021.1904258
   Alexis Frank, 2010, Handb Exp Pharmacol, P55, DOI 10.1007/978-3-642-00477-3_2
   Ali OM, 2020, COLLOID SURFACE B, V188, DOI 10.1016/j.colsurfb.2020.110824
   Assaad HI, 2014, SPRINGERPLUS, V3, DOI 10.1186/2193-1801-3-474
   Bayet-Robert M, 2010, CANCER BIOL THER, V9, P8, DOI 10.4161/cbt.9.1.10392
   Bhattacharyya B, 2008, MED RES REV, V28, P155, DOI 10.1002/med.20097
   Bollu VS, 2016, MAT SCI ENG C-MATER, V63, P393, DOI 10.1016/j.msec.2016.03.011
   Chen SH, 2016, FRONT CHEM SCI ENG, V10, P383, DOI 10.1007/s11705-016-1574-2
   Cho JH, 2017, ANTICANCER RES, V37, P6269, DOI 10.21873/anticanres.12078
   Davies C, 2015, CELL CYCLE, V14, P3602, DOI 10.1080/15384101.2015.1100774
   Davis ME, 2008, NAT REV DRUG DISCOV, V7, P771, DOI 10.1038/nrd2614
   El-Hallouty SM, 2020, ANTI-CANCER AGENT ME, V20, P1028, DOI 10.2174/1871520620666200423074826
   Epelbaum R, 2010, NUTR CANCER, V62, P1137, DOI 10.1080/01635581.2010.513802
   Fang J, 2018, INT J NANOMED, V13, P5113, DOI 10.2147/IJN.S170862
   Gali-Muhtasib H, 2015, APOPTOSIS, V20, P1531, DOI 10.1007/s10495-015-1169-2
   Gao Y, 2020, FRONT CHEM, V8, DOI 10.3389/fchem.2020.598722
   Ghalaut Veena S, 2012, J Oncol Pharm Pract, V18, P186, DOI 10.1177/1078155211416530
   Greco F, 2009, ADV DRUG DELIVER REV, V61, P1203, DOI 10.1016/j.addr.2009.05.006
   Guo X, 2017, ONCOL REP, V38, P1442, DOI 10.3892/or.2017.5829
   Hengartner MO, 2000, NATURE, V407, P770, DOI 10.1038/35037710
   Hensley P, 2013, BIOL CHEM, V394, P831, DOI 10.1515/hsz-2013-0128
   Hu CMJ, 2012, BIOCHEM PHARMACOL, V83, P1104, DOI 10.1016/j.bcp.2012.01.008
   Hu CMJ, 2010, THER DELIV, V1, P323, DOI 10.4155/TDE.10.13
   Huang Z, 2015, MOL MED REP, V12, P5939, DOI 10.3892/mmr.2015.4222
   James MI, 2015, CANCER LETT, V364, P135, DOI 10.1016/j.canlet.2015.05.005
   Jiang H, 2016, DRUG DELIV, V23, P3665, DOI 10.1080/10717544.2016.1217954
   Johnstone RW, 2002, CELL, V108, P153, DOI 10.1016/S0092-8674(02)00625-6
   Langer R, 2004, NATURE, V428, P487, DOI 10.1038/nature02388
   Liang Y, 2021, J CONTROL RELEASE, V336, P396, DOI 10.1016/j.jconrel.2021.06.034
   Lin JH, 2018, INT J PHARMACEUT, V536, P272, DOI 10.1016/j.ijpharm.2017.10.043
   Lin ZY, 2016, KAOHSIUNG J MED SCI, V32, P68, DOI 10.1016/j.kjms.2015.12.006
   Liu Q, 2012, INT J NANOMED, V7, P999, DOI 10.2147/IJN.S28088
   Löbmann K, 2011, MOL PHARMACEUT, V8, P1919, DOI 10.1021/mp2002973
   Lowe SW, 2000, CARCINOGENESIS, V21, P485, DOI 10.1093/carcin/21.3.485
   Lu YJ, 2002, ADV DRUG DELIVER REV, V54, P675, DOI 10.1016/S0169-409X(02)00042-X
   McIlwain DR, 2013, CSH PERSPECT BIOL, V5, DOI 10.1101/cshperspect.a008656
   Mirzaei H, 2017, BIOMED PHARMACOTHER, V85, P102, DOI 10.1016/j.biopha.2016.11.098
   Mossenta M, 2022, INT J MOL SCI, V23, DOI 10.3390/ijms231710038
   Ni WF, 2019, J PHARM SCI-US, V108, P1284, DOI 10.1016/j.xphs.2018.10.042
   Parhi P, 2012, DRUG DISCOV TODAY, V17, P1044, DOI 10.1016/j.drudis.2012.05.010
   Porta F, 2013, ADV HEALTHC MATER, V2, P281, DOI 10.1002/adhm.201200176
   Qi SS, 2017, DRUG DELIV, V24, DOI 10.1080/10717544.2017.1410256
   Rampino N, 1997, SCIENCE, V275, P967, DOI 10.1126/science.275.5302.967
   Scherr AL, 2016, CELL DEATH DIS, V7, DOI 10.1038/cddis.2016.233
   Shahein SA, 2019, INT J NANOMED, V14, P5503, DOI 10.2147/IJN.S206899
   Tan BL, 2019, MOLECULES, V24, DOI 10.3390/molecules24142527
   Thornberry NA, 1998, SCIENCE, V281, P1312, DOI 10.1126/science.281.5381.1312
   Thornberry NA, 1998, CHEM BIOL, V5, pR97, DOI 10.1016/S1074-5521(98)90615-9
   VAUX DL, 1988, NATURE, V335, P440, DOI 10.1038/335440a0
   Villanueva A, 2009, NANOTECHNOLOGY, V20, DOI 10.1088/0957-4484/20/11/115103
   Vinciguerra D, 2019, J CONTROL RELEASE, V295, P223, DOI 10.1016/j.jconrel.2018.12.047
   Wang H, 2011, BIOMATERIALS, V32, P8281, DOI 10.1016/j.biomaterials.2011.07.032
   Wang LC, 2018, MOL PHARMACEUT, V15, P2503, DOI 10.1021/acs.molpharmaceut.7b01096
   Wang S, 2019, ACS NANO, V13, P274, DOI 10.1021/acsnano.8b05639
   Wei CL, 2006, CELL, V124, P207, DOI 10.1016/j.cell.2005.10.043
   Weinstein SJ, 2003, CANCER EPIDEM BIOMAR, V12, P1271
   Wu C, 2014, MAT SCI ENG C-MATER, V44, P262, DOI 10.1016/j.msec.2014.08.040
   Xing Y, 2020, ACS BIOMATER SCI ENG, V6, P1573, DOI 10.1021/acsbiomaterials.0c00042
   Yan JQ, 2020, ACS APPL BIO MATER, V3, P1216, DOI 10.1021/acsabm.9b01111
   Yan LC, 2020, BIOSCIENCE REP, V40, DOI 10.1042/BSR20194065
   Yang JY, 2015, INT J CLIN EXP PATHO, V8, P9272
   Yue ZG, 2011, BIOMACROMOLECULES, V12, P2440, DOI 10.1021/bm101482r
   Zhang DD, 2017, INT J NANOMED, V12, P2081, DOI 10.2147/IJN.S128790
   Zhang L, 2016, ONCOTARGET, V7, P19948, DOI 10.18632/oncotarget.7890
   Zhang YX, 2015, ACS APPL MATER INTER, V7, P20696, DOI 10.1021/acsami.5b05522
   Zhao XJ, 2015, EUR J PHARM BIOPHARM, V93, P27, DOI 10.1016/j.ejpb.2015.03.003
NR 70
TC 5
Z9 5
U1 3
U2 15
PU MDPI
PI BASEL
PA ST ALBAN-ANLAGE 66, CH-4052 BASEL, SWITZERLAND
EI 1999-4923
J9 PHARMACEUTICS
JI Pharmaceutics
PD DEC
PY 2022
VL 14
IS 12
AR 2770
DI 10.3390/pharmaceutics14122770
PG 20
WC Pharmacology & Pharmacy
WE Science Citation Index Expanded (SCI-EXPANDED)
SC Pharmacology & Pharmacy
GA 7J3HK
UT WOS:000904473300001
PM 36559264
OA Green Published, gold
DA 2023-12-20
ER

PT J
AU Sapino, S
   Chindamo, G
   Chirio, D
   Morel, S
   Peira, E
   Vercelli, C
   Gallarate, M
AF Sapino, Simona
   Chindamo, Giulia
   Chirio, Daniela
   Morel, Silvia
   Peira, Elena
   Vercelli, Cristina
   Gallarate, Marina
TI Nanocarriers in Veterinary Medicine: A Challenge for Improving
   Osteosarcoma Conventional Treatments
SO NANOMATERIALS
LA English
DT Review
DE veterinary medicine; canine osteosarcoma; nanocarriers; drug delivery;
   comparative oncology; animal model
ID CANINE APPENDICULAR OSTEOSARCOMA; ENCAPSULATED MURAMYL TRIPEPTIDE;
   DISTAL RADIAL OSTEOSARCOMA; LIMB-SPARING SURGERY; SILVER NANOPARTICLES;
   CALCIUM-PHOSPHATE; ADJUVANT THERAPY; GENE-TRANSFER; IN-VITRO; DOGS
AB In recent years, several nanocarrier-based drug delivery systems, such as polymeric nanoparticles, solid lipid nanoparticles, metallic nanoparticles, liposomes, and others, have been explored to target and treat a wide variety of diseases. Their employment has brought many benefits, not only to human medicine but also to veterinary medicine, albeit at a slower rate. Soon, the use of nanocarriers could revolutionize the animal health sector, and many veterinary therapies will be more effective as a result. The purpose of this review is to offer an overview of the main applications of nanocarriers in the veterinary field, from supplements for animal health and reproduction to nanovaccines and nanotherapies. Among the major pathologies that can affect animals, special attention is given to canine osteosarcoma (OSA): a comparison with human OSA is provided and the main treatment options are reviewed emphasizing the benefits that nanocarriers could bring in the treatment of this widespread disease.
C1 [Sapino, Simona; Chindamo, Giulia; Chirio, Daniela; Peira, Elena; Gallarate, Marina] Univ Torino, Dipartimento Sci & Tecnol Farmaco, I-10125 Turin, Italy.
   [Morel, Silvia] Univ Piemonte Orientale, Dipartimento Sci Farmaco, I-28100 Novara, Italy.
   [Vercelli, Cristina] Univ Torino, Dipartimento Sci Vet, I-10095 Grugliasco, Italy.
C3 University of Turin; University of Eastern Piedmont Amedeo Avogadro;
   University of Turin
RP Sapino, S; Peira, E (通讯作者)，Univ Torino, Dipartimento Sci & Tecnol Farmaco, I-10125 Turin, Italy.
EM simona.sapino@unito.it; elena.peira@unito.it
RI Vercelli, Cristina/AAG-3772-2021
OI Vercelli, Cristina/0000-0001-7766-4647; morel,
   silvia/0000-0003-2960-0176; Sapino, Simona/0000-0001-5335-8442; PEIRA,
   Elena/0000-0001-8017-4956; GALLARATE, Marina/0000-0001-8185-1672;
   Chirio, Daniela/0000-0002-4615-5812
CR Al-Qushawi A, 2016, IRAN J PHARM RES, V15, P663
   Alvarez FJ, 2014, J AM ANIM HOSP ASSOC, V50, P12, DOI 10.5326/JAAHA-MS-5958
   Asgary V, 2018, VIRAL IMMUNOL, V31, P47, DOI 10.1089/vim.2017.0024
   Asgary V, 2016, INT J NANOMED, V11, P3597, DOI 10.2147/IJN.S109098
   Axiak SM, 2011, INT J NANOMED, V6, P2205, DOI 10.2147/IJN.S24823
   Bai DP, 2018, INT J MOL SCI, V19, DOI 10.3390/ijms19113299
   Beck J, 2022, VET PATHOL, V59, P399, DOI 10.1177/03009858221083038
   Biller BJ, 2010, J VET INTERN MED, V24, P1118, DOI 10.1111/j.1939-1676.2010.0557.x
   Boston SE, 2007, VET SURG, V36, P314, DOI 10.1111/j.1532-950X.2007.00272.x
   Carvalho SG, 2021, INT J PHARMACEUT, V604, DOI 10.1016/j.ijpharm.2021.120756
   Cesario L, 2016, AUST VET J, V94, P160, DOI 10.1111/avj.12435
   Chariou PL, 2020, ACS NANO, V14, P2678, DOI 10.1021/acsnano.0c00173
   Chirio D, 2022, PHARMACEUTICS, V14, DOI 10.3390/pharmaceutics14071362
   Diessner BJ, 2019, CANCER MED-US, V8, P3216, DOI 10.1002/cam4.2177
   Duffy ME, 2018, CAN VET J, V59, P136
   Edmunds Grace L, 2021, Canine Med Genet, V8, P2, DOI 10.1186/s40575-021-00100-7
   Egenvall A, 2007, CAN J VET RES, V71, P292
   Ehrhart N.P., 2013, Withrow and MacEwen's Small Animal Clinical Oncology, V5th, P463
   El-Sayed A, 2020, ENVIRON SCI POLLUT R, V27, P19073, DOI 10.1007/s11356-018-3913-y
   Fan Timothy M, 2015, Vet Sci, V2, P210, DOI 10.3390/vetsci2030210
   Feldhaeusser B, 2015, NANOSCALE, V7, P13822, DOI 10.1039/c5nr03447g
   Fenger JM, 2014, ILAR J, V55, P69, DOI 10.1093/ilar/ilu009
   Fondevila M, 2009, ANIM FEED SCI TECH, V150, P259, DOI 10.1016/j.anifeedsci.2008.09.003
   Fowles JS, 2017, VET COMP ONCOL, V15, P481, DOI 10.1111/vco.12192
   Ghaghada KB, 2016, PLOS ONE, V11, DOI 10.1371/journal.pone.0152718
   Gholami-Ahangaran M, 2013, TOXICOL IND HEALTH, V29, P121, DOI 10.1177/0748233711425078
   Goulart MR, 2012, PLOS ONE, V7, DOI 10.1371/journal.pone.0033274
   Gustafson DL, 2018, PHARMACOL THERAPEUT, V188, P80, DOI 10.1016/j.pharmthera.2018.01.012
   HAINES DM, 1989, ANTICANCER RES, V9, P903
   Hauck ML, 2006, CLIN CANCER RES, V12, P4004, DOI 10.1158/1078-0432.CCR-06-0226
   Horise Y, 2019, FRONT PHARMACOL, V10, DOI 10.3389/fphar.2019.00545
   Ichihara Masako, 2010, Pharmaceutics, V3, P1, DOI 10.3390/pharmaceutics3010001
   Karlsson EK, 2013, GENOME BIOL, V14, DOI 10.1186/gb-2013-14-12-r132
   Khanna C, 1997, CANCER-AM CANCER SOC, V79, P1409, DOI 10.1002/(SICI)1097-0142(19970401)79:7<1409::AID-CNCR19>3.0.CO;2-3
   Kirpensteijn J, 1999, VET REC, V144, P115, DOI 10.1136/vr.144.5.115
   Kondaveeti S, 2018, CARBOHYD POLYM, V186, P159, DOI 10.1016/j.carbpol.2018.01.044
   Kozicki AR, 2015, VET COMP ONCOL, V13, P229, DOI 10.1111/vco.12040
   Kurzman ID, 1995, CLIN CANCER RES, V1, P1595
   Lafleur EA, 2001, CANCER RES, V61, P4066
   Liptak JM, 2004, VET SURG, V33, P457, DOI 10.1111/j.1532-950X.2004.04069.x
   Liptak JM, 2004, VET SURG, V33, P446, DOI [10.1111/j.1532-950x.2004.04068.x, 10.1111/j.1532-950X.2004.04068.x]
   Liptak JM, 2006, VET SURG, V35, P518, DOI 10.1111/j.1532-950X.2006.00185.x
   Liu Z, 2008, CANCER RES, V68, P6652, DOI 10.1158/0008-5472.CAN-08-1468
   Longhi A, 2005, J PEDIAT HEMATOL ONC, V27, P314, DOI 10.1097/01.mph.0000169251.57611.8e
   Malek A, 2021, MOLECULES, V26, DOI 10.3390/molecules26123487
   Maniscalco L, 2013, VET J, V195, P41, DOI 10.1016/j.tvjl.2012.05.003
   Mansoor F, 2014, RES VET SCI, V96, P551, DOI 10.1016/j.rvsc.2014.03.002
   Marconato L, 2022, CANCERS, V14, DOI 10.3390/cancers14051347
   Martin TW, 2021, VET COMP ONCOL, V19, P284, DOI 10.1111/vco.12674
   Mauchle U, 2015, VET J, V205, P281, DOI 10.1016/j.tvjl.2014.08.006
   McMahon M, 2011, J VET INTERN MED, V25, P511, DOI 10.1111/j.1939-1676.2011.0697.x
   Mertens F., 2013, WHO CLASSIFICATION T, P282
   Meuten D. J., 2020, TUMORS DOMESTIC ANIM
   Mignani S, 2022, DRUG DISCOV TODAY, V27, P1251, DOI 10.1016/j.drudis.2022.01.001
   Miller SC, 2003, RADIAT RES, V160, P517, DOI 10.1667/RR3072
   Mirabello L, 2011, CANCER CAUSE CONTROL, V22, P899, DOI 10.1007/s10552-011-9763-2
   Moore AS, 2007, J VET INTERN MED, V21, P783, DOI 10.1892/0891-6640(2007)21[783:DABFTT]2.0.CO;2
   Morello E, 2003, VET SURG, V32, P539, DOI 10.1111/j.1532-950X.2003.00539.x
   Morello E, 2011, VET J, V189, P268, DOI 10.1016/j.tvjl.2010.08.014
   Mori K, 2006, ONCOL REP, V15, P693
   Mueller F, 2005, IN VIVO, V19, P713
   Nagamine E, 2015, VET PATHOL, V52, P977, DOI 10.1177/0300985815574006
   Nakamura K, 1999, J CONTROL RELEASE, V61, P329, DOI 10.1016/S0168-3659(99)00150-9
   Nielsen GP, 1998, AM J PATHOL, V153, P159, DOI 10.1016/S0002-9440(10)65556-3
   O'Connell MJ, 2002, SCIENCE, V297, P593, DOI 10.1126/science.1072631
   Oshima Y, 2007, CANCER BIOL THER, V6, P1058, DOI 10.4161/cbt.6.7.4320
   Ostrander EA, 2019, ANNU REV ANIM BIOSCI, V7, P449, DOI 10.1146/annurev-animal-030117-014523
   Parachini-Winter C, 2019, J VET INTERN MED, V33, P2200, DOI 10.1111/jvim.15557
   Ringdahl-Mayland B, 2022, FRONT VET SCI, V9, DOI 10.3389/fvets.2022.892297
   Risselada M, 2020, J AM ANIM HOSP ASSOC, V56, P325, DOI 10.5326/JAAHA-MS-6926
   Sadozai Hassan, 2013, ISRN Vet Sci, V2013, P167521, DOI 10.1155/2013/167521
   Saragusty J, 2011, REPRODUCTION, V141, P1, DOI 10.1530/REP-10-0236
   Schiffman JD, 2015, PHILOS T R SOC B, V370, DOI 10.1098/rstb.2014.0231
   Schott CR, 2018, VET PATHOL, V55, P202, DOI 10.1177/0300985817747329
   Selmic LE, 2014, J VET INTERN MED, V28, P554, DOI 10.1111/jvim.12313
   SHI FS, 1993, CANCER RES, V53, P3986
   Smeland S, 2011, ACTA ORTHOP, V82, P211, DOI 10.3109/17453674.2011.566141
   Spatola GJ, 2021, BIOL REV, V96, P1799, DOI 10.1111/brv.12723
   Stokol T, 2020, RES VET SCI, V128, P86, DOI 10.1016/j.rvsc.2019.11.003
   Su S, 2020, PHARMACEUTICS, V12, DOI 10.3390/pharmaceutics12090837
   Suva LJ, 2021, BONE, V142, DOI 10.1016/j.bone.2020.115711
   Suzuki T, 2012, INT J PHARMACEUT, V436, P636, DOI 10.1016/j.ijpharm.2012.07.049
   Tan Gang, 2022, Photodiagnosis Photodyn Ther, V40, P103093, DOI 10.1016/j.pdpdt.2022.103093
   Tan ML, 2009, CANCER BIOL THER, V8, P106, DOI 10.4161/cbt.8.2.7385
   Temming P, 2017, PEDIATR BLOOD CANCER, V64, P71, DOI 10.1002/pbc.26193
   Thamm DH, 2019, FRONT ONCOL, V9, DOI 10.3389/fonc.2019.01257
   Tsuji H, 2003, CANCER GENE THER, V10, P717, DOI 10.1038/sj.cgt.7700624
   Turner H, 2017, JAVMA-J AM VET MED A, V251, P1293, DOI 10.2460/javma.251.11.1293
   Ulutas PA, 2020, J VET RES, V64, P589, DOI 10.2478/jvetres-2020-0063
   Vail DM, 1997, CANCER CHEMOTH PHARM, V39, P410, DOI 10.1007/s002800050591
   Vail DM, 2002, CANCER CHEMOTH PHARM, V50, P131, DOI 10.1007/s00280-002-0469-8
   Vercelli C, 2015, VET COMP ONCOL, V13, P133, DOI 10.1111/vco.12028
   Viswanathan K, 2016, MAT SCI ENG C-MATER, V67, P516, DOI 10.1016/j.msec.2016.05.075
   Withers SS, 2018, VET COMP ONCOL, V16, P571, DOI 10.1111/vco.12424
   Withrow SJ, 2004, ANN SURG ONCOL, V11, P705, DOI 10.1245/ASO.2004.10.008
   Wójcik M, 2015, PLOS ONE, V10, DOI 10.1371/journal.pone.0124955
   Worth LL, 2000, CLIN CANCER RES, V6, P3713
   Wycislo KL, 2015, J VET INTERN MED, V29, P759, DOI 10.1111/jvim.12603
   Yin Q, 2016, P NATL ACAD SCI USA, V113, pE4601, DOI 10.1073/pnas.1603316113
   Yu DP, 2019, MEDICINE, V98, DOI 10.1097/MD.0000000000015582
   Yuan YG, 2017, INT J MOL SCI, V18, DOI 10.3390/ijms18030569
   Zabielska-Koczywas K, 2017, MOLECULES, V22, DOI 10.3390/molecules22122167
NR 102
TC 3
Z9 3
U1 2
U2 5
PU MDPI
PI BASEL
PA ST ALBAN-ANLAGE 66, CH-4052 BASEL, SWITZERLAND
EI 2079-4991
J9 NANOMATERIALS-BASEL
JI Nanomaterials
PD DEC
PY 2022
VL 12
IS 24
AR 4501
DI 10.3390/nano12244501
PG 18
WC Chemistry, Multidisciplinary; Nanoscience & Nanotechnology; Materials
   Science, Multidisciplinary; Physics, Applied
WE Science Citation Index Expanded (SCI-EXPANDED)
SC Chemistry; Science & Technology - Other Topics; Materials Science;
   Physics
GA 7G9WA
UT WOS:000902863400001
PM 36558354
OA gold, Green Published
DA 2023-12-20
ER

PT J
AU Burdusel, AC
   Andronescu, E
AF Burdusel, Alexandra-Cristina
   Andronescu, Ecaterina
TI Lipid Nanoparticles and Liposomes for Bone Diseases Treatment
SO BIOMEDICINES
LA English
DT Review
DE lipid nanoparticles; bone disease; liposome; osteoporosis
ID TOCOPHERYL PHOSPHATE; DELIVERY; OSTEOSARCOMA; ATHEROSCLEROSIS;
   CHEMOTHERAPY; FORMULATION; PACLITAXEL; PLATFORM; CARRIERS; SCAFFOLD
AB Because of their outstanding biocompatibility, sufficient capacity to control drug release, and passive targeting capability, lipid nanoparticles are one of the world's most widely utilized drug delivery systems. However, numerous disadvantages limit the use of lipid nanoparticles in clinical settings, especially in bone regeneration, such as challenges in transporting, storing, and maintaining drug concentration in the local area. Scaffolds are frequently employed as implants to provide mechanical support to the damaged area or as diagnostic and imaging tools. On the other hand, unmodified scaffolds have limited powers in fostering tissue regeneration and curing illnesses. Liposomes offer a solid foundation for the long-term development of various commercial solutions for the effective drug delivery-assisted treatment of medical conditions. As drug delivery vehicles in medicine, adjuvants in vaccination, signal enhancers/carriers in medical diagnostics and analytical biochemistry, solubilizers for various ingredients as well as support matrices for various ingredients, and penetration enhancers in cosmetics are just a few of the industrial applications for liposomes. This review introduces and discusses the use of lipid nanoparticles and liposomes and the application of lipid nanoparticles and liposome systems based on different active substances in bone diseases.
C1 [Burdusel, Alexandra-Cristina; Andronescu, Ecaterina] Univ Politehn Bucuresti, Fac Chem Engn & Biotechnol, Dept Sci & Engn Oxide Mat & Nanomat, 1-7 Gheorghe Polizu St, Bucharest 011061, Romania.
   [Burdusel, Alexandra-Cristina; Andronescu, Ecaterina] Acad Romanian Scientists, Splaiul Independentei 54, Bucharest 050044, Romania.
C3 Polytechnic University of Bucharest; Academy of Romanian Scientists
   (AOSR)
RP Andronescu, E (通讯作者)，Univ Politehn Bucuresti, Fac Chem Engn & Biotechnol, Dept Sci & Engn Oxide Mat & Nanomat, 1-7 Gheorghe Polizu St, Bucharest 011061, Romania.; Andronescu, E (通讯作者)，Acad Romanian Scientists, Splaiul Independentei 54, Bucharest 050044, Romania.
EM ecaterina.andronescu@upb.ro
OI Andronescu, Ecaterina/0000-0002-2226-5849
FU University Politehnica of Bucharest
FX All authors would like to acknowledge and thank for the financial
   support provided by the University Politehnica of Bucharest.
CR Ahmad N, 2016, RSC ADV, V6, P97613, DOI 10.1039/c6ra17141a
   Akanda M, 2021, INT J PHARMACEUT, V599, DOI 10.1016/j.ijpharm.2021.120416
   Akbarzadeh A, 2013, NANOSCALE RES LETT, V8, DOI 10.1186/1556-276X-8-102
   Akoury E, 2019, CANCER CELL INT, V19, DOI 10.1186/s12935-019-0745-x
   Alavi Mehran, 2019, Drug Metabolism and Personalized Therapy, V34, P20180032, DOI 10.1515/dmpt-2018-0032
   Aljawadi A, 2022, CUREUS J MED SCIENCE, V14, DOI 10.7759/cureus.20969
   Alsadat BFH, 2020, IRAN J PEDIATR HEMAT, V10, P221, DOI 10.18502/ijpho.v10i4.4405
   [Anonymous], 2021, NAT REV MATER, V6, P1071, DOI 10.1038/s41578-021-00398-6
   [Anonymous], 2016, PERCUTANEOUS PENETRA, DOI DOI 10.1007/978-3-662-47862-2_11
   Antila HS, 2022, BIOPHYS J, V121, P68, DOI 10.1016/j.bpj.2021.12.003
   Axmann M, 2019, ATHEROSCLEROSIS, V290, P111, DOI 10.1016/j.atherosclerosis.2019.09.022
   Bahadori F, 2018, TOXICS, V6, DOI 10.3390/toxics6010007
   Bozorgi A, 2021, BIOMATER SCI-UK, V9, P4541, DOI 10.1039/d1bm00504a
   Calvo A, 2020, PHARMACEUTICS, V12, DOI 10.3390/pharmaceutics12090858
   Carrasco-Esteban Eliseo, 2021, J Clin Transl Res, V7, P140
   Chaiin P, 2022, BBA-GEN SUBJECTS, V1866, DOI 10.1016/j.bbagen.2021.130047
   Chauhan I, 2020, ADV PHARM BULL, V10, P150, DOI 10.34172/apb.2020.021
   Cottrill E, 2020, WORLD J ORTHOP, V11, P328, DOI 10.5312/wjo.v11.i7.328
   de la Fuente-Herreruela D, 2019, J NANOBIOTECHNOL, V17, DOI 10.1186/s12951-019-0509-8
   Duhan N, 2020, BIOINTERFACE RES APP, V10, P6676, DOI 10.33263/BRIAC106.66766687
   Feng SS, 2019, ACS APPL MATER INTER, V11, P7357, DOI 10.1021/acsami.8b18820
   Filipczak N, 2021, MATERIALS, V14, DOI 10.3390/ma14185371
   Firouzabadi FB, 2019, CELL J, V21, P135, DOI 10.22074/cellj.2019.6008
   Fu QY, 2019, ARCH PHARM, V352, DOI 10.1002/ardp.201800219
   Gaur PK, 2020, BIOINTERFACE RES APP, V10, P4728, DOI 10.33263/BRIAC101.728733
   González-Fernández Y, 2015, J DRUG DELIV SCI TEC, V30, P435, DOI 10.1016/j.jddst.2015.08.004
   Grewal IK, 2021, BIOINTERFACE RES APP, V11, P11151, DOI 10.33263/BRIAC114.1115111171
   Hallan SS, 2022, NANOMATERIALS-BASEL, V12, DOI 10.3390/nano12071146
   Hallan SS, 2020, PHARMACEUTICS, V12, DOI 10.3390/pharmaceutics12080740
   He J, 2020, COATINGS, V10, DOI 10.3390/coatings10030258
   Heerklotz H, 2008, Q REV BIOPHYS, V41, P205, DOI 10.1017/S0033583508004721
   Hou XC, 2021, NAT REV MATER, V6, P1078, DOI 10.1038/s41578-021-00358-0
   Huynh NT, 2009, INT J PHARMACEUT, V379, P201, DOI 10.1016/j.ijpharm.2009.04.026
   Jayash SN, 2020, BIOINTERFACE RES APP, V10, P5193, DOI 10.33263/BRIAC102.193200
   Kang MJ, 2021, BIOENGINEERING-BASEL, V8, DOI 10.3390/bioengineering8100137
   Kauffman KJ, 2015, NANO LETT, V15, P7300, DOI 10.1021/acs.nanolett.5b02497
   Keck CM, 2021, J CONTROL RELEASE, V338, P149, DOI 10.1016/j.jconrel.2021.08.016
   Khalifehzadeh R, 2020, ADV COLLOID INTERFAC, V279, DOI 10.1016/j.cis.2020.102157
   KLEINERMAN ES, 1995, HEMATOL ONCOL CLIN N, V9, P927, DOI 10.1016/S0889-8588(18)30079-0
   Kumar P, 2020, NANOMATERIALS-BASEL, V10, DOI 10.3390/nano10102019
   Lee CS, 2021, MOL PHARMACEUT, V18, P1677, DOI 10.1021/acs.molpharmaceut.0c01136
   Lee CS, 2020, SCI ADV, V6, DOI 10.1126/sciadv.aaz7822
   León IE, 2019, BIOL TRACE ELEM RES, V191, P81, DOI 10.1007/s12011-018-1597-2
   Li Y, 2019, J MATER CHEM B, V7, P619, DOI 10.1039/c8tb02756k
   Libinaki R, 2010, CLIN EXP PHARMACOL P, V37, P587, DOI 10.1111/j.1440-1681.2010.05356.x
   Lin XF, 2020, J AM CHEM SOC, V142, P17543, DOI 10.1021/jacs.0c07309
   Liu LL, 2019, NPG ASIA MATER, V11, DOI 10.1038/s41427-019-0185-z
   Liu P, 2022, MOLECULES, V27, DOI 10.3390/molecules27041372
   Liu T, 2019, MOL PHARMACEUT, V16, P2872, DOI 10.1021/acs.molpharmaceut.8b01343
   Liu YZ, 2018, NANOMED-NANOTECHNOL, V14, P2271, DOI 10.1016/j.nano.2018.07.011
   Mandal B, 2013, NANOMED-NANOTECHNOL, V9, P474, DOI 10.1016/j.nano.2012.11.010
   Martins S, 2007, INT J NANOMED, V2, P595
   Meng FY, 2022, FRONT BIOENG BIOTECH, V10, DOI 10.3389/fbioe.2022.866627
   Mirchandani Y, 2021, J CONTROL RELEASE, V335, P457, DOI 10.1016/j.jconrel.2021.05.032
   Mohamed M, 2019, SCI TECHNOL ADV MAT, V20, P710, DOI 10.1080/14686996.2019.1627174
   Monajjemi M, 2020, BIOINTERFACE RES APP, V10, P6695, DOI 10.33263/BRIAC106.66956705
   Mozafari MR, 2017, INT J PHARMACEUT, V528, P381, DOI 10.1016/j.ijpharm.2017.06.037
   Mozafari MR, 2010, METHODS MOL BIOL, V605, P29, DOI 10.1007/978-1-60327-360-2_2
   Nguyen V, 2022, CELLS-BASEL, V11, DOI 10.3390/cells11121916
   Nishio K, 2011, FREE RADICAL BIO MED, V50, P1794, DOI 10.1016/j.freeradbiomed.2011.03.021
   Nisini R, 2018, FRONT IMMUNOL, V9, DOI 10.3389/fimmu.2018.00155
   Ogru E, 2004, ANN NY ACAD SCI, V1031, P405, DOI 10.1196/annals.1331.058
   Ojo OA, 2021, BIOINTERFACE RES APP, V11, P8431, DOI 10.33263/BRIAC111.84318445
   Cattalini J, 2012, TISSUE ENG PART B-RE, V18, P323, DOI 10.1089/ten.teb.2011.0737
   Pu'ad NASM, 2020, BIOINTERFACE RES APP, V10, P5787, DOI 10.33263/BRIAC104.787791
   Pucek A, 2020, PHARMACEUTICS, V12, DOI 10.3390/pharmaceutics12060587
   Qadir A, 2019, INT J MOL SCI, V20, DOI 10.3390/ijms20030565
   Raoufi E, 2021, BIOMEDICINES, V9, DOI 10.3390/biomedicines9050520
   Riaz MK, 2018, INT J MOL SCI, V19, DOI 10.3390/ijms19010195
   Roohani-Esfahani SI, 2017, NANOMEDICINE-UK, V12, P419, DOI 10.2217/nnm-2016-0423
   Saier L, 2021, J CANCER METAS TREAT, V7, DOI 10.20517/2394-4722.2021.87
   Saitoh Y, 2009, INT J ONCOL, V35, P1277, DOI 10.3892/ijo_00000445
   Samad Abdus, 2007, Current Drug Delivery, V4, P297, DOI 10.2174/156720107782151269
   Sapino S, 2021, NANOMATERIALS-BASEL, V11, DOI 10.3390/nano11112983
   Sarkar N, 2019, ACS APPL MATER INTER, V11, P17184, DOI 10.1021/acsami.9b01218
   Sguizzato M, 2021, INT J MOL SCI, V22, DOI 10.3390/ijms22158319
   Sharma A, 2020, BIOINTERFACE RES APP, V10, P5122, DOI 10.33263/BRIAC102.122127
   Shukla T., 2019, NANOARCHITECTONICS B, P473, DOI DOI 10.1016/B978-0-12-816200-2.00013-X
   Shukla T, 2018, LIPID NANOCARRIERS FOR DRUG TARGETING, P1, DOI 10.1016/B978-0-12-813687-4.00001-3
   Sriwidodo, 2022, HELIYON, V8, DOI 10.1016/j.heliyon.2022.e08934
   Sun XD, 2019, J NANOBIOTECHNOL, V17, DOI 10.1186/s12951-019-0447-5
   Tan Wen, 2011, Int J Nanomedicine, V6, P1773, DOI 10.2147/IJN.S22683
   Tong LX, 2014, ANTI-CANCER DRUG, V25, P244, DOI 10.1097/CAD.0000000000000047
   Wang LM, 2016, APPL NANOBIOMATER, V4, P241, DOI 10.1016/B978-0-323-42862-0.00008-0
   Wang Z, 2021, ADV DRUG DELIVER REV, V174, P504, DOI 10.1016/j.addr.2021.05.007
   Wei BG, 2021, REGEN BIOMATER, V8, DOI 10.1093/rb/rbab044
   Wong RHX, 2020, J BONE MINER RES, V35, P2121, DOI 10.1002/jbmr.4115
   Xu B, 2017, ONCOL RES, V25, P1161, DOI 10.3727/096504017X14841698396829
   Yamamoto N, 2013, EXPERT OPIN PHARMACO, V14, P2183, DOI 10.1517/14656566.2013.827171
   Yang T, 2007, DRUG DELIV, V14, P301, DOI 10.1080/10717540601098799
   Yang Y, 2020, CHEM PHYS LIPIDS, V228, DOI 10.1016/j.chemphyslip.2020.104882
   Zamani P, 2018, J CELL PHYSIOL, V233, P5189, DOI 10.1002/jcp.26361
   Zarrabi A, 2020, MOLECULES, V25, DOI 10.3390/molecules25030638
   Zhang X, 2020, ADV FUNCT MATER, V30, DOI 10.1002/adfm.201909218
   Zhou LM, 2020, DRUG DES DEV THER, V14, P3519, DOI 10.2147/DDDT.S263787
   Zylberberg C, 2017, GENE THER, V24, P441, DOI 10.1038/gt.2017.41
NR 96
TC 3
Z9 3
U1 5
U2 13
PU MDPI
PI BASEL
PA ST ALBAN-ANLAGE 66, CH-4052 BASEL, SWITZERLAND
EI 2227-9059
J9 BIOMEDICINES
JI Biomedicines
PD DEC
PY 2022
VL 10
IS 12
AR 3158
DI 10.3390/biomedicines10123158
PG 13
WC Biochemistry & Molecular Biology; Medicine, Research & Experimental;
   Pharmacology & Pharmacy
WE Science Citation Index Expanded (SCI-EXPANDED)
SC Biochemistry & Molecular Biology; Research & Experimental Medicine;
   Pharmacology & Pharmacy
GA 7F9KB
UT WOS:000902156000001
PM 36551914
OA gold, Green Published
DA 2023-12-20
ER

PT J
AU Boeriu, E
   Boc, AG
   Borda, A
   Negrean, RA
   Feciche, B
   Boeriu, AI
   Horhat, FG
   Mot, IC
   Horhat, ID
   Ravulapalli, M
   Sabuni, O
   Adi, A
   Anjary, A
   Arghirescu, ST
AF Boeriu, Estera
   Boc, Alexandra Georgiana
   Borda, Alexandra
   Negrean, Rodica Anamaria
   Feciche, Bogdan
   Boeriu, Amalia Iulia
   Horhat, Florin George
   Mot, Ion Cristian
   Horhat, Ioana Delia
   Ravulapalli, Madhavi
   Sabuni, Omar
   Adi, Abduljabar
   Anjary, Adnan
   Arghirescu, Smaranda Teodora
TI Insights on Lipomatosis after Platinum-Based Chemotherapy Use in
   Pediatric Oncology: A Case Report
SO MEDICINA-LITHUANIA
LA English
DT Article
DE pediatric oncology; lipomatosis; cisplatin; platinum-based chemotherapy;
   germ cell tumors
ID GERM-CELL TUMORS; ADIPOSE-TISSUE; CLINICAL-FEATURES; LUNG-CARCINOMA;
   CANCER; CISPLATIN; EXPRESSION; TERATOMA; DIFFERENTIATION; CLASSIFICATION
AB Agents of platinum-based chemotherapy, such as cisplatin or carboplatin, are used in the treatment of a wide range of malignancies that affect children, such as brain tumors, osteosarcoma, neuroblastoma, hepatoblastoma, and germ cell tumors (GCTs). The Cyclophosphamide Equivalent Dose (CED) calculator for reproductive risk does not take platinum-based chemotherapy into account, despite the fact that it accounts for the majority of chemotherapy medications that are typically administered for pediatric GCTs. As a result, exposure to platinum-based drugs throughout infancy can have predictable long-term effects such as infertility, as well as other rare encounters such as lipoma formation and lipomatosis. Lipomas are the most prevalent benign soft tissue tumor subtype. They may be either solitary entities or engaged in multiple lipomatosis, which may have a familial origin or be an acquired disorder. Chemotherapy is a possible cause of lipomatosis. Chemotherapy based on cisplatin has been linked to a variety of long-term consequences, including kidney damage, neurotoxicity, and pulmonary toxicity, and may even create secondary cancers. However, lipoma development is known to occur in fewer than 1 in 100 individuals, and only a few examples of multiple cutaneous lipomatosis triggered by this therapy have been documented. Here we present a very rare case of lipomatosis in a pediatric patient with GCT under cisplatin therapy, which might be the third report of this kind affecting children.
C1 [Boeriu, Estera; Boc, Alexandra Georgiana; Arghirescu, Smaranda Teodora] Victor Babes Univ Med & Pharm, Dept Pediat, Eftimie Murgu Sq 2, Timisoara 300041, Romania.
   [Boeriu, Estera; Borda, Alexandra; Arghirescu, Smaranda Teodora] Louis Turcanu Emergency Clin Hosp Children, Dept Oncol & Haematol, Iosif Nemoianu St 2, Timisoara 300011, Romania.
   [Negrean, Rodica Anamaria] Univ Oradea, Fac Med & Pharm, Oradea 410073, Romania.
   [Feciche, Bogdan] Satu Mare Cty Emergency Hosp, Dept Urol, Str Ravensburg 2, Satu Mare 440192, Romania.
   [Boeriu, Amalia Iulia] Ludwig Maximilians Univ Munchen, Teaching Hosp, Clin Anaesthesiol Intens Care Med & Pain Therapy, Klinikum Landshut, Robert KochStr, D-184034 Landshut, Germany.
   [Horhat, Florin George] Victor Babes Univ Med & Pharm, Multidisciplinary Res Ctr Antimicrobial Resistance, Microbiol Dept, Timisoara 300041, Romania.
   [Mot, Ion Cristian; Horhat, Ioana Delia] Victor Babes Univ Med & Pharm Timisoara, Dept Ear Nose Throat, Eftimie Murgu Sq 2, Timisoara 300041, Romania.
   [Ravulapalli, Madhavi] Bhaskar Med Coll, Amdapur Rd 156-162, Hyderabad 500075, India.
   [Sabuni, Omar] Altinbas Univ, Fac Gen Med, Dilmenler Cd, TR-34217 Istanbul, Turkey.
   [Adi, Abduljabar] Baskent Univ, Fac Gen Med, TR-06790 Ankara, Turkey.
   [Anjary, Adnan] Yeditepe Univ, Fac Gen Med, Kayisdagi Cd, TR-34755 Istanbul, Turkey.
C3 Victor Babes University of Medicine & Pharmacy, Timisoara; University of
   Oradea; University of Munich; Victor Babes University of Medicine &
   Pharmacy, Timisoara; Victor Babes University of Medicine & Pharmacy,
   Timisoara; Altinbas University; Baskent University; Yeditepe University
RP Horhat, FG (通讯作者)，Victor Babes Univ Med & Pharm, Multidisciplinary Res Ctr Antimicrobial Resistance, Microbiol Dept, Timisoara 300041, Romania.
EM horhat.florin@umft.ro
OI Horhat, Delia Ioana/0000-0001-7210-1263; Anjary,
   Adnan/0000-0001-9577-3863; Horhat, Florin George/0000-0001-6133-0204;
   Adi, Abduljabar/0000-0002-6147-6518
CR Al Ghazal P, 2018, J DTSCH DERMATOL GES, V16, P313, DOI 10.1111/ddg.13460
   Amsalem H, 2004, GYNECOL ONCOL, V92, P357, DOI 10.1016/j.ygyno.2003.10.024
   Benedet JL, 2000, INT J GYNECOL OBSTET, V70, P209
   Berney DM, 2020, HISTOPATHOLOGY, V76, P25, DOI 10.1111/his.14016
   Blok JM, 2021, J CLIN ONCOL, V39, P319, DOI 10.1200/JCO.20.02352
   Boer H, 2015, ANN ONCOL, V26, P2305, DOI 10.1093/annonc/mdv369
   Bracaglia R, 2014, EUR REV MED PHARMACO, V18, P413
   Brown Andrea, 2019, J Cancer Sci Ther, V11
   Chang YH, 2017, CELL TRANSPLANT, V26, P1077, DOI 10.3727/096368917X694886
   Cronin PA, 2010, ACTA DERM-VENEREOL, V90, P303, DOI 10.2340/00015555-0823
   Dasari S, 2014, EUR J PHARMACOL, V740, P364, DOI 10.1016/j.ejphar.2014.07.025
   DISAIA PJ, 1977, OBSTET GYNECOL, V49, P346
   Faure-Conter C, 2013, B CANCER, V100, P381, DOI 10.1684/bdc.2013.1729
   Floyd J, 2006, SEMIN ONCOL, V33, P50, DOI 10.1053/j.seminoncol.2005.11.002
   Folescu R, 2018, ROM J MORPHOL EMBRYO, V59, P227
   Fonseca A, 2019, J ONCOL PRACT, V15, P433, DOI 10.1200/JOP.19.00190
   Friedman C, 2016, J PEDIATR ADOL GYNEC, V29, pE91, DOI 10.1016/j.jpag.2016.05.010
   Gietema JA, 2000, LANCET, V355, P1075, DOI 10.1016/S0140-6736(00)02044-4
   Gotoh M, 2010, LEUKEMIA RES, V34, pE120, DOI 10.1016/j.leukres.2009.10.003
   Grigoras ML, 2017, ROM J MORPHOL EMBRYO, V58, P1317
   Gudjoncik A, 2008, ARCH CARDIOVASC DIS, V101, P593, DOI 10.1016/j.acvd.2008.04.011
   Gurgus D, 2019, ROM J MORPHOL EMBRYO, V60, P139
   Hashizume N, 2020, SURG CASE REP, V6, DOI 10.1186/s40792-020-01020-7
   Hu S, 2016, DIGEST DIS SCI, V61, P3151, DOI 10.1007/s10620-016-4337-5
   Humblot S, 1997, REV MED INTERNE, V18, P396, DOI 10.1016/S0248-8663(97)82511-8
   Iacob R, 2022, HEALTHCARE-BASEL, V10, DOI 10.3390/healthcare10071159
   Jawass MA, 2016, SAUDI MED J, V37, P513, DOI 10.15537/smj.2016.5.14954
   Jimenez R.E., 2017, PATHOLOGY BIOL HUMAN, V1st ed., P294
   Jinca C, 2018, REV ROMANA MED LAB, V26, P77, DOI 10.1515/rrlm-2017-0029
   Kaur B., 2020, DIAGN HISTOPATHOL, V26, P289, DOI [10.1016/j.mpdhp.2020.03.006, DOI 10.1016/J.MPDHP.2020.03.006]
   Kiani AK, 2021, EUR REV MED PHARMACO, V25, P23, DOI 10.26355/eurrev_202112_27330
   Kucharz Eugeniusz J., 2019, Reumatologia (Warsaw), V57, P281, DOI 10.5114/reum.2019.89521
   Kurata A, 2021, REGEN THER, V18, P117, DOI 10.1016/j.reth.2021.05.005
   Lemaitre M, 2021, J CLIN MED, V10, DOI 10.3390/jcm10061292
   Levine JA, 1998, J CLIN INVEST, V101, P1557, DOI 10.1172/JCI2293
   LOGOTHETIS CJ, 1982, CANCER, V50, P1629, DOI 10.1002/1097-0142(19821015)50:8<1629::AID-CNCR2820500828>3.0.CO;2-1
   Luczak J, 2018, J OVARIAN RES, V11, DOI 10.1186/s13048-018-0448-2
   Martin-Benitez G, 2012, EUR J RADIOL, V81, pE491, DOI 10.1016/j.ejrad.2011.06.018
   Mattsson C, 2007, CURR MED CHEM, V14, P2918, DOI 10.2174/092986707782359972
   Meligy FY, 2019, ULTRASTRUCT PATHOL, V43, P28, DOI 10.1080/01913123.2019.1572256
   Mosbech CH, 2014, J PEDIAT HEMATOL ONC, V36, P263, DOI 10.1097/MPH.0000000000000125
   Murray M J, 2015, Andrology, V3, P129, DOI 10.1111/andr.277
   Nobili V, 2019, NAT REV GASTRO HEPAT, V16, P517, DOI 10.1038/s41575-019-0169-z
   Pedersen SB, 2004, J CLIN ENDOCR METAB, V89, P1869, DOI 10.1210/jc.2003-031327
   Putra J, 2019, SEMIN DIAGN PATHOL, V36, P95, DOI 10.1053/j.semdp.2019.02.004
   Ranasinghe R, 2022, HELIYON, V8, DOI 10.1016/j.heliyon.2022.e10608
   Rebelo Joao, 2021, Case Rep Urol, V2021, P8884787, DOI 10.1155/2021/8884787
   Rosen R.D., 2022, STATPEARLS
   Schiltz D, 2021, SYMMETRY-BASEL, V13, DOI 10.3390/sym13101823
   Scuderi MG, 2013, PEDIATR HEMAT ONCOL, V30, P392, DOI 10.3109/08880018.2013.788592
   Shaaban AM, 2014, RADIOGRAPHICS, V34, P777, DOI 10.1148/rg.343130067
   Sharmin S, 2021, CANCER CELL INT, V21, DOI 10.1186/s12935-021-02309-9
   Skurk T, 2007, J CLIN ENDOCR METAB, V92, P1023, DOI 10.1210/jc.2006-1055
   Smith HO, 2006, OBSTET GYNECOL, V107, P1075, DOI 10.1097/01.AOG.0000216004.22588.ce
   Sollier C, 2021, EUR J ENDOCRINOL, V184, P155, DOI 10.1530/EJE-20-1013
   Spaeth E, 2008, GENE THER, V15, P730, DOI 10.1038/gt.2008.39
   Steliarova-Foucher E, 2017, LANCET ONCOL, V18, P719, DOI 10.1016/S1470-2045(17)30186-9
   Trama A., 2017, PATHOLOGY BIOL HUMAN, P11, DOI DOI 10.1007/978-3-662-53775-6_2
   Triarico S, 2020, ANN TRANSL MED, V8, DOI 10.21037/atm.2020.02.41
   Tsuji K, 2017, WORLD J GASTRO ONCOL, V9, P314, DOI 10.4251/wjgo.v9.i8.314
   Ulbright TM, 2005, MODERN PATHOL, V18, pS61, DOI 10.1038/modpathol.3800310
   Uxa S, 2021, CELL DEATH DIFFER, V28, P3357, DOI 10.1038/s41418-021-00823-x
   Yao WQ, 2015, EXP THER MED, V10, P468, DOI 10.3892/etm.2015.2505
   You W, 2005, OBSTET GYNECOL, V105, P1405, DOI 10.1097/01.AOG.0000163254.98217.91
   Zambrano E., 2017, Pathology and Biology of Human Germ Cell Tumors, P381
NR 65
TC 2
Z9 2
U1 6
U2 12
PU MDPI
PI BASEL
PA ST ALBAN-ANLAGE 66, CH-4052 BASEL, SWITZERLAND
SN 1010-660X
EI 1648-9144
J9 MEDICINA-LITHUANIA
JI Med. Lith.
PD DEC
PY 2022
VL 58
IS 12
AR 1715
DI 10.3390/medicina58121715
PG 13
WC Medicine, General & Internal
WE Science Citation Index Expanded (SCI-EXPANDED)
SC General & Internal Medicine
GA 7H3XH
UT WOS:000903138300001
PM 36556917
OA gold, Green Accepted
DA 2023-12-20
ER

PT J
AU Muñoz-Castiblanco, T
   de la Parra, LSM
   Peña-Cañón, R
   Mejía-Giraldo, JC
   León, IE
   Puertas-Mejía, MA
AF Munoz-Castiblanco, Tatiana
   Maria de la Parra, Lucia Santa
   Pena-Canon, Rocio
   Camilo Mejia-Giraldo, Juan
   Leon, Ignacio E.
   Angel Puertas-Mejia, Miguel
TI Anticancer and Antioxidant Activity of Water-Soluble Polysaccharides
   from <i>Ganoderma</i> aff. <i>australe</i> against Human Osteosarcoma
   Cells
SO INTERNATIONAL JOURNAL OF MOLECULAR SCIENCES
LA English
DT Article
DE anticancer activity; antioxidant activity; G; aff; australe; MG-63
   cells; mushrooms; osteosarcoma; polysaccharides
ID VITRO ANTITUMOR-ACTIVITY; IN-VITRO; STRUCTURAL-CHARACTERIZATION;
   CHEMICAL-CHARACTERIZATION; LENTINUS-EDODES; EXTRACTION OPTIMIZATION;
   APOPTOSIS; MUSHROOMS; LUCIDUM; PROLIFERATION
AB Wild mushrooms have gained great importance for being a source of biologically active compounds. In this work, we evaluate the anticancer and antioxidant activity of a water-soluble crude polysaccharide extract isolated from the fruiting bodies of the Ganoderma aff. australe (GACP). This mushroom was collected in San Mateo (Boyaca, Colombia) and identified based on macroscopic and microscopic characterization. GACP was characterized by UV-Vis spectroscopy, Fourier-transform infrared spectroscopy, high-performance liquid chromatography-diode array detector, and nuclear magnetic resonance. The antiradical and antioxidant activity were evaluated by different methods and its anticancer activity was verified in the osteosarcoma MG-63 human cell line. Chemical and spectroscopic analysis indicated that GACP consisted of beta-D-Glcp-(1 ->, -> 3)-beta-D-Glcp-(1 -> and alpha-D-Glcp-(1 -> residues. The results of the biological activity showed that GACP exhibited high antioxidant activity in the different methods and models studied. Moreover, the results showed that GACP impaired cell viability (3-(4,5-dimethylthiazol-2-yl)-2,5-diphenyltetrazolium bromide (MTT) assay) and cell proliferation (clonogenic assay) in a dose-response manner on MG-63 cells. The findings of this work promote the use of mushroom-derived compounds as anticancer and antioxidant agents for potential use in the pharmaceutical and food industries.
C1 [Munoz-Castiblanco, Tatiana; Camilo Mejia-Giraldo, Juan; Angel Puertas-Mejia, Miguel] Univ Antioquia UdeA, Fac Ciencias Exactas & Nat, Grp Invest Compuestos Funcionales, Calle 70 52-21, Medellin 050010, Colombia.
   [Maria de la Parra, Lucia Santa; Leon, Ignacio E.] Univ Nacl La Plata, Dept Quim, CEQUINOR UNLP,CCT CONICET La Plata, Asociado CIC,Fac Ciencias Exactas,Ctr Quim Inorga, Blvd 120 1465, RA-1900 La Plata, Buenos Aires, Argentina.
   [Pena-Canon, Rocio] Univ Pedag6g & Tecnol Colombia, Grp Invest Biol Conservac, Escuela Ciencias Biol, Fac Ciencias Basicas, Ave Cent Norte 39-115, Tunja 150003, Colombia.
   [Camilo Mejia-Giraldo, Juan] Univ Antioquia UdeA, Fac Ciencias Farmaceut & Alimentarias, Calle 70 52-21, Medellin 050010, Colombia.
   [Leon, Ignacio E.] Univ Nacl La Plata, Dept Ciencias Biol, Fac Ciencias Exactas, 47 & 115, RA-1900 La Plata, Buenos Aires, Argentina.
C3 Universidad de Antioquia; Consejo Nacional de Investigaciones
   Cientificas y Tecnicas (CONICET); National University of La Plata;
   Universidad de Antioquia; National University of La Plata
RP Puertas-Mejía, MA (通讯作者)，Univ Antioquia UdeA, Fac Ciencias Exactas & Nat, Grp Invest Compuestos Funcionales, Calle 70 52-21, Medellin 050010, Colombia.
EM miguel.puertas@udea.edu.co
RI Mejía-Giraldo, Juan/JFJ-2520-2023
OI Mejía-Giraldo, Juan/0000-0002-2722-988X; leon,
   ignacio/0000-0003-1010-3997; Pena Canon, Ehidy
   Rocio/0000-0001-5993-5247; Munoz Castiblanco,
   Tatiana/0000-0002-1929-0912; Santa Maria de la Parra,
   Lucia/0000-0002-4577-139X
FU Universidad Nacional de La Plata (UNLP); Consejo Nacional de
   Investigaciones Cientificas y Tecnicas (CONICET) [X053]; Agencia
   Nacional de Promocion Cientifica y Tecnologica (ANPCyT) from Argentina
   [PIP 2051]; Universidad de Antioquia (UdeA) [PICT 2019-2322];  [SIIU
   2019-25210]
FX This research was partly funded by Universidad Nacional de La Plata
   (UNLP, Grant X053), Consejo Nacional de Investigaciones Cientificas y
   Tecnicas (CONICET, PIP 2051) and Agencia Nacional de Promocion
   Cientifica y Tecnologica (ANPCyT, PICT 2019-2322) from Argentina. Also,
   this research was partially funded by Universidad de Antioquia (UdeA,
   SIIU 2019-25210). The APC was funded by Universidad de Antioquia.
CR AGRAWAL PK, 1992, PHYTOCHEMISTRY, V31, P3307, DOI 10.1016/0031-9422(92)83678-R
   Agudelo-Valencia D, 2020, GENOMICS, V112, P930, DOI 10.1016/j.ygeno.2019.06.008
   Amirullah NA, 2018, FOOD RES INT, V105, P517, DOI 10.1016/j.foodres.2017.11.023
   Augusto Pinzon-Osorio Cesar, 2016, Revista Biodiversidad Neotropical, V6, P7, DOI 10.18636/bioneotropical.v6i1.180
   Balsa LM, 2022, CHEMMEDCHEM, V17, DOI 10.1002/cmdc.202100520
   BRADFORD MM, 1976, ANAL BIOCHEM, V72, P248, DOI 10.1016/0003-2697(76)90527-3
   Chen JC, 2019, CARBOHYD POLYM, V215, P307, DOI 10.1016/j.carbpol.2019.03.099
   Chen SD, 2022, FOOD CHEM X, V13, DOI 10.1016/j.fochx.2022.100204
   Chen SH, 2014, PLOS ONE, V9, DOI 10.1371/journal.pone.0108157
   Cheng ZY, 2016, INT J BIOL MACROMOL, V93, P369, DOI 10.1016/j.ijbiomac.2016.08.059
   Cui T, 2003, BIOTECHNOL ADV, V21, P109, DOI 10.1016/S0734-9750(03)00002-8
   Dong X, 2021, PROCESS BIOCHEM, V109, P37, DOI 10.1016/j.procbio.2021.06.022
   Dou XX, 2018, INT J BIOL SCI, V14, P1800, DOI 10.7150/ijbs.26962
   DUBOIS M, 1956, ANAL CHEM, V28, P350, DOI 10.1021/ac60111a017
   Feriani A, 2020, INT J BIOL MACROMOL, V165, P2576, DOI 10.1016/j.ijbiomac.2020.10.123
   Ferreira ICFR, 2015, PHYTOCHEMISTRY, V114, P38, DOI 10.1016/j.phytochem.2014.10.011
   Fimbres-Olivarria D, 2018, FOOD HYDROCOLLOID, V75, P229, DOI 10.1016/j.foodhyd.2017.08.002
   Gao X, 2020, CARBOHYD POLYM, V249, DOI 10.1016/j.carbpol.2020.116874
   Garcia J, 2022, FOOD BIOSCI, V49, DOI 10.1016/j.fbio.2022.101955
   Gu JY, 2020, FOOD RES INT, V136, DOI 10.1016/j.foodres.2020.109345
   Gunasekaran S, 2021, FOOD BIOSCI, V42, DOI 10.1016/j.fbio.2021.101209
   Hamed M, 2020, IND CROP PROD, V148, DOI 10.1016/j.indcrop.2020.112315
   Hammami N, 2018, INT J BIOL MACROMOL, V120, P2123, DOI 10.1016/j.ijbiomac.2018.09.052
   Han QA, 2011, J FOOD SCI, V76, pC462, DOI 10.1111/j.1750-3841.2011.02063.x
   Hapuarachchi KK, 2018, MYCOSPHERE, V9, P931, DOI 10.5943/mycosphere/9/5/1
   He PX, 2016, J TAIWAN INST CHEM E, V69, P48, DOI 10.1016/j.jtice.2016.10.017
   Hong YW, 2019, INT J BIOL MACROMOL, V122, P115, DOI 10.1016/j.ijbiomac.2018.10.055
   Hsu HY, 2017, SCI REP-UK, V7, DOI 10.1038/srep44990
   Hu ZY, 2022, PROCESS BIOCHEM, V121, P113, DOI 10.1016/j.procbio.2022.06.025
   Jiang CX, 2011, CARBOHYD POLYM, V84, P851, DOI 10.1016/j.carbpol.2010.11.027
   Kang QZ, 2019, INT J BIOL MACROMOL, V124, P1137, DOI 10.1016/j.ijbiomac.2018.11.215
   Khan T, 2019, CARBOHYD POLYM, V210, P412, DOI 10.1016/j.carbpol.2019.01.064
   Klaus A, 2011, LWT-FOOD SCI TECHNOL, V44, P2005, DOI 10.1016/j.lwt.2011.05.010
   Kozarski M, 2012, J FOOD COMPOS ANAL, V26, P144, DOI 10.1016/j.jfca.2012.02.004
   Li J, 2020, INT J BIOL MACROMOL, V143, P806, DOI 10.1016/j.ijbiomac.2019.09.141
   Li JB, 2007, CARBOHYD RES, V342, P1442, DOI 10.1016/j.carres.2007.03.031
   Li SF, 2019, J FOOD MEAS CHARACT, V13, P1382, DOI 10.1007/s11694-019-00054-2
   Liu JF, 2021, IND CROP PROD, V168, DOI 10.1016/j.indcrop.2021.113547
   Liu J, 2017, INT J BIOL MACROMOL, V98, P786, DOI 10.1016/j.ijbiomac.2017.01.149
   Liu Q, 2017, MOLECULES, V22, DOI 10.3390/molecules22020234
   Liu XD, 2018, CELL BIOSCI, V8, DOI 10.1186/s13578-018-0206-6
   Liu YF, 2021, INT J BIOL MACROMOL, V180, P484, DOI 10.1016/j.ijbiomac.2021.03.003
   Liu Y, 2020, INT J BIOL MACROMOL, V145, P476, DOI 10.1016/j.ijbiomac.2019.12.222
   López-Legarda X, 2021, INT J BIOL MACROMOL, V186, P919, DOI 10.1016/j.ijbiomac.2021.07.084
   López-Legarda X, 2020, INT J BIOL MACROMOL, V164, P3133, DOI 10.1016/j.ijbiomac.2020.08.191
   Maity GN, 2021, INT J BIOL MACROMOL, V168, P743, DOI 10.1016/j.ijbiomac.2020.11.131
   Mateu-Sanz M, 2021, J CLIN MED, V10, DOI 10.3390/jcm10040893
   Mateu-Sanz M, 2020, CANCERS, V12, DOI 10.3390/cancers12010227
   Mejia-Giraldo JC, 2021, PHOTOCH PHOTOBIO SCI, V20, P1585, DOI 10.1007/s43630-021-00120-z
   Miao JN, 2020, INT J BIOL MACROMOL, V155, P393, DOI 10.1016/j.ijbiomac.2020.03.183
   Monsalve-Bustamante Y., 2019, Journal of Applied Pharmaceutical Science, V9, P103, DOI 10.7324/JAPS.2019.91014
   Morales D, 2020, CARBOHYD POLYM, V229, DOI 10.1016/j.carbpol.2019.115521
   MOSMANN T, 1983, J IMMUNOL METHODS, V65, P55, DOI 10.1016/0022-1759(83)90303-4
   Munoz-Castiblanco T., 2020, Journal of Applied Pharmaceutical Science, V10, P121, DOI 10.7324/JAPS.2020.1010014
   Muñoz-Castiblanco T, 2022, ANTIOXIDANTS-BASEL, V11, DOI 10.3390/antiox11091770
   Park HS, 2011, J FOOD SCI, V76, pT77, DOI 10.1111/j.1750-3841.2011.02099.x
   Pena-Canon E.R., 2014, ETNOBIOLOGIA, V12, P28
   Perillo B, 2020, EXP MOL MED, V52, P192, DOI 10.1038/s12276-020-0384-2
   Qu YH, 2022, INT J BIOL MACROMOL, V209, P1439, DOI 10.1016/j.ijbiomac.2022.04.135
   Sano R., 2005, RENATA BONE, V23, P7, DOI [10.1016/j.bbamcr.2013.06.028.ER, DOI 10.1016/J.BBAMCR.2013.06.028.ER]
   Shang XL, 2021, J MOL STRUCT, V1233, DOI 10.1016/j.molstruc.2021.130096
   Si J, 2019, INT J BIOL MACROMOL, V124, P1186, DOI 10.1016/j.ijbiomac.2018.11.274
   Siriamornpun S, 2021, BIOCATAL AGR BIOTECH, V32, DOI 10.1016/j.bcab.2021.101957
   Siu KC, 2014, J FUNCT FOODS, V11, P548, DOI 10.1016/j.jff.2014.08.012
   Soliman A. M., 2022, J. Adv. Pharm. Res., V6, P45, DOI [10.21608/aprh.2022.111305.1147, DOI 10.21608/APRH.2022.111305.1147, 10.21608/APRH.2022.111305.1147]
   Sun ZC, 2014, TUMOR BIOL, V35, P9919, DOI 10.1007/s13277-014-2217-1
   Tang W, 2020, FOOD HYDROCOLLOID, V105, DOI 10.1016/j.foodhyd.2020.105851
   Tian H, 2020, ALGAL RES, V49, DOI 10.1016/j.algal.2020.101853
   Tian LM, 2011, CARBOHYD POLYM, V83, P537, DOI 10.1016/j.carbpol.2010.08.023
   Trabelsi L, 2009, BIOTECHNOL BIOPROC E, V14, P27, DOI [10.1007/s12257-008-0102-8, 10.1007/S12257-008-0102-8]
   Vasco-Palacios A.M., 2013, MYCOTAXON, V4, P121
   Wang JH, 2015, CARBOHYD POLYM, V131, P240, DOI 10.1016/j.carbpol.2015.05.052
   Wang Q, 2021, INT J BIOL MACROMOL, V168, P251, DOI 10.1016/j.ijbiomac.2020.12.053
   Wang W, 2020, INT J BIOL MACROMOL, V160, P380, DOI 10.1016/j.ijbiomac.2020.05.158
   Wang YF, 2018, INT J BIOL MACROMOL, V120, P1760, DOI 10.1016/j.ijbiomac.2018.09.209
   Wu B, 2012, INT J BIOL MACROMOL, V50, P1116, DOI 10.1016/j.ijbiomac.2012.02.023
   Xie LM, 2020, CARBOHYD POLYM, V229, DOI 10.1016/j.carbpol.2019.115436
   Xu HY, 2020, INT J BIOL MACROMOL, V146, P353, DOI 10.1016/j.ijbiomac.2020.01.010
   Yan JM, 2019, INT J BIOL MACROMOL, V123, P945, DOI 10.1016/j.ijbiomac.2018.11.079
   Yang MY, 2019, TRENDS FOOD SCI TECH, V92, P94, DOI 10.1016/j.tifs.2019.08.009
   You LJ, 2013, FOOD CHEM, V138, P2242, DOI 10.1016/j.foodchem.2012.11.140
   Zeng D, 2018, INT J BIOL MACROMOL, V107, P1086, DOI 10.1016/j.ijbiomac.2017.09.088
   Zhang Ju, 2014, Oncoscience, V1, P407
   Zhao XK, 2015, TUMOR BIOL, V36, P5255, DOI 10.1007/s13277-015-3185-9
   Zhu HJ, 2018, INT J BIOL MACROMOL, V112, P976, DOI 10.1016/j.ijbiomac.2018.01.196
NR 85
TC 3
Z9 3
U1 8
U2 13
PU MDPI
PI BASEL
PA ST ALBAN-ANLAGE 66, CH-4052 BASEL, SWITZERLAND
EI 1422-0067
J9 INT J MOL SCI
JI Int. J. Mol. Sci.
PD DEC
PY 2022
VL 23
IS 23
AR 14807
DI 10.3390/ijms232314807
PG 18
WC Biochemistry & Molecular Biology; Chemistry, Multidisciplinary
WE Science Citation Index Expanded (SCI-EXPANDED)
SC Biochemistry & Molecular Biology; Chemistry
GA 6Z0EG
UT WOS:000897456400001
PM 36499132
OA Green Published, gold
DA 2023-12-20
ER

PT J
AU Tang, WF
   Zhang, Y
   Zhang, HX
   Zhang, Y
AF Tang, Weifeng
   Zhang, Yu
   Zhang, Haixia
   Zhang, Yan
TI Vascular Niche Facilitates Acquired Drug Resistance to c-Met Inhibitor
   in Originally Sensitive Osteosarcoma Cells
SO CANCERS
LA English
DT Article
DE osteosarcoma; c-Met; drug resistance; vascular niche; tumor
   heterogeneity
ID ANTI-ANGIOGENIC THERAPY; CANCER STEM-CELLS; GROWTH; EXPRESSION;
   INVASION; PROLIFERATION; METASTASIS; RECEPTOR; PATHWAY
AB Simple Summary Osteosarcoma (OS) is a common malignant bone tumor in adolescents whose survival rates have not improved over the past few decades. At present, there is a lack of effective molecule-targeted therapy. Abnormal activation of c-Met is often detected in patients with OS, and c-Met inhibitors are considered to have tumor suppressive potential. However, OS is prone to acquire resistance to c-Met inhibitor, and the mechanisms of drug resistance are poorly understood. The goal of this study is to explore the mechanism of resistance to c-Met-targeted inhibitors. Our results demonstrate that the neovascular microenvironment contributes to the resistance of OS to c-Met-targeted therapy. Simultaneous targeting of c-Met and VEGFR2 can effectively overcome drug resistance. Osteosarcoma (OS) is the most common primary bone tumor in children and adolescents characterized by drug resistance and poor prognosis. As one of the key oncogenes, c-Met is recognized as a promising therapeutic target for OS. In this report, we show that c-Met inhibitor PF02341066 specifically killed OS cells with highly phosphorylated c-Met in vitro. However, the inhibitory effect of PF02341066 was abrogated in vivo due to interference from the vascular niche. OS cells adjacent to microvessels or forming vascular mimicry suppressed c-Met expression and phosphorylation. Moreover, VEGFR2 was activated in OS cells and associated with acquired drug resistance. Dual targeting of c-Met and VEGFR2 could effectively shrink the tumor size in a xenograft model. c-Met-targeted therapy combined with VEGFR2 inhibition might be beneficial to achieve an ideal therapeutic effect in OS patients. Together, our results confirm the pivotal role of tumor heterogeneity and the microenvironment in drug response and reveal the molecular mechanism underlying acquired drug resistance to c-Met-targeted therapy.
C1 [Tang, Weifeng; Zhang, Yu; Zhang, Haixia; Zhang, Yan] Sun Yat Sen Univ, Sch Life Sci, MOE Key Lab Gene Funct & Regulat, State Key Lab Biocontrol, Guangzhou 510006, Peoples R China.
C3 Sun Yat Sen University
RP Zhang, Y (通讯作者)，Sun Yat Sen Univ, Sch Life Sci, MOE Key Lab Gene Funct & Regulat, State Key Lab Biocontrol, Guangzhou 510006, Peoples R China.
EM zhang39@mail.sysu.edu.cn
CR Alfranca A, 2015, CELL MOL LIFE SCI, V72, P3097, DOI 10.1007/s00018-015-1918-y
   Andermarcher E, 1996, DEV GENET, V18, P254, DOI 10.1002/(SICI)1520-6408(1996)18:3<254::AID-DVG6>3.0.CO;2-8
   Aparicio S, 2005, BIOCHEM BIOPH RES CO, V326, P387, DOI 10.1016/j.bbrc.2004.11.041
   Christensen JG, 2005, CANCER LETT, V225, P1, DOI 10.1016/j.canlet.2004.09.044
   Coltella N, 2003, FASEB J, V17, P1162, DOI 10.1096/fj.02-0576fje
   COOPER CS, 1984, NATURE, V311, P29, DOI 10.1038/311029a0
   Dani N, 2012, J BONE MINER RES, V27, P1322, DOI 10.1002/jbmr.1578
   De Mello RA, 2020, J CLIN MED, V9, DOI 10.3390/jcm9061918
   Dey N, 2015, AM J TRANSL RES, V7, P1675
   Folberg R, 2004, APMIS, V112, P508, DOI 10.1111/j.1600-0463.2004.apm11207-0810.x
   Folkman J, 2007, NAT REV DRUG DISCOV, V6, P273, DOI 10.1038/nrd2115
   Gerlinger M, 2013, NEW ENGL J MED, V369, P1172, DOI [10.1056/NEJMc1309091, 10.1056/NEJMoa1215530]
   Harrison DJ, 2018, EXPERT REV ANTICANC, V18, P39, DOI 10.1080/14737140.2018.1413939
   Heigener David F, 2018, Recent Results Cancer Res, V211, P57, DOI 10.1007/978-3-319-91442-8_4
   Hellebrekers DMEI, 2006, CANCER RES, V66, P10770, DOI 10.1158/0008-5472.CAN-06-1609
   Heymann D, 2019, LANCET ONCOL, V20, P12, DOI 10.1016/S1470-2045(18)30821-0
   Huang X, 2019, AUTOPHAGY, V15, P1258, DOI 10.1080/15548627.2019.1580105
   Kunz P, 2015, ANN SURG ONCOL, V22, P489, DOI 10.1245/s10434-014-4001-2
   Li A, 2017, CLIN CANCER RES, V23, P4929, DOI 10.1158/1078-0432.CCR-16-3273
   Li Y, 2020, MOL THER-NUCL ACIDS, V21, P86, DOI 10.1016/j.omtn.2020.05.021
   Li YQ, 2011, P NATL ACAD SCI USA, V108, P9951, DOI 10.1073/pnas.1016912108
   Lilienthal I, 2020, INT J MOL SCI, V21, DOI 10.3390/ijms21186885
   Lim ZF, 2019, J HEMATOL ONCOL, V12, DOI 10.1186/s13045-019-0818-2
   Longhi A, 2006, CANCER TREAT REV, V32, P423, DOI 10.1016/j.ctrv.2006.05.005
   Lu KV, 2012, CANCER CELL, V22, P21, DOI 10.1016/j.ccr.2012.05.037
   Magee JA, 2012, CANCER CELL, V21, P283, DOI 10.1016/j.ccr.2012.03.003
   Mikulic D, 2004, PEDIATR HEMAT ONCOL, V21, P611, DOI 10.1080/08880010490501015
   Naka T, 1997, MODERN PATHOL, V10, P832
   Niu GF, 2015, CELL PROLIFERAT, V48, P348, DOI 10.1111/cpr.12187
   Oldenburg PJ, 2012, AM J PHYSIOL-LUNG C, V302, pL308, DOI 10.1152/ajplung.00077.2011
   Pan YB, 2020, IN VITRO CELL DEV-AN, V56, P129, DOI 10.1007/s11626-019-00421-9
   Patané S, 2006, CANCER RES, V66, P4750, DOI 10.1158/0008-5472.CAN-05-4422
   Peruzzi B, 2006, CLIN CANCER RES, V12, P3657, DOI 10.1158/1078-0432.CCR-06-0818
   Poletajew Slawomir, 2011, Ortop Traumatol Rehabil, V13, P537
   Prasetyanti PR, 2017, MOL CANCER, V16, DOI 10.1186/s12943-017-0600-4
   Quan GMY, 2006, CANCER METAST REV, V25, P707, DOI 10.1007/s10555-006-9031-1
   Runa F, 2017, Curr Mol Biol Rep, V3, P218, DOI 10.1007/s40610-017-0073-7
   Sampson ER, 2011, J BONE MINER RES, V26, P1283, DOI 10.1002/jbmr.336
   Shien K, 2017, MOL CANCER THER, V16, P2234, DOI 10.1158/1535-7163.MCT-17-0148
   SOMAN NR, 1990, P NATL ACAD SCI USA, V87, P738, DOI 10.1073/pnas.87.2.738
   Straussman R, 2012, NATURE, V487, P500, DOI 10.1038/nature11183
   Sun Yaoqi, 2022, J Oncol, V2022, P6406122, DOI 10.1155/2022/6406122
   Sun ZY, 2019, PATHOL RES PRACT, V215, P555, DOI 10.1016/j.prp.2018.12.013
   Wilson TR, 2012, NATURE, V487, P505, DOI 10.1038/nature11249
   Yakes FM, 2011, MOL CANCER THER, V10, P2298, DOI 10.1158/1535-7163.MCT-11-0264
   Yan GN, 2016, CANCER LETT, V370, P268, DOI 10.1016/j.canlet.2015.11.003
   Yu Z, 2007, CANCER RES, V67, P10417, DOI 10.1158/0008-5472.CAN-07-1248
   Zhang HX, 2013, STEM CELLS, V31, P433, DOI 10.1002/stem.1298
   Zhang Y, 2018, CELL DEATH DIS, V9, DOI 10.1038/s41419-018-0778-4
   Zhang Y, 2018, J EXP CLIN CANC RES, V37, DOI 10.1186/s13046-018-0750-2
   Zhao HF, 2013, PLOS ONE, V8, DOI 10.1371/journal.pone.0083571
   Zheng BX, 2020, FRONT ONCOL, V10, DOI 10.3389/fonc.2020.543562
NR 52
TC 0
Z9 0
U1 1
U2 4
PU MDPI
PI BASEL
PA ST ALBAN-ANLAGE 66, CH-4052 BASEL, SWITZERLAND
EI 2072-6694
J9 CANCERS
JI Cancers
PD DEC
PY 2022
VL 14
IS 24
AR 6201
DI 10.3390/cancers14246201
PG 20
WC Oncology
WE Science Citation Index Expanded (SCI-EXPANDED)
SC Oncology
GA 7D7NY
UT WOS:000900673400001
PM 36551686
OA Green Published, gold
DA 2023-12-20
ER

PT J
AU Tian, BR
   Du, XY
   Zheng, SY
   Zhang, Y
AF Tian, Boren
   Du, Xiaoyun
   Zheng, Shiyu
   Zhang, Yan
TI The Role of Tumor Microenvironment in Regulating the Plasticity of
   Osteosarcoma Cells
SO INTERNATIONAL JOURNAL OF MOLECULAR SCIENCES
LA English
DT Review
DE osteosarcoma; cancer stem cell; cell plastic; tumor microenvironment
ID CANCER STEM-CELLS; EPITHELIAL-MESENCHYMAL TRANSITION; HYPOXIA-INDUCIBLE
   FACTORS; ACUTE MYELOID-LEUKEMIA; SIDE POPULATION CELLS; BREAST-CANCER;
   INHIBITS OSTEOSARCOMA; INITIATING CELLS; CD133 EXPRESSION; LUNG
   METASTASIS
AB Osteosarcoma (OS) is a malignancy that is becoming increasingly common in adolescents. OS stem cells (OSCs) form a dynamic subset of OS cells that are responsible for malignant progression and chemoradiotherapy resistance. The unique properties of OSCs, including self-renewal, multilineage differentiation and metastatic potential, 149 depend closely on their tumor microenvironment. In recent years, the likelihood of its dynamic plasticity has been extensively studied. Importantly, the tumor microenvironment appears to act as the main regulatory component of OS cell plasticity. For these reasons aforementioned, novel strategies for OS treatment focusing on modulating OS cell plasticity and the possibility of modulating the composition of the tumor microenvironment are currently being explored. In this paper, we review recent studies describing the phenomenon of OSCs and factors known to influence phenotypic plasticity. The microenvironment, which can regulate OSC plasticity, has great potential for clinical exploitation and provides different perspectives for drug and treatment design for OS.
C1 [Tian, Boren; Du, Xiaoyun; Zheng, Shiyu; Zhang, Yan] Sun Yat Sen Univ, Sch Life Sci, MOE Key Lab Gene Funct & Regulat, Guangzhou 510006, Peoples R China.
C3 Sun Yat Sen University
RP Zhang, Y (通讯作者)，Sun Yat Sen Univ, Sch Life Sci, MOE Key Lab Gene Funct & Regulat, Guangzhou 510006, Peoples R China.
EM zhang39@mail.sysu.edu.cn
OI tian, boren/0000-0001-8441-9957; xiao yun, du/0000-0001-7415-2881
FU National Natural Science Foundation of China; Programs of Guangdong
   Science and Technology;  [31871413];  [2017B020230002]; 
   [2016B030231001]
FX The present project was supported by a grant from the National Natural
   Science Foundation of China (No. 31871413) and two from the Programs of
   Guangdong Science and Technology (2017B020230002 and 2016B030231001).
CR Adhikari AS, 2010, CANCER RES, V70, P4602, DOI 10.1158/0008-5472.CAN-09-3463
   Arima Y, 2020, CANCER SCI, V111, P2689, DOI 10.1111/cas.14504
   Basu-Roy U, 2013, CANCER LETT, V338, P158, DOI 10.1016/j.canlet.2012.05.028
   Batlle E, 2017, NAT MED, V23, P1124, DOI 10.1038/nm.4409
   Bayik D, 2021, NAT REV CANCER, V21, P526, DOI 10.1038/s41568-021-00366-w
   Beck B, 2011, NATURE, V478, P399, DOI 10.1038/nature10525
   Berman SD, 2008, P NATL ACAD SCI USA, V105, P11851, DOI 10.1073/pnas.0805462105
   Bielack SS, 2002, J CLIN ONCOL, V20, P776, DOI 10.1200/JCO.20.3.776
   Blackhall F, 2021, J THORAC ONCOL, V16, P1547, DOI 10.1016/j.jtho.2021.02.009
[truncated: 3,834,938 more chars]
