# Supplementary material for: A 10-year bibliometric analysis in the field of osteosarcoma treatment from 2014 to 2023
Source: Discov Oncol. 2025 Feb 28;16:255. doi: 10.1007/s12672-025-02007-2 (PMC11871176; doi:10.1007/s12672-025-02007-2)
Supplement: Supplementary file 1 — Additional file1 [file 12672_2025_2007_MOESM1_ESM.zip › original data/download_2023.txt]

FN Clarivate Analytics Web of Science
VR 1.0
PT J
AU Abouelwafa, E
   Zaki, A
   Sabry, OM
   Caprioli, G
   Abdel-Sattar, E
AF Abouelwafa, Ebraheem
   Zaki, Amal
   Sabry, Omar M.
   Caprioli, Giovanni
   Abdel-Sattar, Essam
TI <i>Dolomiaea costus:</i> an untapped mine of sesquiterpene lactones with
   wide magnificent biological activities
SO NATURAL PRODUCT RESEARCH
LA English
DT Article; Early Access
DE Dolomiaea costus; Saussurea costus; sesquiterpenes lactones;
   costunolide; dehydrocostuslactone; medicine
ID SAUSSUREA-LAPPA CLARKE; DEHYDROCOSTUS LACTONE; ENDANGERED PLANT;
   TRADITIONAL USES; COSTUNOLIDE; ROOT; EXTRACT; ANTIOXIDANT; INJURY;
   PHYTOCHEMISTRY
AB Dolomiaea costus (Falc.) Kasana & A.K. Pandey Family Asteraceae, formerly known as Saussurea costus (Falc.) Lipsch contains a rich treasury of diverse bioactive compounds such as monoterpenes, sesquiterpenes, triterpenes, sterols, cardenolides, flavonoids, coumarins, lignans, phenylpropanoids and alkaloids. The sesquiterpene lactones, costunolide and dehydrocostuslactone in D. costus, possess unique promising in vitro and in vivo biological activities for the prevention and cure of diverse ailments like Parkinson's disease, oxidative stress, hyperpigmentation, ulcerative colitis, breast cancer, hepatocellular carcinoma, colon cancer, prostate cancer, ovarian cancer, leukemia, stomach cancer, prostate cancer, lung cancer, osteosarcoma, neuroblastoma, allergy, type 2 diabetes, hepatotoxicity, bronchitis, pulmonary fibrosis, thrombosis and various microbial infections. Costunolide and dehydrocostuslactone are potential drug candidates that could lead to the development of new medications for a variety of difficult-to-treat diseases.
C1 [Abouelwafa, Ebraheem; Sabry, Omar M.; Abdel-Sattar, Essam] Cairo Univ, Fac Pharm, Pharmacognosy Dept, Cairo, Egypt.
   [Zaki, Amal] Anim Hlth Res Inst, Dept Biochem, Giza, Egypt.
   [Sabry, Omar M.] Heliopolis Univ, Fac Pharm, Pharmacognosy Dept, Cairo, Egypt.
   [Caprioli, Giovanni] Univ Camerino, Sch Pharm, Pharm Dept, Camerino, Italy.
C3 Egyptian Knowledge Bank (EKB); Cairo University; Animal Health Research
   Institute (AHRI); Egyptian Knowledge Bank (EKB); Heliopolis University;
   University of Camerino
RP Sabry, OM (corresponding author), Cairo Univ, Fac Pharm, Pharmacognosy Dept, Cairo, Egypt.; Sabry, OM (corresponding author), Heliopolis Univ, Fac Pharm, Pharmacognosy Dept, Cairo, Egypt.
EM omar.sabry@cu.edu.eg
OI Abulwafa, Ebraheem/0009-0008-9826-7075; Caprioli,
   Giovanni/0000-0002-5530-877X; Sabry, Omar/0000-0002-5796-2708
CR Abd Eldaim MA, 2019, ENVIRON TOXICOL, V34, P150, DOI 10.1002/tox.22669
   Abdelwahab SI, 2019, TROP J PHARM RES, V18, P2155, DOI 10.4314/tjpr.v18i10.22
   Akbar S., 2020, SAUSSUREA LAPPA FALC, P1609
   Alaagib RMO., 2015, Pharma Innov, V4, P73
   Ali SI, 2022, PHYTOCHEM LETT, V47, P140, DOI 10.1016/j.phytol.2021.12.008
   Alotaibi AA, 2021, CURR ISSUES MOL BIOL, V43, P1114, DOI 10.3390/cimb43020079
   Ambavade SD, 2009, EUR J INTEGR MED, V1, P131, DOI 10.1016/j.eujim.2009.08.159
   Anbu J., 2011, INT J PHARM BIOSCIEN, V2, P551, DOI DOI 10.22376/IJPBS
   [Anonymous], 2011, PHARMACOLOGIA
   Ansari Shabnam, 2021, Drug Metabolism and Personalized Therapy, V36, P145, DOI 10.1515/dmpt-2020-0159
   Ansari S, 2021, J CANCER RES THER, V17, P499, DOI 10.4103/jcrt.JCRT_571_19
   Benedetto C, 2019, NAT PROD RES, V33, P2355, DOI 10.1080/14786419.2018.1440219
   Butturini E, 2014, EUR J PHARMACOL, V730, P107, DOI 10.1016/j.ejphar.2014.02.031
   Butturini E, 2011, PLOS ONE, V6, DOI 10.1371/journal.pone.0020174
   Chang Kyung-Mi, 2012, Prev Nutr Food Sci, V17, P306, DOI 10.3746/pnf.2012.17.4.306
   Chang Kyung-Mi, 2008, Preventive Nutrition and Food Science, V13, P128
   Chaudhary Shweta, 2015, Ayu, V36, P421
   Chen JS, 2017, ONCOTARGET, V8, P107701, DOI 10.18632/oncotarget.22592
   Chen ZX, 2018, INT IMMUNOPHARMACOL, V61, P283, DOI 10.1016/j.intimp.2018.06.017
   Choodej S, 2019, MED CHEM RES, V28, P857, DOI 10.1007/s00044-019-02338-0
   Chopra R N, 1928, Ind Med Gaz, V63, P186
   CLARK AM, 1979, J CHEM SOC PERK T 1, P3022, DOI 10.1039/p19790003022
   ELFERALY FS, 1978, J PHARM SCI, V67, P347, DOI 10.1002/jps.2600670319
   Elgharabawy RM, 2021, FRONT PHARMACOL, V12, DOI 10.3389/fphar.2021.708785
   Eliza J, 2010, CHEM-BIOL INTERACT, V188, P467, DOI 10.1016/j.cbi.2010.08.002
   Eliza J, 2009, CHEM-BIOL INTERACT, V179, P329, DOI 10.1016/j.cbi.2008.10.017
   Fadayomi I., 2022, PHARM RES MOD CHIN M, V3, DOI [10.1016/j.prmcm.2022.100074, DOI 10.1016/J.PRMCM.2022.100074]
   Ferrari B, 2005, PHYTOCHEM ANALYSIS, V16, P104, DOI 10.1002/pca.825
   Gautam H., 2018, Vet Res Int, V6, P1
   Gilani AH, 2007, PHYTOTHER RES, V21, P541, DOI 10.1002/ptr.2098
   Gupta Pushpraj S., 2009, Pharmacologyonline, V3, P809
   Hassan R, 2020, CURR TRADIT MED, V6, P13, DOI 10.2174/2215083805666190626144909
   Jeong SJ, 2002, CANCER LETT, V187, P129, DOI 10.1016/S0304-3835(02)00361-0
   Jin XM, 2020, BIOMED PHARMACOTHER, V121, DOI 10.1016/j.biopha.2019.109659
   Joel DM, 2011, PHYTOCHEMISTRY, V72, P624, DOI 10.1016/j.phytochem.2011.01.037
   Kadhem M., 2019, Asian J Pharm Clin Res, V12, P68, DOI [10.22159/ajpcr.2019.v12i18.34218, DOI 10.22159/AJPCR.2019.V12I18.34218]
   Kasana S, 2020, PHYTOTAXA, V450, P173, DOI 10.11646/phytotaxa.450.2.3
   Kaur L., 2019, J Pharmacogn Phytochem, V8, P4423
   Kim DY, 2019, INT J MOL SCI, V20, DOI 10.3390/ijms20122926
   Kumar A, 2022, NAT PROD RES, V36, P621, DOI 10.1080/14786419.2020.1789635
   Lammari N, 2021, INT J PHARMACEUT, V593, DOI 10.1016/j.ijpharm.2020.120138
   Lee YS, 2011, INT IMMUNOPHARMACOL, V11, P712, DOI 10.1016/j.intimp.2011.01.018
   Li QJ, 2020, BIOMED PHARMACOTHER, V125, DOI 10.1016/j.biopha.2020.109955
   Liu Q, 2011, PLOS ONE, V6, DOI 10.1371/journal.pone.0023255
   Ma XC, 2007, ENZYME MICROB TECH, V40, P1013, DOI 10.1016/j.enzmictec.2006.07.043
   Madhavi M., 2012, Int J Life Sci Med Res, V2, P24
   Madhuri K, 2012, ORIENTAL PHARM EXP M, V12, P1, DOI 10.1007/s13596-011-0043-1
   Majeed M., 2022, MANIPULATION KEY GEN, P285
   Mao JX, 2018, FRONT PHARMACOL, V9, DOI 10.3389/fphar.2018.01469
   Maya JD, 2007, COMP BIOCHEM PHYS A, V146, P601, DOI 10.1016/j.cbpa.2006.03.004
   Mohsen E., 2022, PHYTOMED PLUS, V2, DOI [10.1016/j.phyplu.2021.100209, DOI 10.1016/J.PHYPLU.2021.100209]
   Moustafa M, 2022, CHEMISTRYSELECT, V7, DOI 10.1002/slct.202103802
   Nadda RK, 2020, J ETHNOPHARMACOL, V263, DOI 10.1016/j.jep.2020.113199
   Naseer S, 2022, SAUDI J BIOL SCI, V29, P1355, DOI 10.1016/j.sjbs.2022.01.040
   Negi J. S., 2013, African Journal of Pharmacy and Pharmacology, V7, P474
   Niranjan Sutar, 2011, International Journal of Pharmacy and Life Sciences (IJPLS), V2, P516
   Okubo S, 2021, J NAT MED-TOKYO, V75, P240, DOI 10.1007/s11418-020-01462-1
   Pae HO, 2007, INFLAMM RES, V56, P520, DOI 10.1007/s00011-007-7015-4
   Peng SJ, 2019, FOOD FUNCT, V10, P4143, DOI [10.1039/c8fo02249f, 10.1039/C8FO02249F]
   Pyun H, 2018, PHYTOMEDICINE, V43, P46, DOI 10.1016/j.phymed.2018.03.045
   Rasul A, 2012, BANGL J PHARMACOL, V7, P6, DOI 10.3329/bjp.v7i1.10066
   Sabry OM, 2023, NAT PROD RES, V37, P343, DOI 10.1080/14786419.2021.1961254
   Saleem TSM, 2013, J ADV PHARM TECHNOL, V4, P94, DOI 10.4103/2231-4040.111525
   Seo CS, 2015, MOL MED REP, V12, P7789, DOI 10.3892/mmr.2015.4342
   Shabnam Ansari, 2019, Pharmacognosy Reviews, V13, P71, DOI 10.5530/phrev.2019.2.7
   Singh R, 2018, J PHARMACOGN PHYTOCH, V7, P427
   Singh R., 2017, J PHARMACOGN PHYTOCH, V6, P1298
   Tag Hend M., 2016, Journal of Basic and Clinical Physiology and Pharmacology, V27, P71, DOI 10.1515/jbcpp-2015-0044
   Tejaswi JK, 2018, ASIAN J PHARM RES DE, V6, P35
   Umme Amara, 2017, American Journal of Plant Sciences, V8, P602
   Vijayakannan R, 2006, CHROMATOGRAPHIA, V63, P277, DOI 10.1365/s10337-006-0733-x
   Vijayalakshmi M., 2022, CURR PHARM REP, V8, P281, DOI [10.1007/s40495-022-00287-8, DOI 10.1007/S40495-022-00287-8]
   Wang YN, 2017, J SURG RES, V220, P40, DOI 10.1016/j.jss.2017.06.083
   Wang Yang, 2020, Zhongguo Zhong Yao Za Zhi, V45, P5917, DOI 10.19540/j.cnki.cjcmm.20200903.601
   Xie F, 2020, INT IMMUNOPHARMACOL, V84, DOI 10.1016/j.intimp.2020.106567
   Yaeesh S, 2010, PHYTOTHER RES, V24, pS229, DOI 10.1002/ptr.3089
   Yu S, 2022, PHARMACOL RES, V182, DOI 10.1016/j.phrs.2022.106339
   Zahara K, 2014, ASIAN PAC J TROP MED, V7, pS60, DOI 10.1016/S1995-7645(14)60204-2
   Zhang JZ, 2014, J ETHNOPHARMACOL, V151, P191, DOI 10.1016/j.jep.2013.10.024
   Zhao F, 2008, J ASIAN NAT PROD RES, V10, P1045, DOI 10.1080/10286020802274037
NR 80
TC 1
Z9 1
U1 4
U2 8
PU TAYLOR & FRANCIS LTD
PI ABINGDON
PA 2-4 PARK SQUARE, MILTON PARK, ABINGDON OR14 4RN, OXON, ENGLAND
SN 1478-6419
EI 1478-6427
J9 NAT PROD RES
JI Nat. Prod. Res.
PD 2023 JAN 3
PY 2023
DI 10.1080/14786419.2022.2164577
EA JAN 2023
PG 11
WC Chemistry, Applied; Chemistry, Medicinal
WE Science Citation Index Expanded (SCI-EXPANDED)
SC Chemistry; Pharmacology & Pharmacy
GA 7R7KH
UT WOS:000910248100001
PM 36625545
DA 2024-01-03
ER

PT J
AU Kast, RE
AF Kast, Richard
TI The OSR9 Regimen: A New Augmentation Strategy for Osteosarcoma Treatment
   Using Nine Older Drugs from General Medicine to Inhibit Growth Drive
SO INTERNATIONAL JOURNAL OF MOLECULAR SCIENCES
LA English
DT Article
DE chemotherapy; osteosarcoma; repurposing
ID CARBONIC-ANHYDRASE-IX; NONSTEROIDAL ANTIINFLAMMATORY DRUGS; TRUNCATED
   NEUROKININ-1 RECEPTOR; CELL-PROLIFERATION; CANCER-CELLS;
   CYCLOOXYGENASE-2 INHIBITORS; THERAPEUTIC TARGET; PANCREATIC-CANCER;
   SIGNALING PATHWAY; ANTITUMOR ACTION
AB As things stand in 2023, metastatic osteosarcoma commonly results in death. There has been little treatment progress in recent decades. To redress the poor prognosis of metastatic osteosarcoma, the present regimen, OSR9, uses nine already marketed drugs as adjuncts to current treatments. The nine drugs in OSR9 are: (1) the antinausea drug aprepitant, (2) the analgesic drug celecoxib, (3) the anti-malaria drug chloroquine, (4) the antibiotic dapsone, (5) the alcoholism treatment drug disulfiram, (6) the antifungal drug itraconazole, (7) the diabetes treatment drug linagliptin, (8) the hypertension drug propranolol, and (9) the psychiatric drug quetiapine. Although none are traditionally used to treat cancer, all nine have attributes that have been shown to inhibit growth-promoting physiological systems active in osteosarcoma. In their general medicinal uses, all nine drugs in OSR9 have low side-effect risks. The current paper reviews the collected data supporting the role of OSR9.
C1 [Kast, Richard] IIAIGC Study Ctr, Burlington, VT 05408 USA.
RP Kast, RE (corresponding author), IIAIGC Study Ctr, Burlington, VT 05408 USA.
EM richarderickast@gmail.com
OI Kast, Richard/0000-0002-7876-0400
CR Aapro M, 2015, ONCOLOGIST, V20, P450, DOI 10.1634/theoncologist.2014-0229
   Adamopoulos C, 2016, EXP BIOL MED, V241, P1296, DOI 10.1177/1535370216648806
   Aftab BT, 2011, CANCER RES, V71, P6764, DOI 10.1158/0008-5472.CAN-11-0691
   Akbari S, 2023, N-S ARCH PHARMACOL, DOI 10.1007/s00210-023-02551-0
   Al-Damry NT, 2018, BIOMED PHARMACOTHER, V107, P347, DOI 10.1016/j.biopha.2018.07.126
   Allemailem KS, 2021, INT J NANOMED, V16, P5065, DOI 10.2147/IJN.S321343
   Allende C, 2020, VET IMMUNOL IMMUNOP, V227, DOI 10.1016/j.vetimm.2020.110084
   Alper Arnold B Jr, 2006, Am J Ther, V13, P229, DOI 10.1097/01.mjt.0000182359.63457.01
   Alsaeed MA, 2022, BIOMED RES INT, V2022, DOI 10.1155/2022/8082608
   Ammons DT, 2023, VET COMP ONCOL, DOI 10.1111/vco.12891
   An JL, 2021, ONCOIMMUNOLOGY, V10, DOI 10.1080/2162402X.2021.2004659
   Anai S, 2007, J UROLOGY, V177, P1913, DOI 10.1016/j.juro.2007.01.019
   Andreucci E, 2017, J MOL MED, V95, P1341, DOI 10.1007/s00109-017-1590-9
   Asija S, 2022, INT REV IMMUNOL, V41, P582, DOI 10.1080/08830185.2022.2101647
   Avdonkina NA, 2021, PATHOL RES PRACT, V217, DOI 10.1016/j.prp.2020.153214
   Avnet S, 2021, CANCERS, V13, DOI 10.3390/cancers13225855
   Avnet S, 2017, INT J CANCER, V140, P1331, DOI 10.1002/ijc.30540
   Bago-Horvath Z, 2014, PATHOLOGY, V46, P411, DOI 10.1097/PAT.0000000000000116
   Bandala C, 2021, ARCH PHYSIOL BIOCHEM, V127, P337, DOI 10.1080/13813455.2019.1638942
   Bayati S, 2016, EUR J PHARMACOL, V791, P274, DOI 10.1016/j.ejphar.2016.09.006
   Beirith I, 2021, CANCERS, V13, DOI 10.3390/cancers13112703
   Belayneh R, 2020, ADV EXP MED BIOL, V1258, P157, DOI 10.1007/978-3-030-43085-6_10
   Berger M, 2014, J HEPATOL, V60, P985, DOI 10.1016/j.jhep.2013.12.024
   Bermudez NM, 2023, J FUNGI, V9, DOI 10.3390/jof9050559
   Bi XY, 2012, J NEUROCHEM, V123, P14, DOI 10.1111/j.1471-4159.2012.07883.x
   BOOTH SA, 1992, J INVEST DERMATOL, V98, P135, DOI 10.1111/1523-1747.ep12555654
   Branstetter D, 2015, J BONE ONCOL, V4, P59, DOI 10.1016/j.jbo.2015.06.002
   BRANTIGAN CO, 1982, AM J MED, V72, P88, DOI 10.1016/0002-9343(82)90592-7
   Brown HK, 2017, CANCER LETT, V386, P189, DOI 10.1016/j.canlet.2016.11.019
   Calderón-Estrella F, 2023, HELIYON, V9, DOI 10.1016/j.heliyon.2023.e14687
   Cao MY, 2021, INT J CANCER, V149, P460, DOI 10.1002/ijc.33552
   Cao XY, 2023, BMC CANCER, V23, DOI 10.1186/s12885-023-10954-8
   Cardona JG, 2019, PLOS ONE, V14, DOI 10.1371/journal.pone.0221747
   Chan LH, 2014, ONCOGENE, V33, P4857, DOI 10.1038/onc.2013.433
   Chen DS, 2021, J CANCER, V12, P6676, DOI 10.7150/jca.61591
   Chen HY, 2018, J PATHOL, V244, P49, DOI 10.1002/path.4988
   Chen ZH, 2020, BIOCHEM PHARMACOL, V177, DOI 10.1016/j.bcp.2020.113951
   Cheng DD, 2017, MOL ONCOL, V11, P388, DOI 10.1002/1878-0261.12043
   Chico MA, 2023, CANCERS, V15, DOI 10.3390/cancers15092449
   Chu MR, 2023, FRONT BIOSCI-LANDMRK, V28, DOI 10.31083/j.fbl2808186
   Cole S, 2022, CANCER-AM CANCER SOC, V128, P2107, DOI 10.1002/cncr.34163
   Cole SW, 2012, CLIN CANCER RES, V18, P1201, DOI 10.1158/1078-0432.CCR-11-0641
   Conceiçao F, 2023, BIOMOLECULES, V13, DOI 10.3390/biom13040622
   Cordero OJ, 2022, CANCERS, V14, DOI 10.3390/cancers14215194
   Cruickshank JM, 2017, ADV EXP MED BIOL, V956, P149, DOI 10.1007/5584_2016_36
   Cupp MA, 2020, BMC MED, V18, DOI 10.1186/s12916-020-01817-1
   Dahlberg D, 2022, FLUIDS BARRIERS CNS, V19, DOI 10.1186/s12987-022-00333-z
   Dalpke A, 2002, BIOL CHEM, V383, P1491, DOI 10.1515/BC.2002.171
   Dandash O, 2018, TRANSL PSYCHIAT, V8, DOI 10.1038/s41398-018-0108-8
   De Monte C, 2015, CURR MED CHEM, V22, P2812, DOI 10.2174/0929867322666150716113501
   Di Pompo G, 2021, CANCERS, V13, DOI 10.3390/cancers13153848
   Diaz-Ruiz A, 2022, CURR NEUROPHARMACOL, V20, P194, DOI 10.2174/1570159X19666210617143108
   Dikmen M, 2019, ANTI-CANCER DRUG, V30, P693, DOI 10.1097/CAD.0000000000000769
   Dohi O, 2009, HISTOPATHOLOGY, V55, P432, DOI 10.1111/j.1365-2559.2009.03399.x
   Dong C, 2020, BIOMED PHARMACOTHER, V129, DOI 10.1016/j.biopha.2019.109796
   Du L, 2018, CELL DEATH DIS, V9, DOI 10.1038/s41419-018-0745-0
   Duckett MM, 2020, VET COMP ONCOL, V18, P128, DOI 10.1111/vco.12560
   Worton LE, 2023, JBMR PLUS, V7, DOI 10.1002/jbm4.10712
   Ebrahimi S, 2023, APPL BIOCHEM BIOTECH, DOI 10.1007/s12010-023-04495-w
   Ebrahimi S, 2023, BIOFACTORS, DOI 10.1002/biof.1953
   Feng ZX, 2022, FRONT PHARMACOL, V13, DOI 10.3389/fphar.2022.950886
   Futagami S., 2007, Inflammopharmacology, V15, P1, DOI 10.1007/s10787-006-1541-5
   Gan YP, 2023, ONCOL RES, V31, P333, DOI 10.32604/or.2023.028694
   Garnier A, 2016, ONCOL LETT, V11, P870, DOI 10.3892/ol.2015.3951
   Garnier A, 2015, INT J ONCOL, V47, P151, DOI 10.3892/ijo.2015.3016
   Geyfman M, 2019, EXP DERMATOL, V28, P190, DOI 10.1111/exd.13869
   Ghaoui N, 2020, INT J DERMATOL, V59, P787, DOI 10.1111/ijd.14761
   Golden D, 2015, J CELL PHYSIOL, V230, P2951, DOI 10.1002/jcp.25024
   Golestaneh M, 2022, MOL BIOL REP, V49, P4893, DOI 10.1007/s11033-022-07348-7
   González-Reyes S, 2010, BMC CANCER, V10, DOI 10.1186/1471-2407-10-665
   González-Suárez E, 2016, FEBS J, V283, P2018, DOI 10.1111/febs.13645
   Gore Elizabeth, 2004, Oncology (Williston Park), V18, P10
   Gremese E, 2023, FRONT MED-LAUSANNE, V10, DOI 10.3389/fmed.2023.956127
   Gross AC, 2018, JCI INSIGHT, V3, DOI 10.1172/jci.insight.99791
   Guo QY, 2023, ADV SCI, V10, DOI 10.1002/advs.202207602
   Guo YS, 2022, CANCERS, V14, DOI 10.3390/cancers14215297
   Gupta A, 2007, J PHARM SCI-US, V96, P3226, DOI 10.1002/jps.20963
   GUPTA S, 1991, J CLIN INVEST, V87, P1467, DOI 10.1172/JCI115154
   Halatsch ME, 2021, NEURO-ONCOL ADV, V3, DOI 10.1093/noajnl/vdab075
   Halik PK, 2020, MOLECULES, V25, DOI 10.3390/molecules25163756
   Han JC, 2020, BIOMED PHARMACOTHER, V132, DOI 10.1016/j.biopha.2020.110848
   Han XG, 2015, CANCER LETT, V369, P405, DOI 10.1016/j.canlet.2015.09.002
   Han Y, 2019, CANCER LETT, V440, P116, DOI 10.1016/j.canlet.2018.10.011
   He XH, 2022, FRONT SURG, V9, DOI 10.3389/fsurg.2022.923427
   Henssen AG, 2017, ONCOTARGET, V8, P430, DOI 10.18632/oncotarget.13440
   Ho KY, 2018, J PAIN RES, V11, P1937, DOI 10.2147/JPR.S168188
   Hrabeta J, 2020, INT J MOL SCI, V21, DOI 10.3390/ijms21124392
   Hu Y, 2023, ACS CHEM NEUROSCI, V14, P3335, DOI 10.1021/acschemneuro.2c00733
   Huang SN, 2023, AM J CANCER RES, V13, P2055
   Huang XY, 2022, BMC CANCER, V22, DOI 10.1186/s12885-022-10477-8
   Hwang HJ, 2015, MOL CELL ENDOCRINOL, V405, P25, DOI 10.1016/j.mce.2015.01.025
   Ideta T, 2015, INT J MOL SCI, V16, P29207, DOI 10.3390/ijms161226156
   Ieguchi K, 2022, INT J MOL SCI, V23, DOI 10.3390/ijms231810652
   Ihnatko R, 2006, INT J ONCOL, V29, P1025
   Ilmer M, 2015, MOL CANCER THER, V14, P2712, DOI 10.1158/1535-7163.MCT-15-0206
   Javid H, 2020, MOL BIOL REP, V47, P2253, DOI 10.1007/s11033-020-05330-9
   Jiang H, 2017, APMIS, V125, P773, DOI 10.1111/apm.12721
   Jiang W, 2019, BRAIN BEHAV IMMUN, V80, P825, DOI 10.1016/j.bbi.2019.05.031
   Jing YB, 2022, BIOL PHARM BULL, V45, P1733, DOI 10.1248/bpb.b22-00295
   Jing YB, 2015, ANTICANCER RES, V35, P5839
   Jogalekar MP, 2021, EXP BIOL MED, V246, P207, DOI 10.1177/1535370220966545
   Kang XJ, 2023, PHARMACEUTICS, V15, DOI 10.3390/pharmaceutics15061567
   Kanwar BA, 2022, VACCINES-BASEL, V10, DOI 10.3390/vaccines10020195
   Karpel-Massler G, 2017, NEUROCHEM RES, V42, P3382, DOI 10.1007/s11064-017-2378-6
   Karsenty G, 2022, CELL METAB, V34, P805, DOI 10.1016/j.cmet.2022.04.010
   Kast RE, 2021, ANN PHARM FR, V79, P481, DOI 10.1016/j.pharma.2021.03.001
   Kast RE, 2020, EXP LUNG RES, V46, P157, DOI 10.1080/01902148.2020.1753266
   Kast RE, 2015, SPRINGERPLUS, V4, DOI 10.1186/s40064-015-1441-5
   Kast RE, 2010, J CLIN PHARM THER, V35, P657, DOI 10.1111/j.1365-2710.2009.01148.x
   Kast RE, 2022, CANCERS, V14, DOI 10.3390/cancers14194965
   Kast RE, 2022, CANCERS, V14, DOI 10.3390/cancers14102563
   Kast Richard E, 2021, Med Sci (Basel), V9, DOI 10.3390/medsci9010012
   Kast RE, 2016, J NEURO-ONCOL, V126, P425, DOI 10.1007/s11060-015-1996-6
   Kast RE, 2014, ONCOTARGET, V5, P8052, DOI 10.18632/oncotarget.2408
   Kast RE, 2013, ONCOTARGET, V4, P502, DOI 10.18632/oncotarget.969
   Kast RE, 2009, CLIN TRANSL ONCOL, V11, P408, DOI 10.1007/s12094-009-0379-x
   Kawano M, 2018, CELL COMMUN SIGNAL, V16, DOI 10.1186/s12964-018-0225-2
   Khan Z, 2011, CURR DRUG TARGETS, V12, P1082, DOI 10.2174/138945011795677764
   Kilmister EJ, 2022, BIOMEDICINES, V10, DOI 10.3390/biomedicines10112988
   Kitazawa S, 2002, J PATHOL, V198, P228, DOI 10.1002/path.1199
   Knudsen JF, 2004, INFLAMMATION, V28, P285, DOI 10.1007/s10753-004-6052-1
   Kobayashi K, 2020, J CLIN PHARMACOL, V60, P1314, DOI 10.1002/jcph.1628
   Koh SP, 2020, EXPERT REV CLIN PHAR, V13, P899, DOI 10.1080/17512433.2020.1788938
   Kolorz J, 2022, CURR ONCOL, V29, P94, DOI 10.3390/curroncol29010008
   Korfi F, 2021, BIOCHEM RES INT, V2021, DOI 10.1155/2021/6620708
   Krasselt M, 2019, EXPERT OPIN PHARMACO, V20, P1689, DOI 10.1080/14656566.2019.1645123
   Kurek KC, 2010, CANCER RES, V70, P5577, DOI 10.1158/0008-5472.CAN-09-4602
   Kurosawa M, 1996, ANN HEMATOL, V72, P17
   Kuznik A, 2011, J IMMUNOL, V186, P4794, DOI 10.4049/jimmunol.1000702
   Lam A, 2015, INT FORUM ALLERGY RH, V5, P477, DOI 10.1002/alr.21454
   Lee EJ, 2007, EXP MOL MED, V39, P469, DOI 10.1038/emm.2007.51
   Lee SH, 2020, CANCERS, V12, DOI 10.3390/cancers12061616
   Lempers VJC, 2016, ANTIMICROB AGENTS CH, V60, P3372, DOI 10.1128/AAC.02931-15
   Lestner J, 2013, EXPERT OPIN DRUG MET, V9, P911, DOI 10.1517/17425255.2013.794785
   Lézot F, 2020, CELLS-BASEL, V9, DOI 10.3390/cells9030536
   Li C, 2022, CLIN DRUG INVEST, V42, P679, DOI 10.1007/s40261-022-01179-x
   Li CL, 2022, BIOMED PHARMACOTHER, V154, DOI 10.1016/j.biopha.2022.113616
   Li JQ, 2018, CANCER MANAG RES, V10, P4653, DOI 10.2147/CMAR.S178567
   Li L, 2021, BIOENGINEERED, V12, P4805, DOI 10.1080/21655979.2021.1957748
   Liao FK, 2021, BIOENGINEERED, V12, P11837, DOI 10.1080/21655979.2021.1999366
   Lin MC, 2023, MOL ONCOL, DOI 10.1002/1878-0261.13489
   Lindsey BA, 2017, RHEUMATOL THER, V4, P25, DOI 10.1007/s40744-016-0050-2
   Liu BJ, 2016, SCI REP-UK, V6, DOI 10.1038/srep39862
   Liu B, 2017, CANCER CELL INT, V17, DOI 10.1186/s12935-016-0378-2
   Liu G, 2014, MOL MED REP, V10, P2198, DOI 10.3892/mmr.2014.2409
   Liu JN, 2015, ONCOTARGET, V6, P21341, DOI 10.18632/oncotarget.4179
   Liu R, 2015, EUR J PHARMACOL, V769, P127, DOI 10.1016/j.ejphar.2015.11.007
   Liu T, 2019, CELL DEATH DIS, V10, DOI 10.1038/s41419-019-1795-7
   Liu YX, 2022, FRONT IMMUNOL, V13, DOI 10.3389/fimmu.2022.1032294
   Liu YS, 2022, MYCOSES, V65, P906, DOI 10.1111/myc.13508
   Lo Winnie W., 2014, Sarcoma, V2014, P261804, DOI 10.1155/2014/261804
   Lo WW, 2014, CANCER-AM CANCER SOC, V120, P537, DOI 10.1002/cncr.28439
   Ma L, 2015, BRAIN RES, V1622, P443, DOI 10.1016/j.brainres.2015.07.012
   MacCormack JK, 2021, PSYCHOSOM MED, V83, P959, DOI 10.1097/PSY.0000000000001009
   Mahboubi-Rabbani M, 2021, ANTI-CANCER AGENT ME, V21, P2163, DOI 10.2174/1871520621666210129093116
   MAJESKA RJ, 1992, J ORTHOPAED RES, V10, P379, DOI 10.1002/jor.1100100310
   Mandell Jonathan B, 2022, Sarcoma, V2022, P7157507, DOI 10.1155/2022/7157507
   Marastoni S, 2022, CANCER RES COMMUN, V2, P293, DOI 10.1158/2767-9764.CRC-22-0037
   Martell E, 2023, ACTA NEUROPATHOL COM, V11, DOI 10.1186/s40478-023-01604-y
   Martin J. W., 2011, Sarcoma, V2011, P282745, DOI 10.1155/2011/282745
   Martins-Neves SR, 2023, INT J MOL SCI, V24, DOI 10.3390/ijms24098401
   Masi L, 2007, APPL IMMUNOHISTO M M, V15, P70, DOI 10.1097/01.pai.0000213131.63417.fa
   Matsubara T, 2013, FRONT ONCOL, V3, DOI 10.3389/fonc.2013.00199
   Matsushima K, 2023, P JPN ACAD B-PHYS, V99, P213, DOI 10.2183/pjab.99.014
   McKinsey DS, 2021, J FUNGI, V7, DOI 10.3390/jof7060429
   Mi GY, 2018, NEUROCHEM INT, V118, P242, DOI 10.1016/j.neuint.2018.04.001
   Mirabello L, 2020, JAMA ONCOL, V6, P724, DOI 10.1001/jamaoncol.2020.0197
   Mizushima E, 2020, CANCER SCI, V111, P36, DOI 10.1111/cas.14229
   Mohamed FE, 2022, DIGEST DIS SCI, V67, P1806, DOI 10.1007/s10620-021-06973-9
   Mohammadi F, 2020, MOL BIOL REP, V47, P4263, DOI 10.1007/s11033-020-05532-1
   Molinos-Quintana A, 2019, INVEST NEW DRUG, V37, P17, DOI 10.1007/s10637-018-0607-8
   Monami M, 2011, DIABETES CARE, V34, P2474, DOI 10.2337/dc11-1099
   Moon H, 2020, EXP MOL MED, V52, P538
   Mortus JR, 2014, ADV EXP MED BIOL, V804, P93, DOI 10.1007/978-3-319-04843-7_5
   Mu Xiaodong, 2015, Sarcoma, V2015, P784954, DOI 10.1155/2015/784954
   Muñoz M, 2020, CANCERS, V12, DOI 10.3390/cancers12092682
   Muñoz M, 2019, ACTA DERM-VENEREOL, V99, P620, DOI 10.2340/00015555-3148
   Muñoz M, 2014, INT J ONCOL, V44, P137, DOI 10.3892/ijo.2013.2164
   Muñoz M, 2012, INVEST NEW DRUG, V30, P529, DOI 10.1007/s10637-010-9594-0
   Muñoz M, 2010, LAB INVEST, V90, P1259, DOI 10.1038/labinvest.2010.92
   Nacev BA, 2011, J BIOL CHEM, V286, P44045, DOI 10.1074/jbc.M111.278754
   Naruse T, 2006, CARCINOGENESIS, V27, P584, DOI 10.1093/carcin/bgi240
   Navet B, 2018, CANCERS, V10, DOI 10.3390/cancers10110398
   Nazon C, 2022, CANCERS, V14, DOI 10.3390/cancers14061482
   Nguyen HS, 2018, INT J MOL SCI, V19, DOI 10.3390/ijms19061765
   Niemann B, 2022, PHARMACEUTICS, V14, DOI 10.3390/pharmaceutics14122551
   Ning B, 2023, CANCER MED-US, V12, P5676, DOI 10.1002/cam4.5407
   Nirala BK, 2023, INT J MOL SCI, V24, DOI 10.3390/ijms241411367
   Nirk EL, 2020, EMBO MOL MED, V12, DOI 10.15252/emmm.202012476
   Nirwan N, 2022, FRONT ENDOCRINOL, V13, DOI 10.3389/fendo.2022.944323
   North GLT, 2001, ANN PHARMACOTHER, V35, P1638
   Okuno K, 2018, ONCOTARGETS THER, V11, P6879, DOI 10.2147/OTT.S177605
   Ouyang HP, 2022, FRONT PUBLIC HEALTH, V10, DOI 10.3389/fpubh.2022.879523
   Padilla A, 2023, EXPERT REV CLIN PHAR, V16, P491, DOI 10.1080/17512433.2023.2209722
   Palmer AC, 2019, ELIFE, V8, DOI 10.7554/eLife.50036
   Panez-Toro I, 2023, CURR OSTEOPOROS REP, V21, P330, DOI 10.1007/s11914-023-00803-9
   Pantziarka P, 2016, ECANCERMEDICALSCIENC, V10, DOI 10.3332/ecancer.2016.680
   Pastorek J, 2015, SEMIN CANCER BIOL, V31, P52, DOI 10.1016/j.semcancer.2014.08.002
   Peixoto R, 2020, PHARMACEUTICALS-BASE, V13, DOI 10.3390/ph13060105
   Peng H, 2022, MEDICINE, V101, DOI 10.1097/MD.0000000000030382
   Peng LP, 2022, WORLD J CLIN CASES, V10, P2194, DOI 10.12998/wjcc.v10.i7.2194
   Perut F, 2015, EXPERT OPIN THER TAR, V19, P1593, DOI 10.1517/14728222.2016.1086339
   Phadke S, 2019, CRIT REV ONCOL HEMAT, V138, P173, DOI 10.1016/j.critrevonc.2019.04.006
   Pietrovito L, 2018, MOL ONCOL, V12, P659, DOI 10.1002/1878-0261.12189
   Ferreira PMP, 2021, PHARMACOL RES, V168, DOI 10.1016/j.phrs.2021.105582
   Pongratz P, 2011, WIEN KLIN WOCHENSCHR, V123, P26, DOI 10.1007/s00508-011-0021-0
   Potter C, 2004, CELL CYCLE, V3, P164
   Pu D, 2021, FRONT ONCOL, V11, DOI 10.3389/fonc.2021.637504
   Qian M, 2016, TUMOR BIOL, V37, P3879, DOI 10.1007/s13277-015-3838-8
   Qiao GX, 2019, CANCER IMMUNOL IMMUN, V68, P11, DOI 10.1007/s00262-018-2243-8
   Qu W, 2018, MED SCI MONITOR, V24, P3764, DOI 10.12659/MSM.908278
   Rahi MS, 2021, THER ADV INFECT DIS, V8, DOI 10.1177/20499361211039050
   Ram Kumar RM, 2015, CANCERS, V7, P784, DOI 10.3390/cancers7020784
   Reckamp KL, 2006, CLIN CANCER RES, V12, P3381, DOI 10.1158/1078-0432.CCR-06-0112
   Reinecke JB, 2020, ADV EXP MED BIOL, V1258, P111, DOI 10.1007/978-3-030-43085-6_7
   Remm F, 2016, EUR HEART J-CARD PHA, V2, P185, DOI 10.1093/ehjcvp/pvv044
   Rezuchova I, 2023, INT J MOL SCI, V24, DOI 10.3390/ijms24054325
   Robinson P, 2023, J CLIN MED, V12, DOI 10.3390/jcm12062135
   Roodman GD, 2001, J CLIN ONCOL, V19, P3562, DOI 10.1200/JCO.2001.19.15.3562
   Rudin CM, 2013, J THORAC ONCOL, V8, P619, DOI 10.1097/JTO.0b013e31828c3950
   Rutkowski P, 2003, J SURG ONCOL, V84, P151, DOI 10.1002/jso.10305
   Sadikovic B, 2010, BMC CANCER, V10, DOI 10.1186/1471-2407-10-202
   Saitoh Y, 2016, INT J ONCOL, V48, P235, DOI 10.3892/ijo.2015.3236
   Sawasaki M, 2022, ANTICANCER RES, V42, P6063, DOI 10.21873/anticanres.16118
   Sawasaki M, 2020, ANTICANCER RES, V40, P991, DOI 10.21873/anticanres.14033
   Saxena P, 2020, PROSTAG OTH LIPID M, V147, DOI 10.1016/j.prostaglandins.2019.106379
   Schmidt E, 2001, CLIN EXP IMMUNOL, V124, P157, DOI 10.1046/j.1365-2249.2001.01503.x
   Schrezenmeier E, 2020, NAT REV RHEUMATOL, V16, P155, DOI 10.1038/s41584-020-0372-x
   Shafi O, 2022, WORLD J SURG ONCOL, V20, DOI 10.1186/s12957-022-02602-5
   Shao HY, 2021, BIOENGINEERED, V12, P960, DOI 10.1080/21655979.2021.1900633
   Shen PW, 2021, ONCOL LETT, V22, DOI 10.3892/ol.2021.13029
   Sheng J, 2020, INT J MED SCI, V17, P1095, DOI 10.7150/ijms.44439
   Sheyhidin I, 2011, WORLD J GASTROENTERO, V17, P3745, DOI 10.3748/wjg.v17.i32.3745
   SLATER AFG, 1993, PHARMACOL THERAPEUT, V57, P203, DOI 10.1016/0163-7258(93)90056-J
   Solernó LM, 2022, SCI REP-UK, V12, DOI 10.1038/s41598-022-18324-3
   STEINHILBER D, 1990, ARZNEIMITTEL-FORSCH, V40-2, P1260
   Su CM, 2022, ENVIRON TOXICOL, V37, P92, DOI 10.1002/tox.23380
   Takacova M, 2021, CANCER METAST REV, V40, P1035, DOI 10.1007/s10555-021-10011-5
   Takimoto Y, 2023, ANTICANCER RES, V43, P1981, DOI 10.21873/anticanres.16358
   Takimoto Y, 2023, ANTICANCER RES, V43, P569, DOI 10.21873/anticanres.16193
   Tang HJ, 2022, BMC CANCER, V22, DOI 10.1186/s12885-021-09130-7
   Teerawattananon C, 2017, SEMIN ARTHRITIS RHEU, V46, P520, DOI 10.1016/j.semarthrit.2016.07.008
   Thomas DM, 2004, J CELL BIOL, V167, P925, DOI 10.1083/jcb.200409187
   Tian K, 2022, CANCER MANAG RES, V14, P437, DOI 10.2147/CMAR.S340723
   Tive L, 2000, RHEUMATOLOGY, V39, P21, DOI 10.1093/rheumatology/39.suppl_2.21
   Togari A, 1997, NEUROSCI LETT, V233, P125, DOI 10.1016/S0304-3940(97)00649-6
   Toledo-Guzmán ME, 2019, CURR STEM CELL RES T, V14, P375, DOI 10.2174/1574888X13666180810120012
   Toloczko-Iwaniuk N, 2019, CURR DRUG TARGETS, V20, P302, DOI 10.2174/1389450119666180803121737
   Torigoe M, 2018, CLIN IMMUNOL, V195, P1, DOI 10.1016/j.clim.2018.07.003
   Trieb K, 2015, ONCOL LETT, V10, P1813, DOI 10.3892/ol.2015.3489
   Tsubamoto H, 2014, ANTICANCER RES, V34, P2481
   Tudor DV, 2020, CANCER BIOL MED, V17, P20, DOI 10.20892/j.issn.2095-3941.2019.0339
   Vasquez L, 2017, J PEDIAT HEMATOL ONC, V39, P538, DOI 10.1097/MPH.0000000000000911
   Vermeer LMM, 2016, DRUG METAB DISPOS, V44, P453, DOI 10.1124/dmd.115.067744
   Vojvodic Aleksandra, 2019, Open Access Maced J Med Sci, V7, P3110, DOI 10.3889/oamjms.2019.781
   VREUGDENHIL G, 1993, ANN HEMATOL, V67, P107, DOI 10.1007/BF01701730
   Wagner Michael J, 2018, J Exp Pharmacol, V10, P51, DOI 10.2147/JEP.S146211
   Walker C, 2018, INT J RHEUMATOL, V2018, DOI 10.1155/2018/1302835
   Wang CC, 2021, J CELL MOL MED, V25, P6232, DOI 10.1111/jcmm.16576
   Wang HK, 2015, BREAST CANCER RES TR, V149, P705, DOI 10.1007/s10549-015-3290-x
   Wang Q, 2022, BIOENGINEERED, V13, P431, DOI 10.1080/21655979.2021.2008667
   Wang XR, 2021, GLIA, V69, P1709, DOI 10.1002/glia.23986
   Wang Y, 2017, ONCOTARGET, V8, P37511, DOI 10.18632/oncotarget.16400
   Wang Z, 2013, PLOS ONE, V8, DOI 10.1371/journal.pone.0082907
   Ward Carol, 2020, Explor Target Antitumor Ther, V1, P71, DOI 10.37349/etat.2020.00005
   Warzecha J, 2007, J CHEMOTHERAPY, V19, P554, DOI 10.1179/joc.2007.19.5.554
   Weber A, 2004, J MED CHEM, V47, P550, DOI 10.1021/jm030912m
   Wei X, 2020, J CANCER RES CLIN, V146, P297, DOI 10.1007/s00432-019-03117-5
   Weng NN, 2023, J ADV RES, V48, P259, DOI 10.1016/j.jare.2022.08.018
   Westermarck J, 2023, MOL ONCOL, V17, P537, DOI 10.1002/1878-0261.13406
   Won KY, 2009, TUMORI J, V95, P311
   Wozel G, 2014, ARCH DERMATOL RES, V306, P103, DOI 10.1007/s00403-013-1409-7
   Wu HT, 2022, FRONT PHARMACOL, V13, DOI 10.3389/fphar.2022.873131
   Wu LY, 2020, ADV EXP MED BIOL, V1224, P1, DOI 10.1007/978-3-030-35723-8_1
   Wu X, 2014, CANCER CELL INT, V14, DOI 10.1186/1475-2867-14-27
   Xia WK, 2016, WORLD J SURG ONCOL, V14, DOI 10.1186/s12957-016-0889-2
   Xiao H, 2014, TUMOR BIOL, V35, P1023, DOI 10.1007/s13277-013-1136-x
   Xu HK, 2023, ISCIENCE, V26, DOI 10.1016/j.isci.2023.107455
   Xu R, 2018, MEDICINE, V97, DOI 10.1097/MD.0000000000012912
   Yan JJ, 2023, J BIOMED SCI, V30, DOI 10.1186/s12929-023-00903-9
   Yang QK, 2020, WORLD J SURG ONCOL, V18, DOI 10.1186/s12957-020-1789-z
   Yang Q, 2022, FRONT ENDOCRINOL, V13, DOI 10.3389/fendo.2022.856954
   Yang SW, 2020, INT J CLIN EXP PATHO, V13, P515
   Yang W, 2013, J ORTHOP RES, V31, P502, DOI 10.1002/jor.22230
   Yao ZH, 2018, CELL DEATH DIS, V9, DOI 10.1038/s41419-018-0647-1
   Yapar A, 2021, JOINT DIS RELAT SURG, V32, P489, DOI [10.5606/ehc.2021.79775, 10.52312/jdrs.2021.79775]
   Yasuda H, 2008, AM J PHYSIOL-RENAL, V294, pF1050, DOI 10.1152/ajprenal.00461.2007
   Ye Y, 2020, ARCH GYNECOL OBSTET, V301, P1365, DOI 10.1007/s00404-020-05559-6
   Yu SB, 2017, BMC CANCER, V17, DOI 10.1186/s12885-017-3047-5
   Yurttas AG, 2023, PATHOL RES PRACT, V248, DOI 10.1016/j.prp.2023.154640
   Zeng J, 2023, FRONT CELL DEV BIOL, V11, DOI 10.3389/fcell.2023.1123065
   Zeng YM, 2014, CARDIOVASC DIABETOL, V13, DOI 10.1186/1475-2840-13-32
   Zha ZQ, 2018, ARCH BIOCHEM BIOPHYS, V660, P149, DOI 10.1016/j.abb.2018.10.018
   Zhang D, 2019, BIOCHEM BIOPH RES CO, V512, P360, DOI 10.1016/j.bbrc.2019.03.040
   Zhang HT, 2013, MED ONCOL, V30, DOI 10.1007/s12032-013-0608-6
   Zhang LF, 2019, CELL PROLIFERAT, V52, DOI 10.1111/cpr.12527
   Zhang Q, 2021, AGING-US, V13, P6804, DOI 10.18632/aging.202538
   Zhang RX, 2023, HYPERTENSION, V80, P2255, DOI 10.1161/HYPERTENSIONAHA.123.21648
   Zhang SJ, 2023, DISCOV ONCOL, V14, DOI 10.1007/s12672-023-00729-9
   Zhang XW, 2022, CELL DEATH DIS, V13, DOI 10.1038/s41419-021-04485-y
   Zhang XL, 2019, MOL MED REP, V20, P3811, DOI 10.3892/mmr.2019.10598
   Zhang Y, 2021, THERANOSTICS, V11, P1473, DOI 10.7150/thno.51245
   Zheng P, 2023, CELL SIGNAL, V109, DOI 10.1016/j.cellsig.2023.110771
   Zheng Y, 2023, ONCOL REP, V50, DOI 10.3892/or.2023.8568
   Zhou M, 2019, ONCOL REP, V41, P579, DOI 10.3892/or.2018.6822
   Zhou X, 2015, EUR REV MED PHARMACO, V19, P4087
   Zhu JX, 2017, EXP THER MED, V13, P2862, DOI 10.3892/etm.2017.4360
   Zhu XT, 2012, INT IMMUNOPHARMACOL, V13, P392, DOI 10.1016/j.intimp.2012.05.012
   Zmigrodzka M, 2018, J PHYSIOL PHARMACOL, V69, P653, DOI 10.26402/jpp.2018.5.01
   Zou W, 2003, J BIOL CHEM, V278, P16732, DOI 10.1074/jbc.M212473200
NR 310
TC 0
Z9 0
U1 3
U2 3
PU MDPI
PI BASEL
PA ST ALBAN-ANLAGE 66, CH-4052 BASEL, SWITZERLAND
SN 1661-6596
EI 1422-0067
J9 INT J MOL SCI
JI Int. J. Mol. Sci.
PD OCT
PY 2023
VL 24
IS 20
AR 15474
DI 10.3390/ijms242015474
PG 23
WC Biochemistry & Molecular Biology; Chemistry, Multidisciplinary
WE Science Citation Index Expanded (SCI-EXPANDED)
SC Biochemistry & Molecular Biology; Chemistry
GA W2LF9
UT WOS:001089990600001
PM 37895152
OA Green Published, gold
DA 2024-01-03
ER

PT J
AU Sun, KC
   Yuan, L
   Chen, S
   Sun, Y
   Wei, DS
AF Sun, Kaichuang
   Yuan, Lu
   Chen, Shen
   Sun, Yong
   Wei, Dengshuai
TI Alendronate Pt<SUP>IV</SUP> Prodrug Amphiphile for Enhanced Chemotherapy
   Targeting and Bone Destruction Inhibition in Osteosarcoma
SO ADVANCED HEALTHCARE MATERIALS
LA English
DT Article; Early Access
DE bioinorganic chemistry; chemotherapy; medicinal inorganic chemistry;
   metals in medicine
ID CISPLATIN; COMBINATION; METASTASIS; DELIVERY; THERAPY; DRUGS
AB Chemotherapy remains the primary treatment method for osteosarcoma after surgery. However, the lack of selectivity of chemotherapy for osteosarcoma leads to unpredictable therapeutic effects, undesirable side effects, and drug resistance. A platinum(IV) (Pt-IV) prodrug amphiphile (ALN-Pt-IV-Lipo) covalently bound to alendronate (ALN) and a lipid tail is designed to overcome these limitations. ALN-Pt-IV-Lipo can self-assemble into Pt-IV lipid nanoparticles (APt(IV)) for osteosarcoma targeting chemotherapy and bone destruction inhibition. It is demonstrated that APt(IV) achieved an eightfold increase in the eradication of osteosarcoma cells compared to cisplatin and threefold selective inhibition of osteosarcoma cells over breast cancer cells via APt(IV) in vitro. After intravenous injection, APt(IV) effectively accumulates at the osteosarcoma site in vivo, resulting in significantly suppressed primary osteosarcoma growth, and alleviation of bone destruction. Therefore, APt(IV) delivers a promising solution for enhanced chemotherapy targeting and bone destruction inhibition in osteosarcoma.
C1 [Sun, Kaichuang; Yuan, Lu; Sun, Yong; Wei, Dengshuai] Qingdao Univ, Sch Pharm, Dept Pharmaceut, Qingdao 266021, Peoples R China.
   [Chen, Shen] Ocean Univ China, Sch Med & Pharm, Qingdao 266003, Peoples R China.
C3 Qingdao University; Ocean University of China
RP Sun, Y; Wei, DS (corresponding author), Qingdao Univ, Sch Pharm, Dept Pharmaceut, Qingdao 266021, Peoples R China.
EM sunyong@qdu.edu.cn; weidengshuai@qdu.edu.cn
OI Sun, Yong/0000-0003-0365-1151
FU Natural Science Foundation of China; Qingdao; Shandong Natural Science
   Foundation [23-2-1-138-zyyd-jch, ZR2023QH211];  [22305136]
FX This work was supported by Natural Science Foundation of China
   (22305136), Qingdao and Shandong Natural Science Foundation
   (23-2-1-138-zyyd-jch, ZR2023QH211).
CR Awuah SG, 2015, J AM CHEM SOC, V137, P14854, DOI 10.1021/jacs.5b10182
   Beird HC, 2022, NAT REV DIS PRIMERS, V8, DOI 10.1038/s41572-022-00409-y
   Cao Q, 2020, ANGEW CHEM INT EDIT, V59, P18556, DOI 10.1002/anie.202005362
   Chen YA, 2023, NAT NANOTECHNOL, V18, P193, DOI 10.1038/s41565-022-01266-2
   Croucher PI, 2016, NAT REV CANCER, V16, P373, DOI 10.1038/nrc.2016.44
   Deng ZQ, 2023, NAT CHEM, V15, P930, DOI 10.1038/s41557-023-01242-w
   Deng ZQ, 2020, J AM CHEM SOC, V142, P7803, DOI 10.1021/jacs.0c00221
   Gill J, 2021, NAT REV CLIN ONCOL, V18, P609, DOI 10.1038/s41571-021-00519-8
   Guo DB, 2022, ADV SCI, V9, DOI 10.1002/advs.202205106
   Hoque J, 2021, BIOMATERIALS, V273, DOI 10.1016/j.biomaterials.2021.120819
   Hu BB, 2022, J CONTROL RELEASE, V350, P377, DOI 10.1016/j.jconrel.2022.08.034
   Huang WJ, 2021, ADV FUNCT MATER, V31, DOI 10.1002/adfm.202009189
   Jayawardhana AMDS, 2020, CHEM COMMUN, V56, P10706, DOI 10.1039/d0cc02174a
   Jia F, 2023, BIOMATERIALS, V296, DOI 10.1016/j.biomaterials.2023.122059
   Jiang ZY, 2022, ADV MATER, V34, DOI 10.1002/adma.202110094
   Johnstone TC, 2016, CHEM REV, V116, P3436, DOI 10.1021/acs.chemrev.5b00597
   Kang XX, 2019, J MATER CHEM B, V7, P3346, DOI 10.1039/c9tb00155g
   Li SL, 2021, MOL CANCER, V20, DOI 10.1186/s12943-021-01453-0
   Liao JF, 2021, BONE RES, V9, DOI 10.1038/s41413-021-00139-z
   Liu WB, 2022, BIOACT MATER, V12, P292, DOI [10.1016/j.bioactmat.2021.10.027, 10.1016/j.bioactmat.2021.10.27]
   Liu XM, 2023, J MED CHEM, DOI 10.1021/acs.jmedchem.2c01660
   Liu Y., 2023, Adv. Mater, V35
   Nicolle R, 2019, NAT COMMUN, V10, DOI 10.1038/s41467-019-12525-7
   Niu YQ, 2017, CHEM COMMUN, V53, P7541, DOI 10.1039/c7cc02555f
   Sanchez-Camacho J, 2023, INORG CHEM, V62, P5644, DOI 10.1021/acs.inorgchem.3c00193
   Sun WT, 2019, ACS NANO, V13, P7556, DOI 10.1021/acsnano.9b00097
   Suva LJ, 2011, NAT REV ENDOCRINOL, V7, P208, DOI 10.1038/nrendo.2010.227
   Vanderburgh J, 2020, ACS NANO, V14, P311, DOI 10.1021/acsnano.9b04571
   Wang ZR, 2021, NAT NANOTECHNOL, V16, P1130, DOI 10.1038/s41565-021-00950-z
   Wei DS, 2022, ANGEW CHEM INT EDIT, V61, DOI 10.1002/anie.202201486
   Wei DS, 2021, NANO TODAY, V41, DOI 10.1016/j.nantod.2021.101288
   Wei DS, 2020, ACS NANO, V14, P16984, DOI 10.1021/acsnano.0c06190
   Wen XD, 2023, NAT COMMUN, V14, DOI 10.1038/s41467-023-36469-1
   Xiang HJ, 2021, BIOMATERIALS, V277, DOI 10.1016/j.biomaterials.2021.121071
   Yang X, 2019, MAT SCI ENG C-MATER, V96, P96, DOI 10.1016/j.msec.2018.10.092
   Yu J, 2022, ACS NANO, V16, P6835, DOI 10.1021/acsnano.2c01764
   Zhang CY, 2022, THERANOSTICS, V12, P2115, DOI 10.7150/thno.69424
   Zhou ZJ, 2019, BIOMATERIALS, V194, P130, DOI 10.1016/j.biomaterials.2018.12.024
   Zou Y, 2022, ADV MATER, V34, DOI 10.1002/adma.202203958
NR 41
TC 1
Z9 1
U1 10
U2 10
PU WILEY
PI HOBOKEN
PA 111 RIVER ST, HOBOKEN 07030-5774, NJ USA
SN 2192-2640
EI 2192-2659
J9 ADV HEALTHC MATER
JI Adv. Healthc. Mater.
PD 2023 NOV 28
PY 2023
DI 10.1002/adhm.202302746
EA NOV 2023
PG 7
WC Engineering, Biomedical; Nanoscience & Nanotechnology; Materials
   Science, Biomaterials
WE Science Citation Index Expanded (SCI-EXPANDED)
SC Engineering; Science & Technology - Other Topics; Materials Science
GA Z2EI6
UT WOS:001110258200001
PM 37988194
DA 2024-01-03
ER

PT J
AU Gao, M
   Liu, WB
   Li, T
   Song, ZL
   Wang, XY
   Zhang, XS
AF Gao, Meng
   Liu, Weibo
   Li, Teng
   Song, ZeLong
   Wang, XiangYu
   Zhang, XueSong
TI Identifying Genetic Signatures Associated with Oncogene-Induced
   Replication Stress in Osteosarcoma and Screening for Potential Targeted
   Drugs
SO BIOCHEMICAL GENETICS
LA English
DT Article; Early Access
DE Bioinformatics analysis; Oncogene; Replication stress; Osteosarcoma;
   Drug; Biomarker discovery; Precision medicine
ID RAPAMYCIN INHIBITOR RIDAFOROLIMUS; HIGH-GRADE OSTEOSARCOMA; SOFT-TISSUE
   SARCOMA; PHASE-II TRIAL; TRANSPLANT RECIPIENTS; ADJUVANT CHEMOTHERAPY;
   MAMMALIAN TARGET; SKIN-CANCER; SINGLE-ARM; CELL-CYCLE
AB Osteosarcoma is the most common type of primary malignant bone tumor. Due to the lack of selectivity and sensitivity of chemotherapy drugs to tumor cells, coupled with the use of large doses, chemotherapy drugs often have systemic toxicity. The use of modern sequencing technology to screen tumor markers in a large number of tumor samples is a common method for screening highly specific and selective anti-tumor drugs. This study aims to identify potential biomarkers using the latest reported gene expression signatures of oncogene-induced replication stress (ORS) in aggressive cancers, and potential anti-osteosarcoma drugs were screened in different drug databases. In this study, we obtained 89 osteosarcoma-related samples in the TARGET database, all of which included survival information. According to the median expression of each of six reported ORS gene markers (NAT10/DDX27/ZNF48/C8ORF33/MOCS3/MPP6), we divided 89 osteosarcoma gene expression datasets into a high expression group and a low expression group and then performed a differentially expressed gene (DEG) analysis. The coexisting genes of 6 groups of DEGs were used as replication stress-related genes (RSGs) of osteosarcoma. Then, key RSGs were screened using LASSO regression, a Cox risk proportional regression prognostic model and a tenfold cross-validation test. GSE21257 datasets collected from the Gene Expression Omnibus (GEO) database were used to verify the prognostic model. The final key RSGs selected were used in the L1000PWD and DGIdb databases to mine potential drugs. After further validation by the prognostic model, we identified seven genes associated with ORS in osteosarcoma as key RSGs, including transcription factor 7 like 2 (TCF7L2), solute carrier family 27 member 4 (SLC27A4), proprotein convertase subtilisin/kexin type 5 (PCSK5), nucleolar protein 6 (NOL6), coiled-coil-coil-coil-coil-helix domain containing 4 (CHCHD4), eukaryotic translation initiation factor 3 subunit B (EIF3B), and synthesis of cytochrome C oxidase 1 (SCO1). Then, we screened the seven key RSGs in two drug databases and found six potential anti-osteosarcoma drugs (D GIdb database: repaglinide, tacrolimus, sirolimus, cyclosporine, and hydrochlorothiazide; L1000PWD database: the small molecule VU-0365117-1). Seven RSGs (TCF7L2, SLC27A4, PCSK5, NOL6, CHCHD4, EIF3B, and SCO1) may be associated with the ORS gene signatures in osteosarcoma. Repaglinide, tacrolimus, sirolimus, cyclosporine, hydrochlorothiazide and the small molecule VU-0365117-1 are potential therapeutic drugs for osteosarcoma.
C1 [Gao, Meng; Song, ZeLong; Zhang, XueSong] Nankai Univ, Sch Med, Tianjin, Peoples R China.
   [Gao, Meng; Liu, Weibo; Li, Teng; Song, ZeLong; Zhang, XueSong] Chinese Peoples Liberat Army Gen Hosp, Med Ctr 4, Dept Orthopaed, 51 Fucheng Rd, Beijing 100048, Peoples R China.
   [Wang, XiangYu] Peoples Liberat Army Gen Hosp, Med Ctr 1, Dept Pain Med, Beijing 100000, Peoples R China.
C3 Nankai University; Chinese People's Liberation Army General Hospital;
   Chinese People's Liberation Army General Hospital
RP Zhang, XS (corresponding author), Nankai Univ, Sch Med, Tianjin, Peoples R China.; Zhang, XS (corresponding author), Chinese Peoples Liberat Army Gen Hosp, Med Ctr 4, Dept Orthopaed, 51 Fucheng Rd, Beijing 100048, Peoples R China.; Wang, XY (corresponding author), Peoples Liberat Army Gen Hosp, Med Ctr 1, Dept Pain Med, Beijing 100000, Peoples R China.
EM wxy176@163.com; zhangxs2019@yeah.net
CR Adrogué HJ, 2007, NEW ENGL J MED, V356, P1966, DOI 10.1056/NEJMra064486
   Pugazhendhi A, 2018, LIFE SCI, V200, P26, DOI 10.1016/j.lfs.2018.03.023
   Barresi V, 2016, FEBS OPEN BIO, V6, P794, DOI 10.1002/2211-5463.12060
   Bester AC, 2011, CELL, V145, P435, DOI 10.1016/j.cell.2011.03.044
   Bielack SS, 2002, J CLIN ONCOL, V20, P776, DOI 10.1200/JCO.20.3.776
   Bindra RS, 2007, CANCER METAST REV, V26, P249, DOI 10.1007/s10555-007-9061-3
   Blakely KM, 2019, DRUG SAFETY, V42, P827, DOI 10.1007/s40264-019-00806-5
   Brabletz T, 1999, AM J PATHOL, V155, P1033, DOI 10.1016/S0002-9440(10)65204-2
   Brunet M, 2019, THER DRUG MONIT, V41, P261, DOI 10.1097/FTD.0000000000000640
   Burhans WC, 2007, NUCLEIC ACIDS RES, V35, P7545, DOI 10.1093/nar/gkm1059
   Burrell RA, 2013, NATURE, V494, P492, DOI 10.1038/nature11935
   Caceres-Gutierrez RE, 2022, FRONT CELL DEV BIOL, V10, DOI 10.3389/fcell.2022.751367
   Casali PG, 2022, ANN ONCOL, V33, P20, DOI 10.1016/j.annonc.2021.09.005
   Chang Q, 2020, BIOORGAN MED CHEM, V28, DOI 10.1016/j.bmc.2020.115404
   Chawla SP, 2012, J CLIN ONCOL, V30, P78, DOI 10.1200/JCO.2011.35.6329
   Chen B, 2017, ONCOTARGETS THER, V10, P3421, DOI 10.2147/OTT.S135396
   Chen T, 2022, CARCINOGENESIS, V43, P338, DOI 10.1093/carcin/bgac017
   Dancey JE, 2011, FUTURE ONCOL, V7, P827, DOI [10.2217/FON.11.57, 10.2217/fon.11.57]
   Andrade ACD, 2022, EUR J CLIN PHARMACOL, V78, P919, DOI 10.1007/s00228-022-03299-x
   Demetri GD, 2013, J CLIN ONCOL, V31, P2485, DOI 10.1200/JCO.2012.45.5766
   Dong DG, 2020, CYTOTECHNOLOGY, V72, P469, DOI 10.1007/s10616-020-00394-8
   Duckett MM, 2020, VET COMP ONCOL, V18, P128, DOI 10.1111/vco.12560
   EILBER FR, 1989, SEMIN ONCOL, V16, P312
   Essalmani R, 2006, MOL CELL BIOL, V26, P354, DOI 10.1128/MCB.26.1.354-361.2006
   Fei HJ, 2016, AM J CANCER RES, V6, P2772
   Florent R, 2020, INT J MOL SCI, V21, DOI 10.3390/ijms21155339
   Gaillard H, 2015, NAT REV CANCER, V15, P276, DOI 10.1038/nrc3916
   Gamberi G, 1998, ONCOLOGY-BASEL, V55, P556, DOI 10.1159/000011912
   Gerlinger M, 2010, BRIT J CANCER, V103, P1139, DOI 10.1038/sj.bjc.6605912
   Gnoli Maria, 2017, Surg Pathol Clin, V10, P749, DOI 10.1016/j.path.2017.04.009
   Grignani G, 2012, ANN ONCOL, V23, P508, DOI 10.1093/annonc/mdr151
   GROMADA J, 1995, DIABETOLOGIA, V38, P1025, DOI 10.1007/BF00402171
   Halazonetis TD, 2008, SCIENCE, V319, P1352, DOI 10.1126/science.1140735
   Haydon RC, 2002, INT J CANCER, V102, P338, DOI 10.1002/ijc.10719
   Heymann WR, 2020, J AM ACAD DERMATOL, V83, P367, DOI 10.1016/j.jaad.2020.05.121
   Himoudi N, 2012, CLIN TRANSL ONCOL, V14, P271, DOI 10.1007/s12094-012-0795-1
   HOLLANDER W, 1957, BMQ, V8, P69
   Isakoff MS, 2015, J CLIN ONCOL, V33, P3029, DOI 10.1200/JCO.2014.59.4895
   Italiano A, 2018, ANN ONCOL, V29, P1304, DOI 10.1093/annonc/mdy076
   Italiano A, 2020, LANCET ONCOL, V21, P446, DOI [10.1016/51470-2045(19)30825-3, 10.1016/S1470-2045(19)30825-3]
   Kanai O, 2021, THORAC CANCER, V12, P949, DOI 10.1111/1759-7714.13845
   Kansara M, 2014, NAT REV CANCER, V14, P722, DOI 10.1038/nrc3838
   Kelly PA, 1997, PHARMACOTHERAPY, V17, P1148
   Kim H, 2020, NAT COMMUN, V11, DOI 10.1038/s41467-020-17127-2
   Kirchner GI, 2004, CLIN PHARMACOKINET, V43, P83, DOI 10.2165/00003088-200443020-00002
   Konstantinopoulos PA, 2020, LANCET ONCOL, V21, P957, DOI 10.1016/S1470-2045(20)30180-7
   Kopp LM, 2019, EUR J CANCER, V121, P177, DOI 10.1016/j.ejca.2019.08.015
   Kotsantis P, 2018, CANCER DISCOV, V8, P537, DOI 10.1158/2159-8290.CD-17-1461
   Kunisada M, 2013, PHOTOCHEM PHOTOBIOL, V89, P649, DOI 10.1111/php.12048
   Le Cesne A, 2019, EUR J CANCER, V119, P151, DOI 10.1016/j.ejca.2019.07.018
   Li YY, 2021, BIOMED PHARMACOTHER, V139, DOI 10.1016/j.biopha.2021.111545
   Li ZT, 2020, PLOS ONE, V15, DOI 10.1371/journal.pone.0235998
   Liang JH, 2021, EPIGENOMICS-UK, V13, P1571, DOI 10.2217/epi-2021-0218
   Liao D, 2007, CANCER METAST REV, V26, P281, DOI 10.1007/s10555-007-9066-y
   Ling GL, 2018, ANTICANCER RES, V38, P3333, DOI 10.21873/anticanres.12599
   LINK MP, 1986, NEW ENGL J MED, V314, P1600, DOI 10.1056/NEJM198606193142502
   Llobet SG, 2022, ONCOGENE, V41, P1216, DOI 10.1038/s41388-021-02162-0
   Luan FL, 2002, TRANSPLANTATION, V73, P1565, DOI 10.1097/00007890-200205270-00008
   Lustig B, 2003, J CANCER RES CLIN, V129, P199, DOI 10.1007/s00432-003-0431-0
   Martinez JC, 2003, ARCH DERMATOL, V139, P301, DOI 10.1001/archderm.139.3.301
   Mayer G, 2008, J BIOL CHEM, V283, P2373, DOI 10.1074/jbc.M708763200
   Meazza C, 2016, EXPERT REV ANTICANC, V16, P543, DOI 10.1586/14737140.2016.1168697
   Moek KL, 2017, ANN ONCOL, V28, P3083, DOI 10.1093/annonc/mdx541
   Moeller BJ, 2007, CANCER METAST REV, V26, P241, DOI 10.1007/s10555-007-9056-0
   Morgan Sherif S, 2014, BMC Res Notes, V7, P812, DOI 10.1186/1756-0500-7-812
   Navarro-Navarro I, 2021, ACTAS DERMO-SIFILOGR, V112, P379, DOI 10.1016/j.ad.2019.11.008
   Nazareth D, 2019, CANCERS, V11, DOI 10.3390/cancers11091320
   Ngoi NYL, 2020, INT J GYNECOL CANCER, V30, P1224, DOI 10.1136/ijgc-2020-001277
   Ning JF, 2019, NAT COMMUN, V10, DOI 10.1038/s41467-019-10993-5
   Njauw CN, 2022, J INVEST DERMATOL, V142, P1413, DOI 10.1016/j.jid.2021.07.188
   Özler S, 2022, ANTI-CANCER DRUG, V33, P384, DOI 10.1097/CAD.0000000000001271
   Pai CC., 2019, J CELL SCI, V132, P6
   Pilavaki P, 2023, J CLIN MED, V12, DOI 10.3390/jcm12082785
   Puetzler J, 2020, INT J SURG CASE REP, V77, P739, DOI 10.1016/j.ijscr.2020.11.072
   Qu K, 2017, CELL DEATH DIS, V8, DOI 10.1038/cddis.2016.352
   Rival-Tringali AL, 2009, ANTICANCER RES, V29, P1927
   Rodland GE, 2021, CANCERS, V13, DOI 10.3390/cancers13153790
   Salcher S, 2020, CELLS-BASEL, V9, DOI 10.3390/cells9010001
   Salgo R, 2010, AM J TRANSPLANT, V10, P1385, DOI 10.1111/j.1600-6143.2009.02997.x
   Sallustio BC, 2021, FRONT PHARMACOL, V12, DOI 10.3389/fphar.2021.733285
   Saraf AJ, 2018, FRONT ONCOL, V8, DOI 10.3389/fonc.2018.00004
   Scaglia N, 2014, CELL CYCLE, V13, P859, DOI 10.4161/cc.27767
   SCHUMACHER A, 1992, CLIN INVESTIGATOR, V70, P773
   Schwartz GK, 2005, J CLIN ONCOL, V23, P9408, DOI 10.1200/JCO.2005.01.5594
   Sehgal SN, 1998, CLIN BIOCHEM, V31, P335, DOI 10.1016/S0009-9120(98)00045-9
   Simoni-Nieves A, 2019, FRONT ONCOL, V9, DOI 10.3389/fonc.2019.01039
   Srinivasan SV, 2013, CELL REP, V3, P1629, DOI 10.1016/j.celrep.2013.04.002
   Srivastava R, 2015, CELL REP, V13, P746, DOI 10.1016/j.celrep.2015.09.028
   Stahelin HF, 1996, EXPERIENTIA, V52, P5, DOI 10.1007/BF01922409
   Szuhai K, 2012, CANCER GENET-NY, V205, P193, DOI 10.1016/j.cancergen.2012.04.001
   Tawbi HA, 2017, LANCET ONCOL, V18, P1493, DOI 10.1016/S1470-2045(17)30624-1
   Thomas LW, 2019, CANCER METAB, V7, DOI 10.1186/s40170-019-0194-y
   Thomas LW, 2017, FRONT ONCOL, V7, DOI 10.3389/fonc.2017.00071
   Tian ZC, 2020, FRONT ONCOL, V10, DOI 10.3389/fonc.2020.01642
   Wang B, 2021, TRANSL CANCER RES, V10, P899, DOI 10.21037/tcr-20-2738
   Williams G, 2013, PLOS ONE, V8, DOI 10.1371/journal.pone.0078478
   Wright JM, 2018, COCHRANE DB SYST REV, DOI 10.1002/14651858.CD001841.pub3
   Wu LJ, 2019, BMC CANCER, V19, DOI 10.1186/s12885-019-6379-5
   Wu SF, 2016, TUMOR BIOL, V37, P6943, DOI 10.1007/s13277-015-4587-4
   Xiao ZX, 2017, BIOCHEM BIOPH RES CO, V488, P33, DOI 10.1016/j.bbrc.2017.04.157
   Xie L, 2020, J IMMUNOTHER CANCER, V8, DOI 10.1136/jitc-2020-000798
   Xie L, 2019, ONCOLOGIST, V24, pE542, DOI 10.1634/theoncologist.2018-0542
   Xue GD, 2012, CANCER DISCOV, V2, P248, DOI 10.1158/2159-8290.CD-11-0270
   Yamakawa-Karakida N, 2002, CELL DEATH DIFFER, V9, P513, DOI 10.1038/sj.cdd.4401000
   Yang JY, 2018, PATHOL ONCOL RES, V24, P367, DOI 10.1007/s12253-017-0251-1
   Yang J, 2012, J CLIN INVEST, V122, P600, DOI 10.1172/JCI58780
   Ye ZM, 2020, J BIOL REG HOMEOS AG, V34, P151
   Yen MC, 2018, INT J MOL SCI, V19, DOI 10.3390/ijms19113434
   Zeman MK, 2014, NAT CELL BIOL, V16, P2, DOI 10.1038/ncb2897
   Zhang YJ, 2014, TUMOR BIOL, V35, P5055, DOI 10.1007/s13277-014-1799-y
   Zhao CT, 2016, NAT COMMUN, V7, DOI 10.1038/ncomms10883
NR 111
TC 0
Z9 0
U1 1
U2 1
PU SPRINGER/PLENUM PUBLISHERS
PI NEW YORK
PA 233 SPRING ST, NEW YORK, NY 10013 USA
SN 0006-2928
EI 1573-4927
J9 BIOCHEM GENET
JI Biochem. Genet.
PD 2023 SEP 6
PY 2023
DI 10.1007/s10528-023-10497-4
EA SEP 2023
PG 26
WC Biochemistry & Molecular Biology; Genetics & Heredity
WE Science Citation Index Expanded (SCI-EXPANDED)
SC Biochemistry & Molecular Biology; Genetics & Heredity
GA Q7XO0
UT WOS:001059618600001
PM 37672187
DA 2024-01-03
ER

PT J
AU Targhazeh, N
   Maleki, M
   Alemi, F
   Yousefi, B
AF Targhazeh, Niloufar
   Maleki, Masomeh
   Alemi, Forough
   Yousefi, Bahman
TI Enhanced drug loading capacity of graphene oxide nanoparticles by
   polyglycerol hyper branching and increasing the sensitivity of
   osteosarcoma cancer cells to doxorubicin
SO JOURNAL OF DRUG DELIVERY SCIENCE AND TECHNOLOGY
LA English
DT Article
DE doxorubicin; Osteosarcoma; Graphene oxide; Nanoparticles; Drug delivery
ID DELIVERY; MECHANISMS
AB Osteosarcoma (OS) is the most aggressive and dangerous form of bone cancer. With the highest rate of occurrence in children and young adults, the first-choice treatment for Osteosarcoma after surgery is MAP regimen which includes high doses of doxorubicin (DOX). Doxorubicin, while effective at treatment of malignancies, poses very serious and lasting side effects on children's health. Nanomedicine and Drug delivery systems, a new and promising approach, for improving the treatment efficiency is mainly based on nanoparticles. An ideal delivery formulation with negligible toxicity and maximum loading efficiency and possibility of targeted delivery is the holy grail of nanomedicine. Graphene oxide and its derivatives are among the most widely used delivery opinions in nanomedicine. With exceptional surface to volume ratio, negligible toxicity and maximum loading efficiency it can be the sought-after carrier option for antiproliferative medications. In this study DOX electrochemically linked to the surface of pH-sensitive polyhydroxy glycerol-grafted graphene oxide nanoparticles, and its loading capacity, release efficiency, and cytotoxicity was assessed using various molecular tests such as flow cytometry, RT-PCR, MTT, and apoptosis assay. In vivo cytotoxicity assay of this nanocarrier was performed by determining the biochemical parameters attributed to organ injuries, and hematoxylin and eosin (H&E) staining for histopathological manifestations, which showed that the nanocarrier has no significant toxic effect on healthy tissues. Chemical characterization and biological studies confirmed that the grafting branches of polyglycerol on Graphene oxide increase its loading capacity and make it a possible candidate for the delivery of cationic anticancer drugs such as DOX.
C1 [Targhazeh, Niloufar; Alemi, Forough] Tabriz Univ Med Sci, Immunol Res Ctr, Tabriz, Iran.
   [Maleki, Masomeh] Tabriz Univ Med Sci, Student Res Comm, Tabriz, Iran.
   [Alemi, Forough; Yousefi, Bahman] Tabriz Univ Med Sci, Drug Appl Res Ctr, Tabriz, Iran.
   [Yousefi, Bahman] Tabriz Univ Med Sci, Fac Med, Dept Biochem & Clin Labs, Tabriz, Iran.
C3 Tabriz University of Medical Science; Tabriz University of Medical
   Science; Tabriz University of Medical Science; Tabriz University of
   Medical Science
RP Yousefi, B (corresponding author), Tabriz Univ Med Sci, Drug Appl Res Ctr, Tabriz, Iran.; Yousefi, B (corresponding author), Tabriz Univ Med Sci, Fac Med, Dept Biochem & Clin Labs, Tabriz, Iran.
EM yousefib@tbzmed.ac.ir
RI Yousefi, Bahman/AGY-4725-2022
OI Yousefi, Bahman/0000-0002-4220-1527
CR Al-Gaashani R, 2019, CERAM INT, V45, P14439, DOI 10.1016/j.ceramint.2019.04.165
   Ando Kosei, 2013, Cancers (Basel), V5, P591, DOI 10.3390/cancers5020591
   Ashrafizadeh M, 2022, EXPERT OPIN DRUG DEL, V19, P355, DOI 10.1080/17425247.2022.2041598
   Boran G, 2020, SCI REP-UK, V10, DOI 10.1038/s41598-020-64760-4
   Cao N, 2015, J NANOMATER, V2015, DOI 10.1155/2015/168125
   Daniyal M, 2020, CURR MED CHEM, V27, P3665, DOI 10.2174/13816128256661902011296290
   Das SS, 2020, POLYMERS-BASEL, V12, DOI 10.3390/polym12061397
   Du JZ, 2011, J AM CHEM SOC, V133, P17560, DOI 10.1021/ja207150n
   Eigler S, 2013, J MATER CHEM A, V1, P11559, DOI 10.1039/c3ta12975f
   Farivar F, 2021, C-J CARBON RES, V7, DOI 10.3390/c7020041
   Fong YT, 2017, NANOMATERIALS-BASEL, V7, DOI 10.3390/nano7110388
   Gonçalves G, 2013, ADV HEALTHC MATER, V2, P1072, DOI 10.1002/adhm.201300023
   Kanamala M, 2016, BIOMATERIALS, V85, P152, DOI 10.1016/j.biomaterials.2016.01.061
   Karki N, 2020, J MATER CHEM B, V8, P8116, DOI 10.1039/d0tb01149e
   Khan S, 2022, J MOL LIQ, V348, DOI 10.1016/j.molliq.2021.118008
   Lammel T, 2013, PART FIBRE TOXICOL, V10, DOI 10.1186/1743-8977-10-27
   Lemine AS, 2018, INT J ENERG RES, V42, P4284, DOI 10.1002/er.4170
   Li R, 2021, SCI REP-UK, V11, DOI 10.1038/s41598-021-81218-3
   Linares J, 2014, ACS APPL MATER INTER, V6, P13697, DOI 10.1021/am5031598
   Liu D, 2016, THERANOSTICS, V6, P1306, DOI 10.7150/thno.14858
   Lockett M, 2020, CARBON, V158, P202, DOI 10.1016/j.carbon.2019.10.076
   Longhi A, 2006, CANCER TREAT REV, V32, P423, DOI 10.1016/j.ctrv.2006.05.005
   Loutfy Samah A, 2017, Asian Pac J Cancer Prev, V18, P955
   Moreira AC, 2014, BBA-MOL BASIS DIS, V1842, P2468, DOI 10.1016/j.bbadis.2014.09.015
   Mura S, 2013, NAT MATER, V12, P991, DOI [10.1038/nmat3776, 10.1038/NMAT3776]
   Pan YZ, 2012, EXPERT OPIN DRUG DEL, V9, P1365, DOI 10.1517/17425247.2012.729575
   Quagliarini E, 2020, NANOMATERIALS-BASEL, V10, DOI 10.3390/nano10081482
   Saleem H, 2018, MATER CHEM PHYS, V204, P1, DOI 10.1016/j.matchemphys.2017.10.020
   Shen JF, 2009, CHEM MATER, V21, P3514, DOI 10.1021/cm901247t
   Tiwari H, 2019, COLLOID SURFACE B, V178, P452, DOI 10.1016/j.colsurfb.2019.03.037
   Yaghoubi F, 2022, SCI REP-UK, V12, DOI 10.1038/s41598-022-05793-9
   Yang AW, 2015, APPL SURF SCI, V346, P443, DOI 10.1016/j.apsusc.2015.04.033
   Zhu YW, 2010, ADV MATER, V22, P3906, DOI 10.1002/adma.201001068
NR 33
TC 0
Z9 0
U1 3
U2 3
PU ELSEVIER
PI AMSTERDAM
PA RADARWEG 29, 1043 NX AMSTERDAM, NETHERLANDS
SN 1773-2247
EI 2588-8943
J9 J DRUG DELIV SCI TEC
JI J. Drug Deliv. Sci. Technol.
PD OCT
PY 2023
VL 88
AR 104871
DI 10.1016/j.jddst.2023.104871
EA AUG 2023
PG 11
WC Pharmacology & Pharmacy
WE Science Citation Index Expanded (SCI-EXPANDED)
SC Pharmacology & Pharmacy
GA T3QS8
UT WOS:001077172500001
DA 2024-01-03
ER

PT J
AU Yang, Y
   Chen, YY
   Liu, JJ
   Zhang, B
   Yang, LL
   Xue, JH
   Zhang, ZX
   Qin, LL
   Bian, RP
AF Yang, Yang
   Chen, Yueyuan
   Liu, Jiajia
   Zhang, Bo
   Yang, Linlin
   Xue, Jianhua
   Zhang, Zexu
   Qin, Lili
   Bian, Rongpeng
TI MiR-125b-5p/STAT3 Axis Regulates Drug Resistance in Osteosarcoma Cells
   by Acting on ABC Transporters
SO STEM CELLS INTERNATIONAL
LA English
DT Article
ID CANCER-CELLS; CISPLATIN-RESISTANCE; MULTIDRUG-RESISTANCE; PROLIFERATION;
   BIOLOGY; EXPRESSION; INVASION
AB Background. The poor prognosis of the highly malignant tumor osteosarcoma stems from its drug resistance and therefore exploring its resistance mechanisms will help us identify more effective treatment options. However, the effects of miR-125b-5p on drug resistance in osteosarcoma cells are still unclear. Methods. To study the effects of miR-125b-5p on drug resistance in osteosarcoma cells. Osteosarcoma-resistant miR-125b-5p was obtained from the databases GeneCards and g:Profiler. CCK8, western blot, and transwell were applied for the detection of the miR-125b-5p effects on proliferation, migration, invasion, apoptosis, and drug resistance in osteosarcoma. Bioinformatics is aimed at demonstrating the targeting factor miR-125b-5p, performing protein interaction enrichment analysis by Metascape, and finally validating by binding sites. Results. Upregulation of miR-125b-5p restrains proliferation, migration, and invasion of osteosarcoma and promotes apoptosis. In addition, miR-125b-5p can restore drug sensitivity in drug-resistant osteosarcoma. miR-125-5p restrains the signal transducer and inhibits the transcription 3 (STAT3) expression activator via targeting its 3'-UTR. STAT3 affects drug-resistant osteosarcoma to regulate the ABC transporter. Conclusion. miR-125b-5p/STAT3 axis mediates the drug resistance of osteosarcoma by acting on ABC transporter.
C1 [Yang, Yang; Liu, Jiajia; Xue, Jianhua; Zhang, Zexu] Nantong Univ, Dept Trauma Ctr, Affiliated Hosp, Nantong 226001, Jiangsu, Peoples R China.
   [Chen, Yueyuan] Second Peoples Hosp Nantong, Dept Oncol, Nantong 226001, Jiangsu, Peoples R China.
   [Zhang, Bo] Nantong Univ, Dept Orthopaed, Affiliated Hosp, Nantong 226001, Jiangsu, Peoples R China.
   [Yang, Linlin] Sheyang Peoples Hosp, Dept Oncol, Yancheng 224300, Jiangsu, Peoples R China.
   [Qin, Lili] Nantong Univ, Dept Endoscop Ctr, Affiliated Hosp, Nantong 226001, Jiangsu, Peoples R China.
   [Bian, Rongpeng] Nantong Univ, Dept Orthoped Surg, Affiliated Hosp 4, Yancheng 224000, Jiangsu, Peoples R China.
   [Bian, Rongpeng] First Peoples Hosp Yancheng, Dept Orthoped Surg, Yancheng 224000, Jiangsu, Peoples R China.
C3 Nantong University; Nantong University; Nantong University; Nantong
   University
RP Bian, RP (corresponding author), Nantong Univ, Dept Orthoped Surg, Affiliated Hosp 4, Yancheng 224000, Jiangsu, Peoples R China.; Bian, RP (corresponding author), First Peoples Hosp Yancheng, Dept Orthoped Surg, Yancheng 224000, Jiangsu, Peoples R China.
EM yangyang286228@ntu.edu.cn; chenyueyuan1377@163.com; ljjnt1988@126.com;
   zhangboshili@163.com; yanglinl88@163.com; xuejianhua1127@163.com;
   doctorzhangzexu@163.com; qinlili286228@163.com; brpyancheng@163.com
RI liu, jiajia/IUN-0901-2023; liu, jiaming/IWE-3196-2023; yang,
   yang/IQS-5252-2023; li, yao/IYJ-1364-2023; liu, jiayu/JCP-0511-2023;
   Liu, Jiayu/JCO-5073-2023
OI yang, yang/0000-0003-1222-1209; 
FU Science and Technology Project of Nantong City [MSZ20079, MS22021044];
   Science and Technology Project of Nantong Municipal Health Commission
   [MA2020023]
FX AcknowledgmentsThis work was supported by the Science and Technology
   Project of Nantong City (MSZ20079 and MS22021044) and Science and
   Technology Project of Nantong Municipal Health Commission (MA2020023).
CR Berindan-Neagoe I, 2014, CA-CANCER J CLIN, V64, P311, DOI 10.3322/caac.21244
   Bracken CP, 2016, NAT REV GENET, V17, P719, DOI 10.1038/nrg.2016.134
   Cheng JQ, 2021, INT IMMUNOPHARMACOL, V99, DOI 10.1016/j.intimp.2021.108006
   Chua PJ, 2018, INT J ONCOL, V53, P2579, DOI 10.3892/ijo.2018.4557
   Corre I, 2020, CELLS-BASEL, V9, DOI 10.3390/cells9040976
   Cortini M, 2017, CANCER LETT, V405, P90, DOI 10.1016/j.canlet.2017.07.024
   Danieau G, 2019, INT J MOL SCI, V20, DOI 10.3390/ijms20153751
   Deng P, 2021, WORLD J GASTROENTERO, V27, P487, DOI 10.3748/wjg.v27.i6.487
   Fan YF, 2018, CANCER LETT, V421, P186, DOI 10.1016/j.canlet.2018.01.021
   Fang ZX, 2018, BIOMED PHARMACOTHER, V101, P536, DOI 10.1016/j.biopha.2018.02.130
   Genovese I, 2017, DRUG RESIST UPDATE, V32, P23, DOI 10.1016/j.drup.2017.10.003
   Gianferante DM, 2017, NAT REV ENDOCRINOL, V13, P480, DOI 10.1038/nrendo.2017.16
   Hu SP, 2021, INT J BIOL SCI, V17, P2504, DOI 10.7150/ijbs.51638
   Jin XM, 2020, BIOMED PHARMACOTHER, V121, DOI 10.1016/j.biopha.2019.109659
   Kansara M, 2014, NAT REV CANCER, V14, P722, DOI 10.1038/nrc3838
   Kumar A, 2021, GENOMICS, V113, P420, DOI 10.1016/j.ygeno.2020.12.009
   Lin SB, 2015, NAT REV CANCER, V15, P321, DOI 10.1038/nrc3932
   Liu Y, 2021, CELL PROLIFERAT, V54, DOI 10.1111/cpr.12974
   Luo XF, 2020, FRONT PHARMACOL, V11, DOI 10.3389/fphar.2020.01208
   Luo ZP, 2020, PATHOL RES PRACT, V216, DOI 10.1016/j.prp.2020.153230
   Lv YF, 2021, FRONT ONCOL, V11, DOI 10.3389/fonc.2021.678474
   Mao M, 2019, BBA-MOL BASIS DIS, V1865, P1214, DOI 10.1016/j.bbadis.2019.01.016
   Noori S, 2020, ANTI-CANCER AGENT ME, V20, P2285, DOI 10.2174/1871520620666200807103903
   Osaki S, 2016, SCI REP-UK, V6, DOI 10.1038/srep28953
   Seo HS, 2017, BIOSCIENCE REP, V37, DOI 10.1042/BSR20170125
   Shabani P, 2019, J CELL BIOCHEM, V120, P4783, DOI 10.1002/jcb.27857
   Takagi S, 2021, ONCOGENE, V40, P5548, DOI 10.1038/s41388-021-01956-6
   Teng QX, 2020, CANCERS, V12, DOI 10.3390/cancers12071963
   Tian BR, 2021, J CANCER, V12, P5895, DOI 10.7150/jca.60893
   Wan HL, 2021, THERANOSTICS, V11, P5511, DOI 10.7150/thno.56541
   Wang XW, 2021, FRONT CELL DEV BIOL, V9, DOI 10.3389/fcell.2021.696878
   WEGENKA UM, 1993, MOL CELL BIOL, V13, P276, DOI 10.1128/MCB.13.1.276
   Xu QX, 2020, AGING-US, V12, P24957, DOI 10.18632/aging.103464
   Xu RD, 2018, CELL PROLIFERAT, V51, DOI 10.1111/cpr.12515
   Ye CY, 2020, EUR REV MED PHARMACO, V24, P11026, DOI 10.26355/eurrev_202011_23587
   Yu H, 2014, NAT REV CANCER, V14, P736, DOI 10.1038/nrc3818
   Zhang CC, 2020, J CANCER, V11, P919, DOI 10.7150/jca.33696
   Zhang L, 2021, INT J ONCOL, V58, DOI 10.3892/ijo.2021.5211
   Zhu KP, 2019, MOL THER, V27, P518, DOI 10.1016/j.ymthe.2019.01.001
NR 39
TC 0
Z9 0
U1 4
U2 4
PU HINDAWI LTD
PI LONDON
PA ADAM HOUSE, 3RD FLR, 1 FITZROY SQ, LONDON, W1T 5HF, ENGLAND
SN 1687-966X
EI 1687-9678
J9 STEM CELLS INT
JI Stem Cells Int.
PD APR 29
PY 2023
VL 2023
AR 9997676
DI 10.1155/2023/9997676
PG 10
WC Cell & Tissue Engineering
WE Science Citation Index Expanded (SCI-EXPANDED)
SC Cell Biology
GA F4YI7
UT WOS:000982417400001
PM 37159751
OA gold, Green Published
DA 2024-01-03
ER

PT J
AU Zhang, WC
   Qi, L
   Liu, ZY
   He, SS
   Wang, CZ
   Wu, Y
   Han, LB
   Liu, ZX
   Fu, Z
   Tu, C
   Li, ZH
AF Zhang, Wenchao
   Qi, Lin
   Liu, Zhongyue
   He, Shasha
   Wang, Cheng-zhi
   Wu, Ying
   Han, Lianbin
   Liu, Zhenxin
   Fu, Zheng
   Tu, Chao
   Li, Zhihong
TI Integrated multiomic analysis and high-throughput screening reveal
   potential gene targets and synergetic drug combinations for osteosarcoma
   therapy
SO MEDCOMM
LA English
DT Article
DE drug combination; high-throughput screen; multiomic analysis;
   osteosarcoma; therapeutic target
ID DNA-REPAIR; CANCER; CELLS; QUANTIFICATION; INHIBITION; DISCOVERY; BREAST
AB Although great advances have been made over the past decades, therapeutics for osteosarcoma are quite limited. We performed long-read RNA sequencing and tandem mass tag (TMT)-based quantitative proteome on osteosarcoma and the adjacent normal tissues, next-generation sequencing (NGS) on paired osteosarcoma samples before and after neoadjuvant chemotherapy (NACT), and high-throughput drug combination screen on osteosarcoma cell lines. Single-cell RNA sequencing data were analyzed to reveal the heterogeneity of potential therapeutic target genes. Additionally, we clarified the synergistic mechanisms of doxorubicin (DOX) and HDACs inhibitors for osteosarcoma treatment. Consequently, we identified 2535 osteosarcoma-specific genes and several alternative splicing (AS) events with osteosarcoma specificity and/or patient heterogeneity. Hundreds of potential therapeutic targets were identified among them, which showed the core regulatory roles in osteosarcoma. We also identified 215 inhibitory drugs and 236 synergistic drug combinations for osteosarcoma treatment. More interestingly, the multiomic analysis pointed out the pivotal role of HDAC1 and TOP2A in osteosarcoma. HDAC inhibitors synergized with DOX to suppress osteosarcoma both in vitro and in vivo. Mechanistically, HDAC inhibitors synergized with DOX by downregulating SP1 to transcriptionally modulate TOP2A expression. This study provided a comprehensive view of molecular features, therapeutic targets, and synergistic drug combinations for osteosarcoma.
C1 [Zhang, Wenchao; Qi, Lin; Liu, Zhongyue; Tu, Chao; Li, Zhihong] Cent South Univ, Xiangya Hosp 2, Dept Orthoped, Changsha, Peoples R China.
   [Zhang, Wenchao; Qi, Lin; Liu, Zhongyue; Tu, Chao; Li, Zhihong] Second Xiangya Hosp, Hunan Key Lab Tumor Models & Individualized Med, Changsha, Peoples R China.
   [He, Shasha] Cent South Univ, Xiangya Hosp 2, Dept Oncol, Changsha, Peoples R China.
   [Wang, Cheng-zhi; Wu, Ying; Han, Lianbin; Liu, Zhenxin; Fu, Zheng] MegaRobo Technol Co Ltd, Suzhou, Peoples R China.
   [Fu, Zheng] MegaRobo Technol Co Ltd, 277 Dongping Rd, Suzhou, Peoples R China.
   [Tu, Chao; Li, Zhihong] Cent South Univ, Xiangya Hosp 2, Dept Orthoped, Hunan Key Lab Tumor Models & Individualized Med, 139 RenMin Rd, Changsha, Peoples R China.
C3 Central South University; Central South University; Central South
   University
RP Fu, Z (corresponding author), MegaRobo Technol Co Ltd, 277 Dongping Rd, Suzhou, Peoples R China.; Tu, C; Li, ZH (corresponding author), Cent South Univ, Xiangya Hosp 2, Dept Orthoped, Hunan Key Lab Tumor Models & Individualized Med, 139 RenMin Rd, Changsha, Peoples R China.
EM qi.lin@csu.edu.cn; fuzheng@megarobo.tech; tuchao@csu.edu.cn;
   lizhihong@csu.edu.cn
RI Qi, Lin/AAB-9074-2022
OI Qi, Lin/0000-0002-4587-8226
FU National Natural Science Foundation of China [82272664, 81902745,
   82172500]; Hunan Provincial Natural Science Foundation of China
   [2022JJ30843]; Science and Technology Development Fund Guided by Central
   Government [2021Szvup169]; Hunan Provincial Administration of
   Traditional Chinese Medicine Project [D2022117]; Major Project of
   Technology Innovation of Hunan Province [2021SK1060]; Scientific
   Research Program of Hunan Provincial Health Commission [B202304077077]
FX National Natural Science Foundation of China, Grant/Award Numbers:
   82272664, 81902745, 82172500; Hunan Provincial Natural Science
   Foundation of China, Grant/Award Number: 2022JJ30843; Science and
   Technology Development Fund Guided by Central Government, Grant/Award
   Number: 2021Szvup169; Hunan Provincial Administration of Traditional
   Chinese Medicine Project, Grant/Award Number: D2022117; Major Project of
   Technology Innovation of Hunan Province, Grant/Award Number:2021SK1060;
   the Scientific Research Program of Hunan Provincial Health Commission,
   Grant/Award Number:B202304077077
CR Akhoundova D, 2022, CANCER CELL, V40, P920, DOI 10.1016/j.ccell.2022.08.011
   Anderson PM, 2014, PEDIATR BLOOD CANCER, V61, P238, DOI 10.1002/pbc.24686
   Bausch-Fluck D, 2018, P NATL ACAD SCI USA, V115, pE10988, DOI 10.1073/pnas.1808790115
   BENJAMINI Y, 1995, J R STAT SOC B, V57, P289, DOI 10.1111/j.2517-6161.1995.tb02031.x
   Bindea G, 2013, IMMUNITY, V39, P782, DOI 10.1016/j.immuni.2013.10.003
   Bousquet M, 2016, ANN ONCOL, V27, P738, DOI 10.1093/annonc/mdw009
   Chen Y, 2015, SCI TRANSL MED, V7, DOI 10.1126/scitranslmed.aad0295
   Chin CH, 2014, BMC SYST BIOL, V8, DOI 10.1186/1752-0509-8-S4-S11
   Chou TC, 2010, CANCER RES, V70, P440, DOI 10.1158/0008-5472.CAN-09-1947
   Chulanetra M, 2020, AM J CANCER RES, V10, P674
   Cui L., 2023, BRIEF BIOINFORM
   Curtin NJ, 2012, NAT REV CANCER, V12, P801, DOI 10.1038/nrc3399
   De Monte L, 2016, CANCER RES, V76, P1792, DOI 10.1158/0008-5472.CAN-15-1801-T
   Dey P, 2020, CANCER DISCOV, V10, P608, DOI 10.1158/2159-8290.CD-19-0297
   Eaton BR, 2021, PEDIATR BLOOD CANCER, V68, DOI 10.1002/pbc.28352
   Flynn RL, 2015, SCIENCE, V347, P273, DOI 10.1126/science.1257216
   Foissac S, 2007, NUCLEIC ACIDS RES, V35, pW297, DOI 10.1093/nar/gkm311
   Fu DH, 2021, J CLIN LAB ANAL, V35, DOI 10.1002/jcla.23653
   Gill J, 2021, NAT REV CLIN ONCOL, V18, P609, DOI 10.1038/s41571-021-00519-8
   Grignani G, 2015, LANCET ONCOL, V16, P98, DOI 10.1016/S1470-2045(14)71136-2
   Gu LA, 2022, MOL CANCER, V21, DOI 10.1186/s12943-022-01686-7
   Gu ZY, 2022, SCI TRANSL MED, V14, DOI 10.1126/scitranslmed.abo5987
   Gupte A, 2015, CLIN CANCER RES, V21, P3216, DOI 10.1158/1078-0432.CCR-14-3026
   Hattinger CM, 2021, CANCERS, V13, DOI 10.3390/cancers13122878
   Hess JF, 2020, BIOTECHNOL ADV, V41, DOI 10.1016/j.biotechadv.2020.107537
   Hoxhaj G, 2020, NAT REV CANCER, V20, P74, DOI 10.1038/s41568-019-0216-7
   Hu RF, 2021, NUCLEIC ACIDS RES, V49, pD552, DOI 10.1093/nar/gkaa945
   Jaaks P, 2022, NATURE, V603, P166, DOI 10.1038/s41586-022-04437-2
   Jewer M, 2012, J CELL COMMUN SIGNAL, V6, P233, DOI 10.1007/s12079-012-0179-x
   Jiang HS, 2014, BMC BIOINFORMATICS, V15, DOI 10.1186/1471-2105-15-182
   Jin HJ, 2021, NATURE, V595, P730, DOI 10.1038/s41586-021-03741-7
   Jurkin J, 2011, CELL CYCLE, V10, P406, DOI 10.4161/cc.10.3.14712
   Kim S, 2021, NUCLEIC ACIDS RES, V49, pD1388, DOI 10.1093/nar/gkaa971
   Kirtane K, 2021, J IMMUNOTHER CANCER, V9, DOI 10.1136/jitc-2021-002723
   Kleiner RE, 2015, NAT CHEM BIOL, V11, P807, DOI [10.1038/NCHEMBIO.1908, 10.1038/nchembio.1908]
   Kraan MC, 2000, RHEUMATOLOGY, V39, P43, DOI 10.1093/rheumatology/39.1.43
   Lambert SA, 2018, CELL, V172, P650, DOI 10.1016/j.cell.2018.01.029
   Le Cesne A, 2019, EUR J CANCER, V119, P151, DOI 10.1016/j.ejca.2019.07.018
   Le L, 2021, GLAND SURG, V10, P154, DOI 10.21037/gs-20-571
   Lehár J, 2009, NAT BIOTECHNOL, V27, P659, DOI 10.1038/nbt.1549
   Lei X, 2021, J EXP CLIN CANC RES, V40, DOI 10.1186/s13046-021-02009-2
   Li H, 2018, BIOINFORMATICS, V34, P3094, DOI 10.1093/bioinformatics/bty191
   Li YX, 2016, CSH PERSPECT MED, V6, DOI 10.1101/cshperspect.a026831
   Liebermeister W, 2014, P NATL ACAD SCI USA, V111, P8488, DOI 10.1073/pnas.1314810111
   Lin KT, 2019, BIOINFORMATICS, V35, P5048, DOI 10.1093/bioinformatics/btz438
   Liu Y, 2021, FRONT ONCOL, V11, DOI 10.3389/fonc.2021.709210
   Love MI, 2014, GENOME BIOL, V15, DOI 10.1186/s13059-014-0550-8
   Madda R, 2020, SCI REP-UK, V10, DOI 10.1038/s41598-019-56024-7
   Majzner RG, 2019, CLIN CANCER RES, V25, P2560, DOI 10.1158/1078-0432.CCR-18-0432
   Marchandet L, 2021, CANCERS, V13, DOI 10.3390/cancers13040683
   Massaiu I, 2021, INT J MOL SCI, V22, DOI 10.3390/ijms22126317
   Meazza C, 2020, EXPERT REV ANTICANC, V20, P415, DOI 10.1080/14737140.2020.1760848
   Medvedeva YA, 2015, DATABASE-OXFORD, DOI 10.1093/database/bav067
   Mei SL, 2017, NUCLEIC ACIDS RES, V45, pD658, DOI 10.1093/nar/gkw983
   Meltzer PS, 2021, NEW ENGL J MED, V385, P2066, DOI 10.1056/NEJMra2103423
   Moffat JG, 2014, NAT REV DRUG DISCOV, V13, P588, DOI 10.1038/nrd4366
   Nelson JD, 2006, NAT PROTOC, V1, P179, DOI 10.1038/nprot.2006.27
   Nguyen Aurelia, 2013, Cancers (Basel), V5, P662, DOI 10.3390/cancers5020662
   Parrales A, 2018, PLOS ONE, V13, DOI 10.1371/journal.pone.0194224
   Petrich A, 2016, LEUKEMIA LYMPHOMA, V57, P1755, DOI 10.3109/10428194.2016.1160082
   Plana D, 2022, CANCER DISCOV, V12, P606, DOI 10.1158/2159-8290.CD-21-0212
   Qu Hao, 2022, Dis Markers, V2022, P4433270, DOI 10.1155/2022/4433270
   Sayles LC, 2019, CANCER DISCOV, V9, P46, DOI 10.1158/2159-8290.CD-17-1152
   Schmidt O, 2021, J EXP CLIN CANC RES, V40, DOI 10.1186/s13046-021-02125-z
   Seto E, 2014, CSH PERSPECT BIOL, V6, DOI 10.1101/cshperspect.a018713
   Shah S, 2019, SEMIN CANCER BIOL, V54, P29, DOI 10.1016/j.semcancer.2018.03.005
   Sica V, 2020, INT J CANCER, V146, P10, DOI 10.1002/ijc.32616
   Steele CD, 2022, NATURE, V606, P984, DOI 10.1038/s41586-022-04738-6
   Suehara Y, 2019, CLIN CANCER RES, V25, P6346, DOI 10.1158/1078-0432.CCR-18-4032
   Sun RQ, 2019, EBIOMEDICINE, V47, P142, DOI 10.1016/j.ebiom.2019.08.062
   Tang WW, 2020, SIGNAL TRANSDUCT TAR, V5, DOI 10.1038/s41392-020-0187-x
   Tharkar-Promod S, 2018, LEUKEMIA, V32, P49, DOI 10.1038/leu.2017.174
   Ule J, 2019, MOL CELL, V76, P329, DOI 10.1016/j.molcel.2019.09.017
   Vitfell-Rasmussen Joanna, 2016, Sarcoma, V2016, P2090271, DOI 10.1155/2016/2090271
   Vizcaíno C, 2015, PHARMACOL THERAPEUT, V152, P111, DOI 10.1016/j.pharmthera.2015.05.008
   Wang H., 2021, P NATL ACAD SCI US, V118
   Wang QG, 2018, SCI DATA, V5, DOI 10.1038/sdata.2018.61
   Wang WM, 2020, MOL CELL, V80, P384, DOI 10.1016/j.molcel.2020.09.006
   Wang YT, 2019, J EXP CLIN CANC RES, V38, DOI 10.1186/s13046-019-1147-6
   Weinstein JN, 2013, NAT GENET, V45, P1113, DOI 10.1038/ng.2764
   Wishart DS, 2018, NUCLEIC ACIDS RES, V46, pD1074, DOI 10.1093/nar/gkx1037
   Yang WB, 2020, NEURO-ONCOLOGY, V22, P1439, DOI 10.1093/neuonc/noaa103
   Yoshihara K, 2013, NAT COMMUN, V4, DOI 10.1038/ncomms3612
   Yoshimi A, 2019, NATURE, V574, P273, DOI 10.1038/s41586-019-1618-0
   Yu DH, 2017, BMC BIOINFORMATICS, V18, DOI 10.1186/s12859-017-1576-1
   Zhang J, 2015, CLIN CHIM ACTA, V444, P182, DOI 10.1016/j.cca.2014.12.041
   Zhang YJ, 2019, ONCOGENE, V38, P6678, DOI 10.1038/s41388-019-0910-7
   Zhao W, 2014, J BIOMOL SCREEN, V19, P817, DOI 10.1177/1087057114521867
   Zhao ZJ, 2020, SCI CHINA LIFE SCI, V63, P180, DOI 10.1007/s11427-019-9665-8
   Zhou Y, 2020, NAT COMMUN, V11, DOI 10.1038/s41467-020-20059-6
NR 90
TC 0
Z9 0
U1 11
U2 11
PU WILEY
PI HOBOKEN
PA 111 RIVER ST, HOBOKEN 07030-5774, NJ USA
EI 2688-2663
J9 MEDCOMM
JI MedComm
PD AUG
PY 2023
VL 4
IS 4
AR e317
DI 10.1002/mco2.317
PG 23
WC Medicine, Research & Experimental
WE Emerging Sources Citation Index (ESCI)
SC Research & Experimental Medicine
GA M6VV3
UT WOS:001031582900001
PM 37457661
OA gold, Green Published
DA 2024-01-03
ER

PT J
AU Wei, Z
   Zheng, D
   Pi, WF
   Qiu, YL
   Xia, KZ
   Guo, WC
AF Wei, Zhun
   Zheng, Di
   Pi, Wenfeng
   Qiu, Yonglong
   Xia, Kezhou
   Guo, Weichun
TI Isoquercitrin restrains the proliferation and promotes apoptosis of
   human osteosarcoma cells by inhibiting the Wnt/β-catenin pathway
SO JOURNAL OF BONE ONCOLOGY
LA English
DT Article
DE Osteosarcoma; Apoptosis; Proliferation isoquercitrin; -catenin signaling
   pathway
ID IN-VITRO; CANCER; PROGRESSION; VIVO
AB Currently, chemotherapeutic drugs are widely used for the treatment of osteosarcoma. However, many of these drugs exhibit shortcomings such as poor efficacy, high toxicity, and tolerance. Isoquercitrin (ISO) is a traditional Chinese medicine that has been proved to exert good therapeutic effects on various tumors; however, its role in osteosarcoma has not been reported. Here, we observed that ISO exerted a marked inhibitory effect on the occurrence and development of osteosarcoma in a time-and dose-dependent manner. First, we determined that ISO significantly inhibited proliferation, induced EMT-related migration and invasion and induced apoptosis of osteosarcoma cells in vitro. Concurrently, we also observed that both beta-catenin and its downstream genes (c-Myc, CyclinD1, and Survivin) were significantly down-regulated. To verify if the anti-tumor effect of ISO was related to the Wnt/beta-catenin signaling pathway, we altered the protein expression level of beta-catenin using recombinant lentivirus, then we observed that the effects of ISO on the proliferation, metastasis, and apoptosis of osteosar-coma cells were significantly reversed. Additionally, we used a nude mouse xenograft model and observed that ISO significantly inhibited the growth of osteosarcoma and improved the survival rate of the animal models. In conclusion, this study demonstrates that ISO can exert anti-tumor effects in part by inhibiting the Wnt/beta-catenin signaling pathway, thus providing a new potential therapeutic strategy for the treatment of osteosarcoma.
C1 [Wei, Zhun; Zheng, Di; Qiu, Yonglong; Xia, Kezhou; Guo, Weichun] Wuhan Univ, Renmin Hosp, Dept Orthopaed, 238 Jiefang Rd, Wuhan 430060, Hubei, Peoples R China.
   [Pi, Wenfeng] Chinese Tradit Med Daye Hosp, Dept Orthopaed, Daye 435100, Hubei, Peoples R China.
C3 Wuhan University
RP Xia, KZ; Guo, WC (corresponding author), Wuhan Univ, Renmin Hosp, Dept Orthopaed, 238 Jiefang Rd, Wuhan 430060, Hubei, Peoples R China.
EM xiakz0617@163.com; guoweichun@aliyun.com
FU Science and Technology Major Project of Hubei Province [2020BCB058];
   National Natural Science Foundation of China [81341078]
FX Funding This study was funded by grants from Science and Technology
   Major Project of Hubei Province (No. 2020BCB058) and National Natural
   Science Foundation of China (No. 81341078) .
CR Amado NG, 2014, J BIOL CHEM, V289, P35456, DOI 10.1074/jbc.M114.621599
   Bielack S.S., J CLIN ONCOL
   Cao YF, 2017, EUR J PHARMACOL, V794, P77, DOI 10.1016/j.ejphar.2016.11.016
   Chen CL, 2021, CANCER LETT, V500, P1, DOI 10.1016/j.canlet.2020.12.024
   Chen F, 2016, ONCOL REP, V36, P165, DOI 10.3892/or.2016.4794
   Clevers H, 2012, CELL, V149, P1192, DOI 10.1016/j.cell.2012.05.012
   Doumpas N, 2019, EMBO J, V38, DOI 10.15252/embj.201798873
   Hsiao WLW, 2010, PLANTA MED, V76, P1118, DOI 10.1055/s-0030-1250186
   Huang GH, 2014, ONCOL REP, V31, P2377, DOI 10.3892/or.2014.3099
   Huang P, 2019, PHARMACOL THERAPEUT, V196, P79, DOI 10.1016/j.pharmthera.2018.11.008
   Isakoff MS, 2015, J CLIN ONCOL, V33, P3029, DOI 10.1200/JCO.2014.59.4895
   Li WF, 2019, MAT SCI ENG C-MATER, V98, P685, DOI 10.1016/j.msec.2019.01.025
   Liu LB, 2021, INT J MOL MED, V48, DOI 10.3892/ijmm.2021.4955
   Lwin ST, 2017, MOL CANCER, V16, DOI 10.1186/s12943-017-0616-9
   Mladenov E, 2016, SEMIN CANCER BIOL, V37-38, P51, DOI 10.1016/j.semcancer.2016.03.003
   Morandi F, 2021, NUTRIENTS, V13, DOI 10.3390/nu13072178
   Pastushenko I, 2019, TRENDS CELL BIOL, V29, P212, DOI 10.1016/j.tcb.2018.12.001
   Rankin EB, 2016, SCIENCE, V352, P175, DOI 10.1126/science.aaf4405
   Rosenbluh J, 2014, TRENDS PHARMACOL SCI, V35, P103, DOI 10.1016/j.tips.2013.11.007
   Shi YG, 2002, MOL CELL, V9, P459, DOI 10.1016/S1097-2765(02)00482-3
   Shui LY, 2020, AGING-US, V12, P24318, DOI 10.18632/aging.202237
   Singh R, 2019, NAT REV MOL CELL BIO, V20, P175, DOI 10.1038/s41580-018-0089-8
   Wang Z, 2021, MED RES REV, V41, P2109, DOI 10.1002/med.21787
   Wu P, 2017, FOOD FUNCT, V8, P3707, DOI 10.1039/c7fo00778g
   Xia GS, 2018, CELL ADHES MIGR, V12, P464, DOI 10.1080/19336918.2018.1473664
   Xiao X, 2018, J EXP CLIN CANC RES, V37, DOI 10.1186/s13046-018-0880-6
   Xie T, 2016, INT J ONCOL, V48, P2098, DOI 10.3892/ijo.2016.3416
   Yang B, 2002, KIDNEY INT, V62, P1301, DOI 10.1111/j.1523-1755.2002.kid587.x
   Yao Q, 2018, TRENDS PHARMACOL SCI, V39, P766, DOI 10.1016/j.tips.2018.06.003
   Yu L, 2021, FRONT PHARMACOL, V12, DOI 10.3389/fphar.2021.770846
   Yu L, 2016, ONCOTARGET, V7, P33055, DOI 10.18632/oncotarget.8849
   Zhang P, 2021, BMC CANCER, V21, DOI 10.1186/s12885-021-09011-z
   Zhang Y, 2020, J HEMATOL ONCOL, V13, DOI 10.1186/s13045-020-00990-3
   Zhou ZF, 2019, BIOMATER SCI-UK, V7, P5044, DOI 10.1039/c9bm00953a
NR 34
TC 3
Z9 3
U1 5
U2 9
PU ELSEVIER
PI AMSTERDAM
PA RADARWEG 29, 1043 NX AMSTERDAM, NETHERLANDS
EI 2212-1374
J9 J BONE ONCOL
JI J. Bone Oncol.
PD FEB
PY 2023
VL 38
AR 100468
DI 10.1016/j.jbo.2023.100468
EA JAN 2023
PG 13
WC Oncology
WE Science Citation Index Expanded (SCI-EXPANDED)
SC Oncology
GA E3NW9
UT WOS:000974654000001
PM 36685044
OA gold, Green Published
DA 2024-01-03
ER

PT J
AU Yuan, BS
   Shi, KX
   Zha, JM
   Cai, YJ
   Gu, Y
   Huang, K
   Yue, WC
   Zhai, QC
   Ding, N
   Ren, WY
   He, WQ
   Xu, Y
   Wang, T
AF Yuan, Baoshi
   Shi, Kexin
   Zha, Juanmin
   Cai, Yujia
   Gu, Yue
   Huang, Kai
   Yue, Wenchang
   Zhai, Qiaocheng
   Ding, Ning
   Ren, Wenyan
   He, Weiqi
   Xu, Ying
   Wang, Tao
TI Nuclear receptor modulators inhibit osteosarcoma cell proliferation and
   tumour growth by regulating the mTOR signaling pathway
SO CELL DEATH & DISEASE
LA English
DT Article
ID PROSTATE-CANCER CELLS; PPAR-GAMMA; RETINOIC ACID; METABOLISM;
   IDENTIFICATION; ACTIVATION; VULNERABILITY; PROGRESSION; APOPTOSIS;
   MELANOMA
AB Osteosarcoma is the most common primary malignant bone tumour in children and adolescents. Chemoresistance leads to poor responses to conventional therapy in patients with osteosarcoma. The discovery of novel effective therapeutic targets and drugs is still the main focus of osteosarcoma research. Nuclear receptors (NRs) have shown substantial promise as novel therapeutic targets for various cancers. In the present study, we performed a drug screen using 29 chemicals that specifically target 17 NRs in several different human osteosarcoma and osteoblast cell lines. The retinoic acid receptor beta (RARb) antagonist LE135, peroxisome proliferator activated receptor gamma (PPARg) antagonist T0070907, liver X receptor (LXR) agonist T0901317 and Rev-Erba agonist SR9011 significantly inhibited the proliferation of malignant osteosarcoma cells (U2OS, HOS-MNNG and Saos-2 cells) but did not inhibit the growth of normal osteoblasts. The effects of these NR modulators on osteosarcoma cells occurred in a dose-dependent manner and were not observed in NR-knockout osteosarcoma cells. These NR modulators also significantly inhibited osteosarcoma growth in vivo and enhanced the antitumour effect of doxorubicin (DOX). Transcriptomic and immunoblotting results showed that these NR modulators may inhibit the growth of osteosarcoma cells by regulating the PI3K/AKT/mTOR and ERK/mTOR pathways. DDIT4, which blocks mTOR activation, was identified as one of the common downstream target genes of these NRs. DDIT4 knockout significantly attenuated the inhibitory effects of these NR modulators on osteosarcoma cell growth. Together, our results revealed that modulators of RARb, PPARg, LXRs and Rev-Erba inhibit osteosarcoma growth both in vitro and in vivo through the mTOR signaling pathway, suggesting that treatment with these NR modulators is a novel potential therapeutic strategy.
C1 [Yuan, Baoshi; Shi, Kexin; Cai, Yujia; Gu, Yue; Huang, Kai; Ding, Ning; Ren, Wenyan; He, Weiqi; Xu, Ying; Wang, Tao] Soochow Univ, Cambridge Su Genom Resource Ctr, Suzhou Med Coll, Suzhou 215123, Jiangsu, Peoples R China.
   [Shi, Kexin] Zhejiang Univ, Life Sci Inst, Innovat Ctr Cell Signaling Network, Minist Educ Key,Lab Biosyst Homeostasis & Protect, Hangzhou 310030, Zhejiang, Peoples R China.
   [Zha, Juanmin] Soochow Univ, Affiliated Hosp 1, Dept Oncol, Suzhou 215006, Jiangsu, Peoples R China.
   [Yue, Wenchang] Soochow Univ, Affiliated Hosp 1, Dept Urol, Suzhou 215006, Jiangsu, Peoples R China.
   [Zhai, Qiaocheng] Soochow Univ, Affiliated Hosp 2, Dept Orthopaed, Suzhou 215004, Jiangsu, Peoples R China.
C3 Soochow University - China; Zhejiang University; Soochow University -
   China; Soochow University - China; Soochow University - China
RP Xu, Y; Wang, T (corresponding author), Soochow Univ, Cambridge Su Genom Resource Ctr, Suzhou Med Coll, Suzhou 215123, Jiangsu, Peoples R China.
EM yingxu@suda.edu.cn; wangtao36@suda.edu.cn
RI He, Weiqi/L-2502-2019; Yue, Wenchang/IAQ-2792-2023; Gu,
   Yue/JUF-7294-2023; Zhai, Qiaocheng/GPK-2200-2022; Xu, Ying/A-3009-2013
OI He, Weiqi/0000-0003-3137-8420; Zhai, Qiaocheng/0000-0003-4532-9427; ,
   Yue/0009-0009-4233-896X; Zha, Juanmin/0000-0002-1653-0845; Xu,
   Ying/0000-0002-6689-7768
FU National Natural Science Foundation of China [31601022]; National Key
   R&D Program of China [2018YFA0801104]; Livelihood and Technology Program
   of Suzhou City [N324560122]
FX We are very grateful to Dr. Eric Zhang for providing the U2OS cells.
   This work was supported by the grants from National Natural Science
   Foundation of China (31601022), National Key R & D Program of China
   (2018YFA0801104), and The Livelihood and Technology Program of Suzhou
   City (N324560122).
CR Adamopoulos C, 2016, EXP BIOL MED, V241, P1296, DOI 10.1177/1535370216648806
   Barroca V, 2022, LEUKEMIA, V36, P2140, DOI 10.1038/s41375-022-01609-x
   Brufsky AM, 2018, ONCOLOGIST, V23, P528, DOI 10.1634/theoncologist.2017-0423
   Brugarolas J, 2004, GENE DEV, V18, P2893, DOI 10.1101/gad.1256804
   Carbó JM, 2021, CANCER RES, V81, P968, DOI 10.1158/0008-5472.CAN-19-3360
   Casali PG, 2018, ANN ONCOL, V29, P79, DOI 10.1093/annonc/mdy310
   Chandhanayingyong Chandhanarat, 2012, Sarcoma, V2012, P404810, DOI 10.1155/2012/404810
   Chang YW, 2013, CELL PHYSIOL BIOCHEM, V32, P180, DOI 10.1159/000350134
   Chuu CP, 2006, CANCER RES, V66, P6482, DOI 10.1158/0008-5472.CAN-06-0632
   Dahl C, 2019, METHODS MOL BIOL, V2019, P171, DOI 10.1007/978-1-4939-9585-1_12
   Derangère V, 2014, CELL DEATH DIFFER, V21, P1914, DOI 10.1038/cdd.2014.117
   Dong Z, 2016, CELL DEATH DIFFER, V23, P1602, DOI 10.1038/cdd.2016.47
   Dong Z, 2019, CANCER DISCOV, V9, P1556, DOI 10.1158/2159-8290.CD-19-0215
   Forootan FS, 2016, ONCOTARGET, V7, P9323, DOI 10.18632/oncotarget.6975
   Fu LN, 2003, NAT REV CANCER, V3, P350, DOI 10.1038/nrc1072
   Fukuchi J, 2004, CANCER RES, V64, P7686, DOI 10.1158/0008-5472.CAN-04-2332
   Geng SJ, 2022, CELL DEATH DIS, V13, DOI 10.1038/s41419-022-04965-9
   Gill J, 2021, NAT REV CLIN ONCOL, V18, P609, DOI 10.1038/s41571-021-00519-8
   Gong BC, 2021, FRONT ONCOL, V11, DOI 10.3389/fonc.2021.686898
   Gupte A, 2015, CLIN CANCER RES, V21, P3216, DOI 10.1158/1078-0432.CCR-14-3026
   Hobbs RM, 2010, CELL, V142, P468, DOI 10.1016/j.cell.2010.06.041
   Horak P, 2010, P NATL ACAD SCI USA, V107, P4675, DOI 10.1073/pnas.0907705107
   Huang J, 2012, CANCER RES, V72, P230, DOI 10.1158/0008-5472.CAN-11-2001
   Isakoff MS, 2015, J CLIN ONCOL, V33, P3029, DOI 10.1200/JCO.2014.59.4895
   Jimi S, 1998, ONCOL RES, V10, P7
   Kansara M, 2014, NAT REV CANCER, V14, P722, DOI 10.1038/nrc3838
   Kesanakurti D, 2017, ONCOGENE, V36, P5309, DOI 10.1038/onc.2016.261
   Khanna C, 2004, NAT MED, V10, P182, DOI 10.1038/nm982
   Kon N, 2021, GENE DEV, V35, DOI 10.1101/gad.348236.121
   Kourtidis A, 2009, BREAST CANCER RES, V11, DOI 10.1186/bcr2240
   Kresse SH, 2012, PLOS ONE, V7, DOI 10.1371/journal.pone.0048262
   Kuijjer ML, 2012, GENE CHROMOSOME CANC, V51, P696, DOI 10.1002/gcc.21956
   Lee JJ, 2012, ONCOGENE, V31, P3818, DOI 10.1038/onc.2011.543
   León NY, 2021, HUM GENET, V140, P1625, DOI 10.1007/s00439-021-02361-5
   Li Y, 1999, J BIOL CHEM, V274, P15360, DOI 10.1074/jbc.274.22.15360
   Li Y, 2020, HEPATOLOGY, V72, P1682, DOI 10.1002/hep.31196
   Luo P, 2010, ONCOGENE, V29, P2772, DOI 10.1038/onc.2010.50
   Miao ZF, 2021, GASTROENTEROLOGY, V160, P260, DOI 10.1053/j.gastro.2020.09.016
   Mirabello L, 2009, CANCER-AM CANCER SOC, V115, P1531, DOI 10.1002/cncr.24121
   Moriarity BS, 2015, NAT GENET, V47, P615, DOI 10.1038/ng.3293
   Overholtzer M, 2003, P NATL ACAD SCI USA, V100, P11547, DOI 10.1073/pnas.1934852100
   Pan Z, 2022, ONCOGENESIS, V11, DOI 10.1038/s41389-022-00390-x
   Patitucci C, 2017, J CLIN INVEST, V127, P1873, DOI 10.1172/JCI90327
   Pencheva N, 2014, CELL, V156, P986, DOI 10.1016/j.cell.2014.01.038
   Perry JA, 2014, P NATL ACAD SCI USA, V111, pE5564, DOI 10.1073/pnas.1419260111
   Pommier AJC, 2010, ONCOGENE, V29, P2712, DOI 10.1038/onc.2010.30
   Preitner N, 2002, CELL, V110, P251, DOI 10.1016/S0092-8674(02)00825-5
   Qiao SX, 2020, GENE DEV, V34, P751, DOI 10.1101/gad.335166.119
   Rathore R, 2021, CELL REP, V34, DOI 10.1016/j.celrep.2020.108678
   REV-ERB, 2018, CANCER DISCOV, V8, P261
   Sadikovic B, 2009, HUM MOL GENET, V18, P1962, DOI 10.1093/hmg/ddp117
   Schaefer KL, 2005, CANCER RES, V65, P2251, DOI 10.1158/0008-5472.CAN-04-3037
   Scheiermann C, 2013, NAT REV IMMUNOL, V13, P190, DOI 10.1038/nri3386
   Shorning BY, 2020, INT J MOL SCI, V21, DOI 10.3390/ijms21124507
   Sobecki M, 2017, CANCER RES, V77, P2722, DOI 10.1158/0008-5472.CAN-16-0707
   Solt LA, 2012, NATURE, V485, P62, DOI 10.1038/nature11030
   Sulli G, 2018, NATURE, V553, P351, DOI 10.1038/nature25170
   Tsai HC, 2019, AGING-US, V11, P9767, DOI 10.18632/aging.102423
   Wang T, 2016, CELL DEATH DIS, V7, DOI 10.1038/cddis.2016.9
   Wang X, 2013, ONCOGENE, V32, P5512, DOI 10.1038/onc.2013.217
   Wenes M, 2016, CELL METAB, V24, P701, DOI 10.1016/j.cmet.2016.09.008
   Yang ZN, 2021, TRENDS CANCER, V7, P541, DOI 10.1016/j.trecan.2020.11.007
   Youssef J, 2011, BRIT J PHARMACOL, V164, P68, DOI 10.1111/j.1476-5381.2011.01383.x
   Yun SH, 2018, PPAR RES, V2018, DOI 10.1155/2018/6727421
   Zeyen L, 2022, INT J MOL SCI, V23, DOI 10.3390/ijms23063322
   Zhang J, 2015, CLIN CHIM ACTA, V444, P182, DOI 10.1016/j.cca.2014.12.041
   Zhao LJ, 2019, ENDOCR REV, V40, P1207, DOI 10.1210/er.2018-00222
   Zhao X, 2014, EMBO REP, V15, P518, DOI 10.1002/embr.201338271
   Zou YK, 2019, CANCER DISCOV, V9, P1720, DOI 10.1158/2159-8290.CD-19-0270
NR 69
TC 1
Z9 1
U1 8
U2 13
PU SPRINGERNATURE
PI LONDON
PA CAMPUS, 4 CRINAN ST, LONDON, N1 9XW, ENGLAND
SN 2041-4889
J9 CELL DEATH DIS
JI Cell Death Dis.
PD JAN 21
PY 2023
VL 14
IS 1
AR 51
DI 10.1038/s41419-022-05545-7
PG 12
WC Cell Biology
WE Science Citation Index Expanded (SCI-EXPANDED)
SC Cell Biology
GA 8H8DG
UT WOS:000921258600001
PM 36681687
OA gold, Green Published
DA 2024-01-03
ER

PT J
AU Brugnoli, B
   Mariano, A
   Simonis, B
   Bombelli, C
   Sennato, S
   Piozzi, A
   Taresco, V
   Chauhan, VM
   Howdle, SM
   d'Abusco, AS
   Francolini, I
AF Brugnoli, Benedetta
   Mariano, Alessia
   Simonis, Beatrice
   Bombelli, Cecilia
   Sennato, Simona
   Piozzi, Antonella
   Taresco, Vincenzo
   Chauhan, Veeren M.
   Howdle, Steven M.
   d'Abusco, Anna Scotto
   Francolini, Iolanda
TI Self-assembled chitosan-sodium usnate drug delivery nanosystems:
   Synthesis, characterization, stability studies, in vitro cytotoxicity
   and in vivo biocompatibility against 143 B cells
SO CARBOHYDRATE POLYMER TECHNOLOGIES AND APPLICATIONS
LA English
DT Article
DE Chitosan nanoparticles; Nano-particle drug delivery systems;
   Caenorhabditis elegans nematodes; Sodium usnate; 143B cells Maspin
   stimulation; Osteosarcoma
ID USNIC ACID; NANOPARTICLES; ANTICANCER; RELEASE; CANCER; OSTEOSARCOMA;
   MASPIN; WATER
AB Polymers are among the most studied materials as drug carriers, due to their tunable chemical structure and ability to self-assemble to give different types of nanostructures. In this study, chitosan (CS) nanoparticles (NPs) were investigated as carriers for the anticancer drug sodium usnate (NaU) for the treatment of osteosarcoma (OS), which is the most prevalent primary malignant bone sarcoma in pediatric and adolescent patients. CS nano-assembling was induced by electrostatic interactions with the drug and the anionic cross-linker tripolyphosphate, thus obtaining stable nanosystems and a high drug encapsulation efficiency. Importantly, a reduction in NaU hepatotoxicity when encapsulated in CS NPs compared to free NaU was evidenced, suggesting that CS may have a protective role against liver damage. Unfortunately, NaU encapsulation also reduced drug toxicity versus osteosarcoma 143B cells compared to free NaU. Nevertheless, NaU-loaded CS NPs (0.312 mg/mL) were found to decrease 143B cells viability after 48 h and 72 h treatment without being hepatotoxic. Interestingly, this system also stimulated in 143B cells Maspin production, an agent known for its tumor suppressor properties. Relevant synergistic activity between CS and NaU in promoting Maspin stimulation was found. That suggests the potential of the systems to reduce invasiveness of OS cancer.
C1 [Brugnoli, Benedetta; Simonis, Beatrice; Piozzi, Antonella; Francolini, Iolanda] Sapienza Univ Rome, Dept Chem, I-00185 Rome, Italy.
   [Mariano, Alessia; d'Abusco, Anna Scotto] Sapienza Univ Rome, Dept Biochem Sci, Ple A Moro 5, I-00185 Rome, Italy.
   [Simonis, Beatrice; Bombelli, Cecilia] Sapienza Univ, Off Rome React Mech 2, Inst Biol Syst ISB, CNR,Chem Dept, Rome, Italy.
   [Sennato, Simona] Sapienza Univ, CNR, Inst Complex Syst ISC, Rome, Italy.
   [Sennato, Simona] Sapienza, Rome, Italy.
   [Sennato, Simona] Sapienza Univ, Dept Phys, Rome, Italy.
   [Taresco, Vincenzo; Howdle, Steven M.] Univ Nottingham, Dept Chem, Nottingham NG7 2RD, England.
   [Chauhan, Veeren M.] Univ Nottingham, Sch Pharm, Boots Sci Bldg, Nottingham NG7 2RD, England.
C3 Sapienza University Rome; Sapienza University Rome; Consiglio Nazionale
   delle Ricerche (CNR); Istituto per i Sistemi Biologici (ISB-CNR);
   Sapienza University Rome; Sapienza University Rome; Consiglio Nazionale
   delle Ricerche (CNR); Istituto dei Sistemi Complessi (ISC-CNR); Sapienza
   University Rome; University of Nottingham; University of Nottingham
RP Francolini, I (corresponding author), Sapienza Univ Rome, Dept Chem, I-00185 Rome, Italy.; d'Abusco, AS (corresponding author), Sapienza Univ Rome, Dept Biochem Sci, Ple A Moro 5, I-00185 Rome, Italy.
EM anna.scottodabusco@uniroma1.it; iolanda.francolini@uniroma1.it
RI Bombelli, Cecilia/C-6722-2015
OI Bombelli, Cecilia/0000-0003-0877-0504; BRUGNOLI,
   BENEDETTA/0000-0002-9419-2829; Taresco, Vincenzo/0000-0003-4476-8233;
   MARIANO, ALESSIA/0000-0002-9569-8952; scotto d'abusco,
   anna/0000-0002-3323-6015
FU Sapienza University of Roma [RP12117A5C501A93]; University of Nottingham
FX This work was supported by the Sapienza University of Roma (Project n.
   RP12117A5C501A93). VT and VMC would like to thank the University of
   Nottingham for their Nottingham Research Fellowship.
CR Abedian Z, 2019, CASP J INTERN MED, V10, P439, DOI 10.22088/cjim.10.4.439
   Adepu S, 2021, MOLECULES, V26, DOI 10.3390/molecules26195905
   Ahmad MZ, 2022, INT J POLYM MATER PO, V71, P602, DOI 10.1080/00914037.2020.1869737
   Ai JW, 2017, RSC ADV, V7, P15971, DOI 10.1039/c6ra21648j
   Al-Natour M, 2020, ACS MACRO LETT, V9, P431, DOI 10.1021/acsmacrolett.9b01014
   Araújo AAS, 2015, NAT PROD RES, V29, P2167, DOI 10.1080/14786419.2015.1007455
   Barani M, 2021, BIOSENSORS-BASEL, V11, DOI 10.3390/bios11020055
   Battista S, 2022, ACS APPL NANO MATER, V5, P6140, DOI 10.1021/acsanm.1c04365
   Bhumkar DR, 2006, AAPS PHARMSCITECH, V7, DOI 10.1208/pt070250
   Bodenstine TM, 2012, CANCER METAST REV, V31, P529, DOI 10.1007/s10555-012-9361-0
   Bolhassani A, 2014, HUM VACC IMMUNOTHER, V10, P321, DOI 10.4161/hv.26796
   Bowman K, 2006, INT J NANOMED, V1, P117, DOI 10.2147/nano.2006.1.2.117
   Cautela J, 2020, ACS NANO, V14, P15748, DOI 10.1021/acsnano.0c06764
   Chauhan VM, 2013, ACS NANO, V7, P5577, DOI 10.1021/nn401856u
   Chen CL, 2023, APL BIOENG, V7, DOI 10.1063/5.0137026
   Chen EI, 2006, IUBMB LIFE, V58, P25, DOI 10.1080/15216540500531721
   Santos NPD, 2006, EUR J PHARM BIOPHARM, V64, P154, DOI 10.1016/j.ejpb.2006.05.018
   Dana PM, 2021, INT J BIOL MACROMOL, V169, P321, DOI 10.1016/j.ijbiomac.2020.12.058
   Dimiou S, 2023, MOL PHARMACEUT, V20, P1138, DOI 10.1021/acs.molpharmaceut.2c00855
   Dou TY, 2019, INT J BIOL MACROMOL, V138, P791, DOI 10.1016/j.ijbiomac.2019.07.168
   DSouza S., 2014, Adv. Pharm, V20, DOI [DOI 10.1155/2014/304757, 10.1155/2014/304757]
   Du GQ, 2022, ANGEW CHEM INT EDIT, V61, DOI 10.1002/anie.202113279
   Nguyen DD, 2022, CHEM ENG J, V435, DOI 10.1016/j.cej.2022.134970
   Dyawanapelly S, 2016, DRUG DELIV TRANSL RE, V6, P365, DOI 10.1007/s13346-016-0295-x
   Francolini I, 2004, ANTIMICROB AGENTS CH, V48, P4360, DOI 10.1128/AAC.48.11.4360-4365.2004
   Francolini I, 2019, COLLOID SURFACE B, V181, P632, DOI 10.1016/j.colsurfb.2019.05.056
   Francolini I, 2019, MATERIALS, V12, DOI 10.3390/ma12071142
   Francolini I, 2013, INT J MOL SCI, V14, P7356, DOI 10.3390/ijms14047356
   Grumezescu AM, 2013, J NANOPART RES, V15, DOI 10.1007/s11051-013-1766-3
   Hare JI, 2017, ADV DRUG DELIVER REV, V108, P25, DOI 10.1016/j.addr.2016.04.025
   Ingólfsdóttir K, 2002, PHYTOCHEMISTRY, V61, P729, DOI 10.1016/S0031-9422(02)00383-7
   Isakoff MS, 2015, J CLIN ONCOL, V33, P3029, DOI 10.1200/JCO.2014.59.4895
   Jacob PL, 2021, POLYMER, V228, DOI 10.1016/j.polymer.2021.123912
   Jin JQ, 2013, J SOLUTION CHEM, V42, P1018, DOI 10.1007/s10953-013-0010-1
   Kalaydina RV, 2018, INT J NANOMED, V13, P4727, DOI 10.2147/IJN.S168053
   Kansara M, 2014, NAT REV CANCER, V14, P722, DOI 10.1038/nrc3838
   Khan F, 2020, MAR DRUGS, V18, DOI 10.3390/md18050270
   KOPPEL DE, 1972, J CHEM PHYS, V57, P4814, DOI 10.1063/1.1678153
   Körpe DA, 2014, J NANOPART RES, V16, DOI 10.1007/s11051-014-2754-y
   Krajka-Kuzniak V, 2021, MOL CELL BIOCHEM, V476, P2539, DOI 10.1007/s11010-021-04092-7
   Kumar S, 2009, INT J BIOL MACROMOL, V45, P330, DOI 10.1016/j.ijbiomac.2009.08.002
   Kwong SP, 2020, ENVIRON TOXICOL PHAR, V80, DOI 10.1016/j.etap.2020.103493
   Lawson C. L., 1974, Solving Least Squares Problems, DOI [10.1007/978-1-4612-3468-5_5, DOI 10.1007/978-1-4612-3468-5_5]
   Li SL, 2017, BIOMED PHARMACOTHER, V90, P872, DOI 10.1016/j.biopha.2017.04.004
   Li SZ, 2023, J CANCER RES CLIN, V149, P6785, DOI 10.1007/s00432-023-04614-4
   Lilienthal I, 2020, INT J MOL SCI, V21, DOI 10.3390/ijms21186885
   Lira MCB, 2009, J LIPOSOME RES, V19, P49, DOI 10.1080/08982100802564628
   Luzina OA, 2018, EXPERT OPIN THER PAT, V28, P477, DOI 10.1080/13543776.2018.1472239
   Machowska M, 2014, BMC CANCER, V14, DOI 10.1186/1471-2407-14-142
   Martinelli A, 2014, EUR J PHARM BIOPHARM, V88, P415, DOI 10.1016/j.ejpb.2014.06.002
   Meng QY, 2022, CARBOHYD POLYM, V279, DOI 10.1016/j.carbpol.2021.119013
   Modi S, 2013, MOL PHARMACEUT, V10, P3076, DOI 10.1021/mp400154a
   Mohammed MA, 2017, PHARMACEUTICS, V9, DOI 10.3390/pharmaceutics9040053
   Nguyen DD, 2023, CHEM ENG J, V451, DOI 10.1016/j.cej.2022.138620
   Oh E, 2022, SCI REP-UK, V12, DOI 10.1038/s41598-022-17506-3
   Pedroso-Santana S, 2020, POLYM INT, V69, P443, DOI 10.1002/pi.5970
   Popovici V, 2022, PHARMACEUTICS, V14, DOI 10.3390/pharmaceutics14091808
   Pyrczak-Felczykowska A, 2022, INT J MOL SCI, V23, DOI 10.3390/ijms23031802
   Rasool M, 2022, BIOENGINEERED, V13, P759, DOI 10.1080/21655979.2021.2012907
   Rauschenbach M, 2020, MACROMOL RAPID COMM, V41, DOI 10.1002/marc.202000190
   RITGER P L, 1987, Journal of Controlled Release, V5, P23, DOI 10.1016/0168-3659(87)90034-4
   Guadarrama-Escobar OR, 2023, INT J MOL SCI, V24, DOI 10.3390/ijms24054289
   Sharma M, 2019, INT J BIOL MACROMOL, V135, P246, DOI 10.1016/j.ijbiomac.2019.05.162
   Sheng JY, 2015, ACS APPL MATER INTER, V7, P15430, DOI 10.1021/acsami.5b03555
   Siepmann J, 2011, INT J PHARMACEUT, V418, P6, DOI 10.1016/j.ijpharm.2011.03.051
   Silvestro I, 2021, CARBOHYD POLYM, V267, DOI 10.1016/j.carbpol.2021.118156
   Silvestro I, 2020, MATERIALS, V13, DOI 10.3390/ma13163577
   Silvestro I, 2020, INT J MOL SCI, V21, DOI 10.3390/ijms21062070
   Stiernagle Theresa, 2006, WormBook, P1
   Taresco V, 2022, INT J MOL SCI, V23, DOI 10.3390/ijms232214339
   Taresco V, 2015, J PHYS CHEM B, V119, P8369, DOI 10.1021/acs.jpcb.5b05022
   Taresco V, 2015, MAT SCI ENG C-MATER, V52, P72, DOI 10.1016/j.msec.2015.03.044
   Tasca E, 2020, J COLLOID INTERF SCI, V579, P551, DOI 10.1016/j.jcis.2020.06.096
   Tavares J.K., 2016, OpenNano, V1, P25, DOI DOI 10.1016/J.ONANO.2016.05.001
   Tripathi AH, 2022, ANTI-CANCER AGENT ME, V22, P115, DOI 10.2174/1871520621666210322094647
   Tscharnuter WW, 2001, APPL OPTICS, V40, P3995, DOI 10.1364/AO.40.003995
   Venditti I, 2020, NANOMATERIALS-BASEL, V10, DOI 10.3390/nano10101898
   Wang HX, 2022, MOLECULES, V27, DOI 10.3390/molecules27217469
   Wang YC, 2016, NANOMATERIALS-BASEL, V6, DOI 10.3390/nano6020026
   Yang Y, 2016, PLOS ONE, V11, DOI 10.1371/journal.pone.0146575
NR 80
TC 0
Z9 0
U1 0
U2 0
PU ELSEVIER
PI AMSTERDAM
PA RADARWEG 29, 1043 NX AMSTERDAM, NETHERLANDS
SN 2666-8939
J9 CARBOHYDR POLYM TECH
JI Carbohydr. Polym. Technol. Appl.
PD DEC
PY 2023
VL 6
AR 100373
DI 10.1016/j.carpta.2023.100373
PG 11
WC Chemistry, Applied; Polymer Science
WE Emerging Sources Citation Index (ESCI)
SC Chemistry; Polymer Science
GA W8YK8
UT WOS:001094427800001
OA hybrid
DA 2024-01-03
ER

PT J
AU Feriotto, G
   Rondanin, R
   Marchetti, P
   Tagliati, F
   Beninati, S
   Tabolacci, C
   Grusi, E
   Aguzzi, S
   Mischiati, C
AF Feriotto, Giordana
   Rondanin, Riccardo
   Marchetti, Paolo
   Tagliati, Federico
   Beninati, Simone
   Tabolacci, Claudio
   Grusi, Elisa
   Aguzzi, Serena
   Mischiati, Carlo
TI Characterization of Stable Pyrazole Derivatives of Curcumin with
   Improved Cytotoxicity on Osteosarcoma Cell Lines
SO LIFE-BASEL
LA English
DT Article
DE curcumin; derivatives; apoptosis; pyrazole; osteosarcoma
ID DIKETONE MODIFIED ANALOGS; BIOLOGICAL-ACTIVITIES; DRUG; DEGRADATION;
   INHIBITION; DISCOVERY; APOPTOSIS; ANTITUMOR
AB Curcumin (CUR) is a natural molecule that is unstable due to the presence of a bis-ketone. To obtain more stable derivatives in biological fluids, the bis-ketone was replaced with pyrazole or O-substituted oximes. Their stability in solution was studied by UV-visible spectrophotometry. The effects on proliferation were studied by MTT assay and/or clonogenicity assay. Induction of apoptosis was evaluated by annexin V staining and Western blot analysis. The bioavailability was obtained from the analysis of the molecular chemical-physical characteristics. The replacement of the bis-ketone with a pyrazole ring or O-substituted oximes improved the stability of all the CUR-derivative molecules. These derivatives were more stable than CUR in solution and were generally cytotoxic on a panel of cancer cell lines tested, and they promoted caspase-dependent apoptosis. Derivative 1 was the most potent in the osteosarcoma (OS) lines. With respect to CUR, this derivative showed cytotoxicity at least three times higher in the MTT assay. In addition, in the clonogenic assay, 1 maintained the activity in conditions of long treatment presumably by virtue of its improved stability in biological fluids. Notably, 1 should have improved chemical-physical characteristics of bioavailability with respect to CUR, which should allow for reaching higher blood levels than those observed in the CUR trials. In conclusion, 1 should be considered in future clinical studies on the treatment of OS, either alone or in combination with other medications currently in use.
C1 [Feriotto, Giordana; Rondanin, Riccardo; Marchetti, Paolo] Univ Ferrara, Dept Chem Pharmaceut & Agr Sci, I-44121 Ferrara, Italy.
   [Tagliati, Federico; Grusi, Elisa; Aguzzi, Serena; Mischiati, Carlo] Univ Ferrara, Dept Neurosci & Rehabil, I-44121 Ferrara, Italy.
   [Beninati, Simone] Univ Roma Tor Vergata, Dept Biol, I-00133 Rome, Italy.
   [Tabolacci, Claudio] Ist Super Sanita, Dept Oncol & Mol Med, I-00161 Rome, Italy.
C3 University of Ferrara; University of Ferrara; University of Rome Tor
   Vergata; Istituto Superiore di Sanita (ISS)
RP Mischiati, C (corresponding author), Univ Ferrara, Dept Neurosci & Rehabil, I-44121 Ferrara, Italy.
EM carlo.mischiati@unife.it
RI Mischiati, Carlo/AAF-2016-2020; Tabolacci, Claudio/U-4194-2017
OI Mischiati, Carlo/0000-0002-0029-2205; Tabolacci,
   Claudio/0000-0001-5001-285X; Marchetti, Paolo/0000-0002-4040-4961
CR [Anonymous], About us
   Araújo CAC, 2001, MEM I OSWALDO CRUZ, V96, P723, DOI 10.1590/S0074-02762001000500026
   Chakraborti S, 2013, BIOCHEMISTRY-US, V52, P7449, DOI 10.1021/bi400734e
   Cheng AL, 2001, ANTICANCER RES, V21, P2895
   Corrie L, 2022, PHARMACEUTICS, V14, DOI 10.3390/pharmaceutics14112395
   Devassy JG, 2015, NUTR REV, V73, P155, DOI 10.1093/nutrit/nuu064
   Ertl P, 2000, J MED CHEM, V43, P3714, DOI 10.1021/jm000942e
   Feriotto G, 2017, AMINO ACIDS, V49, P551, DOI 10.1007/s00726-016-2339-4
   Feriotto G, 2021, INT J MOL SCI, V22, DOI 10.3390/ijms22041644
   Gupta SC, 2012, CLIN EXP PHARMACOL P, V39, P283, DOI 10.1111/j.1440-1681.2011.05648.x
   Jana NR, 2004, J BIOL CHEM, V279, P11680, DOI 10.1074/jbc.M310369200
   Arslan AKK, 2022, J CANCER RES THER, V18, P19, DOI 10.4103/jcrt.JCRT_1017_20
   Labbozzetta M, 2009, CHEM-BIOL INTERACT, V181, P29, DOI 10.1016/j.cbi.2009.06.005
   Lipinski CA, 1997, ADV DRUG DELIVER REV, V23, P3, DOI 10.1016/S0169-409X(96)00423-1
   Low ZX, 2022, INT J MOL SCI, V23, DOI 10.3390/ijms232112866
   Lu KH, 2023, DRUG DISCOV TODAY, V28, DOI 10.1016/j.drudis.2022.103437
   Mirabello L, 2009, CANCER-AM CANCER SOC, V115, P1531, DOI 10.1002/cncr.24121
   Oetari S, 1996, BIOCHEM PHARMACOL, V51, P39, DOI 10.1016/0006-2952(95)02113-2
   Pan MH, 1999, DRUG METAB DISPOS, V27, P486
   Picci P, 2007, ORPHANET J RARE DIS, V2, DOI 10.1186/1750-1172-2-6
   Priyadarsini KI, 2009, J PHOTOCH PHOTOBIO C, V10, P81, DOI 10.1016/j.jphotochemrev.2009.05.001
   Sharifi S, 2022, CURR ISSUES MOL BIOL, V44, P5247, DOI 10.3390/cimb44110357
   Simoni D, 2008, BIOORG MED CHEM LETT, V18, P845, DOI 10.1016/j.bmcl.2007.11.021
   Song JG, 2022, PHARMACEUTICS, V14, DOI 10.3390/pharmaceutics14112269
   Veber DF, 2002, J MED CHEM, V45, P2615, DOI 10.1021/jm020017n
   WAHLSTROM B, 1978, ACTA PHARMACOL TOX, V43, P86
   Wang YJ, 1997, J PHARMACEUT BIOMED, V15, P1867, DOI 10.1016/S0731-7085(96)02024-9
   Zhao CG, 2013, CURR PHARM DESIGN, V19, P2114
   Zhao CG, 2010, BIOORGAN MED CHEM, V18, P2388, DOI 10.1016/j.bmc.2010.03.001
   Zheng MZ, 2004, MELANOMA RES, V14, P165, DOI 10.1097/01.cmr.0000129374.76399.19
   Zhu JL, 2017, FOOD FUNCT, V8, P907, DOI 10.1039/c6fo01770c
NR 31
TC 2
Z9 2
U1 2
U2 3
PU MDPI
PI BASEL
PA ST ALBAN-ANLAGE 66, CH-4052 BASEL, SWITZERLAND
EI 2075-1729
J9 LIFE-BASEL
JI Life-Basel
PD FEB
PY 2023
VL 13
IS 2
AR 431
DI 10.3390/life13020431
PG 14
WC Biology; Microbiology
WE Science Citation Index Expanded (SCI-EXPANDED)
SC Life Sciences & Biomedicine - Other Topics; Microbiology
GA 9J7VE
UT WOS:000940388700001
PM 36836788
OA Green Published, gold
DA 2024-01-03
ER

PT J
AU Li, P
   Ma, LH
   Zhan, WQ
   Xie, D
   Hong, GH
   Deng, MZ
   Wu, ZJ
   Lin, PC
   Yan, LH
   Lu, ZF
   Li, CY
   Lin, H
AF Li, Peng
   Ma, Lihua
   Zhan, Weiqiang
   Xie, Dong
   Hong, Guanhao
   Deng, Mingzhu
   Wu, Zijie
   Lin, Peichun
   Yan, Linhong
   Lu, Zifan
   Li, Chengyong
   Lin, Hao
TI Exosome-like Nanovesicles Derived from the Mucilage of Pinctada
   Martensii Exhibit Antitumor Activity against 143B Osteosarcoma Cells
SO ACS APPLIED MATERIALS & INTERFACES
LA English
DT Article
DE Pinctada martensii; exosome-like nanovesicles; osteosarcoma;
   proliferation; ERK1/2; Wnt; beta-catenin signaling
ID FACTOR RECEPTOR-BETA; INHIBITS PROLIFERATION; CYCLIN D1; IN-VITRO;
   CANCER; GROWTH; APOPTOSIS; BIOLOGY; ERK; DIFFERENTIATION
AB Osteosarcoma is prone to metastasis and has a low long-term survival rate. The drug treatment of osteosarcoma, side effects of treatment drugs, and prognosis of patients with lung metastasis continue to present significant challenges, and the efficacy of drugs used in the treatment of osteosarcoma remains low. The development of new therapeutic drugs is urgently needed. In this study, we successfully isolated Pinctada martensii mucilage exosome-like nanovesicles (PMMENs). Our findings demonstrated that PMMENs inhibited the viability and proliferation of 143B cells, induced apoptosis, and inhibited cell proliferation by suppressing the activation of the ERK1/2 and Wnt signaling pathways. Furthermore, PMMENs inhibited cell migration and invasion by downregulating N-cadherin, vimentin, and matrix metalloprotease-2 protein expression levels. Transcriptomic and metabolomic analyses revealed that differential genes were co-enriched with differential metabolites in cancer signaling pathways. These results suggest that PMMENs may exert anti-tumor activity by targeting the ERK1/2 and Wnt signaling pathways. Moreover, tumor xenograft model experiments showed that PMMENs can inhibit the growth of osteosarcoma in mice. Thus, PMMENs may be a potential anti-osteosarcoma drug.
C1 [Li, Peng; Zhan, Weiqiang; Xie, Dong; Hong, Guanhao; Deng, Mingzhu; Lin, Hao] Guangdong Med Univ, Stem Cell Res & Cellular Therapy Ctr, Orthoped Ctr, Affiliated Hosp, Zhanjiang 524001, Peoples R China.
   [Ma, Lihua; Wu, Zijie; Lin, Peichun; Yan, Linhong; Lu, Zifan; Li, Chengyong] Guangdong Ocean Univ, Shenzhen Inst, Shenzhen 518108, Peoples R China.
   [Ma, Lihua; Wu, Zijie; Yan, Linhong] Guangdong Ocean Univ, Coll Food Sci & Technol, Zhanjiang 518108, Peoples R China.
C3 Guangdong Medical University; Guangdong Ocean University; Guangdong
   Ocean University
RP Lin, H (corresponding author), Guangdong Med Univ, Stem Cell Res & Cellular Therapy Ctr, Orthoped Ctr, Affiliated Hosp, Zhanjiang 524001, Peoples R China.; Li, CY (corresponding author), Guangdong Ocean Univ, Shenzhen Inst, Shenzhen 518108, Peoples R China.
EM cyli@gdou.edu.cn; linhao@gdmu.edu.cn
FU National Natural Science Foundation of China [81570260]; Science and
   Technology Program of Zhanjiang, China [2021A05069]; Special Funds for
   Science Technology Innovation and Industrial Development of Shenzhen
   Dapeng New District [KJYF202001-06]; Doctor Foundation of the Affiliated
   Hospital of Guangdong Medical University [BJ201802]; Special fund for
   Affiliated Hospital of Guangdong Medical University ?Clinical Medicine
   +? CnTech Co-construction Platform [CLP2021A001]; Open funding of
   Affiliated Hospital of Guangdong Medical University-research of
   autophagy and diseases
FX This work was supported by the National Natural Science Foundation of
   China (81570260), Science and Technology Program of Zhanjiang, China
   (2021A05069), Special Funds for Science Technology Innovation and
   Industrial Development of Shenzhen Dapeng New District (KJYF202001-06),
   Doctor Foundation of the Affiliated Hospital of Guangdong Medical
   University (BJ201802), Special fund for Affiliated Hospital of Guangdong
   Medical University ?Clinical Medicine +? CnTech Co-construction Platform
   (CLP2021A001), and Open funding of Affiliated Hospital of Guangdong
   Medical University-research of autophagy and diseases.
CR Anastas JN, 2013, NAT REV CANCER, V13, P11, DOI 10.1038/nrc3419
   Anninga JK, 2011, EUR J CANCER, V47, P2431, DOI 10.1016/j.ejca.2011.05.030
   Belayneh R, 2021, CURR ONCOL REP, V23, DOI 10.1007/s11912-021-01053-7
   Brudvik KW, 2011, MOL CANCER, V10, DOI 10.1186/1476-4598-10-149
   Carrle D, 2006, INT ORTHOP, V30, P445, DOI 10.1007/s00264-006-0192-x
   Chen JL, 2018, STROKE, V49, P1083, DOI 10.1161/STROKEAHA.117.018292
   Chen QB, 2022, ACTA PHARM SIN B, V12, P907, DOI 10.1016/j.apsb.2021.08.016
   Chen TC, 1998, LAB INVEST, V78, P165
   Chin KV, 2002, ANN NY ACAD SCI, V968, P49, DOI 10.1111/j.1749-6632.2002.tb04326.x
   Cui WW, 2022, FRONT CARDIOVASC MED, V9, DOI 10.3389/fcvm.2022.864188
   Dai J, 2020, SIGNAL TRANSDUCT TAR, V5, DOI 10.1038/s41392-020-00261-0
   De Robertis M, 2020, BIOMOLECULES, V10, DOI 10.3390/biom10050742
   Degirmenci U, 2020, CELLS-BASEL, V9, DOI 10.3390/cells9010198
   Deng ZB, 2017, MOL THER, V25, P1641, DOI 10.1016/j.ymthe.2017.01.025
   Donigan JM, 2017, APPL IMMUNOHISTO M M, V25, P91, DOI 10.1097/PAI.0000000000000276
   Doyle LM, 2019, CELLS-BASEL, V8, DOI 10.3390/cells8070727
   Felx M, 2006, CLIN SCI, V110, P645, DOI 10.1042/CS20050286
   Ferrari S, 2003, J CLIN ONCOL, V21, P710, DOI 10.1200/JCO.2003.03.141
   Ferrari S, 2015, EXPERT OPIN PHARMACO, V16, P2727, DOI 10.1517/14656566.2015.1102226
   Ferreira-Silva GA, 2017, TOXICOL IN VITRO, V38, P27, DOI 10.1016/j.tiv.2016.10.011
   Fromigué O, 2008, J BIOL CHEM, V283, P30549, DOI 10.1074/jbc.M801436200
   Fu LL, 2022, J MED CHEM, V65, P13561, DOI 10.1021/acs.jmedchem.2c01244
   Gong C, 2020, HISTOL HISTOPATHOL, V35, P863, DOI 10.14670/HH-18-219
   Gratpain V, 2021, ADV DRUG DELIVER REV, V174, P535, DOI 10.1016/j.addr.2021.05.006
   Han J, 2021, J HEMATOL ONCOL, V14, DOI 10.1186/s13045-020-01025-7
   Hanahan D, 2011, CELL, V144, P646, DOI 10.1016/j.cell.2011.02.013
   Hara M, 2019, CANCER SCI, V110, P235, DOI 10.1111/cas.13861
   Harris MA, 2022, INT J MOL SCI, V23, DOI 10.3390/ijms23073817
   Hassan YA, 2021, N-S ARCH PHARMACOL, V394, P2245, DOI 10.1007/s00210-021-02140-z
   He CJ, 2018, THERANOSTICS, V8, P237, DOI 10.7150/thno.21945
   He JJ, 2020, FISH SHELLFISH IMMUN, V105, P330, DOI 10.1016/j.fsi.2020.07.017
   Huang XY, 2019, J BONE ONCOL, V16, DOI 10.1016/j.jbo.2019.100230
   Jiang YW, 2022, TECHNOL CANCER RES T, V21, DOI 10.1177/15330338211065252
   Jo SH, 2021, TISSUE ENG REGEN MED, V18, P71, DOI 10.1007/s13770-020-00319-8
   Ju SW, 2013, MOL THER, V21, P1345, DOI 10.1038/mt.2013.64
   Kansara M, 2014, NAT REV CANCER, V14, P722, DOI 10.1038/nrc3838
   Khannpnavar B, 2020, CURR OPIN STRUC BIOL, V63, P34, DOI 10.1016/j.sbi.2020.03.003
   Kumar Priti, 2018, Cold Spring Harb Protoc, V2018, DOI 10.1101/pdb.prot095497
   Lieu EL, 2020, EXP MOL MED, V52, P15
   Liu WH, 2018, CELL DEATH DIS, V9, DOI 10.1038/s41419-018-0363-x
   Liu XY, 2020, J FOOD SCI, V85, P1125, DOI 10.1111/1750-3841.15055
   Magnadóttir B, 2019, DEV COMP IMMUNOL, V99, DOI 10.1016/j.dci.2019.103397
   Malumbres M, 2009, NAT REV CANCER, V9, P153, DOI 10.1038/nrc2602
   Marko TA, 2016, PEDIATR BLOOD CANCER, V63, P1006, DOI 10.1002/pbc.25963
   Motegi A, 2004, J CELL SCI, V117, P3319, DOI 10.1242/jcs.01183
   Obeng E., 2021, Braz. J. Biol., V81, P1133
   Oeyen E, 2018, J EXTRACELL VESICLES, V7, DOI 10.1080/20013078.2018.1490143
   Osman I, 2021, J MOL CELL CARDIOL, V156, P20, DOI 10.1016/j.yjmcc.2021.03.005
   Park S, 2019, J NUTR BIOCHEM, V63, P87, DOI 10.1016/j.jnutbio.2018.09.024
   Rajoria S, 2011, ONCOL REP, V25, P491, DOI 10.3892/or.2010.1076
   Rimassa L, 2019, CANCER TREAT REV, V77, P20, DOI 10.1016/j.ctrv.2019.05.004
   Roberts PJ, 2007, ONCOGENE, V26, P3291, DOI 10.1038/sj.onc.1210422
   Roskoski R, 2018, PHARMACOL RES, V129, P65, DOI 10.1016/j.phrs.2018.01.021
   Routledge D, 2019, DEVELOPMENT, V146, DOI 10.1242/dev.176073
   Sahoo S, 2014, CIRC RES, V114, P333, DOI 10.1161/CIRCRESAHA.114.300639
   Savoia P, 2019, INT J MOL SCI, V20, DOI 10.3390/ijms20061483
   Sheen JH, 2011, CANCER CELL, V19, P613, DOI 10.1016/j.ccr.2011.03.012
   Simpson E, 2018, JAAPA-J AM ACAD PHYS, V31, P15, DOI 10.1097/01.JAA.0000541477.24116.8d
   Stanly C, 2020, CELLS-BASEL, V9, DOI 10.3390/cells9122722
   Suski JM, 2021, CANCER CELL, V39, P759, DOI 10.1016/j.ccell.2021.03.010
   Takino JI, 2021, INT J MOL SCI, V22, DOI 10.3390/ijms222011129
   Thies KA, 2021, CANCER RES, V81, P606, DOI 10.1158/0008-5472.CAN-19-3731
   van Niel G, 2018, NAT REV MOL CELL BIO, V19, P213, DOI 10.1038/nrm.2017.125
   Wang B, 2022, J FUNCT FOODS, V90, DOI 10.1016/j.jff.2022.104968
   Wang YL, 2021, CLIN CHIM ACTA, V512, P100, DOI 10.1016/j.cca.2019.08.023
   Wang YX, 2010, CANCER-AM CANCER SOC, V116, P3892, DOI 10.1002/cncr.25107
   Xia W, 2017, ONCOTARGET, V8, P38811, DOI 10.18632/oncotarget.16402
   Xie XL, 2022, ANTI-CANCER AGENT ME, V22, P3172, DOI 10.2174/1871520622666220509121627
   Xu KY, 2020, J TRANSL MED, V18, DOI 10.1186/s12967-020-02609-0
   Yang FM, 2019, MAR DRUGS, V17, DOI 10.3390/md17120697
   Yang M, 2020, J NANOBIOTECHNOL, V18, DOI 10.1186/s12951-020-00656-9
   Zhang HY, 2020, EXP HEMATOL ONCOL, V9, DOI 10.1186/s40164-020-00191-1
   Zhang YY, 2020, CANCER RES, V80, P3345, DOI 10.1158/0008-5472.CAN-19-3533
   Zhao N, 2020, MOL IMMUNOL, V128, P268, DOI 10.1016/j.molimm.2020.11.004
   Zhao YT, 2011, CLIN ORTHOP RELAT R, V469, P3190, DOI 10.1007/s11999-011-1939-2
   Zhong ZDA, 2021, J BIOL CHEM, V296, DOI 10.1016/j.jbc.2021.100782
NR 76
TC 1
Z9 1
U1 10
U2 12
PU AMER CHEMICAL SOC
PI WASHINGTON
PA 1155 16TH ST, NW, WASHINGTON, DC 20036 USA
SN 1944-8244
EI 1944-8252
J9 ACS APPL MATER INTER
JI ACS Appl. Mater. Interfaces
PD MAY 25
PY 2023
VL 15
IS 22
BP 26227
EP 26240
DI 10.1021/acsami.2c21485
PG 14
WC Nanoscience & Nanotechnology; Materials Science, Multidisciplinary
WE Science Citation Index Expanded (SCI-EXPANDED)
SC Science & Technology - Other Topics; Materials Science
GA I7NJ6
UT WOS:001004614500001
PM 37226779
DA 2024-01-03
ER

PT J
AU Shi, SY
   Wang, Q
   Du, XL
AF Shi, Shaoyan
   Wang, Qian
   Du, Xiaolong
TI Comprehensive bioinformatics analysis reveals the oncogenic role of
   FoxM1 and its impact on prognosis, immune microenvironment, and drug
   sensitivity in osteosarcoma
SO JOURNAL OF APPLIED GENETICS
LA English
DT Article
DE Osteosarcoma; FoxM1; RAB23; Immune microenvironment; Drug sensitivity;
   Prognostic model
ID GROWTH
AB Osteosarcoma, a highly malignant bone tumor primarily affecting adolescents, presents a significant challenge in cancer therapy due to its resistance to chemotherapy. This study explores the multifaceted impact of the transcription factor FoxM1 on osteosarcoma, shedding light on its pivotal role in tumor progression, immune microenvironment modulation, and drug response. Utilizing publicly available datasets from the Gene Expression Omnibus (GEO) and Therapeutically Applicable Research To Generate Effective Treatments (TARGET) databases, we conducted an in-depth bioinformatics analysis. Our findings illuminate the far-reaching implications of FoxM1 in osteosarcoma, emphasizing its significance as a potential therapeutic target. Differential expression analysis and Gene Set Enrichment Analysis (GSEA) revealed FoxM1's influence on critical pathways related to apoptosis, cell cycle regulation, and DNA repair. Notably, FoxM1 expression correlated with poor clinical outcomes in osteosarcoma patients, highlighting its prognostic relevance. Additionally, FoxM1 was found to modulate the immune microenvironment within tumor tissues, impacting immune cell infiltration, immunomodulators, immune checkpoints, and chemokines. Furthermore, a prognostic model based on FoxM1-coexpressed genes demonstrated its effectiveness in predicting patient survival. Drug sensitivity analysis indicated FoxM1's association with drug response, potentially guiding personalized treatment approaches. Hub gene screening identified RAB23 as a key target regulated by FoxM1, with RAB23 shown to influence osteosarcoma cell growth. This study also confirmed FoxM1's overexpression in osteosarcoma tissues compared to normal tissues, and its association with clinicopathological characteristics, including clinical stage, pathological type, and lung metastasis. In conclusion, FoxM1 emerges as a central player in the pathogenesis of osteosarcoma, impacting gene expression, immune responses, and therapeutic outcomes. This comprehensive analysis deepens our understanding of FoxM1's role in osteosarcoma and offers potential avenues for improved diagnosis and treatment.
C1 [Shi, Shaoyan; Wang, Qian; Du, Xiaolong] Xi An Jiao Tong Univ, Honghui Hosp, Xian 710054, Peoples R China.
C3 Xi'an Jiaotong University
RP Du, XL (corresponding author), Xi An Jiao Tong Univ, Honghui Hosp, Xian 710054, Peoples R China.
EM duxiaolong19842022@163.com
RI Shi, Shaoyan/GZM-5373-2022; Shi, Shaoyan/GRO-2674-2022
OI Shi, Shaoyan/0000-0002-1918-0975
FU Natural Science Foundation of Shaanxi Province [2021SF-241]
FX This work was supported by the Natural Science Foundation of Shaanxi
   Province (2021SF-241).
CR Brulin B, 2021, CANCERS, V13, DOI 10.3390/cancers13194890
   Cai XB, 2020, ONCOL LETT, V20, DOI 10.3892/ol.2020.12254
   Chen X, 2021, J CANCER, V12, P482, DOI 10.7150/jca.50255
   Dey H, 2023, FRONT MED-LAUSANNE, V10, DOI 10.3389/fmed.2023.1154417
   Dowless M, 2018, CLIN CANCER RES, V24, P6028, DOI 10.1158/1078-0432.CCR-18-1256
   Han T, 2023, FRONT PHARMACOL, V13, DOI 10.3389/fphar.2022.1088732
   Han XX, 2019, BIOL CHEM, V400, P545, DOI 10.1515/hsz-2018-0292
   He LJ, 2021, BMC CANCER, V21, DOI 10.1186/s12885-021-08328-z
   Hu KH, 2020, ONCOL REP, V44, P650, DOI 10.3892/or.2020.7632
   Hu L, 2022, FRONT CELL DEV BIOL, V10, DOI 10.3389/fcell.2022.814722
   Kim H, 2018, P NATL ACAD SCI USA, V115, pE11128, DOI 10.1073/pnas.1814044115
   Li Y, 2018, CANCER SCI, V109, P3093, DOI 10.1111/cas.13765
   Li YG, 2019, J CELL BIOCHEM, V120, P7286, DOI 10.1002/jcb.28003
   Li ZT, 2020, PLOS ONE, V15, DOI 10.1371/journal.pone.0235998
   Li ZY, 2020, INT J BIOCHEM CELL B, V126, DOI 10.1016/j.biocel.2020.105797
   Lv YG, 2022, FRONT IMMUNOL, V13, DOI 10.3389/fimmu.2022.997765
   Pan RS, 2022, FRONT IMMUNOL, V13, DOI 10.3389/fimmu.2022.1017120
   Ren ZP, 2022, BIOENGINEERED, V13, P7963, DOI 10.1080/21655979.2021.2008218
   Shen B, 2019, J CELL PHYSIOL, V234, P13464, DOI 10.1002/jcp.28026
   Shi DY, 2022, MOL ONCOL, V16, P2174, DOI 10.1002/1878-0261.13160
   Su ZX, 2022, FRONT IMMUNOL, V13, DOI 10.3389/fimmu.2022.1028263
   Sun YJ, 2019, CANCER MANAG RES, V11, P8055, DOI 10.2147/CMAR.S214569
   Wang L, 2019, ONCOTARGETS THER, V12, P815, DOI 10.2147/OTT.S165647
   Wang W, 2019, J CELL BIOCHEM, V120, P5435, DOI 10.1002/jcb.27822
   Xu FX, 2022, FRONT IMMUNOL, V13, DOI 10.3389/fimmu.2022.1096009
   Yang MY, 2022, FRONT IMMUNOL, V13, DOI 10.3389/fimmu.2022.919231
   Zhang H, 2022, J ORTHOP SURG RES, V17, DOI 10.1186/s13018-022-03207-0
   Zhang WT, 2017, INT J BIOL SCI, V13, P561, DOI 10.7150/ijbs.19032
   Zhang Z, 2023, INT IMMUNOPHARMACOL, V115, DOI 10.1016/j.intimp.2023.109684
   Zhu X, 2020, CANCER MANAG RES, V12, P9857, DOI 10.2147/CMAR.S270825
NR 30
TC 0
Z9 0
U1 2
U2 2
PU SPRINGER HEIDELBERG
PI HEIDELBERG
PA TIERGARTENSTRASSE 17, D-69121 HEIDELBERG, GERMANY
SN 1234-1983
EI 2190-3883
J9 J APPL GENET
JI J. Appl. Genetics
PD DEC
PY 2023
VL 64
IS 4
BP 779
EP 796
DI 10.1007/s13353-023-00785-5
EA OCT 2023
PG 18
WC Biotechnology & Applied Microbiology; Genetics & Heredity
WE Science Citation Index Expanded (SCI-EXPANDED)
SC Biotechnology & Applied Microbiology; Genetics & Heredity
GA W8XZ3
UT WOS:001076397400001
PM 37782449
DA 2024-01-03
ER

PT J
AU Ding, XM
   Zhang, YW
   Liang, JR
   Li, Q
   Hu, HY
   Zhou, Y
   Zhang, B
AF Ding, Xiaomin
   Zhang, YaWen
   Liang, Jinrong
   Li, Qian
   Hu, Haiyan
   Zhou, Yan
   Zhang, Bing
TI Dihydroartemisinin Potentiates VEGFR-TKIs Antitumorigenic Effect on
   Osteosarcoma by Regulating Loxl2/VEGFA Expression and Lipid Metabolism
   Pathway
SO JOURNAL OF CANCER
LA English
DT Article
DE Dihydroartemisinin; antiangiogenic drug; synergy; drug-resistance; LOXL2
ID THERAPEUTIC TARGET; IN-VITRO; CANCER; PROLIFERATION; ANGIOGENESIS;
   ARTEMISININ; DERIVATIVES; MECHANISMS; DRUGS; LOXL2
AB Anti-angiogenesis therapy has shown significant anti-tumor effects against a variety of cancers. But resistance to antiangiogenic drugs, intrinsic and evasive, is frequently found in patients during treatment. Here, we report that dihydroartemisinin (DHA), a derivative of the Chinese medicine artemisinin, enhances antiangiogenic drug-induced cytotoxicity in osteosarcoma (OS) cells. Proteomics analysis revealed that DHA treatment significantly affected the activity of the collagen-modifying enzyme lysyl oxidase-like 2 (LOXL2), a regulatory gene associated with poor prognosis of OS. Furthermore, we found that DHA reduced the expression of vascular endothelial growth factor (VEGFA) by downregulating LOXL2. This mechanism was confirmed by QRT-PCR, western blot, and ELISA assays. Correspondingly, vector-enforced expression of LOXL2 markedly reduced VEGFA secretion. Untargeted metabolomic analysis revealed that the lipid metabolism that confers antiangiogenic drug resistance, was also interfered with by DHA. Thus, DHA not only exerts antitumor effects in OS cells directly but also synergizes with the antiangiogenic drug by regulating vascular endothelial growth factor A (VEGFA) expression and lipid metabolism.
C1 [Ding, Xiaomin; Zhang, Bing] Jiangxi Univ Tradit Chinese Med, Affiliated Hosp, Orthopaed Dept, Nanchang 330006, Peoples R China.
   [Ding, Xiaomin; Zhang, YaWen; Liang, Jinrong; Li, Qian; Hu, Haiyan; Zhou, Yan] Shanghai Jiao Tong Univ, Affiliated Peoples Hosp 6, Dept Oncol, 600 Yishan Rd, Shanghai 200233, Peoples R China.
C3 Jiangxi University of Traditional Chinese Medicine; Affiliated Hospital
   of Jiangxi University of Traditional Chinese Medicine; Shanghai Jiao
   Tong University
RP Zhang, B (corresponding author), Jiangxi Univ Tradit Chinese Med, Affiliated Hosp, Orthopaed Dept, Nanchang 330006, Peoples R China.; Zhou, Y (corresponding author), Shanghai Jiao Tong Univ, Affiliated Peoples Hosp 6, Dept Oncol, 600 Yishan Rd, Shanghai 200233, Peoples R China.
EM zhouyanyan@sjtu.edu.cn; zhangbing1969714@163.com
RI Zhang, Yuting/JRW-3937-2023; Yang, Lili/JTT-5215-2023; Wang,
   Han/JJF-2614-2023
OI Yang, Lili/0009-0008-2926-484X; 
FU National Natural Science Foundation of China [82102866]; Talent Project
   of the Shanghai Jiao Tong University Affiliated Sixth People's Hospital
   [ynqn202114]
FX Funding This work was supported by the National Natural Science
   Foundation of China (NO.82102866) and Talent Project of the Shanghai
   Jiao Tong University Affiliated Sixth People's Hospital (ynqn202114) .
CR Akiri G, 2003, CANCER RES, V63, P1657
   An J, 2017, ANNU REV MED, V68, P317, DOI 10.1146/annurev-med-043015-123453
   Beloribi-Djefaflia S, 2016, ONCOGENESIS, V5, DOI 10.1038/oncsis.2015.49
   Bensaad K, 2014, CELL REP, V9, P349, DOI 10.1016/j.celrep.2014.08.056
   Bignon M, 2011, BLOOD, V118, P3979, DOI 10.1182/blood-2010-10-313296
   Biteau K, 2016, AM J CANCER RES, V6, P677
   Cao YH, 2011, SCI TRANSL MED, V3, DOI 10.1126/scitranslmed.3003149
   Cao YH, 2009, SEMIN CANCER BIOL, V19, P338, DOI 10.1016/j.semcancer.2009.05.001
   CHOU TC, 1984, ADV ENZYME REGUL, V22, P27, DOI 10.1016/0065-2571(84)90007-4
   Du JH, 2010, CANCER CHEMOTH PHARM, V65, P895, DOI 10.1007/s00280-009-1095-5
   Duan XP, 2019, NAT COMMUN, V10, DOI 10.1038/s41467-019-09221-x
   Fong SFT, 2007, GENE CHROMOSOME CANC, V46, P644, DOI 10.1002/gcc.20444
   Gao N, 2011, APOPTOSIS, V16, P511, DOI 10.1007/s10495-011-0580-6
   Hanahan D, 2011, CELL, V144, P646, DOI 10.1016/j.cell.2011.02.013
   Hou JM, 2008, CLIN CANCER RES, V14, P5519, DOI 10.1158/1078-0432.CCR-08-0197
   Iwamoto H, 2018, CELL METAB, V28, P104, DOI 10.1016/j.cmet.2018.05.005
   Jain Rakesh K, 2005, Oncology (Williston Park), V19, P7
   Lazar I, 2016, CANCER RES, V76, P4051, DOI 10.1158/0008-5472.CAN-16-0651
   Li D, 2019, FREE RADICAL BIO MED, V143, P260, DOI 10.1016/j.freeradbiomed.2019.08.013
   Liu YM, 2018, CANCER MED-US, V7, P5704, DOI 10.1002/cam4.1827
   Matsuoka K, 2020, CELL RES, V30, P885, DOI 10.1038/s41422-020-0370-1
   Nakase I, 2008, INT J PHARM, V354, P28, DOI 10.1016/j.ijpharm.2007.09.003
   Peng L, 2009, CARCINOGENESIS, V30, P1660, DOI 10.1093/carcin/bgp178
   Peng T, 2019, INT J ONCOL, V55, P657, DOI 10.3892/ijo.2019.4837
   Rapisarda A, 2012, ADV CANCER RES, V114, P237, DOI 10.1016/B978-0-12-386503-8.00006-5
   Schietke R, 2010, J BIOL CHEM, V285, P6658, DOI 10.1074/jbc.M109.042424
   Schulze A, 2012, NATURE, V491, P364, DOI 10.1038/nature11706
   Shen Y, 2020, FRONT PHARMACOL, V11, DOI 10.3389/fphar.2020.00444
   Trackman PC, 2016, MATRIX BIOL, V52-54, P7, DOI 10.1016/j.matbio.2016.01.001
   von Mehren Margaret, 2020, J Natl Compr Canc Netw, V18, P1604, DOI 10.6004/jnccn.2020.0058
   Wang SJ, 2010, CANCER LETT, V293, P99, DOI 10.1016/j.canlet.2010.01.001
   Wu L, 2019, EVID-BASED COMPL ALT, V2019, P1
   Yan SC, 2019, MOLECULES, V24, DOI 10.3390/molecules24132475
   Zaffryar-Eilot S, 2013, CARCINOGENESIS, V34, P2370, DOI 10.1093/carcin/bgt241
   Zou J, 2019, BMB REP, V52, P520, DOI 10.5483/BMBRep.2019.52.8.058
NR 35
TC 1
Z9 1
U1 2
U2 2
PU IVYSPRING INT PUBL
PI LAKE HAVEN
PA PO BOX 4546, LAKE HAVEN, NSW 2263, AUSTRALIA
SN 1837-9664
J9 J CANCER
JI J. Cancer
PY 2023
VL 14
IS 5
BP 809
EP 820
DI 10.7150/jca.81623
PG 12
WC Oncology
WE Science Citation Index Expanded (SCI-EXPANDED)
SC Oncology
GA E6JC7
UT WOS:000976572900007
PM 37056396
OA gold, Green Published
DA 2024-01-03
ER

PT J
AU Fan, DY
   Zhang, CQ
   Wang, HF
   Wei, QG
   Cai, H
   Wei, F
   Bian, ZL
   Liu, WF
   Wang, X
   Liu, ZJ
AF Fan, Daoyang
   Zhang, Chaoqi
   Wang, Hufei
   Wei, Qingguang
   Cai, Hong
   Wei, Feng
   Bian, Zhilei
   Liu, Weifeng
   Wang, Xing
   Liu, Zhongjun
TI Fabrication of a composite 3D-printed titanium alloy combined with
   controlled in situ drug release to prevent osteosarcoma recurrence
SO MATERIALS TODAY BIO
LA English
DT Article
DE 3D-printed titanium; Osteosarcoma recurrence; Prodrug; Local delivery;
   pH-responsive
ID PACLITAXEL PRODRUGS; NANOPARTICLES; PEPTIDE; ENHANCE
AB Osteosarcoma is a malignant bone tumor occurring in adolescents. Surgery combined with adjuvant or neoadjuvant chemotherapy is the standard treatment. However, systemic chemotherapy is associated with serious side effects and a high risk of postoperative tumor recurrence, leading to a high amputation rate and mortality in cancer patients. Implant materials that can simultaneously repair large bone defects and prevent osteosarcoma recurrence are in urgent need. Herein, an intelligent system comprising 3D-printed titanium scaffold (TS) and pHresponsive PEGylated paclitaxel prodrugs was fabricated for bone defect reconstruction and recurrence prevention following osteosarcoma surgery. The drug-loaded implants exhibited excellent stability and biocompatibility for supporting the activity of bone stem cells under normal body fluid conditions and the rapid release of drugs in response to faintly acidic environments. An in vitro study demonstrated that five human osteosarcoma cell lines could be efficiently eradicated by paclitaxel released in an acidic microenvironment. Using mice models, we demonstrated that the drug-loaded TS can enable a pH-responsive treatment of postoperative tumors and effectively prevent osteosarcoma recurrence. Therefore, local implantation of this composite scaffold may be a promising topical therapeutic method to prevent osteosarcoma recurrence.
C1 [Fan, Daoyang; Wei, Qingguang; Cai, Hong; Wei, Feng; Liu, Zhongjun] Peking Univ Third Hosp, Dept Orthoped, Beijing 100191, Peoples R China.
   [Fan, Daoyang; Liu, Weifeng] Peking Univ, Beijing Jishuitan Hosp, Dept Orthopaed Oncol Surg, Beijing 100035, Peoples R China.
   [Zhang, Chaoqi] Chinese Acad Med Sci & Peking Union Med Coll, Canc Hosp, Natl Clin Res Ctr Canc, Dept Thorac Surg,Nat Canc Ctr, Beijing 100021, Peoples R China.
   [Wang, Hufei; Wang, Xing] Chinese Acad Sci, Inst Chem, Beijing Natl Lab Mol Sci, Beijing 100190, Peoples R China.
   [Wang, Hufei; Wang, Xing] Univ Chinese Acad Sci, Beijing 100049, Peoples R China.
   [Bian, Zhilei] Zhengzhou Univ, Affiliated Hosp 1, Dept Hematol, Zhengzhou 450000, Peoples R China.
C3 Peking University; Peking University; Chinese Academy of Medical
   Sciences - Peking Union Medical College; Cancer Institute & Hospital -
   CAMS; Peking Union Medical College; Chinese Academy of Sciences;
   Institute of Chemistry, CAS; Chinese Academy of Sciences; University of
   Chinese Academy of Sciences, CAS; Zhengzhou University
RP Liu, ZJ (corresponding author), Peking Univ Third Hosp, Dept Orthoped, Beijing 100191, Peoples R China.; Liu, WF (corresponding author), Peking Univ, Beijing Jishuitan Hosp, Dept Orthopaed Oncol Surg, Beijing 100035, Peoples R China.; Wang, X (corresponding author), Chinese Acad Sci, Inst Chem, Beijing Natl Lab Mol Sci, Beijing 100190, Peoples R China.
EM liuweifeng@jst-hosp.com.cn; wangxing@iccas.ac.cn; zjliu@bjmu.edu.cn
RI lei, lei/JSL-3106-2023; wang, yingying/JSK-6741-2023; Ding,
   Yang/JUV-4842-2023; wang, zhe/JNE-3510-2023; wang,
   xueting/JPY-2782-2023; chen, gang/JRX-1197-2023; Wang,
   Chao/JHT-6081-2023; yuanyuan, Li/JEZ-6497-2023; yang, kun/JGM-4169-2023;
   Chen, Chao/JHS-6563-2023; Liu, Shaobo/JUU-5767-2023; zhang,
   hao/JOJ-7093-2023; wang, hufei/JKJ-3745-2023; Liu, yujing/JQI-7225-2023
FU National Natural Science Foundation of China [82170211, 82172395,
   32100698, 2019031]; Youth Innovation Promotion Association CAS
   [2016YFB1101501]; Ministry of Science and Technology of the People's
   Republic of China [2021YFC2400500, L212042]; Beijing Natural Science
   Foundation [7222318, PX2021015]; Beijing Municipal Administration of
   Hospitals [XKGG202105]; Beijing Jishuitan Hospital Elite Young Scholar
   Programme; Henan postdoctoral research start-up project; Beijing AKEC
   Medical Co., Ltd.;  [51973226]
FX This work was supported by grants from the National Natural Science
   Foundation of China (51973226, 82170211, 82172395, 32100698) , Youth
   Innovation Promotion Association CAS (2019031) , Ministry of Science and
   Technology of the People's Republic of China (2016YFB1101501,
   2021YFC2400500) , Beijing Natural Science Foundation (L212042, 7222318)
   , Beijing Municipal Administration of Hospitals Incubating Program
   (PX2021015) , and Beijing Jishuitan Hospital Elite Young Scholar
   Programme (XKGG202105) . D. Fan was supported in part by the Henan
   postdoctoral research start-up project. We also received research and
   financial support from the Beijing AKEC Medical Co., Ltd.
CR Abu Samaan TM, 2019, BIOMOLECULES, V9, DOI 10.3390/biom9120789
   An HJ, 2020, ACS APPL MATER INTER, V12, P6924, DOI 10.1021/acsami.9b21471
   Blattmann C, 2015, J TRANSL MED, V13, DOI 10.1186/s12967-015-0497-x
   Bonvolot S, 2020, LANCET ONCOL, V21, P1366, DOI 10.1016/S1470-2045(20)30446-0
   Cai H, 2018, ADV EXP MED BIOL, V1093, P345, DOI 10.1007/978-981-13-1396-7_27
   Corn KC, 2020, PROG LIPID RES, V80, DOI 10.1016/j.plipres.2020.101055
   Duan ZQ, 2017, DRUG DELIV, V24, P752, DOI 10.1080/10717544.2017.1321060
   Fan DY, 2020, FRONT PHARMACOL, V11, DOI 10.3389/fphar.2020.00122
   Flatters SJL, 2017, BRIT J ANAESTH, V119, P737, DOI 10.1093/bja/aex229
   Gantenbein-Ritter B, 2011, METHODS MOL BIOL, V740, P127, DOI 10.1007/978-1-61779-108-6_14
   Gill J, 2021, NAT REV CLIN ONCOL, V18, P609, DOI 10.1038/s41571-021-00519-8
   Goudar VS, 2021, ACS APPL MATER INTER, V13, P48478, DOI 10.1021/acsami.1c18249
   Guijarro MV, 2014, FRONT ONCOL, V4, DOI 10.3389/fonc.2014.00189
   Harrison DJ, 2018, EXPERT REV ANTICANC, V18, P39, DOI 10.1080/14737140.2018.1413939
   Hu Jilin, 2020, J Biomed Nanotechnol, V16, P1314, DOI 10.1166/jbn.2020.2964
   Huang D, 2018, MAT SCI ENG C-MATER, V82, P60, DOI 10.1016/j.msec.2017.08.063
   Kabakov AE, 2018, METHODS MOL BIOL, V1709, P107, DOI 10.1007/978-1-4939-7477-1_9
   Kavallaris M, 2010, NAT REV CANCER, V10, P194, DOI 10.1038/nrc2803
   Leung JC, 2019, CANCER BIOL THER, V20, P1337, DOI 10.1080/15384047.2019.1638678
   Li Y, 2018, BIOMACROMOLECULES, V19, P2062, DOI 10.1021/acs.biomac.8b00195
   Lien EC, 2021, NATURE, V599, P302, DOI 10.1038/s41586-021-04049-2
   Liu SY, 2010, CHEMOTHERAPY, V56, P101, DOI 10.1159/000305257
   Meltzer PS, 2021, NEW ENGL J MED, V385, P2066, DOI 10.1056/NEJMra2103423
   Mirzayans R, 2020, INT J MOL SCI, V21, DOI 10.3390/ijms21239090
   Müller-Deku A, 2020, NAT COMMUN, V11, DOI 10.1038/s41467-020-18389-6
   Negah SS, 2019, ACTA BIOMATER, V92, P132, DOI 10.1016/j.actbio.2019.05.010
   Nguyen A, 2021, BIOMATERIALS, V275, DOI 10.1016/j.biomaterials.2021.120955
   Palladino P, 2019, ANAL BIOANAL CHEM, V411, P4327, DOI 10.1007/s00216-019-01665-w
   Pei X, 2021, BIOFABRICATION, V13, DOI 10.1088/1758-5090/abc060
   Poinard B, 2019, ACS APPL MATER INTER, V11, P4777, DOI 10.1021/acsami.8b18107
   Riestra-Ayora J, 2021, DRUG DELIV, V28, P1376, DOI 10.1080/10717544.2021.1923863
   Sayles LC, 2019, CANCER DISCOV, V9, P46, DOI 10.1158/2159-8290.CD-17-1152
   Shi XJ, 2017, CANCER CHEMOTH PHARM, V80, P909, DOI 10.1007/s00280-017-3398-2
   Shroff RT, 2019, JAMA ONCOL, V5, P824, DOI 10.1001/jamaoncol.2019.0270
   Slonina D, 2021, DNA REPAIR, V103, DOI 10.1016/j.dnarep.2021.103113
   Sofias AM, 2017, ADV DRUG DELIVER REV, V122, P20, DOI 10.1016/j.addr.2017.02.003
   Sun YT, 2021, MAT SCI ENG C-MATER, V131, DOI 10.1016/j.msec.2021.112482
   Usman RM, 2021, ASIA-PAC J CLIN ONCO, V17, P193, DOI 10.1111/ajco.13449
   Vázquez-González M, 2021, ACS APPL MATER INTER, V13, P9520, DOI 10.1021/acsami.0c17121
   Wang H, 2019, MAT SCI ENG C-MATER, V104, DOI 10.1016/j.msec.2019.109908
   Wang S, 2019, ANGEW CHEM INT EDIT, V58, P14758, DOI 10.1002/anie.201908997
   Wang WW, 2020, INT J NANOMED, V15, P2921, DOI 10.2147/IJN.S247443
   Whelan JS, 2018, J CLIN ONCOL, V36, P188, DOI 10.1200/JCO.2017.75.1743
   Wu NF, 2021, IN VIVO, V35, P105, DOI 10.21873/invivo.12237
   Xie A, 2020, EBIOMEDICINE, V56, DOI 10.1016/j.ebiom.2020.102821
   Xu CZ, 2021, INT J BIOL MACROMOL, V185, P1022, DOI 10.1016/j.ijbiomac.2021.06.160
   Xu NF, 2016, SPINE, V41, pE50, DOI 10.1097/BRS.0000000000001179
   Xue JW, 2017, NAT NANOTECHNOL, V12, P692, DOI [10.1038/nnano.2017.54, 10.1038/NNANO.2017.54]
   Yan JC, 2021, ACS APPL MATER INTER, V13, P27749, DOI 10.1021/acsami.1c06818
   Yang CF, 2020, INT J MOL SCI, V21, DOI 10.3390/ijms21196985
   Yang JC, 2018, DRUG DELIV, V25, P807, DOI 10.1080/10717544.2018.1451935
   Yasin NF, 2020, J ORTHOP SURG-HONG K, V28, DOI 10.1177/2309499019896662
   Ye YX, 2021, EUR J MED CHEM, V225, DOI 10.1016/j.ejmech.2021.113746
   Zhang T, 2021, BIOACT MATER, V6, P3659, DOI 10.1016/j.bioactmat.2021.03.030
   Zhang T, 2020, BIOMATER SCI-UK, V8, P1279, DOI 10.1039/c9bm01655d
   Zhang YN, 2022, BIOMATER ADV, V133, DOI 10.1016/j.msec.2022.112651
   Zhang Y, 2018, NANO LETT, V18, P1908, DOI 10.1021/acs.nanolett.7b05263
   Zhu C, 2021, ACS APPL MATER INTER, V13, P47327, DOI 10.1021/acsami.1c10898
NR 58
TC 1
Z9 1
U1 19
U2 20
PU ELSEVIER
PI AMSTERDAM
PA RADARWEG 29, 1043 NX AMSTERDAM, NETHERLANDS
SN 2590-0064
J9 MATER TODAY BIO
JI Mater. Today Bio
PD JUN
PY 2023
VL 20
AR 100683
DI 10.1016/j.mtbio.2023.100683
EA JUN 2023
PG 11
WC Engineering, Biomedical; Materials Science, Biomaterials
WE Science Citation Index Expanded (SCI-EXPANDED)
SC Engineering; Materials Science
GA Q1LQ2
UT WOS:001055206000001
PM 37346395
OA Green Published, gold
DA 2024-01-03
ER

PT J
AU Shi, YB
   Wu, S
   Zhang, XL
   Cao, YB
   Zhang, LN
AF Shi, Yanbin
   Wu, Song
   Zhang, Xiaolin
   Cao, Yangbo
   Zhang, Lina
TI Diverse cell death patterns-related signature for predicting prognosis
   and drug sensitivity of osteosarcoma patients
SO JOURNAL OF GENE MEDICINE
LA English
DT Article; Early Access
DE bioinformatics; bone cancer; osteology
ID APOPTOSIS
AB Background: Programmed cell death (PCD) is a natural process in which cells undergo controlled self-destruction, which plays a crucial role in maintaining tissue homeostasis and eliminating damaged or unnecessary cells. The connection between PCD and osteosarcoma was explored in the present study.Methods: Twelve types of PCD were collected for developing a prognostic signature in osteosarcoma using machine learning algorithms. The prognostic value, pathway annotation and drug prediction of the signature were explored.Results: Telomerase reverse transcriptase (TERT) was found to be a potent hazardous marker in osteosarcoma and could facilitate the proliferation and migration of osteosarcoma.Conclusions: In summary, the present study has developed a prognostic signature for osteosarcoma and identifies TERT as a potent hazardous gene. The study suggests that further research is needed to address the underlying mechanism of how TERT affects the immune response in osteosarcoma.
C1 [Shi, Yanbin; Wu, Song; Cao, Yangbo] Cent South Univ, Xiangya Hosp 3, Dept Orthopaed, Changsha, Peoples R China.
   [Zhang, Xiaolin] Cent South Univ, Xiangya Hosp 3, Changsha, Peoples R China.
   [Zhang, Lina] Hunan Prov Peoples Hosp, Changsha, Peoples R China.
C3 Central South University; Central South University
RP Zhang, LN (corresponding author), Hunan Prov Peoples Hosp, Changsha, Peoples R China.
EM linazhang1992@hotmail.com
FU None.
FX None.
CR Bedoui S, 2020, NAT REV MOL CELL BIO, V21, P678, DOI 10.1038/s41580-020-0270-8
   Cai XY, 2022, MOL BIOL REP, V49, P6945, DOI 10.1007/s11033-022-07344-x
   Charoentong P, 2017, CELL REP, V18, P248, DOI 10.1016/j.celrep.2016.12.019
   Dratwa M, 2020, FRONT IMMUNOL, V11, DOI 10.3389/fimmu.2020.589929
   Gu ZG, 2016, BIOINFORMATICS, V32, P2847, DOI 10.1093/bioinformatics/btw313
   Issa NT, 2021, SEMIN CANCER BIOL, V68, P132, DOI 10.1016/j.semcancer.2019.12.011
   Jin JK, 2022, ACS NANO, DOI 10.1021/acsnano.2c00192
   Li B, 2020, INT J BIOL SCI, V16, P74, DOI 10.7150/ijbs.33787
   Liao YF, 2017, ONCOTARGET, V8, P30276, DOI 10.18632/oncotarget.16326
   Loveless R, 2021, J EXP CLIN CANC RES, V40, DOI 10.1186/s13046-021-02065-8
   Maeser D, 2021, BRIEF BIOINFORM, V22, DOI 10.1093/bib/bbab260
   Pandian N, 2022, J IMMUNOL, V209, P1625, DOI 10.4049/jimmunol.2200508
   Ritter J, 2010, ANN ONCOL, V21, P320, DOI 10.1093/annonc/mdq276
   Robin X, 2011, BMC BIOINFORMATICS, V12, DOI 10.1186/1471-2105-12-77
   Swanson K, 2023, CELL, V186, P1772, DOI 10.1016/j.cell.2023.01.035
   Therneau T, 2000, Modeling Survival Data: Extending the Cox Model, DOI DOI 10.1007/978-1-4757-3294-8
   Tolomeo M., 2002, Current Medicinal Chemistry - Anti-Cancer Agents, V2, P387, DOI 10.2174/1568011024606361
   Tran KA, 2021, GENOME MED, V13, DOI 10.1186/s13073-021-00968-x
   Xie L, 2023, BIOCHEM BIOPH RES CO, V639, P106, DOI 10.1016/j.bbrc.2022.11.068
   Xiong XF, 2020, CANCER BIOL THER, V21, P213, DOI 10.1080/15384047.2019.1680061
   Yoshihara K, 2013, NAT COMMUN, V4, DOI 10.1038/ncomms3612
   Yu GC, 2012, OMICS, V16, P284, DOI 10.1089/omi.2011.0118
   Yu WX, 2020, EUR REV MED PHARMACO, V24, P915, DOI 10.26355/eurrev_202001_20076
   Zou YT, 2022, INT J SURG, V107, DOI 10.1016/j.ijsu.2022.106936
NR 24
TC 0
Z9 0
U1 1
U2 1
PU WILEY
PI HOBOKEN
PA 111 RIVER ST, HOBOKEN 07030-5774, NJ USA
SN 1099-498X
EI 1521-2254
J9 J GENE MED
JI J. Gene. Med.
PD 2023 OCT 20
PY 2023
DI 10.1002/jgm.3613
EA OCT 2023
PG 13
WC Biotechnology & Applied Microbiology; Genetics & Heredity; Medicine,
   Research & Experimental
WE Science Citation Index Expanded (SCI-EXPANDED)
SC Biotechnology & Applied Microbiology; Genetics & Heredity; Research &
   Experimental Medicine
GA U6RD1
UT WOS:001086047300001
PM 37861176
DA 2024-01-03
ER

PT J
AU Passeri, G
   Vincent, RA
   Xiao, ZY
   Northcote-Smith, J
   Suntharalingam, K
AF Passeri, Ginevra
   Vincent, Ruby A.
   Xiao, Zhiyin
   Northcote-Smith, Joshua
   Suntharalingam, Kogularamanan
TI Encapsulation and Delivery of an Osteosarcoma Stem Cell Active
   Gallium(III)-Diflunisal Complex Using Polymeric Micelles
SO CHEMMEDCHEM
LA English
DT Article
DE nanoparticles; gallium; osteosarcoma stem cells; drug delivery;
   bioinorganic chemistry
ID CANCER; NANOTECHNOLOGY; DESIGN; DEATH
AB Here we report the encapsulation of an osteosarcoma stem cell (OSC) potent gallium(III)-diflunisal complex 1 into polymeric nanoparticles, and its delivery into osteosarcoma cells. At the optimum feed (20 %, 1 NP20), nanoparticle encapsulation of 1 enhances potency towards bulk osteosarcoma cells and OSCs (cultured in monolayer and three-dimensional systems). Strikingly, the nanoparticle formulation exhibits up to 5645-fold greater potency towards OSCs than frontline anti-osteosarcoma drugs, doxorubicin and cisplatin. The nanoparticle formulation evokes a similar mechanism of action as the payload, which bodes well for future translation. Specifically, the nanoparticle formulation induces nuclear DNA damage, cyclooxygenase-2 downregulation, and caspase-dependent apoptosis. To the best of our knowledge, this is the first study to demonstrate that polymeric nanoparticles can be used to effectively deliver an OSC-active metal complex into osteosarcoma cells.
C1 [Passeri, Ginevra; Vincent, Ruby A.; Xiao, Zhiyin; Northcote-Smith, Joshua; Suntharalingam, Kogularamanan] Univ Leicester, Sch Chem, Leicester LE1 7RH, Leics, England.
   [Xiao, Zhiyin] Jiaxing Univ, Coll Biol Chem Sci & Engn, Jiaxing 314001, Zhejiang, Peoples R China.
C3 University of Leicester; Jiaxing University
RP Suntharalingam, K (corresponding author), Univ Leicester, Sch Chem, Leicester LE1 7RH, Leics, England.
EM k.suntharalingam@leicester.ac.uk
RI Xiao, Zhiyin/I-6682-2017
OI Xiao, Zhiyin/0000-0002-1466-0953
FU Bone Cancer Research Trust [BCRT7521]; National Natural Science
   Foundation of China [21807047]; University of Leicester
   [RRID:SCR_020967]
FX K. S. is grateful to the Bone Cancer Research Trust for funding
   (BCRT7521). Z. X. thanks the National Natural Science Foundation of
   China (21807047) for financial support. We also thank the Advanced
   Imaging Facility (RRID:SCR_020967) at the University of Leicester for
   support.
CR Alexis Frank, 2010, Handb Exp Pharmacol, P55, DOI 10.1007/978-3-642-00477-3_2
   American Cancer Society, SURV RAT OST
   [Anonymous], 2002, World Health Organization Classification of Tumours
   Barry NPE, 2013, ACS NANO, V7, P5654, DOI 10.1021/nn403220e
   Blanco E, 2015, NAT BIOTECHNOL, V33, P941, DOI 10.1038/nbt.3330
   Brown HK, 2017, CANCER LETT, V386, P189, DOI 10.1016/j.canlet.2016.11.019
   Burma S, 2001, J BIOL CHEM, V276, P42462, DOI 10.1074/jbc.C100466200
   Danhier F, 2016, J CONTROL RELEASE, V244, P108, DOI 10.1016/j.jconrel.2016.11.015
   Eskandari A, 2019, CHEM SCI, V10, P7792, DOI 10.1039/c9sc01275c
   Eskandari A, 2016, DALTON T, V45, P17867, DOI 10.1039/c6dt03811e
   Farokhzad OC, 2009, ACS NANO, V3, P16, DOI 10.1021/nn900002m
   Greenhough A, 2009, CARCINOGENESIS, V30, P377, DOI 10.1093/carcin/bgp014
   Greish K, 2010, METHODS MOL BIOL, V624, P25, DOI 10.1007/978-1-60761-609-2_3
   He AN, 2012, EXP THER MED, V4, P435, DOI 10.3892/etm.2012.603
   Jaffe Norman, 2013, Sarcoma, V2013, P203531, DOI 10.1155/2013/203531
   Kumari A, 2010, COLLOID SURFACE B, V75, P1, DOI 10.1016/j.colsurfb.2009.09.001
   Liu WH, 2018, CELL DEATH DIS, V9, DOI 10.1038/s41419-018-0363-x
   Martins-Neves SR, 2016, CANCER LETT, V370, P286, DOI 10.1016/j.canlet.2015.11.013
   Matsuoka S, 2000, P NATL ACAD SCI USA, V97, P10389, DOI 10.1073/pnas.190030497
   Mezencev R, 2012, J OVARIAN RES, V5, DOI 10.1186/1757-2215-5-30
   Miller M, 2015, NAT COMMUN, V6, DOI 10.1038/ncomms8453
   Nichols JW, 2014, J CONTROL RELEASE, V190, P451, DOI 10.1016/j.jconrel.2014.03.057
   Passeri G, 2022, RSC ADV, V12, P5290, DOI 10.1039/d1ra08788f
   Peng LH, 2018, PLOS ONE, V13, DOI 10.1371/journal.pone.0205918
   Petros RA, 2010, NAT REV DRUG DISCOV, V9, P615, DOI 10.1038/nrd2591
   Quinn Peter J, 2002, Subcell Biochem, V36, P39
   Robin P, 2020, CHEM COMMUN, V56, P1509, DOI 10.1039/c9cc08962d
   Roos WP, 2016, NAT REV CANCER, V16, P20, DOI 10.1038/nrc.2015.2
   Sahay G, 2010, J CONTROL RELEASE, V145, P182, DOI 10.1016/j.jconrel.2010.01.036
   Siclari VA, 2010, J ORTHOP SURG RES, V5, DOI 10.1186/1749-799X-5-78
   Siegel HJ, 2008, EXPERT REV ANTICANC, V8, P1257, DOI 10.1586/14737140.8.8.1257
   Slee EA, 1996, BIOCHEM J, V315, P21, DOI 10.1042/bj3150021
   Tang Qing-Lian, 2011, Chin J Cancer, V30, P426
   Tang QL, 2011, CANCER LETT, V311, P113, DOI 10.1016/j.canlet.2011.07.016
   Wang A.Z., 2015, Sci. Transl. Med., V7, P294, DOI [10.1126/scitranslmed.aac8108, DOI 10.1126/SCITRANSLMED.AAC8108]
   Wang RB, 2013, J NANOMATER, V2013, DOI 10.1155/2013/629681
   Xiao ZY, 2021, CHEM-EUR J, V27, P13846, DOI 10.1002/chem.202102207
   Xu HY, 2017, EUR REV MED PHARMACO, V21, P4516
   Yan GN, 2016, CANCER LETT, V370, P268, DOI 10.1016/j.canlet.2015.11.003
NR 39
TC 1
Z9 1
U1 7
U2 11
PU WILEY-V C H VERLAG GMBH
PI WEINHEIM
PA POSTFACH 101161, 69451 WEINHEIM, GERMANY
SN 1860-7179
EI 1860-7187
J9 CHEMMEDCHEM
JI ChemMedChem
PD FEB 14
PY 2023
VL 18
IS 4
DI 10.1002/cmdc.202200599
EA JAN 2023
PG 8
WC Chemistry, Medicinal; Pharmacology & Pharmacy
WE Science Citation Index Expanded (SCI-EXPANDED)
SC Pharmacology & Pharmacy
GA 9Z4OI
UT WOS:000916551600001
PM 36533570
OA hybrid
DA 2024-01-03
ER

PT J
AU Wang, SF
   Huang, KW
   Chou, YC
   Lee, HC
   Wu, PK
   Chen, WM
   Hung, GY
   Chang, YL
AF Wang, Sheng-Fan
   Huang, Kuan-Wei
   Chou, Yueh-Ching
   Lee, Hsin-Chen
   Wu, Po-Kuei
   Chen, Wei-Ming
   Hung, Giun-Yi
   Chang, Yuh-Lih
TI Effect of co-medications and potential risk factors of high-dose
   methotrexate-mediated acute hepatotoxicity in patients with osteosarcoma
SO CANCER MEDICINE
LA English
DT Article
DE hepatotoxicity; high-dose methotrexate; non-steroidal anti-inflammatory
   drugs; osteosarcoma; proton pump inhibitors;
   trimethoprim-sulfamethoxazole
ID TRIMETHOPRIM-SULFAMETHOXAZOLE; NEOADJUVANT CHEMOTHERAPY; PHASE-II;
   PHARMACOKINETICS; ELIMINATION; EPIDEMIOLOGY; PHARMACOLOGY; EURAMOS-1;
   PROGNOSIS; TOXICITY
AB BackgroundTaiwanese patients frequently experience severe hepatotoxicity associated with high-dose methotrexate (HD-MTX) treatment, which interferes with subsequent treatment. Drug-drug interactions occur when MTX is used in combination with proton pump inhibitors (PPIs), trimethoprim-sulfamethoxazole (TMP-SMX), or non-steroidal anti-inflammatory drugs (NSAIDs). In East Asia, real-world analyses on the effects of co-medication and other potential risk factors on the clinical course of HD-MTX-mediated acute hepatotoxicity in patients with osteogenic sarcoma (OGS) are limited.MethodsThis cohort study included patients with newly diagnosed OGS who were treated with HD-MTX between 2009 and 2017 at Taipei Veterans General Hospital. We collected data on the clinical course of HD-MTX-mediated acute hepatotoxicity, co-medications, and other potential risk factors, and analyzed the effects of these factors on the clinical course of HD-MTX-mediated acute hepatotoxicity.ResultsAlmost all patients with OGS treated with HD-MTX developed acute hepatotoxicity with elevated alanine aminotransferase (ALT) levels. Most patients with Grade 3-4 ALT elevation failed to recover to Grade 2 within 7 days. Women and children are high-risk subgroups for HD-MTX-mediated elevation of ALT levels. Age is a factor that contributes to the pharmacokinetic differences of HD-MTX. However, the concurrent use of PPIs, TMP-SMX, or NSAIDs did not affect the elimination of MTX when administered with adequate supportive therapy.ConclusionsCo-administration of PPIs, TMP-SMX, or NSAIDs may have limited effects on acute hepatotoxicity in well-monitored and adequately pre-medicated patients with OGS undergoing chemotherapy with HD-MTX. Clinicians should pay particular attention to ALT levels when prescribing HD-MTX to children and women.
C1 [Wang, Sheng-Fan; Chou, Yueh-Ching; Chang, Yuh-Lih] Taipei Vet Gen Hosp, Dept Pharm, Taipei, Taiwan.
   [Wang, Sheng-Fan; Huang, Kuan-Wei; Chou, Yueh-Ching; Lee, Hsin-Chen; Chang, Yuh-Lih] Natl Yang Ming Chiao Tung Univ, Dept& Inst Pharmacol, Coll Med, Taipei, Taiwan.
   [Wang, Sheng-Fan; Chou, Yueh-Ching] Taipei Med Univ, Sch Pharm, Dept Clin Pharm, Taipei, Taiwan.
   [Chou, Yueh-Ching; Lee, Hsin-Chen; Chang, Yuh-Lih] Natl Yang Ming Chiao Tung Univ, Sch Pharmaceut Sci, Dept Pharm, Taipei, Taiwan.
   [Wu, Po-Kuei; Chen, Wei-Ming] Taipei Vet Gen Hosp, Dept Orthoped & Joint Reconstruct, Taipei, Taiwan.
   [Wu, Po-Kuei; Chen, Wei-Ming] Taipei Vet Gen Hosp, Therapeut & Res Ctr Musculoskeletal Tumor, Taipei, Taiwan.
   [Wu, Po-Kuei; Chen, Wei-Ming] Natl Yang Ming Chiao Tung Univ, Inst Clin Med, Sch Med, Taipei, Taiwan.
   [Wu, Po-Kuei; Chen, Wei-Ming] Natl Yang Ming Chiao Tung Univ, Orthoped Dept Med, Taipei, Taiwan.
   [Hung, Giun-Yi] Taipei Vet Gen Hosp, Dept Pediat, Div Pediat Hematol & Oncol, Taipei, Taiwan.
   [Hung, Giun-Yi] Natl Yang Ming Chiao Tung Univ, Coll Med, Sch Med, Taipei, Taiwan.
   [Hung, Giun-Yi] Taipei Vet Gen Hosp, Dept Pediat, Div Pediat Hematol & Oncol, 201,Sec 2,Shi Pai Rd, Taipei 112, Taiwan.
   [Chang, Yuh-Lih] Taipei Vet Gen Hosp, Dept Pharm, 201,Sec 2,Shi Pai Rd, Taipei 112, Taiwan.
C3 Taipei Veterans General Hospital; National Yang Ming Chiao Tung
   University; Taipei Medical University; National Yang Ming Chiao Tung
   University; Taipei Veterans General Hospital; Taipei Veterans General
   Hospital; National Yang Ming Chiao Tung University; National Yang Ming
   Chiao Tung University; Taipei Veterans General Hospital; National Yang
   Ming Chiao Tung University; Taipei Veterans General Hospital; Taipei
   Veterans General Hospital
RP Hung, GY (corresponding author), Taipei Vet Gen Hosp, Dept Pediat, Div Pediat Hematol & Oncol, 201,Sec 2,Shi Pai Rd, Taipei 112, Taiwan.; Chang, YL (corresponding author), Taipei Vet Gen Hosp, Dept Pharm, 201,Sec 2,Shi Pai Rd, Taipei 112, Taiwan.
EM gyhung@gmail.com; ylchang@vghtpe.gov.tw
RI Wang, Shengfan/JPA-1676-2023
OI Lee, Hsin-Chen/0000-0001-7455-9593; HUNG, GIUN-YI/0000-0002-0738-4700
FU Melissa Lee Cancer Foundation, Taiwan [MLCF-V111_A11103,
   MLCF-V111_B11106]; National Science and Technology Council, Taiwan
   [MOST111-2313-B-075-001-MY3, MOST111-2320-B-075-004]; Taipei Veterans
   General Hospital [V112C-047]
FX Melissa Lee Cancer Foundation, Taiwan, Grant/Award Number:
   MLCF-V111_A11103 and MLCF-V111_B11106; National Science and Technology
   Council, Taiwan, Grant/Award Number: MOST111-2313-B-075-001-MY3 and
   MOST111-2320-B-075-004; Taipei Veterans General Hospital, Grant/Award
   Number: V112C-047
CR BLEYER WA, 1978, CANCER-AM CANCER SOC, V41, P36, DOI 10.1002/1097-0142(197801)41:1<36::AID-CNCR2820410108>3.0.CO;2-I
   Chang MH, 2010, CLIN LIVER DIS, V14, P521, DOI 10.1016/j.cld.2010.05.010
   Chen DS, 2007, HEPATOL RES, V37, pS101, DOI 10.1111/j.1872-034X.2007.00170.x
   Collins M, 2013, J CLIN ONCOL, V31, P2303, DOI 10.1200/JCO.2012.43.8598
   Crews KR, 2004, CANCER-AM CANCER SOC, V100, P1724, DOI 10.1002/cncr.20152
   DALY H, 1986, LANCET, V1, P557
   Ferrari S, 2013, J TRANSL MED, V11, DOI 10.1186/1479-5876-11-268
   FERRAZZINI G, 1990, J PEDIATR-US, V117, P823, DOI 10.1016/S0022-3476(05)83351-7
   GRAF N, 1994, J CLIN ONCOL, V12, P1443, DOI 10.1200/JCO.1994.12.7.1443
   Green MR, 2006, EXPERT REV NEUROTHER, V6, P635, DOI 10.1586/14737175.6.5.635
   Hegyi M, 2012, J CANCER RES CLIN, V138, P1697, DOI 10.1007/s00432-012-1214-2
   Holmboe L, 2012, BRIT J CLIN PHARMACO, V73, P106, DOI 10.1111/j.1365-2125.2011.04054.x
   Howard SC, 2016, ONCOLOGIST, V21, P1471, DOI 10.1634/theoncologist.2015-0164
   Hung GY, 2016, MEDICINE, V95, DOI 10.1097/MD.0000000000003420
   Hung GY, 2015, ANN SURG ONCOL, V22, P1080, DOI 10.1245/s10434-014-4154-z
   Hung GY, 2014, ANN SURG ONCOL, V21, P2490, DOI 10.1245/s10434-014-3697-3
   Isoardi KZ, 2018, CLIN TOXICOL, V56, P1204, DOI 10.1080/15563650.2018.1484128
   Iwamoto Y, 2009, J ORTHOP SCI, V14, P397, DOI 10.1007/s00776-009-1347-6
   Kaatsch P, 2010, CANCER TREAT REV, V36, P277, DOI 10.1016/j.ctrv.2010.02.003
   Kim K, 2004, J CLIN PHARMACOL, V44, P1083, DOI 10.1177/0091270004268128
   Kudawara I, 2013, J CHEMOTHERAPY, V25, P41, DOI 10.1179/1973947812Y.0000000055
   Leveque Dominique, 2011, Expert Rev Clin Pharmacol, V4, P743, DOI 10.1586/ecp.11.57
   Marina NM, 2016, LANCET ONCOL, V17, P1396, DOI 10.1016/S1470-2045(16)30214-5
   Mirabello L, 2009, CANCER-AM CANCER SOC, V115, P1531, DOI 10.1002/cncr.24121
   Ottaviani G, 2009, CANCER TREAT RES, V152, P3, DOI 10.1007/978-1-4419-0284-9_1
   Reeves DJ, 2014, BRIT J CLIN PHARMACO, V78, P565, DOI 10.1111/bcp.12384
   Santucci R, 2010, ANTICANCER RES, V30, P3807
   Smeland S, 2019, EUR J CANCER, V109, P36, DOI 10.1016/j.ejca.2018.11.027
   Stiller CA, 1996, BRIT MED BULL, V52, P682
   Suzuki K, 2009, BRIT J CLIN PHARMACO, V67, P44, DOI 10.1111/j.1365-2125.2008.03303.x
   THYSS A, 1986, LANCET, V1, P256
   WANG YM, 1979, CANCER TREAT REP, V63, P405
   Watts CS, 2016, J PEDIAT HEMATOL ONC, V38, P449, DOI 10.1097/MPH.0000000000000606
   Widemann BC, 2006, ONCOLOGIST, V11, P694, DOI 10.1634/theoncologist.11-6-694
   Xu M, 2014, CURR ONCOL, V21, pE678, DOI 10.3747/co.21.1973
NR 35
TC 1
Z9 1
U1 0
U2 2
PU WILEY
PI HOBOKEN
PA 111 RIVER ST, HOBOKEN 07030-5774, NJ USA
SN 2045-7634
J9 CANCER MED-US
JI Cancer Med.
PD JUN
PY 2023
VL 12
IS 11
BP 12354
EP 12364
DI 10.1002/cam4.5936
EA APR 2023
PG 11
WC Oncology
WE Science Citation Index Expanded (SCI-EXPANDED)
SC Oncology
GA J6TM3
UT WOS:000973604800001
PM 37062070
OA Green Published, gold
DA 2024-01-03
ER

PT J
AU Tian, W
   Niu, XY
   Feng, FF
   Wang, X
   Wang, JQ
   Yao, WT
   Zhang, P
AF Tian, Wen
   Niu, Xiaoying
   Feng, Feifei
   Wang, Xin
   Wang, Jiaqiang
   Yao, Weitao
   Zhang, Peng
TI The promising roles of exosomal microRNAs in osteosarcoma: A new insight
   into the clinical therapy
SO BIOMEDICINE & PHARMACOTHERAPY
LA English
DT Article
DE Exosome; MiRNAs; Osteosarcoma; Drug resistance; Engineering
ID MULTIDRUG-RESISTANCE; IN-VITRO; DOXORUBICIN RESISTANCE; EXTRACELLULAR
   VESICLES; PROGNOSTIC BIOMARKER; ENGINEERED EXOSOMES; CELL-PROLIFERATION;
   DRUG-RESISTANCE; DOWN-REGULATION; INVASION
AB Osteosarcoma is the most common malignant bone sarcoma in children. Chemotherapy drugs resistance significantly hinders the overall survival of patients. Due to high biocompatibility and immunocompatibility, exosomes have been explored extensively. Multiple parent cells can actively secrete numerous exosomes, and the membrane structure of exosomes can protect miRNAs from degradation. Based on these characteristics, exosomal miRNAs play an important role in the occurrence, development, drug resistance. Therefore, in-depth exploration of exosome biogenesis and role of exosomal miRNAs will provide new strategies and targets for understanding the pathogenesis of osteosarcoma and overcoming chemotherapy drug resistance. Moreover, advancing evi-dences have showed that engineering modification could attribute stronger targeting to exosomes to deliver cargos to recipient cells more effectively. In this review, we focus on the mechanisms of exosomal miRNAs on the occurrence and development of osteosarcoma and the potential to function as tumor biomarkers for diagnosis and prognosis prediction. In addition, we also summarize recent advances in the clinical application values of engineering exosomes to provide novel ideas and directions for overcoming the chemotherapy resistance in osteosarcoma.
C1 [Tian, Wen; Niu, Xiaoying; Wang, Xin; Wang, Jiaqiang; Yao, Weitao; Zhang, Peng] Zhengzhou Univ, Affiliated Canc Hosp, Dept Bone & Soft Tissue Oncol, Zhengzhou 450008, Peoples R China.
   [Tian, Wen; Niu, Xiaoying; Wang, Xin; Wang, Jiaqiang; Yao, Weitao; Zhang, Peng] Henan Canc Hosp, Zhengzhou 450008, Peoples R China.
   [Feng, Feifei] Zhengzhou Univ, Coll Publ Hlth, Dept Toxicol, Zhengzhou 450001, Henan, Peoples R China.
C3 Zhengzhou University; Zhengzhou University; Zhengzhou University
RP Zhang, P (corresponding author), Zhengzhou Univ, Affiliated Canc Hosp, Dept Bone & Soft Tissue Oncol, Zhengzhou 450008, Peoples R China.; Zhang, P (corresponding author), Henan Canc Hosp, Zhengzhou 450008, Peoples R China.
EM zdzp@zzu.edu.cn
CR Anderson ME, 2016, ORTHOP CLIN N AM, V47, P283, DOI 10.1016/j.ocl.2015.08.022
   Armstrong JPK, 2018, ADV DRUG DELIVER REV, V130, P12, DOI 10.1016/j.addr.2018.06.017
   Armstrong JPK, 2017, ACS NANO, V11, P69, DOI 10.1021/acsnano.6b07607
   Bai J, 2020, ASIAN J PHARM SCI, V15, P461, DOI 10.1016/j.ajps.2019.04.002
   Baietti MF, 2012, NAT CELL BIOL, V14, P677, DOI 10.1038/ncb2502
   Bartel DP, 2009, CELL, V136, P215, DOI 10.1016/j.cell.2009.01.002
   Cao Y, 2019, EUR J MED CHEM, V162, P423, DOI 10.1016/j.ejmech.2018.10.001
   Chaffer CL, 2011, SCIENCE, V331, P1559, DOI 10.1126/science.1203543
   Chen CL, 2021, CANCER LETT, V500, P1, DOI 10.1016/j.canlet.2020.12.024
   Chen SF, 2015, PLOS ONE, V10, DOI 10.1371/journal.pone.0130154
   Chen X., 2016, J CANCER, V7
   Cheng Q, 2018, J AM CHEM SOC, V140, P16413, DOI 10.1021/jacs.8b10047
   Cong CL, 2018, CANCER BIOMARK, V21, P449, DOI 10.3233/CBM-170672
   Cui JJ, 2013, CURR CANCER DRUG TAR, V13, P986, DOI 10.2174/15680096113136660104
   Dang XT, 2016, GENE, V575, P377, DOI 10.1016/j.gene.2015.08.067
   Duan ZF, 2017, MOL ONCOL, V11, P151, DOI 10.1002/1878-0261.12015
   Fan TMM, 2020, FRONT ONCOL, V10, DOI 10.3389/fonc.2020.00013
   Fujiwara T, 2017, ONCOTARGET, V8, P33375, DOI 10.18632/oncotarget.16498
   Gilligan KE, 2017, INT J MOL SCI, V18, DOI 10.3390/ijms18061122
   Gong HL, 2019, INT J MOL MED, V44, P1219, DOI 10.3892/ijmm.2019.4287
   Gong LZ, 2018, BIOCHEM BIOPH RES CO, V500, P170, DOI 10.1016/j.bbrc.2018.04.016
   Goodall GJ, 2021, NAT REV CANCER, V21, P22, DOI 10.1038/s41568-020-00306-0
   Gross JC, 2012, NAT CELL BIOL, V14, P1036, DOI 10.1038/ncb2574
   Haider T, 2020, PHARMACOL REP, V72, P1125, DOI 10.1007/s43440-020-00138-7
   Han F, 2021, BIOMED RES INT, V2021, DOI 10.1155/2021/7358153
   Harrison DJ, 2018, EXPERT REV ANTICANC, V18, P39, DOI 10.1080/14737140.2018.1413939
   Huang L., 2019, ADV FUNCT MATER, V29, P1
   Hurley JH, 2015, EMBO J, V34, P2398, DOI 10.15252/embj.201592484
   Isaac R, 2021, CELL METAB, V33, P1744, DOI 10.1016/j.cmet.2021.08.006
   Jafari F, 2020, ANN DIAGN PATHOL, V49, DOI 10.1016/j.anndiagpath.2020.151654
   Jerez S, 2019, GENE, V710, P246, DOI 10.1016/j.gene.2019.06.005
   Juan T, 2018, SEMIN CELL DEV BIOL, V74, P66, DOI 10.1016/j.semcdb.2017.08.022
   Kalluri R, 2020, SCIENCE, V367, P640, DOI 10.1126/science.aau6977
   Kamerkar S, 2017, NATURE, V546, P498, DOI 10.1038/nature22341
   Kenific CM, 2021, CELL RES, V31, P105, DOI 10.1038/s41422-020-00418-0
   Kong JN, 2015, INT J CANCER, V137, P1610, DOI 10.1002/ijc.29542
   Kooijmans SAA, 2021, ADV DRUG DELIVER REV, V173, P252, DOI 10.1016/j.addr.2021.03.017
   Kosaka N, 2013, J BIOL CHEM, V288, P10849, DOI 10.1074/jbc.M112.446831
   Lambert AW, 2017, CELL, V168, P670, DOI 10.1016/j.cell.2016.11.037
   Larios J, 2020, J CELL BIOL, V219, DOI 10.1083/jcb.201904113
   Li M, 2022, INT J ONCOL, V61, DOI 10.3892/ijo.2022.5437
   Li QC, 2018, CANCER BIOMARK, V21, P135, DOI 10.3233/CBM-170452
   Li QC, 2018, CANCER BIOMARK, V21, P521, DOI 10.3233/CBM-170255
   Li Z, 2018, ONCOL LETT, V15, P8687, DOI 10.3892/ol.2018.8397
   Liang GF, 2020, J NANOBIOTECHNOL, V18, DOI 10.1186/s12951-019-0563-2
   Liang YJ, 2021, THERANOSTICS, V11, P3183, DOI 10.7150/thno.52570
   Lin ZJ, 2016, J CANCER RES CLIN, V142, P239, DOI 10.1007/s00432-015-2028-9
   Liu WS, 2021, CANCER CELL INT, V21, DOI 10.1186/s12935-021-02257-4
   Liu W, 2021, AGING-US, V13, P19760, DOI 10.18632/aging.203388
   Lou GH, 2020, J EXP CLIN CANC RES, V39, DOI 10.1186/s13046-019-1512-5
   Lu Y, 2022, TRANSL ONCOL, V16, DOI 10.1016/j.tranon.2021.101289
   Mao JH, 2012, ONCOL LETT, V4, P1125, DOI 10.3892/ol.2012.863
   Maroto R, 2017, J EXTRACELL VESICLES, V6, DOI 10.1080/20013078.2017.1359478
   Meldolesi J, 2018, CURR BIOL, V28, pR435, DOI 10.1016/j.cub.2018.01.059
   Mendt M., JCI
   Mirabello L, 2009, CANCER-AM CANCER SOC, V115, P1531, DOI 10.1002/cncr.24121
   Ostrowski M, 2010, NAT CELL BIOL, V12, P19, DOI 10.1038/ncb2000
   Ozben T, 2006, FEBS LETT, V580, P2903, DOI 10.1016/j.febslet.2006.02.020
   Pegtel DM, 2019, ANNU REV BIOCHEM, V88, P487, DOI 10.1146/annurev-biochem-013118-111902
   Pfrieger FW, 2018, J LIPID RES, V59, P2255, DOI 10.1194/jlr.R084210
   Pu YG, 2017, SCI REP-UK, V7, DOI 10.1038/srep44218
   Qi J, 2021, J CELL MOL MED, V25, P11016, DOI 10.1111/jcmm.17024
   Qin F, 2020, J CELL PHYSIOL, V235, P4734, DOI 10.1002/jcp.29351
   Qu Q, 2017, CELL BIOL INT, V41, P287, DOI 10.1002/cbin.10723
   Ramos A, 2021, INT J MOL SCI, V22, DOI 10.3390/ijms22179451
   Record M, 2018, J LIPID RES, V59, P1316, DOI 10.1194/jlr.E086173
   Ren ZZ, 2020, CANCER BIOL THER, V21, P231, DOI 10.1080/15384047.2019.1683331
   Ritter J, 2010, ANN ONCOL, V21, P320, DOI 10.1093/annonc/mdq276
   Saraswathy M, 2013, BIOTECHNOL ADV, V31, P1397, DOI 10.1016/j.biotechadv.2013.06.004
   Savina A, 2005, TRAFFIC, V6, P131, DOI 10.1111/j.1600-0854.2004.00257.x
   Shoaib Z, 2022, BRIT J PHARMACOL, V179, P201, DOI 10.1111/bph.15713
   Simpson RJ, 2012, J EXTRACELL VESICLES, V1, DOI 10.3402/jev.v1i0.18374
   Stiller CA, 2001, EUR J CANCER, V37, P760, DOI 10.1016/S0959-8049(01)00004-1
   Sun LM, 2020, ONCOL LETT, V20, DOI 10.3892/ol.2020.12089
   Tang JX, 2022, FRONT PHARMACOL, V13, DOI 10.3389/fphar.2022.902049
   Théry C, 2009, NAT REV IMMUNOL, V9, P581, DOI 10.1038/nri2567
   Trajkovic K, 2008, SCIENCE, V319, P1244, DOI 10.1126/science.1153124
   Vietri M, 2020, NAT REV MOL CELL BIO, V21, P25, DOI 10.1038/s41580-019-0177-4
   Wang GC, 2016, J BONE ONCOL, V5, P51, DOI 10.1016/j.jbo.2016.02.002
   Wang JW, 2019, ONCOL RES, V27, P979, DOI 10.3727/096504018X15336368805108
   Wang M, 2021, J NANOBIOTECHNOL, V19, DOI 10.1186/s12951-021-00907-3
   Wang NG, 2015, INT J CLIN EXP PATHO, V8, P9314
   Wang SF, 2020, INT J ONCOL, V56, P1055, DOI 10.3892/ijo.2020.4992
   Wang YM, 2011, MOL CANCER RES, V9, P1100, DOI 10.1158/1541-7786.MCR-11-0007
   Wang YF, 2022, PATHOL RES PRACT, V239, DOI 10.1016/j.prp.2022.154159
   Wu XG, 2019, ANGIOGENESIS, V22, P397, DOI 10.1007/s10456-019-09665-1
   Xu JF, 2017, ONCOTARGET, V8, P75968, DOI 10.18632/oncotarget.18373
   Xu M, 2021, THERANOSTICS, V11, P8926, DOI 10.7150/thno.62330
   Xu X, 2021, BIOMATERIALS, V269, DOI 10.1016/j.biomaterials.2020.120539
   Xu XQ, 2019, J CELL BIOCHEM, V120, P18425, DOI 10.1002/jcb.29160
   Xu ZF, 2020, TRANSL CANCER RES, V9, P5323, DOI 10.21037/tcr-20-83
   Yan HB, 2018, ANTI-CANCER DRUG, V29, P440, DOI 10.1097/CAD.0000000000000614
   Yáñez-Mó M, 2015, J EXTRACELL VESICLES, V4, DOI 10.3402/jev.v4.27066
   Yao P., 2022, J MOFFITT CANC CENT, V29, P1
   Ye ZM, 2020, J INVEST MED, V68, P893, DOI 10.1136/jim-2019-001196
   Yi XJ, 2020, J ORTHOP SURG RES, V15, DOI 10.1186/s13018-020-01967-1
   Yoshida A, 2018, ACTA MED OKAYAMA, V72, P165, DOI 10.18926/AMO/55857
   Yu X., 2016, INT J MOL SCI, V17, P1
   Zhang J, 2015, CLIN CHIM ACTA, V444, P9, DOI 10.1016/j.cca.2015.01.025
   Zhang L, 2022, FRONT ONCOL, V12, DOI 10.3389/fonc.2022.884559
   Zhang MH, 2023, SIGNAL TRANSDUCT TAR, V8, DOI 10.1038/s41392-023-01382-y
   Zhang ML, 2017, ONCOL RES, V25, P75, DOI 10.3727/096504016X14719078133401
   Zhang QZ, 2021, ARCH MED RES, V52, P191, DOI 10.1016/j.arcmed.2020.10.017
   Zhang WF, 2020, DNA CELL BIOL, V39, P78, DOI 10.1089/dna.2019.5105
   Zhang Y, 2020, INT J NANOMED, V15, P6917, DOI 10.2147/IJN.S264498
   Zhang YM, 2015, BIOCHEM BIOPH RES CO, V459, P367, DOI 10.1016/j.bbrc.2015.02.101
   Zhao HE, 2013, ONCOL REP, V29, P1027, DOI 10.3892/or.2013.2234
   Zhao H, 2019, INT J BIOL MARKER, V34, P184, DOI 10.1177/1724600819843537
   Zhao MD, 2014, INT J MOL MED, V34, P1565, DOI 10.3892/ijmm.2014.1963
   Zhou JH, 2021, AM J TRANSL RES, V13, P10178
   Zhou JP, 2019, MEDICINE, V98, DOI 10.1097/MD.0000000000015335
   Zhou Y, 2016, ACTA PHARMACOL SIN, V37, P519, DOI 10.1038/aps.2015.153
   Zhou ZH, 2016, CLIN SCI, V130, P921, DOI 10.1042/CS20150509
   Zhu MS, 2021, ONCOL LETT, V21, DOI 10.3892/ol.2020.12413
   Zhu QF, 2018, LAB CHIP, V18, P1690, DOI 10.1039/c8lc00246k
   Zhu QW, 2019, ADV SCI, V6, DOI 10.1002/advs.201801899
   Zylbersztejn K, 2011, FEBS J, V278, P4497, DOI 10.1111/j.1742-4658.2011.08168.x
NR 117
TC 0
Z9 0
U1 1
U2 3
PU ELSEVIER FRANCE-EDITIONS SCIENTIFIQUES MEDICALES ELSEVIER
PI ISSY-LES-MOULINEAUX
PA 65 RUE CAMILLE DESMOULINS, CS50083, 92442 ISSY-LES-MOULINEAUX, FRANCE
SN 0753-3322
EI 1950-6007
J9 BIOMED PHARMACOTHER
JI Biomed. Pharmacother.
PD JUL
PY 2023
VL 163
AR 114771
DI 10.1016/j.biopha.2023.114771
EA APR 2023
PG 10
WC Medicine, Research & Experimental; Pharmacology & Pharmacy
WE Science Citation Index Expanded (SCI-EXPANDED)
SC Research & Experimental Medicine; Pharmacology & Pharmacy
GA G7TC2
UT WOS:000991127800001
PM 37119740
OA gold
DA 2024-01-03
ER

PT J
AU Cao, YB
   Wu, S
   Gu, YS
   Wong, YH
   Shi, YB
   Zhang, LA
AF Cao, Yangbo
   Wu, Song
   Gu, Yishan
   Wong, Yung Hou
   Shi, Yanbin
   Zhang, Lina
TI Disulfidptosis-related PABPC3 promotes tumor progression and inhibits
   immune activity in osteosarcoma
SO JOURNAL OF GENE MEDICINE
LA English
DT Article; Early Access
DE osteology; tumor immunology; tumor targeting
ID POLY(A)-BINDING PROTEINS
AB BackgroundOsteosarcoma is a very aggressive bone tumor mainly affecting teens and young adults. Disulfidptosis is a metabolic-related form of regulated cell death. However, the interconnection between disulfidptosis and osteosarcoma has not been explored.MethodsIn the present study, disulfidptosis-related clusters were identified in osteosarcoma using the nonnegative matrix factorization clustering method. PABPC3 was identified as a hazardous gene in osteosarcoma using machine learning algorithms, CoxBoost, and Random Survival Forest. The prognostic value, pathway annotation, immune characteristics, and drug prediction of PABPC3 were systematically explored. MTT (i.e., 3-(4, 5-dimethyl thiazol-2-yl)-2,5-diphenytetrazolium bromide), EdU (ie. 5-ethyny-2'-deoxvuridine), and Transwell assays were used for in vitro validation of PABPC3.ResultsThe disulfidptosis-related clusters could distinguish survival outcomes of osteosarcoma patients. PABPC3 could predict survival outcomes, immune activity, and drug response in osteosarcoma patients. Besides, PABPC3 was proven to facilitate the proliferation and migration of osteosarcoma.ConclusionsThe present study is expected to establish the bridge between disulfidptosis and osteosarcoma. PABPC3 is expected to be further explored as a therapeutic target in osteosarcoma.
   In the present study, disulfidptosis-related clusters were identified in osteosarcoma using the non-negative matrix factorization clustering method. PABPC3 was identified as a hazardous gene in osteosarcoma using machine learning algorithms, CoxBoost and random survival forest. The prognostic value, pathway annotation, immune characteristics and drug prediction of PABPC3 were systematically explored. MTT (i.e. 3-(4, 5-dimethyl thiazol-2-yl)-2,5-diphenyl tetrazolium bromide), EdU (i.e. 5-ethynyl-2 '-deoxyuridine) and transwell assays were used for in vitro validation of PABPC3. PABPC3 was confirmed to facilitate the proliferation and migration of osteosarcoma.image
C1 [Cao, Yangbo; Wu, Song; Shi, Yanbin] Cent South Univ, Xiangya Hosp 3, Dept Orthopaed, Changsha, Peoples R China.
   [Gu, Yishan; Wong, Yung Hou] Hong Kong Univ Sci & Technol, Biotechnol Res Inst, Div Life Sci, Hong Kong, Peoples R China.
   [Zhang, Lina] Hunan Normal Univ, Hunan Prov Peoples Hosp, Dept Orthopaed, Changsha 410005, Peoples R China.
C3 Central South University; Hong Kong University of Science & Technology;
   Hunan Normal University
RP Zhang, LN (corresponding author), Hunan Normal Univ, Hunan Prov Peoples Hosp, Dept Orthopaed, Changsha 410005, Peoples R China.
EM linazhang1992@hotmail.com
FU National Natural Science Foundation of China;  [82072501]
FX Funding was provided by the National Natural Science Foundation of
   China: 82072501.
CR Brook M, 2012, BIOCHEM SOC T, V40, P856, DOI 10.1042/BST20120100
   Burgess HM, 2010, BIOCHEM SOC T, V38, P1517, DOI 10.1042/BST0381517
   Casali PG, 2018, ANN ONCOL, V29, P51, DOI 10.1093/annonc/mdy096
   Charoentong P, 2017, CELL REP, V18, P248, DOI 10.1016/j.celrep.2016.12.019
   Chen CL, 2021, CANCER LETT, V500, P1, DOI 10.1016/j.canlet.2020.12.024
   Chen HL, 2023, FRONT IMMUNOL, V14, DOI 10.3389/fimmu.2023.1198878
   Digomann D, 2019, AUTOPHAGY, V15, P1850, DOI 10.1080/15548627.2019.1639302
   Duan YY, 2023, J OVARIAN RES, V16, DOI 10.1186/s13048-023-01156-8
   Duffaud F, 2019, LANCET ONCOL, V20, P120, DOI 10.1016/S1470-2045(18)30742-3
   Durfee RA, 2016, RHEUMATOL THER, V3, P221, DOI 10.1007/s40744-016-0046-y
   Gaujoux R, 2010, BMC BIOINFORMATICS, V11, DOI 10.1186/1471-2105-11-367
   Ghobadi MZ, 2022, PLOS ONE, V17, DOI 10.1371/journal.pone.0262739
   Harrison DJ, 2018, EXPERT REV ANTICANC, V18, P39, DOI 10.1080/14737140.2018.1413939
   Hlavác V, 2022, LIFE SCI ALLIANCE, V5, DOI 10.26508/lsa.202201551
   Kim S, 2022, J CLIN MED, V11, DOI 10.3390/jcm11082145
   Koppula P, 2021, PROTEIN CELL, V12, P599, DOI 10.1007/s13238-020-00789-5
   Liu XG, 2023, NAT CELL BIOL, V25, P404, DOI 10.1038/s41556-023-01091-2
   Maeser D, 2021, BRIEF BIOINFORM, V22, DOI 10.1093/bib/bbab260
   Ozturk S, 2016, J ASSIST REPROD GEN, V33, P335, DOI 10.1007/s10815-016-0654-z
   Palmerini E, 2016, BMC CANCER, V16, DOI 10.1186/s12885-016-2312-3
   Qi C, 2023, AGING-US, V15, P5075, DOI 10.18632/aging.204782
   Siegel RL, 2023, CA-CANCER J CLIN, V73, P17, DOI 10.3322/caac.21763
   Smith RWP, 2014, BIOCHEM SOC T, V42, P1229, DOI 10.1042/BST20140111
   Teng Y, 2016, CANCER RES, V76, P5133, DOI 10.1158/0008-5472.CAN-16-0562
   Veeramachaneni R, 2019, SCI REP-UK, V9, DOI 10.1038/s41598-019-48229-7
   Wang Tianbing, 2023, Int Immunopharmacol, V120, P110368, DOI 10.1016/j.intimp.2023.110368
   Wang YH, 2017, CANCER SCI, V108, P1169, DOI 10.1111/cas.13243
   Yang L, 2023, PHARMACOL RES, V194, DOI 10.1016/j.phrs.2023.106844
   Yang Y, 2022, CELL DEATH DIFFER, V29, P2177, DOI 10.1038/s41418-022-01007-x
   Yoshihara K, 2013, NAT COMMUN, V4, DOI 10.1038/ncomms3612
   Zhang ZC, 2023, ONCOGENESIS, V12, DOI 10.1038/s41389-023-00482-2
   Zhang ZC, 2022, EBIOMEDICINE, V83, DOI 10.1016/j.ebiom.2022.104207
   Zheng PJ, 2023, J EXP CLIN CANC RES, V42, DOI 10.1186/s13046-023-02675-4
   Zheng TJ, 2023, J EXP CLIN CANC RES, V42, DOI 10.1186/s13046-023-02712-2
NR 34
TC 0
Z9 0
U1 2
U2 2
PU WILEY
PI HOBOKEN
PA 111 RIVER ST, HOBOKEN 07030-5774, NJ USA
SN 1099-498X
EI 1521-2254
J9 J GENE MED
JI J. Gene. Med.
PD 2023 DEC 7
PY 2023
DI 10.1002/jgm.3641
EA DEC 2023
PG 11
WC Biotechnology & Applied Microbiology; Genetics & Heredity; Medicine,
   Research & Experimental
WE Science Citation Index Expanded (SCI-EXPANDED)
SC Biotechnology & Applied Microbiology; Genetics & Heredity; Research &
   Experimental Medicine
GA Z8QN7
UT WOS:001114666800001
PM 38058264
DA 2024-01-03
ER

PT J
AU Ou, LB
   Zhang, QY
   Chang, Y
   Xia, N
AF Ou, Lingbin
   Zhang, Qiongyu
   Chang, Yong
   Xia, Ning
TI Co-Delivery of Methotrexate and Nanohydroxyapatite with Polyethylene
   Glycol Polymers for Chemotherapy of Osteosarcoma
SO MICROMACHINES
LA English
DT Article
DE osteosarcoma; methotrexate; nanohydroxyapatite; polyethylene glycol;
   drug delivery
ID HYDROXYAPATITE PARTICLES; DRUG; NANOPARTICLES; NANOCARRIERS; RESISTANCE;
   CHEMISTRY; THERAPY; CARRIER; UPDATE
AB Neoadjuvant chemotherapy is an alternative treatment modality for tumors. Methotrexate (MTX) has been often used as a neoadjuvant chemotherapy reagent for osteosarcoma surgery. However, the large dosage, high toxicity, strong drug resistance, and poor improvement of bone erosion restricted the utilization of methotrexate. Here, we developed a targeted drug delivery system using nanosized hydroxyapatite particles (nHA) as the cores. MTX was conjugated to polyethylene glycol (PEG) through the pH-sensitive ester linkage and acted as both the folate receptor-targeting ligand and the anti-cancer drug due to the similarity to the structure of folic acid. Meanwhile, nHA could increase the concentration of calcium ions after being uptake by cells, thus inducing mitochondrial apoptosis and improving the efficacy of medical treatment. In vitro drug release studies of MTX-PEG-nHA in phosphate buffered saline at different pH values (5, 6.4 and 7.4) indicated that the system showed a pH-dependent release feature because of the dissolution of ester bonds and nHA under acidic conditions. Furthermore, the treatment on osteosarcoma cells (143B, MG63, and HOS) by using MTX-PEG-nHA was demonstrated to exhibit higher therapeutic efficacy. Therefore, the developed platform possesses the great potential for osteosarcoma therapy.
C1 [Ou, Lingbin; Zhang, Qiongyu] Yongzhou Vocat Tech Coll, Sch Med Technol, Yongzhou 425100, Peoples R China.
   [Chang, Yong; Xia, Ning] Anyang Normal Univ, Coll Chem & Chem Engn, Anyang 455000, Peoples R China.
C3 Anyang Normal University
RP Zhang, QY (corresponding author), Yongzhou Vocat Tech Coll, Sch Med Technol, Yongzhou 425100, Peoples R China.
EM qiongyuzhang2009@163.com
OI Xia, Ning/0000-0003-0366-7524; Yong, Chang/0000-0001-7807-9730
FU Natural Science Foundation of Hunan Province [2022JJ60084]; Education
   Science Planning Project of Hunan Province [XJK21CZJ015]
FX This research was funded by the Natural Science Foundation of Hunan
   Province (2022JJ60084) and the Education Science Planning Project of
   Hunan Province (NO. XJK21CZJ015).
CR Anderson ME, 2016, ORTHOP CLIN N AM, V47, P283, DOI 10.1016/j.ocl.2015.08.022
   ANTONY AC, 1992, BLOOD, V79, P2807
   Cai YR, 2007, J MATER CHEM, V17, P3780, DOI 10.1039/b705129h
   Chen WS, 2022, MOLECULES, V27, DOI 10.3390/molecules27217492
   Cui XH, 2016, MAT SCI ENG C-MATER, V67, P453, DOI 10.1016/j.msec.2016.05.034
   Ferrari S, 2015, EXPERT OPIN PHARMACO, V16, P2727, DOI 10.1517/14656566.2015.1102226
   Fu Q, 2008, J BIOMATER APPL, V23, P37, DOI 10.1177/0885328207081350
   Hao XH, 2015, ACS NANO, V9, P9614, DOI 10.1021/nn507485j
   Harris MA, 2022, INT J MOL SCI, V23, DOI 10.3390/ijms23073817
   He P, 2014, VACCINE, V32, P6199, DOI 10.1016/j.vaccine.2014.09.032
   Hendershot E, 2019, J PEDIAT HEMATOL ONC, V41, P394, DOI 10.1097/MPH.0000000000001238
   Howard SC, 2016, ONCOLOGIST, V21, P1471, DOI 10.1634/theoncologist.2015-0164
   Jia MM, 2014, ACS APPL MATER INTER, V6, P11413, DOI 10.1021/am501932s
   Kamaly N, 2012, CHEM SOC REV, V41, P2971, DOI 10.1039/c2cs15344k
   Kumar P, 2020, INT J BIOL MACROMOL, V149, P1, DOI 10.1016/j.ijbiomac.2020.01.035
   Lee HJ, 2010, CHEM COMMUN, V46, P377, DOI 10.1039/b913732g
   Li B, 2008, APPL SURF SCI, V255, P357, DOI 10.1016/j.apsusc.2008.06.114
   Li X, 2023, DRUG DELIV, V30, DOI 10.1080/10717544.2023.2181746
   Li Y, 2016, PHARM RES-DORDR, V33, P2358, DOI 10.1007/s11095-016-1944-y
   Lin JY, 2015, ACS APPL MATER INTER, V7, P11908, DOI 10.1021/acsami.5b01685
   Liu ZL, 2020, COLLOID SURFACE A, V586, DOI 10.1016/j.colsurfa.2019.124231
   Luetke A, 2014, CANCER TREAT REV, V40, P523, DOI 10.1016/j.ctrv.2013.11.006
   Matsumoto T, 2004, BIOMATERIALS, V25, P3807, DOI 10.1016/j.biomaterials.2003.10.081
   Meshkini A, 2017, COLLOID SURFACE B, V158, P319, DOI 10.1016/j.colsurfb.2017.07.006
   Pandey S, 2018, PHARM RES-DORDR, V35, DOI 10.1007/s11095-018-2478-2
   Peer D, 2007, NAT NANOTECHNOL, V2, P751, DOI 10.1038/nnano.2007.387
   Rajagopalan PTR, 2002, P NATL ACAD SCI USA, V99, P13481, DOI 10.1073/pnas.172501499
   Ramírez-Agudelo R, 2018, MAT SCI ENG C-MATER, V83, P25, DOI 10.1016/j.msec.2017.08.012
   Suchanek W, 1998, J MATER RES, V13, P94, DOI 10.1557/JMR.1998.0015
   Tada S, 2010, BIOMATERIALS, V31, P1453, DOI 10.1016/j.biomaterials.2009.10.016
   Tan BL, 2019, MOLECULES, V24, DOI 10.3390/molecules24142527
   Uskokovic V, 2011, J BIOMED MATER RES B, V96B, P152, DOI 10.1002/jbm.b.31746
   Wang X, 2011, ACS NANO, V5, P6184, DOI 10.1021/nn200739q
   Wang X, 2009, ACS NANO, V3, P3165, DOI 10.1021/nn900649v
   Xu Y, 2022, FRONT BIOENG BIOTECH, V10, DOI 10.3389/fbioe.2022.897641
   Zhang K, 2019, SCI ADV, V5, DOI 10.1126/sciadv.aax6946
   Zhang YB, 2019, MOL PHARMACEUT, V16, P3133, DOI 10.1021/acs.molpharmaceut.9b00359
   Zhao CX, 2013, J MATER CHEM B, V1, P4828, DOI 10.1039/c3tb20641f
NR 38
TC 2
Z9 2
U1 2
U2 4
PU MDPI
PI BASEL
PA ST ALBAN-ANLAGE 66, CH-4052 BASEL, SWITZERLAND
EI 2072-666X
J9 MICROMACHINES-BASEL
JI Micromachines
PD APR
PY 2023
VL 14
IS 4
AR 757
DI 10.3390/mi14040757
PG 11
WC Chemistry, Analytical; Nanoscience & Nanotechnology; Instruments &
   Instrumentation; Physics, Applied
WE Science Citation Index Expanded (SCI-EXPANDED)
SC Chemistry; Science & Technology - Other Topics; Instruments &
   Instrumentation; Physics
GA E7GS6
UT WOS:000977191000001
PM 37420990
OA gold, Green Published
DA 2024-01-03
ER

PT J
AU Zhao, TT
   Zhou, TJ
   Zhang, C
   Liu, YX
   Li, CJ
   Xing, L
   Jiang, HL
AF Zhao, Tian -Tian
   Zhou, Tian-Jiao
   Zhang, Chen
   Liu, Ying-Xuan
   Li, Chengjun
   Xing, Lei
   Jiang, Hu -Lin
TI Hypoxia Inhibitor Combined with Chemotherapeutic Agents for Antitumor
   and Antimetastatic Efficacy against Osteosarcoma
SO MOLECULAR PHARMACEUTICS
LA English
DT Article
DE osteosarcoma; chemotherapy; HIF-1? inhibitor; antimetastasis; drug
   resistance
ID ALBENDAZOLE; DOXORUBICIN; VEGF; EPIDEMIOLOGY
AB Chemotherapy is the main treatment method for osteosarcoma in the clinic. However, drug resistance and its poor antimetastatic effects greatly limit its clinical application. In this work, dual-drug nanoparticles (NPs) containing albendazole (ABZ) and doxorubicin (DOX), named AD@PLGA-PEG NPs, were prepared to solve the problems of chemotherapeutic drug resistance and poor antimetastasis effects. Compared with free DOX, ABZ combined with DOX can increase intracellular reactive oxygen species (ROS) and induce more tumor cell apoptosis; therefore, AD@PLGA-PEG NPs produced more mitochondria-mediated oxidative stress and better apoptosis efficiency. Importantly, ABZ can also effectively inhibit the expression of hypoxia inducible factor-1 alpha (HIF-1 alpha) and then reduce the expression of its downstream vascular endothelial growth factor (VEGF); thus, the AD@PLGA-PEG NPs effectively inhibited tumor metastasis in vivo. Collectively, the dual-drug AD@PLGA-PEG NPs delivery system provided prominent antitumor and antimetastatic efficacy and might be a promising treatment for osteosarcoma.
C1 [Zhao, Tian -Tian; Zhang, Chen; Liu, Ying-Xuan; Li, Chengjun; Jiang, Hu -Lin] China Pharmaceut Univ, State Key Lab Nat Med, Nanjing 210009, Peoples R China.
   [Zhou, Tian-Jiao; Xing, Lei] China Pharmaceut Univ, NMPA Key Lab Res & Evaluat Pharmaceut Preparat & E, Nanjing 210009, Peoples R China.
   [Zhou, Tian-Jiao; Xing, Lei] China Pharmaceut Univ, State Key Lab Nat Med, Jiangsu Key Lab Druggabil Biopharmaceut, Nanjing 210009, Peoples R China.
   [Li, Chengjun] Nanjing Univ, Jinling Hosp, Sch Med, Dept Orthoped, Nanjing 210002, Peoples R China.
C3 China Pharmaceutical University; China Pharmaceutical University; China
   Pharmaceutical University; Nanjing University
RP Li, CJ; Jiang, HL (corresponding author), China Pharmaceut Univ, State Key Lab Nat Med, Nanjing 210009, Peoples R China.; Xing, L (corresponding author), China Pharmaceut Univ, NMPA Key Lab Res & Evaluat Pharmaceut Preparat & E, Nanjing 210009, Peoples R China.; Xing, L (corresponding author), China Pharmaceut Univ, State Key Lab Nat Med, Jiangsu Key Lab Druggabil Biopharmaceut, Nanjing 210009, Peoples R China.; Li, CJ (corresponding author), Nanjing Univ, Jinling Hosp, Sch Med, Dept Orthoped, Nanjing 210002, Peoples R China.
EM 48933897@qq.com; xinglei6xl@163.com; jianghulin3@gmail.com
RI li, jiaxin/JNT-5073-2023; Liu, Jing/IQX-0664-2023; Liu,
   Jie/JCP-1070-2023; liu, lingling/IUQ-7478-2023; liu, xy/JEP-3175-2023;
   Li, Yao/JJC-2927-2023; liu, lin/JFK-3401-2023; Zhang, Han/JMR-0670-2023;
   Zhao, Yi/JFA-7988-2023; yang, li/JGM-1009-2023; ZHOU, YUE/IZE-6277-2023;
   zhang, yan/JGL-8022-2023; LI, QI/IUM-8577-2023; Wang,
   Guang/JFS-8374-2023; wu, jialin/JPY-4408-2023; zhou, Tian/JRX-2651-2023;
   Jiang, Yu/JEZ-9814-2023; Chen, Chao/JHS-6563-2023; wang,
   qiang/IZW-1751-2023; Chen, Xin/JDN-2017-2023; zhang, ly/JMB-7214-2023;
   wang, jiaqi/JSL-7112-2023; Yang, Jie/JDM-6213-2023; yang,
   yun/IZE-1092-2023; li, zhang/JHV-1750-2023; Li, Wei/JLL-4365-2023; li,
   yao/IYJ-1364-2023; li, jing/JEF-8436-2023; Zhou, Yue/JHS-8791-2023; lei,
   lei/JSL-3106-2023; yang, rui/JHI-3328-2023; Liu, Yuan/JFB-4766-2023;
   Zhang, Zixuan/JSL-3603-2023; li, wei/IUQ-2973-2023; wang,
   zhiwen/JDV-9990-2023; wang, KiKi/JFZ-3334-2023; Yan,
   Miaochen/JLL-5061-2023; zhang, xiao/JCN-8822-2023; LI,
   SHA/JNR-9956-2023; WANG, YANG/JFA-8821-2023; wang, zhe/JNE-3510-2023;
   WANG, YING/JLM-9219-2023; Zhang, Yun/JCN-7026-2023; zhang,
   xiang/JJD-7003-2023; li, qing/JEF-9044-2023; Yuan, Fang/JQV-7426-2023;
   LI, Wenhui/JCD-9947-2023; li, Li/JPA-0218-2023; Liu,
   Yixuan/JFJ-2820-2023; Wang, Xiaojun/JUU-9683-2023; WANG,
   HUI/JFA-9683-2023; .., What/IXW-6776-2023; Chen, Feng/JQW-8742-2023;
   wang, xiaoqiang/JMT-2783-2023; Wang, lingyu/JLM-2013-2023; Yang,
   Ying/JLL-3724-2023; liu, xinyu/IWD-6630-2023; sun, chen/JCP-0396-2023;
   Li, Lei/JPE-6543-2023; li, yan/ITU-9719-2023; liu, yang/JMB-9083-2023;
   Wang, Yanlin/JGC-6782-2023; wang, hao/JKH-5890-2023; Yang,
   Fei/JLM-3367-2023; Li, bo/IWL-9318-2023; 李, 嘉馨/IWM-4023-2023; Yang,
   Fan/JMA-9594-2023; li, wl/JJC-0768-2023; Chen, Yu/JLL-0171-2023; liu,
   bing/JJD-5566-2023
OI Yang, Jie/0000-0002-3941-0053; 
FU National Natural Science Foundation of China [82020108029, 82073398];
   Priority Academic Program Development of Jiangsu Higher Education
   Institutions; Project of State Key Laboratory of Natural Medicines,
   China Pharmaceutical University [SKLNMZZ202021]; 111Project from the
   Ministry of Education of China; State Administration of Foreign Experts
   Affairs of China [B16046]; Double First-class University Projects
   [CPU2018GY06]
FX This work was financially supported by the National Natural Science
   Foundation of China (82020108029 and 82073398) . This work was also
   supported by the Priority Academic Program Development of Jiangsu Higher
   Education Institutions and the Project of State Key Laboratory of
   Natural Medicines, China Pharmaceutical University (SKLNMZZ202021) ; the
   111Project from the Ministry of Education of China, the State
   Administration of Foreign Experts Affairs of China (B16046) ; and Double
   First-class University Projects (CPU2018GY06) .
CR Akman M, 2021, J EXP CLIN CANC RES, V40, DOI 10.1186/s13046-020-01824-3
   Anninga JK, 2011, EUR J CANCER, V47, P2431, DOI 10.1016/j.ejca.2011.05.030
   Avgoustakis Konstantinos, 2004, Current Drug Delivery, V1, P321, DOI 10.2174/1567201043334605
   BALDINI N, 1992, J CANCER RES CLIN, V119, P121, DOI 10.1007/BF01209668
   Bhangu SK, 2022, ADV MATER, V34, DOI 10.1002/adma.202107964
   Castro LSEPW, 2016, REDOX BIOL, V10, P90, DOI 10.1016/j.redox.2016.09.013
   Chandran K, 2009, BIOPHYS J, V96, P1388, DOI 10.1016/j.bpj.2008.10.042
   Chen LB, 2021, CANCERS, V13, DOI 10.3390/cancers13143383
   Chen Q, 2017, J CONTROL RELEASE, V263, P79, DOI 10.1016/j.jconrel.2016.11.006
   Cheng FY, 2021, CANCERS, V13, DOI 10.3390/cancers13040606
   Chiu DKC, 2019, CELL DEATH DIS, V10, DOI 10.1038/s41419-019-2155-3
   Comandone A, 2021, MEDICINA-LITHUANIA, V57, DOI 10.3390/medicina57020141
   Danhier F, 2012, J CONTROL RELEASE, V161, P505, DOI 10.1016/j.jconrel.2012.01.043
   Du B, 2019, J MATER CHEM B, V7, P4784, DOI 10.1039/c9tb00546c
   Ferrara N, 2003, NAT MED, V9, P669, DOI 10.1038/nm0603-669
   García A, 2014, PLOS ONE, V9, DOI 10.1371/journal.pone.0088234
   Gill J, 2021, NAT REV CLIN ONCOL, V18, P609, DOI 10.1038/s41571-021-00519-8
   Jin WS, 2011, J EXP CLIN CANC RES, V30, DOI 10.1186/1756-9966-30-61
   Kang BS, 2017, CARBOHYD POLYM, V159, P39, DOI 10.1016/j.carbpol.2016.12.009
   Kempf-Bielack B, 2005, J CLIN ONCOL, V23, P559, DOI 10.1200/JCO.2005.04.063
   Kim U, 2021, ONCOL LETT, V21, DOI 10.3892/ol.2021.12656
   Liu T, 2023, ADV HEALTHC MATER, V12, DOI 10.1002/adhm.202202045
   Liu Y, 2020, ANGEW CHEM INT EDIT, V59, P20065, DOI 10.1002/anie.202008018
   Liu Y, 2020, ANGEW CHEM INT EDIT, V59, P4720, DOI 10.1002/anie.201913539
   Liu ZQ, 2018, ONCOL RES, V26, P1439, DOI 10.3727/096504018X15189093975640
   Mai Y, 2016, BLOOD, V128, P2797, DOI 10.1182/blood-2016-03-705814
   Martínez-Espinosa R, 2015, FRONT MICROBIOL, V6, DOI 10.3389/fmicb.2015.00800
   Meltzer PS, 2021, NEW ENGL J MED, V385, P2066, DOI 10.1056/NEJMra2103423
   Meyers PA, 2005, J CLIN ONCOL, V23, P2004, DOI 10.1200/JCO.2005.06.031
   Mirabello L, 2009, CANCER-AM CANCER SOC, V115, P1531, DOI 10.1002/cncr.24121
   Niu GH, 2021, DRUG DEVELOP RES, V82, P523, DOI 10.1002/ddr.21770
   Nomura M, 2019, JNCI-J NATL CANCER I, V111, P1216, DOI 10.1093/jnci/djz026
   Okamoto A, 2017, SCI REP-UK, V7, DOI 10.1038/s41598-017-03980-7
   Ottaviani G, 2009, CANCER TREAT RES, V152, P3, DOI 10.1007/978-1-4419-0284-9_1
   Pourgholami MH, 2010, BIOCHEM BIOPH RES CO, V397, P729, DOI 10.1016/j.bbrc.2010.06.019
   Pourgholami MH, 2010, BMC CANCER, V10, DOI 10.1186/1471-2407-10-143
   Rankin EB, 2016, SCIENCE, V352, P175, DOI 10.1126/science.aaf4405
   Ruan K, 2009, J CELL BIOCHEM, V107, P1053, DOI 10.1002/jcb.22214
   Saharinen P, 2011, TRENDS MOL MED, V17, P347, DOI 10.1016/j.molmed.2011.01.015
   Semenza GL, 2002, TRENDS MOL MED, V8, pS62, DOI 10.1016/S1471-4914(02)02317-1
   Tao JS, 2020, BIOMATERIALS, V256, DOI 10.1016/j.biomaterials.2020.120180
   Xing L, 2021, J CONTROL RELEASE, V331, P460, DOI 10.1016/j.jconrel.2021.01.037
   Xu L, 2019, BIOMATER SCI-UK, V7, P4782, DOI 10.1039/c9bm00590k
   Xu Y, 2023, CHINESE CHEM LETT, V34, DOI 10.1016/j.cclet.2022.07.062
   Yang MY, 2022, J CONTROL RELEASE, V351, P623, DOI 10.1016/j.jconrel.2022.09.054
   Yu LF, 2022, MOL CANCER, V21, DOI 10.1186/s12943-022-01624-7
   Zhang D, 2019, BIOCHEM BIOPH RES CO, V512, P360, DOI 10.1016/j.bbrc.2019.03.040
   Zhang XC, 2020, INT J PHARMACEUT, V582, DOI 10.1016/j.ijpharm.2020.119321
   Zheng BX, 2020, FRONT ONCOL, V10, DOI 10.3389/fonc.2020.543562
   Zhou TJ, 2021, ADV MATER, V33, DOI 10.1002/adma.202100114
   Zhou ZH, 2021, J NANOBIOTECHNOL, V19, DOI 10.1186/s12951-021-00901-9
NR 51
TC 2
Z9 2
U1 9
U2 14
PU AMER CHEMICAL SOC
PI WASHINGTON
PA 1155 16TH ST, NW, WASHINGTON, DC 20036 USA
SN 1543-8384
EI 1543-8392
J9 MOL PHARMACEUT
JI Mol. Pharm.
PD MAY 1
PY 2023
VL 20
IS 5
BP 2612
EP 2623
DI 10.1021/acs.molpharmaceut.3c00068
EA APR 2023
PG 12
WC Medicine, Research & Experimental; Pharmacology & Pharmacy
WE Science Citation Index Expanded (SCI-EXPANDED)
SC Research & Experimental Medicine; Pharmacology & Pharmacy
GA F5IC3
UT WOS:000971981700001
PM 37042832
DA 2024-01-03
ER

PT J
AU Chen, DF
   Lei, CY
   Liu, WF
   Shao, MY
   Sun, MZ
   Guo, JX
   Cao, JJ
   Luo, P
   Luo, YW
   Yu, BR
   Wang, RX
   Duan, S
   Xu, FJ
AF Chen, Dafu
   Lei, Chengyue
   Liu, Weifeng
   Shao, Meiyu
   Sun, Meizhou
   Guo, Jianxun
   Cao, Jingjing
   Luo, Peng
   Luo, Yuwen
   Yu, Bingran
   Wang, Renxian
   Duan, Shun
   Xu, Fu-Jian
TI Reduction-responsive nucleic acid nanocarrier-mediated miR-22 inhibition
   of PI3K/AKT pathway for the treatment of patient-derived tumor xenograft
   osteosarcoma
SO BIOACTIVE MATERIALS
LA English
DT Article
DE Nucleic acid delivery; Nanoparticle; Gene therapy; Osteosarcoma;
   Responsive; Patient-Derived Xenograft (PDX)
ID GENE DELIVERY; VOLASERTIB; RESISTANCE
AB miRNAs are important regulators of gene expression and play key roles in the development of cancer, including osteosarcoma. During the development of osteosarcoma, the expression of miR-22 is significantly downregulated, making miR-22 as a promising therapeutic target against osteosarcoma. To design and fabricate efficient delivery carriers of miR-22 into osteosarcoma cells, a hydroxyl-rich reduction-responsive cationic polymeric nanoparticle, TGIC-CA (TC), was developed in this work, which also enhanced the therapeutic effects of Volasertib on osteosarcoma. TC was prepared by the ring-opening reaction between amino and epoxy groups by one-pot method, which had the good complexing ability with nucleic acids, reduction-responsive degradability and gene transfection performance. TC/miR-22 combined with volasertib could inhibit proliferation, migration and promote apoptosis of osteosarcoma cells in vitro. The anti-tumor mechanisms were revealed as TC/ miR-22 and volasertib could inhibit the PI3K/Akt signaling pathway synergistically. Furthermore, this strategy showed outstanding tumor suppression performance in animal models of orthotopic osteosarcoma, especially in patient-derived chemo-resistant and chemo-intolerant patient-derived xenograft (PDX) models, which reduced the risk of tumor lung metastasis and overcame drug resistance. Therefore, it has great potential for efficient treatment of metastasis and drug resistance of osteosarcoma by the strategy of localized, sustained delivery of miR-22 using the cationic nanocarriers combined with non-traditional chemotherapy drugs.
C1 [Chen, Dafu; Guo, Jianxun; Cao, Jingjing; Luo, Peng; Luo, Yuwen; Wang, Renxian] Beijing Jishuitan Hosp, Beijing Res Inst Traumatol & Orthopaed, Natl Ctr Orthopaed, Lab Bone Tissue Engn,Beijing Lab Biomed Mat, Beijing 100035, Peoples R China.
   [Lei, Chengyue; Shao, Meiyu; Sun, Meizhou; Yu, Bingran; Duan, Shun; Xu, Fu-Jian] Beijing Univ Chem Technol, Minist Educ, State Key Lab Chem Resource Engn, Beijing Lab Biomed Mat,Key Lab Biomed Mat Nat Macr, Beijing 100029, Peoples R China.
   [Liu, Weifeng] Peking Univ, Beijing Jishuitan Hosp, Dept Orthopaed Oncol Surg, Beijing 100035, Peoples R China.
   [Wang, Renxian] Beijing Jishuitan Hosp, Beijing Res Inst Traumatol & Orthopaed, JST Sarcopenia Res Ctr, Beijing 100035, Peoples R China.
C3 Beijing University of Chemical Technology; Peking University
RP Wang, RX (corresponding author), Beijing Jishuitan Hosp, Beijing Res Inst Traumatol & Orthopaed, Natl Ctr Orthopaed, Lab Bone Tissue Engn,Beijing Lab Biomed Mat, Beijing 100035, Peoples R China.; Duan, S; Xu, FJ (corresponding author), Beijing Univ Chem Technol, Minist Educ, State Key Lab Chem Resource Engn, Beijing Lab Biomed Mat,Key Lab Biomed Mat Nat Macr, Beijing 100029, Peoples R China.
EM wrxpumc@126.com; duanshun@mail.buct.edu.cn; xufj@mail.buct.edu.cn
RI Duan, Shun/ADF-0027-2022
FU National Natural Science Foundation of China [51973021, 52221006,
   52173275, 51932002, 51903013]; Beijing Municipal Health Commission
   [BJRITO-RDP-2023, PXM 2020_026275_000002, BMHC-2021-6]; National Key
   Research and Development Program [2021YFC2400500]; Beijing Jishuitan
   Hospital Nova Program [XKXX202115, XKXX202114]; Beijing Outstanding
   Young Scientist Program [BJJWZYJH01201910010024]
FX This work was supported by National Natural Science Foundation of China
   (Grant Nos. 51973021, 52221006, 52173275, 51932002 and 51903013),
   Beijing Municipal Health Commission (BJRITO-RDP-2023, PXM
   2020_026275_000002 and BMHC-2021-6), National Key Research and
   Development Program (Grant No. 2021YFC2400500), Beijing Jishuitan
   Hospital Nova Program (Grant Nos. XKXX202115 and XKXX202114) and Beijing
   Outstanding Young Scientist Program (Grant No. BJJWZYJH01201910010024).
CR Alexis F, 2008, MOL PHARMACEUT, V5, P505, DOI 10.1021/mp800051m
   Bartel DP, 2009, CELL, V136, P215, DOI 10.1016/j.cell.2009.01.002
   Bielack SS, 2002, J CLIN ONCOL, V20, P776, DOI 10.1200/JCO.20.3.776
   Breunig M, 2007, P NATL ACAD SCI USA, V104, P14454, DOI 10.1073/pnas.0703882104
   Brunet A, 1999, CELL, V96, P857, DOI 10.1016/S0092-8674(00)80595-4
   Chen M, 2019, ACS MACRO LETT, V8, P255, DOI 10.1021/acsmacrolett.9b00015
   Chen WQ, 2012, CHINESE J CANCER RES, V24, P1, DOI 10.1007/s11670-012-0001-6
   Cheng R, 2011, J CONTROL RELEASE, V152, P2, DOI 10.1016/j.jconrel.2011.01.030
   Dai XG, 2021, SMALL, V17, DOI 10.1002/smll.202006004
   Diao ZB, 2020, J INT MED RES, V48, DOI 10.1177/0300060520967818
   Duan QY, 2022, SMALL, V18, DOI 10.1002/smll.202203260
   Duan S, 2016, ACS APPL MATER INTER, V8, P29334, DOI 10.1021/acsami.6b11029
   Esteller M, 2011, NAT REV GENET, V12, P861, DOI 10.1038/nrg3074
   Fan WH, 2019, ADV FUNCT MATER, V29, DOI 10.1002/adfm.201807104
   Gai PZ, 2017, ONCOL LETT, V13, P2354, DOI 10.3892/ol.2017.5674
   Gjertsen BT, 2015, LEUKEMIA, V29, P11, DOI 10.1038/leu.2014.222
   Guo SB, 2014, TUMOR BIOL, V35, P7025, DOI 10.1007/s13277-014-1965-2
   Hegreness M, 2008, P NATL ACAD SCI USA, V105, P13977, DOI 10.1073/pnas.0805965105
   Huang YJ, 2016, BIOMATERIALS, V106, P134, DOI 10.1016/j.biomaterials.2016.08.025
   Isakoff MS, 2015, J CLIN ONCOL, V33, P3029, DOI 10.1200/JCO.2014.59.4895
   Islami F, 2021, JNCI-J NATL CANCER I, V113, P1648, DOI 10.1093/jnci/djab131
   Kabekkodu SP, 2018, BIOL REV, V93, P1955, DOI 10.1111/brv.12428
   Llobat L, 2021, BIOMEDICINES, V9, DOI 10.3390/biomedicines9050463
   Luetke A, 2014, CANCER TREAT REV, V40, P523, DOI 10.1016/j.ctrv.2013.11.006
   Lungwitz U, 2005, EUR J PHARM BIOPHARM, V60, P247, DOI 10.1016/j.ejpb.2004.11.011
   Meng CY, 2020, ONCOL REP, V43, P1169, DOI 10.3892/or.2020.7492
   Nie JJ, 2018, ADV MATER, V30, DOI 10.1002/adma.201801570
   OLINS DE, 1967, J MOL BIOL, V24, P157, DOI 10.1016/0022-2836(67)90324-5
   Pritchard CC, 2012, NAT REV GENET, V13, P358, DOI 10.1038/nrg3198
   Qi Y, 2020, ADV SCI, V7, DOI 10.1002/advs.202001424
   Ren YL, 2016, ADV FUNCT MATER, V26, P7314, DOI 10.1002/adfm.201603041
   Vivanco I, 2002, NAT REV CANCER, V2, P489, DOI 10.1038/nrc839
   Wang BQ, 2011, BIOMATERIALS, V32, P4630, DOI 10.1016/j.biomaterials.2011.03.003
   Wang Q, 2022, CELL DEATH DISCOV, V8, DOI 10.1038/s41420-022-01069-3
   Wang Y., 2023, ADV MATER, V35
   Xin XF, 2019, ACS APPL MATER INTER, V11, P14647, DOI 10.1021/acsami.9b02756
   Xu FJ, 2018, PROG POLYM SCI, V78, P56, DOI 10.1016/j.progpolymsci.2017.09.003
   Xu Y, 2020, ANGEW CHEM INT EDIT, V59, P2850, DOI 10.1002/anie.201912848
   Xu YG, 2018, IRAN J ALLERGY ASTHM, V17, P318, DOI 10.18502/ijaai.v17i4.91
   Yamaguchi U, 2009, CANCER SCI, V100, P2268, DOI 10.1111/j.1349-7006.2009.01310.x
   Yuan PY, 2022, BIOMATERIALS, V281, DOI 10.1016/j.biomaterials.2022.121376
   Zhao ZX, 2023, ACTA PHARMACOL SIN, V44, P178, DOI 10.1038/s41401-022-00927-1
   Zheng DW, 2016, AM J CANCER RES, V6, P2476
NR 43
TC 1
Z9 1
U1 35
U2 35
PU KEAI PUBLISHING LTD
PI BEIJING
PA 16 DONGHUANGCHENGGEN NORTH ST, Building 5, Room 411, BEIJING, DONGCHENG
   DISTRICT 100009, PEOPLES R CHINA
EI 2452-199X
J9 BIOACT MATER
JI Bioact. Mater.
PD OCT
PY 2023
VL 28
BP 376
EP 385
DI 10.1016/j.bioactmat.2023.05.012
PG 10
WC Engineering, Biomedical; Materials Science, Biomaterials
WE Science Citation Index Expanded (SCI-EXPANDED)
SC Engineering; Materials Science
GA K6HW0
UT WOS:001017440300001
PM 37519923
DA 2024-01-03
ER

PT J
AU Zhao, JT
   Mu, XP
   Hou, XJ
   Zhang, XW
   Li, P
   Jiang, JL
AF Zhao, Jingtong
   Mu, Xupeng
   Hou, Xuejia
   Zhang, Xiaowen
   Li, Ping
   Jiang, Jinlan
TI Synergistic treatment of osteosarcoma with biomimetic nanoparticles
   transporting doxorubicin and siRNA
SO FRONTIERS IN ONCOLOGY
LA English
DT Article
DE osteosarcoma; drug delivery; survivin; gene tharapy; tumor target
ID MESENCHYMAL STEM-CELLS; CO-DELIVERY; POLYMERIC NANOPARTICLES; GENE;
   DRUG; THERAPEUTICS; ENGRAFTMENT; PACLITAXEL; TISSUE
AB IntroductionOsteosarcoma tumors are the most common malignant bone tumors in children and adolescents. Their treatment usually requires surgical removal of all detectable cancerous tissue and multidrug chemotherapy; however, the prognosis for patients with unresectable or recurrent osteosarcoma is unfavorable. To make chemotherapy safer and more effective for osteosarcoma patients, biomimetic nanoparticles (NPs) camouflaged by mesenchymal stem cell membranes (MSCMs) were synthesized to induce osteosarcoma cell apoptosis by co-delivering the anticancer drug doxorubicin hydrochloride(DOX) and a small interfering RNA (siRNA). Importantly, these NPs have high biocompatibility and tumor-homing ability. This study aimed to improve the efficacy of osteosarcoma therapy by using the synergistic combination of DOX and an siRNA targeting the apoptosis suppressor gene survivin. MethodsBiomimetic NPs (DOX/siSUR-PLGA@MSCM NPs) were synthesized by coloading DOX and survivin siRNA (siSUR) into poly (lactide-co-glycolide acid) (PLGA) via a double-emulsion solvent evaporation method. The NPs were camouflaged by MSCMs to deliver both DOX and survivin-targeting siRNA and characterized and evaluated in terms of cellular uptake, in vitro release, in vitro and in vivo antitumor effects, and biosafety. ResultsDOX/siSUR-PLGA@MSCM NPs had good tumor-homing ability due to the MSCMs modification. The drug-laden biomimetic NPs had good antitumor effects in homozygous MG63 tumor-bearing mice due to the synergistic effect of the drug combination. ConclusionDOX/siSUR-PLGA@MSCM NPs can show improved therapeutic effects in osteosarcoma patients due to the combination of a chemotherapeutic drug and gene therapy based on their good tumor targeting and biosafety.
C1 [Zhao, Jingtong; Mu, Xupeng; Hou, Xuejia; Zhang, Xiaowen; Jiang, Jinlan] Jilin Univ, Sci Res Ctr, China Japan Union Hosp, Changchun, Jilin, Peoples R China.
   [Li, Ping] Jilin Univ, Rheumatol & Immunol Dept, China Japan Union Hosp, Changchun, Jilin, Peoples R China.
C3 Jilin University; Jilin University
RP Jiang, JL (corresponding author), Jilin Univ, Sci Res Ctr, China Japan Union Hosp, Changchun, Jilin, Peoples R China.; Li, P (corresponding author), Jilin Univ, Rheumatol & Immunol Dept, China Japan Union Hosp, Changchun, Jilin, Peoples R China.
EM li_ping@jlu.edu.cn; jiangjinlan@jlu.edu.cn
FU National Natural Science Foundation of China [82172230]; Jilin
   Scientific and Technological Development Program [20190901007JC,
   20190908002TC]; Capital Construction Funds Planned Projects in the
   Provincial Budget of 2019 [2019C016]; Changchun Science and Technology
   Development Plan Project [21ZGY29]; Health Special Project of Jilin
   Provincial Finance Department [2020SCZ44, 2019SCZ049, 2018SCZ014]
FX This work was supported by the National Natural Science Foundation of
   China (Grant No. 82172230), the Jilin Scientific and Technological
   Development Program (Grant Nos. 20190901007JC and 20190908002TC), the
   Capital Construction Funds Planned Projects in the Provincial Budget of
   2019 (Grant No. 2019C016), the Changchun Science and Technology
   Development Plan Project (Grant No. 21ZGY29), and the Health Special
   Project of Jilin Provincial Finance Department (Grant Nos. 2020SCZ44,
   2019SCZ049 and 2018SCZ014).
CR Aagaard L, 2007, ADV DRUG DELIVER REV, V59, P75, DOI 10.1016/j.addr.2007.03.005
   Ambrosini G, 1997, NAT MED, V3, P917, DOI 10.1038/nm0897-917
   ANTMAN K, 1993, J CLIN ONCOL, V11, P1276, DOI 10.1200/JCO.1993.11.7.1276
   Bielack SS, 2002, J CLIN ONCOL, V20, P776, DOI 10.1200/JCO.20.3.776
   Bielack SS, 1996, J CLIN ONCOL, V14, P683, DOI 10.1200/JCO.1996.14.2.683
   Brenner S, 2004, STEM CELLS, V22, P1128, DOI 10.1634/stemcells.2003-0196
   Carvalho C, 2009, CURR MED CHEM, V16, P3267, DOI 10.2174/092986709788803312
   Chen FM, 2016, PROG POLYM SCI, V53, P86, DOI 10.1016/j.progpolymsci.2015.02.004
   Cheng ZK, 2008, MOL THER, V16, P571, DOI 10.1038/sj.mt.6300374
   Dai X, 2015, ADV DRUG DELIVER REV, V81, P184, DOI 10.1016/j.addr.2014.09.010
   Dang CV, 1997, J BIOENERG BIOMEMBR, V29, P345, DOI 10.1023/A:1022446730452
   Fang RH, 2018, ADV MATER, V30, DOI 10.1002/adma.201706759
   Gao CY, 2016, SMALL, V12, P4056, DOI 10.1002/smll.201600624
   Gao X, 2021, BIOMATERIALS, V265, DOI 10.1016/j.biomaterials.2020.120404
   Gao ZB, 2013, NANOMED-NANOTECHNOL, V9, P174, DOI 10.1016/j.nano.2012.06.003
   Gatenby RA, 2004, NAT REV CANCER, V4, P891, DOI 10.1038/nrc1478
   Harris JM, 2003, NAT REV DRUG DISCOV, V2, P214, DOI 10.1038/nrd1033
   Hu B, 2020, SIGNAL TRANSDUCT TAR, V5, DOI 10.1038/s41392-020-0207-x
   Hu CMJ, 2011, P NATL ACAD SCI USA, V108, P10980, DOI 10.1073/pnas.1106634108
   Kaneti L, 2016, NANO LETT, V16, P1574, DOI 10.1021/acs.nanolett.5b04237
   Kumar MNVR, 2004, BIOMATERIALS, V25, P1771, DOI 10.1016/j.biomaterials.2003.08.069
   Lin TY, 2020, AUTOPHAGY, V16, P1296, DOI 10.1080/15548627.2019.1671643
   Luo KP, 2021, ACTA BIOMATER, V134, P649, DOI 10.1016/j.actbio.2021.07.029
   McManus MT, 2002, NAT REV GENET, V3, P737, DOI 10.1038/nrg908
   Mu XP, 2018, ACS BIOMATER SCI ENG, V4, P3895, DOI 10.1021/acsbiomaterials.8b00858
   Oh YK, 2009, ADV DRUG DELIVER REV, V61, P850, DOI 10.1016/j.addr.2009.04.018
   Patil Y, 2009, INT J PHARMACEUT, V367, P195, DOI 10.1016/j.ijpharm.2008.09.039
   Picci P, 2007, ORPHANET J RARE DIS, V2, DOI 10.1186/1750-1172-2-6
   Reisinger V, 2006, PROTEOMICS, P6, DOI 10.1002/pmic.200600553
   Roorda BD, 2009, CRIT REV ONCOL HEMAT, V69, P187, DOI 10.1016/j.critrevonc.2008.06.004
   Tsukamoto S, 2012, INT J ONCOL, V40, P163, DOI 10.3892/ijo.2011.1220
   Wang M, 2021, BIOMATER SCI-UK, V9, P1088, DOI 10.1039/d0bm01164a
   Weng YH, 2019, BIOTECHNOL ADV, V37, P801, DOI 10.1016/j.biotechadv.2019.04.012
   Wittig JC, 2002, AM FAM PHYSICIAN, V65, P1123
   Xu C, 2020, THERANOSTICS, V10, P3325, DOI 10.7150/thno.41228
   Zhuang J, 2020, SCI ADV, V6, DOI 10.1126/sciadv.aaz6108
NR 36
TC 1
Z9 1
U1 8
U2 14
PU FRONTIERS MEDIA SA
PI LAUSANNE
PA AVENUE DU TRIBUNAL FEDERAL 34, LAUSANNE, CH-1015, SWITZERLAND
SN 2234-943X
J9 FRONT ONCOL
JI Front. Oncol.
PD JAN 23
PY 2023
VL 13
AR 1111855
DI 10.3389/fonc.2023.1111855
PG 12
WC Oncology
WE Science Citation Index Expanded (SCI-EXPANDED)
SC Oncology
GA 8P0JF
UT WOS:000926216800001
PM 36756155
OA gold, Green Published
DA 2024-01-03
ER

PT J
AU Yang, WB
   Hu, HZ
   Pan, Q
   Deng, XY
   Zhang, Y
   Shao, ZW
AF Yang, Wenbo
   Hu, Hongzhi
   Pan, Qing
   Deng, Xiangyu
   Zhang, Yan
   Shao, Zengwu
TI Iron-polydopamine coated multifunctional nanoparticle SiO2@PDA/Fe3+- FA
   mediated low temperature photothermal for chemodynamic therapy of
   cisplatin-insensitive osteosarcoma
SO MATERIALS & DESIGN
LA English
DT Article
DE Photothermal therapy; Chemodynamic therapy; Cisplatin-insensitive
   osteosarcoma; Nanomedicine
ID IN-VITRO; OXIDE; DELIVERY; CANCER; CHEMOTHERAPY; TOXICITY; BLOCKADE
AB Osteosarcoma often presents the low response to chemotherapy, which brings difficulties to the treatment. Recently, it has become a new idea to use photothermal effect and Fenton/Fenton-like reaction to treat tumors or enhance the killing effect of chemotherapy drugs. We developed an iron-containing nanomaterial SiO2@PDA/Fe3+-FA (PDA: polydopamine; FA: folate) to treat chemotherapy-insensitive osteosarcoma. The nanomaterial has been proven to have: (1) high drug delivery efficiency (doxorubicin and cisplatin: 21.25% and 23.80% respectively), (2) precise release of drugs in pH response, (3) good biocompatibility, (4) effective tumor targeting (8 h after injection), and (5) satisfactory photothermal efficiency (photothermal conversion efficiency: 57.63%). Of note, nanomaterial containing Fe3+ ions can activate the Fenton-like reaction to generate reactive oxygen species (ROS) and induce apoptosis of drug-insensitive osteosarcoma cells. In addition, nanomaterial can also enhance the killing effect of cisplatin on drug-insensitive osteosarcoma. The activation of Fenton-like reaction and the recovery of cisplatin function by nanomaterials are significantly enhanced under low temperature photothermal conditions. The in vitro and in vivo experiments showed that SiO2@PDA/Fe3+-FA could be loaded with appropriate chemotherapy drugs and could be used as an effective means of synergistic therapy for drug-resistant tumors in combination with near infrared ray (NIR) irradiation.& COPY; 2023 The Authors. Published by Elsevier Ltd. This is an open access article under the CC BY-NC-ND license (http://creativecommons.org/licenses/by-nc-nd/4.0/).
C1 [Yang, Wenbo; Hu, Hongzhi; Pan, Qing; Deng, Xiangyu; Shao, Zengwu] Huazhong Univ Sci & Technol, Union Hosp, Tongji Med Coll, Dept Orthopaed, Wuhan, Peoples R China.
   [Zhang, Yan] Hubei Univ Technol, Dept Bioengn & Food Sci, Wuhan 430068, Peoples R China.
C3 Huazhong University of Science & Technology; Hubei University of
   Technology
RP Shao, ZW (corresponding author), Huazhong Univ Sci & Technol, Union Hosp, Tongji Med Coll, Dept Orthopaed, Wuhan, Peoples R China.; Zhang, Y (corresponding author), Hubei Univ Technol, Dept Bioengn & Food Sci, Wuhan 430068, Peoples R China.
EM yzhang@hbut.edu.cn; szwpro@163.com
RI Shao, Z-W/AGN-6158-2022
OI Shao, Z-W/0000-0003-3099-2170
FU National Natural Science Foundation [82272709]
FX Thanks for the support of National Natural Science Foundation Project
   (Project approval number: 82272709) .
CR Abdelhamid HN, 2022, INT J MOL SCI, V23, DOI 10.3390/ijms23105405
   Abdelhamid HN, 2021, CURR MED CHEM, V28, P7023, DOI 10.2174/0929867328666210608143703
   Al-Kassas R, 2016, CARBOHYD POLYM, V153, P176, DOI 10.1016/j.carbpol.2016.06.096
   Ashrafizadeh M, 2022, EXPERT OPIN DRUG DEL, V19, P355, DOI 10.1080/17425247.2022.2041598
   Bai XY, 2018, J MATER CHEM B, V6, P5910, DOI 10.1039/c8tb02038h
   Belayneh R, 2021, CURR ONCOL REP, V23, DOI 10.1007/s11912-021-01053-7
   Chang H, 2021, ADV EXP MED BIOL, V1309, P41, DOI 10.1007/978-981-33-6158-4_3
   Chang Y, 2018, NANO LETT, V18, P886, DOI 10.1021/acs.nanolett.7b04162
   Chen C, 2019, NANOSCALE, V11, P11012, DOI 10.1039/c9nr01385g
   Chen G, 2020, NANO LETT, V20, P8141, DOI 10.1021/acs.nanolett.0c03127
   Cheng JJ, 2021, THERANOSTICS, V11, P5418, DOI 10.7150/thno.53346
   Chu W, 2005, J HAZARD MATER, V121, P119, DOI 10.1016/j.jhazmat.2005.01.019
   Daniyal M, 2020, CURR MED CHEM, V27, P3665, DOI 10.2174/13816128256661902011296290
   Deng XY, 2020, ACS APPL MATER INTER, V12, P4265, DOI 10.1021/acsami.9b19148
   Fan L, 2020, J ENVIRON SCI, V92, P69, DOI 10.1016/j.jes.2020.02.006
   Ferretti VA, 2021, CURR TREAT OPTION ON, V22, DOI 10.1007/s11864-021-00839-y
   Fu J.J., J NANOBIOTECHNOL, V18
   Gao ZG, 2018, ACS APPL BIO MATER, V1, P270, DOI 10.1021/acsabm.8b00056
   Guo F, 2022, CURR ONCOL, V29, P2808, DOI 10.3390/curroncol29040229
   Guo XY, 2015, ACS APPL MATER INTER, V7, P14983, DOI 10.1021/acsami.5b03873
   Hao YC, 2022, J NANOBIOTECHNOL, V20, DOI 10.1186/s12951-022-01247-6
   Hong WY, 2021, DRUG DES DEV THER, V15, P2843, DOI 10.2147/DDDT.S320119
   Hu HZ, 2021, J NANOBIOTECHNOL, V19, DOI 10.1186/s12951-021-01142-6
   Hu HZ, 2021, J NANOBIOTECHNOL, V19, DOI 10.1186/s12951-021-00933-1
   Huang Xin, 2022, Biomater Transl, V3, P201, DOI 10.12336/biomatertransl.2022.03.004
   Hurbankova M, 2017, REV ENVIRON HEALTH, V32, P207, DOI 10.1515/reveh-2016-0022
   Jiang YT, 2021, ACS APPL MATER INTER, V13, P21653, DOI 10.1021/acsami.1c04608
   Jin X, 2022, ENVIRON TECHNOL, V43, P4504, DOI 10.1080/09593330.2021.1954096
   Jing XM, 2022, CLIN TRANSL MED, V12, DOI 10.1002/ctm2.780
   Kimiz-Gebologlu I, 2022, J CONTROL RELEASE, V347, P533, DOI 10.1016/j.jconrel.2022.05.027
   Lallier M, 2021, CELLS-BASEL, V10, DOI 10.3390/cells10040754
   Lin JB, 2022, J MATER CHEM B, V10, P5784, DOI 10.1039/d2tb01242a
   Lin KP, 2021, NANOTECHNOLOGY, V32, DOI 10.1088/1361-6528/abf4a9
   LIU DX, 1992, BIOCHIM BIOPHYS ACTA, V1104, P95, DOI 10.1016/0005-2736(92)90136-A
   Liu HJ, 2020, SMALL, V16, DOI 10.1002/smll.202003398
   Lv XF, 2020, BIOMED PHARMACOTHER, V128, DOI 10.1016/j.biopha.2020.110236
   Ma PA, 2017, NANO LETT, V17, P928, DOI 10.1021/acs.nanolett.6b04269
   Nejati-Koshki K, 2014, J MICROENCAPSUL, V31, P815, DOI 10.3109/02652048.2014.940011
   Nishiuchi S, 2022, EUR J PHARMACOL, V928, DOI 10.1016/j.ejphar.2022.175083
   Park J, 2016, BIOMATERIALS, V101, P285, DOI 10.1016/j.biomaterials.2016.06.007
   Paswan Suresh K., 2021, Pharmaceutical Nanotechnology, V9, P217, DOI 10.2174/2211738509666210310155807
   Patil S, 2007, BIOMATERIALS, V28, P4600, DOI 10.1016/j.biomaterials.2007.07.029
   Qin J, 2021, J COLLOID INTERF SCI, V593, P172, DOI 10.1016/j.jcis.2021.02.082
   Rahimzadeh CY, 2022, PLOS ONE, V17, DOI 10.1371/journal.pone.0268184
   Rehman A.U., EUR J PHARM BIOPHARM, V133
   Shen Y, 2022, CARBOHYD POLYM, V297, DOI 10.1016/j.carbpol.2022.120061
   Sun HT, 2020, ACS APPL MATER INTER, V12, P30145, DOI 10.1021/acsami.0c07013
   Wang BL, 2021, MOL PHARMACEUT, V18, P1470, DOI 10.1021/acs.molpharmaceut.1c00030
   Wang Z, 2022, MACROMOL RAPID COMM, V43, DOI 10.1002/marc.202200034
   Wu K, 2022, J NANOBIOTECHNOL, V20, DOI 10.1186/s12951-022-01411-y
   Xiong H, 2016, BIOMATERIALS, V94, P70, DOI 10.1016/j.biomaterials.2016.04.004
   Xu P, 2020, INT J NANOMED, V15, P2659, DOI 10.2147/IJN.S243037
   Xue J, 2022, ACTA PHARM SIN B, V12, P2934, DOI 10.1016/j.apsb.2021.11.020
   Xue P, 2018, ACTA BIOMATER, V81, P242, DOI 10.1016/j.actbio.2018.09.045
   Yang Y, 2017, ADV MATER, V29, DOI 10.1002/adma.201703588
   Yi B., 2022, BIOACT MATER
   Yousefian M, 2022, J PHARM PHARMACOL, V74, P351, DOI 10.1093/jpp/rgab109
   Yuan Z, 2020, ACS NANO, V14, P3546, DOI 10.1021/acsnano.9b09871
   Yücel O, 2020, NANOTECHNOLOGY, V31, DOI 10.1088/1361-6528/ab9395
   Zeng WW, 2020, CHEM ENG J, V389, DOI 10.1016/j.cej.2020.124494
   Zhang SQ, 2020, J MATER CHEM B, V8, P1396, DOI 10.1039/c9tb02440a
   Zhang WX, 2021, ACS APPL MATER INTER, V13, P38127, DOI 10.1021/acsami.1c12199
   Zhou XY, 2021, INT J PHARMACEUT, V592, DOI 10.1016/j.ijpharm.2020.120020
NR 63
TC 3
Z9 3
U1 20
U2 20
PU ELSEVIER SCI LTD
PI OXFORD
PA THE BOULEVARD, LANGFORD LANE, KIDLINGTON, OXFORD OX5 1GB, OXON, ENGLAND
SN 0264-1275
EI 1873-4197
J9 MATER DESIGN
JI Mater. Des.
PD MAR
PY 2023
VL 227
AR 111785
DI 10.1016/j.matdes.2023.111785
EA MAR 2023
PG 16
WC Materials Science, Multidisciplinary
WE Science Citation Index Expanded (SCI-EXPANDED)
SC Materials Science
GA L8HJ0
UT WOS:001025613000001
OA gold
DA 2024-01-03
ER

PT J
AU Alemi, F
   Maleki, M
   Mir, M
   Ebrahimi-Kalan, A
   Zarei, M
   Yousefi, B
   Rashtchizadeh, N
AF Alemi, Forough
   Maleki, Masomeh
   Mir, Mostafa
   Ebrahimi-Kalan, Abbas
   Zarei, Mojtaba
   Yousefi, Bahman
   Rashtchizadeh, Nadereh
TI Synthesis, characterization, and evaluation of pH-sensitive
   doxorubicin-loaded functionalized graphene oxide in osteosarcoma cells
SO BIOIMPACTS
LA English
DT Article
DE Doxorubicin; GO nanosheet; Osteosarcoma; Quaternized imidazolium;
   Tris-modified GO
ID DRUG-DELIVERY; BONE; NANOPARTICLES; MECHANISM; RELEASE; CHITOSAN
AB Introduction: Doxorubicin (DOX) is one of the most common drugs in cancer treatment. However, its partial solubility along with the high incidence of side effects remains a challenge to tackle. To address these issues, we designed a formulation based on graphene oxide (GO) and used it as an anticancer drug delivery system.
   Methods: The physical and chemical properties of the formulation were studied using FTIR, SEM, EDX, Mapping, and XRD. Release studies in the in vitro condition were used to evaluate the pH sensitivity of drug release from nanocarriers. Other in vitro studies, including uptake assay, MTT, and apoptosis assay were carried out on the osteosarcoma (cell line.
   Results: In vitro release studies confirmed that the synthesized formulation provides a better payload release profile in acidic conditions, which is usually the case in the tumor site. On the OS cell line, the cytotoxicity of the DOX-loaded nanocarrier (IC50=0.293 mu g/mL) and early apoptosis rate (33.80 % ) were higher in comparison to free DOX (IC50=0.472 mu g/mL, and early apoptosis rate= 8.31 % ) after 48 hours.
   Conclusion: In summary, our results suggest a DOX-loaded graphene oxide carrier as a potential platform for targeting cancer cells.
C1 [Alemi, Forough; Yousefi, Bahman; Rashtchizadeh, Nadereh] Tabriz Univ Med Sci, Student Res Comm, Tabriz, Iran.
   [Alemi, Forough; Maleki, Masomeh] Tabriz Univ Med Sci, Dept Biochem & Clin Labs, Fac Med, Tabriz, Iran.
   [Mir, Mostafa] Golestan Univ Med Sci, Metab Disorders Res Ctr, Gorgan, Golestan, Iran.
   [Ebrahimi-Kalan, Abbas] Tabriz Univ Med Sci, Fac Adv Med Sci, Dept Neurosci & cognit, Tabriz, Iran.
   [Zarei, Mojtaba] Tabriz Univ Med Sci, Mol Med Res Ctr, Tabriz, Iran.
   [Zarei, Mojtaba; Yousefi, Bahman] Tabriz Univ Med Sci, Drug Appl Res Ctr, Tabriz, Iran.
   [Rashtchizadeh, Nadereh] Tabriz Univ Med Sci, Connect Tissue Dis Res Ctr, Tabriz, Iran.
C3 Tabriz University of Medical Science; Tabriz University of Medical
   Science; Golestan University of Medical Sciences; Tabriz University of
   Medical Science; Tabriz University of Medical Science; Tabriz University
   of Medical Science; Tabriz University of Medical Science
RP Yousefi, B; Rashtchizadeh, N (corresponding author), Tabriz Univ Med Sci, Student Res Comm, Tabriz, Iran.; Yousefi, B (corresponding author), Tabriz Univ Med Sci, Drug Appl Res Ctr, Tabriz, Iran.; Rashtchizadeh, N (corresponding author), Tabriz Univ Med Sci, Connect Tissue Dis Res Ctr, Tabriz, Iran.
EM yousefib@tbzmed.ac.ir; rashtchizadeh@rocketmail.com
RI Yousefi, Bahman/AGY-4725-2022
OI Yousefi, Bahman/0000-0002-4220-1527
FU Clinical Research Development Unit, Shohada Hospital, Tabriz University
   of Medical Sciences [64138]
FX The research grant was provided by Clinical Research Development Unit,
   Shohada Hospital, Tabriz University of Medical Sciences (grant no:
   64138) .
CR Ahmadi D, 2020, J DRUG DELIV SCI TEC, V57, DOI 10.1016/j.jddst.2020.101584
   Ahmadian Somaieh, 2009, J Vis Exp, DOI 10.3791/1191
   Alemi F, 2020, J DRUG DELIV SCI TEC, V60, DOI 10.1016/j.jddst.2020.101974
   Alexandrino EM, 2014, J MATER CHEM B, V2, P1298, DOI 10.1039/c3tb21295e
   Aliyari Z, 2015, ADV PHARM BULL, V5, P615, DOI 10.15171/apb.2015.083
   Aliyari Z, 2015, IRAN J IMMUNOL, V12, P16, DOI IJIv12i1A2
   Armstrong J, 2018, CURR DRUG TARGETS, V19, P432, DOI 10.2174/1389450116666150416115852
   Botter SM, 2014, CURR OPIN PHARMACOL, V16, P15, DOI 10.1016/j.coph.2014.02.002
   Deng SK, 2016, MATER TODAY, V19, P197, DOI 10.1016/j.mattod.2015.10.002
   Dwivedi R, 2017, J SCI-ADV MATER DEV, V2, P45, DOI 10.1016/j.jsamd.2017.02.003
   Farhane Z, 2017, ANAL BIOANAL CHEM, V409, P1333, DOI 10.1007/s00216-016-0065-0
   Fu Y, 2010, EXPERT OPIN DRUG DEL, V7, P429, DOI 10.1517/17425241003602259
   Guo HL, 2009, ACS NANO, V3, P2653, DOI 10.1021/nn900227d
   Guo KL, 2019, J GENE MED, V21, DOI 10.1002/jgm.3084
   Habte AT, 2019, ADV MATER SCI ENG, V2019, DOI 10.1155/2019/5058163
   Haynes L, 2017, PEDIATR BLOOD CANCER, V64, DOI 10.1002/pbc.26290
   Honari M, 2019, CANCER CELL INT, V19, DOI 10.1186/s12935-019-0906-y
   Jiang B, 2017, GENES DIS, V4, P25, DOI 10.1016/j.gendis.2017.02.003
   Jiang X, 2019, NANOMATERIALS-BASEL, V9, DOI 10.3390/nano9020207
   Kamba SA, 2013, MOLECULES, V18, P10580, DOI 10.3390/molecules180910580
   Kiew SF, 2016, J CONTROL RELEASE, V226, P217, DOI 10.1016/j.jconrel.2016.02.015
   Li CP, 2014, PHYS CHEM CHEM PHYS, V16, P22145, DOI 10.1039/c4cp03613a
   Li JL, 2013, BIOMATERIALS, V34, P9519, DOI 10.1016/j.biomaterials.2013.08.066
   Lima AC, 2019, EXPERT OPIN DRUG DEL, V16, P795, DOI 10.1080/17425247.2019.1635117
   Loutfy Samah A, 2017, Asian Pac J Cancer Prev, V18, P955
   Majidinia M, 2020, IUBMB LIFE, V72, P855, DOI 10.1002/iub.2215
   Maleki Masomeh, 2020, BioMolecular Concepts, V11, P182, DOI 10.1515/bmc-2020-0017
   Manatunga DC, 2020, WIRES NANOMED NANOBI, V12, DOI 10.1002/wnan.1605
   Martínez-Carmona M, 2018, ACTA BIOMATER, V65, P393, DOI 10.1016/j.actbio.2017.11.007
   Mircioiu C, 2019, PHARMACEUTICS, V11, DOI 10.3390/pharmaceutics11030140
   Mousavi SM, 2019, DRUG METAB REV, V51, P12, DOI 10.1080/03602532.2018.1522328
   Noruzi EB, 2020, EUR J MED CHEM, V190, DOI 10.1016/j.ejmech.2020.112121
   Pan YZ, 2012, EXPERT OPIN DRUG DEL, V9, P1365, DOI 10.1517/17425247.2012.729575
   Pourhanifeh MH, 2019, CANCER CELL INT, V19, DOI 10.1186/s12935-019-0853-7
   Prabakaran S, 2019, APPL NANOSCI, V9, DOI 10.1007/s13204-019-00950-5
   Pravin MD, 2018, RSC ADV, V8, P38416, DOI 10.1039/c8ra06364h
   Rahimi M, 2021, ACTA BIOMATER, V123, P31, DOI 10.1016/j.actbio.2021.01.003
   Rahimi M, 2019, INT J NANOMED, V14, P2619, DOI 10.2147/IJN.S194596
   Rahimi M, 2018, CARBOHYD POLYM, V196, P299, DOI 10.1016/j.carbpol.2018.05.059
   Rahimi M, 2017, NEW J CHEM, V41, P2160, DOI 10.1039/c6nj03332f
   Rahimi M, 2019, MAT SCI ENG C-MATER, V101, P360, DOI 10.1016/j.msec.2019.03.092
   Rakhshaei R, 2020, INT J BIOL MACROMOL, V150, P1121, DOI 10.1016/j.ijbiomac.2019.10.118
   Rattana T, 2012, PROCEDIA ENGINEER, V32, P759, DOI 10.1016/j.proeng.2012.02.009
   Salatin S, 2017, J CELL MOL MED, V21, P1668, DOI 10.1111/jcmm.13110
   Shafabakhsh R, 2019, J OVARIAN RES, V12, DOI 10.1186/s13048-019-0530-4
   Shafabakhsh R, 2019, J CELL PHYSIOL, V234, P21670, DOI 10.1002/jcp.28865
   Shafiei-Irannejad V, 2018, PHARM RES-DORDR, V35, DOI 10.1007/s11095-018-2404-7
   Stobinski L, 2014, J ELECTRON SPECTROSC, V195, P145, DOI 10.1016/j.elspec.2014.07.003
   Sun L, 2013, MATER LETT, V109, P207, DOI 10.1016/j.matlet.2013.07.072
   Sun XM, 2008, NANO RES, V1, P203, DOI 10.1007/s12274-008-8021-8
   Tacar O, 2013, J PHARM PHARMACOL, V65, P1577, DOI 10.1111/jphp.12144
   Varela-López A, 2019, FOOD CHEM TOXICOL, V134, DOI 10.1016/j.fct.2019.110834
   Vinothini K, 2019, MAT SCI ENG C-MATER, V100, P676, DOI 10.1016/j.msec.2019.03.011
   Wu CT, 2013, J MATER CHEM B, V1, P2710, DOI 10.1039/c3tb20275e
   Zhao XR, 2021, J RARE EARTH, V39, P90, DOI 10.1016/j.jre.2020.02.006
   Zhao XB, 2015, BIOCONJUGATE CHEM, V26, P128, DOI 10.1021/bc5005137
NR 56
TC 1
Z9 1
U1 0
U2 0
PU TABRIZ UNIV MEDICAL SCIENCES & HEALTH SERVICES
PI TABRIZ
PA DANESHGHAH ST, TABRIZ, REPUBLIC ISLAMIC 51664-14766, IRAN
SN 2228-5652
EI 2228-5660
J9 BIOIMPACTS
JI BioImpacts
PD MAY
PY 2023
VL 13
IS 3
BP 207
EP 218
DI 10.34172/bi.2022.23820
PG 12
WC Pharmacology & Pharmacy
WE Science Citation Index Expanded (SCI-EXPANDED)
SC Pharmacology & Pharmacy
GA T4FU6
UT WOS:001077570300004
PM 37431478
OA gold, Green Published
DA 2024-01-03
ER

PT J
AU Wang, JK
   Li, MJ
   Guo, P
   He, DW
AF Wang, Jinkui
   Li, Mujie
   Guo, Peng
   He, Dawei
TI Survival benefits and challenges of adjuvant chemotherapy for high-grade
   osteosarcoma: a population-based study
SO JOURNAL OF ORTHOPAEDIC SURGERY AND RESEARCH
LA English
DT Article
DE Osteosarcoma; Chemotherapy; Survival; Challenge; SEER
ID PROGNOSTIC-FACTORS; AGE; EXPERIENCE; SURGERY
AB BackgroundOsteosarcoma is the most prevalent primary malignant bone tumor. The primary treatment for osteosarcoma is a combination of chemotherapy and surgery. However, there has been no recent progress in the role of chemotherapy in improving the long-term survival of osteosarcoma patients. This study aims to analyze the factors that affect chemotherapy in patients with osteosarcoma and explore the challenges and survival benefits of chemotherapy.MethodsPatient data were downloaded from The Surveillance, Epidemiology, and End Results database. Univariable and multivariable logistic regressions were used to analyze the factors affecting patients receiving chemotherapy. Kaplan-Meier (K-M) curve was used to analyze the survival benefit of chemotherapy in patients with osteosarcoma. Finally, we used annual percentage change (APC) to evaluate the annual changes in chemotherapy treatment rates and trends in 5-year survival rates in osteosarcoma patients.ResultsA total of 2157 osteosarcoma patients were included, of which 1887 patients received chemotherapy. Factors affecting patients receiving chemotherapy included age, primary tumor site, tumor size, N stage, M stage, and surgery. The K-M curve showed that older patients could benefit significantly from chemotherapy. The APC results showed no significant change in the chemotherapy treatment rate and 5-year overall survival rate of osteosarcoma patients.ConclusionChemotherapy is an irreplaceable treatment for patients with osteosarcoma. However, in recent years, there has been no significant progress in chemotherapy for osteosarcoma, and the long-term survival of patients has not improved significantly. New chemotherapeutic drugs or drug delivery systems are urgently needed to improve the prognosis of patients with osteosarcoma.
C1 [Wang, Jinkui; Li, Mujie; He, Dawei] Chongqing Med Univ, Dept Urol, Childrens Hosp, 2 ZhongShan Rd, Chongqing 400013, Peoples R China.
   [Wang, Jinkui; Li, Mujie; He, Dawei] Chongqing Med Univ, Natl Clin Res Ctr Child Hlth & Disorders, Chongqing Key Lab Children Urogenital Dev & Tissue, Chongqing Key Lab Pediat,Minist Educ,Key Lab Child, Chongqing, Peoples R China.
   [Guo, Peng] Chinese Acad Sci, IBMC, Hangzhou, Zhejiang, Peoples R China.
C3 Chongqing Medical University; Chongqing Medical University; Chinese
   Academy of Sciences
RP He, DW (corresponding author), Chongqing Med Univ, Dept Urol, Childrens Hosp, 2 ZhongShan Rd, Chongqing 400013, Peoples R China.; He, DW (corresponding author), Chongqing Med Univ, Natl Clin Res Ctr Child Hlth & Disorders, Chongqing Key Lab Children Urogenital Dev & Tissue, Chongqing Key Lab Pediat,Minist Educ,Key Lab Child, Chongqing, Peoples R China.
EM hedawei@hospital.cqmu.edu.cn
CR Anderson ME, 2016, ORTHOP CLIN N AM, V47, P283, DOI 10.1016/j.ocl.2015.08.022
   Bacci G, 2005, ACTA ONCOL, V44, P748, DOI 10.1080/02841860500327503
   Bacci G, 1998, ONCOL REP, V5, P1259
   Bielack S, 2009, CANCER TREAT RES, V152, P289, DOI 10.1007/978-1-4419-0284-9_15
   Chou AJ, 2005, CANCER-AM CANCER SOC, V104, P2214, DOI 10.1002/cncr.21417
   Craft AW, 2009, CANC TREAT, V152, P263, DOI 10.1007/978-1-4419-0284-9_13
   Fan XL, 2015, DRUG DES DEV THER, V9, P5925, DOI 10.2147/DDDT.S91217
   Ferrari S, 2003, J CLIN ONCOL, V21, P710, DOI 10.1200/JCO.2003.03.141
   Goorin AM, 2003, J CLIN ONCOL, V21, P1574, DOI 10.1200/JCO.2003.08.165
   Grimer RJ, 2003, EUR J CANCER, V39, P157, DOI 10.1016/S0959-8049(02)00478-1
   Hayakawa K, 2020, J ORTHOP TRAUMATOL, V21, DOI 10.1186/s10195-020-00552-w
   Hossen S, 2019, J ADV RES, V15, P1, DOI 10.1016/j.jare.2018.06.005
   HUVOS AG, 1977, ARCH PATHOL LAB MED, V101, P14
   Iwata S, 2014, ANN SURG ONCOL, V21, P263, DOI 10.1245/s10434-013-3210-4
   Jawad MU, 2011, J CANCER RES CLIN, V137, P597, DOI 10.1007/s00432-010-0923-7
   Jneid H, 2008, CIRCULATION, V118, P2803, DOI 10.1161/CIRCULATIONAHA.108.789800
   Johansen ME, 2015, AM J CARDIOL, V115, P1507, DOI 10.1016/j.amjcard.2015.02.052
   Joo MW, 2015, ANN SURG ONCOL, V22, P3557, DOI 10.1245/s10434-015-4414-6
   Longhi A, 2008, J CLIN ONCOL, V26, P5368, DOI 10.1200/JCO.2007.14.9104
   Min DL, 2013, ASIA-PAC J CLIN ONCO, V9, P71, DOI 10.1111/j.1743-7563.2012.01560.x
   Mirabello L, 2009, CANCER-AM CANCER SOC, V115, P1531, DOI 10.1002/cncr.24121
   Okada K, 2004, ANN SURG ONCOL, V11, P998, DOI 10.1245/ASO.2004.03.004
   Piperno-Neumann S, 2016, LANCET ONCOL, V17, P1070, DOI 10.1016/S1470-2045(16)30096-1
   Restrepo DJ, 2019, ANTICANCER RES, V39, P5611, DOI 10.21873/anticanres.13756
   Righi A, 2015, CLIN SARCOMA RES, V5, DOI 10.1186/s13569-015-0038-7
   Rose TL, 2016, CANCER-AM CANCER SOC, V122, P2012, DOI 10.1002/cncr.30029
   SALVATI M, 1993, CANCER-AM CANCER SOC, V71, P2210, DOI 10.1002/1097-0142(19930401)71:7<2210::AID-CNCR2820710708>3.0.CO;2-W
   Souhami RL, 1997, LANCET, V350, P911, DOI 10.1016/S0140-6736(97)02307-6
   Sturgis EM, 2003, CURR OPIN ONCOL, V15, P239, DOI 10.1097/00001622-200305000-00011
   VEGE DS, 1991, J CRANIO MAXILL SURG, V19, P90, DOI 10.1016/S1010-5182(05)80614-6
   Wang JK, 2022, FRONT SURG, V9, DOI 10.3389/fsurg.2022.817051
NR 31
TC 1
Z9 1
U1 1
U2 1
PU BMC
PI LONDON
PA CAMPUS, 4 CRINAN ST, LONDON N1 9XW, ENGLAND
SN 1749-799X
J9 J ORTHOP SURG RES
JI J. Orthop. Surg. Res.
PD JUN 27
PY 2023
VL 18
IS 1
AR 465
DI 10.1186/s13018-023-03922-2
PG 13
WC Orthopedics
WE Science Citation Index Expanded (SCI-EXPANDED)
SC Orthopedics
GA L1JR4
UT WOS:001020893300003
PM 37370182
OA Green Published, gold
DA 2024-01-03
ER

PT J
AU Jing, DD
   Chen, XZ
   Zhang, ZH
   Chen, FX
   Huang, FH
   Zhang, ZC
   Wu, W
   Shao, ZW
   Pu, FF
AF Jing, Doudou
   Chen, Xuanzuo
   Zhang, Zhenhao
   Chen, Fengxia
   Huang, Fuhua
   Zhang, Zhicai
   Wu, Wei
   Shao, Zengwu
   Pu, Feifei
TI 2-Hydroxy-3-methylanthraquinone inhibits homologous recombination repair
   in osteosarcoma through the MYC-CHK1-RAD51 axis
SO MOLECULAR MEDICINE
LA English
DT Article
DE 2-Hydroxy-3-methylanthraquinone; DNA damage response (DDR); MYC; CHK1;
   RAD51
ID BIOLOGY; PATHWAY
AB Background: Osteosarcoma is a malignant bone tumor that usually affects adolescents aged 15-19 y. The DNA damage response (DDR) is significantly enhanced in osteosarcoma, impairing the effect of systemic chemotherapy. Targeting the DDR process was considered a feasible strategy benefitting osteosarcoma patients. However, the clinical application of DDR inhibitors is not impressive because of their side effects. Chinese herbal medicines with high anti-tumor effects and low toxicity in the human body have gradually gained attention. 2-Hydroxy-3-methylanthraquinone (HMA), a Chinese medicine monomer found in the extract of Oldenlandia diffusa, exerts significant inhibitory effects on various tumors. However, its anti-osteosarcoma effects and defined molecular mechanisms have not been reported.Methods: After HMA treatment, the proliferation and metastasis capacity of osteosarcoma cells was detected by CCK-8, colony formation, transwell assays and Annexin V-fluorescein isothiocyanate/propidium iodide staining. RNA-sequence, plasmid infection, RNA interference, Western blotting and immunofluorescence assay were used to investigate the molecular mechanism and effects of HMA inhibiting osteosarcoma. Rescue assay and CHIP assay was used to further verified the relationship between MYC, CHK1 and RAD51.Results: HMA regulate MYC to inhibit osteosarcoma proliferation and DNA damage repair through PI3K/AKT signaling pathway. The results of RNA-seq, IHC, Western boltting etc. showed relationship between MYC, CHK1 and RAD51. Rescue assay and CHIP assay further verified HMA can impair homologous recombination repair through the MYC-CHK1-RAD51 pathway.Conclusion: MA significantly inhibits osteosarcoma proliferation and homologous recombination repair through the MYC-CHK1-RAD51 pathway, which is mediated by the PI3K-AKT signaling pathway. This study investigated the exact mechanism of the anti-osteosarcoma effect of HMA and provided a potential feasible strategy for the clinical treatment of human osteosarcoma.
C1 [Jing, Doudou] Shanxi Med Univ, Hosp 2, Dept Orthopaed, Taiyuan 030001, Peoples R China.
   [Jing, Doudou; Chen, Xuanzuo; Zhang, Zhenhao; Huang, Fuhua; Zhang, Zhicai; Wu, Wei; Shao, Zengwu; Pu, Feifei] Huazhong Univ Sci & Technol, Union Hosp, Tongji Med Coll, Dept Orthoped, Wuhan 430022, Peoples R China.
   [Chen, Fengxia] Wuhan Univ, Zhongnan Hosp, Dept Radiat & Med Oncol, Wuhan 430071, Peoples R China.
   [Pu, Feifei] Huazhong Univ Sci & Technol, Wuhan Hosp Tradit Chinese & Western Med, Dept Orthoped, Wuhan 430022, Peoples R China.
   [Pu, Feifei] Huazhong Univ Sci & Technol, Wuhan 1 Hosp, Tongji Med Coll, Dept Orthoped, Wuhan 430022, Peoples R China.
C3 Shanxi Medical University; Huazhong University of Science & Technology;
   Wuhan University; Huazhong University of Science & Technology; Huazhong
   University of Science & Technology
RP Wu, W; Shao, ZW; Pu, FF (corresponding author), Huazhong Univ Sci & Technol, Union Hosp, Tongji Med Coll, Dept Orthoped, Wuhan 430022, Peoples R China.; Pu, FF (corresponding author), Huazhong Univ Sci & Technol, Wuhan Hosp Tradit Chinese & Western Med, Dept Orthoped, Wuhan 430022, Peoples R China.; Pu, FF (corresponding author), Huazhong Univ Sci & Technol, Wuhan 1 Hosp, Tongji Med Coll, Dept Orthoped, Wuhan 430022, Peoples R China.
EM waynewu@hust.edu.cn; szwpro@163.com; pufeifei@hust.edu.cn
RI QIU, LI/JPK-7397-2023; yang, yun/IZE-1092-2023; zhou, wei/JQJ-0490-2023;
   Yang, Yifan/JTV-1487-2023; Shao, Z-W/AGN-6158-2022; Chen,
   Feng/JQW-8742-2023; yang, xu/JMP-5558-2023
OI Shao, Z-W/0000-0003-3099-2170; Pu, Feifei/0000-0001-6529-6605
FU National Natural Science Foundation of China [82274559, 81904231,
   82272709, 82072979]
FX This study was supported by The National Natural Science Foundation of
   China (Grants 82274559, 81904231, 82272709, and 82072979).
CR Andronikou C, 2021, TRENDS MOL MED, V27, P630, DOI 10.1016/j.molmed.2021.04.010
   Bolland H, 2021, BIOCHEM SOC T, V49, P1251, DOI 10.1042/BST20200861
   Cabrera-Andrade A, 2020, INT J MOL SCI, V21, DOI 10.3390/ijms21031053
   Caracciolo D, 2021, CANCERS, V13, DOI 10.3390/cancers13061392
   Caracciolo D, 2020, INT J CANCER, V147, P2658, DOI 10.1002/ijc.33038
   Chen LL, 2018, CELL REP, V25, P1485, DOI 10.1016/j.celrep.2018.10.028
   David L, 2016, SCI SIGNAL, V9, DOI 10.1126/scisignal.aac9704
   Fan LL, 2020, CELL DEATH DIS, V11, DOI 10.1038/s41419-020-2405-4
   Gupta Salin, 2004, J Herb Pharmacother, V4, P21, DOI 10.1080/J157v04n01_03
   Heidler CL, 2020, INT J CANCER, V147, P1059, DOI 10.1002/ijc.32814
   Isakoff MS, 2015, J CLIN ONCOL, V33, P3029, DOI 10.1200/JCO.2014.59.4895
   Kansara M, 2014, NAT REV CANCER, V14, P722, DOI 10.1038/nrc3838
   Laurini E, 2020, PHARMACOL THERAPEUT, V208, DOI 10.1016/j.pharmthera.2020.107492
   Lee JO, 2019, BREAST CANCER RES, V21, DOI 10.1186/s13058-019-1204-2
   Lüttich L, 2021, CANCERS, V13, DOI 10.3390/cancers13081865
   Lustig LC, 2017, ONCOGENE, V36, P6830, DOI 10.1038/onc.2017.275
   Maiorano D, 2021, INT J MOL SCI, V22, DOI 10.3390/ijms22083924
   Mirabello L, 2009, CANCER-AM CANCER SOC, V115, P1531, DOI 10.1002/cncr.24121
   Neizer-Ashun F, 2021, CANCER LETT, V497, P202, DOI 10.1016/j.canlet.2020.09.016
   Pandya PH, 2020, CANCERS, V12, DOI 10.3390/cancers12092426
   Patel PS, 2021, ONCOGENE, V40, P3001, DOI 10.1038/s41388-021-01744-2
   Rahl PB, 2010, CELL, V141, P432, DOI 10.1016/j.cell.2010.03.030
   Ratnaparkhe M, 2018, NAT COMMUN, V9, DOI 10.1038/s41467-018-06925-4
   Saitoh T, 2021, CANCERS, V13, DOI 10.3390/cancers13030504
   Tang M, 2021, FRONT CELL DEV BIOL, V9, DOI 10.3389/fcell.2021.626229
   Tang Z, 2021, CLIN CANCER RES, V27, P4898, DOI 10.1158/1078-0432.CCR-21-1010
   Zhang W, 2018, CLIN CANCER RES, V24, P696, DOI 10.1158/1078-0432.CCR-17-1872
NR 27
TC 0
Z9 0
U1 2
U2 5
PU SPRINGER
PI NEW YORK
PA ONE NEW YORK PLAZA, SUITE 4600, NEW YORK, NY, UNITED STATES
SN 1076-1551
EI 1528-3658
J9 MOL MED
JI Mol. Med.
PD JAN 30
PY 2023
VL 29
IS 1
AR 15
DI 10.1186/s10020-023-00611-y
PG 14
WC Biochemistry & Molecular Biology; Cell Biology; Medicine, Research &
   Experimental
WE Science Citation Index Expanded (SCI-EXPANDED)
SC Biochemistry & Molecular Biology; Cell Biology; Research & Experimental
   Medicine
GA 8L6VE
UT WOS:000923921200002
PM 36717782
OA Green Published, gold
DA 2024-01-03
ER

PT J
AU Cao, J
   Du, XX
   Zhao, H
   Zhu, CH
   Li, CC
   Zhang, X
   Wei, LB
   Ke, X
AF Cao, Jie
   Du, Xiaoxuan
   Zhao, Hui
   Zhu, Chenhong
   Li, Chenchen
   Zhang, Xin
   Wei, Libin
   Ke, Xue
TI Sequentially degradable hydrogel-microsphere loaded with doxorubicin and
   pioglitazone synergistically inhibits cancer stemness of osteosarcoma
SO BIOMEDICINE & PHARMACOTHERAPY
LA English
DT Article
DE CSCs; ECM; Gel-Mps; Chemotherapy Resistance; Stemness
ID DRUG; TUMOR; DELIVERY; NANOMEDICINE; CHEMOTHERAPY; COLLAGENASE;
   METASTASIS; CELLS
AB Drug resistance represents one of the greatest challenges in cancer treatment. Cancer stem cells (CSCs) are thought to be the major cause of failure in cancer therapy due to their considerable resistance to most chemotherapeutic agents, resulting in tumor recurrence and eventually metastasis. Here, we report a treatment strategy for osteosarcoma using hydrogel-microspheres (Gel-Mps) complex mainly composed of collagenase (Col) and PLGA microspheres (Mps) carrying Pioglitazone (Pio) and Doxorubicin (Dox). Col was encapsulated in the thermosensitive gel to preferentially degrade tumor extracellular matrix (ECM), ensuring subsequent drug penetration, while Mps with Pio and Dox were co-delivered to synergistically inhibit tumor growth and metastasis. Our results showed that the Gel-Mps dyad functions as a highly biodegradable, extremely efficient, and low-toxic reservoir for sustained drug release, displaying potent inhibition of tumor proliferation and subsequent lung metastasis. Selective PPAR & gamma; agonist Pio reversed drug resistance to Dox by significantly down regulating the expression of stemness markers and P-glycoprotein (P-gp) in osteosarcoma cells. The Gel@ColMps@Dox/Pio exhibited advanced therapeutic efficacy in vivo , demonstrating its great potential to serve a novel osteosarcoma therapy, which not only inhibits the growth of, but also attenuates the stemness of osteosarcoma. The dual effects reinforce the sensitivity and efficacy of chemotherapy.
C1 [Cao, Jie; Du, Xiaoxuan; Zhao, Hui; Zhu, Chenhong; Li, Chenchen; Ke, Xue] China Pharmaceut Univ, Dept Pharmaceut, 24 Tongjiaxiang, Nanjing 210009, Jiangsu, Peoples R China.
   [Zhang, Xin; Wei, Libin] China Pharmaceut Univ, Sch Basic Med Sci & Clin Pharm, 24 Tongjiaxiang, Nanjing 210009, Jiangsu, Peoples R China.
C3 China Pharmaceutical University; China Pharmaceutical University
RP Ke, X (corresponding author), China Pharmaceut Univ, Dept Pharmaceut, 24 Tongjiaxiang, Nanjing 210009, Jiangsu, Peoples R China.; Wei, LB (corresponding author), China Pharmaceut Univ, Sch Basic Med Sci & Clin Pharm, 24 Tongjiaxiang, Nanjing 210009, Jiangsu, Peoples R China.
EM wlbiws_1986@aliyun.com; kexue1973@vip.sina.com
OI Cao, Jie/0009-0004-6703-7948
CR Apostoli AJ, 2012, PPAR RES, V2012, DOI 10.1155/2012/504918
   Bahadoran M, 2020, SCI REP-UK, V10, DOI 10.1038/s41598-020-64480-9
   Batlle E, 2017, NAT MED, V23, P1124, DOI 10.1038/nm.4409
   Bernthal NM, 2012, CANCER-AM CANCER SOC, V118, P5888, DOI 10.1002/cncr.27651
   BRADFORD MM, 1976, ANAL BIOCHEM, V72, P248, DOI 10.1016/0003-2697(76)90527-3
   Brown HK, 2017, CANCER LETT, V386, P189, DOI 10.1016/j.canlet.2016.11.019
   Cairns R, 2006, MOL CANCER RES, V4, P61, DOI 10.1158/1541-7786.MCR-06-0002
   Chou AJ, 2006, EXPERT REV ANTICANC, V6, P1075, DOI 10.1586/14737140.6.7.1075
   Du MR, 2022, J EXP CLIN CANC RES, V41, DOI 10.1186/s13046-022-02344-y
   Gao X, 2021, BIOMATERIALS, V265, DOI 10.1016/j.biomaterials.2020.120404
   Harrison DJ, 2018, EXPERT REV ANTICANC, V18, P39, DOI 10.1080/14737140.2018.1413939
   Heldin CH, 2004, NAT REV CANCER, V4, P806, DOI 10.1038/nrc1456
   Higuchi T, 2019, BIOMED PHARMACOTHER, V118, DOI 10.1016/j.biopha.2019.109356
   Hu QY, 2016, ADV MATER, V28, P9573, DOI 10.1002/adma.201603463
   Iyer AK, 2013, ADV DRUG DELIVER REV, V65, P1784, DOI 10.1016/j.addr.2013.07.012
   Jain RK, 2010, NAT REV CLIN ONCOL, V7, P653, DOI 10.1038/nrclinonc.2010.139
   Jiang L, 2018, NANO RES, V11, P6062, DOI 10.1007/s12274-018-2123-8
   Li YL, 2017, STEM CELL REP, V8, P1617, DOI 10.1016/j.stemcr.2017.04.025
   Mitra A, 2015, ONCOTARGET, V6, P10697, DOI 10.18632/oncotarget.4037
   Najafi M, 2019, LIFE SCI, V234, DOI 10.1016/j.lfs.2019.116781
   Qiu Y, 2001, ADV DRUG DELIVER REV, V53, P321, DOI 10.1016/S0169-409X(01)00203-4
   Ramírez F, 2016, NUCLEIC ACIDS RES, V44, pW160, DOI 10.1093/nar/gkw257
   Villegas MR, 2015, ACS APPL MATER INTER, V7, P24075, DOI 10.1021/acsami.5b07116
   Rotman SG, 2018, J CONTROL RELEASE, V269, P88, DOI 10.1016/j.jconrel.2017.11.009
   Satheeshkumar N, 2014, J Pharm Anal, V4, P295, DOI 10.1016/j.jpha.2014.02.002
   Sugisawa N, 2018, MOL PHARMACEUT, V15, P4021, DOI 10.1021/acs.molpharmaceut.8b00457
   Suphatharaprateep W, 2011, NEW BIOTECHNOL, V28, P649, DOI 10.1016/j.nbt.2011.04.003
   Tan BW, 2021, ACS APPL MATER INTER, V13, P31542, DOI 10.1021/acsami.1c08775
   Tirino V, 2011, FASEB J, V25, P2022, DOI 10.1096/fj.10-179036
   Wang X, 2018, J COLLOID INTERF SCI, V525, P269, DOI 10.1016/j.jcis.2018.04.084
   Wang X, 2014, BIOMATERIALS, V35, P6439, DOI 10.1016/j.biomaterials.2014.04.016
   Wang YC, 2021, SCI ADV, V7, DOI 10.1126/sciadv.abe3445
   Xia DL, 2019, ADV FUNCT MATER, V29, DOI 10.1002/adfm.201807294
   Xiao X, 2018, J EXP CLIN CANC RES, V37, DOI 10.1186/s13046-018-0880-6
   Yang LQ, 2020, SIGNAL TRANSDUCT TAR, V5, DOI 10.1038/s41392-020-0110-5
   Yata T, 2015, MOL CANCER, V14, DOI 10.1186/s12943-015-0383-4
   Ye GN, 2022, ACTA PHARM SIN B, V12, P1288, DOI 10.1016/j.apsb.2021.08.015
   Yuan HY, 2008, CURR MED CHEM, V15, P470
   Zheng YH, 2017, ACS APPL MATER INTER, V9, P3487, DOI 10.1021/acsami.6b15245
   Zhong YA, 2021, ADV FUNCT MATER, V31, DOI 10.1002/adfm.202007544
NR 40
TC 1
Z9 1
U1 25
U2 25
PU ELSEVIER FRANCE-EDITIONS SCIENTIFIQUES MEDICALES ELSEVIER
PI ISSY-LES-MOULINEAUX
PA 65 RUE CAMILLE DESMOULINS, CS50083, 92442 ISSY-LES-MOULINEAUX, FRANCE
SN 0753-3322
EI 1950-6007
J9 BIOMED PHARMACOTHER
JI Biomed. Pharmacother.
PD SEP
PY 2023
VL 165
AR 115096
DI 10.1016/j.biopha.2023.115096
EA JUL 2023
PG 16
WC Medicine, Research & Experimental; Pharmacology & Pharmacy
WE Science Citation Index Expanded (SCI-EXPANDED)
SC Research & Experimental Medicine; Pharmacology & Pharmacy
GA N8DJ1
UT WOS:001039252900001
PM 37421781
OA gold
DA 2024-01-03
ER

PT J
AU Chen, ZY
   Huang, HH
   Li, QC
   Zhan, FB
   Wang, LB
   He, T
   Yang, CH
   Wang, Y
   Zhang, Y
   Quan, ZX
AF Chen, Zhi-Yu
   Huang, Huan-Huan
   Li, Qiao-Chu
   Zhan, Fang-Biao
   Wang, Ling-Bang
   He, Tao
   Yang, Chao-Hua
   Wang, Yang
   Zhang, Yuan
   Quan, Zheng-Xue
TI Capsaicin Reduces Cancer Stemness and Inhibits Metastasis by
   Downregulating <i>SOX2</i> and <i>EZH2</i> in Osteosarcoma
SO AMERICAN JOURNAL OF CHINESE MEDICINE
LA English
DT Article
DE Capsaicin; Osteosarcoma; Cancer Stem Cells; Metastasis; mRNAsi
ID CELLS; PHYTOCHEMICALS; CHALLENGES
AB Metastasis of osteosarcoma is an important adverse factor affecting patients' survival, and cancer stemness is the crucial cause of distant metastasis. Capsaicin, the main component of pepper, has been proven in our previous work to inhibit osteosarcoma proliferation and enhance its drug sensitivity to cisplatin at low concentrations. This study aims to further explore the anti-osteosarcoma effect of capsaicin at low concentrations (100 mu M, 24 h) on stemness and metastasis. The stemness of human osteosarcoma (HOS) cells was decreased significantly by capsaicin treatment. Additionally, the capsaicin treatment's inhibition of cancer stem cells (CSCs) was dose-dependent on both sphere formation and sphere size. Meanwhile, capsaicin inhibited invasion and migration, which might be associated with 25 metastasis-related genes. SOX2 and EZH2 were the most two relevant stemness factors for capsaicin's dose-dependent inhibition of osteosarcoma. The mRNAsi score of HOS stemness inhibited by capsaicin was strongly correlated with most metastasis-related genes of osteosarcoma. Capsaicin downregulated six metastasis-promoting genes and up-regulated three metastasis-inhibiting genes, which significantly affected the overall survival and/or diseasefree survival of patients. In addition, the CSC re-adhesion scratch assay demonstrated that capsaicin inhibited the migration ability of osteosarcoma by inhibiting its stemness. Overall, capsaicin exerts a significant inhibitory effect on the stemness expression and metastatic ability of osteosarcoma. Moreover, it can inhibit the migratory ability of osteosarcoma by suppressing its stemness via downregulating SOX2 and EZH2. Therefore, capsaicin is expected to be a potential drug against osteosarcoma metastasis due to its ability to inhibit cancer stemness.
C1 [Chen, Zhi-Yu; Li, Qiao-Chu; Wang, Ling-Bang; He, Tao; Yang, Chao-Hua; Wang, Yang; Quan, Zheng-Xue] Chongqing Med Univ, Orthoped Lab, Chongqing 40016, Peoples R China.
   [Chen, Zhi-Yu; Li, Qiao-Chu; Wang, Ling-Bang; He, Tao; Yang, Chao-Hua; Wang, Yang; Quan, Zheng-Xue] Chongqing Med Univ, Dept Orthoped, Affiliated Hosp 1, Chongqing 400016, Peoples R China.
   [Huang, Huan-Huan] Chongqing Med Univ, Affiliated Hosp 1, Dept Nursing, Chongqing 400016, Peoples R China.
   [Zhan, Fang-Biao] Chongqing Univ, Dept Orthoped, Gorges Hosp Wanzhou 3, Chongqing 404000, Peoples R China.
   [Zhang, Yuan] Chongqing Med Univ, Dept Orthopaed, Chongqing 400014, Peoples R China.
   [Zhang, Yuan] Chongqing Med Univ, Key Lab Child Childrens Hosp, Minist Educ, Chongqing 400014, Peoples R China.
   [Quan, Zheng-Xue] Chongqing Med Univ, Dept Orthopaed, Childrens Hosp, Chongqing 400014, Peoples R China.
C3 Chongqing Medical University; Chongqing Medical University; Chongqing
   Medical University; Chongqing University; Chongqing Medical University;
   Chongqing Medical University; Chongqing Medical University
RP Quan, ZX (corresponding author), Chongqing Med Univ, Orthoped Lab, Chongqing 40016, Peoples R China.; Quan, ZX (corresponding author), Chongqing Med Univ, Dept Orthoped, Affiliated Hosp 1, Chongqing 400016, Peoples R China.; Zhang, Y (corresponding author), Chongqing Med Univ, Dept Orthopaed, Chongqing 400014, Peoples R China.; Zhang, Y (corresponding author), Chongqing Med Univ, Key Lab Child Childrens Hosp, Minist Educ, Chongqing 400014, Peoples R China.; Quan, ZX (corresponding author), Chongqing Med Univ, Dept Orthopaed, Childrens Hosp, Chongqing 400014, Peoples R China.
EM yuanz2008@126.com; quanzx18@126.com
RI Chen, Zhiting/AAE-2922-2020; Zhang, Yun/JCN-7026-2023; Huang,
   Huanhuan/GSO-2854-2022; yang, chaohua/IUM-8355-2023
OI Huang, Huanhuan/0000-0003-0845-7526; Zhang, Yuan/0000-0002-4839-0218
FU National Natural Science Foundation of China [82072976]; General project
   of Chongqing Natural Science Foundation [cstc2019jcyj-msxmX0853,
   cstc2021jcyj-msxm1127]; General Basic Research Project from Ministry of
   Education KeyLaboratory of Child Development and Disorders
   [GBRP-202117]; Innovative Project for doctoral students in the First
   Affiliated Hospital of Chongqing Medical University [CYYY-RSY
   ISCXXM-202214]
FX We thank Dr. Huifeng Pi (Third Military Medical University) for
   generously sharing hisknowledge of biology and guiding experiments. And,
   we also thank Dr. Shipeng Guo(Chongqing Medical University) for his
   guidance on R and for sharing his experience. Thiswork was supported by
   the National Natural Science Foundation of China [82072976], the General
   project of Chongqing Natural Science Foundation
   [cstc2019jcyj-msxmX0853,cstc2021jcyj-msxm1127], General Basic Research
   Project from Ministry of Education KeyLaboratory of Child Development
   and Disorders (No. GBRP-202117) and the InnovativeProject for doctoral
   students in the First Affiliated Hospital of Chongqing MedicalUniversity
   (CYYY-RSY ISCXXM-202214)
CR Babaei G, 2021, BIOMED PHARMACOTHER, V133, DOI 10.1016/j.biopha.2020.110909
   Basu-Roy U, 2013, CANCER LETT, V338, P158, DOI 10.1016/j.canlet.2012.05.028
   Brown HK, 2017, CANCER LETT, V386, P189, DOI 10.1016/j.canlet.2016.11.019
   Cao EH, 2013, NATURE, V504, P113, DOI 10.1038/nature12823
   Cao JQ, 2017, INT J ONCOL, V51, P1115, DOI 10.3892/ijo.2017.4110
   Chen ZY, 2020, FRONT MOL BIOSCI, V7, DOI 10.3389/fmolb.2020.576298
   Chou AJ, 2006, EXPERT REV ANTICANC, V6, P1075, DOI 10.1586/14737140.6.7.1075
   Dandawate PR, 2016, SEMIN CANCER BIOL, V40-41, P192, DOI 10.1016/j.semcancer.2016.09.001
   Gong XY, 2020, TECHNOL CANCER RES T, V19, DOI 10.1177/1533033820963578
   Gorodetska I, 2019, INT J CANCER, V145, P2974, DOI 10.1002/ijc.32323
   Izadpanah S, 2020, J CELL PHYSIOL, V235, P4167, DOI 10.1002/jcp.29344
   Kager L, 2003, J CLIN ONCOL, V21, P2011, DOI 10.1200/JCO.2003.08.132
   Koh CM, 2011, ONCOTARGET, V2, P669, DOI 10.18632/oncotarget.327
   Liskova A, 2020, CANCERS, V12, DOI 10.3390/cancers12061498
   Liskova A, 2019, MOLECULES, V24, DOI 10.3390/molecules24050899
   Malta TM, 2018, CELL, V173, P338, DOI 10.1016/j.cell.2018.03.034
   MARCOVE RC, 1970, J BONE JOINT SURG AM, VA 52, P411, DOI 10.2106/00004623-197052030-00001
   Martins-Neves SR, 2016, J CELL PHYSIOL, V231, P876, DOI 10.1002/jcp.25179
   Maurizi G, 2018, ONCOGENE, V37, P4626, DOI 10.1038/s41388-018-0292-2
   Novak D, 2020, SEMIN CANCER BIOL, V67, P74, DOI 10.1016/j.semcancer.2019.08.007
   Ozturk S, 2020, BIOTECHNOL BIOENG, V117, P2527, DOI 10.1002/bit.27381
   PosthumaDeBoer J, 2011, CLIN EXP METASTAS, V28, P493, DOI 10.1007/s10585-011-9384-x
   Ritter J, 2010, ANN ONCOL, V21, P320, DOI 10.1093/annonc/mdq276
   Scarpa ES, 2015, INT J MOL SCI, V16, P15727, DOI 10.3390/ijms160715727
   Shan TD, 2021, J CELL PHYSIOL, V236, P889, DOI 10.1002/jcp.29899
   Shim Y, 2015, MOL CELL PROBE, V29, P376, DOI 10.1016/j.mcp.2015.09.004
   Soltanian S, 2018, DARU, V26, P19, DOI 10.1007/s40199-018-0210-8
   Song LH, 2019, J CELL BIOCHEM, V120, P19518, DOI 10.1002/jcb.29259
   Spagnuolo C, 2015, ADV NUTR, V6, P408, DOI 10.3945/an.114.008052
   Tang Q, 2020, J EXP CLIN CANC RES, V39, DOI 10.1186/s13046-020-01690-z
   Wang YL, 2020, J EXP MED, V217, DOI 10.1084/jem.20191130
   Wang Y, 2018, J EXP CLIN CANC RES, V37, DOI 10.1186/s13046-018-0922-0
   Yan GN, 2017, ONCOTARGET, V8, P85628, DOI 10.18632/oncotarget.20429
   Yang CF, 2020, INT J MOL SCI, V21, DOI 10.3390/ijms21196985
   Zhang Y, 2017, ONCOL REP, V38, P2685, DOI 10.3892/or.2017.5960
   Zheng H, 2020, BIOMED RES INT, V2020, DOI 10.1155/2020/4951692
   Zhu MM, 2020, PHYTOTHER RES, V34, P817, DOI 10.1002/ptr.6563
   Zong XY, 2020, CANCER RES, V80, P4371, DOI 10.1158/0008-5472.CAN-20-0458
NR 38
TC 2
Z9 2
U1 2
U2 6
PU WORLD SCIENTIFIC PUBL CO PTE LTD
PI SINGAPORE
PA 5 TOH TUCK LINK, SINGAPORE 596224, SINGAPORE
SN 0192-415X
EI 1793-6853
J9 AM J CHINESE MED
JI Am. J. Chin. Med.
PY 2023
VL 51
IS 04
BP 1041
EP 1066
DI 10.1142/S0192415X23500489
EA APR 2023
PG 26
WC Integrative & Complementary Medicine; Medicine, General & Internal
WE Science Citation Index Expanded (SCI-EXPANDED)
SC Integrative & Complementary Medicine; General & Internal Medicine
GA I8QH0
UT WOS:000980634300002
PM 36896993
DA 2024-01-03
ER

PT J
AU Wang, Y
   Qin, D
   Gao, YY
   Zhang, YX
   Liu, Y
   Huang, LH
AF Wang, Yan
   Qin, Di
   Gao, Yiyao
   Zhang, Yunxin
   Liu, Yao
   Huang, Lihong
TI Identification of therapeutic targets for osteosarcoma by integrating
   single-cell RNA sequencing and network pharmacology
SO FRONTIERS IN PHARMACOLOGY
LA English
DT Article
DE osteosarcoma; single-cell RNA sequencing; network pharmacology;
   molecular docking; therapeutic target
ID METASTASIS; EXPRESSION; PATHWAY; CATENIN
AB Background: Osteosarcoma (OS) is a common primary tumor with extensive heterogeneity. In this study, we used single-cell RNA sequencing (scRNA-seq) and network pharmacology to analyze effective targets for Osteosarcoma treatment.Methods: The cell heterogeneity of the Osteosarcoma single-cell dataset GSE162454 was analyzed using the Seurat package. The bulk-RNA transcriptome dataset GSE36001 was downloaded and analyzed using the CIBERSORT algorithm. The key targets for OS therapy were determined using Pearson's correlation analysis. Gene Ontology (GO) and Kyoto Encyclopedia of Genes and Genomes (KEGG) analyses were performed on key targets. The DeepDR algorithm was used to predict potential drugs for Osteosarcoma treatment. Molecular docking analysis was performed to verify the binding abilities of the predicted drugs and key targets. qRT-PCR assay was used to detect the expression of key targets in osteoblasts and OS cells.Results: A total of 21 cell clusters were obtained based on the GSE162454 dataset, which were labeled as eight cell types by marker gene tagging. Four cell types (B cells, cancer-associated fibroblasts (CAFs), endothelial cells, and plasmocytes) were identified in Osteosarcoma and normal tissues, based on differences in cell abundance. In total, 17 key targets were identified by Pearson's correlation analysis. GO and KEGG analysis showed that these 17 genes were associated with immune regulation pathways. Molecular docking analysis showed that RUNX2, OMD, and CD4 all bound well to vincristine, dexamethasone, and vinblastine. The expression of CD4, OMD, and JUN was decreased in Osteosarcoma cells compared with osteoblasts, whereas RUNX2 and COL9A3 expression was increased.Conclusion: We identified five key targets (CD4, RUNX2, OMD, COL9A3, and JUN) that are associated with Osteosarcoma progression. Vincristine, dexamethasone, and vinblastine may form a promising drug-target pair with RUNX2, OMD, and CD4 for Osteosarcoma treatment.
C1 [Wang, Yan; Gao, Yiyao] Jilin Univ, Sci Res Ctr, China Japan Union Hosp, Changchun, Peoples R China.
   [Qin, Di; Liu, Yao; Huang, Lihong] Jilin Univ, Dept Geriatr, China Japan Union Hosp, Changchun, Peoples R China.
   [Zhang, Yunxin] Jilin Univ, Dept Gastrointestinal Colorectal & Anal Surg, China Japan Union Hosp, Changchun, Peoples R China.
C3 Jilin University; Jilin University; Jilin University
RP Huang, LH (corresponding author), Jilin Univ, Dept Geriatr, China Japan Union Hosp, Changchun, Peoples R China.
EM lhhuang@jlu.edu.cn
RI Zhang, Chi/JSK-0744-2023; yan, wang/JRW-9981-2023
FU Natural Science Foundation of Science and Technology Department of Jilin
   Province [20210101266JC]; Development and Reform Commission of Jilin
   Province [2020C034-3]
FX Funding This work was supported by Natural Science Foundation of Science
   and Technology Department of Jilin Province (grant number 20210101266JC)
   and Development and Reform Commission of Jilin Province (grant number
   2020C034-3).
CR Ahlström M, 2005, BIOCHEM PHARMACOL, V69, P267, DOI 10.1016/j.bcp.2004.09.012
   Aran D, 2019, NAT IMMUNOL, V20, P163, DOI 10.1038/s41590-018-0276-y
   Aynaud MM, 2020, CELL REP, V30, P1767, DOI 10.1016/j.celrep.2020.01.049
   Bonjardim CA, 2017, VIROLOGY, V507, P267, DOI 10.1016/j.virol.2016.12.011
   BOSCOBOINIK D, 1994, BIOCHEM BIOPH RES CO, V199, P374, DOI 10.1006/bbrc.1994.1239
   Burley SK, 2017, METHODS MOL BIOL, V1606, P627, DOI 10.1007/978-1-4939-7000-1_26
   Chen JC, 2016, ONCOTARGET, V7, P70276, DOI 10.18632/oncotarget.11839
   Chen R, 2019, MOL MED REP, V19, P1571, DOI 10.3892/mmr.2018.9774
   Cohen-Solal KA, 2015, MOL CANCER, V14, DOI 10.1186/s12943-015-0404-3
   Cui J, 2022, DIS MARKERS, V2022, DOI 10.1155/2022/5447017
   Fan Y, 2020, COMPUT MATH METHOD M, V2020, DOI 10.1155/2020/6138039
   Feng CQ, 2021, EVID-BASED COMPL ALT, V2021, DOI 10.1155/2021/6680637
   Fisher LD, 1999, ANNU REV PUBL HEALTH, V20, P145, DOI 10.1146/annurev.publhealth.20.1.145
   Han JC, 2021, NAT REV GASTRO HEPAT, V18, P451, DOI 10.1038/s41575-021-00471-z
   Hao YH, 2021, CELL, V184, P3573, DOI 10.1016/j.cell.2021.04.048
   Huang KX, 2020, BIOINFORMATICS, V36, P5545, DOI 10.1093/bioinformatics/btaa1005
   Jiang BE, 2021, COMPUT MATH METHOD M, V2021, DOI 10.1155/2021/2895893
   Jiang HP, 2022, CLIN TRANSL MED, V12, DOI 10.1002/ctm2.730
   Kim JY, 2021, BIOCHEM BIOPH RES CO, V581, P74, DOI 10.1016/j.bbrc.2021.10.025
   Kuijjer ML, 2013, INT J CANCER, V133, P2512, DOI 10.1002/ijc.28124
   Li B, 2020, INT J BIOL SCI, V16, P74, DOI 10.7150/ijbs.33787
   Li GQ, 2021, FRONT CELL DEV BIOL, V9, DOI 10.3389/fcell.2021.630355
   Liu ZC, 2020, AGING-US, V12, P1213, DOI 10.18632/aging.102679
   Lv HH, 2020, OXID MED CELL LONGEV, V2020, DOI 10.1155/2020/5021983
   Miao YD, 2020, INT IMMUNOPHARMACOL, V89, DOI 10.1016/j.intimp.2020.107080
   Morad G, 2021, CELL, V184, P5309, DOI 10.1016/j.cell.2021.09.020
   Newman AM, 2015, NAT METHODS, V12, P453, DOI [10.1038/NMETH.3337, 10.1038/nmeth.3337]
   Ochando J, 2017, ONCOTARGET, V8, P112116, DOI 10.18632/oncotarget.22788
   Piñero J, 2020, NUCLEIC ACIDS RES, V48, pD845, DOI 10.1093/nar/gkz1021
   Prasetyanti PR, 2017, MOL CANCER, V16, DOI 10.1186/s12943-017-0600-4
   Rothzerg E, 2022, EXP BIOL MED, V247, P310, DOI 10.1177/15353702211067718
   Rothzerg E, 2021, J CELL PHYSIOL, V236, P1606, DOI 10.1002/jcp.29967
   Safran M, 2010, DATABASE-OXFORD, DOI 10.1093/database/baq020
   Seeliger Daniel, 2010, J Comput Aided Mol Des, V24, P417, DOI 10.1007/s10822-010-9352-6
   Stamm H, 2018, MAMM GENOME, V29, P694, DOI 10.1007/s00335-018-9770-7
   Sterling T, 2015, J CHEM INF MODEL, V55, P2324, DOI 10.1021/acs.jcim.5b00559
   Szklarczyk D, 2021, NUCLEIC ACIDS RES, V49, pD605, DOI 10.1093/nar/gkaa1074
   Tang F, 2019, J ORTHOP RES, V37, P789, DOI 10.1002/jor.24227
   Tang XF, 2019, CANCER MANAG RES, V11, P547, DOI 10.2147/CMAR.S185495
   Vega OA, 2017, J CELL BIOCHEM, V118, P3662, DOI 10.1002/jcb.26011
   Yang JZ, 2018, ONCOL LETT, V15, P250, DOI 10.3892/ol.2017.7317
   Yu GC, 2012, OMICS, V16, P284, DOI 10.1089/omi.2011.0118
   Yuan XH, 2020, AM J TRANSL RES, V12, P5381
   Zeng XX, 2019, BIOINFORMATICS, V35, P5191, DOI 10.1093/bioinformatics/btz418
   Zhang YJ, 2021, J EXP CLIN CANC RES, V40, DOI 10.1186/s13046-021-01874-1
   Zhang Y, 2021, THERANOSTICS, V11, P1473, DOI 10.7150/thno.51245
   Zhao X, 2021, BIOMED ENG ONLINE, V20, DOI 10.1186/s12938-021-00860-0
   Zhou JG, 2020, ACTA HISTOCHEM, V122, DOI 10.1016/j.acthis.2019.151455
   Zhu KP, 2019, MOL THER, V27, P518, DOI 10.1016/j.ymthe.2019.01.001
NR 49
TC 0
Z9 0
U1 2
U2 22
PU FRONTIERS MEDIA SA
PI LAUSANNE
PA AVENUE DU TRIBUNAL FEDERAL 34, LAUSANNE, CH-1015, SWITZERLAND
EI 1663-9812
J9 FRONT PHARMACOL
JI Front. Pharmacol.
PD JAN 6
PY 2023
VL 13
AR 1098800
DI 10.3389/fphar.2022.1098800
PG 15
WC Pharmacology & Pharmacy
WE Science Citation Index Expanded (SCI-EXPANDED)
SC Pharmacology & Pharmacy
GA 8A5SH
UT WOS:000916298300001
PM 36686663
OA Green Published, gold
DA 2024-01-03
ER

PT J
AU Desai, S
   Manjappa, A
   Khulbe, P
   Choudhar, P
   Kumbhar, P
AF Desai, Sujit
   Manjappa, Arehalli
   Khulbe, Preeti
   Choudhar, Prafulla
   Kumbhar, Popat
TI <i>In vitro</i>, <i>in silico</i> and <i>in vivo</i> screening of
   non-oncology drugs for repurposing in osteosarcoma
SO JOURNAL OF RESEARCH IN PHARMACY
LA English
DT Article
DE Drug repurposing; osteosarcoma; cytotoxicity; molecular docking; acute
   toxicity
ID CELL-CYCLE; CANCER; LIBRARY
AB The first-line chemotherapy is associated with chief shortfalls such as non-specific distribution causing severe dose-dependent toxicities and development of tumor resistance. The current preliminary study aimed to identify the safe and effective non-oncology drugs as an alternative to toxic chemotherapeutics to treat osteosarcoma, and overcome new drug's shortage and development challenges. The different category non-oncology drugs (alone and in combinations) were screened for in vitro cytotoxicity behavior via MTT dye reduction assay and cell cycle arresting behavior using flow cytometer against human osteosarcoma (Saos-2 and MG-63) cells. The molecular docking of selected therapeutics was executed against cyclin-dependent kinase 1 (CDK1), cell cycle regulator overexpressed in cancer. The identified combination was further tested for in vivo toxicities in rats at two different doses. The current study revealed niclosamide (NSD), ketoconazole (KCZ), simvastatin (SVN) combination that causes substantial cytotoxicity (IC50 values are in picomoles) at 1:1:3 molar ratio when compared to other molar ratios. This combination has also caused substantial arrest of Saos-2 and MG-63 cells at S and G2/M phase. Additionally, all three drugs demonstrated better interaction with CDK1 indicating anticancer potential via inhibition of CDK1. Furthermore, the in vivo toxicity study revealed no significant changes in hematological and biochemical parameters, body weights of rats, weights of vital organs, daily food and water intake, and general behavior of rats. The obtained preliminary results revealed the potential application of this combination on non-oncology drugs in the safe and effective treatment of osteosarcoma. However, further in-depth studies are required before clinical application.
C1 [Desai, Sujit; Khulbe, Preeti] Suresh Gyan Vihar Univ, Sch Pharm, Mahal Rd, Jaipur 302017, Rajasthan, India.
   [Desai, Sujit] Annasaheb Dange Coll D Pharm, Ashta 416301, Maharashtra, India.
   [Manjappa, Arehalli] Vasantidevi Patil Inst Pharm, Dept Pharmaceut, Kodoli 416114, MS, India.
   [Kumbhar, Popat] Tatyasaheb Kore Coll Pharm, Dept Pharmaceut, Warananagar 416113, Maharashtra, India.
   [Choudhar, Prafulla] Bharati Vidyapeeth Coll Pharm, Dept Pharmaceut Chem, Kolhapur 416013, Maharashtra, India.
RP Desai, S (corresponding author), Suresh Gyan Vihar Univ, Sch Pharm, Mahal Rd, Jaipur 302017, Rajasthan, India.; Desai, S (corresponding author), Annasaheb Dange Coll D Pharm, Ashta 416301, Maharashtra, India.
EM sujitdesai37@gmail.com
CR Bandgar SA, 2020, DRUG DELIV TRANSL RE, V10, P1122, DOI 10.1007/s13346-020-00752-1
   Bertolini F, 2015, NAT REV CLIN ONCOL, V12, P732, DOI 10.1038/nrclinonc.2015.169
   Bray F, 2018, CA-CANCER J CLIN, V68, P394, DOI 10.3322/caac.21492
   Cabrera-Andrade A, 2020, PHARMACEUTICALS-BASE, V13, DOI 10.3390/ph13110409
   Clohessy JG, 2015, NAT REV CLIN ONCOL, V12, P491, DOI 10.1038/nrclinonc.2015.62
   Corsello SM, 2017, NAT MED, V23, P405, DOI 10.1038/nm.4306
   Dallakyan S, 2015, METHODS MOL BIOL, V1263, P243, DOI 10.1007/978-1-4939-2269-7_19
   Ding L, 2020, INT J MOL SCI, V21, DOI 10.3390/ijms21061960
   Eder J, 2014, NAT REV DRUG DISCOV, V13, P577, DOI 10.1038/nrd4336
   Harrison DJ, 2018, EXPERT REV ANTICANC, V18, P39, DOI 10.1080/14737140.2018.1413939
   Izadi S, 2020, ANTI-CANCER AGENT ME, V20, P758, DOI 10.2174/1871520620666200203125712
   Kumbhar P, 2022, J CONTROL RELEASE, V349, P812, DOI 10.1016/j.jconrel.2022.07.039
   Kumbhar P, 2022, EUR J PHARMACOL, V926, DOI 10.1016/j.ejphar.2022.175031
   Kumbhar P, 2022, J CONTROL RELEASE, V341, P1, DOI 10.1016/j.jconrel.2021.11.015
   Li MY, 2020, J INT MED RES, V48, DOI 10.1177/0300060519897508
   Lindsey BA, 2017, RHEUMATOL THER, V4, P25, DOI 10.1007/s40744-016-0050-2
   Malumbres M, 2009, NAT REV CANCER, V9, P153, DOI 10.1038/nrc2602
   Manjappa AS, 2019, FUTUR J PHARM SCI, V5, DOI 10.1186/s43094-019-0013-x
   Maxmen A, 2016, NATURE, V536, P388, DOI 10.1038/536388a
   Munos B, 2009, NAT REV DRUG DISCOV, V8, P959, DOI 10.1038/nrd2961
   Nosengo N, 2016, NATURE, V534, P314, DOI 10.1038/534314a
   Omer N, 2017, EUR J CANCER, V75, P98, DOI 10.1016/j.ejca.2017.01.005
   Pantziarka P, 2017, NAT REV CLIN ONCOL, V14, P455, DOI 10.1038/nrclinonc.2017.69
   Patil Onkar B., 2022, OpenNano, DOI 10.1016/j.onano.2022.100044
   Pushpakom S, 2019, NAT REV DRUG DISCOV, V18, P41, DOI 10.1038/nrd.2018.168
   Quéméneur L, 2003, J IMMUNOL, V170, P4986, DOI 10.4049/jimmunol.170.10.4986
   Sambamoorthy U, 2021, AAPS PHARMSCITECH, V23, DOI 10.1208/s12249-021-02177-6
   Sánchez-Díaz A, 1998, J CELL SCI, V111, P843
   Torre LA, 2015, CA-CANCER J CLIN, V65, P87, DOI 10.3322/caac.21262
   Unnam S, 2022, J DRUG DELIV SCI TEC, V73, DOI 10.1016/j.jddst.2022.103479
   Wikipedia contributors, 2021, DISC STUD
   Zhang Z, 2020, SIGNAL TRANSDUCT TAR, V5, DOI 10.1038/s41392-020-00213-8
NR 32
TC 0
Z9 0
U1 0
U2 0
PU MARMARA UNIV
PI ISTANBUL
PA GOZTEPE CAMPUS, KADIKOY, ISTANBUL, 34722, Turkiye
SN 2630-6344
J9 J RES PHARM
JI J. Res. Pharm.
PY 2023
VL 27
IS 2
BP 712
EP 721
DI 10.29228/jrp.354
PG 10
WC Pharmacology & Pharmacy
WE Emerging Sources Citation Index (ESCI)
SC Pharmacology & Pharmacy
GA G6WF4
UT WOS:000990531300009
OA gold
DA 2024-01-03
ER

PT J
AU Wang, J
   Gong, MZ
   Xiong, ZG
   Zhao, YY
   Xing, DG
AF Wang, Jun
   Gong, Mingzhi
   Xiong, Zhenggang
   Zhao, Yangyang
   Xing, Deguo
TI ADAM19 and TUBB1 Correlate with Tumor Infiltrating Immune Cells and
   Predicts Prognosis in Osteosarcoma
SO COMBINATORIAL CHEMISTRY & HIGH THROUGHPUT SCREENING
LA English
DT Article
DE Osteosarcoma; predicts prognosis; ADAM19; TUBB1; prognostic biomarkers;
   leukocyte
AB Background Osteosarcoma is the most common type of primary malignant bone tumor. Introduction This study aimed to explore potential key prognostic genes and their roles in osteosarcoma. Methods Three microarray datasets for osteosarcoma were downloaded from the GEO database. Differentially expressed genes (DEGs) were screened by the Limma package. Functional enrichment analysis was performed based on DAVID, GeneMANIA, and Metascape databases. Prognostic value of DEGs was elevated by survival analysis. CIBERSORT was used to assess the infiltrating abundance of 22 immune cells, followed by the Pearson correlation analysis between immune cells and prognosis-related genes. Gene set enrichment analysis and drug-gene interactions prediction were performed for prognosis-related genes. Results A total of 8 common up-regulated DEGs and 13 common down-regulated DEGs were screened in the GSE36001 and GSE56001 datasets. Enrichment analysis showed these DEGs were implicated in platelet activation, SMAD protein phosphorylation, lymphocyte/leukocyte/T cells activation, and cell migration. Survival analysis indicated that elevated expression of ADAM19 and TUBB1 were associated with a favorable prognosis. CIBERSORT algorithm revealed the higher infiltrating level of CD8 T cells, macrophages M0, and M2 in osteosarcoma. ADAM19 expression positively correlated with naive B cells and negatively correlated with activated dendritic cells infiltrating abundance. TUBB1 expression positively correlated with gamma delta T cells while negatively correlated with helper follicular T cells infiltrating abundance. A total of 56 drugs were found to target TUBB1. Conclusion ADAM19 and TUBB1 could be prognostic biomarkers in osteosarcoma. Both their expression correlates with tumor infiltrating immune cells. TUBB1 was a multi-drug target that might be a therapeutic target in osteosarcoma.
C1 [Wang, Jun; Gong, Mingzhi; Xiong, Zhenggang; Zhao, Yangyang; Xing, Deguo] Shandong Univ, Hosp 2, Cheeloo Coll Med, Dept Orthoped & Trauma, Jinan 250033, Peoples R China.
C3 Shandong University
RP Xing, DG (corresponding author), Shandong Univ, Hosp 2, Cheeloo Coll Med, Dept Orthoped & Trauma, Jinan 250033, Peoples R China.
EM xdgxdgtgy@qq.com
RI zhao, yang/HTN-4320-2023
CR Anderson ME, 2016, ORTHOP CLIN N AM, V47, P283, DOI 10.1016/j.ocl.2015.08.022
   Burley K, 2018, PLATELETS, V29, P209, DOI 10.1080/09537104.2017.1411587
   Cersosimo F, 2020, INT J MOL SCI, V21, DOI 10.3390/ijms21155207
   Chen Y, 2020, BMC CANCER, V20, DOI 10.1186/s12885-020-07536-3
   Cotto Kelsy C, 2018, Nucleic Acids Res, V46, pD1068, DOI 10.1093/nar/gkx1143
   de Gonzalez AK, 2022, CANCER GENET-NY, V262, P47, DOI 10.1016/j.cancergen.2021.12.010
   Dennis G, 2003, GENOME BIOL, V4, DOI 10.1186/gb-2003-4-9-r60
   Dong F, 2018, CAN J PHYSIOL PHARM, V96, P1, DOI 10.1139/cjpp-2016-0522
   Edwards DR, 2008, MOL ASPECTS MED, V29, P258, DOI 10.1016/j.mam.2008.08.001
   Fujita N, 2012, J BIOCHEM, V152, P407, DOI 10.1093/jb/mvs108
   Gao WW, 2017, DNA CELL BIOL, V36, P794, DOI 10.1089/dna.2017.3669
   Garcia-Monclús S, 2018, INT J CANCER, V143, P1188, DOI 10.1002/ijc.31405
   Gitlin AD, 2015, NATURE, V517, P139, DOI 10.1038/517139a
   Han Y, 2019, CANCER LETT, V440, P116, DOI 10.1016/j.canlet.2018.10.011
   Harrison DJ, 2018, EXPERT REV ANTICANC, V18, P39, DOI 10.1080/14737140.2018.1413939
   Heymann MF, 2019, CELL IMMUNOL, V343, DOI 10.1016/j.cellimm.2017.10.011
   Hoyne G, 2016, BMC CANCER, V16, DOI 10.1186/s12885-016-2178-4
   Jiang XB, 2019, CHEM-BIOL INTERACT, V307, P158, DOI 10.1016/j.cbi.2019.05.005
   Kawano M, 2016, ONCOL LETT, V11, P2169, DOI 10.3892/ol.2016.4175
   Kawano M, 2010, CLIN ORTHOP RELAT R, V468, P1373, DOI 10.1007/s11999-010-1302-z
   Kong R, 2022, FUTURE MED CHEM, V14, P81, DOI 10.4155/fmc-2021-0177
   Lindsey BA, 2017, RHEUMATOL THER, V4, P25, DOI 10.1007/s40744-016-0050-2
   Ma C, 2019, MOL MED REP, V19, P4205, DOI 10.3892/mmr.2019.10104
   Mostafavi S, 2008, GENOME BIOL, V9, DOI 10.1186/gb-2008-9-s1-s4
   Newman AM, 2015, NAT METHODS, V12, P453, DOI [10.1038/NMETH.3337, 10.1038/nmeth.3337]
   Palma-Barqueros V, 2021, BLOOD ADV, V5, P5453, DOI 10.1182/bloodadvances.2020004057
   Sadykova LR, 2020, CANCER INVEST, V38, P259, DOI 10.1080/07357907.2020.1768401
   Saha N, 2019, CANCER LETT, V467, P50, DOI 10.1016/j.canlet.2019.10.003
   Smyth G., 2010, LINEAR MODELS MICROA
   Song KH, 2019, INT ORTHOP, V43, P1983, DOI 10.1007/s00264-019-04348-4
   Stoupa A, 2018, EMBO MOL MED, V10, DOI 10.15252/emmm.201809569
   Takagi S, 2014, CANCER SCI, V105, P983, DOI 10.1111/cas.12464
   Trepat X, 2012, COMPR PHYSIOL, V2, P2369, DOI 10.1002/cphy.c110012
   Vilalta M, 2016, CELL MOL LIFE SCI, V73, P2999, DOI 10.1007/s00018-016-2210-5
   Wu HZ, 2019, J ORTHOP SURG RES, V14, DOI 10.1186/s13018-019-1301-z
   Yang X., 2018, J CELL BIOCHEM
   Zhang Z, 2019, ONCOIMMUNOLOGY, V8, DOI 10.1080/2162402X.2019.1571388
   Zhou YY, 2019, NAT COMMUN, V10, DOI 10.1038/s41467-019-09234-6
NR 38
TC 0
Z9 0
U1 0
U2 3
PU BENTHAM SCIENCE PUBL LTD
PI SHARJAH
PA EXECUTIVE STE Y-2, PO BOX 7917, SAIF ZONE, 1200 BR SHARJAH, U ARAB
   EMIRATES
SN 1386-2073
EI 1875-5402
J9 COMB CHEM HIGH T SCR
JI Comb. Chem. High Throughput Screen
PY 2023
VL 26
IS 1
BP 135
EP 148
DI 10.2174/1386207325666220406112305
PG 14
WC Biochemical Research Methods; Chemistry, Applied; Pharmacology &
   Pharmacy
WE Science Citation Index Expanded (SCI-EXPANDED)
SC Biochemistry & Molecular Biology; Chemistry; Pharmacology & Pharmacy
GA 9N6XP
UT WOS:000943056400012
PM 35388751
DA 2024-01-03
ER

PT J
AU Yang, X
   Gao, SM
   Yang, BG
   Yang, ZN
   Lou, F
   Huang, P
   Zhao, PC
   Guo, JX
   Fang, HP
   Chu, BY
   He, MM
   Wang, N
   Chan, AHL
   Chan, RHF
   Wang, ZK
   Bian, LM
   Zhang, KY
AF Yang, Xiao
   Gao, Simin
   Yang, Boguang
   Yang, Zhinan
   Lou, Feng
   Huang, Pei
   Zhao, Pengchao
   Guo, Jiaxin
   Fang, Huapan
   Chu, Bingyang
   He, Miaomiao
   Wang, Ning
   Chan, Anthony Hei Long
   Chan, Raymond Hon Fu
   Wang, Zuankai
   Bian, Liming
   Zhang, Kunyu
TI Bioinspired Tumor-Targeting and Biomarker-Activatable Cell-Material
   Interfacing System Enhances Osteosarcoma Treatment via Biomineralization
SO ADVANCED SCIENCE
LA English
DT Article
DE bioinspired material; biomineralization; self-assembly; supramolecular
   hydrogel; tumor inhibition
ID DRUG-DELIVERY SYSTEMS; INHIBITS OSTEOSARCOMA; RELEASE; GROWTH
AB Osteosarcoma is an aggressive malignant tumor that primarily develops in children and adolescents. The conventional treatments for osteosarcoma often exert negative effects on normal cells, and chemotherapeutic drugs, such as platinum, can lead to multidrug resistance in tumor cells. Herein, this work reports a new bioinspired tumor-targeting and enzyme-activatable cell-material interface system based on DDDEEK-pY-phenylboronic acid (SAP-pY-PBA) conjugates. Using this tandem-activation system, this work selectively regulates the alkaline phosphatase (ALP) triggered anchoring and aggregation of SAP-pY-PBA conjugates on the cancer cell surface and the subsequent formation of the supramolecular hydrogel. This hydrogel layer can efficiently kill osteosarcoma cells by enriching calcium ions from tumor cells and forming a dense hydroxyapatite layer. Owing to the novel antitumor mechanism, this strategy neither hurts normal cells nor causes multidrug resistance in tumor cells, thereby showing an enhanced tumor treatment effect than the classical antitumor drug, doxorubicin (DOX). The outcome of this research demonstrates a new antitumor strategy based on a bioinspired enzyme-responsive biointerface combining supramolecular hydrogels with biomineralization.
C1 [Yang, Xiao; Yang, Boguang; Yang, Zhinan; Zhao, Pengchao] Chinese Univ Hong Kong, Dept Biomed Engn, Shatin, Hong Kong 999077, Peoples R China.
   [Yang, Xiao; Wang, Zuankai] Hong Kong Polytech Univ, Dept Mech Engn, Hong Kong 999077, Peoples R China.
   [Yang, Xiao; Chan, Anthony Hei Long; Chan, Raymond Hon Fu; Wang, Zuankai] Hong Kong Ctr Cerebrocardiovasc Hlth Engn COCHE, Shatin, Hong Kong 999077, Peoples R China.
   [Yang, Xiao; Wang, Zuankai] City Univ Hong Kong, Dept Mech Engn, Kowloon, Hong Kong 999077, Peoples R China.
   [Gao, Simin] Sichuan Univ, Dept Otorhinolaryngol, Chengdu 610065, Peoples R China.
   [Gao, Simin] Sichuan Univ, Sleep Med Ctr, West China Sch Publ Hlth, Chengdu 610065, Peoples R China.
   [Gao, Simin] Sichuan Univ, West China Hosp 4, Chengdu 610065, Peoples R China.
   [Lou, Feng] Sichuan Univ, West China Hosp Stomatol, State Key Lab Oral Dis, Chengdu 610041, Peoples R China.
   [Huang, Pei] Shanghai Jiao Tong Univ, Frontiers Sci Ctr Transformat Mol, Sch Chem & Chem Engn, Shanghai 200240, Peoples R China.
   [Guo, Jiaxin] Chinese Univ Hong Kong, Fac Med, Dept Orthopaed & Traumatol, Shatin, Hong Kong 999077, Peoples R China.
   [Fang, Huapan] Soochow Univ, Inst Funct Nano & Soft Mat FUNSOM, Jiangsu Key Lab Carbon Based Funct Mat & Devices, Suzhou 215123, Jiangsu, Peoples R China.
   [Chu, Bingyang] Sichuan Univ, West China Hosp, Canc Ctr, Collaborat Innovat Ctr Biotherapy, Chengdu 610065, Sichuan, Peoples R China.
   [Chu, Bingyang] Sichuan Univ, West China Hosp, State Key Lab Biotherapy, Collaborat Innovat Ctr Biotherapy, Chengdu 610065, Sichuan, Peoples R China.
   [He, Miaomiao] Sichuan Univ, Analyt & Testing Ctr, Chengdu 610065, Peoples R China.
   [Wang, Ning] Chongqing Univ Technol, Coll Pharm & Bioengn, Chongqing 400054, Peoples R China.
   [Wang, Zuankai] City Univ Hong Kong, Ctr Nat Inspired Engn, Kowloon, Hong Kong 999077, Peoples R China.
   [Bian, Liming; Zhang, Kunyu] South China Univ Technol, Sch Biomed Sci & Engn, Guangzhou Int Campus, Guangzhou 511442, Peoples R China.
   [Bian, Liming; Zhang, Kunyu] South China Univ Technol, Natl Engn Res Ctr Tissue Restorat & Reconstruct, Guangzhou 510006, Peoples R China.
C3 Chinese University of Hong Kong; Hong Kong Polytechnic University; City
   University of Hong Kong; Sichuan University; Sichuan University; Sichuan
   University; Sichuan University; Shanghai Jiao Tong University; Chinese
   University of Hong Kong; Soochow University - China; Sichuan University;
   Sichuan University; Sichuan University; Chongqing University of
   Technology; City University of Hong Kong; South China University of
   Technology; South China University of Technology
RP Wang, ZK (corresponding author), Hong Kong Polytech Univ, Dept Mech Engn, Hong Kong 999077, Peoples R China.; Wang, ZK (corresponding author), Hong Kong Ctr Cerebrocardiovasc Hlth Engn COCHE, Shatin, Hong Kong 999077, Peoples R China.; Wang, ZK (corresponding author), City Univ Hong Kong, Dept Mech Engn, Kowloon, Hong Kong 999077, Peoples R China.; Wang, ZK (corresponding author), City Univ Hong Kong, Ctr Nat Inspired Engn, Kowloon, Hong Kong 999077, Peoples R China.; Bian, LM; Zhang, KY (corresponding author), South China Univ Technol, Sch Biomed Sci & Engn, Guangzhou Int Campus, Guangzhou 511442, Peoples R China.; Bian, LM; Zhang, KY (corresponding author), South China Univ Technol, Natl Engn Res Ctr Tissue Restorat & Reconstruct, Guangzhou 510006, Peoples R China.
EM zuanwang@polyu.edu.hk; bianlm@scut.edu.cn; kyuzhang@scut.edu.cn
RI Wang, Zuankai/HPB-9960-2023; Zhao, PC/IXX-1644-2023
OI Wang, Zuankai/0000-0002-3510-1122; Chu, Bingyang/0000-0001-5243-6103
FU Science and Technology Planning Project of Guangdong Province
   [2021A0505110002, 20200714037]
FX X.Y., S.G., and B.Y. contributed equally to this work. This work was
   supported by InnoHK Project on~[Project 1.2 - Novel Drug Delivery
   Systems to Achieve Precision Medicine for Acute CVD Patients (a
   closed-loop CVD control system)]~and Science and Technology Planning
   Project of Guangdong Province (No. 2021A0505110002). Animal experiments
   were approved by the Animal Experimentation Ethics Committee of Sichuan
   University (20200714037) and were carried out following the guidelines
   of the Animals Ordinance, China.
CR Alvarez Z, 2021, SCIENCE, V374, P848, DOI 10.1126/science.abh3602
   Bertozzi CR, 2001, SCIENCE, V291, P2357, DOI 10.1126/science.1059820
   Campanacci M., 2013, Bone and Soft Tissue Tumors: Clinical Features, Imaging, Pathology and Treatment
   Carroll J. D., 2008, JUDGM DECIS MAK, P315
   Chao Y, 2020, ADV FUNCT MATER, V30, DOI 10.1002/adfm.201902785
   Cheang MCU, 2009, JNCI-J NATL CANCER I, V101, P736, DOI 10.1093/jnci/djp082
   Dergham M, 2022, ANGEW CHEM INT EDIT, V61, DOI 10.1002/anie.202114267
   Deshayes S, 2013, J AM CHEM SOC, V135, P15501, DOI 10.1021/ja406406h
   Ding AX, 2022, ADV MATER, V34, DOI 10.1002/adma.202109394
   Dorozhkin S. V., 2010, J MATER SCI-MATER M, V21, P1061
   Fang HP, 2021, NAT COMMUN, V12, DOI 10.1038/s41467-021-27078-x
   Fang HP, 2018, J AM CHEM SOC, V140, P11992, DOI 10.1021/jacs.8b05341
   Fern├a┬indez J., 2011, TISSUE ENG, V1, P86
   Fernandez-Fernandez A, 2011, APPL BIOCHEM BIOTECH, V165, P1628, DOI 10.1007/s12010-011-9383-z
   Fukuda M, 1996, CANCER RES, V56, P2237
   Gao G, 2021, ADV FUNCT MATER, V31, DOI 10.1002/adfm.202102832
   Gao J, 2020, ADV MATER, V32, DOI 10.1002/adma.201805798
   Ginebra MP, 2006, J CONTROL RELEASE, V113, P102, DOI 10.1016/j.jconrel.2006.04.007
   Gorlick R, 2010, J BONE MINER RES, V25, P683, DOI 10.1002/jbmr.77
   HAKOMORI S, 1985, CANCER RES, V45, P2405
   Han QC, 2021, CELL DEATH DISCOV, V7, DOI 10.1038/s41420-021-00780-x
   Hu QY, 2021, NAT BIOMED ENG, V5, P1038, DOI 10.1038/s41551-021-00712-1
   Jaffe N., 2009, PEDIAT ADOLESCENT OS
   Jeena MT, 2020, CHEM COMMUN, V56, P6265, DOI 10.1039/d0cc02029j
   Ji TJ, 2021, NAT BIOMED ENG, V5, P1099, DOI 10.1038/s41551-021-00793-y
   Kohane DS, 2010, CHEM SCI, V1, P441, DOI 10.1039/c0sc00203h
   LeGeros RZ, 2008, CHEM REV, V108, P4742, DOI 10.1021/cr800427g
   Li M, 2021, ACTA BIOMATER, V121, P682, DOI 10.1016/j.actbio.2020.11.019
   Li T, 2022, BIOACT MATER, V11, P268, DOI 10.1016/j.bioactmat.2021.09.029
   Li XX, 2021, ADV FUNCT MATER, V31, DOI 10.1002/adfm.202100729
   Lin YY, 2019, CHEM SCI, V10, P1158, DOI 10.1039/c8sc04725a
   Lin YY, 2019, ACS NANO, V13, P1900, DOI 10.1021/acsnano.8b08117
   Liu HL, 2013, J AM CHEM SOC, V135, P7603, DOI 10.1021/ja401000m
   Liu S, 2021, J AM CHEM SOC, V143, P15852, DOI 10.1021/jacs.1c07923
   Liu X, 2016, ADV MATER, V28, P1743, DOI 10.1002/adma.201504288
   Liu Y., 2022, ADV MATER, V35
   Liu YC, 2022, P NATL ACAD SCI USA, V119, DOI 10.1073/pnas.2115304119
   Mammen Mathai, 1998, Angew Chem Int Ed Engl, V37, P2754, DOI 10.1002/(SICI)1521-3773(19981102)37:20<2754::AID-ANIE2754>3.0.CO;2-3
   Marina N, 2004, ONCOLOGIST, V9, P422, DOI 10.1634/theoncologist.9-4-422
   Matsumoto A, 2010, ANGEW CHEM INT EDIT, V49, P5494, DOI 10.1002/anie.201001220
   Peng JR, 2019, ADV FUNCT MATER, V29, DOI 10.1002/adfm.201900004
   Pérez-Tomás R, 2006, CURR MED CHEM, V13, P1859, DOI 10.2174/092986706777585077
   Safi S, 2018, MAT SCI ENG C-MATER, V92, P712, DOI 10.1016/j.msec.2018.07.004
   Schajowicz F., 2013, TUMORS TUMORLIKE LES
   Sheen MR, 2019, WIRES NANOMED NANOBI, V11, DOI 10.1002/wnan.1524
   Tang N, 2021, ANGEW CHEM INT EDIT, V60, P6509, DOI 10.1002/anie.202016122
   Teng RX, 2023, ADV FUNCT MATER, V33, DOI 10.1002/adfm.202214454
   Tiwari G, 2012, INT J PHARM INVESTIG, V2, P2, DOI 10.4103/2230-973X.96920
   Wang FH, 2020, NAT BIOMED ENG, V4, P1090, DOI 10.1038/s41551-020-0597-7
   Wang HM, 2016, J AM CHEM SOC, V138, P10758, DOI 10.1021/jacs.6b06075
   Wang YT, 2022, CHEM ENG J, V446, DOI 10.1016/j.cej.2022.136905
   Wang YT, 2021, SCI CHINA MATER, V64, P474, DOI 10.1007/s40843-020-1405-8
   Wang YH, 2021, ADV FUNCT MATER, V31, DOI 10.1002/adfm.202102505
   Weyandt E, 2022, NAT COMMUN, V13, DOI 10.1038/s41467-021-27831-2
   Witlox AM, 2004, CLIN CANCER RES, V10, P61, DOI 10.1158/1078-0432.CCR-0609-03
   Wu JC, 2021, ADV FUNCT MATER, V31, DOI 10.1002/adfm.202101284
   Xia Y, 2021, BIOACT MATER, V6, P1330, DOI 10.1016/j.bioactmat.2020.10.019
   Xiong YT, 2017, POLYMERS-BASEL, V9, DOI 10.3390/polym9070249
   Xue X, 2022, COMPOS PART B-ENG, V237, DOI 10.1016/j.compositesb.2022.109855
   Yang PP, 2021, NAT COMMUN, V12, DOI 10.1038/s41467-021-24597-5
   Yang X, 2019, MATER TODAY CHEM, V14, DOI 10.1016/j.mtchem.2019.100205
   Yang X, 2022, APPL MATER TODAY, V27, DOI 10.1016/j.apmt.2022.101446
   Yang X, 2021, CHEM ENG J, V415, DOI 10.1016/j.cej.2021.128955
   Yang X, 2018, ADV FUNCT MATER, V28, DOI 10.1002/adfm.201802730
   Yang X, 2017, CHEM MATER, V29, P5663, DOI 10.1021/acs.chemmater.7b01465
   Yu SJ, 2018, ADV MATER, V30, DOI 10.1002/adma.201801527
   Zeng L., 2020, SCI ADV, V6, P25
   Zhan J, 2022, BIOACT MATER, V9, P120, DOI 10.1016/j.bioactmat.2021.07.021
   Zhang KX, 2021, ACS NANO, V15, P19838, DOI 10.1021/acsnano.1c07308
   Zhao RB, 2016, ANGEW CHEM INT EDIT, V55, P5225, DOI 10.1002/anie.201601364
NR 70
TC 0
Z9 0
U1 57
U2 71
PU WILEY
PI HOBOKEN
PA 111 RIVER ST, HOBOKEN 07030-5774, NJ USA
EI 2198-3844
J9 ADV SCI
JI Adv. Sci.
PD AUG
PY 2023
VL 10
IS 22
DI 10.1002/advs.202302272
EA MAY 2023
PG 9
WC Chemistry, Multidisciplinary; Nanoscience & Nanotechnology; Materials
   Science, Multidisciplinary
WE Science Citation Index Expanded (SCI-EXPANDED)
SC Chemistry; Science & Technology - Other Topics; Materials Science
GA O0AC8
UT WOS:000990357800001
PM 37211693
OA Green Published, gold
DA 2024-01-03
ER

PT J
AU Huang, B
   Jin, PC
   Yi, KJ
   Duan, JH
AF Huang, Bin
   Jin, Peicheng
   Yi, Kaijun
   Duan, Junhu
TI MAPK-interacting kinases inhibition by eFT508 overcomes chemoresistance
   in preclinical model of osteosarcoma
SO HUMAN & EXPERIMENTAL TOXICOLOGY
LA English
DT Article
DE eFT508; osteosarcoma; MNK1; 2; chemotherapy; synergism
ID INITIATION-FACTORS; TRANSLATION; PHOSPHORYLATION; EXPRESSION; EIF4E
AB The MAPK-interacting kinases 1 and 2 (MNK1/2) have generated increasing interest as therapeutic targets for many cancers with little known in osteosarcoma. This study evaluated the efficacy of eFT508, a highly selective inhibitor of MNK1/2, as single drug alone and in combination with paclitaxel in preclinical models of osteosarcoma. EFT508 is active against multiple osteosarcoma cell lines via inhibiting growth, survival and migration. It also demonstrates anti-osteosarcoma selectivity with much less toxicity on normal osteoblastic than osteosarcoma cells. Consistent with in vitro findings, eFT508 at non-toxic dose significantly arrested tumor growth in mice throughout the whole duration of treatment. Mechanistically, eEFT508 is highly effective in blocking eIF4E phosphorylation and eIF4E-mediated protein translation. Combination index shows that eFT508 and paclitaxel is synergistic in osteosarcoma cells. Our findings highlight the therapeutic value of MNK1/2 inhibition and suggest eFT508 as a promising candidate for the treatment of osteosarcoma.
C1 [Huang, Bin; Jin, Peicheng; Yi, Kaijun; Duan, Junhu] Hubei Univ Med, Xiangyang Peoples Hosp 1, Dept Orthoped, Xiangyang, Peoples R China.
   [Duan, Junhu] Hubei Univ Med, Xiangyang Peoples Hosp 1, Dept Orthoped, 15 Jiefang Rd, Xiangyang 441000, Peoples R China.
C3 Hubei University of Medicine; Hubei University of Medicine
RP Duan, JH (corresponding author), Hubei Univ Med, Xiangyang Peoples Hosp 1, Dept Orthoped, 15 Jiefang Rd, Xiangyang 441000, Peoples R China.
EM djhr4108@163.com
FU Hubei University of Medicine [CG2019066J]
FX The author(s) disclosed receipt of the following financial support for
   the research, authorship, and/or publication of this article: This work
   was supported by Hubei University of Medicine (CG2019066J).
CR Abdelaziz AM, 2019, MED CHEM, V15, P602, DOI 10.2174/1573406415666181219111511
   Altman JK, 2013, BLOOD, V121, P3675, DOI 10.1182/blood-2013-01-477216
   Beck J, 2022, VET PATHOL, V59, P399, DOI 10.1177/03009858221083038
   Chandhanayingyong Chandhanarat, 2012, Sarcoma, V2012, P404810, DOI 10.1155/2012/404810
   Chen JG, 2018, BIOCHEM BIOPH RES CO, V506, P604, DOI 10.1016/j.bbrc.2018.10.124
   Chen YQ, 2021, PHARMACOL RES, V169, DOI 10.1016/j.phrs.2021.105684
   Chou TC, 2010, CANCER RES, V70, P440, DOI 10.1158/0008-5472.CAN-09-1947
   Gazouli I, 2021, CANCERS, V13, DOI 10.3390/cancers13081757
   Gianferante DM, 2017, NAT REV ENDOCRINOL, V13, P480, DOI 10.1038/nrendo.2017.16
   Gingras AC, 1999, ANNU REV BIOCHEM, V68, P913, DOI 10.1146/annurev.biochem.68.1.913
   Jin X, 2021, EUR J MED CHEM, V219, DOI 10.1016/j.ejmech.2021.113420
   Kosciuczuk Ewa M, 2019, Oncotarget, V10, P7112, DOI 10.18632/oncotarget.27388
   Larsson O, 2007, CANCER RES, V67, P6814, DOI 10.1158/0008-5472.CAN-07-0752
   Li Chengjun, 2013, Front Biosci (Landmark Ed), V18, P1384
   Lim S, 2013, P NATL ACAD SCI USA, V110, pE2298, DOI 10.1073/pnas.1301838110
   Liu ZQ, 2014, N AM J MED SCI, V6, P160, DOI 10.4103/1947-2714.128482
   Mamane Y, 2004, ONCOGENE, V23, P3172, DOI 10.1038/sj.onc.1207549
   Mohseny AB, 2011, LAB INVEST, V91, P1195, DOI 10.1038/labinvest.2011.72
   Osborne TS, 2011, J PEDIAT HEMATOL ONC, V33, P524, DOI 10.1097/MPH.0b013e318223d0c1
   Reich SH, 2018, J MED CHEM, V61, P3516, DOI 10.1021/acs.jmedchem.7b01795
   Roessner A, 2021, PATHOL INT, V71, P291, DOI 10.1111/pin.13080
   Sonenberg N, 2003, CURR OPIN STRUC BIOL, V13, P56, DOI 10.1016/S0959-440X(03)00009-5
   Suarez Milagros, 2021, Oncotarget, V12, P955, DOI 10.18632/oncotarget.27952
   Ueda T, 2004, MOL CELL BIOL, V24, P6539, DOI 10.1128/MCB.24.15.6539-6549.2004
   Wu J, 2017, MOL MED REP, V15, P2303, DOI 10.3892/mmr.2017.6224
   Xu YC, 2019, NAT MED, V25, P301, DOI 10.1038/s41591-018-0321-2
   Yang XL, 2022, FUND CLIN PHARMACOL, V36, P712, DOI 10.1111/fcp.12759
   Yang XT, 2020, CELL SIGNAL, V73, DOI 10.1016/j.cellsig.2020.109689
   Yang ZY, 2022, J TRANSL MED, V20, DOI 10.1186/s12967-022-03474-9
NR 29
TC 0
Z9 0
U1 1
U2 2
PU SAGE PUBLICATIONS LTD
PI LONDON
PA 1 OLIVERS YARD, 55 CITY ROAD, LONDON EC1Y 1SP, ENGLAND
SN 0960-3271
EI 1477-0903
J9 HUM EXP TOXICOL
JI Hum. Exp. Toxicol.
PD FEB
PY 2023
VL 42
AR 09603271231158047
DI 10.1177/09603271231158047
PG 7
WC Toxicology
WE Science Citation Index Expanded (SCI-EXPANDED)
SC Toxicology
GA 9I6DF
UT WOS:000939598000001
PM 36840478
OA hybrid
DA 2024-01-03
ER

PT J
AU Goto, H
   Ohtsu, T
   Ito, M
   Sagisaka, M
   Naruto, T
   Nagai, J
   Kitagawa, N
   Tanaka, M
   Yanagimachi, M
   Hiroshima, Y
   Miyagi, Y
AF Goto, Hiroaki
   Ohtsu, Takashi
   Ito, Mieko
   Sagisaka, Maiko
   Naruto, Takuya
   Nagai, Jun-ichi
   Kitagawa, Norihiko
   Tanaka, Mio
   Yanagimachi, Masakatsu
   Hiroshima, Yukihiko
   Miyagi, Yohei
TI A short-term three dimensional culture-based drug sensitivity test is
   feasible for malignant bone tumors
SO HUMAN CELL
LA English
DT Article
DE In vitro drug sensitivity test; Malignant bone tumor; Osteosarcoma;
   Three-dimensional culture; Xenograft
ID OSTEOSARCOMA; EXTREMITIES; APOPTOSIS; GROWTH
AB The feasibility of a short-term, three-dimensional (3D) culture-based drug sensitivity test (DST) for surgically resected malignant bone tumors, including osteosarcoma (OS), was evaluated utilizing two OS cell line (KCS8 or KCS9)-derived xenograft (CDX) models. Twenty-three (KCS8) or 39 (KCS9) of 60 tested drugs were likely effective in OS cells derived from a cell line before xenografting. Fewer drugs (19: KCS8, 26: KCS9) were selected as effective drugs in cells derived from a CDX tumor, although the drug sensitivities of 60 drugs significantly correlated between both types of samples. The drug sensitivity of a CDX tumor was not significantly altered after the depletion of non-tumorous components in the sample. In a surgically resected metastatic tumor obtained from a patient with OS, for whom a cancer genome profiling test detected a pathogenic PIK3CA mutation, DST identified mTOR and AKT inhibitors as effective drugs. Of two CDX and six clinical samples of OS and Ewing's sarcoma, DST identified proteasome inhibitors (bortezomib, carfilzomib) and CEP-701 as potentially effective drugs in common. This unique method of in vitro drug testing using 3D-cell cultures is feasible in surgically resected tissues of metastatic malignant bone tumors.
C1 [Goto, Hiroaki; Yanagimachi, Masakatsu] Kanagawa Childrens Med Ctr, Div Hematol Oncol, 2-138-4 Mutsukawa Minami Ku, Yokohama 2328555, Japan.
   [Goto, Hiroaki; Ito, Mieko; Sagisaka, Maiko; Naruto, Takuya; Yanagimachi, Masakatsu] Kanagawa Childrens Med Ctr, Clin Res Inst, Yokohama, Japan.
   [Ohtsu, Takashi; Hiroshima, Yukihiko] Kanagawa Canc Ctr, Res Inst, Div Adv Canc Therapeut, Yokohama, Japan.
   [Ohtsu, Takashi; Hiroshima, Yukihiko] Kanagawa Canc Ctr, Ctr Canc Genome Med, Yokohama, Japan.
   [Nagai, Jun-ichi; Tanaka, Mio] Kanagawa Childrens Med Ctr, Dept Pathol, Yokohama, Japan.
   [Kitagawa, Norihiko] Kanagawa Childrens Med Ctr, Dept Surg, Yokohama, Japan.
   [Miyagi, Yohei] Kanagawa Canc Ctr, Res Inst, Mol Pathol & Genet Div, Yokohama, Japan.
C3 Kanagawa Prefectural Cancer Center; Kanagawa Prefectural Cancer Center;
   Kanagawa Prefectural Cancer Center
RP Goto, H (corresponding author), Kanagawa Childrens Med Ctr, Div Hematol Oncol, 2-138-4 Mutsukawa Minami Ku, Yokohama 2328555, Japan.; Goto, H (corresponding author), Kanagawa Childrens Med Ctr, Clin Res Inst, Yokohama, Japan.
EM hgoto3949@gmail.com
RI Naruto, Takuya/ADD-7844-2022
OI Naruto, Takuya/0000-0002-5590-8126
FU Japan Agency for Medical Research and Development (AMED)
   [20cm0106509h9905]
FX This work was supported by a Grant for Practical Research for Innovative
   Cancer Control from the Japan Agency for Medical Research and
   Development (AMED) (20cm0106509h9905).
CR Anari F, 2018, FUTURE ONCOL, V14, P1409, DOI 10.2217/fon-2017-0585
   Antunes Bruno Pereira, 2019, Rev. Col. Bras. Cir., V46, pe2094, DOI 10.1590/0100-6991e-20192094
   Ariake K, 2019, SURG TODAY, V49, P1035, DOI 10.1007/s00595-019-01842-5
   Flobak Å, 2022, TRENDS PHARMACOL SCI, V43, P973, DOI 10.1016/j.tips.2022.08.009
   Fukushima T, 2018, BMC MUSCULOSKEL DIS, V19, DOI 10.1186/s12891-018-2217-1
   Guimaraes GM, 2021, CANCER GENET-NY, V258, P85, DOI 10.1016/j.cancergen.2021.10.002
   Heinen TE, 2016, ONCOTARGET, V7, P34860, DOI 10.18632/oncotarget.8992
   Inoue M, 2018, SURG TODAY, V48, P380, DOI 10.1007/s00595-017-1594-7
   Jiang H, 2023, MED ONCOL, V40, DOI 10.1007/s12032-023-01953-7
   Kii T, 2021, CHEMOTHERAPY, V65, P147, DOI 10.1159/000512542
   Kudawara I, 2013, J CHEMOTHERAPY, V25, P41, DOI 10.1179/1973947812Y.0000000055
   Lautz TB, 2021, INT J CANCER, V148, P1164, DOI 10.1002/ijc.33264
   Lu GR, 2008, CANCER BIOL THER, V7, P603, DOI 10.4161/cbt.7.4.5564
   Makino H, 2022, J NIPPON MED SCH, V89, P412, DOI 10.1272/jnms.JNMS.2022_89-408
   Muñoz A, 2009, CLIN TRANSL ONCOL, V11, P387, DOI 10.1007/s12094-009-0373-3
   Riedl A, 2017, J CELL SCI, V130, P203, DOI 10.1242/jcs.188102
   Shapovalov Y, 2010, INT J CANCER, V127, P67, DOI 10.1002/ijc.25024
   Shen MH, 2018, FRONT MED-PRC, V12, P426, DOI 10.1007/s11684-018-0663-7
   Smeland S, 2019, EUR J CANCER, V109, P36, DOI 10.1016/j.ejca.2018.11.027
   Snyder M, 2008, J BIOL CHEM, V283, P3791, DOI 10.1074/jbc.M706976200
   Van Stiphout CM, 2022, CANCERS, V14, DOI 10.3390/cancers14194544
   Wagle MC, 2018, NPJ PRECIS ONCOL, V2, DOI 10.1038/s41698-018-0051-4
   Wojtowicz K, 2023, BIOCHEM BIOPH RES CO, V662, P1, DOI 10.1016/j.bbrc.2023.04.059
   Yokosuka T, 2022, BRIT J HAEMATOL, V196, P764, DOI 10.1111/bjh.17970
   Yoshino Y, 2022, MED ONCOL, V39, DOI 10.1007/s12032-022-01843-4
   Zoetemelk M, 2019, SCI REP-UK, V9, DOI 10.1038/s41598-019-42836-0
NR 26
TC 0
Z9 0
U1 1
U2 1
PU SPRINGER JAPAN KK
PI TOKYO
PA SHIROYAMA TRUST TOWER 5F, 4-3-1 TORANOMON, MINATO-KU, TOKYO, 105-6005,
   JAPAN
SN 0914-7470
EI 1749-0774
J9 HUM CELL
JI Hum. Cell
PD NOV
PY 2023
VL 36
IS 6
BP 2152
EP 2161
DI 10.1007/s13577-023-00982-8
EA SEP 2023
PG 10
WC Cell Biology
WE Science Citation Index Expanded (SCI-EXPANDED)
SC Cell Biology
GA U6US4
UT WOS:001066050500001
PM 37707773
DA 2024-01-03
ER

PT J
AU Ma, Q
   Sun, J
   Wang, H
   Zhou, CP
   Li, CY
   Wu, YH
   Wen, YH
   Zhang, XY
   Ren, XG
   Guo, Z
   Gong, L
   Zhang, W
AF Ma, Qiong
   Sun, Jin
   Wang, Huan
   Zhou, Chengpei
   Li, Chenyu
   Wu, Yonghong
   Wen, Yanhua
   Zhang, Xiaoyu
   Ren, Xingguang
   Guo, Zheng
   Gong, Li
   Zhang, Wei
TI Far upstream element-binding protein 1 confers lobaplatin resistance by
   transcriptionally activating PTGES and facilitating the arachidonic acid
   metabolic pathway in osteosarcoma
SO MEDCOMM
LA English
DT Article
DE arachidonic acid metabolic pathway; FUBP1; lobaplatin resistance;
   osteosarcoma; PTGES
ID CANCER; EXPRESSION; PROMOTES
AB Drug resistance is a major obstacle in cancer treatment and recurrence prevention and leads to poor outcomes in patients suffering from osteosarcoma. Clarification of the mechanism of drug resistance and exploration of effective strategies to overcome this obstacle could lead to clinical benefits for these patients. The expression of far upstream element-binding protein 1 (FUBP1) was found to be markedly elevated in osteosarcoma cell lines and clinical specimens compared with osteoblast cells and normal bone specimens. High expression of FUBP1 was correlated with a more aggressive phenotype and a poor prognosis in osteosarcoma patients. We found that overexpression of FUBP1 confers lobaplatin resistance, whereas the inhibition of FUBP1 sensitizes osteosarcoma cells to lobaplatin-induced cytotoxicity both in vivo and in vitro. Chromatin immunoprecipitation-seq and RNA-seq were performed to explore the potential mechanism. It was revealed that FUBP1 could regulate the transcription of prostaglandin E synthase (PTGES) and subsequently activate the arachidonic acid (AA) metabolic pathway, which leads to resistance to lobaplatin. Our investigation provides evidence that FUBP1 is a potential therapeutic target for osteosarcoma patients. Targeting FUBP1, its downstream target PTGES and the AA metabolic pathway may be promising strategies for sensitizing chemoresistant osteosarcoma cells to lobaplatin.
C1 [Ma, Qiong; Gong, Li; Zhang, Wei] Air Force Med Univ, Tangdu Hosp, Dept Pathol, Xian, Peoples R China.
   [Ma, Qiong; Sun, Jin; Wang, Huan; Zhou, Chengpei; Li, Chenyu; Wu, Yonghong; Wen, Yanhua; Zhang, Xiaoyu; Ren, Xingguang; Guo, Zheng] Air Force Med Univ, Tangdu Hosp, Orthoped Oncol Inst, Dept Orthoped Surg, Xian, Peoples R China.
   [Guo, Zheng] Air Force Med Univ, Tangdu Hosp, Dept Orthoped Surg, Orthoped Oncol Inst, 569 Xinsi Rd, Xian 710038, Peoples R China.
   [Gong, Li; Zhang, Wei] Air Force Med Univ, Tangdu Hosp, Dept Pathol, 569 Xinsi Rd, Xian 710038, Peoples R China.
C3 Air Force Military Medical University; Air Force Military Medical
   University; Air Force Military Medical University; Air Force Military
   Medical University
RP Guo, Z (corresponding author), Air Force Med Univ, Tangdu Hosp, Dept Orthoped Surg, Orthoped Oncol Inst, 569 Xinsi Rd, Xian 710038, Peoples R China.; Gong, L; Zhang, W (corresponding author), Air Force Med Univ, Tangdu Hosp, Dept Pathol, 569 Xinsi Rd, Xian 710038, Peoples R China.
EM guozheng@fmmu.edu.cn; glzwd16@fmmu.edu.cn; zhwlyh@fmmu.edu.cn
RI Yang, Jing/JFK-4046-2023; Li, Wei/JLL-4365-2023; li,
   xiang/JCN-9316-2023; Li, Yao/JJC-2927-2023; li, Li/JPA-0218-2023; zhang,
   chen/JES-0371-2023; zhang, yan/JGL-8022-2023; liu, yang/JMB-9083-2023;
   yang, li/JGM-1009-2023; liu, xiao/JLL-2119-2023; zheng,
   xin/JNS-5523-2023; yuan, lin/JDW-7387-2023; wang, hang/JND-8481-2023;
   LI, YUN/JTV-7108-2023; chen, gang/JRX-1197-2023; li,
   wenjing/JMP-7498-2023; Jing, Jing/JSK-6237-2023; Chen, Yu/JLL-0171-2023;
   chen, Chen/JKJ-2122-2023; wang, xi/JNT-5162-2023; wang,
   wang/JQW-3034-2023; Zhang, Shiwei/JIY-4344-2023; Li,
   Shuyao/JRY-8603-2023; Lin, Lin/JTU-1595-2023; Li, Lei/JPE-6543-2023;
   Liu, Shaobo/JUU-5767-2023; xu, chen/JNE-5010-2023; wang,
   xiaoqiang/JMT-2783-2023; zhou, yang/JED-3951-2023; Zhang,
   Wei/JKI-3565-2023; Zhang, Yun/JCN-7026-2023; Zhang, Chi/JSK-0744-2023;
   WANG, YING/JLM-9219-2023; yang, peng/JEZ-8452-2023; zhang,
   hao/JOJ-7093-2023; Liu, Jie/JCP-1070-2023; wu, p/JDW-5015-2023; Yang,
   Jie/JDM-6213-2023; wang, KiKi/JFZ-3334-2023; xiaoyu,
   zhang/GQH-0475-2022; chen, xu/JNT-3068-2023; zhang, xinyu/JKI-8403-2023;
   Yang, Fan/JMA-9594-2023
OI Yang, Jing/0009-0004-8274-9863; Yang, Jie/0000-0002-3941-0053; 
FU National Natural Science Foundation of China [82173249]; Innovation
   Support Project of Shaanxi Province [2022-PT-47]
FX ACKNOWLEDGMENTS We sincerely thank Dr. Gang Xu for comments and academic
   support. We also thank BioRender and MedPeer for elements of some of our
   figures. This work was financially supported by the National Natural
   Science Foundation of China (No. 82173249) and the Innovation Support
   Project of Shaanxi Province (2022-PT-47).
CR Bao KT, 2021, CELL DEATH DIS, V12, DOI 10.1038/s41419-021-03653-4
   Begicevic RR, 2019, WORLD J STEM CELLS, V11, P693, DOI 10.4252/wjsc.v11.i9.693
   Bian XL, 2021, J EXP MED, V218, DOI 10.1084/jem.20201606
   Borin TF, 2017, INT J MOL SCI, V18, DOI 10.3390/ijms18122661
   Brauckhoff A, 2011, J HEPATOL, V55, P1049, DOI 10.1016/j.jhep.2011.02.019
   Butler LM, 2020, ADV DRUG DELIVER REV, V159, P245, DOI 10.1016/j.addr.2020.07.013
   Cao YH, 2019, J CLIN INVEST, V129, P3006, DOI 10.1172/JCI127201
   Chen CL, 2021, CANCER LETT, V500, P1, DOI 10.1016/j.canlet.2020.12.024
   Chen JR, 2021, CANCER LETT, V502, P154, DOI 10.1016/j.canlet.2020.12.019
   Chen X, 2009, CYTOTECHNOLOGY, V61, P37, DOI 10.1007/s10616-009-9239-3
   Cioce M, 2021, J EXP CLIN CANC RES, V40, DOI 10.1186/s13046-021-02118-y
   Corre I, 2020, CELLS-BASEL, V9, DOI 10.3390/cells9040976
   DENIZOT Y, 1993, CANCER LETT, V68, P199, DOI 10.1016/0304-3835(93)90147-2
   Dietze R, 2021, THERANOSTICS, V11, P1377, DOI 10.7150/thno.52442
   Elman JS, 2019, CELL REP, V28, P3435, DOI 10.1016/j.celrep.2019.08.060
   Gao QZ, 2020, ONCOGENE, V39, P3926, DOI 10.1038/s41388-020-1266-8
   Gong LY, 2016, J PATHOL, V240, P184, DOI 10.1002/path.4767
   Hanna VS, 2018, J ADV RES, V11, P23, DOI 10.1016/j.jare.2018.03.005
   Hirata H, 2016, CANCER RES, V76, P3265, DOI 10.1158/0008-5472.CAN-15-2601
   Hoang VT, 2019, LEUKEMIA, V33, P1700, DOI 10.1038/s41375-018-0358-8
   Hwang I, 2018, STEM CELL REP, V10, P1208, DOI 10.1016/j.stemcr.2018.02.013
   Jiang P, 2019, J EXP CLIN CANC RES, V38, DOI 10.1186/s13046-019-1414-6
   Korotkova M, 2014, BASIC CLIN PHARMACOL, V114, P64, DOI 10.1111/bcpt.12162
   Lee JY, 2020, P NATL ACAD SCI USA, V117, P32433, DOI 10.1073/pnas.2006828117
   Liu W, 2020, INT J ONCOL, V57, P488, DOI 10.3892/ijo.2020.5080
   Martin SA, 2016, J LIPID RES, V57, P1126, DOI 10.1194/jlr.R068072
   Milewski D, 2021, ONCOGENE, V40, P2182, DOI 10.1038/s41388-021-01694-9
   Mukherjee A, 2020, CANCER RES, V80, P1748, DOI 10.1158/0008-5472.CAN-19-1999
   Munnink TO, 2019, THER DRUG MONIT, V41, P693, DOI 10.1097/FTD.0000000000000662
   Qian XY, 2021, J HEMATOL ONCOL, V14, DOI 10.1186/s13045-021-01123-0
   Rocha GZ, 2011, CLIN CANCER RES, V17, P3993, DOI 10.1158/1078-0432.CCR-10-2243
   Rödel C, 2005, J CLIN ONCOL, V23, P8688, DOI 10.1200/JCO.2005.02.1329
   Seo J, 2020, COMMUN BIOL, V3, DOI 10.1038/s42003-020-01367-5
   Terzuoli E, 2019, PROSTAG OTH LIPID M, V143, DOI 10.1016/j.prostaglandins.2019.106344
   Venturutti L, 2016, ONCOGENE, V35, P6189, DOI 10.1038/onc.2016.151
   Wang B, 2018, J EXP CLIN CANC RES, V37, DOI 10.1186/s13046-018-0888-y
   Wang CL, 2019, J EXP CLIN CANC RES, V38, DOI 10.1186/s13046-019-1361-2
   Wang H, 2021, FRONT ONCOL, V11, DOI 10.3389/fonc.2021.602712
   Wang T, 2020, ONCOGENE, V39, P3179, DOI 10.1038/s41388-020-1207-6
   Wang T, 2019, AM J CANCER RES, V9, P1145
   Wang XS, 2021, MOL CANCER, V20, DOI 10.1186/s12943-021-01383-x
   Weber A, 2008, BMC CANCER, V8, DOI 10.1186/1471-2407-8-369
   Weigert A, 2018, CANCER METAST REV, V37, P317, DOI 10.1007/s10555-018-9731-3
   Yang BK, 2021, J IMMUNOL RES, V2021, DOI 10.1155/2021/9994004
   Yarla NS, 2016, SEMIN CANCER BIOL, V40-41, P48, DOI 10.1016/j.semcancer.2016.02.001
   Zhang R, 2021, CANCER CELL INT, V21, DOI 10.1186/s12935-021-02286-z
   Zhang YY, 2022, PHARMACOL RES, V175, DOI 10.1016/j.phrs.2021.105977
   Zhao YW, 2017, CELL PROLIFERAT, V50, DOI 10.1111/cpr.12393
   Zheng Y, 2020, COMMUN BIOL, V3, DOI 10.1038/s42003-020-01264-x
   Zhong Q, 2018, CLIN CANCER RES, V24, P659, DOI 10.1158/1078-0432.CCR-17-0352
   Zhou WX, 2016, AM J PATHOL, V186, P701, DOI 10.1016/j.ajpath.2015.10.028
NR 51
TC 1
Z9 1
U1 7
U2 7
PU WILEY
PI HOBOKEN
PA 111 RIVER ST, HOBOKEN 07030-5774, NJ USA
EI 2688-2663
J9 MEDCOMM
JI MedComm
PD JUN
PY 2023
VL 4
IS 3
AR e257
DI 10.1002/mco2.257
PG 19
WC Medicine, Research & Experimental
WE Emerging Sources Citation Index (ESCI)
SC Research & Experimental Medicine
GA F7EA1
UT WOS:000983925300001
PM 37180822
OA gold, Green Published
DA 2024-01-03
ER

PT J
AU Giacomini, I
   Cortini, M
   Tinazzi, M
   Baldini, N
   Cocetta, V
   Ragazzi, E
   Avnet, S
   Montopoli, M
AF Giacomini, Isabella
   Cortini, Margherita
   Tinazzi, Mattia
   Baldini, Nicola
   Cocetta, Veronica
   Ragazzi, Eugenio
   Avnet, Sofia
   Montopoli, Monica
TI Contribution of Mitochondrial Activity to Doxorubicin-Resistance in
   Osteosarcoma Cells
SO CANCERS
LA English
DT Article
DE osteosarcoma; cancer; chemotherapy; doxorubicin; drug resistance;
   metabolism; mitochondria; targeting mitochondrial alterations
ID CANCER
AB Simple Summary Osteosarcoma represents the most common bone tumor, and it is the second most fatal cancer in children and young adults. However, despite the clinical benefit of chemotherapy, osteosarcoma patients still have a poor prognosis due to the common onset of drug resistance, as well as the disease's growth and metastasis frequency. Thus, understanding the processes underlying the phenomenon of resistance represents a challenge in the field of oncology and may lead to new approaches to overcome resistance. This study highlights a different mitochondrial phenotype in doxorubicin-resistant cancer cells and suggests targeting the altered pathway to re-sensitize the resistant clones to the drug. Taken together, these results contribute to identifying the mitochondrial metabolism changes and to developing combined approaches with the final goal of overcoming doxorubicin resistance in osteosarcoma. Osteosarcoma is considered the most common bone tumor affecting children and young adults. The standard of care is chemotherapy; however, the onset of drug resistance still jeopardizes osteosarcoma patients, thus making it necessary to conduct a thorough investigation of the possible mechanisms behind this phenomenon. In the last decades, metabolic rewiring of cancer cells has been proposed as a cause of chemotherapy resistance. Our aim was to compare the mitochondrial phenotype of sensitive osteosarcoma cells (HOS and MG-63) versus their clones when continuously exposed to doxorubicin (resistant cells) and identify alterations exploitable for pharmacological approaches to overcome chemotherapy resistance. Compared with sensitive cells, doxorubicin-resistant clones showed sustained viability with less oxygen-dependent metabolisms, and significantly reduced mitochondrial membrane potential, mitochondrial mass, and ROS production. In addition, we found reduced expression of TFAM gene generally associated with mitochondrial biogenesis. Finally, combined treatment of resistant osteosarcoma cells with doxorubicin and quercetin, a known inducer of mitochondrial biogenesis, re-sensitizes the doxorubicin effect in resistant cells. Despite further investigations being needed, these results pave the way for the use of mitochondrial inducers as a promising strategy to re-sensitize doxorubicin cytotoxicity in patients who do not respond to therapy or reduce doxorubicin side effects.
C1 [Giacomini, Isabella; Tinazzi, Mattia; Cocetta, Veronica; Ragazzi, Eugenio; Montopoli, Monica] Univ Padua, Dept Pharmaceut & Pharmacol Sci, I-35131 Padua, Italy.
   [Cortini, Margherita; Baldini, Nicola] IRCCS Ist Ortoped Rizzoli, Biomed Sci & Technol & Nanobiotechnol Lab, I-40136 Bologna, Italy.
   [Baldini, Nicola; Avnet, Sofia] Univ Bologna, Dept Biomed & Neuromotor Sci, Alma Mater Studiorum, I-40126 Bologna, Italy.
   [Montopoli, Monica] Veneto Inst Mol Med VIMM, I-35129 Padua, Italy.
   [Montopoli, Monica] Oncol Inst Southern Switzerland IOSI, Inst Oncol Res IOR, CH-6500 Bellinzona, Switzerland.
C3 University of Padua; University of Bologna; Universita della Svizzera
   Italiana; Institute of Oncology Research (IOR)
RP Montopoli, M (corresponding author), Univ Padua, Dept Pharmaceut & Pharmacol Sci, I-35131 Padua, Italy.; Avnet, S (corresponding author), Univ Bologna, Dept Biomed & Neuromotor Sci, Alma Mater Studiorum, I-40126 Bologna, Italy.; Montopoli, M (corresponding author), Veneto Inst Mol Med VIMM, I-35129 Padua, Italy.; Montopoli, M (corresponding author), Oncol Inst Southern Switzerland IOSI, Inst Oncol Res IOR, CH-6500 Bellinzona, Switzerland.
EM sofia.avnet3@unibo.it; monica.montopoli@unipd.it
RI ; Avnet, Sofia/B-3220-2018
OI Cortini, Margherita/0000-0002-8151-8105; Avnet,
   Sofia/0000-0002-7843-0591; Ragazzi, Eugenio/0000-0002-0390-6823;
   MONTOPOLI, MONICA/0000-0001-6182-4132; TINAZZI,
   MATTIA/0009-0000-2170-6430; Giacomini, Isabella/0000-0002-7154-7930
FU University of Padova [RAGA_BIRD2020_01]; AIRC [IG 2018-ID, 21403]
FX This research was funded by the University of Padova, grant number
   RAGA_BIRD2020_01 and AIRC, grant number IG 2018-ID. 21403 project P.I.
   Nicola Baldini.
CR Arfin S, 2021, ANTIOXIDANTS-BASEL, V10, DOI 10.3390/antiox10050642
   Argenziano M, 2021, PHARMACEUTICALS-BASE, V14, DOI 10.3390/ph14090923
   Aung LHH, 2017, ONCOTARGET, V8, P56582, DOI 10.18632/oncotarget.17508
   Avnet S, 2016, ONCOTARGET, V7, P63408, DOI 10.18632/oncotarget.11503
   Baldini N, 1997, NAT MED, V3, P378, DOI 10.1038/nm0497-378
   BALDINI N, 1995, NEW ENGL J MED, V333, P1380, DOI 10.1056/NEJM199511233332103
   Barani M, 2021, BIOSENSORS-BASEL, V11, DOI 10.3390/bios11020055
   Berthiaume JM, 2007, CELL BIOL TOXICOL, V23, P15, DOI 10.1007/s10565-006-0140-y
   Boland ML, 2013, FRONT ONCOL, V3, DOI 10.3389/fonc.2013.00292
   Catanzaro D, 2015, ONCOTARGET, V6, P30102, DOI 10.18632/oncotarget.4945
   Chatterjee A, 2011, CANCER PREV RES, V4, P638, DOI 10.1158/1940-6207.CAPR-10-0326
   CHOMCZYNSKI P, 1987, ANAL BIOCHEM, V162, P156, DOI 10.1016/0003-2697(87)90021-2
   Cortini M, 2021, CANCERS, V13, DOI 10.3390/cancers13020311
   Detmer FJ, 2022, SCI REP-UK, V12, DOI 10.1038/s41598-022-10004-6
   Fotia C, 2015, CURR PHARM DESIGN, V21, P4088, DOI 10.2174/1381612821666150918144953
   Gao AB, 2020, CLIN CHIM ACTA, V506, P72, DOI 10.1016/j.cca.2020.02.024
   Grasso D, 2020, CELL STRESS, V4, P114, DOI 10.15698/cst2020.06.221
   Guerra F, 2017, BBA-BIOENERGETICS, V1858, P686, DOI 10.1016/j.bbabio.2017.01.012
   Ha JS, 2016, SCI REP-UK, V6, DOI 10.1038/srep22847
   Jin P, 2022, J HEMATOL ONCOL, V15, DOI 10.1186/s13045-022-01313-4
   Koshinaka K, 2020, NUTRIENTS, V12, DOI 10.3390/nu12030729
   Locatelli L, 2021, CURR ISSUES MOL BIOL, V43, P163, DOI 10.3390/cimb43010014
   Marchandet L, 2021, CANCERS, V13, DOI 10.3390/cancers13040683
   McDonald PC, 2014, SUBCELL BIOCHEM, V75, P255, DOI 10.1007/978-94-007-7359-2_13
   Mckay TB, 2015, SCI REP-UK, V5, DOI 10.1038/srep09003
   Morandi A, 2017, BBA-REV CANCER, V1868, P1, DOI 10.1016/j.bbcan.2016.12.004
   Muñoz-Sánchez J, 2019, J APPL TOXICOL, V39, P556, DOI 10.1002/jat.3749
   Osataphan N, 2020, J CELL MOL MED, V24, P6534, DOI 10.1111/jcmm.15305
   Peoples JN, 2019, EXP MOL MED, V51, DOI 10.1038/s12276-019-0355-7
   Picard M, 2013, AM J PHYSIOL-REG I, V304, pR393, DOI 10.1152/ajpregu.00584.2012
   Rayamajhi N, 2013, OXID MED CELL LONGEV, V2013, DOI 10.1155/2013/154279
   Richardson AG, 2014, J GERONTOL A-BIOL, V69, pS28, DOI 10.1093/gerona/glu056
   Rius-Pérez S, 2020, OXID MED CELL LONGEV, V2020, DOI 10.1155/2020/1452696
   Shen LY, 2018, INT J ONCOL, V53, P404, DOI 10.3892/ijo.2018.4401
   Taymaz-Nikerel H, 2018, SCI REP-UK, V8, DOI 10.1038/s41598-018-31939-9
   Thorn CF, 2011, PHARMACOGENET GENOM, V21, P440, DOI 10.1097/FPC.0b013e32833ffb56
   Tobeiha M, 2021, BIOMED PHARMACOTHER, V144, DOI 10.1016/j.biopha.2021.112257
   Vianello C, 2022, CELL DEATH DIS, V13, DOI 10.1038/s41419-022-04741-9
   Wallace DC, 2012, NAT REV CANCER, V12, P685, DOI 10.1038/nrc3365
   Xie DY, 2016, ONCOTARGET, V7, P11609, DOI 10.18632/oncotarget.7018
   Zhou J, 2015, AUTOPHAGY, V11, P1259, DOI 10.1080/15548627.2015.1056970
   Zhu Y, 2020, GENE, V753, DOI 10.1016/j.gene.2020.144807
NR 42
TC 2
Z9 2
U1 5
U2 5
PU MDPI
PI BASEL
PA ST ALBAN-ANLAGE 66, CH-4052 BASEL, SWITZERLAND
EI 2072-6694
J9 CANCERS
JI Cancers
PD MAR
PY 2023
VL 15
IS 5
AR 1370
DI 10.3390/cancers15051370
PG 20
WC Oncology
WE Science Citation Index Expanded (SCI-EXPANDED)
SC Oncology
GA 9T9GO
UT WOS:000947329500001
PM 36900165
OA Green Published, gold
DA 2024-01-03
ER

PT J
AU Li, YA
   Chen, HY
   Hsieh, CP
   Chen, CL
   Hung, SC
   Huang, YF
AF Li, Yi-An
   Chen, Hsuan-Ying
   Hsieh, Cheng-Pu
   Chen, Chiu-Liang
   Hung, Shih-Chieh
   Huang, Yi-Fu
TI Acute generation of reactive oxygen species that induced by doxycycline
   pretreatment results in rapid cell death in polyphyllin G-treated
   osteosarcoma cell lines
SO ENVIRONMENTAL TOXICOLOGY
LA English
DT Article
DE doxycycline; non-apoptotic cell death; osteosarcoma; polyphyllin G; ROS
ID RECURRENT OSTEOSARCOMA
AB Polyphyllin G, a pennogenyl saponin extracted from Paris polyphylla, has been shown to possess antitumor effects. In this study, we demonstrated that doxycycline, an antibiotic medicine, could significantly enhance the sensitivities of osteosarcoma cell lines to polyphyllin G. As the cells were pretreated with doxycycline at non-toxic concentrations and then co-exposed to polyphyllin G, this combination could induce a rapid cell death distinct from apoptosis. The non-apoptotic cell death was characterized by a loss of integrity of plasma membrane without externalization of phosphatidyl serine. Furthermore, this combined treatment resulted in suppression of cell viability and colony-forming ability, and increased the level of gamma-H2A.X, a critical marker for DNA damage, in osteosarcoma cell lines. When examining the underlying mechanism, it was revealed combination of polyphyllin G and doxycycline triggered an enhanced generation of reactive oxygen species (ROS), and up-regulated mitochondrial oxidative stress within 0.5 h. Co-administration of the ROS inhibitor NAC reversed the suppressed cell viability and colony-forming ability, and abolished the increased level of gamma-H2A.X in the cells with the combined treatment, indicating that the enhanced ROS was involved in the anti-proliferative effect of the combined treatment. Overall, the results demonstrated that doxycycline may function as chemosensitizers by inducing an acute and lethal ROS production to enhance cytotoxic of polyphyllin G in osteosarcoma cell lines, and the combined use of drugs may provide an alternative thinking for the development of new therapeutic agents.
C1 [Li, Yi-An] China Med Univ, Inst Translat Med & New Drug Dev, Sch Med, Taichung, Taiwan.
   [Li, Yi-An; Hsieh, Cheng-Pu] Natl Chung Hsing Univ, Coll Med, Dept Postbaccalaureate Med, Taichung, Taiwan.
   [Li, Yi-An] Natl Yang Ming Chiao Tung Univ, Sch Med, Orthopaed Dept, Taipei, Taiwan.
   [Li, Yi-An; Hsieh, Cheng-Pu; Chen, Chiu-Liang] Changhua Christian Hosp, Dept Orthoped Surg, Changhua, Taiwan.
   [Chen, Hsuan-Ying; Hsieh, Cheng-Pu; Huang, Yi-Fu] Changhua Christian Hosp, Orthoped & Sports Med Lab, Changhua 500010, Taiwan.
   [Hsieh, Cheng-Pu] Chien Kuo Technol Univ, Dept Kinesiol Hlth & Leisure Studies, Changhua, Taiwan.
   [Chen, Chiu-Liang] Hungkuang Univ, Dept Nursing, Taichung, Taiwan.
   [Hung, Shih-Chieh] China Med Univ, Inst Translat Med & New Drug Dev, Drug Dev Ctr, Sch Med, Taichung 404327, Taiwan.
   [Hung, Shih-Chieh] China Med Univ Hosp, Integrat Stem Cell Ctr, Taichung, Taiwan.
   [Hung, Shih-Chieh] China Med Univ Hosp, Dept Orthoped, Taichung, Taiwan.
C3 China Medical University Taiwan; National Chung Hsing University;
   National Yang Ming Chiao Tung University; Changhua Christian Hospital;
   Changhua Christian Hospital; Chienkuo Technology University; Hungkuang
   University; China Medical University Taiwan; China Medical University
   Hospital - Taiwan; China Medical University Taiwan; China Medical
   University Hospital - Taiwan
RP Huang, YF (corresponding author), Changhua Christian Hosp, Orthoped & Sports Med Lab, Changhua 500010, Taiwan.; Hung, SC (corresponding author), China Med Univ, Inst Translat Med & New Drug Dev, Drug Dev Ctr, Sch Med, Taichung 404327, Taiwan.
EM hung3340@gmail.com; 181064@cch.org.tw
OI Chen, Hsuan-Ying/0000-0002-0220-5638
FU Changhua Christian Hospital Research Foundation [107-CCH-HCR-039]; 
   [109-CCH-IRP-081]
FX Changhua Christian Hospital Research Foundation, Grant/Award Numbers:
   109-CCH-IRP-081, 107-CCH-HCR-039
CR Ahmad B, 2021, CHEM BIOL DRUG DES, V97, P914, DOI 10.1111/cbdd.13818
   Bacci G, 2005, ACTA ONCOL, V44, P748, DOI 10.1080/02841860500327503
   Das Gupta D, 2021, J ETHNOPHARMACOL, V270, DOI 10.1016/j.jep.2021.113842
   Daw NC, 2015, BRIT J CANCER, V112, P278, DOI 10.1038/bjc.2014.585
   de Bruin EC, 2008, CANCER TREAT REV, V34, P737, DOI 10.1016/j.ctrv.2008.07.001
   Dijk SN, 2020, SCI REP-UK, V10, DOI 10.1038/s41598-020-61381-9
   Feng FF, 2019, ONCOL LETT, V18, P5428, DOI 10.3892/ol.2019.10895
   Foroodi F, 2009, ANTI-CANCER DRUG, V20, P115, DOI 10.1097/CAD.0b013e32831c14ec
   Greco G, 2021, CANCERS, V13, DOI 10.3390/cancers13020304
   Hadjimichael AC., 2022, CANC TREAT RES COMMU, V32
   Hawkins DS, 2003, CANCER-AM CANCER SOC, V98, P2447, DOI 10.1002/cncr.11799
   Hsu CT, 2018, MOLECULES, V23, DOI 10.3390/molecules23092121
   Hsu YK, 2021, ENVIRON TOXICOL, V36, P773, DOI 10.1002/tox.23079
   Lin YC, 2020, ENVIRON TOXICOL, V35, P879, DOI 10.1002/tox.22924
   Liu ZG, 2020, CELL STRESS, V4, P1, DOI 10.15698/cst2020.01.208
   Lou J., 2020, FRONT ONCOL, V10
   Mani S, 2022, MITOCHONDRION, V62, P50, DOI 10.1016/j.mito.2021.11.002
   Negi JS, 2014, ANTI-CANCER AGENT ME, V14, P833, DOI 10.2174/1871520614666140611101040
   Nickel A, 2014, J MOL CELL CARDIOL, V73, P26, DOI 10.1016/j.yjmcc.2014.03.011
   Ogut D, 2016, FOLIA HISTOCHEM CYTO, V54, P171, DOI 10.5603/FHC.a2016.0022
   Pang DJ, 2019, OXID MED CELL LONGEV, V2019, DOI 10.1155/2019/1805635
   Shen TS, 2019, MOLECULES, V24, DOI 10.3390/molecules24132435
   Smeland S, 2019, EUR J CANCER, V109, P36, DOI 10.1016/j.ejca.2018.11.027
   Spraker-Perlman HL, 2019, PEDIATR BLOOD CANCER, V66, DOI 10.1002/pbc.27444
   Tan Q, 2017, MED SCI MONITOR, V23, DOI 10.12659/MSM.903245
   Wu W, 2014, PLOS ONE, V9, DOI 10.1371/journal.pone.0089841
   Yang ZK, 2018, J EXP CLIN CANC RES, V37, DOI 10.1186/s13046-017-0664-4
   Yasin NF, 2020, J ORTHOP SURG-HONG K, V28, DOI 10.1177/2309499019896662
   Zhang C, 2016, BMC COMPLEM ALTERN M, V16, DOI 10.1186/s12906-016-1036-x
   Zhao LBQ, 2021, ONCOL REP, V45, P513, DOI 10.3892/or.2020.7879
   Zhu C, 2017, ACTA BIOCH BIOPH SIN, V49, P999, DOI 10.1093/abbs/gmx097
NR 31
TC 1
Z9 1
U1 0
U2 0
PU WILEY
PI HOBOKEN
PA 111 RIVER ST, HOBOKEN 07030-5774, NJ USA
SN 1520-4081
EI 1522-7278
J9 ENVIRON TOXICOL
JI Environ. Toxicol.
PD JUN
PY 2023
VL 38
IS 6
BP 1174
EP 1184
DI 10.1002/tox.23757
EA FEB 2023
PG 11
WC Environmental Sciences; Toxicology; Water Resources
WE Science Citation Index Expanded (SCI-EXPANDED)
SC Environmental Sciences & Ecology; Toxicology; Water Resources
GA M3UD5
UT WOS:000932708000001
PM 36773305
DA 2024-01-03
ER

PT J
AU Huang, YR
   Xie, Z
   Jiwa, H
   Zhang, J
   Wang, YP
   Xu, JT
   Luo, XJ
AF Huang, Yanran
   Xie, Zhou
   Jiwa, Habu
   Zhang, Jun
   Wang, Yuping
   Xu, Jingtao
   Luo, Xiaoji
TI Asiatic acid affects the growth of human osteosarcoma cells by
   regulating PI3K/AKT and NF-κB dual signal pathways
SO JOURNAL OF FUNCTIONAL FOODS
LA English
DT Article
DE Asiatic acid; Osteosarcoma; PI3K/AKT; NF-kappa B; Antitumor
ID APOPTOSIS; CYCLE; DEGRADATION; PROTEINS
AB Osteosarcoma(OS) is a common primary malignant bone tumor, which mostly occurs in children and adolescents. Currently, chemotherapy drugs for the clinical treatment of OS have high side effects and patients are prone to chemotherapy resistance, which reduces the therapeutic effect. Therefore, the development of new therapeutic drugs is very important to reduce the toxicity and adverse reactions of drugs and improve the survival rate of patients. At present, the antitumor activity of traditional Chinese medicine monomers has received extensive attention because of its safety and efficacy. Asiatic acid (AA) is a naturally pentacyclic triterpenoids extracted from Centella asiatica. The aim of this study was to evaluate the effect and mechanism of AA on OS cells in vitro and in vivo. In vitro results showed that AA inhibited the proliferation, migration and invasion of OS cells and was able to induce apoptosis and cycle arrest. In vivo results showed that AA inhibited the growth of OS and the size of lung metastasis in nude mice. Network pharmacology, molecular docking and in vitro experiments prove that AA may play a role in the treatment of OS by inhibiting PI3K/AKT and NF-kappa B signaling pathways. Our study shows that AA can act on multiple targets of OS and regulate multiple pathways to intervene in the occurrence and development of OS, which may provide reference for the clinical application and development of AA.
C1 [Huang, Yanran; Xie, Zhou; Jiwa, Habu; Zhang, Jun; Wang, Yuping; Xu, Jingtao; Luo, Xiaoji] Chongqing Med Univ, Affiliated Hosp 1, Dept Orthoped, Chongqing 400016, Peoples R China.
C3 Chongqing Medical University
RP Luo, XJ (corresponding author), Chongqing Med Univ, Affiliated Hosp 1, Dept Orthoped, Chongqing 400016, Peoples R China.
EM cy2982@163.com
FU National Natural Science Founda- tion of China [81873998]; Doctoral
   student innovation project of the First Affiliated Hospital of Chongqing
   Medical University [CYYY- BSYJSCXXM-2002219, CYYY-BSYJSCXXM-2002215]
FX This study was supported by the National Natural Science Founda- tion of
   China (NO.81873998) , Doctoral student innovation project of the First
   Affiliated Hospital of Chongqing Medical University (CYYY-
   BSYJSCXXM-2002219, CYYY-BSYJSCXXM-2002215) .
CR Barrallo-Gimeno A, 2005, DEVELOPMENT, V132, P3151, DOI 10.1242/dev.01907
   Bishr A, 2019, CAN J PHYSIOL PHARM, V97, P55, DOI 10.1139/cjpp-2018-0528
   Calin GA, 2006, NAT REV CANCER, V6, P857, DOI 10.1038/nrc1997
   Chaisawang P, 2017, PLOS ONE, V12, DOI 10.1371/journal.pone.0180650
   Cheng QL, 2018, CELL PHYSIOL BIOCHEM, V47, P279, DOI 10.1159/000489806
   Cheresh P, 2013, BBA-MOL BASIS DIS, V1832, P1028, DOI 10.1016/j.bbadis.2012.11.021
   Coffman JA, 2004, DEV CELL, V6, P321, DOI 10.1016/S1534-5807(04)00067-X
   Decker Patrice, 2002, Current Pharmaceutical Biotechnology, V3, P275, DOI 10.2174/1389201023378265
   Dolcet X, 2005, VIRCHOWS ARCH, V446, P475, DOI 10.1007/s00428-005-1264-9
   Essers J, 2005, MOL CELL BIOL, V25, P9350, DOI 10.1128/MCB.25.21.9350-9359.2005
   Evan GI, 2001, NATURE, V411, P342, DOI 10.1038/35077213
   Fang C, 2021, CANCER RES, V81, P5800, DOI 10.1158/0008-5472.CAN-21-3302
   Feitelson MA, 2015, SEMIN CANCER BIOL, V35, pS25, DOI 10.1016/j.semcancer.2015.02.006
   Gianferante DM, 2017, NAT REV ENDOCRINOL, V13, P480, DOI 10.1038/nrendo.2017.16
   Harrison DJ, 2018, EXPERT REV ANTICANC, V18, P39, DOI 10.1080/14737140.2018.1413939
   Hennessy BT, 2005, NAT REV DRUG DISCOV, V4, P988, DOI 10.1038/nrd1902
   Hou HL, 2014, NEURAL REGEN RES, V9, P1154, DOI 10.4103/1673-5374.135318
   Hsu YL, 2005, J PHARMACOL EXP THER, V313, P333, DOI 10.1124/jpet.104.078808
   Ji WT, 2019, ONCOL LETT, V17, P2099, DOI 10.3892/ol.2018.9825
   Kandeil MA, 2019, LIFE SCI, V228, P145, DOI 10.1016/j.lfs.2019.04.065
   Karin M, 2000, ANNU REV IMMUNOL, V18, P621, DOI 10.1146/annurev.immunol.18.1.621
   Kavitha CV, 2011, PLOS ONE, V6, DOI 10.1371/journal.pone.0022745
   Liu YT, 2020, BIOMOLECULES, V10, DOI 10.3390/biom10020184
   Loh CY, 2019, CELLS-BASEL, V8, DOI 10.3390/cells8101118
   Longhi A, 2006, CANCER TREAT REV, V32, P423, DOI 10.1016/j.ctrv.2006.05.005
   Martin KR, 2006, EXP BIOL MED, V231, P117
   Mirabello L, 2009, CANCER-AM CANCER SOC, V115, P1531, DOI 10.1002/cncr.24121
   Misko A, 2002, J NEUROCHEM, V83, P885, DOI 10.1046/j.1471-4159.2002.01200.x
   Mrozik KM, 2018, BMC CANCER, V18, DOI 10.1186/s12885-018-4845-0
   Noorolyai S, 2019, GENE, V698, P120, DOI 10.1016/j.gene.2019.02.076
   O'Donnell JS, 2018, SEMIN CANCER BIOL, V48, P91, DOI 10.1016/j.semcancer.2017.04.015
   Oltersdorf T, 2005, NATURE, V435, P677, DOI 10.1038/nature03579
   Ostrowska-Podhorodecka Z, 2021, WOUND REPAIR REGEN, V29, P602, DOI 10.1111/wrr.12920
   Park BC, 2005, CANCER LETT, V218, P81, DOI 10.1016/j.canlet.2004.06.039
   Pastushenko I, 2019, TRENDS CELL BIOL, V29, P212, DOI 10.1016/j.tcb.2018.12.001
   Ray ME, 2006, J UROLOGY, V176, P1409, DOI 10.1016/j.juro.2006.06.014
   Ren WH, 2020, J CLIN PHARM THER, V45, P354, DOI 10.1111/jcpt.13084
   Schwartz GK, 2005, J CLIN ONCOL, V23, P9408, DOI 10.1200/JCO.2005.01.5594
   Shahid F, 2018, EUR J PHARMACOL, V827, P49, DOI 10.1016/j.ejphar.2018.03.009
   Shetty B Somashekar, 2006, Int J Low Extrem Wounds, V5, P137, DOI 10.1177/1534734606291313
   Tan T, 2019, ONCOTARGETS THER, V12, P5111, DOI 10.2147/OTT.S204574
   Tilborghs S, 2017, CRIT REV ONCOL HEMAT, V120, P141, DOI 10.1016/j.critrevonc.2017.11.001
   Usman MW, 2018, CELL DEATH DIS, V9, DOI 10.1038/s41419-018-0849-6
   van Rensburg HJJ, 2016, CELL SIGNAL, V28, P1761, DOI 10.1016/j.cellsig.2016.08.004
   Wajed SA, 2001, ANN SURG, V234, P10, DOI 10.1097/00000658-200107000-00003
   Wang HL, 2018, MOL MED REP, V17, P2070, DOI 10.3892/mmr.2017.8032
   Wang YF, 2013, CURR CANCER DRUG TAR, V13, P963, DOI 10.2174/15680096113136660102
   Welbat JU, 2018, NUTRIENTS, V10, DOI 10.3390/nu10081053
   Xiong YY, 2009, NEUROCHEM RES, V34, P746, DOI 10.1007/s11064-008-9844-0
   Zeng MX, 2017, CELL MOL BIOL LETT, V22, DOI 10.1186/s11658-017-0041-5
   Zhang P., 2018, Biosci Rep., V38
NR 51
TC 0
Z9 0
U1 0
U2 0
PU ELSEVIER
PI AMSTERDAM
PA RADARWEG 29, 1043 NX AMSTERDAM, NETHERLANDS
SN 1756-4646
EI 2214-9414
J9 J FUNCT FOODS
JI J. Funct. Food.
PD DEC
PY 2023
VL 111
AR 105885
DI 10.1016/j.jff.2023.105885
EA NOV 2023
PG 13
WC Food Science & Technology; Nutrition & Dietetics
WE Science Citation Index Expanded (SCI-EXPANDED)
SC Food Science & Technology; Nutrition & Dietetics
GA Z8BO8
UT WOS:001114276200001
OA hybrid
DA 2024-01-03
ER

PT J
AU Jiang, J
   Qu, HS
   Zhan, XL
   Liu, DC
   Liang, T
   Chen, LY
   Huang, SS
   Sun, XH
   Chen, JR
   Chen, TY
   Li, H
   Yao, YL
   Liu, C
AF Jiang, Jie
   Qu, Haishun
   Zhan, Xinli
   Liu, Dachang
   Liang, Tuo
   Chen, Liyi
   Huang, Shengsheng
   Sun, Xuhua
   Chen, Jiarui
   Chen, Tianyou
   Li, Hao
   Yao, Yuanlin
   Liu, Chong
TI Identification of osteosarcoma m6A-related prognostic biomarkers using
   artificial intelligence: RBM15
SO SCIENTIFIC REPORTS
LA English
DT Article
ID DELTA T-CELLS
AB Osteosarcoma has the worst prognosis among malignant bone tumors, and effective biomarkers are lacking. Our study aims to explore m6A-related and immune-related biomarkers. Gene expression profiles of osteosarcoma and healthy controls were downloaded from multiple public databases, and their m6A-based gene expression was utilized for tumor typing using bioinformatics. Subsequently, a prognostic model for osteosarcoma was constructed using the least absolute shrinkage and selection operator and multivariate Cox regression analysis, and its immune cell composition was calculated using the CIBERSORTx algorithm. We also performed drug sensitivity analysis for these two genes. Finally, analysis was validated using immunohistochemistry. We also examined the RBM15 gene by qRT-PCR in an in vitro experiment. We collected routine blood data from 1738 patients diagnosed with osteosarcoma and 24,344 non-osteosarcoma patients and used two independent sample t tests to verify the accuracy of the CIBERSORTx analysis for immune cell differences. The analysis based on m6A gene expression tumor typing was most reliable using the two typing methods. The prognostic model based on the two genes constituting RNA-binding motif protein 15 (RBM15) and YTDC1 had a much lower survival rate for patients in the high-risk group than those in the low-risk group (P < 0.05). CIBERSORTx immune cell component analysis demonstrated that RBM15 showed a negative and positive correlation with T cells gamma delta and activated natural killer cells, respectively. Drug sensitivity analysis showed that these two genes showed varying degrees of correlation with multiple drugs. The results of immunohistochemistry revealed that the expression of these two genes was significantly higher in osteosarcoma than in paraneoplastic tissues. The results of qRT-PCR experiments showed that the expression of RBM15 was significantly higher in both osteosarcomas than in the control cell lines. Absolute lymphocyte value, lymphocyte percentage, hematocrit and erythrocyte count were lower in osteosarcoma than in the control group (P < 0.001). RBM15 and YTHDC1 can serve as potential prognostic biomarkers associated with m6A in osteosarcoma.
C1 [Jiang, Jie; Zhan, Xinli; Liu, Dachang; Liang, Tuo; Chen, Liyi; Huang, Shengsheng; Sun, Xuhua; Chen, Jiarui; Chen, Tianyou; Li, Hao; Yao, Yuanlin; Liu, Chong] Guangxi Med Univ, Clin Affiliated Hosp 1, Nanning 530021, Peoples R China.
   [Qu, Haishun] Peoples Hosp Guangxi Zhuang Autonmous Reg, Dept Tradit Chinese Med, Nanning 530016, Peoples R China.
C3 Guangxi Medical University
RP Liu, C (corresponding author), Guangxi Med Univ, Clin Affiliated Hosp 1, Nanning 530021, Peoples R China.
EM lcgxykdx@163.com
CR Buddingh EP, 2011, CLIN CANCER RES, V17, P2110, DOI 10.1158/1078-0432.CCR-10-2047
   Chen BB, 2018, METHODS MOL BIOL, V1711, P243, DOI 10.1007/978-1-4939-7493-1_12
   Chen CL, 2021, CANCER LETT, V500, P1, DOI 10.1016/j.canlet.2020.12.024
   Chen XY, 2019, MOL CANCER, V18, DOI 10.1186/s12943-019-1033-z
   Chen YP, 2022, BBA-REV CANCER, V1877, DOI 10.1016/j.bbcan.2022.188691
   Coffelt SB, 2015, NATURE, V522, P345, DOI 10.1038/nature14282
   Deng XL, 2018, CELL RES, V28, P507, DOI 10.1038/s41422-018-0034-6
   Fleming C, 2017, TRENDS CANCER, V3, P561, DOI 10.1016/j.trecan.2017.06.003
   Grinfeld J, 2020, BLOOD REV, V42, DOI 10.1016/j.blre.2020.100713
   Hashimoto K, 2022, MEDICINE, V101, DOI 10.1097/MD.0000000000030688
   Lee J, 2021, LIVER INT, V41, P261, DOI 10.1111/liv.14669
   Lee JH, 2019, SCI REP-UK, V9, DOI 10.1038/s41598-018-38116-y
   Li Y, 2018, CELL STEM CELL, V23, P181, DOI 10.1016/j.stem.2018.06.002
   Lim AR, 2020, ELIFE, V9, DOI 10.7554/eLife.55185
   Luna A, 2021, NUCLEIC ACIDS RES, V49, pD1083, DOI 10.1093/nar/gkaa968
   Pan YT, 2018, J HEMATOL ONCOL, V11, DOI 10.1186/s13045-018-0590-8
   Pernot P, 2018, J CHEM PHYS, V148, DOI 10.1063/1.5016248
   Petitprez F, 2020, FRONT IMMUNOL, V11, DOI 10.3389/fimmu.2020.00784
   Reinhold WC, 2017, CANCER RES, V77, P601, DOI 10.1158/0008-5472.CAN-16-0655
   Ritchie ME, 2015, NUCLEIC ACIDS RES, V43, DOI 10.1093/nar/gkv007
   Shimasaki N, 2020, NAT REV DRUG DISCOV, V19, P200, DOI 10.1038/s41573-019-0052-1
   Silva-Santos B, 2015, NAT REV IMMUNOL, V15, P683, DOI 10.1038/nri3904
   Song P, 2020, MOL CANCER, V19, DOI 10.1186/s12943-020-01244-z
   Su R, 2020, CANCER CELL, V38, P79, DOI 10.1016/j.ccell.2020.04.017
   Wang TY, 2020, MOL CANCER, V19, DOI 10.1186/s12943-020-01204-7
   Whitehead MJ, 2019, BIOINFORMATICS, V35, P4528, DOI 10.1093/bioinformatics/btz403
   Xiao W, 2016, MOL CELL, V61, P507, DOI 10.1016/j.molcel.2016.01.012
   Zhang CF, 2020, MOL CELL, V79, P425, DOI 10.1016/j.molcel.2020.06.017
   Zhang XH, 2020, MOL THER-NUCL ACIDS, V22, P298, DOI 10.1016/j.omtn.2020.08.030
   Zhao BXS, 2017, NAT REV MOL CELL BIO, V18, P31, DOI 10.1038/nrm.2016.132
   Zhao ZC, 2020, J HEPATOL, V73, P664, DOI 10.1016/j.jhep.2020.04.009
   Zheng CX, 2020, BBA-REV CANCER, V1874, DOI 10.1016/j.bbcan.2020.188405
   Zuo SG, 2020, FRONT IMMUNOL, V11, DOI 10.3389/fimmu.2020.01218
NR 33
TC 1
Z9 1
U1 2
U2 3
PU NATURE PORTFOLIO
PI BERLIN
PA HEIDELBERGER PLATZ 3, BERLIN, 14197, GERMANY
SN 2045-2322
J9 SCI REP-UK
JI Sci Rep
PD MAR 31
PY 2023
VL 13
IS 1
AR 5255
DI 10.1038/s41598-023-28739-1
PG 19
WC Multidisciplinary Sciences
WE Science Citation Index Expanded (SCI-EXPANDED)
SC Science & Technology - Other Topics
GA I2YV9
UT WOS:001001498900038
PM 37002245
OA Green Published, gold
DA 2024-01-03
ER

PT J
AU Qin, S
   Li, L
   Liu, D
AF Qin, Sen
   Li, Lei
   Liu, Da
TI Metastasis-related gene signature associates with immunity and predicts
   prognosis accurately in patients with osteosarcoma
SO AGING-US
LA English
DT Article
DE metastasis-related gene; immunity; osteosarcoma; immunotherapy; drug
   screening
AB Osteosarcoma is the most prevalent malignant bone tumor. In this study, we identified metastasis-related genes (MRG) that are differentially expressed between primary and metastatic osteosarcoma and employed them to create metastasis-related risk tags (MRSs) for the overall survival of osteosarcoma patients. Using consistent cluster analysis, patients with osteosarcoma in the TARGET database were divided into subgroups with different related scores, and therapeutic responses of these patients varied. Additionally, we constructed MRS-based risk characteristics and nomographs and developed an MRG Score to improve patient characteristics. Thorough evaluations demonstrated that prognostic models and metastasis scores can distinguish high-risk patients from low-risk individuals, offering excellent predictive value. Finally, western blotting was used to confirm the expression of five identified MRG markers, which are crucial for osteosarcoma invasion and migration in terms of mechanism. Our findings represent a novel and practical predictive biomarker for osteosarcoma.
C1 [Qin, Sen; Liu, Da] China Med Univ, Dept Orthoped, Shengjing Hosp, Shenyang, Liaoning, Peoples R China.
   [Li, Lei] China Med Univ, Dept Urol, Shengjing Hosp, Shenyang, Liaoning, Peoples R China.
C3 China Medical University; China Medical University
RP Liu, D (corresponding author), China Med Univ, Dept Orthoped, Shengjing Hosp, Shenyang, Liaoning, Peoples R China.
EM spinecmu@163.com
RI Li, Lei/HSA-7146-2023
OI Li, Lei/0000-0001-9231-3378
FU National Natural Science Foundation of China [81972156]; Liaoning
   Province Key Research and Development Project [JH2/202]; Outstanding
   Scientific Fund of Shengjing Hospital
FX This work was supported by grants from the National Natural Science
   Foundation of China [Grant No. 81972156] , Liaoning Province Key
   Research and Development Project (JH2/202) , 345 Talent Project and
   Outstanding Scientific Fund of Shengjing Hospital.
CR Biazzo A, 2016, ACTA ORTHOP BELG, V82, P690
   Cao MD, 2020, ONCOTARGETS THER, V13, P8095, DOI 10.2147/OTT.S256617
   Carina V, 2019, CANCERS, V11, DOI 10.3390/cancers11030348
   Cortini M, 2017, CANCER LETT, V405, P90, DOI 10.1016/j.canlet.2017.07.024
   Guerra AD, 2017, THERANOSTICS, V7, P3732, DOI 10.7150/thno.20251
   Hanahan D, 2012, CANCER CELL, V21, P309, DOI 10.1016/j.ccr.2012.02.022
   Jiang P, 2018, NAT MED, V24, P1550, DOI 10.1038/s41591-018-0136-1
   Kansara M, 2014, NAT REV CANCER, V14, P722, DOI 10.1038/nrc3838
   Lin YH, 2017, TRENDS MOL MED, V23, P737, DOI 10.1016/j.molmed.2017.06.004
   Liu YY, 2018, ACTA BIOMATER, V66, P310, DOI 10.1016/j.actbio.2017.11.010
   Meazza C, 2016, EXPERT REV ANTICANC, V16, P543, DOI 10.1586/14737140.2016.1168697
   Saraf AJ, 2018, FRONT ONCOL, V8, DOI 10.3389/fonc.2018.00004
   Shaikh AB, 2016, INT J MOL SCI, V17, DOI 10.3390/ijms17040506
   Wang C, 2017, CANCER LETT, V403, P271, DOI 10.1016/j.canlet.2017.06.011
   Zheng D, 2021, FRONT CELL DEV BIOL, V9, DOI 10.3389/fcell.2021.699212
NR 15
TC 0
Z9 0
U1 0
U2 0
PU IMPACT JOURNALS LLC
PI ORCHARD PARK
PA 6666 E QUAKER ST, STE 1, ORCHARD PARK, NY 14127 USA
SN 1945-4589
J9 AGING-US
JI Aging-US
PD JUL 31
PY 2023
VL 15
IS 14
BP 7219
EP 7236
PG 18
WC Cell Biology; Geriatrics & Gerontology
WE Science Citation Index Expanded (SCI-EXPANDED)
SC Cell Biology; Geriatrics & Gerontology
GA O5XD1
UT WOS:001044526700037
PM 37494671
OA gold
DA 2024-01-03
ER

PT J
AU Huang, XL
   Wang, W
   Li, Y
AF Huang, Xiaoling
   Wang, Wei
   Li, Yong
TI Niclosamide is a potential candidate for the treatment of
   chemo-resistant osteosarcoma
SO GENETICS AND MOLECULAR BIOLOGY
LA English
DT Article
DE Osteosarcoma; niclosamide; I3-catenin; chemo-resistance
ID CANCER CELLS; SENSITIVITY; INHIBITION; CISPLATIN; LEUKEMIA; CATENIN;
   GROWTH
AB Chemotherapy is the main treatment option for advanced osteosarcoma, which is the most common type of primary bone malignancy. However, patients develop resistance rapidly and many succumb to the disease. Niclosamide, an anthelmintic drug, has been recently identified to display potent and selective anti-cancer activity. In this work, we show that niclosamide at sub-micromolar concentrations inhibits proliferation and migration, and induces apoptosis in both parental and chemo-resistant osteosarcoma cells, with much less toxicity in normal osteoblastic cells. Interestingly, chemo-resistant osteosarcoma cells are more sensitive to niclosamide compared to parental cells. We further identify that inhibition of I3-catenin is the underlying mechanism of niclosamide's action in osteosarcoma cells. In addition, we reveal that chemo-resistant osteosarcoma cells display increased I3-catenin activity compared to parental cells, which might explain the hypersensitivity of chemo-resistant cells to niclosamide. Our work provides pre-clinical evidence that niclosamide can be repurposed for treating osteosarcoma. Our findings also suggest the therapeutic value of I3-catenin to overcome osteosarcoma chemo-resistance.
C1 [Huang, Xiaoling] Wuhan Fourth Hosp, Dept Pulm & Crit Care Med, Wuhan, Hubei, Peoples R China.
   [Wang, Wei] Wuhan Fourth Hosp, Dept Orthopaed, Wuhan, Hubei, Peoples R China.
   [Li, Yong] Wuhan Fourth Hosp, Dept Pharm, Wuhan, Hubei, Peoples R China.
   [Wang, Wei] Wuhan Fourth Hosp, Dept Orthopaed, 473 Hanzheng St, Wuhan 430033, Hubei, Peoples R China.
RP Wang, W (corresponding author), Wuhan Fourth Hosp, Dept Orthopaed, 473 Hanzheng St, Wuhan 430033, Hubei, Peoples R China.
EM orthww@163.com
FU Wuhan Scientific and Technology Bureau [2020020601012311]; Health
   Commission of Hubei Province scientific research project [WJ2021M013]
FX This work was supported by a research grant of Application foundation
   frontier project provided by Wuhan Scientific and Technology Bureau
   (2020020601012311) and a research grant provided by Health Commission of
   Hubei Province scientific research project (WJ2021M013).
CR Arend RC, 2016, ONCOTARGET, V7, P86803, DOI 10.18632/oncotarget.13466
   Arend RC, 2014, GYNECOL ONCOL, V134, P112, DOI 10.1016/j.ygyno.2014.04.005
   Burock S, 2018, BMC CANCER, V18, DOI 10.1186/s12885-018-4197-9
   Chen LP, 2017, BIOCHEM BIOPH RES CO, V484, P416, DOI 10.1016/j.bbrc.2017.01.140
   Chen W, 2017, CELL SIGNAL, V41, P89, DOI 10.1016/j.cellsig.2017.04.001
   Galli C, 2013, CLIN ORAL IMPLAN RES, V24, P921, DOI 10.1111/j.1600-0501.2012.02488.x
   Guo YY, 2022, CELL DEATH DIS, V13, DOI 10.1038/s41419-022-04573-7
   Harrison DJ, 2018, EXPERT REV ANTICANC, V18, P39, DOI 10.1080/14737140.2018.1413939
   Hosseini F, 2021, BIOCHEM PHARMACOL, V193, DOI 10.1016/j.bcp.2021.114758
   Jin B, 2017, CLIN CANCER RES, V23, P789, DOI 10.1158/1078-0432.CCR-16-0226
   Khanim FL, 2011, BLOOD CANCER J, V1, DOI 10.1038/bcj.2011.38
   Li Y, 2018, BIOCHEM BIOPH RES CO, V505, P858, DOI 10.1016/j.bbrc.2018.09.183
   Li ZH, 2015, ONCOL REP, V33, P1763, DOI 10.3892/or.2015.3766
   Lilienthal I, 2020, INT J MOL SCI, V21, DOI 10.3390/ijms21186885
   Liu CF, 2016, ONCOTARGET, V7, P32210, DOI 10.18632/oncotarget.8493
   Liu JJ, 2016, TUMOR BIOL, V37, P9825, DOI 10.1007/s13277-015-4650-1
   Liu Z, 2016, BIOCHEM BIOPH RES CO, V478, P893, DOI 10.1016/j.bbrc.2016.08.047
   Lu WY, 2011, PLOS ONE, V6, DOI 10.1371/journal.pone.0029290
   Ma YM, 2013, BIOCHEM BIOPH RES CO, V431, P274, DOI 10.1016/j.bbrc.2012.12.118
   Marchandet L, 2021, CANCERS, V13, DOI 10.3390/cancers13040683
   Osada T, 2011, CANCER RES, V71, P4172, DOI 10.1158/0008-5472.CAN-10-3978
   Reddy GB, 2020, MOL CANCER THER, V19, P1448, DOI 10.1158/1535-7163.MCT-19-0689
   Tanowitz H B, 1993, Gastroenterologist, V1, P265
   Veeman MT, 2003, CURR BIOL, V13, P680, DOI 10.1016/S0960-9822(03)00240-9
   Wang CZ, 2018, J CANCER, V9, P4150, DOI 10.7150/jca.26948
   Wang JB, 2019, BIOCHEM J, V476, P535, DOI 10.1042/BCJ20180385
   Wang LH, 2018, SCI REP-UK, V8, DOI 10.1038/s41598-018-30692-3
   Wei W, 2021, FUND CLIN PHARMACOL, V35, P165, DOI 10.1111/fcp.12583
   WEINBACH EC, 1969, NATURE, V221, P1016, DOI 10.1038/2211016a0
   Weng SY, 2016, BMC GASTROENTEROL, V16, DOI 10.1186/s12876-016-0442-3
   Yeh LT, 2022, INT J MOL SCI, V23, DOI 10.3390/ijms23010484
   Yi Y, 2021, CANCERS, V13, DOI 10.3390/cancers13184630
   Zhang Y, 2018, ONCOL LETT, V16, P6228, DOI 10.3892/ol.2018.9434
   Zhao J, 2016, SPRINGERPLUS, V5, DOI 10.1186/s40064-016-3153-x
   Zuo YF, 2018, MOL MED REP, V17, P3497, DOI 10.3892/mmr.2017.8301
NR 35
TC 0
Z9 0
U1 0
U2 3
PU SOC BRASIL GENETICA
PI RIBEIRAO PRET
PA RUA CAP ADELMIO NORBET DA SILVA, 736, ALTO DA BOA VISTA, 14025-670
   RIBEIRAO PRET, BRAZIL
SN 1415-4757
EI 1678-4685
J9 GENET MOL BIOL
JI Genet. Mol. Biol.
PY 2023
VL 46
IS 1
AR e20220136
DI 10.1590/1678-4685-GMB-2022-0136
PG 9
WC Biochemistry & Molecular Biology; Genetics & Heredity
WE Science Citation Index Expanded (SCI-EXPANDED)
SC Biochemistry & Molecular Biology; Genetics & Heredity
GA C7LG4
UT WOS:000963683600001
PM 36735625
OA Green Published, gold
DA 2024-01-03
ER

PT J
AU Wang, ZY
   Zeng, ZX
   Gao, F
   Gui, ZW
   Du, J
   Shen, NN
   Shang, YW
   Yang, ZQ
   Shang, LF
   Wei, R
   Ma, WX
   Wang, C
AF Wang, Ziyue
   Zeng, Zixin
   Gao, Feng
   Gui, Ziwei
   Du, Juan
   Shen, Ningning
   Shang, Yangwei
   Yang, Zhiqing
   Shang, Lifang
   Wei, Rong
   Ma, Wenxia
   Wang, Chen
TI Osteosarcoma transcriptome data exploration reveals STC2 as a novel risk
   indicator in disease progression
SO BMC MEDICAL GENOMICS
LA English
DT Article
DE Osteosarcoma; STC2 gene; Bioinformatic analysis; Risk indicator;
   Molecular precise medicine
ID GENE; CANCER; IDENTIFICATION; RB
AB BackgroundOsteosarcoma has been the most common primary bone malignant tumor in children and adolescents. Despite the considerable improvement in the understanding of genetic events attributing to the rapid development of molecular pathology, the current information is still lacking, partly due to the comprehensive and highly heterogeneous nature of osteosarcoma. The study is to identify more potential responsible genes during the development of osteosarcoma, thus identifying promising gene indicators and aiding more precise interpretation of the disease.MethodsFirstly, from GEO database, osteosarcoma transcriptome microarrays were used to screen the differential expression genes (DEGS) in cancer comparing to normal bone samples, followed by GO/KEGG interpretation, risk score assessment and survival analysis of the genes, for the purpose of selecting a credible key gene. Further, the basic physicochemical properties, predicted cellular location, gene expression in human cancers, the association with clinical pathological features and potential signaling pathways involved in the key gene's regulation on osteosarcoma development were in succession explored.ResultsBased on the selected GEO osteosarcoma expression profiles, we identified the differential expression genes in osteosarcoma versus normal bone samples, and the genes were classified into four groups based on the difference level, further genes interpretation indicated that the high differently level (> 8 fold) genes were mainly located extracellular and related to matrix structural constituent regulation. Meanwhile, module function analysis of the 67 high differential level (> 8 fold) DEGS revealed a 22-gene containing extracellular matrix regulation associated hub gene cluster. Further survival analysis of the 22 genes revealed that STC2 was an independent prognosis indicator in osteosarcoma. Moreover, after validating the differential expression of STC2 in cancer vs. normal tissues using local hospital osteosarcoma samples by IHC and qRT-PCR experiment, the gene's physicochemical property revealed STC2 as a cellular stable and hydrophilic protein, and the gene's association with osteosarcoma clinical pathological parameters, expression in pan-cancers and the probable biological functions and signaling pathways it involved were explored.ConclusionUsing multiple bioinformatic analysis and local hospital samples validation, we revealed the gain of expression of STC2 in osteosarcoma, which associated statistical significantly with patients survival, and the gene's clinical features and potential biological functions were also explored. Although the results shall provide inspiring insights into further understanding of the disease, further experiments and detailed rigorous clinical trials are needed to reveal its potential drug-target role in clinical medical use.
C1 [Zeng, Zixin; Gui, Ziwei] ShanXi Med Univ, Basic Med Sch, Tai Yuan City, Shanxi, Peoples R China.
   [Du, Juan; Shen, Ningning; Shang, Yangwei; Yang, Zhiqing; Shang, Lifang; Wei, Rong; Ma, Wenxia; Wang, Chen] ShanXi Med Univ, Dept Pathol, Hosp 2, 382 WuYi Rd, Tai Yuan City 030000, Shanxi, Peoples R China.
   [Wang, Ziyue] Capital Med Univ, Beijing Shijitan Hosp, Dept Pathol, Beijing, Peoples R China.
   [Gao, Feng] ShanXi Med Univ, Dept Orthoped, Clin Med Sch 6, Tai Yuan City, Shanxi, Peoples R China.
C3 Shanxi Medical University; Shanxi Medical University; Capital Medical
   University; Shanxi Medical University
RP Ma, WX; Wang, C (corresponding author), ShanXi Med Univ, Dept Pathol, Hosp 2, 382 WuYi Rd, Tai Yuan City 030000, Shanxi, Peoples R China.
EM mawenxia@sxmu.edu.cn; wangchen@sxmu.edu.cn
RI Rasga, Celia Maria/IZE-6627-2023
OI Rasga, Celia Maria/0000-0002-9969-6241
CR Amatu A, 2016, ESMO OPEN, V1, DOI 10.1136/esmoopen-2015-000023
   Behjati S, 2017, NAT COMMUN, V8, DOI 10.1038/ncomms15936
   Blum A, 2018, CELL, V173, P530, DOI 10.1016/j.cell.2018.03.059
   Bousquet M, 2016, ANN ONCOL, V27, P738, DOI 10.1093/annonc/mdw009
   Corre I, CELLS-BASEL, V9
   Cui JC, 2020, J EXP CLIN CANC RES, V39, DOI 10.1186/s13046-020-01685-w
   Czarnecka AM, 2020, CANCERS, V12, DOI 10.3390/cancers12082130
   Davis Sean, 2009, GEO
   Esseghir S, 2007, CLIN CANCER RES, V13, P3164, DOI 10.1158/1078-0432.CCR-07-0224
   Feugeas O, 1996, J CLIN ONCOL, V14, P467, DOI 10.1200/JCO.1996.14.2.467
   funrich, FUNRICH313
   GeneCards, ABOUT US
   Gianferante DM, 2017, NAT REV ENDOCRINOL, V13, P480, DOI 10.1038/nrendo.2017.16
   Ho XD, 2017, EXP BIOL MED, V242, P1802, DOI 10.1177/1535370217736512
   HumanProteinAtlas, US
   Ille AM, WIRES RNA, VRNA2022, P1718
   Jain A, 2019, METHODS MOL BIOL, V1882, P239, DOI 10.1007/978-1-4939-8879-2_22
   Johnson BE, 2015, CLIN ADV HEMATOL ONC, V13, P812
   Meltzer PS, 2021, NEW ENGL J MED, V385, P2066, DOI 10.1056/NEJMra2103423
   Miller CW, 1996, J CANCER RES CLIN, V122, P559, DOI 10.1007/BF01213553
   Miller KD, 2020, CA-CANCER J CLIN, V70, P443, DOI 10.3322/caac.21637
   Mirabello L, JNCI-J NATL CANCER I, V107
   Mirabello L, 2015, CANCER DISCOV, V5, P920, DOI 10.1158/2159-8290.CD-15-0125
   Namlos Heidi Maria, 2012, GEO
   ncbi, GSE42352
   nls mapper iab keio ac, CNLS MAPPER
   ocg cancer gov, TARGET-NETH
   Oncomine, About us
   Prudowsky ZD, 2021, CANCERS, V13, DOI 10.3390/cancers13010083
   Qie S, 2022, J EXP CLIN CANC RES, V41, DOI 10.1186/s13046-022-02370-w
   Sadikovic Bekim, 2009, GEO
   Sahu R, 2020, CURR GENE THER, V20, P237, DOI 10.2174/1566523220999200731002408
   Schott C, 2020, ADV EXP MED BIOL, V1258, P1, DOI 10.1007/978-3-030-43085-6_1
   services healthtech dtu dk, TMHMM
   Siegel RL, 2021, CA-CANCER J CLIN, V71, P7, DOI [10.3322/caac.21254, 10.3322/caac.21601, 10.3322/caac.21654, 10.3322/caac.20006, 10.3322/caac.21387, 10.3322/caac.20073, 10.3322/caac.21551, 10.3322/caac.21332]
   sites broadinstitute, CCLE
   Smrke A, CELLS-BASEL, V10
   softpedia, CYTOSCAPE360
   Song YY, 2021, NAT CHEM BIOL, V17, P839, DOI 10.1038/s41589-021-00850-2
   STRING, About us
   Tomczak Katarzyna, 2015, Contemp Oncol (Pozn), V19, pA68, DOI 10.5114/wo.2014.47136
   Trieb K, 2000, PEDIATR HEMAT ONCOL, V17, P355, DOI 10.1080/08880010050034283
   van den Bulk J, Open Biol, V8
   Wang D, 2019, CANCER RES, V79, P7, DOI 10.1158/0008-5472.CAN-18-1086
   web expasy, PROTPARAM
   web expasy, PROTSCALE
   Wei R, 2021, CANCER CELL INT, V21, DOI 10.1186/s12935-021-02324-w
   Yang MK, 2021, AGING-US, V13, P12896, DOI 10.18632/aging.202958
   Yu B, 2021, BIOCHEM BIOPH RES CO, V554, P25, DOI 10.1016/j.bbrc.2021.03.067
   Zhang XQ, 2021, CANCER CELL INT, V21, DOI 10.1186/s12935-021-01917-9
   Zhang Z, 2019, BRIEF BIOINFORM, V20, P1524, DOI 10.1093/bib/bby023
NR 51
TC 1
Z9 1
U1 2
U2 2
PU BMC
PI LONDON
PA CAMPUS, 4 CRINAN ST, LONDON N1 9XW, ENGLAND
EI 1755-8794
J9 BMC MED GENOMICS
JI BMC Med. Genomics
PD FEB 20
PY 2023
VL 16
IS 1
AR 30
DI 10.1186/s12920-023-01456-4
PG 17
WC Genetics & Heredity
WE Science Citation Index Expanded (SCI-EXPANDED)
SC Genetics & Heredity
GA 9B1ZY
UT WOS:000934543800004
PM 36803385
OA Green Submitted, gold, Green Published
DA 2024-01-03
ER

PT J
AU Zeng, D
   Li, JY
   Yuan, XH
   Cai, F
   Yu, B
   Liu, L
   Chen, QC
   Zhang, FF
   Liang, YP
   Tang, XF
   Peng, YX
   Qu, GY
   Wu, PY
   Jiao, QH
   Sun, LH
   Lv, XB
   Liao, Q
AF Zeng, Duo
   Li, Jiayu
   Yuan, Xuhui
   Cai, Feng
   Yu, Bo
   Liu, Lang
   Chen, Qinchan
   Zhang, FeiFei
   Liang, Yiping
   Tang, Xiaofeng
   Peng, Yuanxiang
   Qu, Gaoyang
   Wu, Pengyun
   Jiao, QuanHui
   Sun, Longhua
   Lv, Xiao-Bin
   Liao, Qi
TI FKBP11 improves the malignant property of osteosarcoma cells and acts as
   a prognostic factor of osteosarcoma
SO AGING-US
LA English
DT Article
DE osteosarcoma; FKBP11; MAPK signaling pathway; prognosis
AB Background: Osteosarcoma has become the most common bone malignancy in adolescents. Although the clinical treatment of osteosarcoma has advanced considerably in recent years, the 5-year survival rate has not improved significantly. Recently, many studies have shown that mRNA has unique advantages as a target for drug therapy. Therefore, this study aimed to identify a new prognostic factor and provide a new target for the treatment of osteosarcoma to improve the prognosis of patients. Methods and results: We selected prognostic genes that are closely associated with osteosarcoma clinical features by obtaining osteosarcoma patient information from the GTEx and TARGET databases, and then we developed a risk model. We detected the expression of FKBP11 in osteosarcoma by qRT-PCR, western blotting, and immunohistochemistry and performed CCK-8, Transwell, colony formation, and flow cytometry assays to reveal the regulatory role of FKBP11. We found that FKBP11 was highly expressed in osteosarcoma; silencing FKBP11 expression suppressed the invasion and migration of osteosarcoma cells, slowed cell proliferation, and promoted apoptosis. We also found that silencing the expression of FKBP11 led to inhibition of MEK/ERK phosphorylation. Conclusions: In conclusion, we validated that the prognostic factor FKBP11 is closely associated with osteosarcoma. Additionally, we identified a novel mechanism by which FKBP11 ameliorates the malignant properties of osteosarcoma cells through the MAPK pathway and serves as a prognostic factor in osteosarcoma. This study provides a new method for the treatment of osteosarcoma.
C1 [Zeng, Duo; Li, Jiayu; Yuan, Xuhui; Cai, Feng; Yu, Bo; Liu, Lang; Chen, Qinchan; Zhang, FeiFei; Liang, Yiping; Tang, Xiaofeng; Peng, Yuanxiang; Qu, Gaoyang; Wu, Pengyun; Lv, Xiao-Bin; Liao, Qi] Nanchang Univ, Hosp Nanchang 1, Jiangxi Key Lab Canc Metastasis & Precis Treatment, Cent Lab,Affiliated Hosp 3, Nanchang 330008, Jiangxi, Peoples R China.
   [Zeng, Duo; Li, Jiayu; Yuan, Xuhui; Cai, Feng; Yu, Bo; Liu, Lang; Chen, Qinchan; Peng, Yuanxiang; Qu, Gaoyang; Wu, Pengyun; Liao, Qi] Nanchang Univ, Hosp Nanchang 1, Dept Orthoped, Affiliated Hosp 3, Nanchang 330008, Jiangxi, Peoples R China.
   [Jiao, QuanHui] Jiangxi Univ Chinese Med, Coll Pharm, Nanchang 330004, Jiangxi, Peoples R China.
   [Sun, Longhua] Nanchang Univ, Dept Pulm & Crit Care Med, Affiliated Hosp 1, Nanchang 330006, Jiangxi, Peoples R China.
   [Sun, Longhua] Nanchang Univ, Affiliated Hosp 1, Dept Crit Care Med, Nanchang 330006, Jiangxi, Peoples R China.
C3 Nanchang University; Nanchang University; Jiangxi University of
   Traditional Chinese Medicine; Nanchang University; Nanchang University
RP Lv, XB; Liao, Q (corresponding author), Nanchang Univ, Hosp Nanchang 1, Jiangxi Key Lab Canc Metastasis & Precis Treatment, Cent Lab,Affiliated Hosp 3, Nanchang 330008, Jiangxi, Peoples R China.; Liao, Q (corresponding author), Nanchang Univ, Hosp Nanchang 1, Dept Orthoped, Affiliated Hosp 3, Nanchang 330008, Jiangxi, Peoples R China.
EM nclvxiaobin@sina.cn; liaoqisfygk@126.com
RI tang, xiaofeng/JUF-8623-2023; liang, yiping/JAC-6695-2023
FU National Natural Science Foundation of China [81672866, 81960501];
   Natural Science Foundation of Jiangxi Province [20212ACB206028,
   20202BAB206041]; Foundation of Jiangxi Province Health Commission
   [20202003]; Nanchang Science and Technology Bureau [2021-156]; Nanchang
   Science and Technology Support Program Project [2019-258]; General
   Project of Science and Technology Research of Jiangxi Provincial
   Education Department [GJJ190104]; National Natural Science Foundation of
   Jiangxi Province [20202BAB206043]; Key scientific and technological
   research projects of Jiangxi Provincial Department of Education
   [GJJ200132]
FX The National Natural Science Foundation of China (Grant No. 81672866 and
   81960501 to XBL) , the Natural Science Foundation of Jiangxi Province
   (Grant No. 20212ACB206028 and 20202BAB206041 to XBL) , the Foundation of
   Jiangxi Province Health Commission (Grant No. 20202003 to XBL) ,
   Nanchang Science and Technology Bureau (Grant No. 2020-133 to XBL) ,
   "Double-Hundred Talents Project" from Nanchang Science and Technology
   Bureau (Grant No. 2021-156 to XBL) , Nanchang Science and Technology
   Support Program Project (Grant No.2019-258 to QL) . General Project of
   Science and Technology Research of Jiangxi Provincial Education
   Department. (Grant No. GJJ190104 to QL) , and the National Natural
   Science Foundation of Jiangxi Province (20202BAB206043) . Key scientific
   and technological research projects of Jiangxi Provincial Department of
   Education. (Grant No. GJJ200132 to YXP) .
CR Chan JY, 2019, DIABETOLOGIA, V62, P993, DOI 10.1007/s00125-019-4844-y
   Chang Pan-Hui, 2019, Shanghai Kou Qiang Yi Xue, V28, P499
   Chou AJ, 2006, EXPERT REV ANTICANC, V6, P1075, DOI 10.1586/14737140.6.7.1075
   Gao DF, 2019, MOL CARCINOGEN, V58, P554, DOI 10.1002/mc.22950
   Gui ZL, 2017, BRATISL MED J, V118, P449, DOI 10.4149/BLL_2017_087
   Hagedorn M, 2016, ONCOTARGET, V7, P71567, DOI 10.18632/oncotarget.12257
   Jiang K, 2018, MEDICINE, V97, DOI 10.1097/MD.0000000000013011
   Jiang YZ, 2016, CANCER RES, V76, P2105, DOI 10.1158/0008-5472.CAN-15-3284
   Kim M, 2018, INT J MOL SCI, V19, DOI 10.3390/ijms19041078
   Lin IY, 2013, ANTICANCER RES, V33, P2763
   Liu YL, 2019, BIOENGINEERED, V10, P133, DOI 10.1080/21655979.2019.1607709
   Mangelinck A, 2019, SCI REP-UK, V9, DOI 10.1038/s41598-019-48846-2
   Mei J, 2019, MEDICINE, V98, DOI 10.1097/MD.0000000000016624
   Rulten SL, 2006, MAMM GENOME, V17, P322, DOI 10.1007/s00335-005-0127-7
   Sahin U, 2014, NAT REV DRUG DISCOV, V13, P759, DOI 10.1038/nrd4278
   Saraf AJ, 2018, FRONT ONCOL, V8, DOI 10.3389/fonc.2018.00004
   Shah SZA, 2019, INT J MOL SCI, V20, DOI 10.3390/ijms20051144
   Shimizu T, 2021, J ORTHOP RES, V39, P2732, DOI 10.1002/jor.25023
   Song SY, 2019, INT J MOL MED, V43, P868, DOI 10.3892/ijmm.2018.3998
   Wang XD, 2019, CIRCULATION, V140, P566, DOI 10.1161/CIRCULATIONAHA.118.038924
NR 20
TC 0
Z9 0
U1 1
U2 4
PU IMPACT JOURNALS LLC
PI ORCHARD PARK
PA 6666 E QUAKER ST, STE 1, ORCHARD PARK, NY 14127 USA
SN 1945-4589
J9 AGING-US
JI Aging-US
PD APR 15
PY 2023
VL 15
IS 7
BP 2450
EP 2459
PG 10
WC Cell Biology; Geriatrics & Gerontology
WE Science Citation Index Expanded (SCI-EXPANDED)
SC Cell Biology; Geriatrics & Gerontology
GA E4EA9
UT WOS:000975079100011
PM 37014329
OA gold, Green Published
DA 2024-01-03
ER

PT J
AU Hui, TK
   Fu, JY
   Zheng, BX
   Fu, CC
   Zhao, BC
   Zhang, TQ
   Zhang, YF
   Wang, C
   Yu, LM
   Yang, YL
   Yue, B
   Qiu, M
AF Hui, Tiankun
   Fu, Jianye
   Zheng, Bingxin
   Fu, Chenchen
   Zhao, Baocai
   Zhang, Tianqi
   Zhang, Yifan
   Wang, Chen
   Yu, Liangmin
   Yang, Yunlong
   Yue, Bin
   Qiu, Meng
TI Subtractive Nanopore Engineered MXene Photonic Nanomedicine with
   Enhanced Capability of Photothermia and Drug Delivery for Synergistic
   Treatment of Osteosarcoma
SO ACS APPLIED MATERIALS & INTERFACES
LA English
DT Article
DE subtractive engineered; porous MXene; osteosarcoma; photothermal
   conversion efficiency; drug-loading; cellular internalization
ID MESOPOROUS SILICA NANOPARTICLES; NANOSHEETS; GRAPHENE; THERAPY;
   CONVERSION
AB Two-dimensional (2D) nanomaterials as drug carriers and photosensitizers have emerged as a promising antitumor strategy. However, our understanding of 2D antitumor nanomaterials is limited to intrinsic properties or additive modification of different materials. Subtractive structural engineering of 2D nanomaterials for better antitumor efficacy is largely overlooked. Here, subtractively engineered 2D MXenes with uniformly distributed nanopores are synthesized. The nanoporous defects endowed MXene with enhanced surface plasmon resonance effect for better optical absorbance performance and strong exciton-phonon coupling for higher photothermal conversion efficiency. In addition, porous structure improves the binding ability between drug and unsaturated bonds, thus promoting drug-loading capacity and reducing uncontrolled drug release. Furthermore, the porous structure provides adhesion sites for filopodia, thereby promoting the cellular internalization of the drug. Clinically, osteosarcoma is the most common bone malignancy routinely treated with doxorubicin-based chemotherapy. There have been no significant treatment advances in the past decade. As a proof-of-concept, nanoporous MXene loaded with doxorubicin is developed for treating human osteosarcoma cells. The porous MXene platform results in a higher amount of doxorubicin-loading, faster near-infrared (NIR)-controlled doxorubicin release, higher photothermal efficacy under NIR irradiation, and increased cell adhesion and internalization. This facile method pioneers a new paradigm for enhancing 2D material functions and is attractive for tumor treatment.
C1 [Hui, Tiankun; Fu, Chenchen; Zhao, Baocai; Zhang, Tianqi; Zhang, Yifan; Wang, Chen; Yu, Liangmin; Qiu, Meng] Ocean Univ China, Minist Educ, Key Lab Marine Chem Theory & Technol, Qingdao 266100, Peoples R China.
   [Fu, Jianye] China Univ Petr, Coll Chem & Chem Engn, Qingdao 266555, Peoples R China.
   [Zheng, Bingxin; Yue, Bin] Qingdao Univ, Dept Orthoped Oncol, Affiliated Hosp, Qingdao 266000, Peoples R China.
   [Yang, Yunlong] Fudan Univ, Sch Basic Med Sci, Dept Cellular & Genet Med, Shanghai 200032, Peoples R China.
C3 Ocean University of China; China University of Petroleum; Qingdao
   University; Fudan University
RP Qiu, M (corresponding author), Ocean Univ China, Minist Educ, Key Lab Marine Chem Theory & Technol, Qingdao 266100, Peoples R China.; Yue, B (corresponding author), Qingdao Univ, Dept Orthoped Oncol, Affiliated Hosp, Qingdao 266000, Peoples R China.; Yang, YL (corresponding author), Fudan Univ, Sch Basic Med Sci, Dept Cellular & Genet Med, Shanghai 200032, Peoples R China.
EM yunlongyang@fudan.edu.cn; bonetumoryb@qdu.edu.cn; mengqiu@ouc.edu.cn
FU National Natural Science Foundation of China [tsqn201909054]; Taishan
   Scholar Project [ZR2022JQ22, ZR2021QH038]; Natural Science Foundation of
   Shandong Province [2021M692197]; China Postdoctoral Science Foundation
   [RZ2100005631]; Qingdao Postdoctoral Applied Research Project;
   Fundamental Research Funds for the Central Universities
FX We acknowledge financial support from the NationalNatural Science
   Foundation of China (U1803128, 62375249, M.Q.; 22275211,22005197, J.F.),
   the Taishan Scholar Project (tsqn201909054, M.Q.),the Natural Science
   Foundation of Shandong Province (ZR2022JQ22, M.Q.;ZR2021QH038, B.Z.),
   China Postdoctoral Science Foundation (2021M692197,J.F.), and the
   Qingdao Postdoctoral Applied Research Project (RZ2100005631,B.Z.). The
   Fundamental Research Funds for the Central Universitiesto M.Q.
CR Akhavan O, 2013, SMALL, V9, P3593, DOI 10.1002/smll.201203106
   Akhavan O, 2010, ACS NANO, V4, P4174, DOI 10.1021/nn1007429
   Briggs EP, 2004, J MATER SCI-MATER M, V15, P1021, DOI 10.1023/B:JMSM.0000042688.33507.12
   Byun KM, 2012, APPL PHYS B-LASERS O, V107, P803, DOI 10.1007/s00340-012-4998-5
   Cao Y, 2018, BIOMATERIALS, V158, P23, DOI 10.1016/j.biomaterials.2017.12.009
   Chang X, 2022, NANO LETT, V22, P8321, DOI 10.1021/acs.nanolett.2c03260
   Chen LL, 2020, BIOMATERIALS, V236, DOI 10.1016/j.biomaterials.2020.119770
   Chen T, 2022, BIOACT MATER, V10, P515, DOI 10.1016/j.bioactmat.2021.09.016
   Chen WS, 2017, ADV MATER, V29, DOI 10.1002/adma.201603864
   Chou Stanley S, 2013, Angew Chem Int Ed Engl, V52, P4160, DOI 10.1002/anie.201209229
   Chu ZY, 2022, BIOACT MATER, V17, P71, DOI 10.1016/j.bioactmat.2022.01.010
   Dalby MJ, 2004, INT J BIOCHEM CELL B, V36, P2005, DOI 10.1016/j.biocel.2004.03.001
   Du LJ, 2018, PHYS REV B, V97, DOI 10.1103/PhysRevB.97.235145
   Ge M, 2023, ANGEW CHEM INT EDIT, DOI 10.1002/anie.202215795
   Gianferante DM, 2017, NAT REV ENDOCRINOL, V13, P480, DOI 10.1038/nrendo.2017.16
   Han XX, 2018, THERANOSTICS, V8, P4491, DOI 10.7150/thno.26291
   Han XX, 2018, ADV HEALTHC MATER, V7, DOI 10.1002/adhm.201701394
   Hao ZN, 2021, CHEM ENG J, V425, DOI 10.1016/j.cej.2021.130639
   Kagan VE, 2010, NAT NANOTECHNOL, V5, P354, DOI [10.1038/NNANO.2010.44, 10.1038/nnano.2010.44]
   Kang NW, 2022, J CONTROL RELEASE, V342, P111, DOI 10.1016/j.jconrel.2021.12.039
   Khinevich N, 2019, EUR PHYS J PLUS, V134, DOI 10.1140/epjp/i2019-12567-4
   Koenig SP, 2012, NAT NANOTECHNOL, V7, P728, DOI [10.1038/nnano.2012.162, 10.1038/NNANO.2012.162]
   Kong XK, 2017, CHEM SOC REV, V46, P2127, DOI 10.1039/c6cs00937a
   Li DH, 2021, NAT COMMUN, V12, DOI 10.1038/s41467-021-20895-0
   Li J, 2021, ADV MATER, V33, DOI 10.1002/adma.202105999
   Li XZ, 2021, ADV MATER, V33, DOI 10.1002/adma.202102799
   Li ZL, 2018, ADV MATER, V30, DOI 10.1002/adma.201706981
   Liang YL, 2023, SMALL, V19, DOI 10.1002/smll.202205511
   Lin C., 2020, SMART MAT MED, V1, P150, DOI [10.1016/j.smaim.2020.09.001, DOI 10.1016/J.SMAIM.2020.09.001]
   Lin H, 2017, J AM CHEM SOC, V139, P16235, DOI 10.1021/jacs.7b07818
   Lin H, 2017, NANO LETT, V17, P384, DOI 10.1021/acs.nanolett.6b04339
   Lin Zixuan, 2023, Exploration (Beijing), V3, P20220149, DOI 10.1002/EXP.20220149
   Liu KY, 2022, BIOMATERIALS, V282, DOI 10.1016/j.biomaterials.2022.121383
   Liu TY, 2016, NAT PHOTONICS, V10, P361, DOI 10.1038/nphoton.2016.97
   Makvandi P, 2021, NANO TODAY, V40, DOI 10.1016/j.nantod.2021.101279
   Manzano M, 2020, ADV FUNCT MATER, V30, DOI 10.1002/adfm.201902634
   Meltzer PS, 2021, NEW ENGL J MED, V385, P2066, DOI 10.1056/NEJMra2103423
   Molle A, 2017, NAT MATER, V16, P163, DOI [10.1038/NMAT4802, 10.1038/nmat4802]
   Mussano F, 2018, INT J MOL SCI, V19, DOI 10.3390/ijms19020528
   Ni SY, 2014, INT J NANOMED, V9, P3325, DOI 10.2147/IJN.S60346
   Ou MT, 2022, J CONTROL RELEASE, V345, P755, DOI 10.1016/j.jconrel.2022.03.059
   Ou MT, 2021, ADV SCI, V8, DOI 10.1002/advs.202001801
   Ouyang J, 2019, ANGEW CHEM INT EDIT, V58, P13405, DOI 10.1002/anie.201908377
   Palanikumar L, 2015, BIOMACROMOLECULES, V16, P2701, DOI 10.1021/acs.biomac.5b00589
   Prabhakar N, 2016, INT J NANOMED, V11, P6591, DOI 10.2147/IJN.S120611
   Qiu M, 2018, P NATL ACAD SCI USA, V115, P501, DOI 10.1073/pnas.1714421115
   Reina G, 2017, CHEM SOC REV, V46, P4400, DOI 10.1039/c7cs00363c
   Sun ZB, 2015, ANGEW CHEM INT EDIT, V54, P11526, DOI 10.1002/anie.201506154
   SUTHERLAND K, 1993, J CLIN INVEST, V92, P2360, DOI 10.1172/JCI116841
   Tao W., 2017, ANGEW CHEM INT EDIT, V129, P12058, DOI DOI 10.1002/ANIE.201703657
   Tao W, 2018, ADV MATER, V30, DOI 10.1002/adma.201802061
   Tao W, 2017, ADV MATER, V29, DOI 10.1002/adma.201603276
   Tu Li, 2021, Exploration (Beijing), V1, P20210023, DOI 10.1002/EXP.20210023
   Wang C, 2020, BIOFABRICATION, V12, DOI 10.1088/1758-5090/ab6d35
   Wang H, 2015, J AM CHEM SOC, V137, P11376, DOI 10.1021/jacs.5b06025
   Wang Y, 2013, J AM CHEM SOC, V135, P4799, DOI 10.1021/ja312221g
   Wu DP, 2017, ONCOTARGET, V8, P63857, DOI 10.18632/oncotarget.19148
   Wu MY, 2023, ACS APPL MATER INTER, V15, P29939, DOI 10.1021/acsami.3c03928
   Xiang HJ, 2019, ACS NANO, V13, P2223, DOI 10.1021/acsnano.8b08910
   Xuan JN, 2016, ANGEW CHEM INT EDIT, V55, P14569, DOI 10.1002/anie.201606643
   Yan YH, 2019, MATER LETT, V245, P158, DOI 10.1016/j.matlet.2019.02.104
   Yang GB, 2019, ADV MATER, V31, DOI 10.1002/adma.201805730
   Yang Y, 2021, VIEW-CHINA, V2, DOI 10.1002/VIW.20200042
   Yao S., 2022, Smart Mater. Med, V3, P230, DOI DOI 10.1016/J.SMAIM.2022.01.006
   Yin HH, 2021, ADV FUNCT MATER, V31, DOI 10.1002/adfm.202102043
   Yuan JW, 2021, MATER RES EXPRESS, V8, DOI 10.1088/2053-1591/ac0b9c
   Zeng XW, 2018, ADV SCI, V5, DOI 10.1002/advs.201800510
   Zhao X, 2011, ACS NANO, V5, P8739, DOI 10.1021/nn202710s
   Zhu YW, 2011, SCIENCE, V332, P1537, DOI 10.1126/science.1200770
   Zinger O, 2004, BIOMATERIALS, V25, P2695, DOI 10.1016/j.biomaterials.2003.09.111
NR 70
TC 0
Z9 0
U1 10
U2 10
PU AMER CHEMICAL SOC
PI WASHINGTON
PA 1155 16TH ST, NW, WASHINGTON, DC 20036 USA
SN 1944-8244
EI 1944-8252
J9 ACS APPL MATER INTER
JI ACS Appl. Mater. Interfaces
PD OCT 18
PY 2023
VL 15
IS 43
BP 50002
EP 50014
DI 10.1021/acsami.3c10572
EA OCT 2023
PG 13
WC Nanoscience & Nanotechnology; Materials Science, Multidisciplinary
WE Science Citation Index Expanded (SCI-EXPANDED)
SC Science & Technology - Other Topics; Materials Science
GA X1IQ0
UT WOS:001092879400001
PM 37851535
DA 2024-01-03
ER

PT J
AU Han, T
   Wu, ZW
   Zhang, Z
   Liang, JH
   Xia, CP
   Yan, HD
AF Han, Tao
   Wu, Zhouwei
   Zhang, Zhe
   Liang, Jinghao
   Xia, Chuanpeng
   Yan, Hede
TI Comprehensive analysis of hypoxia-related genes for prognosis value,
   immune status, and therapy in osteosarcoma patients
SO FRONTIERS IN PHARMACOLOGY
LA English
DT Article
DE hypoxia; subtype; prognostic model; osteosarcoma; immune
   microenvironment; chemotherapy; KCNJ3
ID BREAST; SUNITINIB; CELLS
AB Osteosarcoma is a common malignant bone tumor in children and adolescents. The overall survival of osteosarcoma patients is remarkably poor. Herein, we sought to establish a reliable risk prognostic model to predict the prognosis of osteosarcoma patients. Patients ' RNA expression and corresponding clinical data were downloaded from the Therapeutically Applicable Research to Generate Effective Treatments (TARGET) and Gene Expression Omnibus databases. A consensus clustering was conducted to uncover novel molecular subgroups based on 200 hypoxia-linked genes. A hypoxia-risk models were established by Cox regression analysis coupled with LASSO regression. Functional enrichment analysis, including Gene Ontology annotation and KEGG pathway analysis, were conducted to determine the associated mechanisms. Moreover, we explored relationships between the risk scores and age, gender, tumor microenvironment, and drug sensitivity by correlation analysis. We identified two molecular subgroups with significantly different survival rates and developed a risk model based on 12 genes. Survival analysis indicated that the high-risk osteosarcoma patients likely have a poor prognosis. The area under the curve (AUC) value showed the validity of our risk scoring model, and the nomogram indicates the model's reliability. High-risk patients had lower Tfh cell infiltration and a lower stromal score. We determined the abnormal expression of three prognostic genes in osteosarcoma cells. Sunitinib can promote osteosarcoma cell apoptosis with down-regulation of KCNJ3 expression. In summary, the constructed hypoxia-related risk score model can assist clinicians during clinical practice for osteosarcoma prognosis management. Immune and drug sensitivity analysis can provide essential insights into subsequent mechanisms. KCNJ3 may be a valuable prognostic marker for osteosarcoma development.
C1 [Han, Tao; Wu, Zhouwei; Zhang, Zhe; Liang, Jinghao; Xia, Chuanpeng; Yan, Hede] Wenzhou Med Univ, Yuying Childrens Hosp, Affiliated Hosp 2, Dept Orthoped, Wenzhou, Peoples R China.
   [Han, Tao; Wu, Zhouwei; Zhang, Zhe; Liang, Jinghao; Xia, Chuanpeng; Yan, Hede] Wenzhou Med Univ, Yuying Childrens Hosp, Wenzhou, Peoples R China.
   [Han, Tao; Wu, Zhouwei; Zhang, Zhe; Liang, Jinghao; Xia, Chuanpeng; Yan, Hede] Wenzhou Med Univ, Clin Med Coll 2, Wenzhou, Peoples R China.
   [Han, Tao; Wu, Zhouwei; Zhang, Zhe; Liang, Jinghao; Xia, Chuanpeng; Yan, Hede] Key Lab Orthoped Zhejiang Prov, Wenzhou, Peoples R China.
C3 Wenzhou Medical University; Wenzhou Medical University; Wenzhou Medical
   University
RP Yan, HD (corresponding author), Wenzhou Med Univ, Yuying Childrens Hosp, Affiliated Hosp 2, Dept Orthoped, Wenzhou, Peoples R China.; Yan, HD (corresponding author), Wenzhou Med Univ, Yuying Childrens Hosp, Wenzhou, Peoples R China.; Yan, HD (corresponding author), Wenzhou Med Univ, Clin Med Coll 2, Wenzhou, Peoples R China.; Yan, HD (corresponding author), Key Lab Orthoped Zhejiang Prov, Wenzhou, Peoples R China.
EM yanhede@hotmail.com
FU Training Program for High-level Innovative Health Talents in Zhejiang
   Province
FX This study was supported by grants from the Training Program for
   High-level Innovative Health Talents in Zhejiang Province.
CR Avgeris M, 2012, BIOL CHEM, V393, P301, DOI 10.1515/hsz-2011-0260
   Casali PG, 2018, ANN ONCOL, V29, P79, DOI 10.1093/annonc/mdy310
   Chen JZ, 2021, AM J TRANSL RES, V13, P2320
   Duan XL, 2020, FUTURE ONCOL, V16, P1815, DOI 10.2217/fon-2019-0725
   Feng P, 2022, FRONT IMMUNOL, V13, DOI 10.3389/fimmu.2022.799509
   Scortecci JF, 2021, NAT COMMUN, V12, DOI 10.1038/s41467-021-26161-7
   Fu YC, 2021, FRONT CELL DEV BIOL, V9, DOI 10.3389/fcell.2021.633607
   Gola C, 2020, VET J, V264, DOI 10.1016/j.tvjl.2020.105538
   Gu-Trantien C, 2013, J CLIN INVEST, V123, P2873, DOI 10.1172/JCI67428
   He Y, 2021, FRONT GENET, V12, DOI 10.3389/fgene.2021.632359
   Heather JM, 2016, GENOMICS, V107, P1, DOI 10.1016/j.ygeno.2015.11.003
   Jackson RS, 2007, CELL CYCLE, V6, P95, DOI 10.4161/cc.6.1.3665
   Jiang F, 2021, J IMMUNOL RES, V2021, DOI 10.1155/2021/5523832
   Jiao SH, 2017, ONCOL LETT, V13, P2133, DOI 10.3892/ol.2017.5743
   Kammerer S, 2016, J CLIN PATHOL, V69, P1116, DOI 10.1136/jclinpath-2016-203798
   König IR, 2017, EUR RESPIR J, V50, DOI 10.1183/13993003.00391-2017
   Lagmay JP, 2016, J CLIN ONCOL, V34, P3031, DOI 10.1200/JCO.2015.65.5381
   Lauvrak SU, 2013, BRIT J CANCER, V109, P2228, DOI 10.1038/bjc.2013.549
   Li SX, 2022, BIOMED RES INT-UK, V2022, DOI 10.1155/2022/5593619
   Li ZF, 2022, CHEM-BIOL INTERACT, V351, DOI 10.1016/j.cbi.2021.109759
   Lin SL, 2020, FEBS OPEN BIO, V10, P1295, DOI 10.1002/2211-5463.12880
   Liu LX, 2020, AM J CANCER RES, V10, P2510
   Luna A, 2021, NUCLEIC ACIDS RES, V49, pD1083, DOI 10.1093/nar/gkaa968
   Malier M, 2021, CANCER RES, V81, P5963, DOI 10.1158/0008-5472.CAN-21-1572
   Ocadlikova D, 2021, FRONT IMMUNOL, V12, DOI 10.3389/fimmu.2021.577766
   Ouyang ZB, 2020, FRONT CELL DEV BIOL, V8, DOI 10.3389/fcell.2020.598660
   Overacre-Delgoffe AE, 2021, IMMUNITY, V54, P2812, DOI 10.1016/j.immuni.2021.11.003
   Park HR, 2021, INT J MOL SCI, V22, DOI 10.3390/ijms22084284
   Prudowsky ZD, 2021, CANCERS, V13, DOI 10.3390/cancers13010083
   Rezania S, 2016, BMC CANCER, V16, DOI 10.1186/s12885-016-2664-8
   Simpson S, 2017, ACTA VET SCAND, V59, DOI 10.1186/s13028-017-0341-9
   Takino J, 2019, SCI REP-UK, V9, DOI 10.1038/s41598-019-53419-4
   Tao JX, 2021, J HEMATOL ONCOL, V14, DOI 10.1186/s13045-020-01030-w
   Tao ZY, 2021, BIOENGINEERED, V12, P5004, DOI 10.1080/21655979.2021.1958634
   Valery PC, 2015, CANCER CAUSE CONTROL, V26, P1127, DOI [10.1007/s10552-015-0607-3, 10]
   Whelan J, 2012, INT J CANCER, V131, pE508, DOI 10.1002/ijc.26426
   Wigerup C, 2016, PHARMACOL THERAPEUT, V164, P152, DOI 10.1016/j.pharmthera.2016.04.009
   Wu ZL, 2020, SCI REP-UK, V10, DOI 10.1038/s41598-020-75573-w
   Xu WN, 2020, FRONT CELL DEV BIOL, V8, DOI 10.3389/fcell.2020.515051
   Yu ZL, 2020, J MATER CHEM B, V8, P6418, DOI 10.1039/d0tb00970a
   Zeng X, 2020, GENE, V744, DOI 10.1016/j.gene.2020.144564
   Zhang L, 2021, OPEN MED-WARSAW, V16, P1083, DOI 10.1515/med-2020-0180
   Zhou CH, 2021, FRONT GENET, V12, DOI 10.3389/fgene.2021.744113
   Zuccato JA, 2022, NEURO-ONCOLOGY, V24, P442, DOI 10.1093/neuonc/noab235
NR 44
TC 2
Z9 2
U1 0
U2 0
PU FRONTIERS MEDIA SA
PI LAUSANNE
PA AVENUE DU TRIBUNAL FEDERAL 34, LAUSANNE, CH-1015, SWITZERLAND
EI 1663-9812
J9 FRONT PHARMACOL
JI Front. Pharmacol.
PD JAN 6
PY 2023
VL 13
AR 1088732
DI 10.3389/fphar.2022.1088732
PG 13
WC Pharmacology & Pharmacy
WE Science Citation Index Expanded (SCI-EXPANDED)
SC Pharmacology & Pharmacy
GA 8E2GD
UT WOS:000918797300001
PM 36686667
OA gold, Green Published
DA 2024-01-03
ER

PT J
AU Li, JC
   Jiang, W
   Shan, WH
   Luo, AY
   Qu, GY
   Zhang, JF
   Luo, XH
   Xia, J
AF Li, Juncheng
   Jiang, Wei
   Shan, Wenhao
   Luo, Aiying
   Qu, Gaoyang
   Zhang, Jiongfeng
   Luo, Xiaohui
   Xia, Jian
TI The synergistic anticancer effect of CBD and DOX in osteosarcoma
SO CLINICAL & TRANSLATIONAL ONCOLOGY
LA English
DT Article
DE Cannabidiol; Doxorubicin; Osteosarcoma; PI3K; AKT; mTOR; MAPK
ID CANNABIDIOL; DOXORUBICIN; MANAGEMENT; APOPTOSIS; CELLS; DRUG
AB BackgroundOsteosarcoma is a malignant tumor that can present with pain in the bones, joints, and local masses. The incidence is highest in adolescents, and the most common sites are the distal femur, proximal tibia and proximal humerus metaphyseal. Doxorubicin is the first-line chemotherapeutic agent for the treatment of osteosarcoma, but it has many side effects. Cannabidiol is a non-psychoactive plant cannabinoid cannabinol (CBD) that has been shown to be effective against osteosarcoma; however, the molecular targets and mechanisms of CBD action in osteosarcoma remain unclear.MethodsCell proliferation, migration, invasion and colony formation were analyzed using two drugs alone or in combination to evaluate their inhibitory effects on the malignant characteristics of OS cells. Apoptosis and the cell cycle were detected by flow cytometry. The synergistic inhibitory effect of doxorubicin/cannabidiol on tumors was also detected in nude mouse xenotransplantation models.ResultsThrough analysis of two osteosarcoma cell lines, MG63 and U2R, it was found that the cannabidiol/doxorubicin combination treatment synergistically inhibited growth, migration and invasion and induced apoptosis, blocking G2 stagnation in OS cells. Further mechanistic exploration suggests that the PI3K-AKT-mTOR pathway and MAPK pathway play an important role in the synergistic inhibitory effect of the two drugs in osteosarcoma. Finally, in vivo experimental results showed that the cannabidiol/doxorubicin combination treatment significantly reduced the number of tumor xenografts compared to cannabidiol alone or doxorubicin alone.ConclusionsOur findings in this study suggest that cannabidiol and doxorubicin have a synergistic anticancer effect on OS cells, and their combined application may be a promising treatment strategy for OS.
C1 [Li, Juncheng; Jiang, Wei; Shan, Wenhao; Luo, Aiying; Qu, Gaoyang; Zhang, Jiongfeng; Luo, Xiaohui; Xia, Jian] Nanchang Univ, Hosp Nanchang 1, Affiliated Hosp 3, Dept Orthoped, Nanchang 330008, Jiangxi, Peoples R China.
   [Li, Juncheng; Jiang, Wei; Qu, Gaoyang; Zhang, Jiongfeng; Luo, Xiaohui; Xia, Jian] Nanchang Univ, Grad Sch, Med Dept, Nanchang 330006, Jiangxi, Peoples R China.
   [Li, Juncheng; Jiang, Wei; Qu, Gaoyang; Zhang, Jiongfeng; Luo, Xiaohui; Xia, Jian] Nanchang Univ, Hosp Nanchang 1, Key Lab Tumor Metastasis & Precis Therapy Jiangxi, Affiliated Hosp 3, Nanchang 330008, Jiangxi, Peoples R China.
C3 Nanchang University; Nanchang University; Nanchang University
RP Xia, J (corresponding author), Nanchang Univ, Hosp Nanchang 1, Affiliated Hosp 3, Dept Orthoped, Nanchang 330008, Jiangxi, Peoples R China.; Xia, J (corresponding author), Nanchang Univ, Grad Sch, Med Dept, Nanchang 330006, Jiangxi, Peoples R China.; Xia, J (corresponding author), Nanchang Univ, Hosp Nanchang 1, Key Lab Tumor Metastasis & Precis Therapy Jiangxi, Affiliated Hosp 3, Nanchang 330008, Jiangxi, Peoples R China.
EM 765291300@qq.com; 954966748@qq.com; 764030113@qq.com; tts69@163.com;
   qgy18391072366@163.com; 15759753365@163.com; luoxiaohui1997@126.com;
   xiajian81@163.com
OI Xia, Jian/0000-0001-6002-7318; Li, Juncheng/0000-0003-1427-1701
CR Bielack SS, 2015, J CLIN ONCOL, V33, P2279, DOI 10.1200/JCO.2014.60.0734
   Cao CS, 2019, DRUG DES DEV THER, V13, P1087, DOI 10.2147/DDDT.S198003
   Joassard OR, 2013, INT J BIOCHEM CELL B, V45, P2444, DOI 10.1016/j.biocel.2013.07.019
   Johnson JR, 2010, J PAIN SYMPTOM MANAG, V39, P167, DOI 10.1016/j.jpainsymman.2009.06.008
   Lamoureux F, 2007, EXPERT REV ANTICANC, V7, P169, DOI 10.1586/14737140.7.2.169
   Li J, 2022, MOL MED REP, V25, DOI 10.3892/mmr.2022.12649
   Longhi A, 2006, CANCER TREAT REV, V32, P423, DOI 10.1016/j.ctrv.2006.05.005
   Lowin T, 2020, CELL DEATH DIS, V11, DOI 10.1038/s41419-020-02892-1
   Mansoori B, 2017, ADV PHARM BULL, V7, P339, DOI 10.15171/apb.2017.041
   Milian L, 2020, PLOS ONE, V15, DOI 10.1371/journal.pone.0228909
   Mirabello L, 2009, CANCER-AM CANCER SOC, V115, P1531, DOI 10.1002/cncr.24121
   Patra PH, 2019, EPILEPSIA, V60, P303, DOI 10.1111/epi.14629
   Philpott HT, 2017, PAIN, V158, P2442, DOI 10.1097/j.pain.0000000000001052
   Raymond AK, 2009, CANCER TREAT RES, V152, P63, DOI 10.1007/978-1-4419-0284-9_4
   Shrivastava A, 2011, MOL CANCER THER, V10, P1161, DOI 10.1158/1535-7163.MCT-10-1100
   Sokolov AM, 2020, HUM MOL GENET, V29, P3003, DOI 10.1093/hmg/ddaa186
   Solinas M, 2013, PLOS ONE, V8, DOI 10.1371/journal.pone.0076918
   Vaccani A, 2005, BRIT J PHARMACOL, V144, P1032, DOI 10.1038/sj.bjp.0706134
   Xu FX, 2022, AM J TRANSL RES, V14, P1188
   Yang CF, 2020, INT J MOL SCI, V21, DOI 10.3390/ijms21196985
   Zuardi AW, 2008, REV BRAS PSIQUIATR, V30, P271, DOI 10.1590/S1516-44462008000300015
NR 21
TC 0
Z9 0
U1 1
U2 2
PU SPRINGER INT PUBL AG
PI CHAM
PA GEWERBESTRASSE 11, CHAM, CH-6330, SWITZERLAND
SN 1699-048X
EI 1699-3055
J9 CLIN TRANSL ONCOL
JI Clin. Transl. Oncol.
PD AUG
PY 2023
VL 25
IS 8
BP 2408
EP 2418
DI 10.1007/s12094-023-03119-3
EA FEB 2023
PG 11
WC Oncology
WE Science Citation Index Expanded (SCI-EXPANDED)
SC Oncology
GA J8XD4
UT WOS:000939780100001
PM 36848028
DA 2024-01-03
ER

PT J
AU Huang, XJ
   Jiwa, H
   Xu, JT
   Zhang, J
   Huang, YR
   Luo, XJ
AF Huang, Xiongjie
   Jiwa, Habu
   Xu, Jingtao
   Zhang, Jun
   Huang, Yanran
   Luo, Xiaoji
TI Genipin Inhibits the Development of Osteosarcoma through PI3K/AKT
   Signaling Pathway
SO CURRENT PHARMACEUTICAL DESIGN
LA English
DT Article
DE Genipin; osteosarcoma; proliferation; migration; apoptosis; PI3K; AKT
   signaling
ID CANCER STATISTICS; CELL-CYCLE; APOPTOSIS; PROLIFERATION; DYSFUNCTION;
   GENIPOSIDE; MECHANISM; PROTEINS
AB Background Osteosarcoma is a highly invasive and early metastatic tumor. At present, the toxic and side effects of chemotherapy affect the quality of life of cancer patients to varying degrees. Genipin is an extract of the natural medicine gardenia with various pharmacological activities. Objective The purpose of this study was to investigate the effect of Genipin on osteosarcoma and its potential mechanism of action. Methods Crystal violet staining, MTT assay and colony formation assay were used to detect the effect of genipin on the proliferation of osteosarcoma. The effects of vitexin on migration and invasion of osteosarcoma were detected by scratch healing assay and transwell assay. Hoechst staining and flow cytometry were used to detect the effect of genipin on apoptosis of osteosarcoma cells. The expression of related proteins was detected by Western blot. An orthotopic tumorigenic animal model was used to verify the effect of genipin on osteosarcoma in vivo. Results The results of crystal violet staining, MTT method and colony formation method proved that genipin significantly inhibited the proliferation of osteosarcoma cells. The results of the scratch healing assay and transwell assay showed that gen significantly inhibited the migration and invasion of osteosarcoma cells. The results of Hoechst staining and flow cytometry showed that genipin significantly promoted the apoptosis of osteosarcoma cells. The results of animal experiments show that genipin has the same anti-tumor effect in vivo. Genipin may inhibit the growth of osteosarcoma through PI3K/AKT signaling. Conclusion Genipin can inhibit the growth of human osteosarcoma cells, and its mechanism may be related to the regulation of PI3K/AKT signaling pathway.
C1 [Huang, Xiongjie; Jiwa, Habu; Xu, Jingtao; Zhang, Jun; Huang, Yanran; Luo, Xiaoji] Chongqing Med Univ, Dept Orthoped, Affiliated Hosp 1, Chongqing 400016, Peoples R China.
C3 Chongqing Medical University
RP Luo, XJ (corresponding author), Chongqing Med Univ, Dept Orthoped, Affiliated Hosp 1, Chongqing 400016, Peoples R China.
EM cy2982@163.com
CR Berhe S, 2018, J PEDIAT SURG CASE R, V28, P13, DOI 10.1016/j.epsc.2017.09.022
   Cao HL, 2010, BIOL PHARM BULL, V33, P1343, DOI 10.1248/bpb.33.1343
   Chen CL, 2021, CANCER LETT, V500, P1, DOI 10.1016/j.canlet.2020.12.024
   Czarnecka AM, 2020, CANCERS, V12, DOI 10.3390/cancers12082130
   Durfee RA, 2016, RHEUMATOL THER, V3, P221, DOI 10.1007/s40744-016-0046-y
   Esmaeili J, 2021, RSC ADV, V11, P10646, DOI 10.1039/d1ra00855b
   Evan GI, 2001, NATURE, V411, P342, DOI 10.1038/35077213
   Gandour-Edwards R, 2004, PROSTATE CANCER P D, V7, P321, DOI 10.1038/sj.pcan.4500749
   Harrison RT, 2015, LARYNGOSCOPE, V125, pE78, DOI 10.1002/lary.24948
   He JP, 2014, ASIAN PAC J CANCER P, V15, P5967, DOI 10.7314/APJCP.2014.15.15.5967
   Kale J, 2018, CELL DEATH DIFFER, V25, P65, DOI 10.1038/cdd.2017.186
   Kessenbrock K, 2010, CELL, V141, P52, DOI 10.1016/j.cell.2010.03.015
   Khasabova IA, 2012, J NEUROSCI, V32, P7091, DOI 10.1523/JNEUROSCI.0403-12.2012
   KIMURA Y, 1982, CHEM PHARM BULL, V30, P4444
   Kuijjer ML, 2014, BMC MED GENOMICS, V7, DOI 10.1186/1755-8794-7-4
   Liu B, 2013, ONCOL LETT, V5, P505, DOI 10.3892/ol.2012.1056
   Liu Q, 2020, J PHYSIOL BIOCHEM, V76, P279, DOI 10.1007/s13105-020-00730-8
   MIYASITA S, 1976, American Journal of Chinese Medicine, V4, P239, DOI 10.1142/S0192415X76000317
   Najafi M, 2019, J CELL BIOCHEM, V120, P2782, DOI 10.1002/jcb.27681
   Parekh HS, 2009, MOL CANCER, V8, DOI 10.1186/1476-4598-8-21
   Pastushenko I, 2019, TRENDS CELL BIOL, V29, P212, DOI 10.1016/j.tcb.2018.12.001
   Peralta-Leal A, 2009, FREE RADICAL BIO MED, V47, P13, DOI 10.1016/j.freeradbiomed.2009.04.008
   Pistritto G, 2016, AGING-US, V8, P603, DOI 10.18632/aging.100934
   Satelli A, 2011, CELL MOL LIFE SCI, V68, P3033, DOI 10.1007/s00018-011-0735-1
   Serrano-Gomez SJ, 2016, MOL CANCER, V15, DOI 10.1186/s12943-016-0502-x
   Shan MQ, 2017, MOLECULES, V22, DOI 10.3390/molecules22101689
   Siegel RL, 2021, CA-CANCER J CLIN, V71, P7, DOI [10.3322/caac.21254, 10.3322/caac.21601, 10.3322/caac.21654, 10.3322/caac.20006, 10.3322/caac.21387, 10.3322/caac.20073, 10.3322/caac.21551, 10.3322/caac.21332]
   Song MQ, 2019, CANCER RES, V79, P1019, DOI 10.1158/0008-5472.CAN-18-2738
   Song QH, 2020, CANCER MANAG RES, V12, P13589, DOI 10.2147/CMAR.S264682
   Strauss SJ, 2018, CURR OPIN ONCOL, V30, P252, DOI 10.1097/CCO.0000000000000456
   Tan HY, 2016, ONCOTARGET, V7, P43792, DOI 10.18632/oncotarget.9696
   Torre LA, 2015, CA-CANCER J CLIN, V65, P87, DOI 10.3322/caac.21262
   TSENG TH, 1995, CANCER LETT, V97, P61, DOI 10.1016/0304-3835(95)03964-X
   Van Opdenbosch N, 2019, IMMUNITY, V50, P1352, DOI 10.1016/j.immuni.2019.05.020
   Wang LP, 2019, EXP THER MED, V17, P2389, DOI 10.3892/etm.2019.7188
   Wang N, 2012, PLOS ONE, V7, DOI 10.1371/journal.pone.0046318
   Wang YF, 2013, CURR CANCER DRUG TAR, V13, P963, DOI 10.2174/15680096113136660102
   Was H, 2022, FRONT PHARMACOL, V13, DOI 10.3389/fphar.2022.750507
   Wu B, 2012, INT J BIOL MACROMOL, V50, P1116, DOI 10.1016/j.ijbiomac.2012.02.023
   Xu ZR, 2020, APPL MICROBIOL BIOT, V104, P575, DOI 10.1007/s00253-019-10257-8
   Zhang CY, 2006, CELL METAB, V3, P417, DOI 10.1016/j.cmet.2006.04.010
   Zhang LL, 2020, PHARMACOL THERAPEUT, V207, DOI 10.1016/j.pharmthera.2019.107452
NR 42
TC 0
Z9 0
U1 9
U2 9
PU BENTHAM SCIENCE PUBL LTD
PI SHARJAH
PA EXECUTIVE STE Y-2, PO BOX 7917, SAIF ZONE, 1200 BR SHARJAH, U ARAB
   EMIRATES
SN 1381-6128
EI 1873-4286
J9 CURR PHARM DESIGN
JI Curr. Pharm. Design
PY 2023
VL 29
IS 16
BP 1300
EP 1310
DI 10.2174/1381612829666230508145533
PG 11
WC Pharmacology & Pharmacy
WE Science Citation Index Expanded (SCI-EXPANDED)
SC Pharmacology & Pharmacy
GA M3TI1
UT WOS:001029441900006
PM 37157220
DA 2024-01-03
ER

PT J
AU Ma, ZP
   Fang, CY
AF Ma, Ziping
   Fang, Chunyang
TI Construction of 5-fluorouracil loaded polydopamine tailored zeolite
   imidazole framework (ZIF-8) as potential treatment for osteosarcoma
   cancer
SO PROCESS BIOCHEMISTRY
LA English
DT Article
DE Apoptosis; Chemodynamic therapy; Osteosarcoma; Polydopamine; Zeolitic
   imidazolate framework; 5-fluorouracil
ID MESOPOROUS SILICA NANOPARTICLES; IN-VITRO CYTOTOXICITY;
   ANTIPROLIFERATIVE ACTIVITY; DRUG; COMPLEXES; DELIVERY; DOXORUBICIN;
   AUTOPHAGY; RELEASE; BREAST
AB The significant adverse effects and chemoresistance accompanying single-agent chemotherapy reduce its ther-apeutic effectiveness. The synergistic treatment of osteosarcoma with chemotherapy and photothermal therapy (PTT) has attracted much interest recently due to the improved therapeutic effectiveness of anticancer drugs. In this research, we engineered a new 5-fluorouracil (5FU) by modifying ZIF-8 nanocomposites with polydopamine (PD) and loading them with the drugs. Here, modifying PD prevented the drug's explosive release, enhanced the nanocomposites' biocompatibility, and rendered it more successful at absorbing near-infrared (NIR) light. Excellent photothermal effects were also seen when the PD/5FU@ZIF-8 NCs were exposed to NIR light and employed as a drug-targeted delivery device. In vitro biological tests showed that PD/5FU@ZIF-8 NCs effectively lowered mitochondrial membrane potentials (MMPs) in 143B cells, resulting in death; the addition of photo -thermal properties improved the anticancer impact and reduced the chemotherapeutic drug dose. In addition, the optimized PD/5FU@ZIF-8 NCs (30 mu g/mL) demonstrated enhanced photothermal transformation capability and aided the killing of tumor cells. These findings definitively demonstrate that PD/5FU@ZIF-8 NCs have an additive impact on chemo-photothermal therapy and remarkable biocompatibility; these results have strong potential for preclinical translation for osteosarcoma and other cancer cells.
C1 [Ma, Ziping; Fang, Chunyang] First Peoples Hosp Wenling, Dept Spine Surg, Wenling 317500, Peoples R China.
   [Fang, Chunyang] 333 Chuanan South Rd,Chengxi St, Wenling 317500, Peoples R China.
RP Fang, CY (corresponding author), 333 Chuanan South Rd,Chengxi St, Wenling 317500, Peoples R China.
EM Chunyang.Fang@hotmail.com
FU Science, Technology & Innovation Funding Authority (STDF) [43017]
FX This work was implemented with the support of Science, Technology &
   Innovation Funding Authority (STDF) with Grant NO: 43017
CR Abdelhamid HN, 2021, CURR MED CHEM, V28, P7023, DOI 10.2174/0929867328666210608143703
   Abu-Tahon MA, 2020, PROCESS BIOCHEM, V95, P1, DOI 10.1016/j.procbio.2020.04.015
   Ai JW, 2017, MAT SCI ENG C-MATER, V76, P1181, DOI 10.1016/j.msec.2017.03.027
   Ai Y, 2019, ACS MED CHEM LETT, V10, P127, DOI 10.1021/acsmedchemlett.8b00539
   Ambekar RS, 2019, BIOMATER SCI-UK, V7, P1776, DOI 10.1039/c8bm01642a
   Anand K, 2021, ACS OMEGA, V6, P265, DOI 10.1021/acsomega.0c04461
   Balaji S, 2020, ORGANOMETALLICS, V39, P1366, DOI 10.1021/acs.organomet.0c00092
   Beird HC, 2022, NAT REV DIS PRIMERS, V8, DOI 10.1038/s41572-022-00409-y
   Chen XR, 2018, ACS APPL MATER INTER, V10, P2328, DOI 10.1021/acsami.7b16522
   Cheng W, 2017, ADV FUNCT MATER, V27, DOI 10.1002/adfm.201704135
   Chung CYS, 2017, CHEM SCI, V8, P1942, DOI 10.1039/c6sc03210a
   Das P, 2020, J PHOTOCH PHOTOBIO B, V212, DOI 10.1016/j.jphotobiol.2020.112028
   Duo YH, 2017, RSC ADV, V7, P39641, DOI 10.1039/c7ra05135b
   Fischer D, 2003, BIOMATERIALS, V24, P1121, DOI 10.1016/S0142-9612(02)00445-3
   Fu X, 2021, CHINESE CHEM LETT, V32, P1559, DOI 10.1016/j.cclet.2020.10.011
   Ghosh S, 2018, TOXICOL REP, V5, P1044, DOI 10.1016/j.toxrep.2018.10.011
   Giriraj K, 2022, APPL ORGANOMET CHEM, V36, DOI 10.1002/aoc.6536
   Grudzinski IP, 2013, J NANOPART RES, V15, DOI 10.1007/s11051-013-1835-7
   Han WD, 2018, SIGNAL TRANSDUCT TAR, V3, DOI 10.1038/s41392-018-0019-4
   Harris MA, 2022, INT J MOL SCI, V23, DOI 10.3390/ijms23073817
   Jiang YT, 2021, ACS APPL MATER INTER, V13, P21653, DOI 10.1021/acsami.1c04608
   Jouybari MH, 2019, COLLOID SURFACE B, V179, P495, DOI 10.1016/j.colsurfb.2019.04.026
   Kalaiarasi G, 2022, INORG CHIM ACTA, V535, DOI 10.1016/j.ica.2022.120863
   Kamatchi TS, 2020, DALTON T, V49, P11385, DOI 10.1039/d0dt01476a
   Kasim MSM, 2018, INORG CHEM FRONT, V5, P585, DOI 10.1039/c7qi00761b
   Li ZJ, 2021, ENERGY, V216, DOI 10.1016/j.energy.2020.119262
   Ling ZQ, 2022, IEEE J BIOMED HEALTH, V26, P5563, DOI 10.1109/JBHI.2022.3196043
   Liu P, 2014, POLYM CHEM-UK, V5, P874, DOI 10.1039/c3py01173a
   Lopes S, 2012, J PHYS CHEM B, V116, P667, DOI 10.1021/jp210088n
   Mohan N, 2018, J ORGANOMET CHEM, V859, P124, DOI 10.1016/j.jorganchem.2018.01.022
   Nair KL, 2011, INT J NANOMED, V6, P1685, DOI 10.2147/IJN.S20165
   Nieto C, 2018, RSC ADV, V8, P36201, DOI 10.1039/c8ra05586f
   Parker JP, 2016, METALLOMICS, V8, P43, DOI 10.1039/c5mt00181a
   Pilliadugula R, 2021, J SCI-ADV MATER DEV, V6, P351, DOI 10.1016/j.jsamd.2021.03.003
   Qin YT, 2019, ACS APPL MATER INTER, V11, P34268, DOI 10.1021/acsami.9b12641
   Subarkhan MKM, 2019, EUR J MED CHEM, V179, P246, DOI 10.1016/j.ejmech.2019.06.061
   Subarkhan MKM, 2016, NEW J CHEM, V40, P9813, DOI 10.1039/c6nj01936f
   Swaminathan S, 2022, ORGANOMETALLICS, DOI 10.1021/acs.organomet.2c00127
   Swaminathan S, 2021, DALTON T, V50, P16311, DOI 10.1039/d1dt02611a
   Taheri M, 2021, CHEM ENG J, V413, DOI 10.1016/j.cej.2020.127511
   Tambe P, 2018, INT J NANOMED, V13, P7669, DOI 10.2147/IJN.S184634
   Vasconcelos IB, 2012, RSC ADV, V2, P9437, DOI 10.1039/c2ra21087h
   Wang YC, 2020, CHEM-EUR J, V26, P15170, DOI 10.1002/chem.202002970
   Wei C, 2021, MOL PHARMACEUT, V18, P1327, DOI 10.1021/acs.molpharmaceut.0c01164
   Wen Y, 2022, CANCER LETT, V547, DOI 10.1016/j.canlet.2022.215887
   Xie HX, 2022, CANCERS, V14, DOI 10.3390/cancers14163935
   Xu XD, 2017, ADV MATER, V29, DOI 10.1002/adma.201700141
   Yan J, 2022, APPL NANOSCI, V12, P1545, DOI 10.1007/s13204-021-02312-6
   Yu SX, 2021, COLLOID SURFACE B, V203, DOI 10.1016/j.colsurfb.2021.111759
   Zeng XW, 2018, ADV SCI, V5, DOI 10.1002/advs.201800510
   Zhang J, 2021, NANOSCALE, V13, P6105, DOI 10.1039/d1nr00179e
   Zhang MZ, 2021, J COLLOID INTERF SCI, V594, P493, DOI 10.1016/j.jcis.2021.03.050
   Zhao YX, 2012, ENERG ENVIRON SCI, V5, P5564, DOI 10.1039/c1ee02734d
   Zhu TY, 2022, FRONT IMMUNOL, V13, DOI 10.3389/fimmu.2022.907550
NR 54
TC 0
Z9 0
U1 7
U2 7
PU ELSEVIER SCI LTD
PI OXFORD
PA THE BOULEVARD, LANGFORD LANE, KIDLINGTON, OXFORD OX5 1GB, OXON, ENGLAND
SN 1359-5113
EI 1873-3298
J9 PROCESS BIOCHEM
JI Process Biochem.
PD NOV
PY 2023
VL 134
BP 9
EP 21
DI 10.1016/j.procbio.2023.09.001
EA SEP 2023
PN 1
PG 13
WC Biochemistry & Molecular Biology; Biotechnology & Applied Microbiology;
   Engineering, Chemical
WE Science Citation Index Expanded (SCI-EXPANDED)
SC Biochemistry & Molecular Biology; Biotechnology & Applied Microbiology;
   Engineering
GA U3JF9
UT WOS:001083788200001
DA 2024-01-03
ER

PT J
AU Feng, JY
   Wang, JW
   Xu, Y
   Lu, F
   Zhang, J
   Han, XX
   Zhang, C
   Wang, GW
AF Feng, Jinyan
   Wang, Jinwu
   Xu, Yao
   Lu, Feng
   Zhang, Jin
   Han, Xiuxin
   Zhang, Chao
   Wang, Guowen
TI Construction and validation of a novel cuproptosis-mitochondrion
   prognostic model related with tumor immunity in osteosarcoma
SO PLOS ONE
LA English
DT Article
ID UP-REGULATION; CELL-DEATH; EXPRESSION; TOMM20; MFN2
AB BackgroundThe purpose of this study was to develop a new prognostic model for osteosarcoma based on cuproptosis-mitochondrion genes. Materials and methodsThe data of osteosarcoma were obtained from TARGET database. By using Cox regression and LASSO regression analysis, a novel risk score was constructed based on cuproptosis-mitochondrion genes. Kaplan-Meier, ROC curve and independent prognostic analyses were performed to validate the risk score in GSE21257 dataset. Then, a predictive nomogram was constructed and further validated by calibration plot, C-index and ROC curve. Based on the risk score, all patients were divided into high-risk and low-risk group. GO and KEGG enrichment, immune correlation and drug sensitivity analyses were performed between groups. Real-time quantitative PCR verified the expression of cuproptosis-mitochondrion prognostic model genes in osteosarcoma. And we explored the function of FDX1 in osteosarcoma by western blotting, CCK8, colony formation assay, wound healing assay and transwell assays. ResultsA total of six cuproptosis-mitochondrion genes (FDX1, COX11, MFN2, TOMM20, NDUFB9 and ATP6V1E1) were identified. A novel risk score and associated prognostic nomogram were constructed with high clinical application value. Strong differences in function enrichment and tumor immune microenvironment were shown between groups. Besides, the correlation of cuproptosis-mitochondrion genes and drug sensitivity were revealed to search for potential therapeutic target. The expression of FDX1, COX11, MFN2, TOMM20 and NDUFB9 at mRNA level was elevated in osteosarcoma cells compared with normal osteoblast hFOB1.19. The mRNA expression level of ATP6V1E1 was decreased in osteosarcoma. Compared with hFOB1.19, western blotting revealed that the expression of FDX1 was significantly elevated in osteosarcoma cells. Functional experiments indicated that FDX1 mainly promoted the migration of osteosarcoma rather than proliferation. ConclusionsWe developed a novel prognostic model of osteosarcoma based on cuproptosis-mitochondrion genes, which provided great guidance in survival prediction and individualized treatment decision making for patients with osteosarcoma.
C1 [Feng, Jinyan; Wang, Jinwu; Xu, Yao; Lu, Feng; Zhang, Jin; Han, Xiuxin; Zhang, Chao; Wang, Guowen] Tianjin Med Univ, Canc Inst & Hosp, Natl Clin Res Ctr Canc, Dept Bone & Soft Tissue Tumors, Tianjin, Peoples R China.
   [Feng, Jinyan; Wang, Jinwu; Xu, Yao; Lu, Feng; Zhang, Jin; Han, Xiuxin; Zhang, Chao; Wang, Guowen] Key Lab Canc Prevent & Therapy, Tianjin, Peoples R China.
   [Feng, Jinyan; Wang, Jinwu; Xu, Yao; Lu, Feng; Zhang, Jin; Han, Xiuxin; Zhang, Chao; Wang, Guowen] Tianjins Clin Res Ctr Canc, Tianjin, Peoples R China.
C3 Tianjin Medical University
RP Zhang, C; Wang, GW (corresponding author), Tianjin Med Univ, Canc Inst & Hosp, Natl Clin Res Ctr Canc, Dept Bone & Soft Tissue Tumors, Tianjin, Peoples R China.; Zhang, C; Wang, GW (corresponding author), Key Lab Canc Prevent & Therapy, Tianjin, Peoples R China.; Zhang, C; Wang, GW (corresponding author), Tianjins Clin Res Ctr Canc, Tianjin, Peoples R China.
EM Zhangchao198409@163.com; wangguowen@tmu.edu.cn
FU National Natural Science Foundation of China [81872184, 81773031]
FX This work was supported by the National Natural Science Foundation of
   China [grant nos. 81872184 and 81773031]. The funders had no role in
   study design, data collection and analysis, decision to publish, or
   preparation of the manuscript.
CR Ahn SY, 2021, IMMUNE NETW, V21, DOI 10.4110/in.2021.21.e30
   Barresi V, 2016, FEBS OPEN BIO, V6, P794, DOI 10.1002/2211-5463.12060
   Bian ZL, 2022, GENES-BASEL, V13, DOI 10.3390/genes13050851
   Bielack SS, 2002, J CLIN ONCOL, V20, P776, DOI 10.1200/JCO.20.3.776
   Bustos RI, 2013, BIOCHEM BIOPH RES CO, V437, P426, DOI 10.1016/j.bbrc.2013.06.095
   Cheng L, 2022, INT IMMUNOPHARMACOL, V111, DOI 10.1016/j.intimp.2022.109169
   Da-Rè C, 2014, J BIOL CHEM, V289, P29235, DOI 10.1074/jbc.M114.602938
   Damron TA, 2007, CLIN ORTHOP RELAT R, P40, DOI 10.1097/BLO.0b013e318059b8c9
   Deng LL, 2022, FRONT MED-LAUSANNE, V9, DOI 10.3389/fmed.2022.855387
   Fan L, 2021, FRONT CELL DEV BIOL, V9, DOI 10.3389/fcell.2021.718624
   Friedman J, 2010, J STAT SOFTW, V33, P1, DOI 10.18637/jss.v033.i01
   Geeleher P, 2014, PLOS ONE, V9, DOI 10.1371/journal.pone.0107468
   Gill J, 2021, NAT REV CLIN ONCOL, V18, P609, DOI 10.1038/s41571-021-00519-8
   Gu JZ, 1996, GENOMICS, V35, P6, DOI 10.1006/geno.1996.0316
   Han QC, 2021, CELL DEATH DISCOV, V7, DOI 10.1038/s41420-021-00780-x
   Hu H, 2023, FRONT ONCOL, V13, DOI 10.3389/fonc.2023.1156455
   Huang W, 2023, FRONT MOL BIOSCI, V10, DOI 10.3389/fmolb.2023.963639
   Jiang YC, 2022, NANOMEDICINE-UK, V17, P303, DOI 10.2217/nnm-2021-0374
   Jung KA, 2017, ANTIOXID REDOX SIGN, V27, P945, DOI 10.1089/ars.2016.6797
   Khouja HI, 2022, SCI REP-UK, V12, DOI 10.1038/s41598-022-11143-6
   Li B, 2016, GENOME BIOL, V17, DOI 10.1186/s13059-016-1028-7
   Li LD, 2015, PLOS ONE, V10, DOI 10.1371/journal.pone.0144441
   Li XJ, 2020, FRONT ONCOL, V10, DOI 10.3389/fonc.2020.567970
   Liang XH, 2021, PHARMACOGEN PERS MED, V14, P695, DOI 10.2147/PGPM.S314860
   Lilienthal I, 2020, INT J MOL SCI, V21, DOI 10.3390/ijms21186885
   Lindsey BA, 2017, RHEUMATOL THER, V4, P25, DOI 10.1007/s40744-016-0050-2
   Liu D, 2023, FRONT GENET, V13, DOI 10.3389/fgene.2022.1082709
   Liu HR, 2022, FRONT ONCOL, V12, DOI 10.3389/fonc.2022.952290
   Liu QY, 2018, MOL IMMUNOL, V103, P115, DOI 10.1016/j.molimm.2018.09.010
   Luetke A, 2014, CANCER TREAT REV, V40, P523, DOI 10.1016/j.ctrv.2013.11.006
   Mai SJ, 2022, FRONT ENDOCRINOL, V13, DOI 10.3389/fendo.2022.829175
   Matarneh SK, 2021, MEAT SCI, V172, DOI 10.1016/j.meatsci.2020.108316
   Matsuoka K, 2020, CELL RES, V30, P885, DOI 10.1038/s41422-020-0370-1
   Meyers PA, 2008, J CLIN ONCOL, V26, P633, DOI 10.1200/JCO.2008.14.0095
   Micaily I, 2023, AM J CLIN PATHOL, DOI 10.1093/ajcp/aqac180
   Miller Benjamin J, 2013, J Bone Joint Surg Am, V95, pe89, DOI 10.2106/JBJS.L.01189
   Mizushima E, 2020, CANCER SCI, V111, P36, DOI 10.1111/cas.14229
   Newman AM, 2015, NAT METHODS, V12, P453, DOI [10.1038/NMETH.3337, 10.1038/nmeth.3337]
   Nishino M, 2017, NAT REV CLIN ONCOL, V14, P655, DOI 10.1038/nrclinonc.2017.88
   Park SH, 2019, BMB REP, V52, P712, DOI 10.5483/BMBRep.2019.52.12.249
   Ping S, 2022, CANCER MED-US, V11, P3529, DOI 10.1002/cam4.4706
   Qi XC, 2022, AM J CANCER RES, V12, P3947
   Rooney MS, 2015, CELL, V160, P48, DOI 10.1016/j.cell.2014.12.033
   Rothlin CV, 2021, NAT REV IMMUNOL, V21, P292, DOI 10.1038/s41577-020-00456-0
   Sarkar J, 2016, MATRIX BIOL, V52-54, P234, DOI 10.1016/j.matbio.2015.11.004
   Shanbhag VC, 2021, BBA-MOL CELL RES, V1868, DOI 10.1016/j.bbamcr.2020.118893
   Shannon P, 2003, GENOME RES, V13, P2498, DOI 10.1101/gr.1239303
   Subramanian A, 2005, P NATL ACAD SCI USA, V102, P15545, DOI 10.1073/pnas.0506580102
   Tang DL, 2022, CELL RES, V32, P417, DOI 10.1038/s41422-022-00653-7
   Tsvetkov P, 2022, SCIENCE, V375, P1254, DOI 10.1126/science.abf0529
   Varhaug KN, 2020, MITOCHONDRION, V50, P58, DOI 10.1016/j.mito.2019.09.003
   Voli F, 2020, CANCER RES, V80, P4129, DOI 10.1158/0008-5472.CAN-20-0471
   Wang DJ, 2022, BMC MED GENOMICS, V15, DOI 10.1186/s12920-022-01261-5
   Wang YQ, 2022, CELL MOL IMMUNOL, V19, P867, DOI 10.1038/s41423-022-00866-1
   Wang YY, 2022, ANN TRANSL MED, V10, DOI 10.21037/atm-22-1095
   Wang Z, 2016, FRONT IMMUNOL, V7, DOI 10.3389/fimmu.2016.00353
   Wise DR, 2011, P NATL ACAD SCI USA, V108, P19611, DOI 10.1073/pnas.1117773108
   Xue Q, 2023, AUTOPHAGY, V19, P2175, DOI 10.1080/15548627.2023.2200554
   Yahiro K, 2020, CANCER IMMUNOL IMMUN, V69, P745, DOI 10.1007/s00262-020-02508-9
   Yan HZ, 2018, ONCOL REP, V39, P1671, DOI 10.3892/or.2018.6252
   Yang MY, 2022, FRONT IMMUNOL, V13, DOI 10.3389/fimmu.2022.919231
   Yao YM, 2023, FRONT GENET, V14, DOI 10.3389/fgene.2023.1071694
   Yin CD, 2021, BIOENGINEERED, V12, P172, DOI 10.1080/21655979.2020.1864096
   Yong L, 2020, J BONE ONCOL, V25, DOI 10.1016/j.jbo.2020.100322
   You MH, 2021, SCI REP-UK, V11, DOI 10.1038/s41598-021-81469-0
   Zhang B, 2020, J ORTHOP SURG RES, V15, DOI 10.1186/s13018-020-1576-0
   Zhang ZY, 2021, FRONT PHARMACOL, V12, DOI 10.3389/fphar.2021.749134
   Zhao Z, 2014, EJSO-EUR J SURG ONC, V40, P1361, DOI 10.1016/j.ejso.2014.04.005
   Zou GP, 2021, J CANCER, V12, P7358, DOI 10.7150/jca.61379
NR 69
TC 0
Z9 0
U1 3
U2 3
PU PUBLIC LIBRARY SCIENCE
PI SAN FRANCISCO
PA 1160 BATTERY STREET, STE 100, SAN FRANCISCO, CA 94111 USA
SN 1932-6203
J9 PLOS ONE
JI PLoS One
PD JUL 5
PY 2023
VL 18
IS 7
AR e0288180
DI 10.1371/journal.pone.0288180
PG 25
WC Multidisciplinary Sciences
WE Science Citation Index Expanded (SCI-EXPANDED)
SC Science & Technology - Other Topics
GA L7XR0
UT WOS:001025358500004
PM 37405988
OA Green Published, gold
DA 2024-01-03
ER

PT J
AU Long, ZY
   Lu, YJ
   Li, MH
   Ji, CL
   Chen, GJ
   Li, J
   Xiang, LB
   Yu, HL
   Wang, Q
   Wang, Z
AF Long, Zuoyao
   Lu, Yajie
   Li, Minghui
   Ji, Chuanlei
   Chen, Guojing
   Li, Jing
   Xiang, Liangbi
   Yu, Hailong
   Wang, Qi
   Wang, Zhen
TI Predicting chemosensitivity based on mini patient-derived xenografts in
   osteosarcoma patients: A retrospective study
SO JOURNAL OF CANCER RESEARCH AND THERAPEUTICS
LA English
DT Article
DE Chemosensitivity; mini-PDX; osteosarcoma; prognosis
ID ANTITUMOR-ACTIVITY; METHOTREXATE; CHEMOTHERAPY; PHARMACOKINETICS;
   COMBINATION; DOXORUBICIN; CISPLATIN; UPDATE; MODELS
[truncated: 1,981,228 more chars]
