# Supplementary material for: A 10-year bibliometric analysis in the field of osteosarcoma treatment from 2014 to 2023
Source: Discov Oncol. 2025 Feb 28;16:255. doi: 10.1007/s12672-025-02007-2 (PMC11871176; doi:10.1007/s12672-025-02007-2)
Supplement: Supplementary file 1 — Additional file1 [file 12672_2025_2007_MOESM1_ESM.zip › original data/download_202393.txt]

FN Clarivate Analytics Web of Science
VR 1.0
PT J
AU Ashique, S
   Faiyazuddin, M
   Afzal, O
   Gowri, S
   Hussain, A
   Mishra, N
   Garg, A
   Maqsood, S
   Akhtar, MS
   Altamimi, ASA
AF Ashique, Sumel
   Faiyazuddin, Md
   Afzal, Obaid
   Gowri, S.
   Hussain, Afzal
   Mishra, Neeraj
   Garg, Ashish
   Maqsood, Shayan
   Akhtar, Mohammad Shabib
   Altamimi, Abdulmalik S. A.
TI Advanced nanoparticles, the hallmark of targeted drug delivery for
   osteosarcoma-an updated review
SO JOURNAL OF DRUG DELIVERY SCIENCE AND TECHNOLOGY
LA English
DT Review
DE Osteosarcoma; Drug delivery; Nanoparticles (NPs); Nanocarriers (NCs);
   Advanced strategies
ID BONE METASTASIS; SALINOMYCIN DELIVERY; EFFICIENT DRUG; CO-DELIVERY;
   BLOOD-FLOW; DOXORUBICIN; CHEMOTHERAPY; LIPOSOMES; NANOCARRIERS; SYSTEM
AB Osteosarcoma could be a sort of threatening tumor that starts in a bone and spreads to adjoining bone cells. Among the different sorts of bone malignancies, osteosarcoma is the foremost common essential Bone cancer (BC). The common medical analysis procedure for fundamental deleterious bone tumors consists of radiotherapy, cryotherapy, and surgery. Due to the need for viable medications, later inquiries about has centered on different elective helpful modalities. The advancement of novel designated ways to deal with treating bone malignant growth and bone recovery is one of the new restorative ideal models made conceivable by nanotechnology-based anticancer treatment. The survey looks at current osteosarcoma treatments, their deficiencies; arising restorative methodologies considering nanocarriers worked with combinatorial carriage frameworks, and their possibilities in osteosarcoma treatment. To conquer the limitations of existing treatments, methodologies, for example, simultaneous conveyance of different medication cargoes to work on the pharmacokinetic drug discharge profile have been additionally tended to. Concerning the extraordinary highlights of cutting-edge nanoparticles (NPs), the survey endeavors to investigate NPs as signs of designated drug conveyance for BC.
C1 [Ashique, Sumel] Pandaveswar Sch Pharm, Dept Pharmaceut, Pandaveswar 713378, W Bengal, India.
   [Faiyazuddin, Md] Al Karim Univ, Sch Pharm, Katihar 854106, Bihar, India.
   [Afzal, Obaid; Altamimi, Abdulmalik S. A.] Prince Sattam Bin Abdulaziz Univ, Coll Pharm, Dept Pharmaceut Chem, Al Kharj 11942, Saudi Arabia.
   [Gowri, S.] Cauvery Coll Women, Postgrad & Res Dept Phys, Tiruchirapalli, Tamil Nadu, India.
   [Hussain, Afzal] King Saud Univ, Coll Pharm, Dept Pharmaceut, Riyadh 11451, Saudi Arabia.
   [Mishra, Neeraj] Amity Univ Madhya Pradesh, Amity Inst Pharm, Gwalior 474005, India.
   [Garg, Ashish] Guru Ramdas Khalsa Inst Sci & Technol Pharm, Dept Pharmaceut, Jabalpur, Madhya Pradesh, India.
   [Maqsood, Shayan] Jamia Hamdard, Sch Pharmaceut Educ & Res, New Delhi 110062, India.
   [Akhtar, Mohammad Shabib] Najran Univ, Coll Pharm, Dept Clin Pharm, Najran, Saudi Arabia.
C3 Prince Sattam Bin Abdulaziz University; King Saud University; Jamia
   Hamdard University; Najran University
RP Ashique, S (corresponding author), Pandaveswar Sch Pharm, Dept Pharmaceut, Pandaveswar 713378, W Bengal, India.; Faiyazuddin, M (corresponding author), Al Karim Univ, Sch Pharm, Katihar 854106, Bihar, India.
EM ashiquesumel007@gmail.com; md.faiyazuddin@gmail.com;
   o.akram@psau.edu.sa; gow.1976@gmail.com; afzal.pharma@gmail.com;
   neerajdops@gmail.com; ashish.garg071010@gmail.com;
   maqsood2017shayan@gmail.com; shabibpharma@gmail.com;
   as.altamimi@psau.edu.sa
RI Afzal, Obaid/AAW-8710-2020; Faiyazuddin, Md/GRS-9676-2022; Hussain,
   Afzal/AAF-6644-2019
OI Afzal, Obaid/0000-0002-4188-5592; Faiyazuddin, Md/0000-0003-3455-8443;
   Hussain, Afzal/0000-0001-8293-172X; Hussain, Dr
   Afzal/0000-0002-6275-5375
CR Abed R, 2010, CANCER TREAT REV, V36, P342, DOI 10.1016/j.ctrv.2010.02.010
   Abedi-Gaballu F, 2018, APPL MATER TODAY, V12, P177, DOI 10.1016/j.apmt.2018.05.002
   Abu Lila AS, 2017, BIOL PHARM BULL, V40, P1, DOI 10.1248/bpb.b16-00624
   Agrahari V, 2018, DRUG DISCOV TODAY, V23, P974, DOI 10.1016/j.drudis.2018.01.047
   Agrahari V, 2017, NANOMEDICINE-UK, V12, P819, DOI 10.2217/nnm-2017-0039
   Ahangar P, 2019, ANN TRANSL MED, V7, DOI 10.21037/atm.2019.04.41
   Ando Kosei, 2013, Cancers (Basel), V5, P591, DOI 10.3390/cancers5020591
   Andrade K, 2017, SCI TRANSL MED, V9, P1, DOI 10.1126/scitranslmed.aai9338
   [Anonymous], 2022, REACT WKLY, DOI [10.1007/s40278-022-29685-1, DOI 10.1007/S40278-022-29685-1]
   Ansari A., 2023, Adv. Cancer Biol.-Metastasis, V7, DOI [10.1016/j.adcanc.2022.100083, DOI 10.1016/J.ADCANC.2022.100083]
   Ashique S, 2022, ADV CANC BIOL METAST, V4, DOI DOI 10.1016/J.ADCANC.2022.100041
   Ashique S., 2022, Adv. Cancer Biol.-Metastasis, V4, P100047, DOI [DOI 10.1016/J.ADCANC.2022.100047, 10.1016/j.adcanc.2022.100047]
   Ashique S, 2023, N-S ARCH PHARMACOL, V396, P2769, DOI 10.1007/s00210-023-02522-5
   Ashique S, 2022, J DRUG DELIV SCI TEC, V77, DOI 10.1016/j.jddst.2022.103876
   Ashique S, 2021, CURR DRUG DELIV, V18, P1400, DOI 10.2174/1567201818666210609161301
   Au KM, 2016, BIOMATERIALS, V82, P178, DOI 10.1016/j.biomaterials.2015.12.018
   Bacci G, 2007, ANN ONCOL, V18, P2037, DOI 10.1093/annonc/mdm382
   Bai SB, 2019, NANOMED-NANOTECHNOL, V21, DOI 10.1016/j.nano.2019.102054
   Basel MT, 2011, ACS NANO, V5, P2162, DOI 10.1021/nn103362n
   Bauss F, 1996, CALCIFIED TISSUE INT, V59, P168, DOI 10.1007/s002239900104
   Bawa R, 2011, CURR DRUG DELIV, V8, P227, DOI 10.2174/156720111795256156
   Boanini E, 2016, LANGMUIR, V32, P188, DOI 10.1021/acs.langmuir.5b03754
   Bulbake U, 2017, PHARMACEUTICS, V9, DOI 10.3390/pharmaceutics9020012
   Cai W, 2019, ADV SCI, V6, DOI 10.1002/advs.201801526
   Caliskan Y, 2019, INT J PHARMACEUT, V557, P97, DOI 10.1016/j.ijpharm.2018.12.041
   Casali PG, 2018, ANN ONCOL, V29, P79, DOI 10.1093/annonc/mdy310
   Castelli M., 2014, J EXP CLIN CANC RES, DOI [10.1186/1756-9966-33-17, DOI 10.1186/1756-9966-33-17]
   Chang Q, 2016, DRUG DELIV, V23, P3629, DOI 10.1080/10717544.2016.1214989
   Chaudhari KR, 2012, J CONTROL RELEASE, V158, P470, DOI 10.1016/j.jconrel.2011.11.020
   Maia ALC, 2018, J DRUG TARGET, V26, P592, DOI 10.1080/1061186X.2017.1401078
   Chen HHW, 2017, ONCOTARGET, V8, P62742, DOI 10.18632/oncotarget.18409
   Chen SH, 2020, J MATER CHEM B, V8, P3789, DOI 10.1039/d0tb00046a
   Chen X, 2017, EJSO-EUR J SURG ONC, V43, P1718, DOI 10.1016/j.ejso.2017.05.022
   Cheng H, 2017, DRUG DISCOV TODAY, V22, P1336, DOI 10.1016/j.drudis.2017.04.021
   Cheng QS, 2013, PLOS ONE, V8, DOI 10.1371/journal.pone.0081947
   Chi YY, 2017, J CONTROL RELEASE, V261, P113, DOI 10.1016/j.jconrel.2017.06.027
   Chin M, 2020, PEDIATR BLOOD CANCER, V67, DOI 10.1002/pbc.28194
   Choi HS, 2007, NAT BIOTECHNOL, V25, P1165, DOI 10.1038/nbt1340
   Chu WJ, 2017, INT J PHARMACEUT, V516, P352, DOI 10.1016/j.ijpharm.2016.11.051
   Coleman R E, 2000, Oncologist, V5, P463, DOI 10.1634/theoncologist.5-6-463
   Croucher PI, 2016, NAT REV CANCER, V16, P373, DOI 10.1038/nrc.2016.44
   Danaei M, 2018, PHARMACEUTICS, V10, DOI 10.3390/pharmaceutics10020057
   Daw NC, 2015, BRIT J CANCER, V112, P278, DOI 10.1038/bjc.2014.585
   de Vlieger JSB, 2019, AAPS J, V21, DOI 10.1208/s12248-019-0329-7
   Decuzzi P, 2006, ANN BIOMED ENG, V34, P633, DOI 10.1007/s10439-005-9072-6
   Decuzzi P, 2005, ANN BIOMED ENG, V33, P179, DOI 10.1007/s10439-005-8976-5
   Decuzzi P, 2008, BIOMATERIALS, V29, P377, DOI 10.1016/j.biomaterials.2007.09.025
   Din FU, 2017, INT J NANOMED, V12, P7291, DOI 10.2147/IJN.S146315
   Drake MT, 2008, MAYO CLIN PROC, V83, P1032, DOI 10.4065/83.9.1032
   Durfee RA, 2016, RHEUMATOL THER, V3, P221, DOI 10.1007/s40744-016-0046-y
   Ekladious I, 2019, NAT REV DRUG DISCOV, V18, P273, DOI 10.1038/s41573-018-0005-0
   Fageria L, 2017, ACS OMEGA, V2, P1489, DOI 10.1021/acsomega.7b00045
   Fang ZH, 2017, BIOMED PHARMACOTHER, V85, P160, DOI 10.1016/j.biopha.2016.11.132
   Farrell Kristen B, 2018, Bone Rep, V9, P47, DOI 10.1016/j.bonr.2018.06.007
   Feng SS, 2019, ACS APPL MATER INTER, V11, P7357, DOI 10.1021/acsami.8b18820
   Ferguson J.L., 2018, AM FAM PHYSICIAN
   Ferreira DD, 2017, NANOMED-NANOTECHNOL, V13, P1693, DOI 10.1016/j.nano.2017.03.005
   Fujisaki J, 1997, BIOL PHARM BULL, V20, P1183
   Futakuchi M, 2016, ADV DRUG DELIVER REV, V99, P206, DOI 10.1016/j.addr.2015.11.017
   Galyfos G, 2016, INDIAN J SURG, V78, P49, DOI 10.1007/s12262-015-1399-0
   Gao X, 2021, BIOMATERIALS, V265, DOI 10.1016/j.biomaterials.2020.120404
   Gdowski AS, 2017, NANOMEDICINE-UK, V12, P2083, DOI 10.2217/nnm-2017-0190
   Geller David S, 2010, Clin Adv Hematol Oncol, V8, P705
   Gentile Francesco, 2008, Journal of Nanobiotechnology, V6, P9, DOI 10.1186/1477-3155-6-9
   Giordano F, 2021, ADV THER-GERMANY, V4, DOI 10.1002/adtp.202100152
   Gonçalves M, 2014, BIOMACROMOLECULES, V15, P492, DOI 10.1021/bm401400r
   Griffin MO, 2011, PHARMACOL RES, V63, P102, DOI 10.1016/j.phrs.2010.10.004
   Gu TT, 2020, NANO RES, V13, P630, DOI 10.1007/s12274-020-2660-9
   Gui KK, 2019, BIOMED PHARMACOTHER, V111, P751, DOI 10.1016/j.biopha.2018.11.118
   Haghiralsadat F, 2017, PHARM RES-DORDR, V34, P2891, DOI 10.1007/s11095-017-2272-6
   Haghiralsadat F, 2017, CHEM BIOL DRUG DES, V90, P368, DOI 10.1111/cbdd.12953
   Haines A., 2016, CANINE OLFACTION SCI, P109, DOI [10.1002/jwmg.21226,2017, DOI 10.1002/JWMG.21226,2017]
   Hao Z, 2016, DRUG DELIV, V23, P874, DOI 10.3109/10717544.2014.920059
   He FP, 2016, MAT SCI ENG C-MATER, V64, P117, DOI 10.1016/j.msec.2016.03.085
   He YF, 2017, J CONTROL RELEASE, V264, P76, DOI 10.1016/j.jconrel.2017.08.024
   Hoang QQ, 2003, NATURE, V425, P977, DOI 10.1038/nature02079
   Hossen S, 2019, J ADV RES, V15, P1, DOI 10.1016/j.jare.2018.06.005
   Hu JJ, 2016, ACTA BIOMATER, V35, P1, DOI 10.1016/j.actbio.2016.02.031
   Hu XL, 2013, MACROMOLECULES, V46, P6243, DOI 10.1021/ma400691j
   Iram S, 2016, SPECTROCHIM ACTA A, V168, P123, DOI 10.1016/j.saa.2016.05.053
   Isoglu IA, 2017, CURR TOP MED CHEM, V17, P1469, DOI 10.2174/1568026616666161222110600
   Italiano A, 2013, ANN ONCOL, V24, P2916, DOI 10.1093/annonc/mdt374
   Jalili NA, 2017, NANOSCALE, V9, P15379, DOI 10.1039/c7nr02327h
   Jiang T, 2014, INT J PHARMACEUT, V475, P547, DOI 10.1016/j.ijpharm.2014.08.067
   Kagiya T, 2015, J CLIN MED, V4, P1741, DOI 10.3390/jcm4091741
   Kansara M, 2014, NAT REV CANCER, V14, P722, DOI 10.1038/nrc3838
   Kasugai S, 2000, J BONE MINER RES, V15, P936, DOI 10.1359/jbmr.2000.15.5.936
   Katsumi H, 2020, CHEM PHARM BULL, V68, P560, DOI 10.1248/cpb.c20-00017
   Ke XZ, 2017, DRUG DELIV, V24, P1680, DOI 10.1080/10717544.2017.1396384
   Kedar U, 2010, NANOMED-NANOTECHNOL, V6, P714, DOI 10.1016/j.nano.2010.05.005
   Kermanizadeh A, 2015, CRIT REV TOXICOL, V45, P837, DOI 10.3109/10408444.2015.1058747
   Kesse S, 2019, PHARMACEUTICS, V11, DOI 10.3390/pharmaceutics11020077
   Khan MA, 2016, J COLLOID INTERF SCI, V471, P48, DOI 10.1016/j.jcis.2016.03.007
   Khan T., 2022, ADV CANC BIOL METAST, DOI [10.1016/j.adcanc.2022, DOI 10.1016/J.ADCANC.2022]
   Kovács D, 2016, SCI REP-UK, V6, DOI 10.1038/srep27902
   Kundu JK, 2010, PHARM RES-DORDR, V27, P999, DOI 10.1007/s11095-010-0096-8
   Lambrinoudaki I, 2006, ANN NY ACAD SCI, V1092, P397, DOI 10.1196/annals.1365.036
   Li CY, 2017, ADV MATER, V29, DOI 10.1002/adma.201605754
   Li L, 2018, NANOMED-NANOTECHNOL, V14, P581, DOI 10.1016/j.nano.2017.11.001
   Li TT, 2019, ACTA BIOMATER, V89, P1, DOI 10.1016/j.actbio.2019.02.031
   Li YS, 2020, DRUG DELIV, V27, P1044, DOI 10.1080/10717544.2020.1785049
   Liang C, 2017, BIOMATERIALS, V147, P68, DOI 10.1016/j.biomaterials.2017.09.015
   Limaye V., 2018, INT J DRUG REGUL AFF, V2, P33, DOI [10.22270/ijdra.v2i4.151, DOI 10.22270/IJDRA.V2I4.151]
   Lipton A, 2006, CLIN CANCER RES, V12, p6209S, DOI 10.1158/1078-0432.CCR-06-1213
   Liu T, 2019, MOL PHARMACEUT, V16, P2872, DOI 10.1021/acs.molpharmaceut.8b01343
   Lobo V, 2010, Pharmacogn Rev, V4, P118, DOI 10.4103/0973-7847.70902
   Low SA, 2014, BIOCONJUGATE CHEM, V25, P2012, DOI 10.1021/bc500392x
   Lu X, 2011, CANCER CELL, V20, P701, DOI 10.1016/j.ccr.2011.11.002
   Lu X, 2009, GENE DEV, V23, P1882, DOI 10.1101/gad.1824809
   Lu Y, 2018, ADV HEALTHC MATER, V7, DOI 10.1002/adhm.201800602
   Luetke A, 2014, CANCER TREAT REV, V40, P523, DOI 10.1016/j.ctrv.2013.11.006
   Ma H., 2012, GOOGLE REFINE, DOI [10.1080/07317131.2012.682016, DOI 10.1080/07317131.2012.682016]
   Ma HC, 2015, ACS APPL MATER INTER, V7, P27040, DOI 10.1021/acsami.5b09112
   Ma HC, 2014, BIOMATERIALS, V35, P8723, DOI 10.1016/j.biomaterials.2014.06.045
   Madaan K, 2014, J PHARM BIOALLIED SC, V6, P139, DOI 10.4103/0975-7406.130965
   Maiti D, 2019, FRONT PHARMACOL, V9, DOI 10.3389/fphar.2018.01401
   Manke A, 2013, BIOMED RES INT, V2013, DOI 10.1155/2013/942916
   Manu Singhai, 2023, CURR NANOSCI, DOI [10.2174/1573413719666230413084140, DOI 10.2174/1573413719666230413084140]
   Maran A, 2016, MATERIALS, V9, DOI 10.3390/ma9070520
   Martínez-Carmona M, 2018, ACTA BIOMATER, V65, P393, DOI 10.1016/j.actbio.2017.11.007
   McCarthy I, 2006, J BONE JOINT SURG AM, V88A, P4, DOI 10.2106/JBJS.F.00890
   Mekhail GM, 2016, NANOMEDICINE-UK, V11, P2251, DOI 10.2217/nnm-2016-0151
   Mendes LP, 2017, MOLECULES, V22, DOI 10.3390/molecules22091401
   Meshkini A, 2017, COLLOID SURFACE B, V158, P319, DOI 10.1016/j.colsurfb.2017.07.006
   Meyers PA, 2014, ADV EXP MED BIOL, V804, P307, DOI 10.1007/978-3-319-04843-7_17
   Miao YY, 2017, BIOMATERIALS, V149, P29, DOI 10.1016/j.biomaterials.2017.09.032
   Miller SC, 2005, J BONE MINER METAB, V23, P103, DOI 10.1007/BF03026333
   Minkenberg R., 2010, PHARM PROGRAMMING, DOI [10.1179/175709310X12845438122791, DOI 10.1179/175709310X12845438122791, 10.1179/175709310x12845438122791]
   Modo M, 2013, CONTRAST MEDIA MOL I, V8, P439, DOI 10.1002/cmmi.1547
   MOGHIMI SM, 1993, J LEUKOCYTE BIOL, V54, P513, DOI 10.1002/jlb.54.6.513
   Mortezaee K, 2020, LIFE SCI, V249, DOI 10.1016/j.lfs.2020.117534
   Morton SW, 2014, ADV HEALTHC MATER, V3, P867, DOI 10.1002/adhm.201300465
   Muff R, 2015, PLOS ONE, V10, DOI 10.1371/journal.pone.0125611
   Murphy CJ, 2006, INORG CHEM, V45, P7544, DOI 10.1021/ic0519382
   Nagayasu A, 1999, ADV DRUG DELIVER REV, V40, P75, DOI 10.1016/S0169-409X(99)00041-1
   NAGAYASU A, 1994, BIOL PHARM BULL, V17, P935
   Netti PA, 1996, MICROVASC RES, V52, P27, DOI 10.1006/mvre.1996.0041
   Ni M., 2015, INT J NANOMED, DOI [10.2147/2FIJN.S78498, DOI 10.2147/2FIJN.S78498]
   Ni MZ, 2015, INT J NANOMED, V10, P2537, DOI 10.2147/IJN.S78498
   Nurgali K, 2018, FRONT PHARMACOL, V9, DOI 10.3389/fphar.2018.00245
   O'Sullivan GJ, 2015, WORLD J RADIOL, V7, P202, DOI 10.4329/wjr.v7.i8.202
   Oliveira RR, 2018, MAT SCI ENG C-MATER, V92, P547, DOI 10.1016/j.msec.2018.07.011
   Pagnucco G, 2004, ANN NY ACAD SCI, V1028, P390, DOI 10.1196/annals.1322.047
   Paris JL, 2018, NANOSCALE, V10, P6402, DOI [10.1039/c8nr00693h, 10.1039/C8NR00693H]
   Park J, 2010, MACROMOLECULES, V43, P2535, DOI 10.1021/ma901369a
   Pérez-Herrero E, 2015, EUR J PHARM BIOPHARM, V93, P52, DOI 10.1016/j.ejpb.2015.03.018
   PERRIN DD, 1965, NATURE, V208, P787, DOI 10.1038/208787a0
   Popescu RC, 2017, MOLECULES, V22, DOI 10.3390/molecules22071080
   Powles T, 2006, BREAST CANCER RES, V8, DOI 10.1186/bcr1384
   Qian CG, 2016, THERANOSTICS, V6, P1053, DOI 10.7150/thno.14843
   Radhakrishnan K, 2014, RSC ADV, V4, P45961, DOI 10.1039/c4ra07815b
   Rahim M, 2014, COLLOID SURFACE B, V117, P473, DOI 10.1016/j.colsurfb.2013.12.008
   Riley RS, 2017, WIRES NANOMED NANOBI, V9, DOI 10.1002/wnan.1449
   Ross MH, 2017, CANCER RES, V77, P6299, DOI 10.1158/0008-5472.CAN-17-1225
   Rotman SG, 2018, J CONTROL RELEASE, V269, P88, DOI 10.1016/j.jconrel.2017.11.009
   Rudnick-Glick S, 2016, J NANOBIOTECHNOL, V14, DOI 10.1186/s12951-016-0233-6
   Ruttala HB, 2018, ARCH PHARM RES, V41, P111, DOI 10.1007/s12272-017-0995-x
   Salerno M, 2010, CURR CANCER DRUG TAR, V10, P649, DOI 10.2174/156800910793605767
   Sánchez-Paradinas S, 2014, J INORG BIOCHEM, V131, P8, DOI 10.1016/j.jinorgbio.2013.10.021
   Saracino R, 2016, CURR DRUG TARGETS, V17, P303, DOI 10.2174/1389450116666150427154706
   Saravanabhavan SS, 2019, MAT SCI ENG C-MATER, V99, P1459, DOI 10.1016/j.msec.2019.02.047
   Seo D, 2008, J PHYS CHEM C, V112, P2469, DOI 10.1021/jp7109498
   Sethi N, 2011, CANCER CELL, V19, P192, DOI 10.1016/j.ccr.2010.12.022
   Sha BY, 2013, J NANOSCI NANOTECHNO, V13, P1208, DOI 10.1166/jnn.2013.6081
   Shahabi S, 2015, ACS APPL MATER INTER, V7, P26880, DOI 10.1021/acsami.5b09483
   Shahbazi MA, 2020, CHEM SOC REV, V49, P1253, DOI 10.1039/c9cs00283a
   Shan HL, 2020, FRONT PHARMACOL, V11, DOI 10.3389/fphar.2020.00573
   Shupp AB, 2018, CANCERS, V10, DOI 10.3390/cancers10060182
   Simpson E, 2018, JAAPA-J AM ACAD PHYS, V31, P15, DOI 10.1097/01.JAA.0000541477.24116.8d
   Sincere NI, 2023, MOLECULES, V28, DOI 10.3390/molecules28104014
   Singh N, 2009, BIOMATERIALS, V30, P3891, DOI 10.1016/j.biomaterials.2009.04.009
   Singh P, 2018, INT J MOL SCI, V19, DOI 10.3390/ijms19071979
   Sisubalan N, 2018, ENVIRON SCI POLLUT R, V25, P10482, DOI 10.1007/s11356-017-0003-5
   Skubitz KM, 2003, CANCER INVEST, V21, P167, DOI 10.1081/CNV-120016412
   Smolkova B, 2017, FOOD CHEM TOXICOL, V109, P780, DOI 10.1016/j.fct.2017.07.020
   Soleymaniha M, 2019, ADV HEALTHC MATER, V8, DOI 10.1002/adhm.201801137
   Son Kyoung Dan, 2017, Biomater Res, V21, P13, DOI 10.1186/s40824-017-0099-1
   Sridhar Radhakrishnan, 2013, Biomatter, V3, DOI 10.4161/biom.24281
   Steckiewicz KP, 2019, J MATER SCI-MATER M, V30, DOI 10.1007/s10856-019-6221-2
   Sun WT, 2019, ACS NANO, V13, P7556, DOI 10.1021/acsnano.9b00097
   Sun WT, 2016, LANGMUIR, V32, P9237, DOI 10.1021/acs.langmuir.6b02228
   Tang ZB, 2018, INT J NANOMED, V13, P2907, DOI 10.2147/IJN.S159388
   Tapeinos C, 2018, ACS OMEGA, V3, P8952, DOI 10.1021/acsomega.8b01060
   Teo PY, 2016, ADV DRUG DELIVER REV, V98, P41, DOI 10.1016/j.addr.2015.10.014
   Tiram G, 2016, ACS NANO, V10, P2028, DOI 10.1021/acsnano.5b06189
   Tiwari Akshay, 2012, J Clin Orthop Trauma, V3, P4, DOI 10.1016/j.jcot.2012.04.004
   Toy R, 2013, ACS NANO, V7, P3118, DOI 10.1021/nn3053439
   Turpin A, 2020, TRANSL ONCOL, V13, P308, DOI 10.1016/j.tranon.2019.10.012
   Vanderburgh J, 2020, ACS NANO, V14, P311, DOI 10.1021/acsnano.9b04571
   Vinay R, 2016, DRUG DELIV, V23, P21, DOI 10.3109/10717544.2014.913325
   Vinogradov SV, 2002, ADV DRUG DELIVER REV, V54, P135, DOI 10.1016/S0169-409X(01)00245-9
   Viterito A., 2018, ENV POLLUTION CLIMAT, DOI [10.4172/2573-458x.1000149, DOI 10.4172/2573-458X.1000149]
   Wagner MJ, 2016, J ONCOL PRACT, V12, P208, DOI 10.1200/JOP.2015.009944
   Wang CP, 2018, NANO LETT, V18, P7045, DOI 10.1021/acs.nanolett.8b03015
   Wang F., 2018, INT J NANOMED, DOI [10.2147/2FIJN.S147747, DOI 10.2147/2FIJN.S147747]
   Wang F, 2014, BIOMATERIALS, V35, P9187, DOI 10.1016/j.biomaterials.2014.07.027
   Wang H, 2016, BIOMATER SCI-UK, V4, P375, DOI 10.1039/c5bm00532a
   Wang KL, 2018, MOL PHARMACEUT, V15, P2764, DOI 10.1021/acs.molpharmaceut.8b00266
   Wang L, 2018, BIOCHEM BIOPH RES CO, V495, P27, DOI 10.1016/j.bbrc.2017.10.054
   Wang MM, 2018, ACS APPL MATER INTER, V10, P41003, DOI 10.1021/acsami.8b07527
   Wang MM, 2015, BIOMATER SCI-UK, V3, P480, DOI 10.1039/c4bm00365a
   Wang MM, 2014, NAT COMMUN, V5, DOI 10.1038/ncomms4053
   Wang YF, 2016, ACS NANO, V10, P9927, DOI 10.1021/acsnano.6b03835
   Wang YT, 2021, SCI CHINA MATER, V64, P474, DOI 10.1007/s40843-020-1405-8
   Wang YT, 2018, BIOMATERIALS, V183, P10, DOI 10.1016/j.biomaterials.2018.08.033
   Wang YT, 2017, BIOMATERIALS, V114, P97, DOI 10.1016/j.biomaterials.2016.11.010
   Welt FGP, 1997, ADV DRUG DELIVER REV, V25, P299, DOI 10.1016/S0169-409X(97)90003-X
   Whelan JS, 2015, ANN ONCOL, V26, P407, DOI 10.1093/annonc/mdu526
   Whelan J, 2012, CLIN SARCOMA RES, V2, DOI 10.1186/2045-3329-2-12
   Wicki A, 2015, J CONTROL RELEASE, V200, P138, DOI 10.1016/j.jconrel.2014.12.030
   Wu VM, 2017, ACS APPL MATER INTER, V9, P25887, DOI 10.1021/acsami.7b08108
   Wu XQ, 2020, FRONT CELL DEV BIOL, V8, DOI 10.3389/fcell.2020.00076
   Xu JQ, 2023, J CONTROL RELEASE, V353, P699, DOI 10.1016/j.jconrel.2022.12.028
   Xu SF, 2013, J MATER CHEM C, V1, P4406, DOI 10.1039/c3tc30496e
   Xue YM, 2020, ACS NANO, V14, P442, DOI 10.1021/acsnano.9b06145
   Yan XX, 2017, J BIOMED MATER RES A, V105, P443, DOI 10.1002/jbm.a.35918
   Yan Y, 2022, BIOACT MATER, V7, P333, DOI 10.1016/j.bioactmat.2021.05.041
   Yan Y, 2019, ACS APPL MATER INTER, V11, P160, DOI 10.1021/acsami.8b15827
   Yang F, 2018, MAT SCI ENG C-MATER, V85, P142, DOI 10.1016/j.msec.2017.12.024
   Yang SC, 2017, BIOMATER SCI-UK, V5, P2169, DOI 10.1039/c7bm00632b
   Yang YM, 2017, WIRES NANOMED NANOBI, V9, DOI 10.1002/wnan.1408
   Yang YS, 2019, NAT COMMUN, V10, DOI 10.1038/s41467-019-10809-6
   Yarbrough DK, 2011, PLOS ONE, V6, DOI 10.1371/journal.pone.0023551
   Ye WL, 2015, SCI REP-UK, V5, DOI 10.1038/srep14614
   Yin Q, 2016, P NATL ACAD SCI USA, V113, pE4601, DOI 10.1073/pnas.1603316113
   Yin XL, 2018, DRUG DELIV, V25, P900, DOI 10.1080/10717544.2018.1458920
   Yokogawa K, 2001, ENDOCRINOLOGY, V142, P1228, DOI 10.1210/en.142.3.1228
   Yu HD, 2010, CHEM COMMUN, V46, P6578, DOI 10.1039/c0cc01348j
   Yu ZC, 2018, EXP THER MED, V15, P1247, DOI 10.3892/etm.2017.5578
   Zeng YZ, 2019, ACTA BIOMATER, V93, P152, DOI 10.1016/j.actbio.2019.01.060
   Zhang Y, 2018, ONCOL LETT, V16, P6228, DOI 10.3892/ol.2018.9434
   Zhao QF, 2017, DRUG DELIV, V24, P94, DOI 10.1080/10717544.2017.1399300
   Zhou ZJ, 2019, BIOMATERIALS, V194, P130, DOI 10.1016/j.biomaterials.2018.12.024
   Zhu JH, 2018, NANOSCALE, V10, P18387, DOI 10.1039/c8nr03899f
NR 234
TC 0
Z9 0
U1 3
U2 3
PU ELSEVIER
PI AMSTERDAM
PA RADARWEG 29, 1043 NX AMSTERDAM, NETHERLANDS
SN 1773-2247
EI 2588-8943
J9 J DRUG DELIV SCI TEC
JI J. Drug Deliv. Sci. Technol.
PD SEP
PY 2023
VL 87
AR 104753
DI 10.1016/j.jddst.2023.104753
EA JUL 2023
PG 19
WC Pharmacology & Pharmacy
WE Science Citation Index Expanded (SCI-EXPANDED)
SC Pharmacology & Pharmacy
GA P2KJ0
UT WOS:001048976400001
DA 2024-01-03
ER

PT J
AU Shang, JX
   Zhou, C
   Jiang, CY
   Huang, XG
   Liu, ZY
   Zhang, HJ
   Zhao, JY
   Liang, WQ
   Zeng, B
AF Shang, Jinxiang
   Zhou, Chao
   Jiang, Chanyi
   Huang, Xiaogang
   Liu, Zunyong
   Zhang, Hengjian
   Zhao, Jiayi
   Liang, Wenqing
   Zeng, Bin
TI Recent developments in nanomaterials for upgrading treatment of
   orthopedics diseases
SO FRONTIERS IN BIOENGINEERING AND BIOTECHNOLOGY
LA English
DT Review
DE nanotechnology; orthopedic; orthopaedic implant; drug delivery;
   nano-diagnostics
ID ARTICULAR-CARTILAGE REPAIR; MECHANICAL-PROPERTIES; IN-VITRO;
   BIODEGRADABLE POLYMERS; OSTEOCHONDRAL TISSUE; SILICA NANOPARTICLES;
   NANOFIBER SCAFFOLD; CARBON NANOTUBES; STAINLESS-STEEL; DRUG-DELIVERY
AB Nanotechnology has changed science in the last three decades. Recent applications of nanotechnology in the disciplines of medicine and biology have enhanced medical diagnostics, manufacturing, and drug delivery. The latest studies have demonstrated this modern technology's potential for developing novel methods of disease detection and treatment, particularly in orthopedics. According to recent developments in bone tissue engineering, implantable substances, diagnostics and treatment, and surface adhesives, nanomedicine has revolutionized orthopedics. Numerous nanomaterials with distinctive chemical, physical, and biological properties have been engineered to generate innovative medication delivery methods for the local, sustained, and targeted delivery of drugs with enhanced therapeutic efficacy and minimal or no toxicity, indicating a very promising strategy for effectively controlling illnesses. Extensive study has been carried out on the applications of nanotechnology, particularly in orthopedics. Nanotechnology can revolutionize orthopedics cure, diagnosis, and research. Drug delivery precision employing nanotechnology using gold and liposome nanoparticles has shown especially encouraging results. Moreover, the delivery of drugs and biologics for osteosarcoma is actively investigated. Different kind of biosensors and nanoparticles has been used in the diagnosis of bone disorders, for example, renal osteodystrophy, Paget's disease, and osteoporosis. The major hurdles to the commercialization of nanotechnology-based composite are eventually examined, thus helping in eliminating the limits in connection to some pre-existing biomaterials for orthopedics, important variables like implant life, quality, cure cost, and pain and relief from pain. The potential for nanotechnology in orthopedics is tremendous, and most of it looks to remain unexplored, but not without challenges. This review aims to highlight the up tp date developments in nanotechnology for boosting the treatment modalities for orthopedic ailments. Moreover, we also highlighted unmet requirements and present barriers to the practical adoption of biomimetic nanotechnology-based orthopedic treatments.
C1 [Shang, Jinxiang] Shaoxing Univ, Affiliated Hosp, Dept Orthoped, Shaoxing, Peoples R China.
   [Zhou, Chao] Zhoushan Guanghua Hosp, Dept Orthoped, Zhoushan, Peoples R China.
   [Jiang, Chanyi] Zhejiang Chinese Med Univ, Zhoushan Hosp Tradit Chinese Med, Dept Pharm, Zhoushan, Peoples R China.
   [Huang, Xiaogang; Liu, Zunyong; Zhang, Hengjian; Zhao, Jiayi; Liang, Wenqing; Zeng, Bin] Zhejiang Chinese Med Univ, Zhoushan Hosp Tradit Chinese Med, Dept Orthoped, Zhoushan, Peoples R China.
C3 Shaoxing University; Zhejiang Chinese Medical University; Zhejiang
   Chinese Medical University
RP Liang, WQ; Zeng, B (corresponding author), Zhejiang Chinese Med Univ, Zhoushan Hosp Tradit Chinese Med, Dept Orthoped, Zhoushan, Peoples R China.
EM liangwq@usx.edu.cn; zb8280@163.com
FU This research work was funded by Public Technology Applied Research
   Projects of Zhejiang Province (LGF22H060023 to WL), Medical and Health
   Research Project of Zhejiang Province (2022KY433 to WL, 2022KY1313 to
   JS), Traditional Chinese Medicine Science and T [2022KY433]; Public
   Technology Applied Research Projects of Zhejiang Province [2022KY1313,
   2022ZB382]; Medical and Health Research Project of Zhejiang Province
   [2022ZB380, 2023007231, 2021FSYYZY45]; Traditional Chinese Medicine
   Science and Technology Projects of Zhejiang Province [2022C31034];
   Research Fund Projects of The Affiliated Hospital of Zhejiang Chinese
   Medicine University [2022C31022, 2023C31019]; Science and Technology
   Project of Zhoushan;  [LGF22H060023]
FX This research work was funded by Public Technology Applied Research
   Projects of Zhejiang Province (LGF22H060023 to WL), Medical and Health
   Research Project of Zhejiang Province (2022KY433 to WL, 2022KY1313 to
   JS), Traditional Chinese Medicine Science and Technology Projects of
   Zhejiang Province (2022ZB382 to WL, 2022ZB380 to JZ, 2023007231 to CJ),
   Research Fund Projects of The Affiliated Hospital of Zhejiang Chinese
   Medicine University (2021FSYYZY45 to WL), Science and Technology Project
   of Zhoushan (2022C31034 to CZ, 2022C31022 to XH, 2023C31019 to HZ).
CR Achterberg VF, 2014, J INVEST DERMATOL, V134, P1862, DOI 10.1038/jid.2014.90
   Amini A, 2019, INT J BIOL MACROMOL, V124, P1256, DOI 10.1016/j.ijbiomac.2018.11.123
   Andreacchio Antonio, 2018, Eur J Orthop Surg Traumatol, V28, P291, DOI 10.1007/s00590-017-2028-3
   Anjum S, 2021, PHARMACEUTICALS-BASE, V14, DOI 10.3390/ph14080707
   Arnold AM, 2022, HEALTH SECUR, V20, P408, DOI 10.1089/hs.2022.0014
   Athanasiou KA, 1998, ARTHROSCOPY, V14, P726, DOI 10.1016/S0749-8063(98)70099-4
   Bai T, 2019, NAT MED, V25, P1566, DOI 10.1038/s41591-019-0601-5
   Balanger M, 2017, CASE REP DENT, V2017, DOI 10.1155/2017/9525893
   Beck EC, 2016, ACTA BIOMATER, V38, P94, DOI 10.1016/j.actbio.2016.04.019
   Beck EC, 2016, ANN BIOMED ENG, V44, P1863, DOI 10.1007/s10439-015-1547-5
   Bellucci D, 2016, J BIOMED MATER RES A, V104, P1030, DOI 10.1002/jbm.a.35619
   Bhanjana G, 2017, J MOL LIQ, V244, P506, DOI 10.1016/j.molliq.2017.09.034
   Bhanjana G, 2017, J IND ENG CHEM, V53, P192, DOI 10.1016/j.jiec.2017.04.025
   Bian D, 2016, ACTA BIOMATER, V41, P351, DOI 10.1016/j.actbio.2016.05.031
   Borse V, 2019, SENSOR ACTUAT B-CHEM, V280, P24, DOI 10.1016/j.snb.2018.10.034
   Cai YZ, 2012, J BIOMED MATER RES A, V100A, P1187, DOI 10.1002/jbm.a.34063
   Carrington JL, 2005, BIOCHEM BIOPH RES CO, V328, P700, DOI 10.1016/j.bbrc.2004.12.041
   Carvalho MR, 2018, DRUG DISCOV TODAY, V23, P711, DOI 10.1016/j.drudis.2018.01.008
   Chang MC, 2021, INT J MOL SCI, V22, DOI 10.3390/ijms22020665
   Chen CL, 2023, APL BIOENG, V7, DOI 10.1063/5.0137026
   Chen JM, 2011, TISSUE ENG PT A, V17, P2037, DOI [10.1089/ten.tea.2010.0492, 10.1089/ten.TEA.2010.0492]
   Chen L, 2021, ACS BIOMATER SCI ENG, V7, P1686, DOI 10.1021/acsbiomaterials.1c00005
   Chen MQ, 2022, FRONT BIOENG BIOTECH, V10, DOI 10.3389/fbioe.2022.878257
   Choi E, 2021, J IND ENG CHEM, V94, P282, DOI 10.1016/j.jiec.2020.11.001
   Choudhary L, 2014, MAT SCI ENG C-MATER, V42, P629, DOI 10.1016/j.msec.2014.06.018
   Costa DO, 2012, ACS APPL MATER INTER, V4, P1490, DOI 10.1021/am201735k
   D'Antimo Corrado, 2017, Eur J Orthop Surg Traumatol, V27, P673, DOI 10.1007/s00590-016-1869-5
   Danisovic L, 2012, EXP BIOL MED, V237, P10, DOI 10.1258/ebm.2011.011229
   Davis R, 2022, INT J ADV MANUF TECH, V120, P1473, DOI 10.1007/s00170-022-08770-8
   Deng YJ, 2023, FRONT BIOENG BIOTECH, V11, DOI 10.3389/fbioe.2023.1191509
   Denry I, 2014, J DENT RES, V93, P1235, DOI 10.1177/0022034514553627
   Dogra V, 2019, SCI TOTAL ENVIRON, V681, P350, DOI 10.1016/j.scitotenv.2019.05.078
   DOSHI J, 1995, J ELECTROSTAT, V35, P151, DOI 10.1016/0304-3886(95)00041-8
   Dutt Y, 2023, J NANOBIOTECHNOL, V21, DOI 10.1186/s12951-023-01909-z
   Eap S, 2012, BIO-MED MATER ENG, V22, P137, DOI 10.3233/BME-2012-0699
   El-Sayyad GS, 2023, RSC ADV, V13, P12438, DOI 10.1039/d3ra01052j
   Estrin Y, 2009, J BIOMED MATER RES A, V90A, P1239, DOI 10.1002/jbm.a.32174
   Famta P, 2020, AAPS PHARMSCITECH, V21, DOI 10.1208/s12249-020-1636-0
   Fang Z, 2021, CHINESE CHEM LETT, V32, P2856, DOI 10.1016/j.cclet.2021.02.024
   Farah S, 2016, ADV DRUG DELIVER REV, V107, P367, DOI 10.1016/j.addr.2016.06.012
   Fleming JE, 2000, ORTHOP CLIN N AM, V31, P357, DOI 10.1016/S0030-5898(05)70156-5
   Garimella R, 2017, J ORTHOP, V14, P30, DOI 10.1016/j.jor.2016.10.026
   Giannoudis PV, 2005, INJURY, V36, P20, DOI 10.1016/j.injury.2005.07.029
   Grenier L, 2020, BIOCONJUGATE CHEM, V31, P2103, DOI 10.1021/acs.bioconjchem.0c00267
   Griessen R, 2016, NAT MATER, V15, P311, DOI [10.1038/NMAT4480, 10.1038/nmat4480]
   Griffin MA, 2004, J CELL SCI, V117, P5855, DOI 10.1242/jcs.01496
   Haagsma JA, 2016, INJURY PREV, V22, P3, DOI 10.1136/injuryprev-2015-041616
   Habibzadeh F, 2022, HELIYON, V8, DOI 10.1016/j.heliyon.2022.e12193
   Hartgerink JD, 2001, SCIENCE, V294, P1684, DOI 10.1126/science.1063187
   Hengsberger S., 2001, European Cells & Materials, V1, P12
   Hennig S, 2015, NANO LETT, V15, P1374, DOI 10.1021/nl504660t
   Hickman TT, 2022, FRONT CELL DEV BIOL, V10, DOI 10.3389/fcell.2022.841831
   Hing KA, 2004, PHILOS T R SOC A, V362, P2821, DOI 10.1098/rsta.2004.1466
   Hoshiba T, 2010, EXPERT OPIN BIOL TH, V10, P1717, DOI 10.1517/14712598.2010.534079
   Huebsch N, 2009, NATURE, V462, P426, DOI 10.1038/nature08601
   Ijeomah Geoffrey, 2016, International Journal of Nano and Biomaterials, V6, P83
   Jambari NN, 2017, METHODS MOL BIOL, V1592, P129, DOI 10.1007/978-1-4939-6925-8_10
   Jenko M, 2018, APPL SURF SCI, V427, P584, DOI 10.1016/j.apsusc.2017.08.007
   Jimenez-Andrade JM, 2010, ANN NY ACAD SCI, V1198, P173, DOI 10.1111/j.1749-6632.2009.05429.x
   Jin P, 2017, ACS APPL MATER INTER, V9, P25128, DOI 10.1021/acsami.7b06404
   Julmi S, 2019, MAT SCI ENG C-MATER, V98, P1073, DOI 10.1016/j.msec.2018.12.125
   Kang C, 2020, NANOMED-NANOTECHNOL, V23, DOI 10.1016/j.nano.2019.102104
   Kaur G, 2017, APPL SURF SCI, V404, P254, DOI 10.1016/j.apsusc.2017.01.284
   Keane TJ, 2012, BIOMATERIALS, V33, P1771, DOI 10.1016/j.biomaterials.2011.10.054
   Kelly MJ, 2016, NANOTECHNOLOGY, V27, DOI 10.1088/0957-4484/27/11/112501
   Kingsak Monchupa, 2022, Biomater Transl, V3, P221, DOI 10.12336/biomatertransl.2022.03.006
   Koch CC, 2003, SCRIPTA MATER, V49, P657, DOI 10.1016/S1359-6462(03)00394-4
   Kolbasi Esma Nur, 2020, Medeni Med J, V35, P23, DOI 10.5222/MMJ.2020.50133
   Kozlowska D, 2009, ADV DRUG DELIVER REV, V61, P1402, DOI 10.1016/j.addr.2009.09.003
   Kumar S, 2020, MAT SCI ENG C-MATER, V106, DOI 10.1016/j.msec.2019.110154
   Kumar S, 2018, PROG ENERG COMBUST, V64, P219, DOI 10.1016/j.pecs.2017.10.005
   Kunrath MF, 2023, MATER TODAY BIO, V18, DOI 10.1016/j.mtbio.2022.100540
   Kurella A, 2005, J BIOMATER APPL, V20, P5, DOI 10.1177/0885328205052974
   LAUSMAA J, 1990, APPL SURF SCI, V44, P133, DOI 10.1016/0169-4332(90)90100-E
   Lee EJ, 2021, TISSUE ENG PART B-RE, V27, P313, DOI [10.1089/ten.teb.2020.0154, 10.1089/ten.TEB.2020.0154]
   Li H, 2003, BIOMATERIALS, V24, P949, DOI 10.1016/S0142-9612(02)00431-3
   Li WJ, 2002, J BIOMED MATER RES, V60, P613, DOI 10.1002/jbm.10167
   Li Y, 2023, INT J NANOMED, V18, P1109, DOI 10.2147/IJN.S397298
   Liang HJ, 2023, SMALL, V19, DOI 10.1002/smll.202207195
   Liang YJ, 2020, ACS APPL MATER INTER, V12, P36938, DOI 10.1021/acsami.0c10458
   Liu J, 2014, PLOS ONE, V9, DOI 10.1371/journal.pone.0111566
   Liu P, 2015, BIOMACROMOLECULES, V16, P3613, DOI 10.1021/acs.biomac.5b01066
   Liu WY, 2014, ACS APPL MATER INTER, V6, P2842, DOI 10.1021/am405418g
   Liu YB, 2018, BIOCHEM J, V475, P3629, DOI 10.1042/BCJ20180675
   Lu Y, 2021, ACS APPL MATER INTER, V13, P24553, DOI 10.1021/acsami.1c07530
   Luo L, 2016, J MECH BEHAV BIOMED, V55, P21, DOI 10.1016/j.jmbbm.2015.10.002
   Ma WJ, 2021, SIGNAL TRANSDUCT TAR, V6, DOI 10.1038/s41392-021-00727-9
   Maeda M, 2006, J APPL PHYS, V99, DOI 10.1063/1.2165127
   Manam NS, 2017, J ALLOY COMPD, V701, P698, DOI 10.1016/j.jallcom.2017.01.196
   Manrique-Moreno M, 2011, BBA-BIOMEMBRANES, V1808, P2656, DOI 10.1016/j.bbamem.2011.07.005
   Marin E, 2020, MAT SCI ENG C-MATER, V117, DOI 10.1016/j.msec.2020.111349
   Martin AR, 2021, ACTA BIOMATER, V126, P170, DOI 10.1016/j.actbio.2021.03.013
   Martins A, 2018, ADV EXP MED BIOL, V1058, P125, DOI 10.1007/978-3-319-76711-6_6
   McMahon RE, 2013, J BIOMED MATER RES B, V101B, P387, DOI 10.1002/jbm.b.32823
   Meyers MA, 2006, PROG MATER SCI, V51, P427, DOI 10.1016/j.pmatsci.2005.08.003
   Middleton JC, 2000, BIOMATERIALS, V21, P2335, DOI 10.1016/S0142-9612(00)00101-0
   Mirzaali MJ, 2022, MATERIALS, V15, DOI 10.3390/ma15155457
   Misra RDK, 2013, ACTA BIOMATER, V9, P6245, DOI 10.1016/j.actbio.2012.12.003
   Mitragotri S, 2009, NAT MATER, V8, P15, DOI [10.1038/NMAT2344, 10.1038/nmat2344]
   Mittal KR, 2022, TRANSL NEUROSCI, V13, P527, DOI 10.1515/tnsci-2022-0258
   Mo XJ, 2023, INT J MOL SCI, V24, DOI 10.3390/ijms24021291
   Mosas KKA, 2022, GELS-BASEL, V8, DOI 10.3390/gels8050323
   Mukkamalla SKR, 2021, INT J MOL SCI, V22, DOI 10.3390/ijms22126208
   Nair LS, 2007, PROG POLYM SCI, V32, P762, DOI 10.1016/j.progpolymsci.2007.05.017
   Nayak S, 2016, J MECH BEHAV BIOMED, V59, P57, DOI 10.1016/j.jmbbm.2015.12.010
   Nehra M, 2019, ENVIRON RES, V169, P229, DOI 10.1016/j.envres.2018.11.013
   Nodzo Scott R, 2015, Am J Orthop (Belle Mead NJ), V44, pE87
   Norizan MN, 2020, RSC ADV, V10, P43704, DOI 10.1039/d0ra09438b
   Pati F, 2015, BIOMATERIALS, V62, P164, DOI 10.1016/j.biomaterials.2015.05.043
   Pati F, 2014, NAT COMMUN, V5, DOI 10.1038/ncomms4935
   Polyzois I, 2012, J APPL TOXICOL, V32, P255, DOI 10.1002/jat.2729
   Puckett SD, 2010, BIOMATERIALS, V31, P706, DOI 10.1016/j.biomaterials.2009.09.081
   Qi HD, 2022, CHINESE CHEM LETT, V33, P1131, DOI 10.1016/j.cclet.2021.09.026
   Qiao K, 2022, J NANOBIOTECHNOL, V20, DOI 10.1186/s12951-022-01342-8
   Que YD, 2022, FRONT PHARMACOL, V13, DOI 10.3389/fphar.2022.993095
   Ramalingam M, 2013, J BIOMATER APPL, V27, P695, DOI 10.1177/0885328211423783
   Ramamoorth M, 2015, J CLIN DIAGN RES, V9, pGE1, DOI 10.7860/JCDR/2015/10443.5394
   Reclaru L, 2001, BIOMATERIALS, V22, P269, DOI 10.1016/S0142-9612(00)00185-X
   Rnjak-Kovacina J, 2011, TISSUE ENG PART B-RE, V17, P365, DOI 10.1089/ten.teb.2011.0235
   Roddy Erika, 2018, Eur J Orthop Surg Traumatol, V28, P351, DOI 10.1007/s00590-017-2063-0
   Sabir MI, 2009, J MATER SCI, V44, P5713, DOI 10.1007/s10853-009-3770-7
   Sato M, 2004, EXPERT REV MED DEVIC, V1, P105, DOI 10.1586/17434440.1.1.105
   Savvidou OD, 2016, ORTHOPEDICS, V39, P280, DOI 10.3928/01477447-20160823-03
   Sawkins MJ, 2013, ACTA BIOMATER, V9, P7865, DOI 10.1016/j.actbio.2013.04.029
   Serra G, 2013, MAT SCI ENG C-MATER, V33, P4197, DOI 10.1016/j.msec.2013.06.012
   Shi JJ, 2013, ARTHROSCOPY, V29, P2001, DOI 10.1016/j.arthro.2013.09.076
   Singh K., 2012, EARLY DETECTION TECH
   Smith LA, 2008, SOFT MATTER, V4, P2144, DOI 10.1039/b807088c
   Smith WR, 2018, BMC MUSCULOSKEL DIS, V19, DOI 10.1186/s12891-018-1990-1
   Sobieraj MC, 2009, J MECH BEHAV BIOMED, V2, P433, DOI 10.1016/j.jmbbm.2008.12.006
   Sullivan MP, 2014, BONE JOINT J, V96B, P569, DOI 10.1302/0301-620X.96B5.33606
   Surender EM, 2016, CHEM-US, V1, P438, DOI 10.1016/j.chempr.2016.08.011
   Szczesny G, 2022, MATERIALS, V15, DOI 10.3390/ma15103622
   Tang Q, 2021, BIOMATERIALS, V268, DOI 10.1016/j.biomaterials.2020.120605
   Tao SC, 2017, THERANOSTICS, V7, P180, DOI 10.7150/thno.17133
   Taylor DA, 2018, ACTA BIOMATER, V74, P74, DOI 10.1016/j.actbio.2018.04.044
   Tran PA, 2010, INT J NANOMED, V5, P351
   Tran PA, 2009, J MATER CHEM, V19, P2653, DOI 10.1039/b814334j
   Udomluck N, 2020, INT J MOL SCI, V21, DOI 10.3390/ijms21010099
   Urich J, 2020, NANOMATERIALS-BASEL, V10, DOI 10.3390/nano10061238
   Vasita R, 2006, INT J NANOMED, V1, P15, DOI 10.2147/nano.2006.1.1.15
   Wadell C, 2014, ACS NANO, V8, P11925, DOI 10.1021/nn505804f
   Wang SW, 2018, INT J NANOMED, V13, P617, DOI 10.2147/IJN.S142797
   Waterman J, 2011, MATER SCI ENG B-ADV, V176, P1756, DOI 10.1016/j.mseb.2011.06.021
   Wawrzyniak A, 2022, ANIMALS-BASEL, V12, DOI 10.3390/ani12151946
   Webster TJ, 2000, BIOMATERIALS, V21, P1803, DOI 10.1016/S0142-9612(00)00075-2
   Webster TJ, 2004, BIOMATERIALS, V25, P4731, DOI 10.1016/j.biomaterials.2003.12.002
   Weissleder R, 1999, RADIOLOGY, V212, P609, DOI 10.1148/radiology.212.3.r99se18609
   Wen JY, 2023, NANOMATERIALS-BASEL, V13, DOI 10.3390/nano13040692
   Wen J, 2023, MATER TODAY BIO, V19, DOI 10.1016/j.mtbio.2023.100597
   Wu JJ, 2022, CHINESE CHEM LETT, V33, P4437, DOI 10.1016/j.cclet.2021.12.080
   Wu RQ, 2020, INT J NANOMED, V15, P6563, DOI 10.2147/IJN.S259028
   Xu SP, 2011, ACS APPL MATER INTER, V3, P1865, DOI 10.1021/am200052a
   Xu T, 2015, ADV HEALTHC MATER, V4, P2238, DOI 10.1002/adhm.201500345
   Xue NN, 2022, PHARMACEUTICALS-BASE, V15, DOI 10.3390/ph15070879
   Yan H, 2016, P NATL ACAD SCI USA, V113, pE6199, DOI 10.1073/pnas.1608245113
   Yang F, 2023, MOL MED REP, V28, DOI 10.3892/mmr.2023.13017
   Yoshimoto H, 2003, BIOMATERIALS, V24, P2077, DOI 10.1016/S0142-9612(02)00635-X
   Young JK, 2012, ANN BIOMED ENG, V40, P438, DOI 10.1007/s10439-011-0472-5
   Zerrillo L, 2021, PHARMACEUTICS, V13, DOI 10.3390/pharmaceutics13020235
   Zhang DL, 2004, PROG MATER SCI, V49, P537, DOI 10.1016/S0079-6425(03)00034-3
   Zhang J, 2013, NANOSCALE RES LETT, V8, DOI 10.1186/1556-276X-8-261
   Zhang K, 2020, CHEM-EUR J, V26, P10564, DOI 10.1002/chem.202001372
   Zhang LJ, 2009, NANO TODAY, V4, P66, DOI 10.1016/j.nantod.2008.10.014
   Zhang WX, 2016, TISSUE ENG PART B-RE, V22, P193, DOI [10.1089/ten.teb.2015.0290, 10.1089/ten.TEB.2015.0290]
   Zhang XY, 2020, J MATER CHEM B, V8, P8884, DOI 10.1039/d0tb01686a
   Zhao R, 2021, MOLECULES, V26, DOI 10.3390/molecules26103007
   Zhao WW, 2021, NANOSCALE, V13, P6394, DOI 10.1039/d0nr08887k
   Zhao YH, 2006, ADV MATER, V18, P2280, DOI 10.1002/adma.200600310
   Zhao YJ, 2020, AGING-US, V12, P22527, DOI 10.18632/aging.103656
   Zhou F, 2020, ACS APPL MATER INTER, V12, P2009, DOI 10.1021/acsami.9b16327
   Zhou H, 2011, ACTA BIOMATER, V7, P2769, DOI 10.1016/j.actbio.2011.03.019
   Zlotnik S, 2019, J MATER CHEM B, V7, P2177, DOI 10.1039/c8tb02777c
NR 173
TC 1
Z9 1
U1 15
U2 15
PU FRONTIERS MEDIA SA
PI LAUSANNE
PA AVENUE DU TRIBUNAL FEDERAL 34, LAUSANNE, CH-1015, SWITZERLAND
SN 2296-4185
J9 FRONT BIOENG BIOTECH
JI Front. Bioeng. Biotechnol.
PD AUG 9
PY 2023
VL 11
AR 1221365
DI 10.3389/fbioe.2023.1221365
PG 19
WC Biotechnology & Applied Microbiology; Multidisciplinary Sciences
WE Science Citation Index Expanded (SCI-EXPANDED)
SC Biotechnology & Applied Microbiology; Science & Technology - Other
   Topics
GA P7ZF6
UT WOS:001052810400001
PM 37621999
OA gold, Green Published
DA 2024-01-03
ER

PT J
AU Tan, LY
   Wang, YT
   Hu, X
   Du, GF
   Tang, XD
   Min, L
AF Tan, Linyun
   Wang, Yitian
   Hu, Xin
   Du, Guifeng
   Tang, Xiaodi
   Min, Li
TI Advances of Osteosarcoma Models for Drug Discovery and Precision
   Medicine
SO BIOMOLECULES
LA English
DT Review
DE osteosarcoma models; cell lines; 3D culture technology; mice models;
   canine models; drug discovery
ID 3-DIMENSIONAL CELL-CULTURE; TUMOR-MODELS; STEM-CELLS; 3D; CANCER;
   SCAFFOLDS; XENOGRAFT; SYSTEM; TRIAL; LINES
AB The management of osteosarcoma (OS) patients presents a significant clinical challenge. Despite progress in conventional and targeted therapies, the survival rate of OS patients remains limited largely due to therapy resistance and the high metastatic potential of the disease. OS models that accurately reflect the fundamental characteristics are vital to the innovation and validation of effective therapies. This review provides an insight into the advances and challenges in OS drug development, focusing on various preclinical models, including cell lines, 3D culture models, murine models, and canine models. The relevance, strengths, and limitations of each model in OS research are explored. In particular, we highlight a range of potential therapeutics identified through these models. These instances of successful drug development represent promising pathways for personalized OS treatment.
C1 [Tan, Linyun; Wang, Yitian; Hu, Xin; Du, Guifeng; Tang, Xiaodi; Min, Li] Sichuan Univ, West China Hosp, Dept Orthoped Surg, Chengdu 610064, Peoples R China.
   [Tan, Linyun; Wang, Yitian; Hu, Xin; Du, Guifeng; Tang, Xiaodi; Min, Li] Sichuan Univ, West China Hosp, Dept Model Worker & Innovat Craftsman, Chengdu 610064, Peoples R China.
   [Tan, Linyun; Wang, Yitian; Hu, Xin; Du, Guifeng; Tang, Xiaodi; Min, Li] Sichuan Univ, West China Hosp, Orthoped Res Inst, Chengdu 610064, Peoples R China.
C3 Sichuan University; Sichuan University; Sichuan University
RP Min, L (corresponding author), Sichuan Univ, West China Hosp, Dept Orthoped Surg, Chengdu 610064, Peoples R China.; Min, L (corresponding author), Sichuan Univ, West China Hosp, Dept Model Worker & Innovat Craftsman, Chengdu 610064, Peoples R China.; Min, L (corresponding author), Sichuan Univ, West China Hosp, Orthoped Res Inst, Chengdu 610064, Peoples R China.
EM tanlinyun@stu.scu.edu.cn; wangytbone1991@163.com; huxin@stu.scu.edu.cn;
   duguifeng@stu.scu.edu.cn; tangxd@stu.scu.edu.cn; minli1204@scu.edu.cn
FU Sichuan Science and Technology Agency [2022NSFSC0845]
FX This work was supported by the Sichuan Science and Technology Agency,
   grant number 2022NSFSC0845.
CR Arai K, 2013, PROTEOMICS, V13, P2351, DOI 10.1002/pmic.201300053
   Banerjee D, 2022, BIOMATERIALS, V291, DOI 10.1016/j.biomaterials.2022.121881
   Baudino Troy A, 2015, Curr Drug Discov Technol, V12, P3
   Beck J, 2022, VET PATHOL, V59, P399, DOI 10.1177/03009858221083038
   Becker M, 2022, ANIMALS-BASEL, V12, DOI 10.3390/ani12131728
   Bielack SS, 2002, J CLIN ONCOL, V20, P776, DOI 10.1200/JCO.20.3.776
   Breslin S, 2013, DRUG DISCOV TODAY, V18, P240, DOI 10.1016/j.drudis.2012.10.003
   Bruheim S, 2004, PATHOL ONCOL RES, V10, P133, DOI 10.1007/BF03033741
   BUDACH V, 1989, STRAHLENTHER ONKOL, V165, P513
   Capes-Davis A, 2010, INT J CANCER, V127, P1, DOI 10.1002/ijc.25242
   Carletti E, 2011, METHODS MOL BIOL, V695, P17, DOI 10.1007/978-1-60761-984-0_2
   Ruiz MC, 2019, CANCER CHEMOTH PHARM, V83, P681, DOI 10.1007/s00280-019-03773-x
   Chirio D, 2022, PHARMACEUTICS, V14, DOI 10.3390/pharmaceutics14071362
   Chow T, 2021, TISSUE ENG PART B-RE, V27, P514, DOI [10.1089/ten.TEB.2020.0254, 10.1089/ten.teb.2020.0254]
   Cortini M, 2023, CANCERS, V15, DOI 10.3390/cancers15041221
   Costa EC, 2018, BIOTECHNOL J, V13, DOI 10.1002/biot.201700417
   Cruz-Ramos M, 2020, J CANCER RES CLIN, V146, P1693, DOI 10.1007/s00432-020-03220-y
   De Luca A, 2018, J EXP CLIN CANC RES, V37, DOI 10.1186/s13046-017-0663-5
   DeRosa MC, 2010, NAT NANOTECHNOL, V5, P91, DOI 10.1038/nnano.2010.2
   Díaz ECG, 2022, ADV HEALTHC MATER, V11, DOI 10.1002/adhm.202200768
   Durinikova E, 2021, J EXP CLIN CANC RES, V40, DOI 10.1186/s13046-021-01981-z
   Duval K, 2017, PHYSIOLOGY, V32, P266, DOI 10.1152/physiol.00036.2016
   Edmondson R, 2014, ASSAY DRUG DEV TECHN, V12, P207, DOI 10.1089/adt.2014.573
   Elie J, 2020, J ENZYM INHIB MED CH, V35, P1840, DOI 10.1080/14756366.2020.1825408
   Fan TMM, 2020, FRONT ONCOL, V10, DOI 10.3389/fonc.2020.00013
   Ferreira LP, 2018, BIOMATERIALS, V185, P155, DOI 10.1016/j.biomaterials.2018.09.007
   Ferrena A, 2023, bioRxiv, DOI [10.1101/2023.05.09.540053, 10.1101/2023.05.09.540053, DOI 10.1101/2023.05.09.540053]
   Fitzgerald KA, 2015, J CONTROL RELEASE, V215, P39, DOI 10.1016/j.jconrel.2015.07.020
   Franceschini N, 2021, INT J MOL SCI, V22, DOI 10.3390/ijms22126273
   Freeman FE, 2022, ADV HEALTHC MATER, V11, DOI 10.1002/adhm.202101296
   Gao H, 2015, NAT MED, V21, P1318, DOI 10.1038/nm.3954
   Gill J, 2021, NAT REV CLIN ONCOL, V18, P609, DOI 10.1038/s41571-021-00519-8
   Gill J, 2020, PEDIATR BLOOD CANCER, V67, DOI 10.1002/pbc.28606
   Gillet JP, 2013, JNCI-J NATL CANCER I, V105, P452, DOI 10.1093/jnci/djt007
   Gillet JP, 2011, P NATL ACAD SCI USA, V108, P18708, DOI 10.1073/pnas.1111840108
   Guan XY, 2022, FRONT BIOENG BIOTECH, V10, DOI 10.3389/fbioe.2022.1021966
   Hanahan D, 2011, CELL, V144, P646, DOI 10.1016/j.cell.2011.02.013
   Harris MA, 2022, INT J MOL SCI, V23, DOI 10.3390/ijms23073817
   He AN, 2020, MED ONCOL, V37, DOI 10.1007/s12032-020-01429-y
   He JC, 2022, RESEARCH-CHINA, V2022, DOI 10.34133/2022/9809763
   Higuchi T, 2022, FRONT ONCOL, V12, DOI 10.3389/fonc.2022.957844
   Higuchi T, 2021, ANTICANCER RES, V41, P5865, DOI 10.21873/anticanres.15406
   Hong KJ, 2018, CLIN EXP VACCINE RES, V7, P145, DOI 10.7774/cevr.2018.7.2.145
   Hsiao AY, 2012, BIOTECHNOL BIOENG, V109, P1293, DOI 10.1002/bit.24399
   Isakoff MS, 2019, PEDIATR BLOOD CANCER, V66, DOI 10.1002/pbc.27524
   Jeon MJ, 2022, ENDOCRINOL METAB, V37, P830, DOI 10.3803/EnM.2022.1636
   Kager L, 2003, J CLIN ONCOL, V21, P2011, DOI 10.1200/JCO.2003.08.132
   Kopp LM, 2019, EUR J CANCER, V121, P177, DOI 10.1016/j.ejca.2019.08.015
   Kretzschmar K, 2016, DEV CELL, V38, P590, DOI 10.1016/j.devcel.2016.08.014
   Li J, 2016, ONCOTARGET, V7, P44763, DOI 10.18632/oncotarget.8206
   Li M, 2021, ACTA BIOMATER, V121, P682, DOI 10.1016/j.actbio.2020.11.019
   Liao NN, 2021, PLOS ONE, V16, DOI 10.1371/journal.pone.0249894
   Lin YX, 2022, BIOACT MATER, V18, P459, DOI 10.1016/j.bioactmat.2022.03.029
   Liu X, 2018, CELL TRANSPLANT, V27, P1269, DOI 10.1177/0963689718782452
   Lombaert I, 2017, STEM CELLS, V35, P97, DOI 10.1002/stem.2455
   Ma K, 2020, CHEM-BIOL INTERACT, V331, DOI 10.1016/j.cbi.2020.109275
   Magré L, 2023, J IMMUNOTHER CANCER, V11, DOI 10.1136/jitc-2022-006290
   Marshall SK, 2022, NANOMATERIALS-BASEL, V12, DOI 10.3390/nano12193517
   Meltzer PS, 2021, NEW ENGL J MED, V385, P2066, DOI 10.1056/NEJMra2103423
   Meyers PA, 2005, J CLIN ONCOL, V23, P2004, DOI 10.1200/JCO.2005.06.031
   Mitxelena-Iribarren O, 2023, BIOTECHNOL J, V18, DOI 10.1002/biot.202300004
   Mohseny AB, 2011, LAB INVEST, V91, P1195, DOI 10.1038/labinvest.2011.72
   Monteiro CF, 2021, ACTA BIOMATER, V134, P204, DOI 10.1016/j.actbio.2021.07.034
   Monteiro MV, 2020, BIOMATER SCI-UK, V8, P1855, DOI 10.1039/c9bm02075f
   Mutsaers AJ, 2014, BONE, V62, P56, DOI 10.1016/j.bone.2014.02.003
   Negrini NC, 2022, CANCERS, V14, DOI 10.3390/cancers14082003
   Nelson CM, 2006, ANNU REV CELL DEV BI, V22, P287, DOI 10.1146/annurev.cellbio.22.010305.104315
   Neto AI, 2015, BIOMATER SCI-UK, V3, P581, DOI 10.1039/c4bm00411f
   Niu YM, 2023, J FUNCT BIOMATER, V14, DOI 10.3390/jfb14040212
   Nunes AS, 2019, BIOTECHNOL BIOENG, V116, P206, DOI 10.1002/bit.26845
   Ohya S, 2021, CANCER SCI, V112, P3769, DOI 10.1111/cas.15046
   Ottaviano L, 2010, GENE CHROMOSOME CANC, V49, P40, DOI 10.1002/gcc.20717
   Ozturk S, 2020, BIOTECHNOL BIOENG, V117, P2527, DOI 10.1002/bit.27381
   Panez-Toro I, 2023, CURR OSTEOPOROS REP, V21, P330, DOI 10.1007/s11914-023-00803-9
   Pang L, 2019, ANAL CHEM, V91, P8318, DOI 10.1021/acs.analchem.9b01084
   Pavlou M, 2019, ACTA BIOMATER, V96, P247, DOI 10.1016/j.actbio.2019.07.011
   Pellegrini E, 2022, POLYMERS-BASEL, V14, DOI 10.3390/polym14194070
   Pierrevelcin M, 2022, ADV HEALTHC MATER, V11, DOI 10.1002/adhm.202200195
   Rebecca VW, 2020, NAT COMMUN, V11, DOI 10.1038/s41467-020-15546-9
   Regan DP, 2022, CLIN CANCER RES, V28, P662, DOI 10.1158/1078-0432.CCR-21-2105
   Roy M, 2023, PHARMACEUTICS, V15, DOI 10.3390/pharmaceutics15030806
   RYGAARD J, 1969, Acta Pathologica et Microbiologica Scandinavica, V77, P758
   Sampson VB, 2013, EXPERT OPIN DRUG DIS, V8, P1181, DOI 10.1517/17460441.2013.817988
   Shoieb AM, 1998, IN VIVO, V12, P463
   Thanindratarn P, 2020, J ORTHOP RES, V38, P902, DOI 10.1002/jor.24528
   THRALL DE, 1990, INT J RADIAT ONCOL, V18, P1351, DOI 10.1016/0360-3016(90)90308-7
   Tornes AJK, 2022, FRONT MED-LAUSANNE, V9, DOI 10.3389/fmed.2022.1058863
   Tornín J, 2023, REDOX BIOL, V62, DOI 10.1016/j.redox.2023.102685
   Trojani C, 2005, BIOMATERIALS, V26, P5509, DOI 10.1016/j.biomaterials.2005.02.001
   Turco MY, 2017, NAT CELL BIOL, V19, P568, DOI 10.1038/ncb3516
   Turnbull G, 2018, BIOACT MATER, V3, P278, DOI 10.1016/j.bioactmat.2017.10.001
   Urlic I, 2023, CURR ISSUES MOL BIOL, V45, P4344, DOI 10.3390/cimb45050276
   VanCleave Ashley, 2020, Oncotarget, V11, P2597, DOI 10.18632/oncotarget.27611
   Wang G, 2022, ACTA PHARM SIN B, V12, P2268, DOI 10.1016/j.apsb.2021.12.024
   Wang JC, 2021, ANN NY ACAD SCI, V1490, P90, DOI 10.1111/nyas.14578
   Wang ML, 2022, MATER TODAY BIO, V15, DOI 10.1016/j.mtbio.2022.100295
   Weinstein JN, 1997, SCIENCE, V275, P343, DOI 10.1126/science.275.5298.343
   Withrow SJ, 2010, ILAR J, V51, P208, DOI 10.1093/ilar.51.3.208
   Witta S, 2023, PHARMACOL RES PERSPE, V11, DOI 10.1002/prp2.1052
   Yan HHN, 2023, CELL STEM CELL, V30, P917, DOI 10.1016/j.stem.2023.05.012
   Yang YT, 2022, INT J MOL SCI, V23, DOI 10.3390/ijms23169345
   Zeng J, 2023, FRONT CELL DEV BIOL, V11, DOI 10.3389/fcell.2023.1123065
   Zheng BX, 2018, J HEMATOL ONCOL, V11, DOI 10.1186/s13045-018-0560-1
NR 103
TC 0
Z9 0
U1 6
U2 6
PU MDPI
PI BASEL
PA ST ALBAN-ANLAGE 66, CH-4052 BASEL, SWITZERLAND
EI 2218-273X
J9 BIOMOLECULES
JI Biomolecules
PD SEP
PY 2023
VL 13
IS 9
AR 1362
DI 10.3390/biom13091362
PG 18
WC Biochemistry & Molecular Biology
WE Science Citation Index Expanded (SCI-EXPANDED)
SC Biochemistry & Molecular Biology
GA S5EI0
UT WOS:001071392900001
PM 37759763
OA Green Published, gold
DA 2024-01-03
ER

PT J
AU Wang, D
   Peng, Y
   Li, YZ
   Kpegah, JKSK
   Chen, SJ
AF Wang, Dong
   Peng, Yi
   Li, Yuezhan
   Kpegah, Julius K. S. K.
   Chen, Shijie
TI Multifunctional inorganic biomaterials: New weapons targeting
   osteosarcoma
SO FRONTIERS IN MOLECULAR BIOSCIENCES
LA English
DT Review
DE osteosarcoma; material; black phosphorus; magnesium; zinc; copper;
   silver
ID MESENCHYMAL STEM-CELLS; BLACK PHOSPHORUS; SILVER NANOPARTICLES;
   PULMONARY METASTASES; COMPOSITE SCAFFOLDS; CONTROLLED DELIVERY;
   DRUG-DELIVERY; BONE HEALTH; IN-VITRO; CANCER
AB Osteosarcoma is the malignant tumor with the highest incidence rate among primary bone tumors and with a high mortality rate. The anti-osteosarcoma materials are the cross field between material science and medicine, having a wide range of application prospects. Among them, biological materials, such as compounds from black phosphorous, magnesium, zinc, copper, silver, etc., becoming highly valued in the biological materials field as well as in orthopedics due to their good biocompatibility, similar mechanical properties with biological bones, good biodegradation effect, and active antibacterial and anti-tumor effects. This article gives a comprehensive review of the research progress of anti-osteosarcoma biomaterials.
C1 [Wang, Dong; Peng, Yi; Li, Yuezhan; Chen, Shijie] Cent South Univ, Xiangya Hosp 3, Dept Spine Surg, Changsha, Hunan, Peoples R China.
   [Li, Yuezhan] Univ Galway, Regenerat Med Inst Remed, Coll Med, Sch Med, Galway, Ireland.
   [Kpegah, Julius K. S. K.] Cent South Univ, Xiangya Sch Med, Changsha, Hunan, Peoples R China.
   [Chen, Shijie] East China Normal Univ, Inst Biomed Sci, Sch Life Sci, Shanghai Key Lab Regulatory Biol, Shanghai, Peoples R China.
C3 Central South University; Ollscoil na Gaillimhe-University of Galway;
   Central South University; East China Normal University
RP Chen, SJ (corresponding author), Cent South Univ, Xiangya Hosp 3, Dept Spine Surg, Changsha, Hunan, Peoples R China.; Chen, SJ (corresponding author), East China Normal Univ, Inst Biomed Sci, Sch Life Sci, Shanghai Key Lab Regulatory Biol, Shanghai, Peoples R China.
EM shijiechencsu@csu.edu.cn
FU National Natural Science Foundation of China [82172594, 81772866];
   Wisdom Accumulation and Talent Cultivation Project of the Third Xiangya
   Hospital of Central South University [YX202001]; Natural Science
   Foundation of Hunan Province [2022JJ40752]; Natural Science Foundation
   of Changsha [kq2202426]
FX Funding This work was supported by the National Natural Science
   Foundation of China (Grant Nos 82172594 and 81772866), the Wisdom
   Accumulation and Talent Cultivation Project of the Third Xiangya
   Hospital of Central South University (YX202001), Natural Science
   Foundation of Hunan Province (2022JJ40752), and Natural Science
   Foundation of Changsha (kq2202426).
CR Alzeibak R, 2021, J IMMUNOTHER CANCER, V9, DOI 10.1136/jitc-2020-001926
   Ambrosio L, 2021, INT J MOL SCI, V22, DOI 10.3390/ijms22158214
   Ameh T, 2019, ENVIRON TOXICOL PHAR, V71, DOI 10.1016/j.etap.2019.103220
   Biju V, 2014, CHEM SOC REV, V43, P744, DOI 10.1039/c3cs60273g
   Bonnet S, 2007, CANCER CELL, V11, P37, DOI 10.1016/j.ccr.2006.10.020
   Brewer GJ, 2010, CHEM RES TOXICOL, V23, P319, DOI 10.1021/tx900338d
   Cao JJ, 2012, J NUTR, V142, P1526, DOI 10.3945/jn.111.157040
   Cardoso BR, 2022, FRONT NUTR, V8, DOI 10.3389/fnut.2021.827759
   Chaudhuri O, 2014, NAT MATER, V13, P970, DOI [10.1038/nmat4009, 10.1038/NMAT4009]
   Chen CY, 2020, SCI ADV, V6, DOI 10.1126/sciadv.aba0942
   Chen EM, 2015, FEBS LETT, V589, P4088, DOI 10.1016/j.febslet.2015.11.021
   Chen L, 2019, BIOMATERIALS, V196, P138, DOI 10.1016/j.biomaterials.2018.04.005
   Chen WB, 2018, SMALL, V14, DOI 10.1002/smll.201702600
   Chen Z, 2006, TOXICOL LETT, V163, P109, DOI 10.1016/j.toxlet.2005.10.003
   Cheng L, 2020, SMALL, V16, DOI 10.1002/smll.202005433
   Choi JR, 2018, THERANOSTICS, V8, P1005, DOI 10.7150/thno.22573
   Chou SS, 2013, ANGEW CHEM INT EDIT, V52, P4160, DOI 10.1002/anie.201209229
   Chugh H, 2018, ARTIF CELL NANOMED B, V46, pS1210, DOI 10.1080/21691401.2018.1449118
   Dang WT, 2020, BIOFABRICATION, V12, DOI 10.1088/1758-5090/ab5ae3
   Díez-Tercero L, 2021, SCI REP-UK, V11, DOI 10.1038/s41598-021-91070-0
   Dixon SJ, 2012, CELL, V149, P1060, DOI 10.1016/j.cell.2012.03.042
   Dziedzic A, 2016, MOLECULES, V21, DOI 10.3390/molecules21030365
   Elfeky SA, 2020, PHOTODIAGN PHOTODYN, V32, DOI 10.1016/j.pdpdt.2020.102056
   Fernandes MH, 2020, MAT SCI ENG C-MATER, V115, DOI 10.1016/j.msec.2020.111147
   Ferrari S, 1997, ANN ONCOL, V8, P765, DOI 10.1023/A:1008221713505
   Fu JK, 2021, BIOMATERIALS, V268, DOI 10.1016/j.biomaterials.2020.120537
   Fu QR, 2019, ADV MATER, V31, DOI 10.1002/adma.201805875
   Gao JL, 2021, BIOACT MATER, V6, P1223, DOI 10.1016/j.bioactmat.2020.10.024
   Gao L. C. Q., 2019, NANOSCALE
   Ge XY, 2022, BIOMATERIALS, V281, DOI 10.1016/j.biomaterials.2021.121322
   Geng SY, 2020, THERANOSTICS, V10, P4720, DOI 10.7150/thno.43092
   Gill J, 2021, NAT REV CLIN ONCOL, V18, P609, DOI 10.1038/s41571-021-00519-8
   Grässel S, 2014, ARTHRITIS RES THER, V16, DOI 10.1186/s13075-014-0485-1
   Gui RJ, 2018, CHEM SOC REV, V47, P6795, DOI 10.1039/c8cs00387d
   Han WB, 2022, BIOMATERIALS, V280, DOI 10.1016/j.biomaterials.2021.121315
   Han XW, 2021, DRUG DELIV, V28, P319, DOI 10.1080/10717544.2020.1869865
   HARRIS ED, 1992, J NUTR, V122, P636, DOI 10.1093/jn/122.suppl_3.636
   Hasegawa T, 2018, HISTOCHEM CELL BIOL, V149, P289, DOI 10.1007/s00418-018-1646-0
   He C, 2021, ADV SCI, V8, DOI 10.1002/advs.202101739
   He GP, 2020, ACS APPL MATER INTER, V12, P48296, DOI 10.1021/acsami.0c12139
   He GP, 2018, ADV HEALTHC MATER, V7, DOI 10.1002/adhm.201800332
   He P, 2022, DRUG DELIV, V29, P478, DOI 10.1080/10717544.2022.2032878
   Heng M, 2020, EUR J CANCER, V125, P130, DOI 10.1016/j.ejca.2019.07.029
   Hoppe A, 2011, BIOMATERIALS, V32, P2757, DOI 10.1016/j.biomaterials.2011.01.004
   Hou XY, 2018, INT J CANCER, V143, P3050, DOI 10.1002/ijc.31717
   Hu JP, 2021, NANOMED-NANOTECHNOL, V32, DOI 10.1016/j.nano.2020.102322
   Hu XK, 2020, THERANOSTICS, V10, P7710, DOI 10.7150/thno.45858
   Huang TL, 2020, INT J MOL SCI, V21, DOI 10.3390/ijms21041236
   Jiang TM, 2019, ADV HEALTHC MATER, V8, DOI 10.1002/adhm.201801587
   Jiang ZJ, 2021, ASIAN J PHARM SCI, V16, P738, DOI 10.1016/j.ajps.2021.10.001
   Jo DH, 2015, NANOMED-NANOTECHNOL, V11, P1603, DOI 10.1016/j.nano.2015.04.015
   Jones JR, 2013, ACTA BIOMATER, V9, P4457, DOI 10.1016/j.actbio.2012.08.023
   Kargozar S, 2021, MAT SCI ENG C-MATER, V121, DOI 10.1016/j.msec.2020.111741
   Kim HD, 2017, ADV HEALTHC MATER, V6, DOI 10.1002/adhm.201700612
   Koons GL, 2020, NAT REV MATER, V5, P584, DOI 10.1038/s41578-020-0204-2
   Kou LZ, 2015, J PHYS CHEM LETT, V6, P2794, DOI 10.1021/acs.jpclett.5b01094
   Kovács D, 2016, SCI REP-UK, V6, DOI 10.1038/srep27902
   Król A, 2017, ADV COLLOID INTERFAC, V249, P37, DOI 10.1016/j.cis.2017.07.033
   Lemaster JE, 2017, WIRES NANOMED NANOBI, V9, DOI 10.1002/wnan.1404
   Li CL, 2019, INT J NANOMED, V14, P3845, DOI 10.2147/IJN.S202741
   Li J, 2021, BIOMACROMOLECULES, V22, P1167, DOI 10.1021/acs.biomac.0c01679
   Li SY, 2015, TUMOR BIOL, V36, P1329, DOI 10.1007/s13277-015-3181-0
   Li W, 2019, NAT COMMUN, V10, DOI 10.1038/s41467-019-11269-8
   Li X, 2020, BIOMATERIALS, V257, DOI 10.1016/j.biomaterials.2020.120253
   Li YY, 2021, J CONTROL RELEASE, V335, P59, DOI 10.1016/j.jconrel.2021.05.013
   Li ZR, 2021, BIOACT MATER, V6, P4053, DOI 10.1016/j.bioactmat.2021.04.014
   Li Z, 2020, ANGEW CHEM INT EDIT, V59, P22202, DOI 10.1002/anie.202009609
   Liao JF, 2021, BONE RES, V9, DOI 10.1038/s41413-021-00139-z
   Liu J, 2019, J COLLOID INTERF SCI, V548, P131, DOI 10.1016/j.jcis.2019.04.022
   Liu JZ, 2018, J CONTROL RELEASE, V286, P64, DOI 10.1016/j.jconrel.2018.07.034
   Liu MG, 2019, NAT IMMUNOL, V20, P265, DOI 10.1038/s41590-018-0292-y
   Liu WX, 2021, ADV SCI, V8, DOI 10.1002/advs.202003033
   Liu Y, 2021, ACTA BIOMATER, V131, P555, DOI 10.1016/j.actbio.2021.07.016
   Long J, 2021, BIOMATERIALS, V275, DOI 10.1016/j.biomaterials.2021.120950
   Ma HC, 2014, BIOMATERIALS, V35, P8723, DOI 10.1016/j.biomaterials.2014.06.045
   Ma L, 2020, MATER TODAY, V36, P48, DOI 10.1016/j.mattod.2019.12.005
   Maeda H, 2001, ADV ENZYME REGUL, V41, P189, DOI 10.1016/S0065-2571(00)00013-3
   Malik P, 2018, INT J PHARMACEUT, V553, P483, DOI 10.1016/j.ijpharm.2018.10.048
   Mao CY, 2018, ACS NANO, V12, P1747, DOI 10.1021/acsnano.7b08500
   Marques C, 2014, INT J NANOMED, V9, P2713, DOI 10.2147/IJN.S55943
   Meazza C, 2016, EXPERT REV ANTICANC, V16, P543, DOI 10.1586/14737140.2016.1168697
   Mei ZH, 2020, BIOMATERIALS, V251, DOI 10.1016/j.biomaterials.2020.120092
   Mendel RR, 2007, NAT PROD REP, V24, P963, DOI 10.1039/b703112m
   Miao YL, 2019, BIOMATER SCI-UK, V7, P4046, DOI 10.1039/c9bm01072f
   Mirabello L, 2009, CANCER-AM CANCER SOC, V115, P1531, DOI 10.1002/cncr.24121
   Muscolo DL, 2005, J BONE JOINT SURG AM, V87A, P2449, DOI 10.2106/JBJS.D.02170
   Norgaard R, 2006, ANN NY ACAD SCI, V1067, P443, DOI 10.1196/annals.1354.063
   Oliveira TM, 2021, FRONT MED TECHNOL, V3, DOI 10.3389/fmedt.2021.700266
   Palacios C, 2006, CRIT REV FOOD SCI, V46, P621, DOI 10.1080/10408390500466174
   Pan WZ, 2020, BIOMATERIALS, V239, DOI 10.1016/j.biomaterials.2020.119851
   Pang KL, 2019, INT J MOL SCI, V20, DOI 10.3390/ijms20215318
   Poon W, 2019, ACS NANO, V13, P5785, DOI 10.1021/acsnano.9b01383
   Prabhu KS, 2016, ADV NUTR, V7, P415, DOI 10.3945/an.115.010785
   Qi FG, 2021, SMALL, V17, DOI 10.1002/smll.202102113
   Qian Y, 2019, NANO LETT, V19, P8990, DOI 10.1021/acs.nanolett.9b03980
   Qing T, 2018, J APPL TOXICOL, V38, P172, DOI 10.1002/jat.3528
   Qing YA, 2020, INT J NANOMED, V15, P2045, DOI 10.2147/IJN.S246336
   Qiu M, 2018, P NATL ACAD SCI USA, V115, P501, DOI 10.1073/pnas.1714421115
   Ritter J, 2010, ANN ONCOL, V21, P320, DOI 10.1093/annonc/mdq276
   Rojas GA, 2021, INT J CANCER, V149, P1044, DOI 10.1002/ijc.33673
   Sayed S, 2019, MAT SCI ENG C-MATER, V105, DOI 10.1016/j.msec.2019.110027
   Shao JD, 2020, ADV SCI, V7, DOI 10.1002/advs.202000439
   Shao JD, 2016, NAT COMMUN, V7, DOI 10.1038/ncomms12967
   Shi JP, 2020, J MATER CHEM B, V8, P5793, DOI 10.1039/d0tb01018a
   Shin H, 2003, BIOMATERIALS, V24, P4353, DOI 10.1016/S0142-9612(03)00339-9
   Shin MH, 2019, ADV HEALTHC MATER, V8, DOI 10.1002/adhm.201801036
   Shui CX, 2001, J BONE MINER RES, V16, P731, DOI 10.1359/jbmr.2001.16.4.731
   Solak K, 2021, MAT SCI ENG C-MATER, V119, DOI 10.1016/j.msec.2020.111452
   Song Y, 2020, ACS APPL MATER INTER, V12, P16058, DOI 10.1021/acsami.0c00470
   SOUHAMI RL, 1989, BRIT J CANCER, V59, P147, DOI 10.1038/bjc.1989.30
   Stacpoole PW, 2017, JNCI-J NATL CANCER I, V109, DOI 10.1093/jnci/djx071
   Steinbacher T, 2018, HISTOCHEM CELL BIOL, V150, P341, DOI 10.1007/s00418-018-1691-8
   Sun ZB, 2017, SMALL, V13, DOI 10.1002/smll.201602896
   Sun ZB, 2015, ANGEW CHEM INT EDIT, V54, P11526, DOI 10.1002/anie.201506154
   Takeuchi A, 2019, CANCER METAST REV, V38, P709, DOI 10.1007/s10555-019-09835-z
   Tan BW, 2021, ACS APPL MATER INTER, V13, P31542, DOI 10.1021/acsami.1c08775
   Tao W, 2017, ADV MATER, V29, DOI 10.1002/adma.201603276
   Tong LP, 2019, BIOMATERIALS, V193, P1, DOI 10.1016/j.biomaterials.2018.12.008
   Tortella GR, 2020, J HAZARD MATER, V390, DOI 10.1016/j.jhazmat.2019.121974
   Truong LB, 2021, MATERIALS, V14, DOI 10.3390/ma14143844
   Tsuchiya H, 2002, J CLIN ONCOL, V20, P3470, DOI 10.1200/JCO.2002.11.028
   Turnbull G, 2018, BIOACT MATER, V3, P278, DOI 10.1016/j.bioactmat.2017.10.001
   Voiry D, 2016, NAT MATER, V15, P1003, DOI [10.1038/NMAT4660, 10.1038/nmat4660]
   Wang JL, 2020, ADV SCI, V7, DOI 10.1002/advs.201902443
   Wang LT, 2022, NANO TODAY, V43, DOI 10.1016/j.nantod.2022.101401
   Wang RX, 2020, BIOMATER SCI-UK, V8, P4426, DOI 10.1039/d0bm00898b
   Wang SH, 2019, NANO LETT, V19, P5587, DOI 10.1021/acs.nanolett.9b02127
   Wang YQ, 2019, NAT COMMUN, V10, DOI 10.1038/s41467-019-10761-5
   Wang ZX, 2019, ADV FUNCT MATER, V29, DOI 10.1002/adfm.201808556
   Wang ZM, 2019, SMALL, V15, DOI 10.1002/smll.201901560
   Wang ZF, 2016, CHEM COMMUN, V52, P12210, DOI 10.1039/c6cc06616j
   WARD WG, 1994, J CLIN ONCOL, V12, P1849, DOI 10.1200/JCO.1994.12.9.1849
   Windhagen H, 2013, BIOMED ENG ONLINE, V12, DOI 10.1186/1475-925X-12-62
   Wong KC, 2013, CLIN ORTHOP RELAT R, V471, P762, DOI 10.1007/s11999-012-2536-8
   Woolbright BL, 2019, MOL CANCER THER, V18, P1673, DOI 10.1158/1535-7163.MCT-19-0079
   Wu J, 2021, J PERS MED, V11, DOI 10.3390/jpm11080771
   Wu Y, 2016, SCI REP-UK, V6, DOI 10.1038/srep21736
   Xie ZJ, 2020, LIGHT-SCI APPL, V9, DOI 10.1038/s41377-020-00388-3
   Xu L, 2020, THERANOSTICS, V10, P8996, DOI 10.7150/thno.45413
   Xu YF, 2019, ACS APPL MATER INTER, V11, P21399, DOI 10.1021/acsami.9b05825
   Yang BW, 2018, ADV MATER, V30, DOI 10.1002/adma.201705611
   Yang D, 2017, ADV FUNCT MATER, V27, DOI 10.1002/adfm.201700371
   Yang J, 2021, J ORTHOP TRANSL, V27, P77, DOI 10.1016/j.jot.2020.10.004
   Yang NL, 2021, NATL SCI REV, V8, DOI 10.1093/nsr/nwaa122
   Yang QH, 2020, SMALL, V16, DOI 10.1002/smll.201906814
   Yang YH, 2021, BIOMATERIALS, V264, DOI 10.1016/j.biomaterials.2020.120390
   Yang YC, 2021, BIOMATERIALS, V271, DOI 10.1016/j.biomaterials.2021.120739
   Yin F, 2017, J MATER CHEM B, V5, P5433, DOI 10.1039/c7tb01068k
   Zafeiris K, 2021, MAT SCI ENG C-MATER, V119, DOI 10.1016/j.msec.2020.111639
   Zakhireh S, 2021, BIOL TRACE ELEM RES, V199, P1802, DOI 10.1007/s12011-020-02309-2
   Zan R, 2022, BIOACT MATER, V9, P385, DOI 10.1016/j.bioactmat.2021.07.026
   Zan R, 2021, SCI CHINA MATER, V64, P1007, DOI 10.1007/s40843-020-1509-2
   Zeng HW, 2013, NUTRIENTS, V5, P97, DOI 10.3390/nu5010097
   Zeng XW, 2018, ADV SCI, V5, DOI 10.1002/advs.201800510
   Zhang RZ, 2015, NANOMED-NANOTECHNOL, V11, P1949, DOI 10.1016/j.nano.2015.07.016
   Zhang WH, 2021, BIOMATER SCI-UK, V9, P5302, DOI 10.1039/d1bm00106j
   Zhang XF, 2016, INT J MOL SCI, V17, DOI 10.3390/ijms17091534
   Zhang X, 2015, ANGEW CHEM INT EDIT, V54, P3653, DOI 10.1002/anie.201409400
   Zhang XH, 2022, INT J RADIAT BIOL, V98, P1201, DOI 10.1080/09553002.2022.2020358
   Zhang YF, 2016, NAT MED, V22, P1160, DOI 10.1038/nm.4162
   Zhao DW, 2017, BIOMATERIALS, V112, P287, DOI 10.1016/j.biomaterials.2016.10.017
   Zhao DW, 2016, BIOMATERIALS, V81, P84, DOI 10.1016/j.biomaterials.2015.11.038
   Zhao Y, 2023, CARBOHYD POLYM, V300, DOI 10.1016/j.carbpol.2022.120264
   Zhou WX, 2021, SMALL METHODS, V5, DOI 10.1002/smtd.202000920
   Zhu XQ, 2022, BIOMATERIALS, V280, DOI 10.1016/j.biomaterials.2021.121305
NR 165
TC 0
Z9 0
U1 22
U2 56
PU FRONTIERS MEDIA SA
PI LAUSANNE
PA AVENUE DU TRIBUNAL FEDERAL 34, LAUSANNE, CH-1015, SWITZERLAND
EI 2296-889X
J9 FRONT MOL BIOSCI
JI Front. Mol. Biosci.
PD JAN 4
PY 2023
VL 9
AR 1105540
DI 10.3389/fmolb.2022.1105540
PG 18
WC Biochemistry & Molecular Biology
WE Science Citation Index Expanded (SCI-EXPANDED)
SC Biochemistry & Molecular Biology
GA 7Y3DK
UT WOS:000914764200001
PM 36660426
OA Green Published, gold
DA 2024-01-03
ER

PT J
AU Zeng, J
   Peng, Y
   Wang, D
   Ayesha, K
   Chen, SJ
AF Zeng, Jin
   Peng, Yi
   Wang, Dong
   Ayesha, Khan
   Chen, Shijie
TI The interaction between osteosarcoma and other cells in the bone
   microenvironment: From mechanism to clinical applications
SO FRONTIERS IN CELL AND DEVELOPMENTAL BIOLOGY
LA English
DT Review
DE osteosarcoma; bone microenvironment; cell cross-talk; mechanism;
   clinical applications
ID MESENCHYMAL STEM-CELLS; TUMOR-ASSOCIATED MACROPHAGES; CANCER-CELLS;
   PROLIFERATION; METASTASIS; MIGRATION; INVASION; ANGIOGENESIS;
   EXPRESSION; PROMOTE
AB Osteosarcoma is a primary bone tumor with a high mortality rate. The event-free survival rate has not improved significantly in the past 30 years, which brings a heavy burden to patients and society. The high heterogeneity of osteosarcoma leads to the lack of specific targets and poor therapeutic effect. Tumor microenvironment is the focus of current research, and osteosarcoma is closely related to bone microenvironment. Many soluble factors and extracellular matrix secreted by many cells in the bone microenvironment have been shown to affect the occurrence, proliferation, invasion and metastasis of osteosarcoma through a variety of signaling pathways. Therefore, targeting other cells in the bone microenvironment may improve the prognosis of osteosarcoma. The mechanism by which osteosarcoma interacts with other cells in the bone microenvironment has been extensively investigated, but currently developed drugs targeting the bone microenvironment have poor efficacy. Therefore, we review the regulatory effects of major cells and physical and chemical properties in the bone microenvironment on osteosarcoma, focusing on their complex interactions, potential therapeutic strategies and clinical applications, to deepen our understanding of osteosarcoma and the bone microenvironment and provide reference for future treatment. Targeting other cells in the bone microenvironment may provide potential targets for the development of clinical drugs for osteosarcoma and may improve the prognosis of osteosarcoma.
C1 [Zeng, Jin; Peng, Yi; Wang, Dong; Chen, Shijie] Cent South Univ, Dept Spine Surg, Xiangya Hosp 3, Changsha, Peoples R China.
   [Ayesha, Khan] Cent South Univ, Xiangya Sch Med, Changsha, Peoples R China.
   [Chen, Shijie] East China Normal Univ, Inst Biomed Sci, Shanghai Key Lab Regulatory Biol, Shanghai, Peoples R China.
   [Chen, Shijie] East China Normal Univ, Sch Life Sci, Shanghai, Peoples R China.
C3 Central South University; Central South University; East China Normal
   University; East China Normal University
RP Chen, SJ (corresponding author), Cent South Univ, Dept Spine Surg, Xiangya Hosp 3, Changsha, Peoples R China.; Chen, SJ (corresponding author), East China Normal Univ, Inst Biomed Sci, Shanghai Key Lab Regulatory Biol, Shanghai, Peoples R China.; Chen, SJ (corresponding author), East China Normal Univ, Sch Life Sci, Shanghai, Peoples R China.
EM shijiechencsu@csu.edu.cn
FU National Natural Science Foundation of China [82172594, 81772866];
   Wisdom Accumulation and Talent Cultivation Project of the Third Xiangya
   Hospital of Central South University [YX202001]; Youth Project of Hunan
   Natural Science Foundation [S2022JJQNJJ2579]; Natural Science Foundation
   of Changsha [kq2202426]
FX Funding This work was supported by the National Natural Science
   Foundation of China (Grant Nos 82172594 and 81772866), the Wisdom
   Accumulation and Talent Cultivation Project of the Third Xiangya
   Hospital of Central South University (YX202001), Youth Project of Hunan
   Natural Science Foundation (S2022JJQNJJ2579), and Natural Science
   Foundation of Changsha (kq2202426).
CR Aanstoos ME, 2016, CLIN ORTHOP RELAT R, V474, P707, DOI 10.1007/s11999-015-4362-2
   Alfranca A, 2015, CELL MOL LIFE SCI, V72, P3097, DOI 10.1007/s00018-015-1918-y
   Alves PM, 2019, VIRCHOWS ARCH, V474, P201, DOI 10.1007/s00428-018-2499-6
   Araki Y, 2021, SCI REP-UK, V11, DOI 10.1038/s41598-020-80504-w
   Arina A, 2016, P NATL ACAD SCI USA, V113, P7551, DOI 10.1073/pnas.1600363113
   Avnet S, 2017, INT J CANCER, V140, P1331, DOI 10.1002/ijc.30540
   Biffi G, 2021, PHYSIOL REV, V101, P147, DOI 10.1152/physrev.00048.2019
   Birru B, 2020, CURR DRUG METAB, V21, P44, DOI 10.2174/1389200221666200214120226
   Branstetter D, 2015, J BONE ONCOL, V4, P59, DOI 10.1016/j.jbo.2015.06.002
   Buenzli PR, 2015, BONE, V75, P144, DOI 10.1016/j.bone.2015.02.016
   Capulli M, 2014, ARCH BIOCHEM BIOPHYS, V561, P3, DOI 10.1016/j.abb.2014.05.003
   Casanova JM, 2021, CANCERS, V13, DOI 10.3390/cancers13236075
   Cersosimo F, 2020, INT J MOL SCI, V21, DOI 10.3390/ijms21155207
   Chang XY, 2021, J BONE ONCOL, V29, DOI 10.1016/j.jbo.2021.100372
   Chellini F, 2018, CELLS-BASEL, V7, DOI 10.3390/cells7090142
   Chen X, 2018, CONNECT TISSUE RES, V59, P99, DOI 10.1080/03008207.2017.1290085
   Chen XM, 2019, NAT REV DRUG DISCOV, V18, P99, DOI 10.1038/s41573-018-0004-1
   Chen Y, 2015, SCI TRANSL MED, V7, DOI 10.1126/scitranslmed.aad0295
   Chen Y, 2021, NAT REV CLIN ONCOL, V18, P792, DOI 10.1038/s41571-021-00546-5
   Clohisy DR, 1998, J ORTHOPAED RES, V16, P660, DOI 10.1002/jor.1100160606
   Condeelis J, 2006, CELL, V124, P263, DOI 10.1016/j.cell.2006.01.007
   Corre I, 2020, CELLS-BASEL, V9, DOI 10.3390/cells9040976
   Costa-Rodrigues J, 2011, J CELL BIOCHEM, V112, P3704, DOI 10.1002/jcb.23295
   Cox N, 2021, ANNU REV IMMUNOL, V39, P313, DOI 10.1146/annurev-immunol-093019-111748
   Dang HS, 2017, ONCOL RES, V25, P177, DOI 10.3727/096504016X14732772150343
   Delgado-Calle J, 2016, CANCER RES, V76, P1089, DOI 10.1158/0008-5472.CAN-15-1703
   Deng XY, 2020, J PHOTOCH PHOTOBIO B, V208, DOI 10.1016/j.jphotobiol.2020.111913
   Dodington DW, 2021, JCI INSIGHT, V6, DOI 10.1172/jci.insight.137045
   Driskell RR, 2013, NATURE, V504, P277, DOI 10.1038/nature12783
   Du L, 2018, CELL DEATH DIS, V9, DOI 10.1038/s41419-018-0745-0
   Duchi S, 2013, J CONTROL RELEASE, V168, P225, DOI 10.1016/j.jconrel.2013.03.012
   Dumars C, 2016, ONCOTARGET, V7, P78343, DOI 10.18632/oncotarget.13055
   Dwivedi A, 2021, BIOCHEM BIOPH RES CO, V534, P14, DOI 10.1016/j.bbrc.2020.12.016
   Eiro N, 2021, CELL BIOSCI, V11, DOI 10.1186/s13578-021-00620-6
   Endo-Munoz L, 2010, CANCER RES, V70, P7063, DOI 10.1158/0008-5472.CAN-09-4291
   Engelhard V, 2021, CANCER CELL, V39, P1293, DOI 10.1016/j.ccell.2021.09.007
   Feng X, 2013, BONE RES, V1, DOI 10.4248/BR201301003
   Gamie Z, 2017, CANCER LETT, V409, P66, DOI 10.1016/j.canlet.2017.08.036
   Garimella R, 2014, TRANSL ONCOL, V7, P331, DOI 10.1016/j.tranon.2014.04.011
   Geevarghese A, 2014, TRANSL RES, V163, P296, DOI 10.1016/j.trsl.2014.01.011
   Gerhardt H, 2008, J MOL MED, V86, P135, DOI 10.1007/s00109-007-0258-2
   Gonzalez-King H, 2017, STEM CELLS, V35, P1747, DOI 10.1002/stem.2618
   Grimer RJ, 2005, LANCET ONCOL, V6, P85, DOI 10.1016/S1470-2045(05)01734-1
   Gross AC, 2018, JCI INSIGHT, V3, DOI 10.1172/jci.insight.99791
   Guan GF, 2015, CANCER LETT, V357, P254, DOI 10.1016/j.canlet.2014.11.034
   Gyori DS, 2020, FRONT CELL DEV BIOL, V8, DOI 10.3389/fcell.2020.00507
   Han Y, 2019, CANCER LETT, V440, P116, DOI 10.1016/j.canlet.2018.10.011
   Harrison DJ, 2018, EXPERT REV ANTICANC, V18, P39, DOI 10.1080/14737140.2018.1413939
   Haworth KB, 2015, PEDIATR BLOOD CANCER, V62, P571, DOI 10.1002/pbc.25359
   Hemingway F, 2012, VIRCHOWS ARCH, V460, P525, DOI 10.1007/s00428-012-1235-x
   Huang TH, 2014, ONCOGENE, V33, P3636, DOI 10.1038/onc.2013.335
   Huang Y, 2020, J BONE ONCOL, V21, DOI 10.1016/j.jbo.2020.100280
   Ikebuchi Y, 2018, NATURE, V561, P195, DOI 10.1038/s41586-018-0482-7
   Kalluri R, 2016, NAT REV CANCER, V16, P582, DOI 10.1038/nrc.2016.73
   Kansara M, 2014, NAT REV CANCER, V14, P722, DOI 10.1038/nrc3838
   Kimura Y, 2015, EUR J PHARMACOL, V746, P115, DOI 10.1016/j.ejphar.2014.10.048
   Lamora A, 2016, J CLIN MED, V5, DOI 10.3390/jcm5110096
   Lamora A, 2014, CLIN CANCER RES, V20, P5097, DOI 10.1158/1078-0432.CCR-13-3191
   Laumont CM, 2022, NAT REV CANCER, V22, P414, DOI 10.1038/s41568-022-00466-1
   Chang L, 2015, MED ONCOL, V32, DOI 10.1007/s12032-015-0651-6
   Lechertier T, 2020, NAT COMMUN, V11, DOI 10.1038/s41467-020-16618-6
   Lee SW, 2015, ONCOL REP, V33, P1381, DOI 10.3892/or.2015.3711
   Lenna S, 2020, J EXP CLIN CANC RES, V39, DOI 10.1186/s13046-020-01548-4
   Leong I, 2018, NAT REV RHEUMATOL, V14, P623, DOI 10.1038/s41584-018-0093-6
   Lettieri CK, 2016, IMMUNOTHERAPY-UK, V8, P1233, DOI 10.2217/imt-2016-0048
   Li BH, 2018, CANCER RES, V78, P3938, DOI 10.1158/0008-5472.CAN-17-3801
   Li FJ, 2021, ONCOTARGETS THER, V14, P737, DOI 10.2147/OTT.S283459
   Lin YH, 2017, TRENDS MOL MED, V23, P737, DOI 10.1016/j.molmed.2017.06.004
   Lindblom P, 2003, GENE DEV, V17, P1835, DOI 10.1101/gad.266803
   Liu M, 2016, ONCOL RES, V23, P257, DOI 10.3727/096504016X14562725373752
   Liu Y, 2021, CELL PROLIFERAT, V54, DOI 10.1111/cpr.13102
   Lu B, 2020, MOL CANCER RES, V18, P57, DOI 10.1158/1541-7786.MCR-19-0470
   Lu KH, 2020, PHARMACOL THERAPEUT, V214, DOI 10.1016/j.pharmthera.2020.107611
   Lugano R, 2020, CELL MOL LIFE SCI, V77, P1745, DOI 10.1007/s00018-019-03351-7
   Ma K, 2022, CHEM-BIOL INTERACT, V352, DOI 10.1016/j.cbi.2021.109691
   Mannerström B, 2019, EPIGENETICS-US, V14, P352, DOI 10.1080/15592294.2019.1585177
   Mantovani A, 2002, TRENDS IMMUNOL, V23, P549, DOI 10.1016/S1471-4906(02)02302-5
   Mao XQ, 2021, MOL CANCER, V20, DOI 10.1186/s12943-021-01428-1
   McDonald MM, 2021, CELL, V184, P1940, DOI 10.1016/j.cell.2021.03.010
   Meltzer PS, 2021, NEW ENGL J MED, V385, P2066, DOI 10.1056/NEJMra2103423
   Murray PJ, 2011, NAT REV IMMUNOL, V11, P723, DOI 10.1038/nri3073
   Mutsaers AJ, 2014, BONE, V62, P56, DOI 10.1016/j.bone.2014.02.003
   Navet B, 2018, CANCERS, V10, DOI 10.3390/cancers10110398
   Nishimura R, 2012, J BIOL CHEM, V287, P33179, DOI 10.1074/jbc.M111.337063
   Niu JF, 2020, FRONT ONCOL, V10, DOI 10.3389/fonc.2020.01628
   Norregaard KS, 2021, INT J MOL SCI, V22, DOI 10.3390/ijms22136865
   Ohba T, 2014, J BONE MINER RES, V29, P1431, DOI 10.1002/jbmr.2182
   Ono T, 2018, HISTOCHEM CELL BIOL, V149, P325, DOI 10.1007/s00418-018-1636-2
   Pelagalli A, 2016, INT J MOL SCI, V17, DOI 10.3390/ijms17071102
   Peng Y, 2020, J BONE MINER RES, V35, P1188, DOI 10.1002/jbmr.3987
   Pietrovito L, 2018, MOL ONCOL, V12, P659, DOI 10.1002/1878-0261.12189
   Rao S, 2018, TRENDS CELL BIOL, V28, P213, DOI 10.1016/j.tcb.2017.11.001
   Raucci MG, 2019, ACS APPL MATER INTER, V11, P9333, DOI 10.1021/acsami.8b21592
   Reid IR, 2022, LANCET, V399, P1080, DOI 10.1016/S0140-6736(21)02646-5
   Ren ZN, 2021, CELL DEATH DIS, V12, DOI 10.1038/s41419-021-03621-y
   Roodhart JML, 2011, CANCER CELL, V20, P370, DOI 10.1016/j.ccr.2011.08.010
   Ross FP, 2005, IMMUNOL REV, V208, P88, DOI 10.1111/j.0105-2896.2005.00331.x
   Rubio R, 2013, ONCOGENE, V32, P4970, DOI 10.1038/onc.2012.507
   Sahai E, 2020, NAT REV CANCER, V20, P174, DOI 10.1038/s41568-019-0238-1
   Saito M, 2018, J BONE MINER RES, V33, P2048, DOI 10.1002/jbmr.3537
   Sarhadi VK, 2021, INT J MOL SCI, V22, DOI 10.3390/ijms222011035
   Sasahira T, 2012, BRIT J CANCER, V107, P700, DOI 10.1038/bjc.2012.330
   Sergi C, 2019, FRONT ENDOCRINOL, V10, DOI 10.3389/fendo.2019.00093
   Shen WC, 2019, NAT COMMUN, V10, DOI 10.1038/s41467-019-10197-x
   Sheng GH, 2021, FRONT ONCOL, V11, DOI 10.3389/fonc.2021.780264
   Sica A, 2012, J CLIN INVEST, V122, P787, DOI 10.1172/JCI59643
   Smeester BA, 2020, BONE, V136, DOI 10.1016/j.bone.2020.115353
   Sobierajska K, 2020, ADV EXP MED BIOL, V1234, P71, DOI 10.1007/978-3-030-37184-5_6
   Su Y, 2019, J MOL MED, V97, P49, DOI 10.1007/s00109-018-1711-0
   Sun K, 2017, MOL MED REP, V16, P6953, DOI 10.3892/mmr.2017.7458
   Sun P, 2021, GASTROENTEROL REP, V9, P257, DOI 10.1093/gastro/goaa060
   Tsukasaki M, 2019, NAT REV IMMUNOL, V19, P626, DOI 10.1038/s41577-019-0178-8
   Tu B, 2016, ONCOTARGET, V7, P48296, DOI 10.18632/oncotarget.10219
   van Zijl F, 2011, MUTAT RES-REV MUTAT, V728, P23, DOI 10.1016/j.mrrev.2011.05.002
   Wan LL, 2013, NAT MED, V19, P1450, DOI 10.1038/nm.3391
   Wang SW, 2015, CARCINOGENESIS, V36, P104, DOI 10.1093/carcin/bgu218
   Wang SS, 2008, DEV CELL, V15, P261, DOI 10.1016/j.devcel.2008.07.002
   Wang WC, 2019, ONCOGENE, V38, P4540, DOI 10.1038/s41388-019-0736-3
   Wei HX, 2022, INT J NANOMED, V17, P3483, DOI 10.2147/IJN.S372851
   Wen J, 2020, FRONT CELL DEV BIOL, V8, DOI 10.3389/fcell.2020.00825
   Xing SN, 2020, FEBS OPEN BIO, V10, P1748, DOI 10.1002/2211-5463.12915
   Xu WT, 2009, CANCER LETT, V281, P32, DOI 10.1016/j.canlet.2009.02.022
   Xu ZF, 2020, TRANSL CANCER RES, V9, P5323, DOI 10.21037/tcr-20-83
   Yahiro K, 2020, CANCER IMMUNOL IMMUN, V69, P745, DOI 10.1007/s00262-020-02508-9
   Yang CF, 2020, INT J MOL SCI, V21, DOI 10.3390/ijms21196985
   Yati S, 2022, CELLS-BASEL, V11, DOI 10.3390/cells11061042
   Yu YY, 2020, J CELL MOL MED, V24, P11230, DOI 10.1111/jcmm.15687
   Zervantonakis IK, 2012, P NATL ACAD SCI USA, V109, P13515, DOI 10.1073/pnas.1210182109
   Zhang HL, 2020, CANCER LETT, V490, P54, DOI 10.1016/j.canlet.2020.07.008
   Zhang LJ, 2019, ACS NANO, V13, P5091, DOI 10.1021/acsnano.8b08142
   Zhang L, 2021, OPEN MED-WARSAW, V16, P1083, DOI 10.1515/med-2020-0180
   Zhang ZC, 2017, INT J BIOL SCI, V13, P1398, DOI 10.7150/ijbs.22249
   Zhao W, 2019, AGING-US, V11, P9581, DOI 10.18632/aging.102406
   Zhou Q, 2017, CANCER IMMUNOL RES, V5, P547, DOI 10.1158/2326-6066.CIR-16-0259
   Zhou Y, 2017, ONCOL RES, V25, P397, DOI 10.3727/096504016X14743337535446
   Zhu HY, 2016, INT J BIOL SCI, V12, P389, DOI 10.7150/ijbs.13688
   Zhu TY, 2022, FRONT IMMUNOL, V13, DOI 10.3389/fimmu.2022.907550
   Ziani L, 2018, FRONT IMMUNOL, V9, DOI 10.3389/fimmu.2018.00414
   Zonneville J, 2018, BMC CANCER, V18, DOI 10.1186/s12885-018-4587-z
NR 139
TC 3
Z9 3
U1 3
U2 8
PU FRONTIERS MEDIA SA
PI LAUSANNE
PA AVENUE DU TRIBUNAL FEDERAL 34, LAUSANNE, CH-1015, SWITZERLAND
SN 2296-634X
J9 FRONT CELL DEV BIOL
JI Front. Cell. Dev. Biol.
PD MAY 3
PY 2023
VL 11
AR 1123065
DI 10.3389/fcell.2023.1123065
PG 15
WC Cell Biology; Developmental Biology
WE Science Citation Index Expanded (SCI-EXPANDED)
SC Cell Biology; Developmental Biology
GA H9SN8
UT WOS:000999277800001
PM 37206921
OA gold, Green Published
DA 2024-01-03
ER

PT J
AU Zhang, HR
   Luo, P
   Huang, XJ
AF Zhang, Haorui
   Luo, Ping
   Huang, Xiaojun
TI Engineered nanomaterials enhance drug delivery strategies for the
   treatment of osteosarcoma
SO FRONTIERS IN PHARMACOLOGY
LA English
DT Review
DE osteosarcoma; nanomaterials; drug delivery; chemotherapy; adverse
   reactions
ID MITOCHONDRIAL APOPTOSIS; PHOTOTHERMAL THERAPY; NANOPARTICLES; AUTOPHAGY;
   CELLS; DOXORUBICIN; DEPRIVATION; ACTIVATION; EXPRESSION; RIFAMPICIN
AB Osteosarcoma (OS) is the most common malignant bone tumor in adolescents, and the clinical treatment of OS mainly includes surgery, radiotherapy, and chemotherapy. However, the side effects of chemotherapy drugs are an issue that clinicians cannot ignore. Nanomedicine and drug delivery technologies play an important role in modern medicine. The development of nanomedicine has ushered in a new turning point in tumor treatment. With the emergence and development of nanoparticles, nanoparticle energy surfaces can be designed with different targeting effects. Not only that, nanoparticles have unique advantages in drug delivery. Nanoparticle delivery drugs can not only reduce the toxic side effects of chemotherapy drugs, but due to the enhanced permeability retention (EPR) properties of tumor cells, nanoparticles can survive longer in the tumor microenvironment and continuously release carriers to tumor cells. Preclinical studies have confirmed that nanoparticles can effectively delay tumor growth and improve the survival rate of OS patients. In this manuscript, we present the role of nanoparticles with different functions in the treatment of OS and look forward to the future treatment of improved nanoparticles in OS.
C1 [Zhang, Haorui; Huang, Xiaojun] First Peoples Hosp Guangyuan, Dept Spine, Trauma Surg, Guangyuan, Peoples R China.
   [Luo, Ping] First Peoples Hosp Guangyuan, Sci & Technol Educ Sect, Guangyuan, Peoples R China.
RP Huang, XJ (corresponding author), First Peoples Hosp Guangyuan, Dept Spine, Trauma Surg, Guangyuan, Peoples R China.
EM 279325194@qq.com
RI Jing, Jing/JSK-6237-2023
FU The author(s) declare that no financial support was received for the
   research, authorship, and/or publication of this article.
FX We would like to express our appreciation to everyone who was involved
   in the drafting and preparation of the manuscript.r The author(s)
   declare that no financial support was received for the research,
   authorship, and/or publication of this article.
CR AbouAitah K, 2022, PHARMACEUTICS, V14, DOI 10.3390/pharmaceutics14122770
   AbouAitah K, 2020, CANCERS, V12, DOI 10.3390/cancers12010144
   Akman M, 2021, J EXP CLIN CANC RES, V40, DOI 10.1186/s13046-020-01824-3
   Alfranca A, 2015, CELL MOL LIFE SCI, V72, P3097, DOI 10.1007/s00018-015-1918-y
   Asadpour S, 2020, INT J BIOL MACROMOL, V154, P1285, DOI 10.1016/j.ijbiomac.2019.11.003
   Avnet S, 2008, INT J ONCOL, V33, P1231, DOI 10.3892/ijo_00000113
   BALDINI N, 1992, J CANCER RES CLIN, V119, P121, DOI 10.1007/BF01209668
   Chen FM, 2016, PROG POLYM SCI, V53, P86, DOI 10.1016/j.progpolymsci.2015.02.004
   Chen HX, 2017, CELL PHYSIOL BIOCHEM, V41, P933, DOI 10.1159/000460510
   Chen JW, 2015, INT J BIOCHEM CELL B, V59, P1, DOI 10.1016/j.biocel.2014.11.009
   Chen K, 2018, ACS NANO, V12, P4269, DOI 10.1021/acsnano.7b08671
   Chen WK, 2022, INT J NANOMED, V17, P5431, DOI 10.2147/IJN.S379917
   Chianese G, 2023, NANOMATERIALS-BASEL, V13, DOI 10.3390/nano13010054
   Corre I, 2020, CELLS-BASEL, V9, DOI 10.3390/cells9040976
   Dasari S, 2014, EUR J PHARMACOL, V740, P364, DOI 10.1016/j.ejphar.2014.07.025
   Deng JP, 2023, FRONT CHEM, V11, DOI 10.3389/fchem.2023.1190596
   Ding XL, 2022, BIOMATERIALS, V281, DOI 10.1016/j.biomaterials.2022.121369
   Dosta P, 2021, ADV HEALTHC MATER, V10, DOI 10.1002/adhm.202001894
   Duan YM, 2016, BIOCHEM CELL BIOL, V94, P551, DOI 10.1139/bcb-2016-0005
   Eaton BR, 2021, PEDIATR BLOOD CANCER, V68, DOI 10.1002/pbc.28352
   Feng ZJ, 2020, BIOMATERIALS, V255, DOI 10.1016/j.biomaterials.2020.120210
   Fisher JE, 1999, P NATL ACAD SCI USA, V96, P133, DOI 10.1073/pnas.96.1.133
   Freeman FE, 2023, ADV MATER, V35, DOI 10.1002/adma.202207877
   Fu LW, 2022, BIOACT MATER, V17, P221, DOI 10.1016/j.bioactmat.2022.01.035
   García A, 2014, PLOS ONE, V9, DOI 10.1371/journal.pone.0088234
   Han JY, 2006, PLANT CELL PHYSIOL, V47, P1653, DOI 10.1093/pcp/pcl032
   Han RJ, 2023, BIOMATER SCI-UK, V11, P5218, DOI 10.1039/d3bm00532a
   Hasegawa H, 1996, PLANTA MED, V62, P453, DOI 10.1055/s-2006-957938
   He GP, 2023, BIOACT MATER, V19, P690, DOI 10.1016/j.bioactmat.2022.05.006
   Hoang KNL, 2022, CHEM COMMUN, V58, P9728, DOI 10.1039/d2cc03603g
   Hu DF, 2020, ACS NANO, V14, P347, DOI 10.1021/acsnano.9b05493
   Huang YR, 2020, DRUG DES DEV THER, V14, P4625, DOI 10.2147/DDDT.S277160
   Iinuma H, 2002, INT J CANCER, V99, P130, DOI 10.1002/ijc.10242
   Isakoff MS, 2015, J CLIN ONCOL, V33, P3029, DOI 10.1200/JCO.2014.59.4895
   Jemal A, 2005, CA-CANCER J CLIN, V55, P10, DOI 10.3322/canjclin.55.1.10
   Jia F, 2022, OXID MED CELL LONGEV, V2022, DOI 10.1155/2022/8245614
   Ju Q, 2023, DRUG DELIV, V30, DOI 10.1080/10717544.2023.2181743
   Lamora A, 2016, J CLIN MED, V5, DOI 10.3390/jcm5110096
   Li SZ, 2023, J CANCER RES CLIN, V149, P6785, DOI 10.1007/s00432-023-04614-4
   Li X, 2020, BIOMATERIALS, V257, DOI 10.1016/j.biomaterials.2020.120253
   Liu JZ, 2020, BIOCONJUGATE CHEM, V31, P82, DOI 10.1021/acs.bioconjchem.9b00751
   Liu KY, 2023, J NANOBIOTECHNOL, V21, DOI 10.1186/s12951-023-01818-1
   Lu KH, 2023, DRUG DISCOV TODAY, V28, DOI 10.1016/j.drudis.2022.103437
   Ma YL, 2022, ACS APPL MATER INTER, V14, P44065, DOI 10.1021/acsami.2c10772
   MAGGI N, 1966, CHEMOTHERAPY, V11, P285, DOI 10.1159/000220462
   Maiuri MC, 2007, NAT REV MOL CELL BIO, V8, P741, DOI 10.1038/nrm2239
   Mieras L, 2016, INFECT DIS POVERTY, V5, DOI 10.1186/s40249-016-0140-y
   Morales-Orue I, 2019, REP PRACT ONCOL RADI, V24, P86, DOI 10.1016/j.rpor.2018.11.001
   Nadar RA, 2017, ADV HEALTHC MATER, V6, DOI 10.1002/adhm.201601119
   Niu GH, 2021, DRUG DEVELOP RES, V82, P523, DOI 10.1002/ddr.21770
   Pourgholami MH, 2010, BIOCHEM BIOPH RES CO, V397, P729, DOI 10.1016/j.bbrc.2010.06.019
   Saleh T, 2019, INT J BIOL MACROMOL, V130, P109, DOI 10.1016/j.ijbiomac.2019.02.129
   Sergi MC, 2021, BIOSCIENCE REP, V41, DOI 10.1042/BSR20210952
   Shao RY, 2022, DRUG DELIV, V29, P1631, DOI 10.1080/10717544.2022.2075983
   Shi LE, 2014, FOOD ADDIT CONTAM A, V31, P173, DOI 10.1080/19440049.2013.865147
   Shi QY, 2022, COLLOID SURFACE B, V217, DOI 10.1016/j.colsurfb.2022.112615
   Siclari VA, 2010, J ORTHOP SURG RES, V5, DOI 10.1186/1749-799X-5-78
   Somaiah N, 2022, LANCET ONCOL, V23, P1156, DOI 10.1016/S1470-2045(22)00392-8
   Sun K, 2021, AUTOPHAGY, V17, P2082, DOI 10.1080/15548627.2020.1822097
   Tarn D, 2013, ACCOUNTS CHEM RES, V46, P792, DOI 10.1021/ar3000986
   Nguyen TL, 2020, BIOMATERIALS, V239, DOI 10.1016/j.biomaterials.2020.119859
   von Schacky CE, 2022, EUR RADIOL, V32, P6247, DOI 10.1007/s00330-022-08764-w
   Wang LW, 2020, BMC CANCER, V20, DOI 10.1186/s12885-020-07568-9
   Wang SD, 2020, INT J ONCOL, V56, P1417, DOI 10.3892/ijo.2020.5032
   Wang S, 2020, INT J BIOL SCI, V16, P2675, DOI 10.7150/ijbs.46627
   Wei HX, 2019, INT J NANOMED, V14, P8603, DOI 10.2147/IJN.S218988
   Wu HF, 2022, INT J NANOMED, V17, P3691, DOI 10.2147/IJN.S375950
   Wu W, 2022, ADV HEALTHC MATER, V11, DOI 10.1002/adhm.202200955
   Xia Y., 2022, ENGINEERED BONE CEME, P9
   Xia YL, 2023, FRONT IMMUNOL, V14, DOI 10.3389/fimmu.2023.1051606
   Xia YL, 2022, J TISSUE ENG, V13, DOI 10.1177/20417314221143059
   Xia YL, 2022, FRONT BIOENG BIOTECH, V10, DOI 10.3389/fbioe.2022.890257
   Xia YL, 2022, FRONT BIOENG BIOTECH, V10, DOI 10.3389/fbioe.2022.1019437
   Xiang DQ, 2023, MATER TODAY BIO, V20, DOI 10.1016/j.mtbio.2023.100675
   Xu Y, 2022, FRONT BIOENG BIOTECH, V10, DOI 10.3389/fbioe.2022.897641
   Yang F, 2018, MAT SCI ENG C-MATER, V85, P142, DOI 10.1016/j.msec.2017.12.024
   Yin YY, 2021, INT J PHARMACEUT, V606, DOI 10.1016/j.ijpharm.2021.120937
   Yuan P, 2023, BIOMATER ADV, V151, DOI 10.1016/j.bioadv.2023.213466
   Zamudio-Cuevas Y, 2021, INFLAMMATION, V44, P174, DOI 10.1007/s10753-020-01319-5
   Zhang C, 2019, SAO PAULO MED J, V137, P423, DOI 10.1590/1516-3180.2018.0381120619
   Zhang M, 2020, INT J NANOMED, V15, P10183, DOI 10.2147/IJN.S282931
   Zhang WW, 2021, ENERG FUEL, V35, P9209, DOI 10.1021/acs.energyfuels.1c00709
   Zhang Y, 2020, J HEMATOL ONCOL, V13, DOI 10.1186/s13045-020-00990-3
   Zhang ZJ, 2013, ADV MATER, V25, P3869, DOI 10.1002/adma.201301890
   Zhao JT, 2023, FRONT ONCOL, V13, DOI 10.3389/fonc.2023.1111855
   Zhao TT, 2023, MOL PHARMACEUT, V20, P2612, DOI 10.1021/acs.molpharmaceut.3c00068
   Zheng GZ, 2023, DRUG DEVELOP RES, V84, P25, DOI 10.1002/ddr.22009
   Zhong J, 2023, PHARM RES-DORDR, V40, P231, DOI 10.1007/s11095-022-03430-8
   Zhou XF, 2016, ACTA BIOMATER, V39, P192, DOI 10.1016/j.actbio.2016.05.007
   Zhu PJ, 2022, BIOMOLECULES, V12, DOI 10.3390/biom12121882
   Zong QY, 2022, ACTA BIOMATER, V154, P97, DOI 10.1016/j.actbio.2022.09.066
NR 91
TC 0
Z9 0
U1 4
U2 4
PU FRONTIERS MEDIA SA
PI LAUSANNE
PA AVENUE DU TRIBUNAL FEDERAL 34, LAUSANNE, CH-1015, SWITZERLAND
EI 1663-9812
J9 FRONT PHARMACOL
JI Front. Pharmacol.
PD AUG 21
PY 2023
VL 14
AR 1269224
DI 10.3389/fphar.2023.1269224
PG 10
WC Pharmacology & Pharmacy
WE Science Citation Index Expanded (SCI-EXPANDED)
SC Pharmacology & Pharmacy
GA Q4QN7
UT WOS:001057384200001
PM 37670948
OA gold, Green Published
DA 2024-01-03
ER

PT J
AU Lu, KH
   Lu, PWA
   Lu, EWH
   Lin, CW
   Yang, SF
AF Lu, Ko-Hsiu
   Lu, Peace Wun-Ang
   Lu, Eric Wun-Hao
   Lin, Chiao-Wen
   Yang, Shun -Fa
TI Curcumin and its Analogs and Carriers: Potential Therapeutic Strategies
   for Human Osteosarcoma
SO INTERNATIONAL JOURNAL OF BIOLOGICAL SCIENCES
LA English
DT Review
DE Bioavailability; carrier; curcumin analogs; therapeutic efficacy; human
   osteosarcoma
ID NF-KAPPA-B; CHEMOPREVENTIVE AGENT CURCUMIN; COMMON MUSCULOSKELETAL
   TUMORS; APOPTOTIC CELL-DEATH; COLON-CANCER CELLS; I CLINICAL-TRIAL;
   MULTIDRUG-RESISTANCE; ANTICANCER ACTIVITY; DRUG-DELIVERY; BREAST-CANCER
AB Curcumin is a natural polyphenol phytochemical derived from turmeric with antioxidant, anti-inflammatory, and anticancer properties but is concerned about poor solubility in water, absorption, and metabolic stability. Potent metastatic osteosarcoma is the most common primary bone cancer in children, adolescents, and young adults. It is responsible for low survival rates because of its high rate of metastasis to the lungs. To improve poor bioavailability, numerous curcumin analogs were developed to possess anticancer characteristics through a variety of biological pathways involved in cytotoxicity, proliferation, autophagy, sensitizing chemotherapy, and metastases. This review provides an overview of their various pharmacological functions, molecular mechanisms, and therapeutic potential as a remedy for multifunctional micelles, and three-dimensional printed scaffolds have also been developed for the controlled delivery of curcumin targeting human osteosarcoma cells. Consequently, curcumin and several potential analogs and delivery formulations are optimistic candidates to improve the currently available strategy for human osteosarcoma. However, further insight into the mechanism of action of promising curcumin analogs and the development of carriers in clinical trials of osteosarcoma needs to be investigated to improve their overall potency and clinical utility, in particular the anti-metastatic effect.
C1 [Lu, Ko-Hsiu] Chung Shan Med Univ Hosp, Dept Orthoped, Taichung, Taiwan.
   [Lu, Ko-Hsiu] Chung Shan Med Univ, Sch Med, Taichung, Taiwan.
   [Lu, Peace Wun-Ang] Morrison Acad Taichung, Taichung, Taiwan.
   [Lu, Eric Wun-Hao] Univ Michigan, Coll Engn, Dept Mech Engn, Ann Arbor, MI USA.
   [Lin, Chiao-Wen] Chung Shan Med Univ, Inst Oral Sci, Taichung, Taiwan.
   [Yang, Shun -Fa] Chung Shan Med Univ, Inst Med, Taichung, Taiwan.
   [Yang, Shun -Fa] Chung Shan Med Univ Hosp, Dept Med Res, Taichung, Taiwan.
   [Yang, Shun -Fa] Chung Shan Med Univ, Inst Med, 110 Sect 1,Chien Kuo North Rd, Taichung 402, Taiwan.
   [Lin, Chiao-Wen] Chung Shan Med Univ, Inst Oral Sci, 110 Sect 1,Chien Kuo North Rd, Taichung 402, Taiwan.
C3 Chung Shan Medical University; Chung Shan Medical University Hospital;
   Chung Shan Medical University; University of Michigan System; University
   of Michigan; Chung Shan Medical University; Chung Shan Medical
   University; Chung Shan Medical University; Chung Shan Medical University
   Hospital; Chung Shan Medical University; Chung Shan Medical University
RP Yang, SF (corresponding author), Chung Shan Med Univ, Inst Med, 110 Sect 1,Chien Kuo North Rd, Taichung 402, Taiwan.; Lin, CW (corresponding author), Chung Shan Med Univ, Inst Oral Sci, 110 Sect 1,Chien Kuo North Rd, Taichung 402, Taiwan.
EM cwlin@csmu.edu.tw; ysf@csmu.edu.tw
CR AbouAitah K, 2022, CANCERS, P14
   Aggarwal BB, 2009, TRENDS PHARMACOL SCI, V30, P85, DOI 10.1016/j.tips.2008.11.002
   Akbari S, 2018, BIOMED RES INT, V2018, DOI 10.1155/2018/4629383
   Ali NM, 2017, CANCER CELL INT, V17, DOI 10.1186/s12935-017-0400-3
   Allen C, 2002, BIOSCIENCE REP, V22, P225, DOI 10.1023/A:1020186505848
   Anand P, 2008, BIOCHEM PHARMACOL, V76, P1590, DOI 10.1016/j.bcp.2008.08.008
   Anand P, 2008, CANCER LETT, V267, P133, DOI 10.1016/j.canlet.2008.03.025
   Anand P, 2007, MOL PHARMACEUT, V4, P807, DOI 10.1021/mp700113r
   Angulo P, 2017, J HEMATOL ONCOL, V10, DOI 10.1186/s13045-016-0373-z
   Arndt CAS, 2012, MAYO CLIN PROC, V87, P475, DOI 10.1016/j.mayocp.2012.01.015
   Arndt CAS, 1999, NEW ENGL J MED, V341, P342, DOI 10.1056/NEJM199907293410507
   Asadpour S, 2020, INT J BIOL MACROMOL, V154, P1285, DOI 10.1016/j.ijbiomac.2019.11.003
   Asai A, 2000, LIFE SCI, V67, P2785, DOI 10.1016/S0024-3205(00)00868-7
   Aziz MNM, 2021, PHARMACEUTICALS-BASE, P14
   Aziz MNM, 2018, MOLECULES, V23, DOI 10.3390/molecules23010075
   Bacci G, 2008, J SURG ONCOL, V98, P415, DOI 10.1002/jso.21140
   Bacci G, 2006, ACTA ORTHOP, V77, P938, DOI 10.1080/17453670610013268
   Biermann JS, 2013, J NATL COMPR CANC NE, V11, P688, DOI 10.6004/jnccn.2013.0088
   Bose S, 2013, MATER TODAY, V16, P496, DOI 10.1016/j.mattod.2013.11.017
   Bose S, 2012, ACTA BIOMATER, V8, P1401, DOI 10.1016/j.actbio.2011.11.017
   Buonvino S, 2021, INT J MOL SCI, V22, DOI 10.3390/ijms22116095
   Cao J, 2006, TOXICOL SCI, V91, P476, DOI 10.1093/toxsci/kfj153
   Carroll RE, 2011, CANCER PREV RES, V4, P354, DOI 10.1158/1940-6207.CAPR-10-0098
   Carter A, 2008, J NATL CANCER I, V100, P616, DOI 10.1093/jnci/djn141
   Chan WH, 2006, FOOD CHEM TOXICOL, V44, P1362, DOI 10.1016/j.fct.2006.03.001
   Chang MC, 2014, PLOS ONE, V9, DOI 10.1371/journal.pone.0101959
   Chang MT, 2013, J AGR FOOD CHEM, V61, P9666, DOI 10.1021/jf4019195
   Chang PY, 2013, INT J ONCOL, V43, P1141, DOI 10.3892/ijo.2013.2050
   Chang R, 2015, INT J NANOMED, V10, P3351, DOI 10.2147/IJN.S78756
   Chang R, 2014, INT J NANOMED, V9, P461, DOI 10.2147/IJN.S55505
   Chang ZQ, 2014, TUMOR BIOL, V35, P753, DOI 10.1007/s13277-013-1102-7
   Chattopadhyay Ishita, 2004, Inflammopharmacology, V12, P153, DOI 10.1163/1568560041352257
   Chen C, 2011, CANCER BIOL THER, V12, P797, DOI 10.4161/cbt.12.9.17671
   Chen P, 2017, J CELL BIOCHEM, V118, P74, DOI 10.1002/jcb.25612
   Chen YT, 2020, AM J CHINESE MED, V48, P183, DOI 10.1142/S0192415X2050010X
   Cheng AL, 2001, ANTICANCER RES, V21, P2895
   Cheng HL, 2016, ONCOTARGET, V7, P35208, DOI 10.18632/oncotarget.9106
   Cheng HL, 2016, ONCOTARGET, V7, P9742, DOI 10.18632/oncotarget.7138
   Cheng TC, 2021, J FOOD DRUG ANAL, V29, P622, DOI 10.38212/2224-6614.3387
   Ciernik IF, 2011, CANCER-AM CANCER SOC, V117, P4522, DOI 10.1002/cncr.26037
   Collins HM, 2013, BMC CANCER, V13, DOI 10.1186/1471-2407-13-37
   Cotillard A, 2013, NATURE, V500, P585, DOI 10.1038/nature12480
   Cui C, 2014, BMC DEV BIOL, V14, DOI 10.1186/s12861-014-0033-x
   Davis RJ, 2000, CELL, V103, P239, DOI 10.1016/S0092-8674(00)00116-1
   de Moraes TAP, 2014, MOLECULES, V19, P13188, DOI 10.3390/molecules190913188
   Degterev A, 2003, ONCOGENE, V22, P8543, DOI 10.1038/sj.onc.1207107
   DeLaney TF, 2005, INT J RADIAT ONCOL, V61, P492, DOI 10.1016/j.ijrobp.2004.05.051
   Dempe JS, 2013, MOL NUTR FOOD RES, V57, P1543, DOI 10.1002/mnfr.201200113
   Dhillon N, 2008, CLIN CANCER RES, V14, P4491, DOI 10.1158/1078-0432.CCR-08-0024
   Dhule SS, 2014, MOL PHARMACEUT, V11, P417, DOI 10.1021/mp400366r
   Dhule SS, 2012, NANOMED-NANOTECHNOL, V8, P440, DOI 10.1016/j.nano.2011.07.011
   Di Pompo G, 2021, INT J MOL SCI, V22, DOI 10.3390/ijms22115760
   Farnood PR, 2022, CELL MOL BIOL LETT
   Feng C, 2017, MOL CARCINOGEN, V56, P1765, DOI 10.1002/mc.22633
   Feng T, 2017, INT J NANOMED, V12, P6027, DOI 10.2147/IJN.S132434
   Feng WH, 2017, BBA-GEN SUBJECTS, V1861, P1801, DOI 10.1016/j.bbagen.2017.03.017
   Fernando K, 2021, BIOMATER SCI-UK, V9, P2362, DOI 10.1039/d0bm01943g
   Fossey SL, 2011, BMC CANCER, V11, DOI 10.1186/1471-2407-11-112
   Garcea G, 2004, BRIT J CANCER, V90, P1011, DOI 10.1038/sj.bjc.6601623
   Goel A, 2008, BIOCHEM PHARMACOL, V75, P787, DOI 10.1016/j.bcp.2007.08.016
   Goel A, 2010, NUTR CANCER, V62, P919, DOI 10.1080/01635581.2010.509835
   Gota VS, 2010, J AGR FOOD CHEM, V58, P2095, DOI 10.1021/jf9024807
   Gupta GP, 2006, CELL, V127, P679, DOI 10.1016/j.cell.2006.11.001
   HALL CL, 1995, CELL, V82, P19, DOI 10.1016/0092-8674(95)90048-9
   Hanai H, 2006, CLIN GASTROENTEROL H, V4, P1502, DOI 10.1016/j.cgh.2006.08.008
   Hassaninasab A, 2011, P NATL ACAD SCI USA, V108, P6615, DOI 10.1073/pnas.1016217108
   Hassanzadeh K, 2020, INT J MOL SCI, V21, DOI 10.3390/ijms21186619
   Heger M, 2014, PHARMACOL REV, V66, P222, DOI 10.1124/pr.110.004044
   Hengartner MO, 2000, NATURE, V407, P770, DOI 10.1038/35037710
   Hevus I, 2012, BIOMACROMOLECULES, V13, P2537, DOI 10.1021/bm3007924
   Hoehle SI, 2006, J AGR FOOD CHEM, V54, P756, DOI 10.1021/jf058146a
   HOLDER GM, 1978, XENOBIOTICA, V8, P761, DOI 10.3109/00498257809069589
   Horvath G, 2008, MOL PHARMACEUT, V5, P358, DOI 10.1021/mp700144t
   Huang C, 2020, BMC COMPLEMENT MED, V20, DOI 10.1186/s12906-020-2857-1
   Huang CY, 2005, J PERIODONTAL RES, V40, P176, DOI 10.1111/j.1600-0765.2005.00788.x
   Huang MT, 1997, J CELL BIOCHEM, P26
   Ireson C, 2001, CANCER RES, V61, P1058
   Ireson CR, 2002, CANCER EPIDEM BIOMAR, V11, P105
   Jaffe Norman, 2013, Sarcoma, V2013, P203531, DOI 10.1155/2013/203531
   Jeon H, 2016, J CONTROL RELEASE, V231, P68, DOI 10.1016/j.jconrel.2016.01.006
   Jiang X, 2020, MED SCI MONITOR, V26, DOI 10.12659/MSM.924507
   Jin Song, 2009, Orthop Surg, V1, P144, DOI 10.1111/j.1757-7861.2009.00019.x
   Kahlert UD, 2017, MOL ONCOL, V11, P860, DOI 10.1002/1878-0261.12085
   Ke DX, 2019, ACTA BIOMATER, V84, P414, DOI 10.1016/j.actbio.2018.11.041
   Khodaei A, 2022, BIOACT MATER, V11, P107, DOI 10.1016/j.bioactmat.2021.09.028
   Kim BJ, 2006, J BIOL CHEM, V281, P21256, DOI 10.1074/jbc.M510644200
   Kocaadam B, 2017, CRIT REV FOOD SCI, V57, P2889, DOI 10.1080/10408398.2015.1077195
   Kouzarides T, 2007, CELL, V128, P693, DOI 10.1016/j.cell.2007.02.005
   Kudina O, 2015, FUTUR SCI OA, V1, DOI [10.4155/fso.15.14, 10.4155/FSO.15.14]
   Kudo Chieko, 2011, BMC Pharmacology, V11, P4, DOI 10.1186/1471-2210-11-4
   Kunnumakkara AB, 2017, BRIT J PHARMACOL, V174, P1325, DOI 10.1111/bph.13621
   Kunwar A, 2008, BBA-GEN SUBJECTS, V1780, P673, DOI 10.1016/j.bbagen.2007.11.016
   KUTTAN R, 1985, CANCER LETT, V29, P197, DOI 10.1016/0304-3835(85)90159-4
   Lagisetty P, 2010, BIOORGAN MED CHEM, V18, P6109, DOI 10.1016/j.bmc.2010.06.055
   Lai CS, 2020, BIOMOLECULES, V10, DOI 10.3390/biom10060831
   Langer K, 2003, INT J PHARM, V257, P169, DOI 10.1016/S0378-5173(03)00134-0
   Lee DS, 2009, ANTICANCER RES, V29, P5039
   Leow PC, 2014, EUR J MED CHEM, V71, P67, DOI 10.1016/j.ejmech.2013.10.073
   Leow PC, 2010, INVEST NEW DRUG, V28, P766, DOI 10.1007/s10637-009-9311-z
   Li SS, 2019, WORLD J GASTRO ONCOL, V11, P599, DOI 10.4251/wjgo.v11.i8.599
   Li SY, 2015, TUMOR BIOL, V36, P1329, DOI 10.1007/s13277-015-3181-0
   Li YG, 2012, FEBS J, V279, P2247, DOI 10.1111/j.1742-4658.2012.08607.x
   Lima FT, 2018, INT J MOL SCI, V19, DOI 10.3390/ijms19071909
   Lin HYJ, 2021, BIOMED PHARMACOTHER, V136, DOI 10.1016/j.biopha.2020.111202
   Lin L, 2010, CANCER RES, V70, P2445, DOI 10.1158/0008-5472.CAN-09-2468
   Liu N, 2014, ONCOL REP, V32, P2397, DOI 10.3892/or.2014.3495
   Liu YW, 2012, CELL BIOCHEM FUNCT, V30, P271, DOI 10.1002/cbf.2793
   López-Lázaro M, 2008, MOL NUTR FOOD RES, V52, pS103, DOI 10.1002/mnfr.200700238
   Lou Y, 2015, J CHROMATOGR B, V985, P38, DOI 10.1016/j.jchromb.2015.01.014
   Lu GZ, 2018, ACS APPL MATER INTER, V10, P44314, DOI 10.1021/acsami.8b18626
   Lu K.H., 2020, MOLECULES, V26
   Lu KH, 2022, WORLD J PEDIATR, V28
   Lu KH, 2020, PHARMACOL THERAPEUT, V214, DOI 10.1016/j.pharmthera.2020.107611
   Lu KH, 2020, CANCER METAST REV, V39, P303, DOI 10.1007/s10555-020-09845-2
   Lu KH, 2019, CELLS-BASEL, V8, DOI 10.3390/cells8121618
   Lu KH, 2014, NUTR CANCER, V66, P625, DOI 10.1080/01635581.2014.894100
   Lu K, 2018, ONCOL LETT, V15, P338, DOI 10.3892/ol.2017.7283
   Lu PW, 2022, PHARMACEUTICS, P14
   Lu PW, 2021, PHARMACEUTICALS-BASE, P14
   Luca SV, 2020, CRIT REV FOOD SCI, V60, P626, DOI 10.1080/10408398.2018.1546669
   Luo ZP, 2018, ONCOL LETT, V15, P5593, DOI 10.3892/ol.2018.8032
   Ma D, 2011, PLOS ONE, V6, DOI 10.1371/journal.pone.0028780
   Maiti K, 2007, INT J PHARMACEUT, V330, P155, DOI 10.1016/j.ijpharm.2006.09.025
   Maran A, 2016, MATERIALS, V9, DOI 10.3390/ma9070520
   Gomes CMF, 2006, NUCL MED BIOL, V33, P831, DOI 10.1016/j.nucmedbio.2006.07.011
   Masuelli L, 2012, FRONT BIOSCI-LANDMRK, V17, P498, DOI 10.2741/3940
   Meng ZY, 2021, ACS OMEGA, V6, P22213, DOI 10.1021/acsomega.1c02903
   Midura-Kiela MT, 2012, AM J PHYSIOL-GASTR L, V302, pG85, DOI 10.1152/ajpgi.00275.2011
   Nagaraju GP, 2019, INT J CANCER, V145, P10, DOI 10.1002/ijc.31867
   Negi PS, 1999, J AGR FOOD CHEM, V47, P4297, DOI 10.1021/jf990308d
   Nelson KM, 2017, J MED CHEM, V60, P1620, DOI 10.1021/acs.jmedchem.6b00975
   Oertel S, 2010, TUMORI, V96, P582, DOI 10.1177/030089161009600411
   Pan HZ, 2008, MOL PHARMACEUT, V5, P548, DOI 10.1021/mp800003u
   Pan MH, 1999, DRUG METAB DISPOS, V27, P486
   Peng SF, 2014, INT J ONCOL, V44, P238, DOI 10.3892/ijo.2013.2175
   Pereira MC, 2017, ANTICANCER RES, V37, P6749, DOI 10.21873/anticanres.12135
   Pfeiffer E, 2007, J AGR FOOD CHEM, V55, P538, DOI 10.1021/jf0623283
   PICCI P, 1985, CANCER, V56, P1515, DOI 10.1002/1097-0142(19851001)56:7<1515::AID-CNCR2820560707>3.0.CO;2-6
   Picci P, 2007, ORPHANET J RARE DIS, V2, DOI 10.1186/1750-1172-2-6
   Prasad S, 2014, CANCER RES TREAT, V46, P2, DOI 10.4143/crt.2014.46.1.2
   Priyadarsini KI, 2009, J PHOTOCH PHOTOBIO C, V10, P81, DOI 10.1016/j.jphotochemrev.2009.05.001
   Rath KS, 2014, CANCER RES, V74, P2316, DOI 10.1158/0008-5472.CAN-13-2433
   Ravindran J, 2009, AAPS J, V11, P495, DOI 10.1208/s12248-009-9128-x
   RAVINDRANATH V, 1980, TOXICOLOGY, V16, P259, DOI 10.1016/0300-483X(80)90122-5
   RAVINDRANATH V, 1981, TOXICOLOGY, V22, P337, DOI 10.1016/0300-483X(81)90027-5
   Reid JM, 2014, CANCER CHEMOTH PHARM, V73, P1137, DOI 10.1007/s00280-014-2447-3
   Reiter RJ, 2017, INT J MOL SCI, V18, DOI 10.3390/ijms18040843
   Ren XF, 2016, BRIT J BIOMED SCI, V73, P158, DOI 10.1080/09674845.2016.1220710
   Rhee SH, 2009, NAT REV GASTRO HEPAT, V6, P306, DOI 10.1038/nrgastro.2009.35
   RUBY AJ, 1995, CANCER LETT, V94, P79, DOI 10.1016/0304-3835(95)03827-J
   Sahoo K, 2012, INVEST NEW DRUG, V30, P558, DOI 10.1007/s10637-010-9610-4
   Sandur SK, 2007, CARCINOGENESIS, V28, P1765, DOI 10.1093/carcin/bgm123
   Sarkar N, 2020, ACS APPL MATER INTER, V12, P13644, DOI 10.1021/acsami.9b22474
   Sarkar N, 2019, ACS APPL MATER INTER, V11, P17184, DOI 10.1021/acsami.9b01218
   Scazzocchio B, 2020, NUTRIENTS, V12, DOI 10.3390/nu12092499
   Sekar D, 2019, CANCER GENE THER, V26, P179, DOI 10.1038/s41417-019-0092-z
   Sharma RA, 2001, CLIN CANCER RES, V7, P1894
   Sharma RA, 2004, CLIN CANCER RES, V10, P6847, DOI 10.1158/1078-0432.CCR-04-0744
   Sharma RA, 2005, EUR J CANCER, V41, P1955, DOI 10.1016/j.ejca.2005.05.009
   Shimazu K, 2018, CANCER SCI, V109, P3285, DOI 10.1111/cas.13741
   Shishodia S, 2005, ANN NY ACAD SCI, V1056, P206, DOI 10.1196/annals.1352.010
   Shishodia S, 2005, BIOCHEM PHARMACOL, V70, P700, DOI 10.1016/j.bcp.2005.04.043
   Shishodia S, 2007, CURR PROB CANCER, V31, P243, DOI 10.1016/j.currproblcancer.2007.04.001
   Shoba G, 1998, PLANTA MED, V64, P353, DOI 10.1055/s-2006-957450
   Si M, 2013, CHINESE MED J-PEKING, V126, P4116, DOI 10.3760/cma.j.issn.0366-6999.20130950
   SINGH S, 1995, J BIOL CHEM, V270, P24995, DOI 10.1074/jbc.270.42.24995
   SRIMAL RC, 1973, J PHARM PHARMACOL, V25, P447, DOI 10.1111/j.2042-7158.1973.tb09131.x
   Su SC, 2017, J PINEAL RES, V62, DOI 10.1111/jpi.12370
   Su YJ, 2019, ONCOTARGETS THER, V12, P2011, DOI 10.2147/OTT.S172909
   Sugimoto K, 2002, GASTROENTEROLOGY, V123, P1912, DOI 10.1053/gast.2002.37050
   Sugiyama Y, 1996, BIOCHEM PHARMACOL, V52, P519, DOI 10.1016/0006-2952(96)00302-4
   Sun ZZ, 2020, APPL MICROBIOL BIOT, V104, P3507, DOI 10.1007/s00253-020-10461-x
   Syng-ai C, 2004, MOL CANCER THER, V3, P1101
   Tamvakopoulos C, 2007, CLIN CANCER RES, V13, P1269, DOI 10.1158/1078-0432.CCR-06-1839
   Nguyen TU, 2019, J BIOMED MATER RES A, V107, P1541, DOI 10.1002/jbm.a.36668
   Vallet-Regí M, 2011, ADV MATER, V23, P5177, DOI 10.1002/adma.201101586
   Vareed SK, 2008, CANCER EPIDEM BIOMAR, V17, P1411, DOI 10.1158/1055-9965.EPI-07-2693
   Verma AH, 2019, J NANOSCI NANOTECHNO, V19, P6872, DOI 10.1166/jnn.2019.16640
   WAHLSTROM B, 1978, ACTA PHARMACOL TOX, V43, P86
   Walters DK, 2008, INVEST NEW DRUG, V26, P289, DOI 10.1007/s10637-007-9099-7
   Wang L, 2016, DRUG DELIV, V23, P3200, DOI 10.3109/10717544.2016.1162875
   Wang PYT, 2008, NATURE, V452, P1012, DOI 10.1038/nature06852
   Wang YC, 2011, ACTA HISTOCHEM, V113, P402, DOI 10.1016/j.acthis.2010.03.002
   Wang Z, 2017, MOL MED REP, V15, P1747, DOI 10.3892/mmr.2017.6159
   Watson JL, 2008, EXP MOL PATHOL, V84, P230, DOI 10.1016/j.yexmp.2008.02.002
   Whelan JS, 2012, ANN ONCOL, V23, P1607, DOI 10.1093/annonc/mdr491
   Wu JC, 2014, FOOD FUNCT, V5, P12, DOI 10.1039/c3fo60370a
   Wu X, 2012, CANCER EPIDEMIOL, V36, P212, DOI 10.1016/j.canep.2011.08.002
   Wu ZY, 2011, MED ONCOL, V28, P1469, DOI 10.1007/s12032-010-9563-7
   Xi YH, 2019, INT J NANOMED, V14, P6425, DOI 10.2147/IJN.S211981
   Xiao Yang, 2011, Wei Sheng Yan Jiu, V40, P103
   Xu B, 2017, ONCOL RES, V25, P1161, DOI 10.3727/096504017X14841698396829
   Xu CF, 2021, FRONT ONCOL, V11, DOI 10.3389/fonc.2021.672490
   Yan J, 2015, MOL MED REP, V12, P498, DOI 10.3892/mmr.2015.3439
   Yang JS, 2019, MOLECULES, V24, DOI 10.3390/molecules24183280
   Yang KY, 2007, J CHROMATOGR B, V853, P183, DOI 10.1016/j.jchromb.2007.03.010
   Yang SJ, 2014, ONCOL REP, V31, P2286, DOI 10.3892/or.2014.3066
   Yang ZM, 2020, INT J ONCOL, V57, P433, DOI 10.3892/ijo.2020.5067
   Yu DZ, 2015, INT J CLIN EXP PATHO, V8, P14946
   Yu L, 2004, SCIENCE, V304, P1500, DOI 10.1126/science.1096645
   Yu Q, 2021, POLYMERS-BASEL, P13
   Yue JC, 2020, INT J MOL SCI, V21, DOI 10.3390/ijms21072346
   Zare-Zardini H, 2022, PROG BIOMATER, V11, P311, DOI 10.1007/s40204-022-00197-4
   Zha ZL, 2010, ANAT REC, V293, P813, DOI 10.1002/ar.21074
   Zhang HY, 2011, ONCOL RES, V19, P501, DOI 10.3727/096504012X13286534482511
   Zhang J, 2015, CLIN CHIM ACTA, V444, P182, DOI 10.1016/j.cca.2014.12.041
   Zhang M, 2019, ADV HEALTHC MATER, V8, DOI 10.1002/adhm.201901031
   Zhang YW, 2017, EXP THER MED, V14, P593, DOI 10.3892/etm.2017.4529
   Zhao CG, 2013, CURR PHARM DESIGN, V19, P2114
   Zhao X, 2014, CANCER RES, V74, P2455, DOI 10.1158/0008-5472.CAN-13-3009
   Zhao YC, 2015, ACS APPL MATER INTER, V7, P17826, DOI 10.1021/acsami.5b04168
   Zhou L, 2020, MOL CELL PROBE, V51, DOI 10.1016/j.mcp.2020.101534
NR 212
TC 8
Z9 8
U1 6
U2 12
PU IVYSPRING INT PUBL
PI LAKE HAVEN
PA PO BOX 4546, LAKE HAVEN, NSW 2263, AUSTRALIA
SN 1449-2288
J9 INT J BIOL SCI
JI Int. J. Biol. Sci.
PY 2023
VL 19
IS 4
BP 1241
EP 1265
DI 10.7150/ijbs.80590
PG 25
WC Biochemistry & Molecular Biology; Biology
WE Science Citation Index Expanded (SCI-EXPANDED)
SC Biochemistry & Molecular Biology; Life Sciences & Biomedicine - Other
   Topics
GA 9Q3TX
UT WOS:000944891900003
PM 36923933
OA gold, Green Published
DA 2024-01-03
ER

PT J
AU Park, JA
   Cheung, NKV
AF Park, Jeong A.
   Cheung, Nai-Kong V.
TI Promise and Challenges of T Cell Immunotherapy for Osteosarcoma
SO INTERNATIONAL JOURNAL OF MOLECULAR SCIENCES
LA English
DT Review
DE chimeric antigen receptor; immune checkpoint inhibitors; myeloid-derived
   suppressor cells; osteosarcoma; T cell engaging bispecific antibody; T
   cell immunotherapy; tumor microenvironment; tumor-associated macrophage;
   vascular endothelial growth factor
ID PHASE-II TRIAL; DEATH-LIGAND 1; IMMUNE CHECKPOINT INHIBITORS; HIGH-GRADE
   OSTEOSARCOMA; ADVANCED SOFT-TISSUE; PD-1 EXPRESSION; OPEN-LABEL;
   METASTATIC OSTEOSARCOMA; TUMOR ANGIOGENESIS; CYTOLYTIC ACTIVITY
AB The cure rate for metastatic or relapsed osteosarcoma has not substantially improved over the past decades despite the exploitation of multimodal treatment approaches, allowing long-term survival in less than 30% of cases. Patients with osteosarcoma often develop resistance to chemotherapeutic agents, where personalized targeted therapies should offer new hope. T cell immunotherapy as a complementary or alternative treatment modality is advancing rapidly in general, but its potential against osteosarcoma remains largely unexplored. Strategies incorporating immune checkpoint inhibitors (ICIs), chimeric antigen receptor (CAR) modified T cells, and T cell engaging bispecific antibodies (BsAbs) are being explored to tackle relapsed or refractory osteosarcoma. However, osteosarcoma is an inherently heterogeneous tumor, both at the intra- and inter-tumor level, with no identical driver mutations. It has a pro-tumoral microenvironment, where bone cells, stromal cells, neovasculature, suppressive immune cells, and a mineralized extracellular matrix (ECM) combine to derail T cell infiltration and its anti-tumor function. To realize the potential of T cell immunotherapy in osteosarcoma, an integrated approach targeting this complex ecosystem needs smart planning and execution. Herein, we review the current status of T cell immunotherapies for osteosarcoma, summarize the challenges encountered, and explore combination strategies to overcome these hurdles, with the ultimate goal of curing osteosarcoma with less acute and long-term side effects.
C1 [Park, Jeong A.] Inha Univ, Dept Pediat, Coll Med, Incheon 22212, South Korea.
   [Cheung, Nai-Kong V.] Mem Sloan Kettering Canc Ctr, Pediat, New York, NY 10065 USA.
C3 Inha University; Memorial Sloan Kettering Cancer Center
RP Park, JA (corresponding author), Inha Univ, Dept Pediat, Coll Med, Incheon 22212, South Korea.
EM parkj@inha.ac.kr; cheungn@mskcc.org
CR Adusumilli PS, 2014, SCI TRANSL MED, V6, DOI 10.1126/scitranslmed.3010162
   Ahmed N, 2015, J CLIN ONCOL, V33, P1688, DOI 10.1200/JCO.2014.58.0225
   Ahmed N, 2009, MOL THER, V17, P1779, DOI 10.1038/mt.2009.133
   Alavi Mehrosadat, 2015, World J Nucl Med, V14, P109, DOI 10.4103/1450-1147.157124
   Alfranca A, 2015, CELL MOL LIFE SCI, V72, P3097, DOI 10.1007/s00018-015-1918-y
   Barber DL, 2006, NATURE, V439, P682, DOI 10.1038/nature04444
   Beatty GL, 2016, PHARMACOL THERAPEUT, V166, P30, DOI 10.1016/j.pharmthera.2016.06.010
   Bielack SS, 2015, J CLIN ONCOL, V33, P2279, DOI 10.1200/JCO.2014.60.0734
   Boye K, 2021, CANCER IMMUNOL IMMUN, V70, P2617, DOI 10.1007/s00262-021-02876-w
   Burga RA, 2015, CANCER IMMUNOL IMMUN, V64, P817, DOI 10.1007/s00262-015-1692-6
   Burger RA, 2011, NEW ENGL J MED, V365, P2473, DOI 10.1056/NEJMoa1104390
   Burges A, 2007, CLIN CANCER RES, V13, P3899, DOI 10.1158/1078-0432.CCR-06-2769
   Callahan MK, 2015, FRONT ONCOL, V4, DOI 10.3389/fonc.2014.00385
   Cassetta L, 2018, NAT REV DRUG DISCOV, V17, P887, DOI 10.1038/nrd.2018.169
   Champiat S, 2014, ONCOIMMUNOLOGY, V3, DOI 10.4161/onci.27817
   Chauhan VP, 2013, NAT COMMUN, V4, DOI 10.1038/ncomms3516
   Cherkassky L, 2016, J CLIN INVEST, V126, P3130, DOI 10.1172/JCI83092
   Chulanetra M, 2020, AM J CANCER RES, V10, P674
   Coley W B, 1910, Proc R Soc Med, V3, P1
   Corre I, 2020, CELLS-BASEL, V9, DOI 10.3390/cells9040976
   Cui JC, 2020, J EXP CLIN CANC RES, V39, DOI 10.1186/s13046-020-01685-w
   D'Angelo SP, 2018, LANCET ONCOL, V19, P416, DOI 10.1016/S1470-2045(18)30006-8
   Davis KL, 2020, LANCET ONCOL, V21, P541, DOI 10.1016/S1470-2045(20)30023-1
   Day CL, 2006, NATURE, V443, P350, DOI 10.1038/nature05115
   Del Bufalo F, 2023, NEW ENGL J MED, V388, P1284, DOI 10.1056/NEJMoa2210859
   Deng CZ, 2020, CANCER SCI, V111, P1899, DOI 10.1111/cas.14398
   Dhupkar P, 2018, CANCER MED-US, V7, P2654, DOI 10.1002/cam4.1518
   Dias G, 2023, CANCER RES, V83, DOI 10.1158/1538-7445.AM2023-5038
   Diop-Frimpong B, 2011, P NATL ACAD SCI USA, V108, P2909, DOI 10.1073/pnas.1018892108
   Dong HD, 2002, NAT MED, V8, P793, DOI 10.1038/nm730
   Ebb D, 2012, J CLIN ONCOL, V30, P2545, DOI 10.1200/JCO.2011.37.4546
   Edelman M, 2020, J CLIN ONCOL, V38
   Finn RS, 2020, NEW ENGL J MED, V382, P1894, DOI 10.1056/NEJMoa1915745
   Gajewski TF, 2007, CLIN CANCER RES, V13, P5256, DOI 10.1158/1078-0432.CCR-07-0892
   Galon J, 2019, NAT REV DRUG DISCOV, V18, P197, DOI 10.1038/s41573-018-0007-y
   Gao WW, 2017, DNA CELL BIOL, V36, P794, DOI 10.1089/dna.2017.3669
   Gargett T, 2016, MOL THER, V24, P1135, DOI 10.1038/mt.2016.63
   Geoerger B, 2020, LANCET ONCOL, V21, P134, DOI 10.1016/S1470-2045(19)30693-X
   Grosser R, 2019, CANCER CELL, V36, P471, DOI 10.1016/j.ccell.2019.09.006
   Gu JQ, 2019, ACTA BIOCH BIOPH SIN, V51, P59, DOI 10.1093/abbs/gmy146
   Gust J, 2017, CANCER DISCOV, V7, P1404, DOI 10.1158/2159-8290.CD-17-0698
   Ha HT, 2013, AM J CLIN ONCOL-CANC, V36, P77, DOI 10.1097/COC.0b013e31823a4970
   Hacohen N, 2013, CANCER IMMUNOL RES, V1, P11, DOI 10.1158/2326-6066.CIR-13-0022
   Han Y, 2019, CANCER LETT, V440, P116, DOI 10.1016/j.canlet.2018.10.011
   Heczey A, 2017, MOL THER, V25, P2214, DOI 10.1016/j.ymthe.2017.05.012
   Heiss MM, 2010, INT J CANCER, V127, P2209, DOI 10.1002/ijc.25423
   Hernandez R, 2019, COMMUN BIOL, V2, DOI 10.1038/s42003-019-0327-4
   Hidalgo L, 2023, CANCER IMMUNOL IMMUN, V72, P2623, DOI 10.1007/s00262-023-03437-z
   Huang QS, 2021, CELL ONCOL, V44, P525, DOI 10.1007/s13402-021-00598-w
   Huang X, 2018, J CANCER, V9, P2525, DOI 10.7150/jca.25011
   Inagaki Y, 2016, CLIN SARCOMA RES, V6, DOI 10.1186/s13569-016-0053-3
   Isakoff MS, 2015, J CLIN ONCOL, V33, P3029, DOI 10.1200/JCO.2014.59.4895
   Jagodinsky JC, 2021, THERANOSTICS, V11, P6120, DOI 10.7150/thno.54881
   Jakab M, 2022, CANCER RES, V82, P1353, DOI 10.1158/0008-5472.CAN-21-3181
   Jensen TO, 2009, J CLIN ONCOL, V27, P3330, DOI 10.1200/JCO.2008.19.9919
   John LB, 2013, CLIN CANCER RES, V19, P5636, DOI 10.1158/1078-0432.CCR-13-0458
   Kantarjian H, 2017, NEW ENGL J MED, V376, P836, DOI 10.1056/NEJMoa1609783
   Keung EZ, 2018, BMC CANCER, V18, DOI 10.1186/s12885-018-4829-0
   Knödler M, 2018, BRIT J CANCER, V119, P296, DOI 10.1038/s41416-018-0150-6
   Koirala P, 2016, SCI REP-UK, V6, DOI 10.1038/srep30093
   Köksal H, 2019, SCAND J IMMUNOL, V89, DOI 10.1111/sji.12741
   Kolb AD, 2019, CANCERS, V11, DOI 10.3390/cancers11071020
   Kopp LM, 2019, EUR J CANCER, V121, P177, DOI 10.1016/j.ejca.2019.08.015
   Koppenol WH, 2011, NAT REV CANCER, V11, P325, DOI 10.1038/nrc3038
   Kumar C, 2014, CANCER BIOTHER RADIO, V29, P317, DOI 10.1089/cbr.2014.1663
   Leach DR, 1996, SCIENCE, V271, P1734, DOI 10.1126/science.271.5256.1734
   Li CX, 2020, MOL CANCER, V19, DOI 10.1186/s12943-020-01234-1
   Liao YY, 2016, ONCOTARGET, V7, P4310, DOI 10.18632/oncotarget.6708
   Liao YF, 2017, ONCOTARGET, V8, P30276, DOI 10.18632/oncotarget.16326
   Lin ZL, 2021, CANCERS, V13, DOI 10.3390/cancers13174469
   Liu JY, 2021, CANCER CELL INT, V21, DOI 10.1186/s12935-021-02089-2
   Long AH, 2016, CANCER IMMUNOL RES, V4, P869, DOI 10.1158/2326-6066.CIR-15-0230
   Longhi A, 2012, CANCER-AM CANCER SOC, V118, P5050, DOI 10.1002/cncr.27493
   Lu YB, 2022, FRONT ONCOL, V12, DOI 10.3389/fonc.2022.830546
   Luetke A, 2014, CANCER TREAT REV, V40, P523, DOI 10.1016/j.ctrv.2013.11.006
   Lum LG, 2015, CLIN CANCER RES, V21, P2305, DOI 10.1158/1078-0432.CCR-14-2280
   Lussier DM, 2015, J IMMUNOTHER CANCER, V3, DOI 10.1186/s40425-015-0067-z
   Lussier DM, 2015, J IMMUNOTHER, V38, P96, DOI 10.1097/CJI.0000000000000065
   Majzner RG, 2019, CLIN CANCER RES, V25, P2560, DOI 10.1158/1078-0432.CCR-18-0432
   Mao XQ, 2021, MOL CANCER, V20, DOI 10.1186/s12943-021-01428-1
   Martin-Broto J, 2020, J IMMUNOTHER CANCER, V8, DOI 10.1136/jitc-2020-001561
   Martinez-Zubiaurre I, 2018, FRONT IMMUNOL, V9, DOI 10.3389/fimmu.2018.01679
   McLaughlin M, 2020, NAT REV CANCER, V20, P203, DOI 10.1038/s41568-020-0246-1
   Merchant MS, 2016, CLIN CANCER RES, V22, P1364, DOI 10.1158/1078-0432.CCR-15-0491
   Meyers PA, 2008, J CLIN ONCOL, V26, P633, DOI 10.1200/JCO.2008.14.0095
   Miles DW, 2013, ANN ONCOL, V24, P2773, DOI 10.1093/annonc/mdt276
   Modak S, 2001, CANCER RES, V61, P4048
   Modi S, 2022, NEW ENGL J MED, V387, P9, DOI 10.1056/NEJMoa2203690
   Moon EK, 2014, CLIN CANCER RES, V20, P4262, DOI 10.1158/1078-0432.CCR-13-2627
   Mouw KW, 2017, CANCER DISCOV, V7, P675, DOI 10.1158/2159-8290.CD-17-0226
   Müller CR, 2005, ACTA ONCOL, V44, P475, DOI 10.1080/02841860510029978
   Navai SA, 2019, CANCER RES, V79, DOI 10.1158/1538-7445.SABCS18-LB-147
   Nuytemans L, 2021, ACTA CLIN BELG, V76, P162, DOI 10.1080/17843286.2019.1683129
   Ohba T, 2014, MOL CANCER RES, V12, P1100, DOI 10.1158/1541-7786.MCR-14-0037
   Palmerini E, 2017, ONCOTARGET, V8, P111836, DOI 10.18632/oncotarget.22912
   Park JA, 2023, J IMMUNOTHER CANCER, V11, DOI 10.1136/jitc-2023-006680
   Park JA, 2021, J HEMATOL ONCOL, V14, DOI 10.1186/s13045-021-01156-5
   Park JA, 2021, J IMMUNOTHER CANCER, V9, DOI 10.1136/jitc-2020-002222
   Park JA, 2020, J HEMATOL ONCOL, V13, DOI 10.1186/s13045-020-01012-y
   Park JA, 2017, CANCER TREAT REV, V58, P22, DOI 10.1016/j.ctrv.2017.05.006
   Patel RB, 2021, SCI TRANSL MED, V13, DOI 10.1126/scitranslmed.abb3631
   Picarda E, 2016, CLIN CANCER RES, V22, P3425, DOI 10.1158/1078-0432.CCR-15-2428
   Poon VI, 2015, CLIN SARCOMA RES, V5, DOI 10.1186/s13569-014-0020-9
   Przepiorka D, 2015, CLIN CANCER RES, V21, P4035, DOI 10.1158/1078-0432.CCR-15-0612
   Qian BZ, 2010, CELL, V141, P39, DOI 10.1016/j.cell.2010.03.014
   Rainusso N, 2012, CANCER GENE THER, V19, P212, DOI 10.1038/cgt.2011.83
   Ratti C, 2017, CLIN CANCER RES, V23, P5149, DOI 10.1158/1078-0432.CCR-16-3186
   Reed DR, 2023, J CLIN ONCOL, V41
   Regan DP, 2022, CLIN CANCER RES, V28, P662, DOI 10.1158/1078-0432.CCR-21-2105
   Reusch U, 2006, CLIN CANCER RES, V12, P183, DOI 10.1158/1078-0432.CCR-05-1855
   Roth M, 2014, CANCER-AM CANCER SOC, V120, P548, DOI 10.1002/cncr.28461
   Rowshanravan B, 2018, BLOOD, V131, P58, DOI 10.1182/blood-2017-06-741033
   Saltz LB, 2008, J CLIN ONCOL, V26, P2013, DOI 10.1200/JCO.2007.14.9930
   Sam J, 2020, FRONT ONCOL, V10, DOI 10.3389/fonc.2020.575737
   Santich BH, 2020, SCI TRANSL MED, V12, DOI 10.1126/scitranslmed.aax1315
   SCHOLL SM, 1994, JNCI-J NATL CANCER I, V86, P120, DOI 10.1093/jnci/86.2.120
   Schumacher TN, 2019, ANNU REV IMMUNOL, V37, P173, DOI 10.1146/annurev-immunol-042617-053402
   Schumacher TN, 2015, SCIENCE, V348, P69, DOI 10.1126/science.aaa4971
   Shao XJ, 2019, ACTA PHARMACOL SIN, V40, P1343, DOI 10.1038/s41401-019-0262-4
   Shen JK, 2014, CANCER IMMUNOL RES, V2, P690, DOI 10.1158/2326-6066.CIR-13-0224
   Shibuya H, 2012, CANCER SCI, V103, P1656, DOI 10.1111/j.1349-7006.2012.02344.x
   Shimizu T, 2017, J PEDIATR SURG, V52, P2047, DOI 10.1016/j.jpedsurg.2017.08.030
   Somaiah N, 2022, LANCET ONCOL, V23, P1156, DOI 10.1016/S1470-2045(22)00392-8
   Somers GR, 2005, PEDIATR DEVEL PATHOL, V8, P525, DOI 10.1007/s10024-005-0044-5
   Sterz U, 2021, FRONT ONCOL, V11, DOI 10.3389/fonc.2021.684733
   Takahashi T, 2000, J EXP MED, V192, P303, DOI 10.1084/jem.192.2.303
   Tanaka M, 2017, CLIN CANCER RES, V23, P3499, DOI 10.1158/1078-0432.CCR-16-2138
   Taofeek K., 2023, J CLIN ONCOL, V41, pTPS3162
   Tawbi HA, 2017, LANCET ONCOL, V18, P1493, DOI 10.1016/S1470-2045(17)30624-1
   Teng FF, 2015, TRANSL RES, V166, P721, DOI 10.1016/j.trsl.2015.06.019
   Tian HL, 2023, BONE RES, V11, DOI 10.1038/s41413-023-00246-z
   Trautmann L, 2006, NAT MED, V12, P1198, DOI 10.1038/nm1482
   Tsai CS, 2007, INT J RADIAT ONCOL, V68, P499, DOI 10.1016/j.ijrobp.2007.01.041
   Upadhaya S, 2021, NAT REV DRUG DISCOV, V20, P168, DOI 10.1038/d41573-020-00204-y
   Urbani S, 2006, J VIROL, V80, P11398, DOI 10.1128/JVI.01177-06
   Vaishampayan U, 2015, PROSTATE CANCER, V2015, DOI 10.1155/2015/285193
   Verrecchia F, 2018, FRONT ONCOL, V8, DOI 10.3389/fonc.2018.00133
   Vito A, 2021, INT J MOL SCI, V22, DOI 10.3390/ijms22094843
   Vogelstein B, 2004, NAT MED, V10, P789, DOI 10.1038/nm1087
   Wallin JJ, 2016, NAT COMMUN, V7, DOI 10.1038/ncomms12624
   Wang HS, 2022, CELL BIOSCI, V12, DOI 10.1186/s13578-022-00900-9
   Wang LH, 2017, CANCER LETT, V391, P28, DOI 10.1016/j.canlet.2017.01.013
   Wang L, 2013, PLOS ONE, V8, DOI 10.1371/journal.pone.0070689
   Wang SW, 2015, CARCINOGENESIS, V36, P104, DOI 10.1093/carcin/bgu218
   WARBURG O, 1956, SCIENCE, V123, P309, DOI 10.1126/science.123.3191.309
   Wolf-Dennen K, 2020, ONCOIMMUNOLOGY, V9, DOI 10.1080/2162402X.2020.1747677
   Wu HZ, 2019, J ORTHOP SURG RES, V14, DOI 10.1186/s13018-019-1301-z
   Xie L, 2020, J IMMUNOTHER CANCER, V8, DOI 10.1136/jitc-2020-000798
   Yang Shang-You, 2007, Sarcoma, V2007, P95628, DOI 10.1155/2007/95628
   Yankelevich M, 2019, J CLIN ONCOL, V37, DOI 10.1200/JCO.2019.37.15_suppl.2533
   Yankelevich M, 2012, PEDIATR BLOOD CANCER, V59, P1198, DOI 10.1002/pbc.24237
   Yoshida K, 2019, ONCOTARGETS THER, V12, P2513, DOI 10.2147/OTT.S198421
   Yu AL, 1998, J CLIN ONCOL, V16, P2169, DOI 10.1200/JCO.1998.16.6.2169
   Zhang ML, 2019, ONCOL REP, V42, P2049, DOI 10.3892/or.2019.7299
   Zhang Z, 2022, FRONT PHARMACOL, V13, DOI 10.3389/fphar.2022.1031527
   Zhang ZF, 2022, SIGNAL TRANSDUCT TAR, V7, DOI 10.1038/s41392-022-01102-y
   Zhao YX, 2019, P NATL ACAD SCI USA, V116, P2210, DOI 10.1073/pnas.1818357116
   Zheng BX, 2018, J HEMATOL ONCOL, V11, DOI 10.1186/s13045-018-0560-1
   Zheng Y, 2018, STEM CELL RES THER, V9, DOI 10.1186/s13287-018-0780-x
   Zhou Q, 2017, CANCER IMMUNOL RES, V5, P547, DOI 10.1158/2326-6066.CIR-16-0259
   Zhu JW, 2022, CYTOTHERAPY, V24, P567, DOI 10.1016/j.jcyt.2021.12.010
   Zhu SM, 2021, J HEMATOL ONCOL, V14, DOI 10.1186/s13045-021-01164-5
   Zhu TY, 2022, FRONT IMMUNOL, V13, DOI 10.3389/fimmu.2022.907550
NR 163
TC 0
Z9 0
U1 4
U2 4
PU MDPI
PI BASEL
PA ST ALBAN-ANLAGE 66, CH-4052 BASEL, SWITZERLAND
SN 1661-6596
EI 1422-0067
J9 INT J MOL SCI
JI Int. J. Mol. Sci.
PD AUG
PY 2023
VL 24
IS 15
AR 12520
DI 10.3390/ijms241512520
PG 20
WC Biochemistry & Molecular Biology; Chemistry, Multidisciplinary
WE Science Citation Index Expanded (SCI-EXPANDED)
SC Biochemistry & Molecular Biology; Chemistry
GA O7KG0
UT WOS:001045548600001
PM 37569894
OA Green Published, gold
DA 2024-01-03
ER

PT J
AU Todosenko, N
   Khlusov, I
   Yurova, K
   Khaziakhmatova, O
   Litvinova, L
AF Todosenko, Natalia
   Khlusov, Igor
   Yurova, Kristina
   Khaziakhmatova, Olga
   Litvinova, Larisa
TI Signal Pathways and microRNAs in Osteosarcoma Growth and the Dual Role
   of Mesenchymal Stem Cells in Oncogenesis
SO INTERNATIONAL JOURNAL OF MOLECULAR SCIENCES
LA English
DT Review
DE osteosarcoma; mesenchymal stem cells; microRNAs; treatment
ID CANCER-ASSOCIATED FIBROBLASTS; WNT/BETA-CATENIN PATHWAY; SUPPRESSES
   TUMOR-GROWTH; DOWN-REGULATION; PROMOTES APOPTOSIS; DRUG-RESISTANCE;
   TARGETING ROCK1; IMMUNE MICROENVIRONMENT; INHIBITS PROLIFERATION;
   CLINICAL-SIGNIFICANCE
AB The major challenges in Osteosarcoma (OS) therapy are its heterogeneity and drug resistance. The development of new therapeutic approaches to overcome the major growth mechanisms of OS is urgently needed. The search for specific molecular targets and promising innovative approaches in OS therapy, including drug delivery methods, is an urgent problem. Modern regenerative medicine focuses on harnessing the potential of mesenchymal stem cells (MSCs) because they have low immunogenicity. MSCs are important cells that have received considerable attention in cancer research. Currently, new cell-based methods for using MSCs in medicine are being actively investigated and tested, especially as carriers for chemotherapeutics, nanoparticles, and photosensitizers. However, despite the inexhaustible regenerative potential and known anticancer properties of MSCs, they may trigger the development and progression of bone tumors. A better understanding of the complex cellular and molecular mechanisms of OS pathogenesis is essential to identify novel molecular effectors involved in oncogenesis. The current review focuses on signaling pathways and miRNAs involved in the development of OS and describes the role of MSCs in oncogenesis and their potential for antitumor cell-based therapy.
C1 [Todosenko, Natalia; Khlusov, Igor; Yurova, Kristina; Khaziakhmatova, Olga; Litvinova, Larisa] Immanuel Kant Baltic Fed Univ, Ctr Immunol & Cellular Biotechnol, Kaliningrad 236001, Russia.
   [Khlusov, Igor; Litvinova, Larisa] Siberian State Med Univ, Lab Cellular & Microfluid Technol, 2 Moskovskii Trakt, Tomsk 634050, Russia.
C3 Immanuel Kant Baltic Federal University; Siberian State Medical
   University
RP Litvinova, L (corresponding author), Immanuel Kant Baltic Fed Univ, Ctr Immunol & Cellular Biotechnol, Kaliningrad 236001, Russia.; Litvinova, L (corresponding author), Siberian State Med Univ, Lab Cellular & Microfluid Technol, 2 Moskovskii Trakt, Tomsk 634050, Russia.
EM tod_89@mail.ru; khlusov63@mail.ru; kristina_kofanova@mail.ru;
   olga_khaziakhmatova@mail.ru; larisalitvinova@yandex.ru
RI Todosenko, Natalia/P-6176-2017; Litvinova, Larisa/A-9672-2014;
   Khaziakhmatova, Olga/F-7767-2017; Khlusov, Igor/A-4945-2014
OI Todosenko, Natalia/0000-0001-7468-4861; Litvinova,
   Larisa/0000-0001-5231-6910; Khlusov, Igor/0000-0003-3465-8452
CR Aanstoos ME, 2016, CLIN ORTHOP RELAT R, V474, P707, DOI 10.1007/s11999-015-4362-2
   Abarrategi A, 2016, STEM CELLS INT, V2016, DOI 10.1155/2016/3631764
   Abdeen A, 2009, CANCER-AM CANCER SOC, V115, P5243, DOI 10.1002/cncr.24562
   Adhikari AS, 2010, CANCER RES, V70, P4602, DOI 10.1158/0008-5472.CAN-09-3463
   Alfranca A, 2015, CELL MOL LIFE SCI, V72, P3097, DOI 10.1007/s00018-015-1918-y
   Ali MU, 2017, TUMOR BIOL, V39, P1, DOI 10.1177/1010428317709805
   Anderson G, 2021, INT J MOL SCI, V22, DOI 10.3390/ijms22041597
   Anderson PM, 2022, FRONT MED-LAUSANNE, V9, DOI 10.3389/fmed.2022.1030094
   Assi T, 2021, CELLS-BASEL, V10, DOI 10.3390/cells10051240
   Avnet S, 2017, INT J CANCER, V140, P1331, DOI 10.1002/ijc.30540
   Avril P, 2016, J BONE ONCOL, V5, P5, DOI 10.1016/j.jbo.2015.11.002
   Bae YJ, 2022, JBMR PLUS, V6, DOI 10.1002/jbm4.10623
   Baglio SR, 2017, CLIN CANCER RES, V23, P3721, DOI 10.1158/1078-0432.CCR-16-2726
   Bai CJ, 2022, NEOPLASMA, V69, P1175, DOI 10.4149/neo_2022_220228N218
   Basu-Roy U, 2015, NAT COMMUN, V6, DOI 10.1038/ncomms7411
   Batlle R, 2019, NAT COMMUN, V10, DOI 10.1038/s41467-019-10946-y
   Benslimane-Ahmim Z, 2017, CANCER LETT, V395, P11, DOI 10.1016/j.canlet.2017.02.032
   Bernardini G, 2018, J CELL PHYSIOL, V233, P4961, DOI 10.1002/jcp.26330
   Bilbao-Aldaiturriaga N, 2015, PEDIATR BLOOD CANCER, V62, P766, DOI 10.1002/pbc.25416
   Bitterman PB, 2015, BBA-GENE REGUL MECH, V1849, P774, DOI 10.1016/j.bbagrm.2014.09.007
   Bousquet M, 2016, ANN ONCOL, V27, P738, DOI 10.1093/annonc/mdw009
   Bouvier C, 2016, ONCOTARGET, V7, P64702, DOI 10.18632/oncotarget.11876
   Brown HK, 2019, DRUG DISCOV TODAY, V24, P763, DOI 10.1016/j.drudis.2018.11.017
   Brown HK, 2018, CALCIFIED TISSUE INT, V102, P174, DOI 10.1007/s00223-017-0372-2
   Brown HK, 2017, CANCER LETT, V386, P189, DOI 10.1016/j.canlet.2016.11.019
   Brune JC, 2011, INT J CANCER, V129, P319, DOI 10.1002/ijc.25697
   Cai HQ, 2014, INT J MOL SCI, V15, P560, DOI 10.3390/ijms15010560
   Cai XB, 2020, ONCOL LETT, V20, DOI 10.3892/ol.2020.12254
   Cai YP, 2010, J PATHOL, V220, P24, DOI 10.1002/path.2628
   Cai ZH, 2018, CLIN CHIM ACTA, V483, P156, DOI 10.1016/j.cca.2018.04.033
   Cao L, 2016, BIOMED PHARMACOTHER, V84, P828, DOI 10.1016/j.biopha.2016.10.008
   Cascini C, 2021, CELLS-BASEL, V10, DOI 10.3390/cells10071668
   Cersosimo F, 2020, INT J MOL SCI, V21, DOI 10.3390/ijms21155207
   Chang KK, 2018, ONCOGENESIS, V7, DOI 10.1038/s41389-018-0059-1
   Chang XY, 2021, J BONE ONCOL, V29, DOI 10.1016/j.jbo.2021.100372
   Chellini L, 2022, CANCERS, V14, DOI 10.3390/cancers14194677
   Chen BP, 2017, TUMOR BIOL, V39, DOI 10.1177/1010428317703841
   Chen CB, 2015, ONCOTARGET, V6, P17570, DOI 10.18632/oncotarget.4100
   Chen Chenglong, 2022, Cancer Lett, V536, P215660, DOI 10.1016/j.canlet.2022.215660
   Chen D, 2013, TUMOR BIOL, V34, P1895, DOI 10.1007/s13277-013-0733-z
   Chen HJ, 2018, BIOCHEM BIOPH RES CO, V503, P1434, DOI 10.1016/j.bbrc.2018.07.060
   Chen XJ, 2022, COMPUT MATH METHOD M, V2022, DOI 10.1155/2022/7549894
   Chen X, 2019, EXP MOL PATHOL, V108, P32, DOI 10.1016/j.yexmp.2019.03.001
   Chen ZX, 2022, J ONCOL, V2022, DOI 10.1155/2022/6435431
   Chen Z, 2018, J BUON, V23, P1816
   Cheng J, 2022, FRONT ONCOL, V12, DOI 10.3389/fonc.2022.919108
   Cheng ZH, 2021, ARCH MED RES, V52, P200, DOI 10.1016/j.arcmed.2020.10.018
   Chou WC, 2021, NATURE, V591, P300, DOI 10.1038/s41586-021-03231-w
   Cipriani P, 2015, CYTOTHERAPY, V17, P832, DOI 10.1016/j.jcyt.2014.12.006
   Corre I, 2020, CELLS-BASEL, V9, DOI 10.3390/cells9040976
   Cortini M, 2016, PLOS ONE, V11, DOI 10.1371/journal.pone.0166500
   Costa A, 2018, CANCER CELL, V33, P463, DOI 10.1016/j.ccell.2018.01.011
   Cui SQ, 2015, TUMOR BIOL, V36, P6949, DOI 10.1007/s13277-015-3396-0
   Cui XT, 2018, RNA BIOL, V15, P1364, DOI 10.1080/15476286.2018.1534525
   Czarnecka AM, 2020, CANCERS, V12, DOI 10.3390/cancers12082130
   Dailey DD, 2013, BMC VET RES, V9, DOI 10.1186/1746-6148-9-130
   Danieau G, 2019, INT J MOL SCI, V20, DOI 10.3390/ijms20153751
   de Azevedo JWV, 2020, ONCOL LETT, V19, P1099, DOI 10.3892/ol.2019.11229
   Deel MD, 2015, FRONT ONCOL, V5, DOI 10.3389/fonc.2015.00190
   Diao ZB, 2020, J INT MED RES, V48, DOI 10.1177/0300060520967818
   Dong D, 2016, TUMOR BIOL, V37, P6447, DOI 10.1007/s13277-015-4527-3
   Du L, 2018, CELL DEATH DIS, V9, DOI 10.1038/s41419-018-0745-0
   Du XL, 2014, BMC CANCER, V14, DOI 10.1186/1471-2407-14-450
   Duan N, 2015, INT J CLIN EXP PATHO, V8, P10250
   Duchi S, 2013, J CONTROL RELEASE, V168, P225, DOI 10.1016/j.jconrel.2013.03.012
   Ehnman M, 2019, CURR ONCOL REP, V21, DOI 10.1007/s11912-019-0839-6
   Engin F, 2009, HUM MOL GENET, V18, P1464, DOI 10.1093/hmg/ddp057
   Fagundes R, 2021, FRONT CELL DEV BIOL, V9, DOI 10.3389/fcell.2021.774845
   Fan GT, 2019, FRONT BIOSCI-LANDMRK, V24, P1167, DOI 10.2741/4773
   Fan HP, 2021, EUR REV MED PHARMACO, V25, P3661, DOI 10.26355/eurrev_202105_25932
   Fang DZ, 2018, EUR REV MED PHARMACO, V22, P1044, DOI 10.26355/eurrev_201802_14387
   Fei D, 2019, J CELL MOL MED, V23, P1865, DOI 10.1111/jcmm.14087
   Feng WL, 2020, THER ADV MED ONCOL, V12, DOI 10.1177/1758835920922055
   Ferrara N, 2016, NAT REV DRUG DISCOV, V15, P385, DOI 10.1038/nrd.2015.17
   Fu YW, 2019, MED SCI MONITOR, V25, P4801, DOI 10.12659/MSM.916939
   Fujiwara T, 2016, STEM CELLS INT, V2016, DOI 10.1155/2016/2603092
   Galbo PM, 2021, CLIN CANCER RES, V27, P2636, DOI 10.1158/1078-0432.CCR-20-4226
   Gambera S, 2018, STEM CELLS, V36, P1487, DOI 10.1002/stem.2869
   Gamie Z, 2017, CANCER LETT, V409, P66, DOI 10.1016/j.canlet.2017.08.036
   Gao JJ, 2020, ONCOL REP, V44, P139, DOI 10.3892/or.2020.7601
   Gao X, 2016, ONCOL REP, V35, P3313, DOI 10.3892/or.2016.4707
   Gao YP, 2017, ONCOTARGET, V8, P60624, DOI 10.18632/oncotarget.17364
   García-Silva S, 2016, NAT CELL BIOL, V18, P911, DOI 10.1038/ncb3404
   Gartel AL, 2017, CANCER RES, V77, P3135, DOI 10.1158/0008-5472.CAN-16-3566
   Gauthaman K, 2012, J CELL BIOCHEM, V113, P2027, DOI 10.1002/jcb.24073
   Ge XH, 2020, MOL THER-NUCL ACIDS, V21, P900, DOI 10.1016/j.omtn.2020.07.025
   Ghafouri-Fard S, 2022, FRONT MOL BIOSCI, V9, DOI 10.3389/fmolb.2022.986722
   Ghafouri-Fard S, 2021, BIOMED PHARMACOTHER, V138, DOI 10.1016/j.biopha.2021.111496
   Gibbs CP, 2005, NEOPLASIA, V7, P967, DOI 10.1593/neo.05394
   de Morais ALG, 2022, CURR ONCOL REP, V24, P651, DOI 10.1007/s11912-022-01218-y
   Grant GD, 2013, MOL BIOL CELL, V24, P3634, DOI 10.1091/mbc.E13-05-0264
   Grimm D, 2020, SEMIN CANCER BIOL, V67, P122, DOI 10.1016/j.semcancer.2019.03.004
   Grisendi G, 2015, STEM CELLS, V33, P859, DOI 10.1002/stem.1903
   Grunewald TGP, 2020, EMBO MOL MED, V12, DOI 10.15252/emmm.201911131
   Gu ZJ, 2020, FRONT PHARMACOL, V11, DOI 10.3389/fphar.2020.01324
   Guan GF, 2015, CANCER LETT, V357, P254, DOI 10.1016/j.canlet.2014.11.034
   Guan HY, 2019, J CELL PHYSIOL, V234, P8998, DOI 10.1002/jcp.27572
   Guo QC, 2020, BIOTECHNOL LETT, V42, P2123, DOI 10.1007/s10529-020-02943-9
   Guo Q, 2021, REGEN THER, V18, P508, DOI 10.1016/j.reth.2021.11.003
   Guo QY, 2021, CANCER RES, V81, P3876, DOI 10.1158/0008-5472.CAN-20-3143
   Guo SB, 2014, TUMOR BIOL, V35, P7025, DOI 10.1007/s13277-014-1965-2
   Halasi M, 2013, MOL CANCER THER, V12, P245, DOI 10.1158/1535-7163.MCT-12-0712
   Hammad M, 2020, MOL THER-ONCOLYTICS, V18, P326, DOI 10.1016/j.omto.2020.07.002
   Han CF, 2018, MOL MED REP, V17, P4777, DOI 10.3892/mmr.2018.8374
   Haridy Y, 2019, JAMA ONCOL, V5, P425, DOI 10.1001/jamaoncol.2018.6766
   Harrell CR, 2019, BIOMED PHARMACOTHER, V109, P2318, DOI 10.1016/j.biopha.2018.11.099
   He CL, 2009, BIOCHEM BIOPH RES CO, V388, P35, DOI 10.1016/j.bbrc.2009.07.101
   He JM, 2020, J BUON, V25, P1028
   Hernigou P, 2014, INT ORTHOP, V38, P1825, DOI 10.1007/s00264-014-2384-0
   Heymann MF, 2019, CELL IMMUNOL, V343, DOI 10.1016/j.cellimm.2017.10.011
   Hingorani P, 2022, MOL CANCER THER, V21, P1318, DOI 10.1158/1535-7163.MCT-21-0758
   Honoki K, 2010, ONCOL REP, V24, P501, DOI 10.3892/or_00000885
   Hou CH, 2018, BIOCHEM PHARMACOL, V155, P71, DOI 10.1016/j.bcp.2018.06.015
   Hu XH, 2019, CANCER BIOMARK, V25, P1, DOI 10.3233/CBM-180013
   Hu XM, 2018, ONCOL LETT, V16, P4337, DOI 10.3892/ol.2018.9177
   Hu Y, 2021, Nan Fang Yi Ke Da Xue Xue Bao, V41, P1562, DOI 10.12122/j.issn.1673-4254.2021.10.16
   Hu YW, 2021, LIFE SCI, V277, DOI 10.1016/j.lfs.2021.119501
   Huang CI, 2019, PLOS ONE, V14, DOI 10.1371/journal.pone.0225537
   Huang JH, 2020, J CELL MOL MED, V24, P10876, DOI 10.1111/jcmm.15716
   Huang J, 2012, CANCER RES, V72, P230, DOI 10.1158/0008-5472.CAN-11-2001
   Huang RC, 2022, FRONT GENET, V13, DOI 10.3389/fgene.2022.976990
   Huang SH, 2020, CANCER BIOL THER, V21, P379, DOI [10.1080/15384047.2019.1702405, 10.17775/CSEEJPES.2020.01030]
   Huang X, 2022, THERANOSTICS, V12, P5877, DOI 10.7150/thno.73714
   Huang YZ, 2021, CHINESE MED J-PEKING, V134, P564, DOI 10.1097/CM9.0000000000001400
   Huang Z, 2019, SCAND J CLIN LAB INV, V79, P601, DOI 10.1080/00365513.2019.1683764
   Huang ZX, 2021, J CHEMOTHERAPY, V33, P328, DOI 10.1080/1120009X.2021.1899441
   Hughes DPM, 2009, CANCER TREAT RES, V152, P479, DOI 10.1007/978-1-4419-0284-9_28
   Iwaya K, 2003, CLIN EXP METASTAS, V20, P525, DOI 10.1023/A:1025821229013
   Jacques C, 2020, CELLS-BASEL, V9, DOI 10.3390/cells9040810
   Ji F, 2013, BONE, V56, P220, DOI 10.1016/j.bone.2013.05.020
   Ji L, 2019, NAT COMMUN, V10, DOI 10.1038/s41467-019-12143-3
   Jia F, 2019, J CELL BIOCHEM, V120, P6420, DOI 10.1002/jcb.27929
   Jia MT, 2020, NAT IMMUNOL, V21, P727, DOI 10.1038/s41590-020-0699-0
   Jiang K, 2019, INT IMMUNOPHARMACOL, V75, DOI 10.1016/j.intimp.2019.105818
   Jiang R, 2017, AM J CANCER RES, V7, P88
   Jiang W, 2020, CELL PROLIFERAT, V53, DOI 10.1111/cpr.12712
   Jin R, 2018, ONCOL REP, V39, P3034, DOI 10.3892/or.2018.6346
   Jubelin C, 2022, CANCER DRUG RESIST, V5, P184, DOI 10.20517/cdr.2021.130
   Jung O, 2019, J GINSENG RES, V43, P488, DOI 10.1016/j.jgr.2018.11.002
   Kang HG, 2007, J ORTHOP RES, V25, P696, DOI 10.1002/jor.20323
   Katoh M, 2017, INT J MOL MED, V40, P587, DOI 10.3892/ijmm.2017.3071
   Katz LH, 2013, EXPERT OPIN THER TAR, V17, P743, DOI 10.1517/14728222.2013.782287
   Keremu A, 2022, EUR J HISTOCHEM, V66, DOI 10.4081/ejh.2022.3394
   Khlusov I, 2023, INT J MOL SCI, V24, DOI 10.3390/ijms24010292
   Kim HS, 2021, BMC CANCER, V21, DOI 10.1186/s12885-021-08774-9
   Klopp AH, 2011, STEM CELLS, V29, P11, DOI 10.1002/stem.559
   Kobayashi Eisuke, 2012, Sarcoma, V2012, P359739, DOI 10.1155/2012/359739
   Kovar H, 2020, CELLS-BASEL, V9, DOI 10.3390/cells9040972
   Krishnamurthy N, 2018, CANCER TREAT REV, V62, P50, DOI 10.1016/j.ctrv.2017.11.002
   Kundu B, 2019, ACS APPL MATER INTER, V11, P14548, DOI 10.1021/acsami.8b22724
   Kushwaha P, 2016, J BIOL CHEM, V291, P3959, DOI 10.1074/jbc.M115.687152
   Labernadie A, 2017, NAT CELL BIOL, V19, P224, DOI 10.1038/ncb3478
   Lauvrak SU, 2013, BRIT J CANCER, V109, P2228, DOI 10.1038/bjc.2013.549
   Lee SW, 2015, ONCOL REP, V33, P1381, DOI 10.3892/or.2015.3711
   Lenna S, 2020, J EXP CLIN CANC RES, V39, DOI 10.1186/s13046-020-01548-4
   Li C, 2018, EXP THER MED, V15, P1036, DOI 10.3892/etm.2017.5477
   Li CJ, 2013, FRONT BIOSCI-LANDMRK, V18, P1385, DOI 10.2741/4187
   Li CD, 2018, ONCOL LETT, V16, P829, DOI 10.3892/ol.2018.8694
   Li EQ, 2014, TUMOR BIOL, V35, P7645, DOI 10.1007/s13277-014-2031-9
   Li FF, 2014, CELL PHYSIOL BIOCHEM, V34, P2169, DOI 10.1159/000369660
   Li GZ, 2020, FEBS OPEN BIO, V10, P1251, DOI 10.1002/2211-5463.12868
   Li HJ, 2021, ONCOGENE, V40, P2785, DOI 10.1038/s41388-021-01742-4
   Li HB, 2020, TECHNOL CANCER RES T, V19, DOI 10.1177/1533033819898728
   Li KW, 2020, EUR REV MED PHARMACO, V24, P12655, DOI 10.26355/eurrev_202012_24163
   Li LZ, 2021, PHARMACOGEN PERS MED, V14, P1247, DOI 10.2147/PGPM.S321637
   Li PC, 2018, DRUG METAB DISPOS, V46, P2, DOI 10.1124/dmd.117.078741
   Li Q, 2019, MED SCI MONITOR, V25, P6236, DOI 10.12659/MSM.918454
   Li QM, 2020, CANCER MED-US, V9, P6354, DOI 10.1002/cam4.3303
   Li RR, 2018, MOL MED REP, V18, P1616, DOI 10.3892/mmr.2018.9131
   Li SY, 2020, INT J BIOCHEM CELL B, V127, DOI 10.1016/j.biocel.2020.105826
   Li YF, 2022, REGEN THER, V21, P114, DOI 10.1016/j.reth.2022.06.004
   Li Y, 2020, MOL MED, V26, DOI 10.1186/s10020-020-00155-5
   Li YG, 2019, J CELL BIOCHEM, V120, P7286, DOI 10.1002/jcb.28003
   Li ZQ, 2021, J BIOL REG HOMEOS AG, V35, P1021, DOI 10.23812/20-725-A
   Li Z, 2016, BIOCHEM BIOPH RES CO, V471, P479, DOI 10.1016/j.bbrc.2016.02.050
   Lin LS, 2020, J BIOCHEM, V168, P265, DOI 10.1093/jb/mvaa044
   Lin SS, 2019, HUM CELL, V32, P64, DOI 10.1007/s13577-018-0224-z
   Lindsey BA, 2017, RHEUMATOL THER, V4, P25, DOI 10.1007/s40744-016-0050-2
   Ling ZG, 2021, CELL MOL LIFE SCI, V78, P7161, DOI 10.1007/s00018-021-03966-9
   Litvinova LS, 2022, FRONT BIOENG BIOTECH, V10, DOI 10.3389/fbioe.2022.796111
   Liu CL, 2020, DIAGN PATHOL, V15, DOI 10.1186/s13000-020-01008-9
   Liu G, 2018, MOL CANCER, V17, DOI 10.1186/s12943-018-0917-7
   Liu JM, 2020, FRONT ONCOL, V10, DOI 10.3389/fonc.2020.552236
   Liu JL, 2019, MOL PHARMACOL, V95, P451, DOI 10.1124/mol.118.114207
   Liu K, 2018, ONCOTARGETS THER, V11, P8729, DOI 10.2147/OTT.S182993
   Liu K, 2017, CELL CYCLE, V16, P578, DOI 10.1080/15384101.2017.1288324
   Liu MJ, 2016, ONCOL REP, V36, P3371, DOI 10.3892/or.2016.5182
   Liu SC, 2014, CELL DEATH DIS, V5, DOI 10.1038/cddis.2014.453
   Liu T, 2015, INT J MOL MED, V35, P238, DOI 10.3892/ijmm.2014.2004
   Liu TY, 2019, J HEMATOL ONCOL, V12, DOI 10.1186/s13045-019-0770-1
   Liu W, 2021, AGING-US, V13, P19760, DOI 10.18632/aging.203388
   Liu W, 2016, MOL MED REP, V13, P315, DOI 10.3892/mmr.2015.4515
   Liu WH, 2018, CELL DEATH DIS, V9, DOI 10.1038/s41419-018-0363-x
   Liu X, 2020, EUR REV MED PHARMACO, V24, P11006, DOI 10.26355/eurrev_202011_23585
   Liu XZ, 2011, J ORTHOP RES, V29, P1259, DOI 10.1002/jor.21403
   Liu YJ, 2018, ONCOL REP, V39, P491, DOI 10.3892/or.2017.6142
   Liu YL, 2015, INT J ONCOL, V47, P1672, DOI 10.3892/ijo.2015.3147
   Liu Y, 2021, FRONT ONCOL, V11, DOI 10.3389/fonc.2021.709210
   Lo Winnie W., 2014, Sarcoma, V2014, P261804, DOI 10.1155/2014/261804
   Lo WW, 2014, CANCER-AM CANCER SOC, V120, P537, DOI 10.1002/cncr.28439
   Long XH, 2014, ONCOL REP, V31, P328, DOI 10.3892/or.2013.2825
   Lopez A, 2022, NAT COMMUN, V13, DOI 10.1038/s41467-022-28741-7
   Lou P, 2021, CANCER BIOTHER RADIO, V36, P371, DOI 10.1089/cbr.2019.3486
   Lu DG, 2020, EUR REV MED PHARMACO, V24, P1656, DOI 10.26355/eurrev_202002_20339
   Lu Y, 2015, ONCOL LETT, V10, P2123, DOI 10.3892/ol.2015.3535
   Luke JJ, 2019, CLIN CANCER RES, V25, P3074, DOI 10.1158/1078-0432.CCR-18-1942
   Luo DQ, 2019, J ORTHOP SURG RES, V14, DOI 10.1186/s13018-019-1101-5
   Luo XJ, 2014, CELL PHYSIOL BIOCHEM, V34, P2180, DOI 10.1159/000369661
   Luo YJ, 2019, J EXP CLIN CANC RES, V38, DOI 10.1186/s13046-019-1491-6
   Luo Z, 2018, MOL MED REP, V17, P2005, DOI 10.3892/mmr.2017.8079
   Luo ZW, 2020, FRONT ONCOL, V10, DOI 10.3389/fonc.2020.586580
   Lv GY, 2018, ONCOL RES, V26, P837, DOI 10.3727/096504017X14920318811721
   Lv S, 2018, BIOSCIENCE REP, V38, DOI 10.1042/BSR20171675
   Ma C, 2018, ONCOL RES, V26, P765, DOI 10.3727/096504017X15021536183535
   Ma JJ, 2017, CELL DEATH DIS, V8, DOI 10.1038/cddis.2016.468
   Ma K, 2020, CELL CYCLE, V19, P2327, DOI 10.1080/15384101.2020.1805552
   Ma Z, 2020, ANTI-CANCER AGENT ME, V20, P1197, DOI 10.2174/1871520620666200402074752
   Martins-Neves SR, 2016, J CELL PHYSIOL, V231, P876, DOI 10.1002/jcp.25179
   Matthews HK, 2022, NAT REV MOL CELL BIO, V23, P74, DOI 10.1038/s41580-021-00404-3
   Mazumdar A, 2020, INT J MOL SCI, V21, DOI 10.3390/ijms21155451
   Mei HJ, 2015, ONCOL LETT, V9, P2905, DOI 10.3892/ol.2015.3135
   Mei XL, 2022, J TRANSL AUTOIMMUN, V5, DOI 10.1016/j.jtauto.2022.100176
   Melzer C, 2017, MOL CANCER, V16, DOI 10.1186/s12943-017-0595-x
   Memon A, 2018, CANCERS, V10, DOI 10.3390/cancers10060161
   Menéndez ST, 2021, J CLIN MED, V10, DOI 10.3390/jcm10122621
   Meng CY, 2020, ONCOL REP, V43, P1169, DOI 10.3892/or.2020.7492
   Meng QB, 2014, TUMOR BIOL, V35, P12265, DOI 10.1007/s13277-014-2535-3
   Milane L, 2015, J CONTROL RELEASE, V219, P278, DOI 10.1016/j.jconrel.2015.06.029
   Mohseny AB, 2009, J PATHOL, V219, P294, DOI 10.1002/path.2603
   Moon S, 2017, EMBO REP, V18, P61, DOI 10.15252/embr.201642683
   Morales-Molina A, 2021, J IMMUNOTHER CANCER, V9, DOI 10.1136/jitc-2020-001703
   Moreno CS, 2020, SEMIN CANCER BIOL, V67, P57, DOI 10.1016/j.semcancer.2019.08.027
   Morice S, 2021, FRONT ONCOL, V11, DOI 10.3389/fonc.2021.765711
   Morice S, 2020, CANCERS, V12, DOI 10.3390/cancers12123847
   Morice S, 2020, CANCERS, V12, DOI 10.3390/cancers12030645
   Murdocca M, 2021, CANCER GENE THER, V28, P1088, DOI 10.1038/s41417-020-00279-0
   Nallasamy P, 2022, MOL CANCER, V21, DOI 10.1186/s12943-022-01682-x
   Namlos HM, 2012, PLOS ONE, V7, DOI 10.1371/journal.pone.0048086
   Niu GF, 2015, CELL PROLIFERAT, V48, P348, DOI 10.1111/cpr.12187
   Niu JJ, 2016, DIS MARKERS, V2016, P1, DOI 10.1155/2016/7068986
   Nurmik M, 2020, INT J CANCER, V146, P895, DOI 10.1002/ijc.32193
   Osaki M, 2011, MOL THER, V19, P1123, DOI 10.1038/mt.2011.53
   Oshimori N, 2021, J PATHOL, V254, P384, DOI 10.1002/path.5655
   Ouyang YR, 2016, INT J BIOL MARKER, V31, pE229, DOI 10.5301/jbm.5000216
   Pan L, 2018, MOL MED REP, V18, P441, DOI 10.3892/mmr.2018.8997
   Pantel K, 2017, NAT REV CLIN ONCOL, V14, P325, DOI 10.1038/nrclinonc.2017.53
   Peña-Blanco A, 2018, FEBS J, V285, P416, DOI 10.1111/febs.14186
   Pennati A, 2018, J PLAST RECONSTR AES, V71, P1723, DOI 10.1016/j.bjps.2018.07.028
   Perrot P, 2010, PLOS ONE, V5, DOI 10.1371/journal.pone.0010999
   Perry JM, 2020, NAT CELL BIOL, V22, P689, DOI 10.1038/s41556-020-0507-y
   Pfeffer SR, 2015, DRUG DEVELOP RES, V76, P270, DOI 10.1002/ddr.21257
   Pietrovito L, 2018, MOL ONCOL, V12, P659, DOI 10.1002/1878-0261.12189
   Pridgeon MG, 2017, CURR OSTEOPOROS REP, V15, P239, DOI 10.1007/s11914-017-0377-9
   Qi J, 2021, J CELL MOL MED, V25, P11016, DOI 10.1111/jcmm.17024
   Qi NN, 2019, BIOCHIMIE, V163, P1, DOI 10.1016/j.biochi.2019.04.017
   Qian H, 2021, FRONT CELL DEV BIOL, V9, DOI 10.3389/fcell.2021.673827
   Qiao B, 2015, DRUG DES DEV THER, V9, P969, DOI 10.2147/DDDT.S77116
   Qin F, 2020, J CELL PHYSIOL, V235, P4734, DOI 10.1002/jcp.29351
   Qin J, 2019, TISSUE CELL, V59, P51, DOI 10.1016/j.tice.2019.07.002
   Qin Y, 2020, EUR REV MED PHARMACO, V24, P9265, DOI 10.26355/eurrev_202009_23008
   NguyenThai QA, 2015, J GENE MED, V17, P87, DOI 10.1002/jgm.2826
   Ram Kumar RM, 2015, CANCERS, V7, P784, DOI 10.3390/cancers7020784
   Refaat T, 2017, AM J CLIN ONCOL-CANC, V40, P590, DOI 10.1097/COC.0000000000000203
   Rickel K, 2017, BONE, V102, P69, DOI 10.1016/j.bone.2016.10.017
   Righi A, 2016, HUM PATHOL, V58, P15, DOI 10.1016/j.humpath.2016.07.023
   Robertson H, 2018, BIOCHEM PHARMACOL, V147, P77, DOI 10.1016/j.bcp.2017.10.016
   Rongxin S, 2019, EUR REV MED PHARMACO, V23, P982, DOI 10.26355/eurrev_201902_16985
   Rothenberger NJ, 2017, CANCERS, V9, DOI 10.3390/cancers9040039
   Rypens C, 2020, BREAST CANCER RES TR, V180, P385, DOI 10.1007/s10549-020-05571-z
   Ryter Stefan W, 2014, Int J Cell Biol, V2014, P502676, DOI 10.1155/2014/502676
   Saito M, 2018, J BONE MINER RES, V33, P2048, DOI 10.1002/jbmr.3537
   Salerno M, 2013, INT J ONCOL, V43, P95, DOI 10.3892/ijo.2013.1927
   Sanchez C, 2009, STEM CELLS, V27, P375, DOI 10.1634/stemcells.2008-0546
   Sanchez-Diaz Patricia C, 2014, Oncoscience, V1, P599
   Sarhadi VK, 2021, INT J MOL SCI, V22, DOI 10.3390/ijms222011035
   Scherr AL, 2020, CELL DEATH DIS, V11, DOI 10.1038/s41419-020-03092-7
   Shen B, 2019, J CELL PHYSIOL, V234, P13464, DOI 10.1002/jcp.28026
   Shen SY, 2017, CANCER LETT, V407, P32, DOI 10.1016/j.canlet.2017.08.005
   Sheng GH, 2021, FRONT ONCOL, V11, DOI 10.3389/fonc.2021.780264
   Shi PX, 2021, J TRANSL MED, V19, DOI 10.1186/s12967-021-03124-6
   Shi XZ, 2012, J CELL SCI, V125, P5329, DOI 10.1242/jcs.105239
   Shimbo K, 2014, BIOCHEM BIOPH RES CO, V445, P381, DOI 10.1016/j.bbrc.2014.02.007
   Sikora M, 2022, CANCERS, V14, DOI 10.3390/cancers14184533
   Smrke A, 2021, CELLS-BASEL, V10, DOI 10.3390/cells10010172
   Song B, 2010, MOL CANCER, V9, DOI 10.1186/1476-4598-9-96
   Sun CX, 2020, MINERVA ENDOCRINOL, V45, P153, DOI 10.23736/S0391-1977.19.03108-0
   Sun DX, 2015, MOL MED REP, V12, P5665, DOI 10.3892/mmr.2015.4218
   Sun X, 2013, CELL SIGNAL, V25, P2805, DOI 10.1016/j.cellsig.2013.09.006
   Sun YB, 2019, CELL CYCLE, V18, P2509, DOI 10.1080/15384101.2019.1652034
   Sun YJ, 2019, CANCER MANAG RES, V11, P8055, DOI 10.2147/CMAR.S214569
   Sun Z, 2014, J HEMATOL ONCOL, V7, DOI 10.1186/1756-8722-7-14
   Suski JM, 2021, CANCER CELL, V39, P759, DOI 10.1016/j.ccell.2021.03.010
   Tabak Sahar A, 2018, Open Access Maced J Med Sci, V6, P1555, DOI 10.3889/oamjms.2018.318
   Tadesse S, 2020, DRUG DISCOV TODAY, V25, P406, DOI 10.1016/j.drudis.2019.12.001
   Takebe N, 2015, NAT REV CLIN ONCOL, V12, P445, DOI 10.1038/nrclinonc.2015.61
   Tan JY, 2023, BIOMARK RES, V11, DOI 10.1186/s40364-022-00442-9
   Tao JN, 2014, CANCER CELL, V26, P390, DOI 10.1016/j.ccr.2014.07.023
   Tian BR, 2022, INT J MOL SCI, V23, DOI 10.3390/ijms232416155
   Tian JG, 2014, PLOS ONE, V9, DOI 10.1371/journal.pone.0098549
   Tian Q, 2020, BIOMED PHARMACOTHER, V124, DOI 10.1016/j.biopha.2020.109884
   Todosenko N, 2022, PHARMACEUTICS, V14, DOI 10.3390/pharmaceutics14102181
   Toh WS, 2018, BIOCHEM SOC T, V46, P843, DOI 10.1042/BST20180079
   Tomar VS, 2020, CELL BIOL TOXICOL, V36, P273, DOI 10.1007/s10565-019-09502-7
   Trohatou O, 2014, STEM CELL TRANSL MED, V3, P54, DOI 10.5966/sctm.2013-0081
   Tsai HC, 2014, BBA-MOL CELL RES, V1843, P846, DOI 10.1016/j.bbamcr.2014.01.007
   Tsubaki M, 2011, CYTOKINE, V54, P100, DOI 10.1016/j.cyto.2011.01.005
   Ullah M, 2019, ISCIENCE, V15, P421, DOI 10.1016/j.isci.2019.05.004
   Usman RM, 2021, ASIA-PAC J CLIN ONCO, V17, P193, DOI 10.1111/ajco.13449
   Vallabhaneni KC, 2016, PLOS ONE, V11, DOI 10.1371/journal.pone.0166027
   Vallette FM, 2019, BIOCHEM PHARMACOL, V162, P169, DOI 10.1016/j.bcp.2018.11.004
   Vanas V, 2016, PLOS ONE, V11, DOI 10.1371/journal.pone.0161023
   Vega OA, 2017, J CELL BIOCHEM, V118, P3662, DOI 10.1002/jcb.26011
   Velletri T, 2016, CELL DEATH DIS, V7, DOI 10.1038/cddis.2015.367
   Venkatesh Vandana, 2018, Stem Cell Investig, V5, P5, DOI 10.21037/sci.2018.02.02
   Verrecchia F, 2018, FRONT ONCOL, V8, DOI 10.3389/fonc.2018.00133
   Veys C, 2022, PHARMACEUTICALS-BASE, V15, DOI 10.3390/ph15030362
   Veys C, 2021, INT J MOL SCI, V22, DOI 10.3390/ijms22115590
   Villanueva F, 2019, J CELL PHYSIOL, V234, P13659, DOI 10.1002/jcp.28046
   Vulf Maria, 2022, Front Biosci (Schol Ed), V14, P17, DOI 10.31083/j.fbs1403017
   Wan GX, 2017, BIOCHEM BIOPH RES CO, V491, P104, DOI 10.1016/j.bbrc.2017.07.053
   Wang JW, 2019, ONCOL RES, V27, P979, DOI 10.3727/096504018X15336368805108
   Wang JS, 2018, ONCOTARGETS THER, V11, P4461, DOI 10.2147/OTT.S171304
   Wang JY, 2017, STEM CELL TRANSL MED, V6, P512, DOI 10.5966/sctm.2015-0226
   Wang KJ, 2019, ONCOL RES, V27, P157, DOI 10.3727/096504018X15190861873459
   Wang L, 2019, EUR REV MED PHARMACO, V23, P10638, DOI 10.26355/eurrev_201912_19761
   Wang L, 2020, J CELL BIOCHEM, V121, P2038, DOI 10.1002/jcb.29438
   Wang L, 2019, PATHOL ONCOL RES, V25, P527, DOI 10.1007/s12253-018-0454-0
   Wang LS, 2015, TUMOR BIOL, V36, P9511, DOI 10.1007/s13277-015-3688-4
   Wang L, 2015, ONCOL REP, V34, P2969, DOI 10.3892/or.2015.4278
   Wang LH, 2017, CANCER LETT, V391, P28, DOI 10.1016/j.canlet.2017.01.013
   Wang L, 2018, CANCER BIOTHER RADIO, V33, P32, DOI 10.1089/cbr.2017.2306
   Wang LY, 2019, ONCOTARGETS THER, V12, P10851, DOI 10.2147/OTT.S220072
   Wang Q, 2014, TUMOR BIOL, V35, P12743, DOI 10.1007/s13277-014-2600-y
   Wang Q, 2013, PLOS ONE, V8, DOI 10.1371/journal.pone.0072266
   Wang SD, 2017, CHINESE J CANCER RES, V29, P447, DOI 10.21147/j.issn.1000-9604.2017.05.09
   Wang W, 2019, INVEST NEW DRUG, V37, P175, DOI 10.1007/s10637-018-0684-8
   Wang W, 2015, ONCOTARGET, V6, P10297, DOI 10.18632/oncotarget.3305
   Wang YD, 2016, TUMOR BIOL, V37, P15211, DOI 10.1007/s13277-016-5417-z
   Wang Y, 2020, FRONT CELL DEV BIOL, V8, DOI 10.3389/fcell.2020.00353
   Wang Y, 2017, ONCOTARGET, V8, P23803, DOI 10.18632/oncotarget.15866
   Wang Y, 2023, COLLOID SURFACE B, V223, DOI 10.1016/j.colsurfb.2023.113142
   Wang YJ, 2022, VET RES, V53, DOI 10.1186/s13567-022-01117-x
   Wang Y, 2017, ONCOL LETT, V13, P3057, DOI 10.3892/ol.2017.5818
   Wang Y, 2013, MOL CELL BIOCHEM, V384, P105, DOI 10.1007/s11010-013-1786-4
   Wang YM, 2017, INT J CLIN EXP PATHO, V10, P8479
   Wang YQ, 2019, ARTIF CELL NANOMED B, V47, P3559, DOI 10.1080/21691401.2019.1640714
   Wei HX, 2022, INT J NANOMED, V17, P3483, DOI 10.2147/IJN.S372851
   Wei HX, 2019, INT J NANOMED, V14, P8603, DOI 10.2147/IJN.S218988
   Wei Q, 2019, EUR REV MED PHARMACO, V23, P8761, DOI 10.26355/eurrev_201910_19270
   Wen B, 2020, BBA-REV CANCER, V1874, DOI 10.1016/j.bbcan.2020.188435
   Wen Y, 2021, ONCOL REP, V45, P169, DOI 10.3892/or.2020.7833
   Wiehagen KR, 2012, PLOS ONE, V7, DOI 10.1371/journal.pone.0042273
   Won KY, 2013, HUM PATHOL, V44, P1648, DOI 10.1016/j.humpath.2013.01.016
   Wu DJ, 2019, PATHOL RES PRACT, V215, P115, DOI 10.1016/j.prp.2018.10.012
   Wu HJ, 2016, J CANCER RES THER, V12, P68, DOI 10.4103/0973-1482.191635
   Wu Stephanie C, 2018, Oncotarget, V9, P32580, DOI 10.18632/oncotarget.25953
   Wu ZY, 2011, MED ONCOL, V28, P1469, DOI 10.1007/s12032-010-9563-7
   Xi L, 2018, BIOSCIENCE REP, V38, DOI 10.1042/BSR20180078
   Xia P, 2019, J CELL PHYSIOL, V234, P22787, DOI 10.1002/jcp.28843
   Xia RL, 2022, MOL BIOMED, V3, DOI 10.1186/s43556-022-00099-8
   Xiao QR, 2018, ONCOL REP, V39, P2703, DOI 10.3892/or.2018.6394
   Xie WX, 2019, J CELL MOL MED, V23, P3293, DOI 10.1111/jcmm.14217
   Xie XL, 2020, FRONT ONCOL, V10, DOI 10.3389/fonc.2020.00402
   Xie YL, 2017, SCI REP-UK, V7, DOI 10.1038/s41598-017-13353-9
   Xu AK, 2021, GENES-BASEL, V12, DOI 10.3390/genes12111685
   Xu J, 2020, BIOMED RES INT, V2020, DOI 10.1155/2020/1974506
   Xu SG, 2014, DNA CELL BIOL, V33, P802, DOI 10.1089/dna.2014.2527
   Xu WT, 2009, CANCER LETT, V281, P32, DOI 10.1016/j.canlet.2009.02.022
   Xu XF, 2020, ONCOL LETT, V19, P1751, DOI 10.3892/ol.2020.11270
   Xu ZF, 2020, TRANSL CANCER RES, V9, P5323, DOI 10.21037/tcr-20-83
   Xu ZQ, 2021, FREE RADICAL RES, V55, P1119, DOI 10.1080/10715762.2021.2024816
   Xu ZJ, 2020, MOL CANCER, V19, DOI 10.1186/s12943-020-01278-3
   Yan K, 2012, PLOS ONE, V7, DOI 10.1371/journal.pone.0033778
   Yang C, 2018, J CELL BIOCHEM, V119, P5646, DOI 10.1002/jcb.26743
   Yang GQ, 2013, MED ONCOL, V30, DOI 10.1007/s12032-013-0697-2
   Yang HY, 2017, ONCOL RES, V25, P1231, DOI 10.3727/096504017X14850134190255
   Yang J, 2020, J CELL PHYSIOL, V235, P3894, DOI 10.1002/jcp.29283
   Yang LF, 2016, CELL METAB, V24, P685, DOI 10.1016/j.cmet.2016.10.011
   Yang X, 2022, CLIN CHIM ACTA, V525, P69, DOI 10.1016/j.cca.2021.12.017
   Yi TW, 2020, J BUON, V25, P2086
   Yin ZX, 2017, CELL PROLIFERAT, V50, DOI 10.1111/cpr.12308
   Zhang YQ, 2020, TECHNOL CANCER RES T, V19, DOI 10.1177/1533033820980769
   Yu FX, 2015, WORLD J SURG ONCOL, V13, DOI 10.1186/s12957-015-0465-1
   Yu ST, 2021, CELL DEATH DIS, V12, DOI 10.1038/s41419-021-03480-7
   Yu XW, 2014, TUMOR BIOL, V35, P155, DOI 10.1007/s13277-013-1019-1
   Yuan HM, 2015, ONCOL REP, V34, P2706, DOI 10.3892/or.2015.4242
   Yue ZQ, 2019, MOLECULES, V24, DOI 10.3390/molecules24142665
   Zanconato F, 2015, NAT CELL BIOL, V17, P1218, DOI 10.1038/ncb3216
   Zanotti S, 2016, ENDOCR REV, V37, P223, DOI 10.1210/er.2016-1002
   Zeng C, 2018, ONCOL LETT, V15, P6029, DOI 10.3892/ol.2018.8027
   Zeng HB, 2016, PATHOL ONCOL RES, V22, P253, DOI 10.1007/s12253-015-9901-3
   Zeng H, 2016, ONCOTARGET, V7, P7329, DOI 10.18632/oncotarget.6940
   Zhang HX, 2013, STEM CELLS, V31, P433, DOI 10.1002/stem.1298
   Zhang H, 2023, BONE RES, V11, DOI 10.1038/s41413-022-00233-w
   Zhang H, 2022, BMC CANCER, V22, DOI 10.1186/s12885-022-10263-6
   Zhang H, 2022, J ORTHOP SURG RES, V17, DOI 10.1186/s13018-022-03207-0
   Zhang H, 2010, ONCOL REP, V24, P1363, DOI 10.3892/or_00000994
   Zhang HL, 2020, CANCER LETT, V490, P54, DOI 10.1016/j.canlet.2020.07.008
   Zhang H, 2022, J BIOMATER TISS ENG, V12, P2085, DOI 10.1166/jbt.2022.3125
   Zhang J, 2016, GENET MOL RES, V15, DOI 10.4238/gmr.15038036
   Zhang J, 2015, CLIN CHIM ACTA, V444, P182, DOI 10.1016/j.cca.2014.12.041
   Zhang JH, 2016, BIOCHEM BIOPH RES CO, V473, P42, DOI 10.1016/j.bbrc.2016.03.047
   Zhang JY, 2020, ONCOTARGETS THER, V13, P12397, DOI 10.2147/OTT.S276953
   Zhang KL, 2020, THERANOSTICS, V10, P411, DOI 10.7150/thno.33482
   Zhang KX, 2021, AGING-US, V13, P21090, DOI 10.18632/aging.203261
   Zhang LZ, 2022, GENES-BASEL, V13, DOI 10.3390/genes13112050
   Zhang ML, 2017, ONCOL RES, V25, P75, DOI 10.3727/096504016X14719078133401
   Zhang P, 2022, J ORTHOP SURG RES, V17, DOI 10.1186/s13018-022-03127-z
   Zhang Q, 2022, STEM CELLS INT, V2022, DOI 10.1155/2022/1157498
   Zhang QY, 2016, MEDICINE, V95, DOI 10.1097/MD.0000000000003661
   Zhang Y, 2005, MOL BIOL REP, V32, P185, DOI 10.1007/s11033-005-3141-7
   Zhang Y, 2020, J HEMATOL ONCOL, V13, DOI 10.1186/s13045-020-00990-3
   Zhang Y, 2021, THERANOSTICS, V11, P1473, DOI 10.7150/thno.51245
   Zhang YT, 2020, WORLD J SURG ONCOL, V18, DOI 10.1186/s12957-020-01859-y
   Zhang YY, 2021, J ORTHOP SURG RES, V16, DOI 10.1186/s13018-021-02804-9
   Zhang ZC, 2017, MEDICINE, V96, DOI 10.1097/MD.0000000000007245
   Zhang Zhiqiang, 2019, Cell Physiol Biochem, V52, P553, DOI 10.33594/000000039
   Zhang ZX, 2021, ANTI-CANCER DRUG, V32, P602, DOI 10.1097/CAD.0000000000001034
   Zhang ZC, 2017, CANCER LETT, V397, P33, DOI 10.1016/j.canlet.2017.03.004
   Zhang ZJ, 2019, CELL BIOSCI, V9, DOI 10.1186/s13578-019-0355-2
   Zhao S, 2015, ONCOGENE, V34, P5069, DOI 10.1038/onc.2014.429
   Zhao X, 2021, BIOMED ENG ONLINE, V20, DOI 10.1186/s12938-021-00860-0
   Zheng BX, 2018, BIOCHEM BIOPH RES CO, V495, P1695, DOI 10.1016/j.bbrc.2017.12.032
   Zheng CX, 2020, BBA-REV CANCER, V1874, DOI 10.1016/j.bbcan.2020.188405
   Zheng JP, 2022, MOL MED REP, V25, DOI 10.3892/mmr.2021.12569
   Zheng MY, 2020, MOL MED REP, V22, P3985, DOI 10.3892/mmr.2020.11484
   Zheng Y, 2018, STEM CELL RES THER, V9, DOI 10.1186/s13287-018-0780-x
   Zhou J, 2019, TRANSL CANCER RES, V8, P1129, DOI 10.21037/tcr.2019.06.26
   Zhou J, 2018, MEDICINE, V97, DOI 10.1097/MD.0000000000013051
   Zhou WY, 2014, DISCOV MED, V17, P301
   Zhou X, 2013, BIOCHEM BIOPH RES CO, V437, P653, DOI 10.1016/j.bbrc.2013.07.033
   Zhou Y, 2020, NAT COMMUN, V11, DOI 10.1038/s41467-020-20059-6
   Zhou ZH, 2016, CLIN SCI, V130, P921, DOI 10.1042/CS20150509
   Zhu HY, 2016, INT J BIOL SCI, V12, P389, DOI 10.7150/ijbs.13688
   Zhu JW, 2015, INT J MOL MED, V36, P1377, DOI 10.3892/ijmm.2015.2352
   Zhu ST, 2020, FRONT ONCOL, V10, DOI 10.3389/fonc.2020.00406
   Zhu TY, 2022, FRONT IMMUNOL, V13, DOI 10.3389/fimmu.2022.907550
   Zhu X, 2020, CANCER MANAG RES, V12, P9857, DOI 10.2147/CMAR.S270825
   Zucchini C, 2019, J EXP CLIN CANC RES, V38, DOI 10.1186/s13046-019-1506-3
   Zvi Yoav, 2021, Sarcoma, V2021, P8324348, DOI 10.1155/2021/8324348
NR 440
TC 3
Z9 3
U1 6
U2 7
PU MDPI
PI BASEL
PA ST ALBAN-ANLAGE 66, CH-4052 BASEL, SWITZERLAND
SN 1661-6596
EI 1422-0067
J9 INT J MOL SCI
JI Int. J. Mol. Sci.
PD MAY 19
PY 2023
VL 24
IS 10
AR 8993
DI 10.3390/ijms24108993
PG 49
WC Biochemistry & Molecular Biology; Chemistry, Multidisciplinary
WE Science Citation Index Expanded (SCI-EXPANDED)
SC Biochemistry & Molecular Biology; Chemistry
GA H5YZ1
UT WOS:000996729500001
PM 37240338
OA gold, Green Published
DA 2024-01-03
ER

PT J
AU Lim, YY
   Zaidi, AMA
   Miskon, A
AF Lim, Yan Yik
   Zaidi, Ahmad Mujahid Ahmad
   Miskon, Azizi
TI Combining Copper and Zinc into a Biosensor for Anti-Chemoresistance and
   Achieving Osteosarcoma Therapeutic Efficacy
SO MOLECULES
LA English
DT Review
DE metal-based drugs; CuZn; anti-chemoresistance; Osteosarcoma Therapy;
   ligand biosensors
ID IN-VITRO; SPECTRAL CHARACTERIZATION; BIOLOGICAL-ACTIVITY; MOLECULAR
   DOCKING; ANTICANCER AGENTS; METAL-COMPLEXES; BREAST-CANCER;
   CYTOTOXICITY; APOPTOSIS; DNA
AB Due to its built-up chemoresistance after prolonged usage, the demand for replacing platinum in metal-based drugs (MBD) is rising. The first MBD approved by the FDA for cancer therapy was cisplatin in 1978. Even after nearly four and a half decades of trials, there has been no significant improvement in osteosarcoma (OS) therapy. In fact, many MBD have been developed, but the chemoresistance problem raised by platinum remains unresolved. This motivates us to elucidate the possibilities of the copper and zinc (CuZn) combination to replace platinum in MBD. Thus, the anti-chemoresistance properties of CuZn and their physiological functions for OS therapy are highlighted. Herein, we summarise their chelators, main organic solvents, and ligand functions in their structures that are involved in anti-chemoresistance properties. Through this review, it is rational to discuss their ligands' roles as biosensors in drug delivery systems. Hereafter, an in-depth understanding of their redox and photoactive function relationships is provided. The disadvantage is that the other functions of biosensors cannot be elaborated on here. As a result, this review is being developed, which is expected to intensify OS drugs with higher cure rates. Nonetheless, this advancement intends to solve the major chemoresistance obstacle towards clinical efficacy.
C1 [Lim, Yan Yik; Zaidi, Ahmad Mujahid Ahmad] Natl Def Univ Malaysia, Fac Def Sci & Technol, Kuala Lumpur 57000, Malaysia.
   [Miskon, Azizi] Natl Def Univ Malaysia, Fac Engn, Kuala Lumpur 57000, Malaysia.
C3 Universiti Pertahanan Nasional Malaysia; Universiti Pertahanan Nasional
   Malaysia
RP Miskon, A (corresponding author), Natl Def Univ Malaysia, Fac Engn, Kuala Lumpur 57000, Malaysia.
EM azizimiskon@upnm.edu.my
RI Lim, Yan Yik/GVS-5274-2022
OI Lim, Yan Yik/0000-0002-1924-6145
FU Ministry of Higher Education (MOHE) Malaysia
   [FRGS/1/2021/STG01/UPNM/01/1]
FX The work was funded by the Ministry of Higher Education (MOHE) Malaysia,
   via the Fundamental Research Grant Scheme (FRGS), grant number
   FRGS/1/2021/STG01/UPNM/01/1.
CR Abbas R, 2020, CELLS-BASEL, V9, DOI 10.3390/cells9030663
   Adhikari S, 2019, INORG CHIM ACTA, V498, DOI 10.1016/j.ica.2019.119098
   Adusumilli S, 2023, CRIT CARE MED, V51, P130
   Afsan Z, 2020, BIOORG CHEM, V94, DOI 10.1016/j.bioorg.2019.103427
   Ahamad MN, 2020, BIOORG CHEM, V95, DOI 10.1016/j.bioorg.2019.103561
   AlAjmi MF, 2018, INT J MOL SCI, V19, DOI 10.3390/ijms19051492
   Alam MZ, 2023, J FLUORESC, V33, P1241, DOI 10.1007/s10895-022-03102-1
   Allardyce CS, 2016, DALTON T, V45, P3201, DOI 10.1039/c5dt03919c
   Aravindan A, 2023, CUREUS J MED SCIENCE, V15, DOI 10.7759/cureus.33334
   Arjmand F, 2023, CHEM REC, V23, DOI 10.1002/tcr.202200247
   Asensio G, 2023, PHARMACEUTICS, V15, DOI 10.3390/pharmaceutics15020339
   Azam M, 2019, INORG CHIM ACTA, V487, P97, DOI 10.1016/j.ica.2018.12.009
   Azari M, 2023, BIOCHEM PHARMACOL, V210, DOI 10.1016/j.bcp.2023.115459
   Bahrani S, 2019, DRUG METAB REV, V51, P356, DOI 10.1080/03602532.2019.1632887
   Baishya T, 2023, CRYSTALS, V13, DOI 10.3390/cryst13020203
   Baldari S, 2020, INT J MOL SCI, V21, DOI 10.3390/ijms21031069
   Ban YJ, 2016, MICROPOR MESOPOR MAT, V219, P190, DOI 10.1016/j.micromeso.2015.08.013
   Bao RD, 2020, J INORG BIOCHEM, V208, DOI 10.1016/j.jinorgbio.2020.111103
   Bhaskaran RP, 2023, ORG BIOMOL CHEM, V21, P237, DOI 10.1039/d2ob01796b
   Blockhuys S, 2020, BREAST CANCER-TOKYO, V27, P505, DOI 10.1007/s12282-019-01044-4
   Boros E, 2020, CHEM-US, V6, P41, DOI 10.1016/j.chempr.2019.10.013
   Carcelli M, 2020, EUR J MED CHEM, V194, DOI 10.1016/j.ejmech.2020.112266
   Forero JC, 2017, MATERIALS, V10, DOI 10.3390/ma10101177
   Carroll GT, 2023, J PHOTOCH PHOTOBIO A, V437, DOI 10.1016/j.jphotochem.2022.114484
   Chaikuad A., CRYSTAL STRUCTURE UL
   Chaudhari V, 2023, NEUROTOX RES, V41, P270, DOI 10.1007/s12640-023-00634-7
   Chen J, 2022, BIOMATERIALS, V284, DOI 10.1016/j.biomaterials.2022.121513
   Chen Q, 2023, PROCESSES, V11, DOI 10.3390/pr11020620
   Chen XY, 2023, CELL DEATH DIS, V14, DOI 10.1038/s41419-023-05639-w
   Chen YQ, 2023, SCI TOTAL ENVIRON, V868, DOI 10.1016/j.scitotenv.2023.161709
   Christidou A, 2023, J INORG BIOCHEM, V238, DOI 10.1016/j.jinorgbio.2022.112049
   Ciosek Zaneta, 2023, Int J Environ Res Public Health, V20, DOI 10.3390/ijerph20032197
   Cocetta V, 2023, CURR MED CHEM, V30, P2141, DOI 10.2174/0929867329666220527120237
   Costa LMO, 2023, J INORG BIOCHEM, V239, DOI 10.1016/j.jinorgbio.2022.112064
   Cun JE, 2022, ADV COLLOID INTERFAC, V305, DOI 10.1016/j.cis.2022.102686
   da Silva DA, 2022, J INORG BIOCHEM, V226, DOI 10.1016/j.jinorgbio.2021.111634
   Dang WT, 2023, ACS APPL MATER INTER, DOI 10.1021/acsami.2c18494
   Dankhoff K, 2019, DALTON T, V48, P15220, DOI 10.1039/c9dt02571e
   De Feyter S, 2023, J INHERIT METAB DIS, V46, P163, DOI 10.1002/jimd.12590
   de Oliveira JAF, 2023, J INORG BIOCHEM, V239, DOI 10.1016/j.jinorgbio.2022.112087
   de Oliveira NM, 2023, PLANTS-BASEL, V12, DOI 10.3390/plants12040916
   Deb J, 2020, DALTON T, V49, P11375, DOI 10.1039/d0dt01721c
   Deng DH, 2019, SENSOR ACTUAT B-CHEM, V286, P415, DOI 10.1016/j.snb.2019.01.137
   Deng HD, 2023, BIOL TRACE ELEM RES, V201, P539, DOI 10.1007/s12011-022-03171-0
   Dhanaraj CJ, 2016, J PHOTOCH PHOTOBIO B, V162, P115, DOI 10.1016/j.jphotobiol.2016.06.032
   Dong Z.-Z., 2023, Smart Mater. Med., V4, P286, DOI DOI 10.1016/J.SMAIM.2022.11.002
   Ekinci IB, 2023, INT J MOL SCI, V24, DOI 10.3390/ijms24021696
   Englinger B, 2019, CHEM REV, V119, P1519, DOI 10.1021/acs.chemrev.8b00396
   Escobedo-Monge MF, 2023, METABOLITES, V13, DOI 10.3390/metabo13010082
   Fasae KD, 2021, J TRACE ELEM MED BIO, V67, DOI 10.1016/j.jtemb.2021.126779
   Fatma H, 2023, CHEMISTRY-BASEL, V5, P201, DOI 10.3390/chemistry5010017
   Fnfoon DY, 2023, J MOL STRUCT, V1271, DOI 10.1016/j.molstruc.2022.134089
   Frade Bianca Braga, 2023, Stem Cell Investig, V10, P4, DOI 10.21037/sci-2022-038
   Fujishiro R, 2019, J INORG BIOCHEM, V192, P7, DOI 10.1016/j.jinorgbio.2018.11.013
   Gharehdaghi Z, 2022, J IRAN CHEM SOC, V19, P2727, DOI 10.1007/s13738-021-02490-8
   Giacomazzo GE, 2023, MOLECULES, V28, DOI 10.3390/molecules28052031
   Gill MR, 2019, CHEM SOC REV, V48, P540, DOI 10.1039/c8cs00641e
   Grundy ME, 2023, ACS CATAL, P2286, DOI 10.1021/acscatal.2c05995
   Gu SS, 2019, EUR J MED CHEM, V164, P654, DOI 10.1016/j.ejmech.2019.01.014
   Guffy SL, 2023, BIOCHEMISTRY-US, DOI 10.1021/acs.biochem.2c00595
   Halevas E, 2023, INORG CHIM ACTA, V546, DOI 10.1016/j.ica.2022.121325
   Han H., 2023, Biomed. Technol., V3, P40
   Harris ED, 2000, ANNU REV NUTR, V20, P291, DOI 10.1146/annurev.nutr.20.1.291
   Hendle J., ULK1 UNC 51 AUTOPHAG
   Huffman OG, 2023, CANCERS, V15, DOI 10.3390/cancers15051402
   Hussain A, 2019, SCI REP-UK, V9, DOI 10.1038/s41598-019-41063-x
   Hussain M, 2023, J FUNCT BIOMATER, V14, DOI 10.3390/jfb14010001
   Ikram M, 2023, J MOL STRUCT, V1278, DOI 10.1016/j.molstruc.2023.134960
   Jang YJ, 2023, J MOL STRUCT, V1271, DOI 10.1016/j.molstruc.2022.134136
   Ji P, 2023, PHARMACEUTICALS-BASE, V16, DOI 10.3390/ph16020234
   Jia W, 2023, FOOD CHEM X, V17, DOI 10.1016/j.fochx.2022.100558
   Jiang SS, 2020, INORG CHIM ACTA, V499, DOI 10.1016/j.ica.2019.119186
   Jiang YP, 2023, AGGREGATE, DOI 10.1002/agt2.321
   Jing MY, 2020, SCI TOTAL ENVIRON, V736, DOI 10.1016/j.scitotenv.2020.139567
   Johnson KR, 2023, JACS AU, V3, P584, DOI 10.1021/jacsau.2c00671
   Jung SM, 2021, J INORG BIOCHEM, V223, DOI 10.1016/j.jinorgbio.2021.111552
   Kang XJ, 2023, NANOMED-NANOTECHNOL, V47, DOI 10.1016/j.nano.2022.102620
   Karimov A, 2020, BIOORG CHEM, V99, DOI 10.1016/j.bioorg.2020.103762
   Karmacharya U, 2023, INT J MOL SCI, V24, DOI 10.3390/ijms24020953
   Kaur P, 2020, CHEMBIOCHEM, V21, P3618, DOI 10.1002/cbic.202000553
   Kavitha A, 2023, BIOCATAL AGR BIOTECH, V48, DOI 10.1016/j.bcab.2023.102654
   Khadem-Ansari MH, 2019, HORM MOL BIOL CLIN I, V37, DOI 10.1515/hmbci-2018-0055
   Kuo MT, 2021, PHARMACEUTICALS-BASE, V14, DOI 10.3390/ph14060549
   Kuznetsova OV, 2023, TALANTA, V253, DOI 10.1016/j.talanta.2022.124035
   Lakshman TR, 2019, INORG CHIM ACTA, V486, P663, DOI 10.1016/j.ica.2018.11.025
   Lawson S, 2020, MAT SCI ENG C-MATER, V117, DOI 10.1016/j.msec.2020.111336
   Li ZA, 2023, BIOL TRACE ELEM RES, V201, P683, DOI 10.1007/s12011-022-03212-8
   Liao Y, 2020, NAT COMMUN, V11, DOI 10.1038/s41467-020-14698-y
   Lim YY, 2022, MATERIALS, V15, DOI 10.3390/ma15217672
   Lim YY, 2022, PHARMACEUTICALS-BASE, V15, DOI 10.3390/ph15111330
   Lim YY, 2022, MATERIALS, V15, DOI 10.3390/ma15134446
   Lim YY, 2022, J FUNCT BIOMATER, V13, DOI 10.3390/jfb13010020
   Lim YY, 2022, MATERIALS, V15, DOI 10.3390/ma15041421
   Lin YD, 2023, CHEM-EUR J, DOI 10.1002/chem.202203040
   Liu HM, 2023, MOLECULES, V28, DOI 10.3390/molecules28041648
   Liu J, 2022, J AM CHEM SOC, V144, P4799, DOI 10.1021/jacs.1c11856
   Liu R, 2023, J MOL STRUCT, V1282, DOI 10.1016/j.molstruc.2023.135183
   Liu XT, 2023, COORDIN CHEM REV, V476, DOI 10.1016/j.ccr.2022.214921
   Liu XX, 2023, CELL STRESS CHAPERON, V28, P133, DOI 10.1007/s12192-023-01321-4
   López-Gallego F, 2023, CHEM CATALYSIS, V3, DOI 10.1016/j.checat.2022.10.035
   Loubalová I, 2023, MOLECULES, V28, DOI 10.3390/molecules28031445
   Lu T, 2023, MATER TODAY CHEM, V29, DOI 10.1016/j.mtchem.2023.101410
   Lu Y, 2022, J MATER CHEM B, V10, P6296, DOI 10.1039/d2tb01150f
   Lubna S, 2023, J TRACE ELEM MED BIO, V77, DOI 10.1016/j.jtemb.2023.127130
   MacLean L, 2019, J INORG BIOCHEM, V197, DOI 10.1016/j.jinorgbio.2019.110702
   Malekshah RE, 2020, INT J NANOMED, V15, P2583, DOI 10.2147/IJN.S231062
   Maret W, 2019, FREE RADICAL BIO MED, V134, P311, DOI 10.1016/j.freeradbiomed.2019.01.006
   Marin-Acevedo JA, 2019, MAYO CLIN PROC, V94, P1321, DOI 10.1016/j.mayocp.2019.03.012
   Mariniello M, 2020, CANCERS, V12, DOI 10.3390/cancers12030608
   Massoud SS, 2023, EUR J MED CHEM, V246, DOI 10.1016/j.ejmech.2022.114992
   Matos CP, 2019, J INORG BIOCHEM, V198, DOI 10.1016/j.jinorgbio.2019.110727
   Mautner FA, 2023, POLYHEDRON, V234, DOI 10.1016/j.poly.2023.116327
   Meng XF, 2022, RSC ADV, V12, P10005, DOI 10.1039/d1ra09450e
   Mhaske A, 2023, J DRUG DELIV SCI TEC, V80, DOI 10.1016/j.jddst.2023.104193
   Middya P, 2023, INORG CHIM ACTA, V548, DOI 10.1016/j.ica.2023.121377
   Mohan B, 2023, SEP PURIF TECHNOL, V310, DOI 10.1016/j.seppur.2023.123175
   Moharramnejad M, 2022, J INORG ORGANOMET P, V32, P3339, DOI 10.1007/s10904-022-02385-y
   Mondal P, 2023, FRONT PHARMACOL, V14, DOI 10.3389/fphar.2023.1105484
   Monteleone G, 2023, CANCERS, V15, DOI 10.3390/cancers15030971
   More SJ, 2023, EFSA J, V21, DOI 10.2903/j.efsa.2023.7728
   Guedes APM, 2020, METALLOMICS, V12, P547, DOI 10.1039/c9mt00272c
   Nardi M, 2023, CATALYSTS, V13, DOI 10.3390/catal13020392
   Nicolaou CA, 2019, ACS MED CHEM LETT, V10, P278, DOI 10.1021/acsmedchemlett.8b00488
   Nunes M, 2023, INT J MOL SCI, V24, DOI 10.3390/ijms24010097
   Olelewe C, 2023, CURR OPIN CHEM BIOL, V72, DOI 10.1016/j.cbpa.2022.102235
   Pacheco C, 2023, ADV DRUG DELIVER REV, V194, DOI 10.1016/j.addr.2023.114724
   Pan QQ, 2021, CHEM ENG J, V409, DOI 10.1016/j.cej.2020.128222
   Parveen S, 2020, METALLOMICS, V12, P988, DOI 10.1039/d0mt00084a
   Pellei M, 2021, COORDIN CHEM REV, V445, DOI 10.1016/j.ccr.2021.214088
   Pena ES, 2023, WIRES NANOMED NANOBI, V15, DOI 10.1002/wnan.1877
   Pena-Bonhome C, 2023, INORG CHEM, V62, P20593, DOI 10.1021/acs.inorgchem.2c04123
   Peng HB, 2023, BIOACT MATER, V19, P1, DOI 10.1016/j.bioactmat.2021.12.018
   Pérez ME, 2021, MOLECULES, V26, DOI 10.3390/molecules26195877
   Petruzzelli R, 2019, CELLS-BASEL, V8, DOI 10.3390/cells8091080
   Pham VN, 2023, ANGEW CHEM INT EDIT, V62, DOI 10.1002/anie.202213644
   Picariello G, 2023, CURR OPIN FOOD SCI, V50, DOI 10.1016/j.cofs.2023.100992
   Pokorny V, 2023, MOLECULES, V28, DOI 10.3390/molecules28010451
   Pooventhiran T, 2023, J MOL STRUCT, V1273, DOI 10.1016/j.molstruc.2022.134347
   Porchia M, 2020, MOLECULES, V25, DOI 10.3390/molecules25245814
   Psomas G, 2020, COORDIN CHEM REV, V412, DOI 10.1016/j.ccr.2020.213259
   Pu JL, 2023, CHINESE J ANAL CHEM, V51, DOI 10.1016/j.cjac.2022.100226
   Qiu S, 2023, INT J BIOL MACROMOL, V225, P298, DOI 10.1016/j.ijbiomac.2022.11.019
   Quan L, 2023, EMERG MICROBES INFEC, V12, DOI 10.1080/22221751.2023.2176008
   Rajendran NK, 2023, PHYSIOL REP, V11, DOI 10.14814/phy2.15544
   Rak J, 2023, LIFE-BASEL, V13, DOI 10.3390/life13020305
   Ramachandran E, 2020, MOLECULES, V25, DOI 10.3390/molecules25081868
   Ramírez-Palma LG, 2023, DALTON T, V52, P2087, DOI 10.1039/d2dt02854a
   Ramos LD, 2020, INORG CHIM ACTA, V501, DOI 10.1016/j.ica.2019.119329
   Ren HY, 2020, J MED CHEM, V63, P14609, DOI 10.1021/acs.jmedchem.0c00873
   Rochford G, 2020, METALLOMICS, V12, P65, DOI 10.1039/c9mt00187e
   Roguin LP, 2019, INT J BIOCHEM CELL B, V114, DOI 10.1016/j.biocel.2019.105575
   Rostán S, 2023, CURR MED CHEM, V30, P558, DOI 10.2174/0929867329666211222115035
   Saad AS, 2023, J FOOD COMPOS ANAL, V115, DOI 10.1016/j.jfca.2022.105026
   Sahal H, 2023, J MOL STRUCT, V1273, DOI 10.1016/j.molstruc.2022.134275
   Sahin S, 2023, J MOL STRUCT, V1276, DOI 10.1016/j.molstruc.2022.134769
   Sankarganesh M, 2018, J FLUORESC, V28, P975, DOI 10.1007/s10895-018-2261-0
   del Olmo NS, 2020, PHARMACEUTICS, V12, DOI 10.3390/pharmaceutics12080727
   Schio L, 2023, APPL SURF SCI, V616, DOI 10.1016/j.apsusc.2023.156548
   Shanbhag V, 2019, P NATL ACAD SCI USA, V116, P6836, DOI 10.1073/pnas.1817473116
   Shanbhag VC, 2021, BBA-MOL CELL RES, V1868, DOI 10.1016/j.bbamcr.2020.118893
   Sharma N., 2023, Health Sci Rev, V6, P100082, DOI DOI 10.1016/J.HSR.2023.100082
   Sharma S.N., 2023, IMPACT HEAVY METAL B, P224
   Shen FY, 2023, J NANOBIOTECHNOL, V21, DOI 10.1186/s12951-023-01771-z
   Shi YF, 2023, J COLLOID INTERF SCI, V634, P852, DOI 10.1016/j.jcis.2022.12.094
   Singh NK, 2020, J INORG BIOCHEM, V210, DOI 10.1016/j.jinorgbio.2020.111134
   Singh R, 2023, CATALYSTS, V13, DOI 10.3390/catal13010130
   Singh S, 2023, INT J BIOL MACROMOL, V234, DOI 10.1016/j.ijbiomac.2023.123602
   Skos L, 2023, CURR OPIN CHEM BIOL, V73, DOI 10.1016/j.cbpa.2022.102257
   Sportelli MC, 2023, CHEM-EUR J, V29, DOI 10.1002/chem.202203510
   Stefanska K, 2023, CELLS-BASEL, V12, DOI 10.3390/cells12030356
   Su YC, 2019, TRENDS BIOTECHNOL, V37, P428, DOI 10.1016/j.tibtech.2018.10.009
   Sudhahar V, 2020, AM J PHYSIOL-CELL PH, V319, pC933, DOI 10.1152/ajpcell.00151.2020
   Sumithaa C, 2023, MOL PHARMACEUT, DOI 10.1021/acs.molpharmaceut.2c01027
   Sun Ziqiao, 2023, Int J Mol Sci, V24, DOI 10.3390/ijms24043230
   Surur AK, 2023, PHOTODIAGN PHOTODYN, V41, DOI 10.1016/j.pdpdt.2022.103185
   Switzer CH, 2023, P NATL ACAD SCI USA, V120, DOI 10.1073/pnas.2205044120
   Tafazzoli A, 2023, J MOL STRUCT, V1276, DOI 10.1016/j.molstruc.2022.134770
   Tang P, 2023, CRYSTENGCOMM, V25, P417, DOI 10.1039/d2ce01497a
   Tatineni V, 2020, CLIN CASE REP, V8, P745, DOI 10.1002/ccr3.2741
   Thiruchenthooran V, 2023, CANCERS, V15, DOI 10.3390/cancers15020475
   Todorov L, 2023, MOLECULES, V28, DOI 10.3390/molecules28041959
   Tong J, 2023, NEW J CHEM, V47, P4374, DOI 10.1039/d2nj05408f
   Tosha T, 2022, YAKUGAKU ZASSHI, V142, P487, DOI 10.1248/yakushi.21-00203-2
   Tsang C.Y., 2023, ENG ASP, V656, P130452, DOI [10.1016/j.colsurfa.2022.130452, DOI 10.1016/J.COLSURFA.2022.130452]
   Tsang T, 2020, NAT CELL BIOL, V22, DOI 10.1038/s41556-020-0481-4
   Vahed TA, 2019, J DRUG DELIV SCI TEC, V49, P570, DOI 10.1016/j.jddst.2018.12.022
   Vaidya SP, 2023, CURR OPIN CHEM BIOL, V72, DOI 10.1016/j.cbpa.2022.102236
   Vanco J, 2021, INT J MOL SCI, V22, DOI 10.3390/ijms22147626
   Varghese N, 2023, CHEMISTRYSELECT, V8, DOI 10.1002/slct.202203615
   Vieira AP, 2018, NEW J CHEM, V42, P13169, DOI 10.1039/c7nj04799a
   Wang FY, 2017, J INORG BIOCHEM, V169, P23, DOI 10.1016/j.jinorgbio.2017.01.001
   Wang HJ, 2023, LWT-FOOD SCI TECHNOL, V176, DOI 10.1016/j.lwt.2023.114551
   Wang QX, 2020, RSC ADV, V10, P37600, DOI 10.1039/d0ra07950b
   Wang QY, 2023, DRUG DELIV TRANSL RE, V13, P386, DOI 10.1007/s13346-022-01216-4
   Wang TF, 2023, SPECTROCHIM ACTA A, V290, DOI 10.1016/j.saa.2022.122286
   Wang XL, 2023, BIOMED PHARMACOTHER, V157, DOI 10.1016/j.biopha.2022.114045
   Wang X, 2023, TRANSL ONCOL, V29, DOI 10.1016/j.tranon.2023.101626
   Wang YF, 2023, STEM CELLS INT, V2023, DOI 10.1155/2023/2828981
   Wattanathamsan O, 2023, J BIOMED SCI, V30, DOI 10.1186/s12929-023-00898-3
   Wu YQ, 2023, INORG CHIM ACTA, V547, DOI 10.1016/j.ica.2022.121357
   Xia JX, 2023, ENVIRON EXP BOT, V206, DOI 10.1016/j.envexpbot.2022.105198
   Xia Y, 2019, CANCER CELL INT, V19, DOI 10.1186/s12935-019-0801-6
   Xue Q, 2023, AUTOPHAGY, V19, P1982, DOI 10.1080/15548627.2023.2165323
   Yang F, 2023, INT J CLIN ONCOL, V28, P354, DOI 10.1007/s10147-023-02301-5
   Yang HT, 2023, CELL DEATH DISCOV, V9, DOI 10.1038/s41420-023-01307-2
   Yang XH, 2023, J BIOL CHEM, V299, DOI 10.1016/j.jbc.2022.102819
   Yang Y, 2023, J INORG BIOCHEM, V240, DOI 10.1016/j.jinorgbio.2022.112093
   Yao J, 2023, NANOSCALE, V15, P4261, DOI 10.1039/d2nr06857e
   Ye RR, 2020, FRONT CHEM, V8, DOI 10.3389/fchem.2020.00402
   Yu Y, 2023, CANCER TREAT REV, V114, DOI 10.1016/j.ctrv.2023.102520
   Yu Z, 2020, CLIN TRANSL MED, V10, P57, DOI 10.1002/ctm2.19
   Yuan J, 2023, J MOL STRUCT, V1276, DOI 10.1016/j.molstruc.2022.134724
   Yuan W, 2022, BIOACT MATER, V7, P192, DOI 10.1016/j.bioactmat.2021.05.018
   Zehra S, 2021, DRUG DISCOV TODAY, V26, P1086, DOI 10.1016/j.drudis.2021.01.015
   Zhang F, 2023, SCI REP-UK, V13, DOI 10.1038/s41598-023-28503-5
   Zhang GS, 2023, NANOSCALE, V15, P1937, DOI 10.1039/d2nr04968f
   Zhang HJ, 2023, COORDIN CHEM REV, V475, DOI 10.1016/j.ccr.2022.214897
   Zhang LP, 2023, ANGEW CHEM INT EDIT, V62, DOI 10.1002/anie.202300662
   Zhang MM, 2023, CELL COMMUN SIGNAL, V21, DOI 10.1186/s12964-022-01004-0
   Zhang PL, 2020, DALTON T, V49, P6043, DOI 10.1039/d0dt00380h
   Zhang Q., 2023, Biomed. Technol., V2, P77, DOI [DOI 10.1016/J.BMT.2022.11.011, 10.1016/j.bmt.2022.11.011]
   Zhang XL, 2020, ECOTOX ENVIRON SAFE, V187, DOI 10.1016/j.ecoenv.2019.109821
   Zhang XL, 2022, P NATL ACAD SCI USA, V119, DOI 10.1073/pnas.2206905119
   Zhang X, 2019, NANOSCALE, V11, P9468, DOI 10.1039/c9nr01284b
   Zhang Y, 2023, J CONTROL RELEASE, V354, P196, DOI 10.1016/j.jconrel.2023.01.004
   Zhang YP, 2021, J MOL STRUCT, V1236, DOI 10.1016/j.molstruc.2021.130278
   Zhao S, 2023, J NANOPART RES, V25, DOI 10.1007/s11051-022-05655-5
   Zheng YY, 2023, J INORG BIOCHEM, V240, DOI 10.1016/j.jinorgbio.2022.112116
   Zhi SC, 2019, J INORG BIOCHEM, V201, DOI 10.1016/j.jinorgbio.2019.110816
   Zhou XX, 2019, NAT COMMUN, V10, DOI 10.1038/s41467-019-09367-8
NR 230
TC 11
Z9 12
U1 22
U2 26
PU MDPI
PI BASEL
PA ST ALBAN-ANLAGE 66, CH-4052 BASEL, SWITZERLAND
EI 1420-3049
J9 MOLECULES
JI Molecules
PD APR
PY 2023
VL 28
IS 7
AR 2920
DI 10.3390/molecules28072920
PG 21
WC Biochemistry & Molecular Biology; Chemistry, Multidisciplinary
WE Science Citation Index Expanded (SCI-EXPANDED)
SC Biochemistry & Molecular Biology; Chemistry
GA D9RT9
UT WOS:000972036000001
PM 37049685
OA gold, Green Submitted, Green Published
DA 2024-01-03
ER

PT J
AU Nafo, W
AF Nafo, Wanis
TI Polymer-based nanosystems and their applications in bone anticancer
   therapy
SO FRONTIERS IN CHEMISTRY
LA English
DT Review
DE osteosarcoma; targeted drug delivery; nanoparticles; internal
   stimulation; external stimulation
ID DRUG-DELIVERY; IN-VIVO; NEOADJUVANT CHEMOTHERAPY; NANOPARTICLE SIZE;
   CD133 APTAMERS; OSTEOSARCOMA; DOXORUBICIN; ACID)
AB The mortality rate of bone cancer has witnessed a substantial reduction in recent years, all thanks to the advent of advanced cancer treatment modalities such as surgical intervention, radiation, and chemotherapy. Nevertheless, these popular modalities come with a set of clinical challenges, including non-specificity, side effects, and drug intolerance. In recent years, polymer-based nanosystems have emerged as a promising solution in bone anti-cancer therapy by virtue of their unique physical and chemical properties. These nanosystems can be tailored for use in different drug release mechanisms for therapeutic implementations. This review delves into the efficacy of these therapy applications in bone cancer (with a focus on one of the most common types of cancers, Osteosarcoma) treatment and their correlation with the properties of polymer-based nanosystems, in addition to their interaction with the tumor microenvironment and the biological milieu.
C1 [Nafo, Wanis] Univ Galway, Sch Math & Stat Sci, Galway, Ireland.
C3 Ollscoil na Gaillimhe-University of Galway
RP Nafo, W (corresponding author), Univ Galway, Sch Math & Stat Sci, Galway, Ireland.
EM wanis.nafo@universityofgalway.ie
FU European Commission [101067240]; Marie Curie Actions (MSCA) [101067240]
   Funding Source: Marie Curie Actions (MSCA)
FX This study was financially supported by the European Commission under
   the Marie Sklodowska-Curie Actions, Grant no. 101067240.
CR Amin DR, 2018, ACS APPL MATER INTER, V10, P34792, DOI 10.1021/acsami.8b14128
   Barani M, 2021, BIOSENSORS-BASEL, V11, DOI 10.3390/bios11020055
   Barua S, 2014, NANO TODAY, V9, P223, DOI 10.1016/j.nantod.2014.04.008
   Beauté L, 2019, ADV DRUG DELIVER REV, V138, P148, DOI 10.1016/j.addr.2018.12.010
   Bilati U, 2005, J MICROENCAPSUL, V22, P205, DOI 10.1080/02652040400026442
   Chen DM, 2018, BONE RES, V6, DOI 10.1038/s41413-018-0009-8
   Chen JY, 2021, FRONT PHARMACOL, V12, DOI 10.3389/fphar.2021.679610
   Das SS, 2020, POLYMERS-BASEL, V12, DOI 10.3390/polym12061397
   Duan ML, 2016, ONCOTARGET, V7, P36436, DOI 10.18632/oncotarget.9262
   Fang ZH, 2017, BIOMED PHARMACOTHER, V85, P160, DOI 10.1016/j.biopha.2016.11.132
   Ferrari S, 2014, TUMORI J, V100, P612, DOI [10.1177/1778.19262, 10.1700/1778.19262]
   Gui KK, 2019, BIOMED PHARMACOTHER, V111, P751, DOI 10.1016/j.biopha.2018.11.118
   Hickey JW, 2015, J CONTROL RELEASE, V219, P536, DOI 10.1016/j.jconrel.2015.10.006
   Hoshyar N, 2016, NANOMEDICINE-UK, V11, P673, DOI 10.2217/nnm.16.5
   Huang Y, 2019, J CONTROL RELEASE, V316, P208, DOI 10.1016/j.jconrel.2019.10.052
   Ibsen S, 2013, DRUG DES DEV THER, V7, P375, DOI 10.2147/DDDT.S31564
   Isakoff MS, 2015, J CLIN ONCOL, V33, P3029, DOI 10.1200/JCO.2014.59.4895
   Jalili NA, 2017, NANOSCALE, V9, P15379, DOI 10.1039/c7nr02327h
   Jia WT, 2016, ONCOTARGET, V7, P55328, DOI 10.18632/oncotarget.10530
   JULIENNE MC, 1992, DRUG DEV IND PHARM, V18, P1063, DOI 10.3109/03639049209069315
   Kaldybekov DB, 2019, EUR J PHARM BIOPHARM, V143, P24, DOI 10.1016/j.ejpb.2019.08.007
   Lai P, 2014, COLLOID SURFACE B, V118, P154, DOI 10.1016/j.colsurfb.2014.03.017
   Lambert AW, 2017, CELL, V168, P670, DOI 10.1016/j.cell.2016.11.037
   Li CJ, 2016, ORTHOP SURG, V8, P105, DOI 10.1111/os.12238
   Li JK, 1998, J CONTROL RELEASE, V56, P117, DOI 10.1016/S0168-3659(98)00089-3
   Li K., 2020, CHIN J TISSUE ENG RE, V2020, P1604
   Liao JF, 2021, BONE RES, V9, DOI 10.1038/s41413-021-00139-z
   Liu Y, 2021, J MATER CHEM B, V9, P5439, DOI 10.1039/d1tb00566a
   Lv ZQ, 2020, FRONT ENDOCRINOL, V11, DOI 10.3389/fendo.2020.00191
   Ma RJ, 2021, GIANT-AMSTERDAM, V8, DOI 10.1016/j.giant.2021.100074
   Maleki M, 2021, EUR J PHARMACOL, V904, DOI 10.1016/j.ejphar.2021.174131
   Marciniak L, 2020, MATERIALS, V13, DOI 10.3390/ma13235444
   Mulia K, 2019, J PHYS CONF SER, V1198, DOI 10.1088/1742-6596/1198/6/062006
   Mura S, 2013, NAT MATER, V12, P991, DOI [10.1038/nmat3776, 10.1038/NMAT3776]
   Nafo W., 2022, HYDROGELS TRADITION
   Ni MZ, 2015, INT J NANOMED, V10, P2537, DOI 10.2147/IJN.S78498
   Paris JL, 2018, NANOSCALE, V10, P6402, DOI [10.1039/c8nr00693h, 10.1039/C8NR00693H]
   Perillo B, 2020, EXP MOL MED, V52, P192, DOI 10.1038/s12276-020-0384-2
   Phromsopha T, 2014, INT J BIOMATER, V2014, DOI 10.1155/2014/829490
   Piscatelli JA, 2021, PHARMACEUTICS, V13, DOI 10.3390/pharmaceutics13010114
   Popwell SJ, 2014, CANCER BIOTHER RADIO, V29, P273, DOI 10.1089/cbr.2014.1615
   Pulingam T, 2022, NANOMATERIALS-BASEL, V12, DOI 10.3390/nano12030576
   Rapp TL, 2021, ADV DRUG DELIVER REV, V171, P94, DOI 10.1016/j.addr.2021.01.009
   Reisch A, 2016, SMALL, V12, P1968, DOI 10.1002/smll.201503396
   Riviere JE, 2013, NANOMEDICINE-UK, V8, P1357, DOI [10.2217/nnm.13.129, 10.2217/NNM.13.129]
   Rudnick-Glick S, 2016, J NANOBIOTECHNOL, V14, DOI 10.1186/s12951-016-0233-6
   Sarma A, 2021, J APPL TOXICOL, V41, P1494, DOI 10.1002/jat.4157
   Suk JS, 2016, ADV DRUG DELIVER REV, V99, P28, DOI 10.1016/j.addr.2015.09.012
   Trachootham D, 2009, NAT REV DRUG DISCOV, V8, P579, DOI 10.1038/nrd2803
   Wang GY, 2014, ACS APPL MATER INTER, V6, P16687, DOI 10.1021/am5032874
   Wang LP, 2018, TALANTA, V188, P66, DOI 10.1016/j.talanta.2018.05.011
   Waresindo WX, 2023, MATER RES EXPRESS, V10, DOI 10.1088/2053-1591/acb98e
   Wik J, 2020, DRUG DELIV TRANSL RE, V10, P1228, DOI 10.1007/s13346-019-00703-5
   Wilson M. G., 2021, BIOENGINEERING, V12, P471689, DOI [10.1101/2021.12.14.471689, DOI 10.1101/2021.12.14.471689]
   Wu KZ, 2022, FRONT ONCOL, V12, DOI 10.3389/fonc.2022.805978
   Xu XD, 2017, ADV MATER, V29, DOI 10.1002/adma.201700141
   Yan Y, 2022, BIOACT MATER, V7, P333, DOI 10.1016/j.bioactmat.2021.05.041
   Yin Q, 2016, P NATL ACAD SCI USA, V113, pE4601, DOI 10.1073/pnas.1603316113
   Zhang Y, 2018, ADV SCI, V5, DOI 10.1002/advs.201700821
   Zhou X, 2021, BIOMATERIALS, V269, DOI 10.1016/j.biomaterials.2020.120345
   Zueva E, 2011, INT J CANCER, V128, P797, DOI 10.1002/ijc.25401
NR 61
TC 0
Z9 0
U1 5
U2 5
PU FRONTIERS MEDIA SA
PI LAUSANNE
PA AVENUE DU TRIBUNAL FEDERAL 34, LAUSANNE, CH-1015, SWITZERLAND
SN 2296-2646
J9 FRONT CHEM
JI Front. Chem.
PD JUL 6
PY 2023
VL 11
AR 1218511
DI 10.3389/fchem.2023.1218511
PG 8
WC Chemistry, Multidisciplinary
WE Science Citation Index Expanded (SCI-EXPANDED)
SC Chemistry
GA M9UC3
UT WOS:001033581600001
PM 37483271
OA gold, Green Published
DA 2024-01-03
ER

PT J
AU Panez-Toro, I
   Muñoz-García, J
   Vargas-Franco, JW
   Renodon-Cornière, A
   Heymann, MF
   Lézot, F
   Heymann, D
AF Panez-Toro, Isidora
   Munoz-Garcia, Javier W.
   Vargas-Franco, Jorge
   Renodon-Corniere, Axelle
   Heymann, Marie-Francoise
   Lezot, Frederic
   Heymann, Dominique
TI Advances in Osteosarcoma
SO CURRENT OSTEOPOROSIS REPORTS
LA English
DT Review
DE Osteosarcoma; Immunotherapy; Tumor targeted therapy; Immune checkpoint
   inhibitor; Tumor microenvironment; Personalized medicine
ID CIRCULATING TUMOR-CELLS; STEM-CELLS; OPEN-LABEL; ZOLEDRONIC ACID; BONE
   SARCOMAS; SOFT-TISSUE; SINGLE-ARM; PROLIFERATION; MULTICENTER;
   EXPRESSION
AB Purpose of ReviewThis article gives a brief overview of the most recent developments in osteosarcoma treatment, including targeting of signaling pathways, immune checkpoint inhibitors, drug delivery strategies as single or combined approaches, and the identification of new therapeutic targets to face this highly heterogeneous disease.Recent FindingsOsteosarcoma is one of the most common primary malignant bone tumors in children and young adults, with a high risk of bone and lung metastases and a 5-year survival rate around 70% in the absence of metastases and 30% if metastases are detected at the time of diagnosis. Despite the novel advances in neoadjuvant chemotherapy, the effective treatment for osteosarcoma has not improved in the last 4 decades. The emergence of immunotherapy has transformed the paradigm of treatment, focusing therapeutic strategies on the potential of immune checkpoint inhibitors. However, the most recent clinical trials show a slight improvement over the conventional polychemotherapy scheme.The tumor microenvironment plays a crucial role in the pathogenesis of osteosarcoma by controlling the tumor growth, the metastatic process and the drug resistance and paved the way of new therapeutic options that must be validated by accurate pre-clinical studies and clinical trials.
C1 [Panez-Toro, Isidora; Munoz-Garcia, Javier W.; Renodon-Corniere, Axelle; Heymann, Marie-Francoise; Heymann, Dominique] Nantes Univ, Biol Sci & Biotechnol Unit, CNRS, UMR6286,US2B, F-44322 Nantes, France.
   [Panez-Toro, Isidora; Munoz-Garcia, Javier W.; Renodon-Corniere, Axelle; Heymann, Marie-Francoise; Heymann, Dominique] Inst Cancerol Ouest, Tumor Heterogene & Precis Med Lab, F-44805 St Herblain, France.
   [Vargas-Franco, Jorge] Univ Antioquia, Fac Odontol, Dept Basic Studies, Medellin, Colombia.
   [Lezot, Frederic] Sorbonne Univ, Hop Trousseau AP HP, INSERM, UMR933, F-75012 Paris, France.
   [Heymann, Dominique] Univ Sheffield, Med Sch, Dept Oncol & Metab, Sheffield S10 2RX, S Yorkshire, England.
C3 Centre National de la Recherche Scientifique (CNRS); CNRS - National
   Institute for Biology (INSB); Nantes Universite; UNICANCER; Institut de
   Cancerologie de l'Ouest (ICO); Universidad de Antioquia; Assistance
   Publique Hopitaux Paris (APHP); Sorbonne Universite; Hopital
   Universitaire Armand-Trousseau - APHP; Institut National de la Sante et
   de la Recherche Medicale (Inserm); University of Sheffield
RP Muñoz-García, J; Heymann, D (corresponding author), Nantes Univ, Biol Sci & Biotechnol Unit, CNRS, UMR6286,US2B, F-44322 Nantes, France.; Muñoz-García, J; Heymann, D (corresponding author), Inst Cancerol Ouest, Tumor Heterogene & Precis Med Lab, F-44805 St Herblain, France.; Heymann, D (corresponding author), Univ Sheffield, Med Sch, Dept Oncol & Metab, Sheffield S10 2RX, S Yorkshire, England.
EM dominique.heymann@univ-nantes.fr
OI Panez, Isidora/0000-0002-0060-7502; Heymann,
   Dominique/0000-0001-7777-0669; Munoz-Garcia, Javier/0000-0002-2978-1192
CR Alfranca A, 2015, CELL MOL LIFE SCI, V72, P3097, DOI 10.1007/s00018-015-1918-y
   Arndt CAS, 2012, MAYO CLIN PROC, V87, P475, DOI 10.1016/j.mayocp.2012.01.015
   Baglio SR, 2017, CLIN CANCER RES, V23, P3721, DOI 10.1158/1078-0432.CCR-16-2726
   Barris David M, 2018, Oncotarget, V9, P12695, DOI 10.18632/oncotarget.24268
   Beird HC, 2022, NAT REV DIS PRIMERS, V8, DOI 10.1038/s41572-022-00409-y
   Boye K, 2021, CANCER IMMUNOL IMMUN, V70, P2617, DOI 10.1007/s00262-021-02876-w
   Branstetter D, 2015, J BONE ONCOL, V4, P59, DOI 10.1016/j.jbo.2015.06.002
   Brown HK, 2019, DRUG DISCOV TODAY, V24, P763, DOI 10.1016/j.drudis.2018.11.017
   Brown HK, 2018, CALCIFIED TISSUE INT, V102, P174, DOI 10.1007/s00223-017-0372-2
   Brown HK, 2017, CANCER LETT, V386, P189, DOI 10.1016/j.canlet.2016.11.019
   Chalopin A, 2018, J BONE ONCOL, V12, P83, DOI 10.1016/j.jbo.2018.07.002
   Chang XY, 2021, J BONE ONCOL, V29, DOI 10.1016/j.jbo.2021.100372
   Charan Manish, 2020, Oncotarget, V11, P510, DOI 10.18632/oncotarget.27433
   Chen CL, 2021, CANCER LETT, V500, P1, DOI 10.1016/j.canlet.2020.12.024
   Chen FY, 2018, NANOMED-NANOTECHNOL, V14, P2115, DOI 10.1016/j.nano.2018.05.015
   Corre I, 2020, CELLS-BASEL, V9, DOI 10.3390/cells9040976
   Cortini M, 2017, CANCER LETT, V405, P90, DOI 10.1016/j.canlet.2017.07.024
   Danieau G, 2021, PHARMACEUTICALS-BASE, V14, DOI 10.3390/ph14050421
   David E, 2019, BIOCONJUGATE CHEM, V30, P1665, DOI 10.1021/acs.bioconjchem.9b00210
   Davis KL, 2020, LANCET ONCOL, V21, P541, DOI 10.1016/S1470-2045(20)30023-1
   Deng ZM, 2021, ACS NANO, V15, P3201, DOI 10.1021/acsnano.0c09799
   Dhupkar P, 2018, CANCER MED-US, V7, P2654, DOI 10.1002/cam4.1518
   Dong ZH, 2022, TECHNOL CANCER RES T, V21, DOI 10.1177/15330338221117386
   Dumars C, 2016, ONCOTARGET, V7, P78343, DOI 10.18632/oncotarget.13055
   Endo-Munoz L, 2010, CANCER RES, V70, P7063, DOI 10.1158/0008-5472.CAN-09-4291
   Fang Fang, 2018, Oncotarget, V9, P36780, DOI 10.18632/oncotarget.26377
   Fasanya HO, 2021, J BONE ONCOL, V28, DOI 10.1016/j.jbo.2021.100357
   Felip E, 2022, CANCER CHEMOTH PHARM, V89, P499, DOI 10.1007/s00280-022-04414-6
   Franchi A, 2012, CLIN CASES MINER BON, V9, P92
   Garca-Pardo M, 2022, BRIT J CANCER, V127, P592, DOI 10.1038/s41416-022-01776-9
   Gross AC, 2018, JCI INSIGHT, V3, DOI 10.1172/jci.insight.99791
   Grunewald TGP, 2020, EMBO MOL MED, V12, DOI 10.15252/emmm.201911131
   Guo JF, 2022, FRONT ONCOL, V12, DOI 10.3389/fonc.2022.732862
   He GP, 2023, BIOACT MATER, V19, P690, DOI 10.1016/j.bioactmat.2022.05.006
   Heymann CJF, 2022, J BONE ONCOL, V36, DOI 10.1016/j.jbo.2022.100451
   Heymann D, 2005, BONE, V37, P74, DOI 10.1016/j.bone.2005.02.020
   Heymann MF, 2020, BONE, V139, DOI 10.1016/j.bone.2020.115523
   Heymann MF, 2021, BRIT J PHARMACOL, V178, P1955, DOI 10.1111/bph.14999
   Heymann MF, 2019, CELL IMMUNOL, V343, DOI 10.1016/j.cellimm.2017.10.011
   Johnson MG, 2017, PHYSIOL REP, V5, DOI 10.14814/phy2.13088
   Jubelin C, 2022, CELL BIOSCI, V12, DOI 10.1186/s13578-022-00887-3
   Jubelin C, 2022, CANCER DRUG RESIST, V5, P184, DOI 10.20517/cdr.2021.130
   Kimura K, 2022, EBIOMEDICINE, V80, DOI 10.1016/j.ebiom.2022.104069
   Koppula P, 2018, CANCER COMMUN, V38, DOI 10.1186/s40880-018-0288-x
   Kovac M, 2015, NAT COMMUN, V6, DOI 10.1038/ncomms9940
   Lamoureux F, 2007, CANCER RES, V67, P7308, DOI 10.1158/0008-5472.CAN-06-4130
   Lamoureux F, 2009, CANCER RES, V69, P526, DOI 10.1158/0008-5472.CAN-08-2648
   Le Cesne A, 2019, EUR J CANCER, V119, P151, DOI 10.1016/j.ejca.2019.07.018
   Li LY, 2023, CANCER GENE THER, V30, P704, DOI 10.1038/s41417-022-00581-z
   Li MH, 2019, J BONE ONCOL, V16, DOI 10.1016/j.jbo.2019.100236
   Liao JF, 2021, BIOACT MATER, V6, P2221, DOI 10.1016/j.bioactmat.2021.01.006
   Ligon JA, 2021, J IMMUNOTHER CANCER, V9, DOI 10.1136/jitc-2020-001772
   Lipson EJ, 2011, CLIN CANCER RES, V17, P6958, DOI 10.1158/1078-0432.CCR-11-1595
   Liu JY, 2022, METALLOMICS, V14, DOI 10.1093/mtomcs/mfac027
   Liu X, 2022, FRONT ONCOL, V12, DOI 10.3389/fonc.2022.1031779
   Liu XG, 2020, NAT CELL BIOL, V22, DOI 10.1038/s41556-020-0496-x
   Liu X, 2022, BIOENGINEERED, V13, P13280, DOI 10.1080/21655979.2022.2080363
   Liu YM, 2022, ACS APPL BIO MATER, V5, P1047, DOI 10.1021/acsabm.1c01087
   Lyskjær I, 2022, EUR J CANCER, V168, P1, DOI 10.1016/j.ejca.2022.03.002
   Madel MB, 2019, FRONT IMMUNOL, V10, DOI 10.3389/fimmu.2019.01408
   Mann K, 2022, TRIALS, V23, DOI 10.1186/s13063-022-06590-5
   Mazumdar A, 2020, CANCERS, V12, DOI 10.3390/cancers12113457
   Mazumdar A, 2020, INT J MOL SCI, V21, DOI 10.3390/ijms21155451
   Merchant MS, 2016, CLIN CANCER RES, V22, P1364, DOI 10.1158/1078-0432.CCR-15-0491
   Mori K, 2007, J PATHOL, V211, P555, DOI 10.1002/path.2140
   Morimoto M, 2021, VET MED SCI, V7, P2440, DOI 10.1002/vms3.614
   Muñoz-Garcia J, 2022, CANCERS, V14, DOI 10.3390/cancers14071765
   Munoz-Garcia J, 2021, J BONE ONCOL, V30, DOI 10.1016/j.jbo.2021.100379
   Navet B, 2018, CANCERS, V10, DOI 10.3390/cancers10110398
   Nawan A, 2022, BIOMED ENVIRON SCI, V35, P366, DOI 10.3967/bes2022.049
   Nejman D, 2020, SCIENCE, V368, P973, DOI 10.1126/science.aay9189
   Norregaard KS, 2021, INT J MOL SCI, V22, DOI 10.3390/ijms22136865
   Nuytemans L, 2021, ACTA CLIN BELG, V76, P162, DOI 10.1080/17843286.2019.1683129
   Ory B, 2007, MOL PHARMACOL, V71, P333, DOI 10.1124/mol.106.028837
   Peneder P, 2021, NAT COMMUN, V12, DOI 10.1038/s41467-021-23445-w
   Peng ZB, 2022, FRONT CELL DEV BIOL, V10, DOI 10.3389/fcell.2022.698282
   Perrot P, 2010, PLOS ONE, V5, DOI 10.1371/journal.pone.0010999
   Phillips D, 2021, NAT COMMUN, V12, DOI 10.1038/s41467-021-26974-6
   Piperno-Neumann S, 2016, LANCET ONCOL, V17, P1070, DOI 10.1016/S1470-2045(16)30096-1
   Pollack SM, 2020, JAMA ONCOL, V6, P1778, DOI 10.1001/jamaoncol.2020.3689
   Punzo Francesca, 2020, Oncotarget, V11, P2763, DOI 10.18632/oncotarget.27669
   Qu ZG, 2020, J CELL PHYSIOL, DOI 10.1002/jcp.29582
   Redondo A, 2017, CANCER CHEMOTH PHARM, V80, P1113, DOI 10.1007/s00280-017-3436-0
   Rossi M, 2023, INT J MOL SCI, V24, DOI 10.3390/ijms24031946
   Rousseau J, 2011, J BONE MINER RES, V26, P2452, DOI 10.1002/jbmr.455
   Satelli A, 2014, CANCER RES, V74, P1645, DOI 10.1158/0008-5472.CAN-13-1739
   Shi YH, 2021, BIOCHEM BIOPH RES CO, V567, P118, DOI 10.1016/j.bbrc.2021.06.036
   Shoaib Z, 2022, BRIT J PHARMACOL, V179, P201, DOI 10.1111/bph.15713
   Shulman DS, 2018, BRIT J CANCER, V119, P615, DOI 10.1038/s41416-018-0212-9
   Somaiah N, 2022, LANCET ONCOL, V23, P1156, DOI 10.1016/S1470-2045(22)00392-8
   Stamatopoulos A, 2019, J BONE ONCOL, V16, DOI 10.1016/j.jbo.2019.100231
   Starzer AM, 2021, J IMMUNOTHER CANCER, V9, DOI 10.1136/jitc-2020-001458
   Sun YF, 2020, FRONT BIOENG BIOTECH, V8, DOI 10.3389/fbioe.2020.573962
   Tawbi HA, 2017, LANCET ONCOL, V18, P1493, DOI 10.1016/S1470-2045(17)30624-1
   Tellez-Gabriel M, 2019, THERANOSTICS, V9, P4580, DOI 10.7150/thno.34337
   Theoleyre S, 2004, CYTOKINE GROWTH F R, V15, P457, DOI 10.1016/j.cytogfr.2004.06.004
   Tian H, 2022, FRONT BIOENG BIOTECH, V10, DOI 10.3389/fbioe.2022.1042625
   Trieb K, 2015, ONCOL LETT, V10, P1813, DOI 10.3892/ol.2015.3489
   Tu B, 2012, CANCER LETT, V325, P80, DOI 10.1016/j.canlet.2012.06.006
   Vismara M, 2022, CLIN CHEM, V68, P691, DOI 10.1093/clinchem/hvac019
   Wang JF, 2018, INT J NANOMED, V13, P3441, DOI 10.2147/IJN.S165699
   Wen XZ, 2022, CANCER CHEMOTH PHARM, V89, P209, DOI 10.1007/s00280-021-04371-6
   Wen Y, 2022, CANCER LETT, V547, DOI 10.1016/j.canlet.2022.215887
   Wu CC, 2020, NAT COMMUN, V11, DOI 10.1038/s41467-020-14646-w
   Wu KZ, 2022, FRONT ONCOL, V12, DOI 10.3389/fonc.2022.805978
   Xie DL, 2022, FRONT ONCOL, V12, DOI 10.3389/fonc.2022.843345
   Xu Y, 2022, FRONT BIOENG BIOTECH, V10, DOI 10.3389/fbioe.2022.897641
   Xu ZQ, 2021, FREE RADICAL RES, V55, P1119, DOI 10.1080/10715762.2021.2024816
   Yi M, 2021, J HEMATOL ONCOL, V14, DOI 10.1186/s13045-020-01027-5
   Yoshida K, 2020, BMC CANCER, V20, DOI 10.1186/s12885-019-6499-y
   Yu L, 2022, FRONT IMMUNOL, V13, DOI 10.3389/fimmu.2022.871076
   Yui Y, 2022, INT J CANCER, V151, P739, DOI 10.1002/ijc.34008
   Zhang JW, 2018, HEPATOLOGY, V67, P171, DOI 10.1002/hep.29405
   Zhang W, 2018, CELL REP, V24, P1266, DOI 10.1016/j.celrep.2018.06.103
   Zhang ZH, 2020, PHYTOMEDICINE, V68, DOI 10.1016/j.phymed.2020.153172
   Zhao JZ, 2021, J BONE ONCOL, V30, DOI 10.1016/j.jbo.2021.100380
   Zhao LZ, 2021, INT IMMUNOPHARMACOL, V99, DOI 10.1016/j.intimp.2021.107933
   Zhou Q, 2017, CANCER IMMUNOL RES, V5, P547, DOI 10.1158/2326-6066.CIR-16-0259
   Zhou Y, 2020, NAT COMMUN, V11, DOI 10.1038/s41467-020-20059-6
   Zhu JX, 2017, EXP THER MED, V13, P2862, DOI 10.3892/etm.2017.4360
NR 120
TC 6
Z9 6
U1 12
U2 12
PU SPRINGER
PI NEW YORK
PA ONE NEW YORK PLAZA, SUITE 4600, NEW YORK, NY, UNITED STATES
SN 1544-1873
EI 1544-2241
J9 CURR OSTEOPOROS REP
JI Curr. Osteoporos. Rep.
PD AUG
PY 2023
VL 21
IS 4
BP 330
EP 343
DI 10.1007/s11914-023-00803-9
EA JUN 2023
PG 14
WC Endocrinology & Metabolism
WE Science Citation Index Expanded (SCI-EXPANDED)
SC Endocrinology & Metabolism
GA N5GO8
UT WOS:001007195800001
PM 37329384
OA Green Published, hybrid, Green Accepted
DA 2024-01-03
ER

PT J
AU Feng, CC
   Jiang, YC
   Wang, T
   Tian, DS
   Shen, CL
   Wang, YY
   Qian, HS
AF Feng, Chengcheng
   Jiang, Yechun
   Wang, Tao
   Tian, Dasheng
   Shen, Cailiang
   Wang, Yuanying
   Qian, Haisheng
TI Recent advances on nanostructured biomaterials in osteosarcoma treatment
SO COORDINATION CHEMISTRY REVIEWS
LA English
DT Review
DE Osteosarcoma; Nanoparticles; Nano -based biomaterials; Anti-osteosarcoma
   treatment
ID DRUG-DELIVERY SYSTEMS; PHOTODYNAMIC THERAPY; PHOTOTHERMAL THERAPY; OXIDE
   NANOPARTICLES; IN-VITRO; BONE; MICROENVIRONMENT; THERAPEUTICS;
   NANOCARRIERS; NANOPLATFORM
AB Osteosarcoma is the most common bone malignancy in children and adolescents. Conventional therapies include surgery, chemotherapy, and radiotherapy, which present many limitations, such as incomplete surgical resection, chemotherapy drug resistance, radiotherapy insensitivity, and postoperative bone defects. Nanoparticles have been widely used in the research of anti-osteosarcoma treatment due to their own specific physicochemical properties, supplemented by easy modification, targeting, and other characteristics. Nanoparticles can affect the growth of osteosarcoma cells in various ways, thereby inhibiting the occurrence and development of osteosarcoma. In this review, we briefly summarize the research progress of nanoparticles closely related to the treatment of osteosarcoma in recent years and describe the therapeutic strategies of nanoparticles. Finally, we discuss the perspective on the future development of Nano-based biomaterials for osteosarcoma treatment and the challenges for the clinical application.
C1 [Feng, Chengcheng; Shen, Cailiang; Wang, Yuanying] Anhui Med Univ, Affiliated Hosp 1, Dept Orthoped, Hefei 230032, Peoples R China.
   [Feng, Chengcheng; Wang, Yuanying] Anhui Med Univ, Coll & Hosp Stomatol, Key Lab Oral Dis Res Anhui Prov, Hefei 230032, Peoples R China.
   [Jiang, Yechun; Qian, Haisheng] Anhui Med Univ, Anhui Prov Inst Translat Med, Sch Biomed Engn, Hefei 230032, Peoples R China.
   [Wang, Tao; Tian, Dasheng] Anhui Med Univ, Affiliated Hosp 2, Dept Orthoped, Hefei 230032, Peoples R China.
   [Qian, Haisheng] Anhui Engn Res Ctr Med Micronano Devices, Hefei 230012, Anhui, Peoples R China.
C3 Anhui Medical University; Anhui Medical University; Anhui Medical
   University; Anhui Medical University
RP Shen, CL; Wang, YY (corresponding author), Anhui Med Univ, Affiliated Hosp 1, Dept Orthoped, Hefei 230032, Peoples R China.; Wang, YY (corresponding author), Anhui Med Univ, Coll & Hosp Stomatol, Key Lab Oral Dis Res Anhui Prov, Hefei 230032, Peoples R China.; Qian, HS (corresponding author), Anhui Med Univ, Anhui Prov Inst Translat Med, Sch Biomed Engn, Hefei 230032, Peoples R China.; Qian, HS (corresponding author), Anhui Engn Res Ctr Med Micronano Devices, Hefei 230012, Anhui, Peoples R China.
EM shencailiang1616@163.com; wyy1970548@sohu.com; shqian@ahmu.edu.cn
RI Qian, Haisheng/E-3328-2013
OI Qian, Haisheng/0000-0003-4903-3447
FU National Natural Science Foundation of China [52172276]
FX This work was financially supported by the National Natural Science
   Foundation of China (Grants 52172276) .
CR Alamdari SG, 2022, J CONTROL RELEASE, V349, P269, DOI 10.1016/j.jconrel.2022.06.050
   Alimoradi Houman, 2019, Pharmaceutical Nanotechnology, V7, P279, DOI 10.2174/2211738507666190429111306
   Aluri S, 2009, ADV DRUG DELIVER REV, V61, P940, DOI 10.1016/j.addr.2009.07.002
   Bu YY, 2021, ACS APPL MATER INTER, V13, P35328, DOI 10.1021/acsami.1c07181
   Cai W, 2019, ADV SCI, V6, DOI 10.1002/advs.201801526
   Chao MP, 2012, NAT REV CANCER, V12, P58, DOI 10.1038/nrc3171
   Chao MP, 2010, SCI TRANSL MED, V2, DOI 10.1126/scitranslmed.3001375
   Chen CL, 2021, CANCER LETT, V500, P1, DOI 10.1016/j.canlet.2020.12.024
   Chen K, 2023, NANO TODAY, V48, DOI 10.1016/j.nantod.2022.101739
   Chen K, 2021, NANO TODAY, V37, DOI 10.1016/j.nantod.2020.101070
   Chen YQ, 2020, DRUG DISCOV TODAY, V25, P497, DOI 10.1016/j.drudis.2019.08.010
   Chen Y, 2020, J CONTROL RELEASE, V328, P251, DOI 10.1016/j.jconrel.2020.08.055
   Cheng K, 2020, ACS APPL MATER INTER, V12, P40052, DOI 10.1021/acsami.0c10475
   Cheng XD, 2022, CHEM ENG J, V446, DOI 10.1016/j.cej.2022.136929
   Chu X, 2023, SMALL, V19, DOI 10.1002/smll.202205414
   Chu ZY, 2023, COORDIN CHEM REV, V481, DOI 10.1016/j.ccr.2023.215049
   Chu ZY, 2022, BIOACT MATER, V17, P71, DOI 10.1016/j.bioactmat.2022.01.010
   Connal LA, 2018, J MATER CHEM B, V6, P7122, DOI 10.1039/c8tb02352b
   Corrales L, 2015, CLIN CANCER RES, V21, P4774, DOI 10.1158/1078-0432.CCR-15-1362
   Corre I, 2020, CELLS-BASEL, V9, DOI 10.3390/cells9040976
   Deng XY, 2022, MATER TODAY CHEM, V24, DOI 10.1016/j.mtchem.2022.100842
   Ding JX, 2013, J MATER CHEM B, V1, P69, DOI 10.1039/c2tb00063f
   Du CC, 2021, BIOMATERIALS, V269, DOI 10.1016/j.biomaterials.2020.120642
   Du JF, 2017, NANOSCALE, V9, P8229, DOI 10.1039/c7nr02213a
   Du XF, 2021, APPL MATER TODAY, V23, DOI 10.1016/j.apmt.2021.101019
   Eaton BR, 2021, PEDIATR BLOOD CANCER, V68, DOI 10.1002/pbc.28352
   Fan QX, 2022, J EXP CLIN CANC RES, V41, DOI 10.1186/s13046-022-02372-8
   Feng SS, 2019, ACS APPL MATER INTER, V11, P7357, DOI 10.1021/acsami.8b18820
   Fu LW, 2022, BIOACT MATER, V17, P221, DOI 10.1016/j.bioactmat.2022.01.035
   Ge YX, 2023, MATER TODAY BIO, V19, DOI 10.1016/j.mtbio.2023.100547
   Ge YX, 2022, BIOMATERIALS, V282, DOI 10.1016/j.biomaterials.2022.121407
   Geng BJ, 2022, NAT COMMUN, V13, DOI 10.1038/s41467-022-33474-8
   Geng BJ, 2021, ACS APPL MATER INTER, V13, P45325, DOI 10.1021/acsami.1c14701
   Geng BJ, 2020, CHEM ENG J, V383, DOI 10.1016/j.cej.2019.123102
   Geng H, 2021, CHEM ENG J, V417, DOI 10.1016/j.cej.2020.128103
   Gholamin S, 2017, SCI TRANSL MED, V9, DOI 10.1126/scitranslmed.aaf2968
   Gill J, 2021, NAT REV CLIN ONCOL, V18, P609, DOI 10.1038/s41571-021-00519-8
   Gisbert-Garzarán M, 2020, ACS APPL MATER INTER, V12, P14946, DOI 10.1021/acsami.0c01786
   Gong M, 2023, J CONTROL RELEASE, V355, P68, DOI 10.1016/j.jconrel.2023.01.038
   Gu WG, 2019, DRUG DELIV, V26, P918, DOI 10.1080/10717544.2019.1662513
   Han XG, 2019, ADV FUNCT MATER, V29, DOI 10.1002/adfm.201902246
   Han XG, 2015, CANCER LETT, V369, P405, DOI 10.1016/j.canlet.2015.09.002
   Hauser AK, 2016, BIOMATERIALS, V105, P127, DOI 10.1016/j.biomaterials.2016.07.032
   He C, 2021, NANO TODAY, V41, DOI 10.1016/j.nantod.2021.101297
   He C, 2021, ADV SCI, V8, DOI 10.1002/advs.202101739
   Hu ZF, 2020, J MATER CHEM B, V8, P5351, DOI 10.1039/d0tb00708k
   Huang P, 2017, BIOMATERIALS, V125, P23, DOI 10.1016/j.biomaterials.2017.02.018
   Huang X, 2020, ACTA BIOMATER, V109, P229, DOI 10.1016/j.actbio.2020.04.009
   Huang X, 2020, COLLOID SURFACE B, V190, DOI 10.1016/j.colsurfb.2020.110891
   Huang YQ, 2016, OXID MED CELL LONGEV, V2016, DOI 10.1155/2016/8961951
   Isakoff MS, 2015, J CLIN ONCOL, V33, P3029, DOI 10.1200/JCO.2014.59.4895
   Jeong H, 2021, ADV DRUG DELIVER REV, V177, DOI 10.1016/j.addr.2021.113954
   Jin JK, 2022, ACS NANO, DOI 10.1021/acsnano.2c00192
   Kager L, 2003, J CLIN ONCOL, V21, P2011, DOI 10.1200/JCO.2003.08.132
   Kansara M, 2014, NAT REV CANCER, V14, P722, DOI 10.1038/nrc3838
   Kargozar S, 2021, MAT SCI ENG C-MATER, V121, DOI 10.1016/j.msec.2020.111741
   Khodaei A, 2022, BIOACT MATER, V11, P107, DOI 10.1016/j.bioactmat.2021.09.028
   Lan MH, 2019, ADV HEALTHC MATER, V8, DOI 10.1002/adhm.201900132
   Lenna S, 2020, J EXP CLIN CANC RES, V39, DOI 10.1186/s13046-020-01548-4
   Li CR, 2022, CHEM ENG J, V435, DOI 10.1016/j.cej.2022.134896
   Li DF, 2022, CHEM ENG J, V445, DOI 10.1016/j.cej.2022.136836
   Li DJ, 2020, CHEM ENG J, V388, DOI 10.1016/j.cej.2020.124253
   Li HX, 2023, SMALL, V19, DOI 10.1002/smll.202300908
   Li K, 2020, BIOACT MATER, V5, P721, DOI 10.1016/j.bioactmat.2020.04.010
   Li SM, 2023, CHEM ENG J, V451, DOI 10.1016/j.cej.2022.138621
   Li T., 2023, ADV SCI, V10
   Li Z, 2022, ACS NANO, V16, P15471, DOI 10.1021/acsnano.2c08013
   Liang G., 2021, ADV HEALTHC MATER, V10
   Liang YL, 2023, SMALL, V19, DOI 10.1002/smll.202205511
   Liao JF, 2021, BONE RES, V9, DOI 10.1038/s41413-021-00139-z
   Liao JF, 2021, BIOACT MATER, V6, P2221, DOI 10.1016/j.bioactmat.2021.01.006
   Lin HM, 2021, SMALL METHODS, V5, DOI 10.1002/smtd.202100536
   Lin XH, 2020, ANGEW CHEM INT EDIT, V59, P14212, DOI 10.1002/anie.201906823
   Liu KY, 2022, BIOMATERIALS, V282, DOI 10.1016/j.biomaterials.2022.121383
   Liu P, 2022, J MATER CHEM B, V10, P5263, DOI 10.1039/d2tb00287f
   Liu S., 2020, ANGEW CHEM INT EDIT, V59, P2
   Liu WB, 2022, BIOACT MATER, V12, P292, DOI [10.1016/j.bioactmat.2021.10.027, 10.1016/j.bioactmat.2021.10.27]
   Liu Y., 2022, ADV MATER, V35
   Liu Y., 2021, ADV HEALTHC MATER, V10
   Long J, 2021, BIOMATERIALS, V275, DOI 10.1016/j.biomaterials.2021.120950
   Lou HY, 2022, ACS APPL MATER INTER, V14, P35454, DOI [10.1021/acsami.2c1170635454, 10.1021/acsami.2c11706]
   Lu Y, 2018, ADV HEALTHC MATER, V7, DOI 10.1002/adhm.201800602
   Luetke A, 2014, CANCER TREAT REV, V40, P523, DOI 10.1016/j.ctrv.2013.11.006
   Luo SY, 2019, MACROMOL BIOSCI, V19, DOI 10.1002/mabi.201900047
   Lv MZ, 2020, CELL RES, V30, P966, DOI 10.1038/s41422-020-00395-4
   Lv ZQ, 2021, ADV HEALTHC MATER, V10, DOI 10.1002/adhm.202001806
   Ma K, 2021, SMALL, V17, DOI 10.1002/smll.202104747
   Ma L, 2020, MATER TODAY, V36, P48, DOI 10.1016/j.mattod.2019.12.005
   Ma XK, 2022, J MATER CHEM B, V10, P3452, DOI 10.1039/d2tb00398h
   Ma YL, 2022, ACS APPL MATER INTER, V14, P44065, DOI 10.1021/acsami.2c10772
   Ma YL, 2022, CHEM ENG J, V430, DOI 10.1016/j.cej.2021.132622
   Mai BT, 2019, ACS APPL MATER INTER, V11, P5727, DOI 10.1021/acsami.8b16226
   Marchandet L, 2021, CANCERS, V13, DOI 10.3390/cancers13040683
   Meltzer PS, 2021, NEW ENGL J MED, V385, P2066, DOI 10.1056/NEJMra2103423
   Meng LT, 2018, ACS NANO, V12, P8308, DOI 10.1021/acsnano.8b03590
   Nancollas GH, 2006, BONE, V38, P617, DOI 10.1016/j.bone.2005.05.003
   Ngambenjawong C, 2017, ADV DRUG DELIVER REV, V114, P206, DOI 10.1016/j.addr.2017.04.010
   Oliveira RR, 2018, MAT SCI ENG C-MATER, V92, P547, DOI 10.1016/j.msec.2018.07.011
   Pal R, 2016, INT IMMUNOPHARMACOL, V38, P332, DOI 10.1016/j.intimp.2016.06.006
   Qiu RN, 2020, DRUG DELIV, V27, P1704, DOI 10.1080/10717544.2020.1856221
   Rejniak KA, 2015, MED HYPOTHESES, V85, P348, DOI 10.1016/j.mehy.2015.06.015
   Rotman SG, 2018, J CONTROL RELEASE, V269, P88, DOI 10.1016/j.jconrel.2017.11.009
   Ruttala HB, 2018, ARCH PHARM RES, V41, P111, DOI 10.1007/s12272-017-0995-x
   Saha RN, 2010, MOL MEMBR BIOL, V27, P215, DOI 10.3109/09687688.2010.510804
   Sha Z, 2021, NANOSCALE, V13, P5077, DOI 10.1039/d0nr09220g
   Sheng GH, 2021, FRONT ONCOL, V11, DOI 10.3389/fonc.2021.780264
   Shi QY, 2022, COLLOID SURFACE B, V217, DOI 10.1016/j.colsurfb.2022.112615
   Song HH, 2023, CARBON, V204, P196, DOI 10.1016/j.carbon.2022.12.053
   Stiller CA, 2001, EUR J CANCER, V37, P760, DOI 10.1016/S0959-8049(01)00004-1
   Sun BW, 2022, BIOMATERIALS, V291, DOI 10.1016/j.biomaterials.2022.121875
   Sun JC, 2021, INT J MOL SCI, V22, DOI 10.3390/ijms222111354
   Pham TC, 2021, CHEM REV, V121, P13454, DOI 10.1021/acs.chemrev.1c00381
   Tong F, 2020, ACS APPL MATER INTER, V12, P34630, DOI 10.1021/acsami.0c08992
   Tong LP, 2019, BIOMATERIALS, V193, P1, DOI 10.1016/j.biomaterials.2018.12.008
   Wang DQ, 2022, NANO TODAY, V46, DOI 10.1016/j.nantod.2022.101562
   Wang F, 2018, INT J NANOMED, V13, P857, DOI 10.2147/IJN.S147747
   Wang HF, 2022, BIOACT MATER, V7, P453, DOI 10.1016/j.bioactmat.2021.05.004
   Wang J, 2020, ADV FUNCT MATER, V30, DOI 10.1002/adfm.201910676
   Wang LY, 2021, ADV MATER, V33, DOI 10.1002/adma.202100150
   Wang SY, 2020, J CANCER, V11, P69, DOI 10.7150/jca.36588
   Wang Y, 2022, J NANOBIOTECHNOL, V20, DOI 10.1186/s12951-021-01201-y
   Wang YY, 2018, RSC ADV, V8, P14347, DOI 10.1039/c8ra00871j
   Wang YC, 2021, J MATER CHEM B, V9, P7401, DOI 10.1039/d1tb01084k
   Wang YC, 2022, ACS APPL MATER INTER, V14, P5586, DOI 10.1021/acsami.1c21729
   Wang YM, 2023, BIOACT MATER, V22, P239, DOI 10.1016/j.bioactmat.2022.09.025
   Wolf-Dennen K, 2020, ONCOIMMUNOLOGY, V9, DOI 10.1080/2162402X.2020.1747677
   Wu CC, 2020, NAT COMMUN, V11, DOI 10.1038/s41467-020-14646-w
   Wu JR, 2019, ADV SCI, V6, DOI 10.1002/advs.201802001
   Xiang HJ, 2020, ADV FUNCT MATER, V30, DOI 10.1002/adfm.201909938
   Xie JN, 2019, ADV MATER, V31, DOI 10.1002/adma.201802244
   Xu YL, 2023, COORDIN CHEM REV, V493, DOI [10.1016/j.ccr.2023.215320, 10.1016/j.ccr.2022.214979]
   Yan Y, 2022, BIOACT MATER, V7, P333, DOI 10.1016/j.bioactmat.2021.05.041
   Yang C, 2021, ADV SCI, V8, DOI 10.1002/advs.202100894
   Yang QH, 2020, SMALL, V16, DOI 10.1002/smll.201906814
   Yin FF, 2021, CHEM ENG J, V417, DOI 10.1016/j.cej.2021.129273
   Yin JH, 2021, NANO-MICRO LETT, V13, DOI 10.1007/s40820-020-00547-6
   Yu W, 2019, BIOMATERIALS, V192, P128, DOI 10.1016/j.biomaterials.2018.11.019
   Yuan Y, 2022, J NANOBIOTECHNOL, V20, DOI 10.1186/s12951-022-01249-4
   Zhang CY, 2019, CHEM SCI, V10, P6932, DOI 10.1039/c9sc02107h
   Zhang DD, 2022, BIOACT MATER, V17, P394, DOI 10.1016/j.bioactmat.2022.01.032
   Zhang J, 2022, ADV MATER, V34, DOI 10.1002/adma.202202044
   Zhang JW, 2019, ARTIF CELL NANOMED B, V47, P2298, DOI 10.1080/21691401.2019.1622554
   Zhang KY, 2018, ADV SCI, V5, DOI 10.1002/advs.201800875
   Zhang SD, 2022, ACS BIOMATER SCI ENG, V8, P5329, DOI 10.1021/acsbiomaterials.2c00880
   Zhang XH, 2023, NANO TODAY, V48, DOI 10.1016/j.nantod.2023.101759
   Zhang XA, 2023, CHEM ENG J, V461, DOI 10.1016/j.cej.2023.141855
   Zhang Y, 2018, NANO RES, V11, P4806, DOI 10.1007/s12274-018-2066-0
   Zhao DY, 2021, BIOACT MATER, V6, P346, DOI 10.1016/j.bioactmat.2020.08.016
   Zhao H, 2020, BIOMATERIALS, V230, DOI 10.1016/j.biomaterials.2019.119598
   Zhao MN, 2023, ACTA PHARM SIN B, V13, P916, DOI 10.1016/j.apsb.2022.10.019
   Zheng P, 2022, ASIAN J PHARM SCI, V17, P1, DOI 10.1016/j.ajps.2021.10.004
   Zheng YH, 2017, ACS APPL MATER INTER, V9, P3487, DOI 10.1021/acsami.6b15245
   Zhou MY, 2020, SMALL, V16, DOI 10.1002/smll.202003834
   Zhou ZJ, 2019, BIOMATERIALS, V194, P130, DOI 10.1016/j.biomaterials.2018.12.024
   Zhou ZF, 2017, BIOMATERIALS, V121, P1, DOI 10.1016/j.biomaterials.2016.12.031
   Zhu TT, 2022, METHODSX, V9, DOI 10.1016/j.mex.2022.101713
   Zhu TT, 2022, BIOACT MATER, V9, P446, DOI 10.1016/j.bioactmat.2021.08.005
   Zhu XR, 2022, MATER CHEM FRONT, V6, P1522, DOI 10.1039/d2qm00230b
NR 158
TC 4
Z9 4
U1 28
U2 28
PU ELSEVIER SCIENCE SA
PI LAUSANNE
PA PO BOX 564, 1001 LAUSANNE, SWITZERLAND
SN 0010-8545
EI 1873-3840
J9 COORDIN CHEM REV
JI Coord. Chem. Rev.
PD OCT 15
PY 2023
VL 493
AR 215315
DI 10.1016/j.ccr.2023.215315
EA JUN 2023
PG 18
WC Chemistry, Inorganic & Nuclear
WE Science Citation Index Expanded (SCI-EXPANDED)
SC Chemistry
GA M7SH6
UT WOS:001032173900001
DA 2024-01-03
ER

PT J
AU Shi, PZ
   Cheng, ZR
   Zhao, KC
   Chen, YH
   Zhang, AR
   Gan, WK
   Zhang, YK
AF Shi, Pengzhi
   Cheng, Zhangrong
   Zhao, Kangcheng
   Chen, Yuhang
   Zhang, Anran
   Gan, Weikang
   Zhang, Yukun
TI Active targeting schemes for nano-drug delivery systems in osteosarcoma
   therapeutics
SO JOURNAL OF NANOBIOTECHNOLOGY
LA English
DT Review
DE Osteosarcoma; Nano-drug delivery system; Active targeting; Passive
   targeting; Targeting ligand
ID GROWTH-FACTOR RECEPTOR; MESOPOROUS SILICA NANOPARTICLES; LIPID-POLYMER
   NANOPARTICLES; ZINC-OXIDE NANOPARTICLES; PHASE-II TRIAL; BREAST-CANCER;
   PHOTODYNAMIC THERAPY; SALINOMYCIN DELIVERY; CD133 APTAMERS; HYBRID
   NANOPARTICLES
AB Osteosarcoma, the most common malignant tumor of the bone, seriously influences people's lives and increases their economic burden. Conventional chemotherapy drugs achieve limited therapeutic effects owing to poor targeting and severe systemic toxicity. Nanocarrier-based drug delivery systems can significantly enhance the utilization efficiency of chemotherapeutic drugs through targeting ligand modifications and reduce the occurrence of systemic adverse effects. A variety of ligand-modified nano-drug delivery systems have been developed for different targeting schemes. Here we review the biological characteristics and the main challenges of current drug therapy of OS, and further elaborate on different targeting schemes and ligand selection for nano-drug delivery systems of osteosarcoma, which may provide new horizons for the development of advanced targeted drug delivery systems in the future.
C1 [Shi, Pengzhi; Cheng, Zhangrong; Zhao, Kangcheng; Chen, Yuhang; Zhang, Anran; Gan, Weikang; Zhang, Yukun] Huazhong Univ Sci & Technol, Union Hosp, Tongji Med Coll, Dept Orthoped, Wuhan 430022, Peoples R China.
C3 Huazhong University of Science & Technology
RP Zhang, YK (corresponding author), Huazhong Univ Sci & Technol, Union Hosp, Tongji Med Coll, Dept Orthoped, Wuhan 430022, Peoples R China.
EM zhangyukuncom@126.com
RI zhang, an/JMR-3763-2023
CR Ahire JH, 2013, ACS APPL MATER INTER, V5, P7384, DOI 10.1021/am4017126
   Ahmed N, 2009, MOL THER, V17, P1779, DOI 10.1038/mt.2009.133
   Ai JW, 2017, MAT SCI ENG C-MATER, V76, P1181, DOI 10.1016/j.msec.2017.03.027
   Pugazhendhi A, 2018, LIFE SCI, V200, P26, DOI 10.1016/j.lfs.2018.03.023
   Arvizo RR, 2011, PLOS ONE, V6, DOI 10.1371/journal.pone.0024374
   Backer MV, 2005, MOL CANCER THER, V4, P1423, DOI 10.1158/1535-7163.MCT-05-0161
   Bajpai J, 2009, PEDIATR BLOOD CANCER, V53, P1035, DOI 10.1002/pbc.22178
   Balaure PC, 2015, CURR TOP MED CHEM, V15, P1424
   Baselga J, 2001, ONCOLOGY-BASEL, V61, P14, DOI 10.1159/000055397
   Bayani J, 2007, SEMIN CANCER BIOL, V17, P5, DOI 10.1016/j.semcancer.2006.10.006
   Bellis SL, 2011, BIOMATERIALS, V32, P4205, DOI 10.1016/j.biomaterials.2011.02.029
   Bertrand N, 2014, ADV DRUG DELIVER REV, V66, P2, DOI 10.1016/j.addr.2013.11.009
   Bhattacharya D, 2014, J BIOMED NANOTECHNOL, V10, P707, DOI 10.1166/jbn.2014.1744
   Biswas S, 2014, ADV DRUG DELIVER REV, V66, P26, DOI 10.1016/j.addr.2013.11.004
   Bock FJ, 2020, NAT REV MOL CELL BIO, V21, P85, DOI 10.1038/s41580-019-0173-8
   Böger C, 2015, GASTRIC CANCER, V18, P784, DOI 10.1007/s10120-014-0435-2
   Boiko AD, 2010, NATURE, V466, P133, DOI 10.1038/nature09161
   Bu YY, 2021, ACS APPL MATER INTER, V13, P35328, DOI 10.1021/acsami.1c07181
   Bures Z, 2020, NEOPLASMA, V67, P576, DOI 10.4149/neo_2020_190710N620
   Byrne JD, 2008, ADV DRUG DELIVER REV, V60, P1615, DOI 10.1016/j.addr.2008.08.005
   Cai JX, 2022, INT J NANOMED, V17, P837, DOI 10.2147/IJN.S346685
   Cappariello A, 2019, INT J MOL SCI, V20, DOI 10.3390/ijms20194805
   Chakraborty A, 2020, J PHOTOCH PHOTOBIO B, V203, DOI 10.1016/j.jphotobiol.2020.111778
   Chaubey P, 2014, CARBOHYD POLYM, V101, P1101, DOI 10.1016/j.carbpol.2013.10.044
   Chen FY, 2018, NANOMED-NANOTECHNOL, V14, P2115, DOI 10.1016/j.nano.2018.05.015
   Chen J, 2006, CANCER LETT, V231, P169, DOI 10.1016/j.canlet.2005.01.024
   Chen JY, 2021, FRONT PHARMACOL, V12, DOI 10.3389/fphar.2021.679610
   Chen QC, 2004, J AGR FOOD CHEM, V52, P4604, DOI 10.1021/jf035294x
   Chen TG, 2021, ONCOL LETT, V22, DOI 10.3892/ol.2021.13027
   Chen WL, 2020, JCI INSIGHT, V5, DOI 10.1172/jci.insight.131596
   Chen WL, 2016, CANCER CELL, V30, P779, DOI 10.1016/j.ccell.2016.09.006
   Choi HS, 2007, NAT BIOTECHNOL, V25, P1165, DOI 10.1038/nbt1340
   Cole LE, 2016, ADV DRUG DELIVER REV, V99, P12, DOI 10.1016/j.addr.2015.10.005
   Contardi E, 2005, INT J CANCER, V117, P538, DOI 10.1002/ijc.21155
   Coxon FP, 2006, CURR OPIN PHARMACOL, V6, P307, DOI 10.1016/j.coph.2006.03.005
   Davis ME, 2008, NAT REV DRUG DISCOV, V7, P771, DOI 10.1038/nrd2614
   Daw NC, 2005, J CLIN ONCOL, V23, P6172, DOI 10.1200/JCO.2005.11.429
   de Pinieux G, 2021, PLOS ONE, V16, DOI 10.1371/journal.pone.0246958
   de Rosales RTM, 2011, BIOCONJUGATE CHEM, V22, P455, DOI 10.1021/bc100483k
   Deb B, 2019, J CLIN MED, V8, DOI 10.3390/jcm8091303
   Deutscher SL, 2010, CHEM REV, V110, P3196, DOI 10.1021/cr900317f
   Dhule SS, 2014, MOL PHARMACEUT, V11, P417, DOI 10.1021/mp400366r
   Dong QZ, 2016, ONCOTARGET, V7, P12997, DOI 10.18632/oncotarget.7016
   Dong SJ, 2020, J MATER CHEM B, V8, P368, DOI 10.1039/c9tb02383f
   Du S, 2019, BIOMATER SCI-UK, V7, P1147, DOI 10.1039/c8bm01350k
   Ebb D, 2012, J CLIN ONCOL, V30, P2545, DOI 10.1200/JCO.2011.37.4546
   Fang ZH, 2017, BIOMED PHARMACOTHER, V85, P160, DOI 10.1016/j.biopha.2016.11.132
   Folkman J, 1996, SCI AM, V275, P150, DOI 10.1038/scientificamerican0996-150
   Fu YG, 2019, PHARMACEUTICS, V11, DOI 10.3390/pharmaceutics11100504
   Fu YC, 2022, SMALL, V18, DOI 10.1002/smll.202202337
   Fytianos K, 2015, NANOMED-NANOTECHNOL, V11, P633, DOI 10.1016/j.nano.2014.11.004
   GABIUS S, 1990, INT J CANCER, V46, P500, DOI 10.1002/ijc.2910460329
   Gao CY, 2016, SMALL, V12, P4056, DOI 10.1002/smll.201600624
   Gao X, 2021, BIOMATERIALS, V265, DOI 10.1016/j.biomaterials.2020.120404
   Gao YJ, 2015, ACTA BIOMATER, V23, P127, DOI 10.1016/j.actbio.2015.05.021
   Gars E, 2017, LEUKEMIA LYMPHOMA, V58, P1730, DOI 10.1080/10428194.2016.1251590
   Gary-Bobo M, 2011, ANGEW CHEM INT EDIT, V50, P11425, DOI 10.1002/anie.201104765
   Gatta G, 2017, LANCET ONCOL, V18, P1022, DOI 10.1016/S1470-2045(17)30445-X
   González-Fernández Y, 2017, CANCER LETT, V388, P262, DOI 10.1016/j.canlet.2016.12.012
   Grignani G, 2015, LANCET ONCOL, V16, P98, DOI 10.1016/S1470-2045(14)71136-2
   Gu WY, 2013, INT J NANOMED, V8, DOI 10.2147/IJN.S44393
   Gui KK, 2019, BIOMED PHARMACOTHER, V111, P751, DOI 10.1016/j.biopha.2018.11.118
   Guo YM, 2012, THERANOSTICS, V2, P1104, DOI 10.7150/thno.4525
   Haghiralsadat F, 2018, INT J NANOMED, V13, P3853, DOI 10.2147/IJN.S150017
   Haghiralsadat F, 2017, PHARM RES-DORDR, V34, P2891, DOI 10.1007/s11095-017-2272-6
   Haley B, 2008, UROL ONCOL-SEMIN ORI, V26, P57, DOI 10.1016/j.urolonc.2007.03.015
   Hao Z, 2016, DRUG DELIV, V23, P874, DOI 10.3109/10717544.2014.920059
   Hassan SE, 2012, CANCER-AM CANCER SOC, V118, P740, DOI 10.1002/cncr.26339
   He GP, 2018, ADV HEALTHC MATER, V7, DOI 10.1002/adhm.201800332
   Herda LM, 2017, J AM CHEM SOC, V139, P111, DOI 10.1021/jacs.6b12297
   Hobbs SK, 1998, P NATL ACAD SCI USA, V95, P4607, DOI 10.1073/pnas.95.8.4607
   Hosotani Ryo, 2002, Pancreas, V25, pe30, DOI 10.1097/00006676-200208000-00021
   Hu C, 2020, BIOMATERIALS, V255, DOI 10.1016/j.biomaterials.2020.120159
   Hu HZ, 2021, J NANOBIOTECHNOL, V19, DOI 10.1186/s12951-021-01142-6
   Huang L, 2018, BIOMATERIALS, V182, P58, DOI 10.1016/j.biomaterials.2018.07.046
   Huang X, 2022, J CONTROL RELEASE, V343, P107, DOI 10.1016/j.jconrel.2022.01.026
   Huang X, 2020, ACTA BIOMATER, V109, P229, DOI 10.1016/j.actbio.2020.04.009
   Iqbal N., 2014, MOL BIOL INT, V2014, P852748, DOI [10.1155/2014/852748, DOI 10.1155/2014/852748]
   Irache JM, 2008, EXPERT OPIN DRUG DEL, V5, P703, DOI [10.1517/17425247.5.6.703, 10.1517/17425247.5.6.703 ]
   Izadpanah S, 2020, J CELL PHYSIOL, V235, P4167, DOI 10.1002/jcp.29344
   Jiang XY, 2014, BIOMATERIALS, V35, P518, DOI 10.1016/j.biomaterials.2013.09.094
   Jin JK, 2022, ACS NANO, DOI 10.1021/acsnano.2c00192
   Kang B, 2010, J AM CHEM SOC, V132, P1517, DOI 10.1021/ja9102698
   Kang ES, 2018, ACS NANO, V12, P6554, DOI 10.1021/acsnano.8b01146
   Kang NW, 2022, J CONTROL RELEASE, V342, P111, DOI 10.1016/j.jconrel.2021.12.039
   Karimian A, 2022, CHEM-BIOL INTERACT, V351, DOI 10.1016/j.cbi.2021.109731
   Kasugai S, 2000, J BONE MINER RES, V15, P936, DOI 10.1359/jbmr.2000.15.5.936
   Kievit FM, 2012, ACS NANO, V6, P2591, DOI 10.1021/nn205070h
   Kolb EA, 2008, PEDIATR BLOOD CANCER, V50, P1198, DOI 10.1002/pbc.21368
   Kovach AMK, 2016, BIORESEARCH OPEN ACC, V5, P299, DOI 10.1089/biores.2016.0020
   Kumari P, 2016, J DRUG TARGET, V24, P179, DOI 10.3109/1061186X.2015.1051049
   Kusoglu A, 2019, GENE, V681, P80, DOI 10.1016/j.gene.2018.09.052
   Lamora A, 2016, J CLIN MED, V5, DOI 10.3390/jcm5110096
   Laskin JJ, 2004, CANCER TREAT REV, V30, P1, DOI 10.1016/j.ctrv.2003.10.002
   Lee S, 2010, BIOCHEMISTRY-US, V49, P1364, DOI 10.1021/bi901135x
   Li CJ, 2016, ORTHOP SURG, V8, P105, DOI 10.1111/os.12238
   Li J, 2013, MOL MED REP, V7, P577, DOI 10.3892/mmr.2012.1231
   Li JC, 2018, BIOMATERIALS, V155, P217, DOI 10.1016/j.biomaterials.2017.11.025
   Li JC, 2014, BIOMATERIALS, V35, P3666, DOI 10.1016/j.biomaterials.2014.01.011
   Li JP, 2020, CARBOHYD POLYM, V237, DOI 10.1016/j.carbpol.2020.116119
   Li K, 2020, BIOACT MATER, V5, P721, DOI 10.1016/j.bioactmat.2020.04.010
   Li L, 2018, NANOMED-NANOTECHNOL, V14, P581, DOI 10.1016/j.nano.2017.11.001
   Li L, 2018, NANOMED-NANOTECHNOL, V14, P2355, DOI 10.1016/j.nano.2017.06.006
   Li LY, 2004, INT J RADIAT ONCOL, V58, P1215, DOI 10.1016/j.ijrobp.2003.10.057
   Li SY, 2018, THERANOSTICS, V8, P1361, DOI 10.7150/thno.18299
   Li XY, 2020, BIOMATER SCI-UK, V8, P5888, DOI 10.1039/d0bm01296c
   Liang B, 2020, MAT SCI ENG C-MATER, V108, DOI 10.1016/j.msec.2019.110460
   Liang HF, 2022, SMALL, V18, DOI 10.1002/smll.202107787
   Liang X, 2019, STEM CELLS INT, V2019, DOI 10.1155/2019/7028901
   Lin P, 2022, SMALL, V18, DOI 10.1002/smll.202200179
   Liu C, 2022, ONCOGENE, V41, P4091, DOI 10.1038/s41388-022-02409-4
   Liu H, 2022, INT J NANOMED, V17, P227, DOI 10.2147/IJN.S341824
   Liu S, 2022, ANGEW CHEM INT EDIT, V61, DOI 10.1002/anie.202210568
   Liu SJ, 2020, J AM CHEM SOC, V142, P15146, DOI 10.1021/jacs.0c07193
   Liu Z, 2018, CANCER CHEMOTH PHARM, V81, P687, DOI 10.1007/s00280-018-3535-6
   Low SA, 2015, BIOMACROMOLECULES, V16, P3145, DOI 10.1021/acs.biomac.5b00777
   Low SA, 2014, BIOCONJUGATE CHEM, V25, P2012, DOI 10.1021/bc500392x
   Lu P, 2016, J CONTROL RELEASE, V240, P38, DOI 10.1016/j.jconrel.2015.10.023
   Lu Y, 2018, ADV HEALTHC MATER, V7, DOI 10.1002/adhm.201800602
   Ludwig BS, 2021, CANCERS, V13, DOI 10.3390/cancers13071711
   Luetke A, 2014, CANCER TREAT REV, V40, P523, DOI 10.1016/j.ctrv.2013.11.006
   Luo YY, 2020, PHARMACEUTICS, V12, DOI 10.3390/pharmaceutics12100962
   Maeda H, 2013, ADV DRUG DELIVER REV, V65, P71, DOI 10.1016/j.addr.2012.10.002
   Malam Y, 2009, TRENDS PHARMACOL SCI, V30, P592, DOI 10.1016/j.tips.2009.08.004
   Malmberg P, 2008, PROTEOMICS, V8, P3755, DOI 10.1002/pmic.200800198
   MATSUMURA Y, 1986, CANCER RES, V46, P6387
   McCarthy I, 2006, J BONE JOINT SURG AM, V88A, P4, DOI 10.2106/JBJS.F.00890
   Meltzer PS, 2021, NEW ENGL J MED, V385, P2066, DOI 10.1056/NEJMra2103423
   Meshkini A, 2017, COLLOID SURFACE B, V158, P319, DOI 10.1016/j.colsurfb.2017.07.006
   Miao YY, 2017, BIOMATERIALS, V149, P29, DOI 10.1016/j.biomaterials.2017.09.032
   Michalakis Konstantinos, 2021, Biomed Res Int, V2021, P5013065, DOI 10.1155/2021/5013065
   Mineo PG, 2020, ANAL BIOANAL CHEM, V412, P4681, DOI 10.1007/s00216-020-02721-6
   Momcilovic M, 2019, NATURE, V575, P380, DOI 10.1038/s41586-019-1715-0
   Morris MJ, 2002, CANCER-AM CANCER SOC, V94, P980, DOI 10.1002/cncr.10339.abs
   Morton SW, 2014, ADV HEALTHC MATER, V3, P867, DOI 10.1002/adhm.201300465
   Mukherjee S, 2008, J AM CHEM SOC, V130, P1264, DOI 10.1021/ja0759949
   Neale JR, 2009, BIOORG MED CHEM LETT, V19, P680, DOI 10.1016/j.bmcl.2008.12.051
   Ni MZ, 2015, INT J NANOMED, V10, P2537, DOI 10.2147/IJN.S78498
   Nicholson RI, 2001, EUR J CANCER, V37, pS9, DOI 10.1016/s0959-8049(01)00231-3
   Nisato Riccardo E., 2003, Angiogenesis, V6, P105, DOI 10.1023/B:AGEN.0000011801.98187.f2
   Noy JM, 2018, BIOCONJUGATE CHEM, V29, P546, DOI 10.1021/acs.bioconjchem.8b00032
   Oda Y, 2006, MODERN PATHOL, V19, P738, DOI 10.1038/modpathol.3800587
   Overchuk M, 2018, BIOMATERIALS, V156, P217, DOI 10.1016/j.biomaterials.2017.10.024
   Pan XY, 2021, J MATER CHEM B, V9, P2641, DOI 10.1039/d1tb00226k
   Parhi P, 2012, DRUG DISCOV TODAY, V17, P1044, DOI 10.1016/j.drudis.2012.05.010
   Patil MA, 2018, ARTIF CELL NANOMED B, V46, pS1059, DOI 10.1080/21691401.2018.1528984
   Pavel M, 2018, NAT COMMUN, V9, DOI 10.1038/s41467-018-05388-x
   Pourtau L, 2013, ADV HEALTHC MATER, V2, P1420, DOI 10.1002/adhm.201300061
   Prasad SR, 2021, BIOMED MATER, V16, DOI 10.1088/1748-605X/abf7d5
   Pu YC, 2019, EUR J MED CHEM, V183, DOI 10.1016/j.ejmech.2019.111720
   Qiu RN, 2020, DRUG DELIV, V27, P1704, DOI 10.1080/10717544.2020.1856221
   Qu XW, 2017, NPG ASIA MATER, V9, DOI 10.1038/am.2017.196
   Ritter J, 2010, ANN ONCOL, V21, P320, DOI 10.1093/annonc/mdq276
   Rotman SG, 2018, J CONTROL RELEASE, V269, P88, DOI 10.1016/j.jconrel.2017.11.009
   Rotman SG, 2020, PHARMACEUTICS, V12, DOI 10.3390/pharmaceutics12090885
   Russell RGG, 2008, OSTEOPOROSIS INT, V19, P733, DOI 10.1007/s00198-007-0540-8
   Russell RGG, 2007, PEDIATRICS, V119, pS150, DOI 10.1542/peds.2006-2023H
   Sadat-Shojai M, 2013, ACTA BIOMATER, V9, P7591, DOI 10.1016/j.actbio.2013.04.012
   Sahin A, 2018, J BIOMAT SCI-POLYM E, V29, P507, DOI 10.1080/09205063.2018.1423812
   Salvati A, 2013, NAT NANOTECHNOL, V8, P137, DOI [10.1038/nnano.2012.237, 10.1038/NNANO.2012.237]
   Sansom DM, 2000, IMMUNOLOGY, V101, P169, DOI 10.1046/j.1365-2567.2000.00121.x
   Sarig S, 2004, BONE, V35, P108, DOI 10.1016/j.bone.2004.02.020
   Satelli A, 2015, CLIN CHEM, V61, P259, DOI 10.1373/clinchem.2014.228122
   Satelli A, 2014, CANCER RES, V74, P1645, DOI 10.1158/0008-5472.CAN-13-1739
   Satelli A, 2011, CELL MOL LIFE SCI, V68, P3033, DOI 10.1007/s00018-011-0735-1
   Segal E, 2011, BIOMATERIALS, V32, P4450, DOI 10.1016/j.biomaterials.2011.02.059
   Shamsuddin AM, 1999, ANTICANCER RES, V19, P3733
   Shoaib Z, 2022, BRIT J PHARMACOL, V179, P201, DOI 10.1111/bph.15713
   SHUBIK P, 1982, J CANCER RES CLIN, V103, P211, DOI 10.1007/BF00409698
   SOM P, 1980, J NUCL MED, V21, P670
   Subramaniam D, 2020, CELL DEATH DIS, V11, DOI 10.1038/s41419-020-2335-1
   Sudimack J, 2000, ADV DRUG DELIVER REV, V41, P147, DOI 10.1016/S0169-409X(99)00062-9
   Sun QQ, 2019, BIOMATERIALS, V223, DOI 10.1016/j.biomaterials.2019.119473
   Sun TM, 2014, ANGEW CHEM INT EDIT, V53, P12320, DOI 10.1002/anie.201403036
   Sutton D, 2007, PHARM RES-DORDR, V24, P1029, DOI 10.1007/s11095-006-9223-y
   Suvà ML, 2009, CANCER RES, V69, P1776, DOI 10.1158/0008-5472.CAN-08-2242
   Szabo CM, 2002, J MED CHEM, V45, P2894, DOI 10.1021/jm010279+
   Takahashi N, 2019, CANCER RES, V79, P3088, DOI 10.1158/0008-5472.CAN-18-2693
   Tang L, 2020, ONCOTARGETS THER, V13, P7411, DOI 10.2147/OTT.S258252
   Tao S, 2020, RSC ADV, V10, P20445, DOI 10.1039/d0ra00685h
   Thorn CF, 2011, PHARMACOGENET GENOM, V21, P440, DOI 10.1097/FPC.0b013e32833ffb56
   Tian JG, 2020, NANOTECHNOLOGY, V31, DOI 10.1088/1361-6528/ab8593
   Tian JG, 2014, PLOS ONE, V9, DOI 10.1371/journal.pone.0098549
   Tian Y, 2016, CURR DRUG DELIV, V13, P946, DOI 10.2174/1567201813666160303104439
   Tirino V, 2011, FASEB J, V25, P2022, DOI 10.1096/fj.10-179036
   Tong F, 2020, ACS APPL MATER INTER, V12, P34630, DOI 10.1021/acsami.0c08992
   Torchilin VP, 2007, AAPS J, V9, pE128, DOI 10.1208/aapsj0902015
   Tung FI, 2020, NANOSCALE, V12, P8809, DOI 10.1039/c9nr10823h
   Nguyen TDT, 2018, NANOSCALE, V10, P284, DOI 10.1039/c7nr07035g
   Nguyen TDT, 2016, SCI REP-UK, V6, DOI 10.1038/srep36707
   Ubellacker JM, 2018, CANCER RES, V78, P5300, DOI 10.1158/0008-5472.CAN-18-0548
   Veikkola T, 2000, CANCER RES, V60, P203
   Volsi AL, 2017, ACS APPL MATER INTER, V9, P14453, DOI 10.1021/acsami.7b03711
   von Moos R, 2019, CANCER TREAT REV, V76, P57, DOI 10.1016/j.ctrv.2019.05.003
   Vucenik I, 2006, NUTR CANCER, V55, P109, DOI 10.1207/s15327914nc5502_1
   Wang CP, 2020, SMALL, V16, DOI 10.1002/smll.202004829
   Wang F, 2018, INT J NANOMED, V13, P857, DOI 10.2147/IJN.S147747
   Wang H, 2015, INT J NANOMED, V10, P5671, DOI 10.2147/IJN.S88798
   Wang JL, 2012, INVEST OPHTH VIS SCI, V53, P7348, DOI 10.1167/iovs.12-9955
   Wang L, 2020, J CONTROL RELEASE, V318, P197, DOI 10.1016/j.jconrel.2019.10.017
   Wang L, 2020, SIGNAL TRANSDUCT TAR, V5, DOI 10.1038/s41392-020-00248-x
   Wang LY, 2019, BIOMATER SCI-UK, V7, P4218, DOI 10.1039/c9bm00907h
   Wang SY, 2020, J CANCER, V11, P69, DOI 10.7150/jca.36588
   Wang SD, 2021, ANGEW CHEM INT EDIT, V60, P11252, DOI 10.1002/anie.202101938
   Wang XQ, 2018, NANO LETT, V18, P6804, DOI 10.1021/acs.nanolett.8b02670
   Wang XL, 2014, BIOMATER SCI-UK, V2, P961, DOI [10.1039/C4BM00020J, 10.1039/c4bm00020j]
   Wang Y, 2022, J NANOBIOTECHNOL, V20, DOI 10.1186/s12951-021-01201-y
   Wang YT, 2017, BIOMATERIALS, V114, P97, DOI 10.1016/j.biomaterials.2016.11.010
   Wang Y, 2015, ACTA BIOMATER, V17, P115, DOI 10.1016/j.actbio.2015.01.007
   Weis SM, 2011, NAT MED, V17, P1359, DOI 10.1038/nm.2537
   Willmore-Layne C, 2006, ARCH PATHOL LAB MED, V130, P691
   Wong YC, 2019, TRENDS CELL BIOL, V29, P500, DOI 10.1016/j.tcb.2019.02.004
   Wu H, 2020, INT J BIOL MACROMOL, V164, P2583, DOI 10.1016/j.ijbiomac.2020.08.068
   Wu X, 2021, ACS APPL MATER INTER, V13, P27920, DOI 10.1021/acsami.1c06059
   Xi YH, 2019, INT J NANOMED, V14, P6425, DOI 10.2147/IJN.S211981
   Xiao HM, 2019, INT J MOL SCI, V20, DOI 10.3390/ijms20184360
   Xie L, 2017, ONCOL REP, V38, P625, DOI 10.3892/or.2017.5735
   Xie YH, 2018, DRUG DELIV TRANSL RE, V8, P1090, DOI 10.1007/s13346-018-0561-1
   Xu WF, 2020, BIOMED ENG-BIOMED TE, V65, P229, DOI 10.1515/bmt-2019-0056
   Xu Y, 2022, FRONT BIOENG BIOTECH, V10, DOI 10.3389/fbioe.2022.897641
   Xu Y, 2021, FRONT BIOENG BIOTECH, V9, DOI 10.3389/fbioe.2021.629928
   Xu ZP, 2006, J PHYS CHEM B, V110, P16923, DOI 10.1021/jp062281o
   Yan Y, 2022, BIOACT MATER, V7, P333, DOI 10.1016/j.bioactmat.2021.05.041
   Yang N, 2018, ACS APPL MATER INTER, V10, P22963, DOI 10.1021/acsami.8b05363
   Yang P, 2020, ONCOTARGETS THER, V13, P8055, DOI 10.2147/OTT.S259428
   Yin C, 2018, ACS NANO, V12, P12201, DOI 10.1021/acsnano.8b05906
   Yin Q, 2016, P NATL ACAD SCI USA, V113, pE4601, DOI 10.1073/pnas.1603316113
   Yu ZC, 2018, EXP THER MED, V15, P1247, DOI 10.3892/etm.2017.5578
   Yuan PY, 2019, ANGEW CHEM INT EDIT, V58, P7657, DOI 10.1002/anie.201901699
   Yuan Y, 2020, SCI REP-UK, V10, DOI 10.1038/s41598-020-72552-z
   Yuan Y, 2022, J NANOBIOTECHNOL, V20, DOI 10.1186/s12951-022-01249-4
   Yurkin ST, 2017, NANOMEDICINE-UK, V12, P2007, DOI 10.2217/nnm-2017-0100
   Zeng WN, 2021, J NANOBIOTECHNOL, V19, DOI 10.1186/s12951-021-00831-6
   Zhang C, 2019, DRUG DES DEV THER, V13, P4075, DOI 10.2147/DDDT.S224312
   Zhang CL, 2022, NANOSCALE, V14, P898, DOI 10.1039/d1nr06220d
   Zhang JW, 2019, ARTIF CELL NANOMED B, V47, P2298, DOI 10.1080/21691401.2019.1622554
   Zhang WS, 2019, CHEM COMMUN, V55, P9487, DOI 10.1039/c9cc04196f
   Zhang WZ, 2018, ADV MATER, V30, DOI 10.1002/adma.201805557
   Zhang Y, 2021, ACS BIOMATER SCI ENG, V7, P1515, DOI 10.1021/acsbiomaterials.1c00081
   Zhang Y, 2018, ADV SCI, V5, DOI 10.1002/advs.201700821
   Zhang YF, 2015, J BONE MINER RES, V30, P286, DOI 10.1002/jbmr.2322
   Zhao B, 2019, OXID MED CELL LONGEV, V2019, DOI 10.1155/2019/9290728
   Zhao Z, 2020, CHEM PHYS LIPIDS, V226, DOI 10.1016/j.chemphyslip.2019.104832
   Zhong W, 2020, CARBOHYD POLYM, V238, DOI 10.1016/j.carbpol.2020.116204
   Zhou H, 2020, NAT COMMUN, V11, DOI 10.1038/s41467-020-19945-w
   Zhou QA, 2011, SURG ONCOL, V20, P13, DOI 10.1016/j.suronc.2009.09.002
   Zhou ZJ, 2019, BIOMATERIALS, V194, P130, DOI 10.1016/j.biomaterials.2018.12.024
NR 247
TC 10
Z9 10
U1 40
U2 67
PU BMC
PI LONDON
PA CAMPUS, 4 CRINAN ST, LONDON N1 9XW, ENGLAND
EI 1477-3155
J9 J NANOBIOTECHNOL
JI J. Nanobiotechnol.
PD MAR 22
PY 2023
VL 21
IS 1
AR 103
DI 10.1186/s12951-023-01826-1
PG 27
WC Biotechnology & Applied Microbiology; Nanoscience & Nanotechnology
WE Science Citation Index Expanded (SCI-EXPANDED)
SC Biotechnology & Applied Microbiology; Science & Technology - Other
   Topics
GA 9Z4PO
UT WOS:000951125000001
PM 36944946
OA Green Published, gold
DA 2024-01-03
ER

PT J
AU Omidian, H
   Mfoafo, K
AF Omidian, Hossein
   Mfoafo, Kwadwo
TI Exploring the Potential of Nanotechnology in Pediatric Healthcare:
   Advances, Challenges, and Future Directions
SO PHARMACEUTICS
LA English
DT Review
DE nanotechnology; therapeutic potential; pediatric medicine; drug
   delivery; disease diagnosis; tissue engineering; nanoparticles
ID GOLD NANOPARTICLES; DRUG-DELIVERY; IN-VITRO; ENGINEERED NANOPARTICLES;
   THERAPEUTIC-EFFICACY; CURRENT STATE; TUMOR-CELLS; NANOMEDICINE;
   OSTEOSARCOMA; DIAGNOSIS
AB The utilization of nanotechnology has brought about notable advancements in the field of pediatric medicine, providing novel approaches for drug delivery, disease diagnosis, and tissue engineering. Nanotechnology involves the manipulation of materials at the nanoscale, resulting in improved drug effectiveness and decreased toxicity. Numerous nanosystems, including nanoparticles, nanocapsules, and nanotubes, have been explored for their therapeutic potential in addressing pediatric diseases such as HIV, leukemia, and neuroblastoma. Nanotechnology has also shown promise in enhancing disease diagnosis accuracy, drug availability, and overcoming the blood-brain barrier obstacle in treating medulloblastoma. It is important to acknowledge that while nanotechnology offers significant opportunities, there are inherent risks and limitations associated with the use of nanoparticles. This review provides a comprehensive summary of the existing literature on nanotechnology in pediatric medicine, highlighting its potential to revolutionize pediatric healthcare while also recognizing the challenges and limitations that need to be addressed.
C1 [Omidian, Hossein; Mfoafo, Kwadwo] Nova Southeastern Univ, Coll Pharm, Ft Lauderdale, FL 33328 USA.
C3 Nova Southeastern University
RP Omidian, H (corresponding author), Nova Southeastern Univ, Coll Pharm, Ft Lauderdale, FL 33328 USA.
EM omidian@nova.edu
OI Omidian, Hossein/0000-0002-5637-8729; Mfoafo, Kwadwo/0000-0002-8720-3892
CR Acharya S, 2022, J INT ORAL HEALTH, V14, P357, DOI 10.4103/JIOH.JIOH_37_22
   Aditya NP, 2013, ADV COLLOID INTERFAC, V201, P1, DOI 10.1016/j.cis.2013.10.014
   Aldossary AM, 2022, SAUDI PHARM J, V30, P1065, DOI 10.1016/j.jsps.2022.05.011
   Aleassa EM, 2015, PEDIATR SURG INT, V31, P611, DOI 10.1007/s00383-015-3683-2
   American Cancer Society, 2021, CANC IN CHILDREN
   Baranowska-Kortylewicz J, 2020, CANCER BIOTHER RADIO, V35, P418, DOI 10.1089/cbr.2019.3112
   Basha R, 2014, FRONT ONCOL, V4, DOI 10.3389/fonc.2014.00101
   Basu M, 2004, GLYCOCONJUGATE J, V21, P487, DOI 10.1007/s10719-004-5539-1
   Bawage SS, 2016, NANOMED-NANOTECHNOL, V12, P2299, DOI 10.1016/j.nano.2016.06.006
   Beqa L, 2011, ACS APPL MATER INTER, V3, P668, DOI 10.1021/am101118h
   Berta GN, 2021, MATERIALS, V14, DOI 10.3390/ma14143801
   Beyitler I, 2017, WORLD J PEDIATR, V13, P101, DOI 10.1007/s12519-016-0078-y
   Biskos G, 2012, PAEDIATR RESPIR REV, V13, P79, DOI 10.1016/j.prrv.2011.05.011
   Blouza IL, 2006, INT J PHARMACEUT, V325, P124, DOI 10.1016/j.ijpharm.2006.06.022
   Bodunde O.P., 2020, P 11 INT C MAT PROC, P1144
   Bony BA, 2019, PHARMACEUTICS, V11, DOI 10.3390/pharmaceutics11090473
   Bose S, 2012, TRENDS BIOTECHNOL, V30, P546, DOI 10.1016/j.tibtech.2012.07.005
   Bredlau AL, 2017, CURR NEUROPHARMACOL, V15, P104, DOI 10.2174/1570159X14666160223121002
   Brignole C, 2021, J EXP CLIN CANC RES, V40, DOI 10.1186/s13046-021-01993-9
   Bukchin A, 2021, ACS APPL NANO MATER, V4, P1314, DOI 10.1021/acsanm.0c02888
   Burgos-Panadero R, 2021, INT J PHARMACEUT, V608, DOI 10.1016/j.ijpharm.2021.121058
   Bussy C, 2013, ACCOUNTS CHEM RES, V46, P692, DOI 10.1021/ar300199e
   Cai J, 2021, NANOIMPACT, V22, DOI 10.1016/j.impact.2021.100305
   Calderón-Garcidueñas L, 2019, ENVIRON RES, V176, DOI 10.1016/j.envres.2019.108574
   Carter MD, 2012, J MASS SPECTROM, V47, P277, DOI 10.1002/jms.2051
   cdc, MICR FACTS IR DEF
   Centers for Disease Control and Prevention, Respiratory syncytial virus (RSV) immunizations
   Chauhan N, 2021, EXPERT REV MOL DIAGN, V21, P999, DOI 10.1080/14737159.2021.1962708
   Chavda VP, 2022, PHARMACOL REP, V74, P1120, DOI 10.1007/s43440-022-00425-5
   Chávez-Fumagalli MA, 2015, REV SOC BRAS MED TRO, V48, P235, DOI 10.1590/0037-8682-0138-2015
   Chen GP, 2021, SCI ADV MATER, V13, P1048, DOI 10.1166/sam.2021.4029
   Choudhary R, 2022, CUREUS J MED SCIENCE, V14, DOI 10.7759/cureus.22112
   Clark GM, 2008, J REHABIL RES DEV, V45, P651, DOI 10.1682/JRRD.2007.05.0064
   Connerty P, 2021, PHARMACEUTICS, V13, DOI 10.3390/pharmaceutics13101681
   Crohn's & Colitis Foundation, WHAT IS INFL BOW DIS
   Desai SA, 2021, J EGYPT NATL CANCER, V33, DOI 10.1186/s43046-021-00059-3
   Di Ruscio V, 2022, DIAGNOSTICS, V12, DOI 10.3390/diagnostics12092064
   Dlozi PN, 2022, BIOMED PHARMACOTHER, V151, DOI 10.1016/j.biopha.2022.113189
   Dreaden EC, 2012, CHEM SOC REV, V41, P2740, DOI 10.1039/c1cs15237h
   Duceac LD, 2020, MATERIALS, V13, DOI 10.3390/ma13214792
   Dupont G, 2002, INT J PHARM, V247, P159, DOI 10.1016/S0378-5173(02)00418-0
   Dvorackova J, 2015, BIOMED PAP, V159, P87, DOI 10.5507/bp.2012.104
   Igartúa DE, 2018, TOXICOL APPL PHARM, V358, P23, DOI 10.1016/j.taap.2018.09.009
   El Moukhtari SH, 2022, J CONTROL RELEASE, V348, P553, DOI 10.1016/j.jconrel.2022.06.010
   Eldaw Abdellatif, 2011, J Diabetes Sci Technol, V5, P1005
   Ershow AG, 2004, P ANN INT IEEE EMBS, V26, P5212
   Escarrer-Jaume M, 2021, AN PEDIATR, V95, DOI [10.1016/j.anpedi.2021.04.014, 10.1016/j.anpede.2021.04.002]
   Fahmy SA, 2022, CANCERS, V14, DOI 10.3390/cancers14215244
   Fan ZF, 2007, CONNECT TISSUE RES, V48, P70, DOI 10.1080/03008200601090949
   Fan ZF, 2006, J BIOMED MATER RES A, V79A, P71, DOI 10.1002/jbm.a.30713
   Fatima M, 2014, LASER PHYS, V24, DOI 10.1088/1054-660X/24/12/125602
   Federman N, 2010, PEDIATR RES, V67, P514, DOI 10.1203/PDR.0b013e3181d601c5
   Gallud A, 2015, RSC ADV, V5, P75167, DOI 10.1039/c5ra14640b
   Garbayo E, 2020, WIRES NANOMED NANOBI, V12, DOI 10.1002/wnan.1637
   Goel N, 2009, NANOTECH CONFERENCE & EXPO 2009, VOL 2, TECHNICAL PROCEEDINGS, P229
   Gogtay JA, 2013, CURR OPIN HIV AIDS, V8, P550, DOI 10.1097/COH.0000000000000006
   González-Fernández Y, 2018, CANCER LETT, V430, P193, DOI 10.1016/j.canlet.2018.05.030
   González-Fernández Y, 2015, CURR PHARM DESIGN, V21, P6104, DOI 10.2174/1381612821666151027152534
   Grafmüller S, 2013, JOVE-J VIS EXP, DOI 10.3791/50401
   Grant JA, 2012, ALLERGY ASTHMA PROC, V33, P348, DOI 10.2500/aap.2012.33.3585
   Guido C, 2022, DIAGNOSTICS, V12, DOI 10.3390/diagnostics12010173
   Guillermet E, 2019, VACCINE, V37, P4435, DOI 10.1016/j.vaccine.2019.02.079
   Guo SJ, 2016, INT J NANOMED, V11, P1451, DOI 10.2147/IJN.S100621
   Hackmyer Steven P, 2010, Tex Dent J, V127, P1165
   Haddad Y, 2020, J NANOBIOTECHNOL, V18, DOI 10.1186/s12951-020-00654-x
   Halicki PCB, 2018, ASSAY DRUG DEV TECHN, V16, P456, DOI 10.1089/adt.2018.874
   He RK, 2022, INDOOR AIR, V32, DOI 10.1111/ina.13157
   Holtman L, 2014, EPILEPSY RES, V108, P396, DOI 10.1016/j.eplepsyres.2014.01.010
   Hosny KM, 2015, DRUG DES DEV THER, V9, P313, DOI 10.2147/DDDT.S77702
   Hussain Z, 2016, CRIT REV THER DRUG, V33, P213, DOI 10.1615/CritRevTherDrugCarrierSyst.2016015219
   Hwang G, 2015, J DENT RES, V94, P1310, DOI 10.1177/0022034515592859
   Ibrahim MS, 2018, MATERIALS, V11, DOI 10.3390/ma11091544
   Irvin-Choy NS, 2020, J MATER CHEM B, V8, P6548, DOI 10.1039/d0tb00612b
   Jain S, 2019, TRAC-TREND ANAL CHEM, V121, DOI 10.1016/j.trac.2019.115695
   Jampílek J, 2019, NANOBIOTECHNOLOGY IN NEURODEGENERATIVE DISEASES, P65, DOI 10.1007/978-3-030-30930-5_4
   Jassal MS, 2011, PHARMACOL RES, V64, P176, DOI 10.1016/j.phrs.2011.03.019
   Jeong S, 2020, ANN TRANSL MED, V8, DOI 10.21037/atm.2019.12.42
   Jiang JJ, 2022, J CONTROL RELEASE, V350, P460, DOI 10.1016/j.jconrel.2022.08.048
   Joshi P, 2019, NEURO-ONCOL ADV, V1, DOI 10.1093/noajnl/vdz023
   Kahraman Emine, 2020, Recent Pat Drug Deliv Formul, V14, P191, DOI 10.2174/1872211314999200819152450
   Kamble RN, 2019, BIONANOSCIENCE, V9, P625, DOI 10.1007/s12668-019-00627-x
   Kashii M, 2008, J BONE MINER METAB, V26, P24, DOI 10.1007/s00774-007-0782-8
   Katsarov P, 2021, POLYMERS-BASEL, V13, DOI 10.3390/polym13193342
   Katti KV, 2016, J RADIOANAL NUCL CH, V309, P5, DOI 10.1007/s10967-016-4888-0
   Khan BA, 2018, CURR PHARM DESIGN, V24, P5181, DOI 10.2174/1381612825666190118150614
   Khan IM, 2023, COORDIN CHEM REV, V474, DOI 10.1016/j.ccr.2022.214842
   Khubchandani M, 2022, CUREUS J MED SCIENCE, V14, DOI 10.7759/cureus.26956
   Kievit FM, 2015, MOL ONCOL, V9, P1071, DOI 10.1016/j.molonc.2015.01.006
   Kolosnjaj-Tabi J, 2017, NANO TODAY, V15, P11, DOI 10.1016/j.nantod.2017.04.010
   Kotta S, 2014, INT J PHARMACEUT, V462, P129, DOI 10.1016/j.ijpharm.2013.12.038
   Krishnan V, 2014, CLIN PHARMACOL THER, V95, P168, DOI 10.1038/clpt.2013.174
   Krishnan V, 2015, MOL PHARMACEUT, V12, P2101, DOI 10.1021/acs.molpharmaceut.5b00071
   Krishnan V, 2013, MOL PHARMACEUT, V10, P2199, DOI 10.1021/mp300350e
   Kristanti RA, 2022, WATER AIR SOIL POLL, V233, DOI 10.1007/s11270-022-05698-3
   Kulkarni S, 2020, J PHARMACOPUNCT, V23, P165, DOI 10.3831/KPI.2020.23.3.165
   Kumari D, 2022, BIOMED MATER, V17, DOI 10.1088/1748-605X/ac5571
   Lee B, 2009, ENVIRON SCI TECHNOL, V43, P5915, DOI 10.1021/es9013097
   Lee N, 2015, CHEM REV, V115, P10637, DOI 10.1021/acs.chemrev.5b00112
   Li MR, 2023, ADV HEALTHC MATER, V12, DOI 10.1002/adhm.202201306
   Lim C, 2023, J PHARM INVEST, V53, P213, DOI 10.1007/s40005-022-00597-5
   Liu Z, 2008, J AM CHEM SOC, V130, P10876, DOI 10.1021/ja803688x
   Lyseng-Williamson KA, 2011, BIODRUGS, V25, P317, DOI 10.2165/11208390-000000000-00000
   Machado MC, 2016, INT J NANOMED, V11, P3825, DOI 10.2147/IJN.S108253
   Machado MC, 2010, PEDIATR RES, V67, P500, DOI 10.1203/PDR.0b013e3181d68e78
   Mak CM, 2013, CRIT REV CL LAB SCI, V50, P142, DOI 10.3109/10408363.2013.847896
   Mao LY, 2021, BMC MED, V19, DOI 10.1186/s12916-021-01983-w
   Marques MS, 2022, J DRUG DELIV SCI TEC, V75, DOI 10.1016/j.jddst.2022.103628
   Marsh IR, 2019, J NUCL MED, V60, P1414, DOI 10.2967/jnumed.118.225409
   Mazur J, 2018, NANOMEDICINE-UK, V13, P105, DOI 10.2217/nnm-2017-0286
   McCabe ERB, 2010, PEDIATR RES, V67, P453, DOI 10.1203/PDR.0b013e3181d61ed2
   Meléndez-Villanueva MA, 2019, VIRUSES-BASEL, V11, DOI 10.3390/v11121111
   de Andrade LRM, 2022, INT J MOL SCI, V23, DOI 10.3390/ijms23158317
   Melo R, 2020, CURR MED CHEM, V27, P760, DOI 10.2174/0929867325666180904123549
   Mengarda AC, 2022, EXPERT OPIN DRUG DEL, V19, P383, DOI 10.1080/17425247.2022.2051477
   Mishra Priyanka, 2022, Methods Mol Biol, V2423, P115, DOI 10.1007/978-1-0716-1952-0_12
   Mitxelena-Iribarren O, 2021, BIOENGINEERING-BASEL, V8, DOI 10.3390/bioengineering8060077
   Mobasheri T, 2021, J CELL PHYSIOL, V236, P1751, DOI 10.1002/jcp.29979
   Moretton MA, 2014, NANOMEDICINE-UK, V9, P1635, DOI [10.2217/NNM.13.154, 10.2217/nnm.13.154]
   Mohamed FAN, 2021, TOXIN REV, V40, P592, DOI 10.1080/15569543.2020.1800746
   Najer A, 2018, ADV EXP MED BIOL, V1052, P103, DOI 10.1007/978-981-10-7572-8_9
   National Institute of Neurological Disorders and Stroke, 2021, TRAUMATIC BRAIN INJU
   Nawaz M, 2017, J PEDIAT INFECT DISE, V12, P264, DOI 10.1055/s-0037-1603497
   González NN, 2021, PHARMACEUTICS, V13, DOI 10.3390/pharmaceutics13050670
   Ning B, 2021, NAT NANOTECHNOL, V16, P1039, DOI 10.1038/s41565-021-00939-8
   Nobile S, 2020, APPL SCI-BASEL, V10, DOI 10.3390/app10124323
   Oh S, 2021, FRONT PLANT SCI, V12, DOI 10.3389/fpls.2021.668819
   Parekh K, 2021, AAPS PHARMSCITECH, V22, DOI 10.1208/s12249-021-01920-3
   Pastorino F, 2019, SMALL, V15, DOI 10.1002/smll.201804591
   Paul S, 2022, OXID MED CELL LONGEV, V2022, DOI 10.1155/2022/2622310
   Pedersen PH, 2019, CLIN SPINE SURG, V32, pE340, DOI 10.1097/BSD.0000000000000834
   Peer D, 2007, NAT NANOTECHNOL, V2, P751, DOI 10.1038/nnano.2007.387
   Peng SQ, 2022, BIOTECHNOL APPL BIOC, V69, P1354, DOI 10.1002/bab.2208
   Pereira-Silva M, 2020, EUR J PHARM BIOPHARM, V148, P88, DOI 10.1016/j.ejpb.2019.10.013
   Pfaffe T, 2011, CLIN CHEM, V57, P675, DOI 10.1373/clinchem.2010.153767
   Pham K, 2016, J CONTROL RELEASE, V226, P88, DOI 10.1016/j.jconrel.2016.02.001
   Potrc T, 2015, EUR J PHARM SCI, V75, P101, DOI 10.1016/j.ejps.2015.04.004
   Pottoo FH, 2021, SEMIN CANCER BIOL, V69, P100, DOI 10.1016/j.semcancer.2019.09.017
   Power EA, 2022, ADV DRUG DELIVER REV, V185, DOI 10.1016/j.addr.2022.114303
   Prausnitz MR, 2017, ANNU REV CHEM BIOMOL, V8, P177, DOI 10.1146/annurev-chembioeng-060816-101514
   Quadros ME, 2013, ENVIRON SCI TECHNOL, V47, P8894, DOI 10.1021/es4015844
   Rathore A, 2012, WIRES NANOMED NANOBI, V4, P257, DOI 10.1002/wnan.1166
   Regenold M, 2023, J CONTROL RELEASE, V354, P19, DOI 10.1016/j.jconrel.2022.12.010
   Rodríguez-Nogales C, 2020, INT J PHARMACEUT, V582, DOI 10.1016/j.ijpharm.2020.119345
   Rodríguez-Nogales C, 2019, J PHARMACOL EXP THER, V370, P625, DOI 10.1124/jpet.118.255067
   Rodríguez-Nogales C, 2018, ACS NANO, V12, P7482, DOI 10.1021/acsnano.8b03684
   Roth CC, 2010, PEDIATR RES, V67, P509, DOI 10.1203/PDR.0b013e3181d35034
   Ruan SB, 2015, BIOMATERIALS, V37, P425, DOI 10.1016/j.biomaterials.2014.10.007
   Russo E, 2022, PHARMACEUTICALS-BASE, V15, DOI 10.3390/ph15091087
   Saber MM, 2021, BIOMED PHARMACOTHER, V143, DOI 10.1016/j.biopha.2021.112140
   Sanchez-Molina S, 2022, CANCERS, V14, DOI 10.3390/cancers14215473
   Santos A, 2022, EUR J PHARM BIOPHARM, V170, P91, DOI 10.1016/j.ejpb.2021.12.003
   Schüepp K, 2012, PAEDIATR RESPIR REV, V13, P95, DOI 10.1016/j.prrv.2011.08.002
   Seifati SM, 2018, IET NANOBIOTECHNOL, V12, P417, DOI 10.1049/iet-nbt.2017.0128
   Shadab, 2019, DRUG DEV IND PHARM, V45, P323, DOI 10.1080/03639045.2018.1542704
   Sharma A, 2013, MOL NEUROBIOL, V48, P386, DOI 10.1007/s12035-013-8500-0
   Sharma Shilpa, 2019, J Indian Assoc Pediatr Surg, V24, P237, DOI 10.4103/jiaps.JIAPS_77_18
   Sheth A, 2019, PEDIATR DEVEL PATHOL, V22, P205, DOI 10.1177/1093526618790747
   Sheybani ND, 2017, CHINESE CHEM LETT, V28, P1817, DOI 10.1016/j.cclet.2017.07.022
   Slowing II, 2008, ADV DRUG DELIVER REV, V60, P1278, DOI 10.1016/j.addr.2008.03.012
   Sosnik A, 2014, ADV DRUG DELIVER REV, V73, P140, DOI 10.1016/j.addr.2014.05.004
   Sosnik A, 2010, ADV DRUG DELIVER REV, V62, P547, DOI 10.1016/j.addr.2009.11.023
   Spreafico F, 2017, ONCOTARGET, V8, P46177, DOI 10.18632/oncotarget.17579
   Stone V, 2007, IEEE T NANOBIOSCI, V6, P331, DOI 10.1109/TNB.2007.909005
   Subbarayan P., 2018, NANOTECHNOLOGY MANAG, P927
   Tang S, 2015, WORLD J PEDIATR, V11, P197, DOI 10.1007/s12519-015-0028-0
   Tatar AS, 2016, J CONTROL RELEASE, V238, P123, DOI 10.1016/j.jconrel.2016.07.035
   Theron J., 2010, CURRENT MOL EMERGING, P39
   Torchilin VP, 2014, NAT REV DRUG DISCOV, V13, P813, DOI 10.1038/nrd4333
   Trandafir LM, 2019, J CLIN MED, V8, DOI 10.3390/jcm8071023
   Tsangaris GT, 2017, CANCER GENOM PROTEOM, V14, P127, DOI 10.21873/cgp.20025
   Uckun FM, 2014, EBIOMEDICINE, V1, P141, DOI 10.1016/j.ebiom.2014.10.013
   Varadarajan N, 2012, P NATL ACAD SCI USA, V109, P3885, DOI 10.1073/pnas.1111205109
   Verma Shivani, 2018, Recent Pat Antiinfect Drug Discov, V13, P105, DOI 10.2174/1574891X13666180918114349
   Vernooij-van Langen A, 2015, EUR J PEDIATR, V174, P1025, DOI 10.1007/s00431-015-2501-0
   Vishvakarma Vivekanand, 2023, Curr Drug Res Rev, V15, P1, DOI 10.2174/2589977514666220526091259
   Diem VTK, 2014, CLIN ORAL INVEST, V18, P753, DOI 10.1007/s00784-013-1026-z
   Waldron AM, 2006, J NANOPART RES, V8, P569, DOI 10.1007/s11051-006-9112-7
   Wang JK, 2022, DRUG DELIV, V29, P3291, DOI 10.1080/10717544.2022.2141921
   Wang SY, 2020, J CANCER, V11, P69, DOI 10.7150/jca.36588
   Woiski TD, 2017, J BIOMED NANOTECHNOL, V13, P68, DOI 10.1166/jbn.2017.2331
   World Health Organization, 2021, Malaria, DOI DOI 10.30875/6C551BA0-EN
   Wu JY, 2020, COMMUN BIOL, V3, DOI 10.1038/s42003-020-01400-7
   Wu YQ, 2018, J BIOMED NANOTECHNOL, V14, P430, DOI 10.1166/jbn.2018.2517
   Xu LF, 2019, NANOSCI NANOTECH LET, V11, P1651, DOI 10.1166/nnl.2019.3067
   Yan H, 2022, FRONT PHARMACOL, V13, DOI 10.3389/fphar.2022.908713
   Yang SC, 2021, J CLIN MED, V10, DOI 10.3390/jcm10071437
   Yellepeddi VK, 2019, ADV DRUG DELIVER REV, V151, P44, DOI 10.1016/j.addr.2019.08.008
   Yoo D, 2017, ACS NANO, V11, P8600, DOI 10.1021/acsnano.7b03426
   Yu W, 2017, ONCOTARGET, V8, P39833, DOI 10.18632/oncotarget.16243
   Zare-Zardini H, 2015, IRAN J PEDIATR HEMAT, V5, P233
   Zeng WN, 2021, J NANOBIOTECHNOL, V19, DOI 10.1186/s12951-021-00831-6
   Zeng ZH, 2020, CANCERS, V12, DOI 10.3390/cancers12040780
   Zhang YF, 2021, SCI ADV MATER, V13, P1674, DOI 10.1166/sam.2021.4052
   Zhang Y, 2018, ADV SCI, V5, DOI 10.1002/advs.201700821
   Zhang Y, 2018, INT J NANOMED, V13, P6337, DOI 10.2147/IJN.S167380
   Zheng HW, 2021, BIOENGINEERED, V12, P8809, DOI 10.1080/21655979.2021.1984718
   Zhong YA, 2020, J MOL DIAGN, V22, P72, DOI 10.1016/j.jmoldx.2019.08.008
   Zoloth L, 2008, AM J BIOETHICS, V8, P21, DOI 10.1080/15265160802248203
   Zosky Graeme R., 2011, Reviews on Environmental Health, V26, P39, DOI 10.1515/REVEH.2011.006
   Zou YR, 2021, INT J NANOMED, V16, P1127, DOI 10.2147/IJN.S290466
NR 200
TC 1
Z9 1
U1 8
U2 8
PU MDPI
PI BASEL
PA ST ALBAN-ANLAGE 66, CH-4052 BASEL, SWITZERLAND
EI 1999-4923
J9 PHARMACEUTICS
JI Pharmaceutics
PD JUN
PY 2023
VL 15
IS 6
AR 1583
DI 10.3390/pharmaceutics15061583
PG 35
WC Pharmacology & Pharmacy
WE Science Citation Index Expanded (SCI-EXPANDED)
SC Pharmacology & Pharmacy
GA K3VL9
UT WOS:001015748700001
PM 37376032
OA gold, Green Published
DA 2024-01-03
ER

PT J
AU Qin, S
   Wang, YT
   Ma, CH
   Lv, Q
AF Qin, Shuang
   Wang, Yuting
   Ma, Chunhui
   Lv, Qi
TI Competitive endogenous network of circRNA, lncRNA, and miRNA in
   osteosarcoma chemoresistance
SO EUROPEAN JOURNAL OF MEDICAL RESEARCH
LA English
DT Review
DE Osteosarcoma; CircRNA; LncRNA; miRNA; Competitive endogenous RNA;
   Chemotherapy resistance; Multidrug resistance
ID CISPLATIN RESISTANCE; SENSITIZES OSTEOSARCOMA; NONCODING RNAS; CIRCULAR
   RNAS; DOXORUBICIN; CELLS; CHEMOTHERAPY; INHIBITION; KNOCKDOWN; CATENIN
AB Osteosarcoma is the most prevalent and fatal type of bone tumor. Despite advancements in the treatment of other cancers, overall survival rates for patients with osteosarcoma have stagnated over the past four decades Multiple-drug resistance-the capacity of cancer cells to become simultaneously resistant to multiple drugs-remains a significant obstacle to effective chemotherapy. The recent studies have shown that noncoding RNAs can regulate the expression of target genes. It has been proposed that "competing endogenous RNA" activity forms a large-scale regulatory network across the transcriptome, playing important roles in pathological conditions such as cancer. Numerous studies have highlighted that circular RNAs (circRNAs) and long noncoding RNAs (lncRNAs) can bind to microRNA (miRNA) sites as competitive endogenous RNAs, thereby affecting and regulating the expression of mRNAs and target genes. These circRNA/lncRNA-associated competitive endogenous RNAs are hypothesized to play significant roles in cancer initiation and progression. Noncoding RNAs (ncRNAs) play an important role in tumor resistance to chemotherapy. However, the molecular mechanisms of the lncRNA/circRNA-miRNA-mRNA competitive endogenous RNA network in drug resistance of osteosarcoma remain unclear. An in-depth study of the molecular mechanisms of drug resistance in osteosarcoma and the elucidation of effective intervention targets are of great significance for improving the overall recovery of patients with osteosarcoma. This review focuses on the molecular mechanisms underlying chemotherapy resistance in osteosarcoma in circRNA-, lncRNA-, and miRNA-mediated competitive endogenous networks.
C1 [Qin, Shuang; Wang, Yuting; Lv, Qi] Tongji Univ, Sch Med, Tongji Hosp, Dept Med Imaging, Xincun Rd 389, Shanghai 200065, Peoples R China.
   [Ma, Chunhui] Shanghai Jiao Tong Univ, Shanghai Gen Hosp, Dept Orthoped, Wujin Rd 85, Shanghai 200080, Peoples R China.
C3 Tongji University; Shanghai Jiao Tong University
RP Lv, Q (corresponding author), Tongji Univ, Sch Med, Tongji Hosp, Dept Med Imaging, Xincun Rd 389, Shanghai 200065, Peoples R China.; Ma, CH (corresponding author), Shanghai Jiao Tong Univ, Shanghai Gen Hosp, Dept Orthoped, Wujin Rd 85, Shanghai 200080, Peoples R China.
EM drmachunhui@163.com; 1500121@tongji.edu.cn
FU Not applicable.
FX Not applicable.
CR Bai YM, 2021, J ORTHOP SURG RES, V16, DOI 10.1186/s13018-021-02631-y
   Cheng FH, 2019, EUR REV MED PHARMACO, V23, P7256, DOI 10.26355/eurrev_201909_18828
   Cheng Y, 2019, ONCOTARGETS THER, V12, P11057, DOI 10.2147/OTT.S228199
   Chou AJ, 2006, EXPERT REV ANTICANC, V6, P1075, DOI 10.1586/14737140.6.7.1075
   COCQUERELLE C, 1993, FASEB J, V7, P155, DOI 10.1096/fasebj.7.1.7678559
   Dong L, 2020, J MOL HISTOL, V51, P329, DOI 10.1007/s10735-020-09883-8
   Fernandes JCR, 2019, NON-CODING RNA, V5, DOI 10.3390/ncrna5010017
   Ferrari S, 2014, TUMORI J, V100, P612, DOI [10.1177/1778.19262, 10.1700/1778.19262]
   Fu D, 2019, AGING-US, V11, P8374, DOI 10.18632/aging.102325
   Guo JK, 2020, CELL TRANSPLANT, V29, DOI 10.1177/0963689720948447
   Han J, 2021, ONCOGENE, V40, P833, DOI 10.1038/s41388-020-01574-8
   Harrison DJ, 2018, EXPERT REV ANTICANC, V18, P39, DOI 10.1080/14737140.2018.1413939
   Hattinger CM, 2018, EXPERT REV MOL DIAGN, V18, P947, DOI 10.1080/14737159.2018.1535903
   Hong XH, 2020, MOL CANCER, V19, DOI 10.1186/s12943-020-01149-x
   Hu YH, 2020, J CLIN LAB ANAL, V34, DOI 10.1002/jcla.23045
   Jiang WD, 2019, PLOS ONE, V14, DOI 10.1371/journal.pone.0220118
   Kager L, 2003, J CLIN ONCOL, V21, P2011, DOI 10.1200/JCO.2003.08.132
   Karnati HK, 2014, TUMOR BIOL, V35, P9505, DOI 10.1007/s13277-014-2477-9
   Li D, 2021, BIOMED RES INT, V2021, DOI 10.1155/2021/7463867
   Li GW, 2019, PATHOL RES PRACT, V215, P931, DOI 10.1016/j.prp.2019.01.042
   Li SL, 2021, MOL CANCER, V20, DOI 10.1186/s12943-021-01453-0
   Li X, 2020, AGING-US, V12, P14157, DOI 10.18632/aging.103423
   Li ZW, 2016, AM J TRANSL RES, V8, P2385
   Liang RD, 2019, CANCER MED-US, V8, P761, DOI 10.1002/cam4.1955
   Liu L, 2020, ONCOTARGETS THER, V13, P3853, DOI 10.2147/OTT.S232918
   Liu Y, 2019, BIOCHEM BIOPH RES CO, V518, P127, DOI 10.1016/j.bbrc.2019.08.019
   Ma XF, 2016, BIOMED PHARMACOTHER, V80, P220, DOI 10.1016/j.biopha.2016.03.020
   Ma YM, 2013, BIOCHEM BIOPH RES CO, V431, P274, DOI 10.1016/j.bbrc.2012.12.118
   Meng YB, 2020, BIOCHEM BIOPH RES CO, V521, P739, DOI 10.1016/j.bbrc.2019.10.180
   Meyers PA, 2005, J CLIN ONCOL, V23, P2004, DOI 10.1200/JCO.2005.06.031
   Ng WL, 2018, RNA BIOL, V15, P995, DOI 10.1080/15476286.2018.1486659
   Paulussen M, 2001, Paediatr Drugs, V3, P899, DOI 10.2165/00128072-200103120-00003
   Prudowsky ZD, 2021, CANCERS, V13, DOI 10.3390/cancers13010083
   Qi X, 2019, MOL THER-NUCL ACIDS, V17, P804, DOI 10.1016/j.omtn.2019.06.010
   Ritter J, 2010, ANN ONCOL, V21, P320, DOI 10.1093/annonc/mdq276
   Salmena L, 2011, CELL, V146, P353, DOI 10.1016/j.cell.2011.07.014
   SANGER HL, 1976, P NATL ACAD SCI USA, V73, P3852, DOI 10.1073/pnas.73.11.3852
   Song L, 2019, J CELL BIOCHEM, V120, P9656, DOI 10.1002/jcb.28244
   Tang JS, 2022, BIOENGINEERED, V13, P7351, DOI 10.1080/21655979.2022.2037869
   Wafa H, 2006, EXPERT REV ANTICANC, V6, P239, DOI 10.1586/14737140.6.2.239
   Wang B, 2022, INT J CLIN ONCOL, V27, P811, DOI 10.1007/s10147-022-02122-y
   Wang ZL, 2015, ONCOTARGET, V6, P6670, DOI 10.18632/oncotarget.3118
   Wei W, 2021, J ORTHOP SURG RES, V16, DOI 10.1186/s13018-020-02169-5
   Wen JF, 2020, CANCER BIOMARK, V28, P231, DOI 10.3233/CBM-191181
   Wu RF, 2016, MOL GENET GENOMICS, V291, P1013, DOI 10.1007/s00438-016-1179-y
   Wu YW, 2023, COMB CHEM HIGH T SCR, V26, P1285, DOI 10.2174/1386207325666220909104803
   Xie X, 2020, CELL MOL BIOL, V66, P143, DOI 10.14715/cmb/2020.66.3.22
   Xiong W, 2017, BIOMED RES INT-UK, V2017, DOI 10.1155/2017/8421614
   Xiong XD, 2016, DRUG RESIST UPDATE, V26, P28, DOI 10.1016/j.drup.2016.04.001
   Yao T, 2017, HEPATOL RES, V47, P497, DOI 10.1111/hepr.12871
   Zhang CL, 2015, J BREAST CANCER, V18, P235, DOI 10.4048/jbc.2015.18.3.235
   Zhang H, 2017, ONCOTARGET, V8, P61687, DOI 10.18632/oncotarget.18671
   Zhang LQ, 2020, MED SCI MONITOR, V26, DOI 10.12659/MSM.921594
   Zhang M, 2016, WORLD J GASTROENTERO, V22, P6610, DOI 10.3748/wjg.v22.i29.6610
   Zhang YF, 2020, BIOMED RES INT, V2020, DOI 10.1155/2020/7698767
   Zhang ZH, 2021, HUM CELL, V34, P1558, DOI 10.1007/s13577-021-00564-6
   Zhang ZY, 2020, BIOMED RES INT, V2020, DOI 10.1155/2020/5103272
   Zhao X, 2019, INT J MOL SCI, V20, DOI 10.3390/ijms20163926
   Zhong YX, 2018, MOL CANCER, V17, DOI 10.1186/s12943-018-0827-8
   Zhong ZY, 2016, SCI REP-UK, V6, DOI 10.1038/srep30919
   Zhou W, 2021, J GENE MED, V23, DOI 10.1002/jgm.3373
   Zhu KP, 2018, INT J BIOL SCI, V14, P321, DOI 10.7150/ijbs.24360
   Zhu KP, 2017, ONCOTARGET, V8, P71881, DOI 10.18632/oncotarget.17985
NR 63
TC 0
Z9 0
U1 4
U2 4
PU BMC
PI LONDON
PA CAMPUS, 4 CRINAN ST, LONDON N1 9XW, ENGLAND
SN 0949-2321
EI 2047-783X
J9 EUR J MED RES
JI Eur. J. Med. Res.
PD SEP 16
PY 2023
VL 28
IS 1
AR 354
DI 10.1186/s40001-023-01309-x
PG 9
WC Medicine, Research & Experimental
WE Science Citation Index Expanded (SCI-EXPANDED)
SC Research & Experimental Medicine
GA R8NB5
UT WOS:001066857900003
PM 37717007
OA Green Published, gold
DA 2024-01-03
ER

PT J
AU Tharakan, S
   Raja, I
   Pietraru, A
   Sarecha, E
   Gresita, A
   Petcu, E
   Ilyas, A
   Hadjiargyrou, M
AF Tharakan, Shebin
   Raja, Iman
   Pietraru, Annette
   Sarecha, Elina
   Gresita, Andrei
   Petcu, Eugen
   Ilyas, Azhar
   Hadjiargyrou, Michael
TI The Use of Hydrogels for the Treatment of Bone Osteosarcoma via
   Localized Drug-Delivery and Tissue Regeneration: A Narrative Review
SO GELS
LA English
DT Review
DE osteosarcoma; hydrogels; bone; scaffold; tissue engineering;
   drug-delivery
ID OSTEOGENIC DIFFERENTIATION; TARGETED THERAPY; IONIC PRODUCTS;
   LIMB-SALVAGE; STEM-CELLS; SCAFFOLDS; BIOCOMPATIBILITY; TUMORS;
   IMMUNOTHERAPY; PROLIFERATION
AB Osteosarcoma is a malignant tumor of bone that leads to poor mortality and morbidity. Management of this cancer through conventional methods involves invasive treatment options that place patients at an increased risk of adverse events. The use of hydrogels to target osteosarcoma has shown promising results both in vitro and in vivo to eradicate tumor cells while promoting bone regeneration. The loading of hydrogels with chemotherapeutic drugs provides a route for site-specific targeted therapy for osteosarcoma. Current studies demonstrate tumor regression in vivo and lysis of tumor cells in vitro when exposed to doped hydrogel scaffolds. Additionally, novel stimuli-responsive hydrogels are able to react with the tissue microenvironment to facilitate the controlled release of anti-tumor drugs and with biomechanical properties that can be modulated. This narrative review of the current literature discusses both in vitro and in vivo studies of different hydrogels, including stimuli-responsive, designed to treat bone osteosarcoma. Future applications to address patient treatment for this bone cancer are also discussed.
C1 [Tharakan, Shebin; Raja, Iman; Gresita, Andrei; Petcu, Eugen] New York Inst Technol, Coll Osteopath Med, Old Westbury, NY 11568 USA.
   [Pietraru, Annette; Sarecha, Elina; Hadjiargyrou, Michael] New York Inst Technol, Dept Biol & Chem Sci, Old Westbury, NY 11568 USA.
   [Ilyas, Azhar] New York Inst Technol, Dept Elect & Comp Engn, Old Westbury, NY 11568 USA.
C3 New York Institute Technology; New York Institute Technology; New York
   Institute Technology
RP Hadjiargyrou, M (corresponding author), New York Inst Technol, Dept Biol & Chem Sci, Old Westbury, NY 11568 USA.
EM iraja@nyit.edu; agresita@nyit.edu; mhadji@nyit.edu
RI Hadjiargyrou, Michael/H-7191-2018
OI Hadjiargyrou, Michael/0000-0001-8927-2333; Pietraru,
   Annette/0009-0009-2888-3232
CR Ali F, 2022, GELS-BASEL, V8, DOI 10.3390/gels8040205
   [Anonymous], SMART SERVIER MED AR
   Askari E, 2020, GELS-BASEL, V6, DOI 10.3390/gels6020014
   Aswathy SH, 2020, HELIYON, V6, DOI 10.1016/j.heliyon.2020.e03719
   Ayerza MA, 2010, CLIN ORTHOP RELAT R, V468, P2854, DOI 10.1007/s11999-010-1423-4
   Bae YH, 2011, J CONTROL RELEASE, V153, P198, DOI 10.1016/j.jconrel.2011.06.001
   Bao WR, 2020, FRONT CHEM, V8, DOI 10.3389/fchem.2020.00053
   Barani M, 2021, BIOSENSORS-BASEL, V11, DOI 10.3390/bios11020055
   Beird HC, 2022, NAT REV DIS PRIMERS, V8, DOI 10.1038/s41572-022-00409-y
   Berger J, 2004, EUR J PHARM BIOPHARM, V57, P35, DOI 10.1016/s0939-6411(03)00160-7
   Billiet T, 2012, BIOMATERIALS, V33, P6020, DOI 10.1016/j.biomaterials.2012.04.050
   Blanco E, 2009, EXP BIOL MED, V234, P123, DOI 10.3181/0808-MR-250
   Bordbar-Khiabani A, 2022, INT J MOL SCI, V23, DOI 10.3390/ijms23073665
   Cecen B, 2015, J APPL BIOMATER FUNC, V13, P10, DOI 10.5301/jabfm.5000182
   Chan BP, 2008, EUR SPINE J, V17, pS467, DOI 10.1007/s00586-008-0745-3
   Chiu JB, 2005, J BIOMED NANOTECHNOL, V1, P115, DOI 10.1166/jbn.2005.018
   Choi J, 2010, AM J PATHOL, V177, P2645, DOI 10.2353/ajpath.2010.100306
   Chulanetra M, 2020, AM J CANCER RES, V10, P674
   Cole S, 2022, CANCER-AM CANCER SOC, V128, P2107, DOI 10.1002/cncr.34163
   Correa S, 2021, CHEM REV, V121, P11385, DOI 10.1021/acs.chemrev.0c01177
   Czarnecka AM, 2020, CANCERS, V12, DOI 10.3390/cancers12082130
   Das RK, 2010, NANOMED-NANOTECHNOL, V6, P153, DOI 10.1016/j.nano.2009.05.009
   Davis LE, 2019, J CLIN ONCOL, V37, P1424, DOI 10.1200/JCO.18.02374
   Davoodi P, 2018, ADV DRUG DELIVER REV, V132, P104, DOI 10.1016/j.addr.2018.07.002
   Duffaud F, 2019, LANCET ONCOL, V20, P120, DOI 10.1016/S1470-2045(18)30742-3
   Elluru M, 2013, POLYMER, V54, P2088, DOI 10.1016/j.polymer.2013.02.017
   Elzoghby AO, 2013, J CONTROL RELEASE, V172, P1075, DOI 10.1016/j.jconrel.2013.09.019
   Eom SS, 2020, ACS APPL MATER INTER, V12, P51212, DOI 10.1021/acsami.0c14438
   Feng Q, 2019, ACS CENTRAL SCI, V5, P440, DOI 10.1021/acscentsci.8b00764
   Freedman Isaac G, 2023, J Am Acad Orthop Surg Glob Res Rev, V7, DOI 10.5435/JAAOSGlobal-D-22-00275
   Gao L, 2022, CELLS-BASEL, V11, DOI 10.3390/cells11192979
   Gaspar N, 2021, ESMO OPEN, V6, DOI 10.1016/j.esmoop.2021.100250
   Gaspar N, 2018, J CLIN ONCOL, V36, DOI 10.1200/JCO.2018.36.15_suppl.11527
   Ghasemiyeh P., 2019, TRENDS PHARMACOL SCI, V5, P7, DOI [DOI 10.30476/TIPS.2019.81604.1002, 10.30476/tips.2019.81604.1002]
   Gil S, 2019, AM J HOSP PALLIAT ME, V36, P105, DOI 10.1177/1049909118791119
   Gu HJ, 2011, BIOMATERIALS, V32, P7023, DOI 10.1016/j.biomaterials.2011.06.003
   Guneta V, 2017, BIOMATER SCI-UK, V6, P168, DOI 10.1039/c7bm00695k
   Hadjiargyrou M, 2014, J BONE MINER RES, V29, P2307, DOI 10.1002/jbmr.2373
   Hameed M, 2018, ADV ANAT PATHOL, V25, P217, DOI 10.1097/PAP.0000000000000190
   Han G, 2016, WORLD J SURG, V40, P2016, DOI 10.1007/s00268-016-3500-7
   Han XX, 2018, THERANOSTICS, V8, P4491, DOI 10.7150/thno.26291
   Hartung A, 2006, MOL CELL BIOL, V26, P7791, DOI 10.1128/MCB.00022-06
   Hato SV, 2014, CLIN CANCER RES, V20, P2831, DOI 10.1158/1078-0432.CCR-13-3141
   Hoare TR, 2008, POLYMER, V49, P1993, DOI 10.1016/j.polymer.2008.01.027
   Hoffman AS, 2002, ADV DRUG DELIVER REV, V54, P3, DOI 10.1016/j.addr.2012.09.010
   Hu B, 2014, CLIN NUCL MED, V39, P200, DOI 10.1097/RLU.0000000000000309
   Hu HL, 2020, FRONT MATER, V7, DOI 10.3389/fmats.2020.564624
   Hu ZG, 2022, CELLS-BASEL, V11, DOI 10.3390/cells11213507
   Hu-Lieskovan S, 2014, J CLIN ONCOL, V32, P2248, DOI 10.1200/JCO.2013.52.1377
   Huang W, 2007, FRONT BIOSCI-LANDMRK, V12, P3068, DOI 10.2741/2296
   Irvine SA, 2016, MOLECULES, V21, DOI 10.3390/molecules21091188
   Italiano A, 2020, LANCET ONCOL, V21, P446, DOI [10.1016/51470-2045(19)30825-3, 10.1016/S1470-2045(19)30825-3]
   Pérez-Pérez MJ, 2016, J MED CHEM, V59, P8685, DOI 10.1021/acs.jmedchem.6b00463
   Jeyarani Gracelin, 2021, J Orthop Case Rep, V11, P72, DOI 10.13107/jocr.2021.v11.i06.2264
   Jiang Q, 2021, KAOHSIUNG J MED SCI, V37, P513, DOI 10.1002/kjm2.12346
   Jiang YW, 2020, NANOSCALE, V12, P210, DOI 10.1039/c9nr08454a
   Jyoti J, 2021, J MECH BEHAV BIOMED, V117, DOI 10.1016/j.jmbbm.2021.104376
   Köksal H, 2019, SCAND J IMMUNOL, V89, DOI 10.1111/sji.12741
   Kolewe KW, 2019, ACS APPL MATER INTER, V11, P320, DOI 10.1021/acsami.8b18302
   Kopac T, 2021, INT J BIOL MACROMOL, V168, P695, DOI 10.1016/j.ijbiomac.2020.11.126
   Lee CH, 2001, INT J PHARMACEUT, V221, P1, DOI 10.1016/S0378-5173(01)00691-3
   Lee JS, 2018, STEM CELL RES, V26, P28, DOI 10.1016/j.scr.2017.11.016
   Lee RKL, 2013, PEDIATR BLOOD CANCER, V60, P1118, DOI 10.1002/pbc.24447
   Li CR, 2022, CHEM ENG J, V435, DOI 10.1016/j.cej.2022.134896
   Li JH, 2020, MAT SCI ENG R, V140, DOI 10.1016/j.mser.2020.100543
   Li XJ, 2016, J BONE ONCOL, V5, P15, DOI 10.1016/j.jbo.2016.01.001
   Liao JF, 2021, BONE RES, V9, DOI 10.1038/s41413-021-00139-z
   Liao JF, 2021, BIOACT MATER, V6, P2221, DOI 10.1016/j.bioactmat.2021.01.006
   Lin ST, 2016, ADV MATER, V28, P4497, DOI 10.1002/adma.201504152
   Liu L, 2016, ASIAN J PHARM SCI, V11, P673, DOI 10.1016/j.ajps.2016.07.001
   Long AH, 2016, CANCER IMMUNOL RES, V4, P869, DOI 10.1158/2326-6066.CIR-15-0230
   Lukaszczyk J, 2005, MACROMOL BIOSCI, V5, P64, DOI 10.1002/mabi.200400135
   Ma HC, 2015, ACS APPL MATER INTER, V7, P27040, DOI 10.1021/acsami.5b09112
   Ma HS, 2018, NPG ASIA MATER, V10, P31, DOI 10.1038/s41427-018-0015-8
   Maeno S, 2005, BIOMATERIALS, V26, P4847, DOI 10.1016/j.biomaterials.2005.01.006
   Mandal A, 2020, BIOENG TRANSL MED, V5, DOI 10.1002/btm2.10158
   Melincovici CS, 2018, ROM J MORPHOL EMBRYO, V59, P455
   Melnyk Y, 2020, J POLYM RES, V27, DOI 10.1007/s10965-020-02335-7
   Naahidi S, 2017, BIOTECHNOL ADV, V35, P530, DOI 10.1016/j.biotechadv.2017.05.006
   Naoum GE, 2018, MOL CANCER, V17, DOI 10.1186/s12943-018-0786-0
   Naylor EC, 2016, SURG ONCOL CLIN N AM, V25, P601, DOI 10.1016/j.soc.2016.02.011
   Newick K, 2017, ANNU REV MED, V68, P139, DOI 10.1146/annurev-med-062315-120245
   Oliva N, 2017, ACCOUNTS CHEM RES, V50, P669, DOI 10.1021/acs.accounts.6b00536
   Ono K, 2000, J BIOMED MATER RES, V49, P289
   Ovrebo O, 2022, BIOENG TRANSL MED, V7, DOI 10.1002/btm2.10295
   Papakonstantinou E, 2020, J BONE ONCOL, V25, DOI 10.1016/j.jbo.2020.100319
   Parhi R, 2017, ADV PHARM BULL, V7, P515, DOI 10.15171/apb.2017.064
   PEPPAS NA, 1993, ADV DRUG DELIVER REV, V11, P1, DOI 10.1016/0169-409X(93)90025-Y
   Perry JA, 2014, P NATL ACAD SCI USA, V111, pE5564, DOI 10.1073/pnas.1419260111
   Rafael D, 2021, INT J PHARMACEUT, V606, DOI 10.1016/j.ijpharm.2021.120954
   Rao KP, 1995, J BIOMAT SCI-POLYM E, V7, P623
   Ray-Coquard I, 2012, LANCET ONCOL, V13, P1133, DOI 10.1016/S1470-2045(12)70474-6
   Reddy MSB, 2021, POLYMERS-BASEL, V13, DOI 10.3390/polym13071105
   Ren KX, 2014, POLYM CHEM-UK, V5, P5069, DOI 10.1039/c4py00420e
   Rickel K, 2017, BONE, V102, P69, DOI 10.1016/j.bone.2016.10.017
   Sadykova LR, 2020, CANCER INVEST, V38, P259, DOI 10.1080/07357907.2020.1768401
   Sánchez-Cid P, 2022, POLYMERS-BASEL, V14, DOI 10.3390/polym14020272
   Shan HL, 2020, FRONT PHARMACOL, V11, DOI 10.3389/fphar.2020.00573
   Shao RY, 2022, DRUG DELIV, V29, P1631, DOI 10.1080/10717544.2022.2075983
   Shim WS, 2007, INT J PHARM, V331, P11, DOI 10.1016/j.ijpharm.2006.09.027
   Shin SR, 2012, ACS NANO, V6, P362, DOI 10.1021/nn203711s
   Sun YF, 2020, FRONT BIOENG BIOTECH, V8, DOI 10.3389/fbioe.2020.573962
   Synoradzki KJ, 2021, CANCERS, V13, DOI 10.3390/cancers13174284
   Tan BW, 2021, ACS APPL MATER INTER, V13, P31542, DOI 10.1021/acsami.1c08775
   Tang LY, 2023, MEDICINE, V102, DOI 10.1097/MD.0000000000032692
   Teixeira LSM, 2012, BIOMATERIALS, V33, P1281, DOI 10.1016/j.biomaterials.2011.10.067
   Tharakan S, 2023, PHARMACEUTICS, V15, DOI 10.3390/pharmaceutics15010011
   Tharakan S, 2021, SENSORS-BASEL, V21, DOI 10.3390/s21227477
   Valerio P, 2004, BIOMATERIALS, V25, P2941, DOI 10.1016/j.biomaterials.2003.09.086
   Velasco MA, 2015, BIOMED RES INT, V2015, DOI 10.1155/2015/729076
   Wang C, 2013, BIOMATERIALS, V34, P64, DOI 10.1016/j.biomaterials.2012.09.021
   Wei Z, 2019, ADV DRUG DELIVER REV, V149, P95, DOI 10.1016/j.addr.2019.08.005
   Wu W, 2018, DRUG DELIV, V25, P1642, DOI 10.1080/10717544.2018.1497105
   Xu BB, 2020, FRONT BIOENG BIOTECH, V8, DOI 10.3389/fbioe.2020.00247
   Xu M, 2020, ORTHOP SURG, V12, P1021, DOI 10.1111/os.12702
   Yang F, 2018, SCI REP-UK, V8, DOI 10.1038/s41598-018-25595-2
   Yin JH, 2021, NANO-MICRO LETT, V13, DOI 10.1007/s40820-020-00547-6
   Yu AL, 2010, NEW ENGL J MED, V363, P1324, DOI 10.1056/NEJMoa0911123
   Yu DP, 2019, MEDICINE, V98, DOI 10.1097/MD.0000000000015582
   Yu QW, 2021, POLYMERS-BASEL, V13, DOI 10.3390/polym13142302
   Zagórska-Dziok M, 2020, PHARMACEUTICS, V12, DOI 10.3390/pharmaceutics12050396
   Zahedipour F, 2021, J ONCOL, V2021, DOI 10.1155/2021/3006853
   Zhang B, 2020, J ORTHOP SURG RES, V15, DOI 10.1186/s13018-020-1576-0
   Zhang J., 2022, FRONT BIOENG BIOTECH, V10, P1938
   Zhang JF, 2023, BIOTECHNOL GENET, DOI 10.1080/02648725.2022.2163805
   Zhang KY, 2018, ADV SCI, V5, DOI 10.1002/advs.201800875
   Zheng YH, 2017, ACS APPL MATER INTER, V9, P3487, DOI 10.1021/acsami.6b15245
   Zhong W, 2022, AM J TRANSL RES, V14, P2580
   Zhou H, 2020, ADV HEALTHC MATER, V9, DOI 10.1002/adhm.201901224
   Zi ZF, 2008, J MAGN MAGN MATER, V320, P2746, DOI 10.1016/j.jmmm.2008.06.009
   Zong C, 2014, J BIOMED NANOTECHNOL, V10, P1091, DOI 10.1166/jbn.2014.1696
NR 131
TC 1
Z9 1
U1 2
U2 5
PU MDPI
PI BASEL
PA ST ALBAN-ANLAGE 66, CH-4052 BASEL, SWITZERLAND
EI 2310-2861
J9 GELS-BASEL
JI Gels
PD APR
PY 2023
VL 9
IS 4
AR 274
DI 10.3390/gels9040274
PG 22
WC Polymer Science
WE Science Citation Index Expanded (SCI-EXPANDED)
SC Polymer Science
GA E7ZQ7
UT WOS:000977684500001
PM 37102886
OA Green Published, gold
DA 2024-01-03
ER

PT J
AU Liao, Y
   Yi, Q
   He, JL
   Huang, DX
   Xiong, JY
   Sun, W
   Sun, WC
AF Liao, Yi
   Yi, Qian
   He, Jinglong
   Huang, Dixi
   Xiong, Jianyi
   Sun, Wei
   Sun, Weichao
TI Extracellular vesicles in tumorigenesis, metastasis, chemotherapy
   resistance and intercellular communication in osteosarcoma
SO BIOENGINEERED
LA English
DT Review
DE Osteosarcoma; extracellular vesicles; metastasis; tumor
   microenvironment; therapeutics; drug resistance
ID MESENCHYMAL STEM-CELLS; REGULATES PROLIFERATION; EXOSOMAL TRANSFER; LUNG
   METASTASIS; CANCER BIOLOGY; LNCRNA CASC15; TUMOR-GROWTH; PROGRESSION;
   PROMOTE; DELIVERY
AB Osteosarcoma, the most common primary malignant tumor of bone, occurs frequently in teenagers and is the third most common type of cancer among children and adolescents. Osteosarcoma originates from malignant mesenchymal stem cells. Fibroblasts, osteoblasts, osteoclasts, and immune cells, among other cell types, are present in the osteosarcoma microenvironment and work in conjunction to regulate osteosarcoma tumorigenesis. Extracellular vesicles (EVs) are spherical bilayer-membrane vesicles released by cells into extracellular spaces and body fluids, including plasma and synovial fluid. EV cargos contain various biomolecules, such as DNA, mRNAs, non-coding RNAs, proteins, lipids, and metabolites. EVs mediate intercellular communication by delivering these bioactive molecules to recipient cells and play a critical role in maintaining cellular homeostasis and promoting pathological progression. A growing body of evidence indicates that EVs play an important role in osteosarcoma tumorigenesis. In this review, we discuss existing knowledge on the important roles of tumor-derived or microenvironment-derived EVs in tumorigenesis, development, metastasis, drug resistance, and communication with the osteosarcoma microenvironment. We propose the potential of EVs in osteosarcoma diagnosis and treatment.
C1 [Liao, Yi] Army Med Univ, Southwest Hosp, Dept Thorac Surg, Chongqing, Peoples R China.
   [Yi, Qian] Southwest Med Univ, Sch Basic Med Sci, Dept Physiol, Luzhou, Sichuan, Peoples R China.
   [Yi, Qian] Putian Univ, Affiliated Hosp, Cent Lab, Putian, Fujian, Peoples R China.
   [He, Jinglong; Xiong, Jianyi; Sun, Wei; Sun, Weichao] Shenzhen Univ, Affiliated Hosp 1, Shenzhen Peoples Hosp 2, Dept Orthopaed, Shenzhen 518035, Guangdong, Peoples R China.
   [Huang, Dixi] Guangzhou Med Univ, Guangzhou, Peoples R China.
C3 Army Medical University; Southwest Medical University; Putian
   University; Shenzhen University; Guangzhou Medical University
RP Sun, W; Sun, WC (corresponding author), Shenzhen Univ, Affiliated Hosp 1, Shenzhen Peoples Hosp 2, Dept Orthopaed, Shenzhen 518035, Guangdong, Peoples R China.
EM 414464705@qq.com; weichaosunshine@163.com
RI yi, qian/HIR-8841-2022
FU General Project of Chongqing Natural Science Foundation
   [cstc2021jcyj-msxmX0642]; National Natural Sciences Foundation of China
   [82003126, 82172831]; Shenzhen Science and Technology Projects
   [JCYJ20190807102601647, JCYJ20210324103604013]
FX This work was supported by funds from the General Project of Chongqing
   Natural Science Foundation (No. cstc2021jcyj-msxmX0642 to Yi Liao), the
   National Natural Sciences Foundation of China (No.82003126 and No.
   82172831 to Weichao Sun and Yi Liao, respectively),and the Shenzhen
   Science and Technology Projects (No. JCYJ20190807102601647 and
   JCYJ20210324103604013 to Weichao Sun and to Qian Yi, respectively).
CR Agarwal P, 2021, BIOCHEM BIOPHYS REP, V28, DOI 10.1016/j.bbrep.2021.101106
   Araki Y, 2021, FRONT ONCOL, V11, DOI 10.3389/fonc.2021.667109
   Baglio SR, 2017, CLIN CANCER RES, V23, P3721, DOI 10.1158/1078-0432.CCR-16-2726
   Baietti MF, 2012, NAT CELL BIOL, V14, P677, DOI 10.1038/ncb2502
   Bao QY, 2018, ANN SURG ONCOL, V25, P2642, DOI 10.1245/s10434-018-6642-z
   Belayneh R, 2021, CURR ONCOL REP, V23, DOI 10.1007/s11912-021-01053-7
   Berhe S, 2018, J PEDIAT SURG CASE R, V28, P13, DOI 10.1016/j.epsc.2017.09.022
   Bozycki L, 2021, INT J MOL SCI, V22, DOI 10.3390/ijms22083993
   Brady JV, 2018, TRANSL ONCOL, V11, P1137, DOI 10.1016/j.tranon.2018.07.004
   Cambier LD, 2021, SCI REP-UK, V11, DOI 10.1038/s41598-020-77398-z
   Chen CL, 2021, CANCER LETT, V500, P1, DOI 10.1016/j.canlet.2020.12.024
   Cheng ZH, 2021, ARCH MED RES, V52, P200, DOI 10.1016/j.arcmed.2020.10.018
   Cuscino N, 2019, CANCERS, V11, DOI 10.3390/cancers11121924
   Endo-Munoz L, 2015, PLOS ONE, V10, DOI 10.1371/journal.pone.0133592
   Feng DP, 2022, OXID MED CELL LONGEV, V2022, DOI 10.1155/2022/8825784
   Fujiwara T, 2017, ONCOTARGET, V8, P33375, DOI 10.18632/oncotarget.16498
   Garimella R, 2014, TRANSL ONCOL, V7, P331, DOI 10.1016/j.tranon.2014.04.011
   Ge XH, 2020, MOL THER-NUCL ACIDS, V21, P900, DOI 10.1016/j.omtn.2020.07.025
   Gilligan KE, 2017, INT J MOL SCI, V18, DOI 10.3390/ijms18061122
   Görgens A, 2019, J EXTRACELL VESICLES, V8, DOI 10.1080/20013078.2019.1587567
   Gong LZ, 2018, BIOCHEM BIOPH RES CO, V500, P170, DOI 10.1016/j.bbrc.2018.04.016
   Han F, 2021, BIOMED RES INT, V2021, DOI 10.1155/2021/7358153
   Han Y, 2019, CANCER LETT, V440, P116, DOI 10.1016/j.canlet.2018.10.011
   Han ZZ, 2021, ANALYST, V146, P6496, DOI 10.1039/d1an01163d
   Han ZZ, 2021, ISCIENCE, V24, DOI 10.1016/j.isci.2021.102906
   Hu X, 2022, FRONT ONCOL, V11, DOI 10.3389/fonc.2021.735254
   Huang TT, 2019, MOL CANCER, V18, DOI 10.1186/s12943-019-0967-5
   Huang X, 2022, J CONTROL RELEASE, V343, P107, DOI 10.1016/j.jconrel.2022.01.026
   Huang Y, 2020, J BONE ONCOL, V21, DOI 10.1016/j.jbo.2020.100280
   Huo SS, 2021, CANCER MANAG RES, V13, P1257, DOI 10.2147/CMAR.S290645
   Jeppesen DK, 2019, CELL, V177, P428, DOI 10.1016/j.cell.2019.02.029
   Jerez S, 2019, GENE, V710, P246, DOI 10.1016/j.gene.2019.06.005
   Jerez S, 2017, J CELL BIOCHEM, V118, P351, DOI 10.1002/jcb.25642
   Katsuda T, 2014, PROTEOMICS, V14, P412, DOI 10.1002/pmic.201300389
   Keremu A., 2022, EUR J HISTOCHEM, V66
   Kok VC, 2020, INT J NANOMED, V15, P8019, DOI 10.2147/IJN.S272378
   Lagerweij T, 2018, JOVE-J VIS EXP, DOI 10.3791/56932
   Li FJ, 2021, ONCOTARGETS THER, V14, P737, DOI 10.2147/OTT.S283459
   Li QM, 2020, CANCER MED-US, V9, P6354, DOI 10.1002/cam4.3303
   Li SL, 2020, J CELL MOL MED, V24, P2202, DOI 10.1111/jcmm.14877
   Li YM, 2021, AM J TRANSL RES, V13, P4211
   Lin LS, 2021, CELL SIGNAL, V82, DOI 10.1016/j.cellsig.2021.109935
   Lin LS, 2020, J BIOCHEM, V168, P265, DOI 10.1093/jb/mvaa044
   Lin SS, 2019, HUM CELL, V32, P64, DOI 10.1007/s13577-018-0224-z
   Lin ZJ, 2021, CANCER LETT, V504, P91, DOI 10.1016/j.canlet.2021.02.007
   Liu WS, 2021, CANCER CELL INT, V21, DOI 10.1186/s12935-021-02257-4
   Liu W, 2021, AGING-US, V13, P19760, DOI 10.18632/aging.203388
   Lu Y, 2022, TRANSL ONCOL, V16, DOI 10.1016/j.tranon.2021.101289
   Luetke A, 2014, CANCER TREAT REV, V40, P523, DOI 10.1016/j.ctrv.2013.11.006
   Luo TT, 2021, FRONT ONCOL, V11, DOI 10.3389/fonc.2021.618662
   Luu AK, 2022, INT J MOL SCI, V23, DOI 10.3390/ijms23063256
   Mannerström B, 2019, EPIGENETICS-US, V14, P352, DOI 10.1080/15592294.2019.1585177
   Mashouri L, 2019, MOL CANCER, V18, DOI 10.1186/s12943-019-0991-5
   Mazumdar A, 2020, CANCERS, V12, DOI 10.3390/cancers12113457
   Mazumdar A, 2020, INT J MOL SCI, V21, DOI 10.3390/ijms21155451
   Meng WR, 2020, DRUG DELIV, V27, P585, DOI 10.1080/10717544.2020.1748758
   Mohan A, 2020, RESP RES, V21, DOI 10.1186/s12931-020-01423-y
   Mu Xiaodong, 2016, Sarcoma, V2016, P3758162, DOI 10.1155/2016/3758162
   Notaro A, 2019, INT J MOL SCI, V20, DOI 10.3390/ijms20205235
   Pan YX, 2021, CELL BIOL INT, V45, P858, DOI 10.1002/cbin.11532
   Qi J, 2021, J CELL MOL MED, V25, P11016, DOI 10.1111/jcmm.17024
   Qi J, 2017, CELL PHYSIOL BIOCHEM, V42, P2242, DOI 10.1159/000479998
   Qin F, 2020, J CELL PHYSIOL, V235, P4734, DOI 10.1002/jcp.29351
   Qin T, 2022, J BONE ONCOL, V34, DOI 10.1016/j.jbo.2022.100429
   Raimondi L, 2020, CARCINOGENESIS, V41, P666, DOI 10.1093/carcin/bgz130
   Schiera G, 2015, BIOMED RES INT-UK, V2015, DOI 10.1155/2015/152926
   Sha LS, 2020, AGING-US, V12, P23598, DOI 10.18632/aging.103546
   Shan S, 2019, EUR REV MED PHARMACO, V23, P507, DOI 10.26355/eurrev_201901_16862
   Shi ZW, 2021, FRONT ONCOL, V11, DOI 10.3389/fonc.2021.658139
   Shimbo K, 2014, BIOCHEM BIOPH RES CO, V445, P381, DOI 10.1016/j.bbrc.2014.02.007
   Sil S, 2020, J NEUROIMMUNE PHARM, V15, P422, DOI 10.1007/s11481-019-09873-y
   Sole A, 2021, CANCER RES, V81, P4994, DOI 10.1158/0008-5472.CAN-20-3837
   Strzelecka-Kiliszek A, 2017, J INORG BIOCHEM, V171, P100, DOI 10.1016/j.jinorgbio.2017.03.006
   Tang ZP, 2021, TECHNOL CANCER RES T, V20, DOI 10.1177/15330338211034262
   Tao SC, 2020, ADV BIOSYST, V4, DOI 10.1002/adbi.202000152
   Torreggiani E, 2016, INT J ONCOL, V49, P189, DOI 10.3892/ijo.2016.3509
   Ucci A, 2021, BONE, V153, DOI 10.1016/j.bone.2021.116130
   Urciuoli E, 2018, J CELL PHYSIOL, V233, P6158, DOI 10.1002/jcp.26464
   Vallabhaneni KC, 2016, PLOS ONE, V11, DOI 10.1371/journal.pone.0166027
   Walker S, 2019, THERANOSTICS, V9, P8001, DOI 10.7150/thno.37097
   Wang BM, 2022, FRONT ONCOL, V12, DOI 10.3389/fonc.2022.881022
   Wang BD, 2022, CELL DEATH DIS, V13, DOI 10.1038/s41419-022-04620-3
   Wang JW, 2019, ONCOL RES, V27, P979, DOI 10.3727/096504018X15336368805108
   Wang J, 2020, J NANOBIOTECHNOL, V18, DOI 10.1186/s12951-020-00710-6
   Wang L, 2021, FRONT ONCOL, V11, DOI 10.3389/fonc.2021.625109
   Wang Y, 2020, FRONT CELL DEV BIOL, V8, DOI 10.3389/fcell.2020.00353
   Wei HX, 2019, INT J NANOMED, V14, P8603, DOI 10.2147/IJN.S218988
   Weinman MA, 2021, CANCER CELL INT, V21, DOI 10.1186/s12935-021-01943-7
   Wolf-Dennen K, 2020, ONCOIMMUNOLOGY, V9, DOI 10.1080/2162402X.2020.1747677
   Wu CY, 2021, BIOENGINEERED, V12, P8378, DOI 10.1080/21655979.2021.1987092
   Xiao X, 2018, J EXP CLIN CANC RES, V37, DOI 10.1186/s13046-018-0880-6
   Xiao Y, 2021, PHARMACOL THERAPEUT, V221, DOI 10.1016/j.pharmthera.2020.107753
   Xu JF, 2017, ONCOTARGET, V8, P75968, DOI 10.18632/oncotarget.18373
   Xu ZF, 2020, TRANSL CANCER RES, V9, P5323, DOI 10.21037/tcr-20-83
   Xue Q, 2021, FRONT CELL DEV BIOL, V9, DOI 10.3389/fcell.2021.750171
   Yang CF, 2020, INT J MOL SCI, V21, DOI 10.3390/ijms21196985
   Yang J, 2021, BIOENGINEERED, V12, P11007, DOI 10.1080/21655979.2021.2005220
   Yati S, 2022, CELLS-BASEL, V11, DOI 10.3390/cells11061042
   Ye ZM, 2020, J INVEST MED, V68, P893, DOI 10.1136/jim-2019-001196
   Yoshida A, 2018, ACTA MED OKAYAMA, V72, P165, DOI 10.18926/AMO/55857
   Zhan HB, 2022, J ONCOL, V2022, DOI 10.1155/2022/9390611
   Zhang GS, 2020, J EXTRACELL VESICLES, V10, DOI 10.1002/jev2.12030
   Zhang HL, 2021, CANCER CELL INT, V21, DOI 10.1186/s12935-021-01893-0
   Zhang HL, 2020, ONCOTARGETS THER, V13, P12055, DOI 10.2147/OTT.S282053
   Zhang HL, 2020, CANCER LETT, V490, P54, DOI 10.1016/j.canlet.2020.07.008
   Zhang KL, 2020, THERANOSTICS, V10, P411, DOI 10.7150/thno.33482
   Zhang L, 2021, BIOENGINEERED, V12, P9520, DOI 10.1080/21655979.2021.1996509
   Zhang L, 2022, FRONT ONCOL, V12, DOI 10.3389/fonc.2022.884559
   Zhang Y, 2021, THERANOSTICS, V11, P1473, DOI 10.7150/thno.51245
   Zhao AQ, 2021, AM J TRANSL RES, V13, P10094
   Zhao W, 2019, AGING-US, V11, P9581, DOI 10.18632/aging.102406
   Zhong L, 2021, SIGNAL TRANSDUCT TAR, V6, DOI 10.1038/s41392-020-00414-1
   Zhou JH, 2021, AM J TRANSL RES, V13, P10178
   Zhu SL, 2021, INT J NANOMED, V16, P7071, DOI 10.2147/IJN.S325448
NR 114
TC 2
Z9 2
U1 14
U2 14
PU TAYLOR & FRANCIS INC
PI PHILADELPHIA
PA 530 WALNUT STREET, STE 850, PHILADELPHIA, PA 19106 USA
SN 2165-5979
EI 2165-5987
J9 BIOENGINEERED
JI Bioengineered
PD DEC 31
PY 2023
VL 14
IS 1
BP 113
EP 128
DI 10.1080/21655979.2022.2161711
PG 16
WC Biotechnology & Applied Microbiology
WE Science Citation Index Expanded (SCI-EXPANDED)
SC Biotechnology & Applied Microbiology
GA K4CM6
UT WOS:001015933400001
PM 37377390
OA Green Published, gold
DA 2024-01-03
ER

PT J
AU Liu, XR
   Liu, YH
   Qiang, L
   Ren, Y
   Lin, YX
   Li, H
   Chen, QH
   Gao, SX
   Yang, X
   Zhang, CR
   Fan, MJ
   Zheng, PF
   Li, S
   Wang, JW
AF Liu, Xingran
   Liu, Yihao
   Qiang, Lei
   Ren, Ya
   Lin, Yixuan
   Li, Han
   Chen, Qiuhan
   Gao, Shuxin
   Yang, Xue
   Zhang, Changru
   Fan, Minjie
   Zheng, Pengfei
   Li, Shuai
   Wang, Jinwu
TI Multifunctional 3D-printed bioceramic scaffolds: Recent strategies for
   osteosarcoma treatment
SO JOURNAL OF TISSUE ENGINEERING
LA English
DT Review
DE Osteosarcoma treatment; anti-tumor; osteogenesis; functional agents;
   multifunctional 3D-printed bioceramic scaffolds
ID UP-CONVERSION NANOPARTICLES; PHOTOTHERMAL CANCER-THERAPY; CARBON-BASED
   NANOMATERIALS; REDUCED GRAPHENE OXIDE; IN-VIVO; BIOACTIVE GLASS;
   NITRIC-OXIDE; PHOTODYNAMIC THERAPY; DRUG-DELIVERY; BONE CANCER
AB Osteosarcoma is the most prevalent bone malignant tumor in children and teenagers. The bone defect, recurrence, and metastasis after surgery severely affect the life quality of patients. Clinically, bone grafts are implanted. Primary bioceramic scaffolds show a monomodal osteogenesis function. With the advances in three-dimensional printing technology and materials science, while maintaining the osteogenesis ability, scaffolds become more patient-specific and obtain additional anti-tumor ability with functional agents being loaded. Anti-tumor therapies include photothermal, magnetothermal, old and novel chemo-, gas, and photodynamic therapy. These strategies kill tumors through novel mechanisms to treat refractory osteosarcoma due to drug resistance, and some have shown the potential to reverse drug resistance and inhibit metastasis. Therefore, multifunctional three-dimensional printed bioceramic scaffolds hold excellent promise for osteosarcoma treatments. To better understand, we review the background of osteosarcoma, primary 3D-printed bioceramic scaffolds, and different therapies and have a prospect for the future.
C1 [Liu, Xingran; Liu, Yihao; Lin, Yixuan; Zhang, Changru; Wang, Jinwu] Shanghai Jiao Tong Univ, Shanghai Peoples Hosp 9, Sch Med, Dept Orthoped Surg,Shanghai Key Lab Orthoped Impla, Shanghai, Peoples R China.
   [Liu, Xingran; Liu, Yihao; Li, Han; Chen, Qiuhan; Gao, Shuxin; Zhang, Changru; Wang, Jinwu] Shanghai Jiao Tong Univ, Sch Med, Shanghai, Peoples R China.
   [Qiang, Lei; Ren, Ya; Yang, Xue; Wang, Jinwu] Southwest Jiaotong Univ, Chengdu, Peoples R China.
   [Fan, Minjie; Zheng, Pengfei] Nanjing Med Univ, Childrens Hosp, Dept Orthopaed Surg, Nanjing, Peoples R China.
   [Li, Shuai] Zhejiang Univ, Affiliated Hosp 1, Sch Med, Dept Orthoped, Hangzhou, Peoples R China.
   [Wang, Jinwu] Shanghai Jiao Tong Univ, Shanghai, Peoples R China.
   [Wang, Jinwu] Weifang Med Univ, Sch Rehabil Med, Weifang, Shandong, Peoples R China.
   [Wang, Jinwu] Shanghai Jiao Tong Univ, Shanghai Peoples Hosp 9, Sch Med, Dept Orthoped Surg,Shanghai Key Lab Orthoped Impla, 639 Zhizaoju Rd, Shanghai 200011, Peoples R China.
   [Li, Shuai] Zhejiang Univ, Affiliated Hosp 1, Sch Med, Dept Orthoped, 79 Qingchun Rd, Hangzhou 310003, Zhejiang, Peoples R China.
   [Zheng, Pengfei] Nanjing Med Univ, Childrens Hosp, Dept Orthopaed Surg, 72 Guangzhou Rd, Nanjing 210008, Jiangsu, Peoples R China.
C3 Shanghai Jiao Tong University; Shanghai Jiao Tong University; Southwest
   Jiaotong University; Nanjing Medical University; Zhejiang University;
   Shanghai Jiao Tong University; Weifang Medical University; Shanghai Jiao
   Tong University; Zhejiang University; Nanjing Medical University
RP Wang, JW (corresponding author), Shanghai Jiao Tong Univ, Shanghai Peoples Hosp 9, Sch Med, Dept Orthoped Surg,Shanghai Key Lab Orthoped Impla, 639 Zhizaoju Rd, Shanghai 200011, Peoples R China.; Li, S (corresponding author), Zhejiang Univ, Affiliated Hosp 1, Sch Med, Dept Orthoped, 79 Qingchun Rd, Hangzhou 310003, Zhejiang, Peoples R China.; Zheng, PF (corresponding author), Nanjing Med Univ, Childrens Hosp, Dept Orthopaed Surg, 72 Guangzhou Rd, Nanjing 210008, Jiangsu, Peoples R China.
EM zhengpengfei@njmu.edu.cn; allenle1991@sina.com; wangjw-team@shsmu.edu.cn
RI li, yurong/JMQ-8540-2023; Wang, Han/JJF-2614-2023; Liu,
   Yihao/GXA-3344-2022; Zhang, Han/JMR-0670-2023; Zhang,
   Yanyan/JFA-9161-2023; Yang, Mei/JNS-2225-2023
OI Liu, Yihao/0000-0002-1818-160X; 
CR Abarrategi A, 2016, STEM CELLS INT, V2016, DOI 10.1155/2016/3631764
   Albanese A, 2012, ANNU REV BIOMED ENG, V14, P1, DOI [10.1146/annurev-bioeng-071811-150124, 10.1146/annurev.bioeng-071811-150124]
   Alenezi A, 2018, INT J ORAL MAX IMPL, V33, pE1, DOI 10.11607/jomi.6333
   Argueta-Figueroa L, 2017, MAT SCI ENG C-MATER, V76, P1305, DOI 10.1016/j.msec.2017.02.120
   Babilotte J, 2021, MAT SCI ENG C-MATER, V118, DOI 10.1016/j.msec.2020.111334
   Beird HC, 2022, NAT REV DIS PRIMERS, V8, DOI 10.1038/s41572-022-00409-y
   Bertoni F, 1998, EUR J RADIOL, V27, pS74, DOI 10.1016/S0720-048X(98)00046-1
   Bigham A, 2020, BIO-DES MANUF, V3, P281, DOI 10.1007/s42242-020-00094-4
   Bigham A, 2019, CERAM INT, V45, P19481, DOI 10.1016/j.ceramint.2019.06.205
   Blanco-Andujar C, 2016, NANOMEDICINE-UK, V11, P1889, DOI 10.2217/nnm-2016-5001
   Bogdan C, 2001, NAT IMMUNOL, V2, P907, DOI 10.1038/ni1001-907
   Bohner M, 2012, J EUR CERAM SOC, V32, P2663, DOI 10.1016/j.jeurceramsoc.2012.02.028
   Bose S, 2012, ACTA BIOMATER, V8, P1401, DOI 10.1016/j.actbio.2011.11.017
   Broekgaarden M, 2015, CANCER METAST REV, V34, P643, DOI 10.1007/s10555-015-9588-7
   Brown HK, 2018, CALCIFIED TISSUE INT, V102, P174, DOI 10.1007/s00223-017-0372-2
   Brown JM, 2004, NAT REV CANCER, V4, P437, DOI 10.1038/nrc1367
   Butscher A, 2011, ACTA BIOMATER, V7, P907, DOI 10.1016/j.actbio.2010.09.039
   Cha CY, 2013, ACS NANO, V7, P2891, DOI 10.1021/nn401196a
   Chachlaki K, 2017, NAT REV ENDOCRINOL, V13, P521, DOI 10.1038/nrendo.2017.69
   Chaves-Ferreira Miguel, 2015, Angew Chem Int Ed Engl, V54, P1172, DOI 10.1002/anie.201409344
   Chen BQ, 2020, CHEM ENG J, V390, DOI 10.1016/j.cej.2020.124312
   Chen CJ, 2012, CHEM ENG J, V180, P337, DOI 10.1016/j.cej.2011.11.035
   Chen HM, 2014, ADV MATER, V26, P6761, DOI 10.1002/adma.201402964
   Chen P, 2017, J CELL BIOCHEM, V118, P74, DOI 10.1002/jcb.25612
   Chen Q, 2017, P NATL ACAD SCI USA, V114, P5343, DOI 10.1073/pnas.1701976114
   Chen Q, 2016, NAT COMMUN, V7, DOI 10.1038/ncomms13193
   Chen QJ, 2020, ADV SCI, V7, DOI 10.1002/advs.202000411
   Cheng W, 2019, ACS NANO, V13, P8537, DOI 10.1021/acsnano.9b04436
   Chong Y, 2014, BIOMATERIALS, V35, P5041, DOI 10.1016/j.biomaterials.2014.03.021
   Chou SS, 2013, ANGEW CHEM INT EDIT, V52, P4160, DOI 10.1002/anie.201209229
   Chu X, 2023, SMALL, V19, DOI 10.1002/smll.202205414
   Chu YY, 2018, APPL MATER TODAY, V10, P93, DOI 10.1016/j.apmt.2017.12.009
   Chung MF, 2015, ANGEW CHEM INT EDIT, V54, P9890, DOI 10.1002/anie.201504444
   Cui JL, 2016, RSC ADV, V6, P6747, DOI 10.1039/c5ra24821c
   Dang WT, 2021, CHEM ENG J, V422, DOI 10.1016/j.cej.2021.129919
   Dang WT, 2021, ACS APPL MATER INTER, V13, P18488, DOI 10.1021/acsami.1c00553
   Dang WT, 2020, BIOFABRICATION, V12, DOI 10.1088/1758-5090/ab5ae3
   Dang WT, 2019, APPL MATER TODAY, V16, P42, DOI 10.1016/j.apmt.2019.04.015
   Dang WT, 2018, BIOMATERIALS, V160, P92, DOI 10.1016/j.biomaterials.2017.11.020
   Deng XY, 2020, J PHOTOCH PHOTOBIO B, V208, DOI 10.1016/j.jphotobiol.2020.111913
   DOLLWET HHA, 1988, BIOL TRACE ELEM RES, V18, P39, DOI 10.1007/BF02917487
   Dong SJ, 2020, ADV FUNCT MATER, V30, DOI 10.1002/adfm.201907071
   Dougherty TJ, 1998, JNCI-J NATL CANCER I, V90, P889, DOI 10.1093/jnci/90.12.889
   Eaton BR., 2021, PEDIATR BLOOD CANCER, V68
   Eliaz N, 2017, MATERIALS, V10, DOI 10.3390/ma10040334
   Endo-Munoz L, 2012, BBA-REV CANCER, V1826, P434, DOI 10.1016/j.bbcan.2012.07.003
   Farzin A, 2019, MAT SCI ENG C-MATER, V105, DOI 10.1016/j.msec.2019.110032
   Fei RX, 2014, NANO LETT, V14, P2884, DOI 10.1021/nl500935z
   Feng B, 2018, ADV MATER, V30, DOI 10.1002/adma.201803001
   Feng CW, 2020, J ADV CERAM, V9, P360, DOI 10.1007/s40145-020-0375-8
   Foster JC, 2014, MACROMOLECULES, V47, P5089, DOI 10.1021/ma501044b
   Gao MM, 2019, ENERG ENVIRON SCI, V12, P841, DOI [10.1039/c8ee01146j, 10.1039/C8EE01146J]
   Gao P, 2021, J NANOBIOTECHNOL, V19, DOI 10.1186/s12951-021-00825-4
   Gatenby RA, 2004, NAT REV CANCER, V4, P891, DOI 10.1038/nrc1478
   Geng H, 2019, CHEM MATER, V31, P6424, DOI 10.1021/acs.chemmater.9b01545
   Girardi E, 2020, NAT CHEM BIOL, V16, P469, DOI 10.1038/s41589-020-0483-3
   GLASS AG, 1970, J NATL CANCER I, V44, P187
   Gondim ALMF., 2020, RES SOC DEV, V9
   Goubran HA, 2014, CANCER GROWTH METAST, V7, P9, DOI 10.4137/CGM.S11285
   Guardia P, 2012, ACS NANO, V6, P3080, DOI 10.1021/nn2048137
   Guo RR, 2017, ADV FUNCT MATER, V27, DOI 10.1002/adfm.201606398
   Guo T, 2018, SMALL, V14, DOI 10.1002/smll.201702815
   Hagedorn YC, 2010, PHYSCS PROC, V5, P587, DOI 10.1016/j.phpro.2010.08.086
   Han XX, 2018, THERANOSTICS, V8, P4491, DOI 10.7150/thno.26291
   Han XG, 2019, ADV FUNCT MATER, V29, DOI 10.1002/adfm.201902246
   Hattinger CM, 2021, CANCERS, V13, DOI 10.3390/cancers13122878
   He C, 2021, NANO TODAY, V41, DOI 10.1016/j.nantod.2021.101297
   He MM, 2022, COMPOS PART B-ENG, V246, DOI 10.1016/j.compositesb.2022.110266
   Heck RK, 2006, CA-CANCER J CLIN, V56, P366, DOI 10.3322/canjclin.56.6.366
   Hench LL, 2006, J MATER SCI-MATER M, V17, P967, DOI 10.1007/s10856-006-0432-z
   HENCH LL, 1991, J AM CERAM SOC, V74, P1487, DOI 10.1111/j.1151-2916.1991.tb07132.x
   Hench LL., 2015, Biomed. Glasses, V1, P1, DOI [DOI 10.1515/BGLASS-2015-0001, 10.1515/bglass-2015-0001]
   Hilger I, 2012, NANOMEDICINE-UK, V7, P1443, DOI 10.2217/NNM.12.112
   Hong GS, 2014, NAT PHOTONICS, V8, P723, DOI [10.1038/nphoton.2014.166, 10.1038/NPHOTON.2014.166]
   Hoppe A, 2011, BIOMATERIALS, V32, P2757, DOI 10.1016/j.biomaterials.2011.01.004
   Hu J, 2020, ADV FUNCT MATER, V30, DOI 10.1002/adfm.201910084
   Hu XK, 2020, THERANOSTICS, V10, P7710, DOI 10.7150/thno.45858
   Hu YP, 2020, J INORG MATER, V35, P1268, DOI 10.15541/jim20190621
   Huang KL, 2020, ACS APPL NANO MATER, V3, P9581, DOI 10.1021/acsanm.0c02481
   Huang P, 2015, J BIOMED NANOTECHNOL, V11, P117, DOI 10.1166/jbn.2015.2055
   Huang Y, 2009, BIOMATERIALS, V30, P5041, DOI 10.1016/j.biomaterials.2009.05.077
   Huang ZB, 2017, SCI REP-UK, V7, DOI 10.1038/s41598-017-15879-4
   Ikeda A, 2010, ACS MED CHEM LETT, V1, P115, DOI 10.1021/ml100021x
   Isakoff MS, 2015, J CLIN ONCOL, V33, P3029, DOI 10.1200/JCO.2014.59.4895
   Jafari F, 2020, ANN DIAGN PATHOL, V49, DOI 10.1016/j.anndiagpath.2020.151654
   Jaque D, 2014, NANOSCALE, V6, P9494, DOI 10.1039/c4nr00708e
   Jia XB, 2018, ADV MATER, V30, DOI 10.1002/adma.201704490
   Jiang BP, 2015, J MATER CHEM B, V3, P3767, DOI 10.1039/c4tb01738b
   Jing ZH, 2021, BIOACT MATER, V6, P4542, DOI 10.1016/j.bioactmat.2021.05.007
   Kager L, 2003, J CLIN ONCOL, V21, P2011, DOI 10.1200/JCO.2003.08.132
   Kamkaew A, 2013, CHEM SOC REV, V42, P77, DOI 10.1039/c2cs35216h
   Kang K, 2017, J NANOSCI NANOTECHNO, V17, P7689, DOI 10.1166/jnn.2017.14805
   Kansara M, 2014, NAT REV CANCER, V14, P722, DOI 10.1038/nrc3838
   Kargozar S, 2020, ACTA BIOMATER, V115, P1, DOI 10.1016/j.actbio.2020.08.014
   Kato K, 2013, ACTA BIOMATER, V9, P5802, DOI 10.1016/j.actbio.2012.11.018
   Kesse X, 2020, ACS APPL MATER INTER, V12, P47820, DOI 10.1021/acsami.0c12769
   Keyvani-Ghamsari S, 2020, PHYTOTHER RES, V34, P2534, DOI 10.1002/ptr.6703
   Kim J, 2015, J BIOMED NANOTECHNOL, V11, P2024, DOI 10.1166/jbn.2015.2137
   Kim J, 2017, J AM CHEM SOC, V139, P10992, DOI 10.1021/jacs.7b05559
   Kimáková P, 2017, BIOMED PHARMACOTHER, V85, P749, DOI 10.1016/j.biopha.2016.11.093
   Klein MJ, 2006, AM J CLIN PATHOL, V125, P555, DOI 10.1309/UC6KQHLD9LV2KENN
   KOKUBO T, 1991, BIOMATERIALS, V12, P155, DOI 10.1016/0142-9612(91)90194-F
   Kokubo T, 2006, BIOMATERIALS, V27, P2907, DOI 10.1016/j.biomaterials.2006.01.017
   Kostarelos K, 2008, NAT BIOTECHNOL, V26, P774, DOI 10.1038/nbt0708-774
   Kumar CSSR, 2011, ADV DRUG DELIVER REV, V63, P789, DOI 10.1016/j.addr.2011.03.008
   Kumar N, 2013, J MATER CHEM A, V1, P5806, DOI 10.1039/c3ta01345f
   Kwiatkowski S, 2018, BIOMED PHARMACOTHER, V106, P1098, DOI 10.1016/j.biopha.2018.07.049
   Leach JK, 2006, BIOMATERIALS, V27, P3249, DOI 10.1016/j.biomaterials.2006.01.033
   Lee C, 2019, J CONTROL RELEASE, V294, P77, DOI 10.1016/j.jconrel.2018.12.011
   Lee JH, 2011, NAT NANOTECHNOL, V6, P418, DOI [10.1038/NNANO.2011.95, 10.1038/nnano.2011.95]
   Lee JW, 2015, CURR PHARM DESIGN, V21, P1606, DOI 10.2174/1381612821666150115125324
   Lee WC, 2011, ACS NANO, V5, P7334, DOI 10.1021/nn202190c
   Lei WY, 2017, CHEM SOC REV, V46, P3492, DOI 10.1039/c7cs00021a
   Li B, 2018, THERANOSTICS, V8, P4086, DOI 10.7150/thno.25433
   Li DF, 2022, CHEM ENG J, V445, DOI 10.1016/j.cej.2022.136836
   Li DJ, 2018, J BIOMED NANOTECHNOL, V14, P2003, DOI 10.1166/jbn.2018.2646
   Li K, 2018, J MATER CHEM B, V6, P5756, DOI 10.1039/c8tb01414k
   Li ML, 2018, J AM CHEM SOC, V140, P14851, DOI 10.1021/jacs.8b08658
   Li MY, 2022, CHEM ENG J, V440, DOI 10.1016/j.cej.2022.135966
   Li Q, 2017, BIOSENS BIOELECTRON, V89, P477, DOI 10.1016/j.bios.2016.03.072
   Li RY, 2017, ACS NANO, V11, P3752, DOI 10.1021/acsnano.6b08415
   Li SH, 2019, ACS NANO, V13, P2103, DOI 10.1021/acsnano.8b08700
   Li X., 2014, INT J POLYM SCI, V2014, DOI [10.1155/2014/829145, DOI 10.1155/2014/829145]
   Li YS, 2020, DRUG DELIV, V27, P1044, DOI 10.1080/10717544.2020.1785049
   Liao JF, 2021, BIOACT MATER, V6, P2221, DOI 10.1016/j.bioactmat.2021.01.006
   Lin H, 2017, J AM CHEM SOC, V139, P16235, DOI 10.1021/jacs.7b07818
   Lin YN, 2014, J BIOMED MATER RES A, V102, P4491, DOI 10.1002/jbm.a.35120
   Lin YH, 2017, TRENDS MOL MED, V23, P737, DOI 10.1016/j.molmed.2017.06.004
   Liu CY, 2018, BIOMATERIALS, V179, P83, DOI 10.1016/j.biomaterials.2018.06.037
   Liu QH, 2008, BIOMATERIALS, V29, P4792, DOI 10.1016/j.biomaterials.2008.08.039
   Liu WL, 2018, ADV MATER, V30, DOI 10.1002/adma.201802006
   Liu XS, 2013, ACS NANO, V7, P9384, DOI 10.1021/nn404117j
   Liu YL, 2013, ADV MATER, V25, P1353, DOI 10.1002/adma.201204683
   Liu YQ, 2018, ACTA BIOMATER, V73, P531, DOI 10.1016/j.actbio.2018.04.014
   Liu YJ, 2019, CHEM SOC REV, V48, P2053, DOI 10.1039/c8cs00618k
   Lu HT, 2022, CARBOHYD POLYM, V281, DOI 10.1016/j.carbpol.2021.119035
   Lu Y, 2018, BIOCONJUGATE CHEM, V29, P2982, DOI 10.1021/acs.bioconjchem.8b00400
   Lu YC, 2018, ADV FUNCT MATER, V28, DOI 10.1002/adfm.201800002
   Lv F, 2017, ACTA BIOMATER, V60, P128, DOI 10.1016/j.actbio.2017.07.020
   Ma HN, 2018, AQUACULTURE, V486, P31, DOI 10.1016/j.aquaculture.2017.11.055
   Ma HS, 2020, FRONT CHEM, V8, DOI 10.3389/fchem.2020.610232
   Ma HS, 2018, ACTA BIOMATER, V79, P37, DOI 10.1016/j.actbio.2018.08.026
   Ma HS, 2018, NPG ASIA MATER, V10, P31, DOI 10.1038/s41427-018-0015-8
   Ma HS, 2016, BIOMATERIALS, V111, P138, DOI 10.1016/j.biomaterials.2016.10.005
   Ma HS, 2016, ADV FUNCT MATER, V26, P1197, DOI 10.1002/adfm.201504142
   Ma L, 2020, MATER TODAY, V36, P48, DOI 10.1016/j.mattod.2019.12.005
   Manzeli S, 2017, NAT REV MATER, V2, DOI 10.1038/natrevmats.2017.33
   Mao D, 2020, SCI ADV, V6, DOI 10.1126/sciadv.abb2712
   Martinelli V, 2018, ACS APPL BIO MATER, V1, P1530, DOI 10.1021/acsabm.8b00440
   Meltzer PS, 2021, NEW ENGL J MED, V385, P2066, DOI 10.1056/NEJMra2103423
   Meng ZY, 2021, ACS OMEGA, V6, P22213, DOI 10.1021/acsomega.1c02903
   Mi X, 2022, BIOMED MATER, V17, DOI 10.1088/1748-605X/ac5ffe
   Miao H, 2021, ADV FUNCT MATER, V31, DOI 10.1002/adfm.202007188
   Mirabello L, 2009, INT J CANCER, V125, P229, DOI 10.1002/ijc.24320
   Mirabello L, 2009, CANCER-AM CANCER SOC, V115, P1531, DOI 10.1002/cncr.24121
   Muller PY, 2012, NAT REV DRUG DISCOV, V11, P751, DOI 10.1038/nrd3801
   Nikazar S, 2020, CHEMISTRYSELECT, V5, P12590, DOI 10.1002/slct.202002978
   Nishikawa M, 2002, INT J CANCER, V99, P474, DOI 10.1002/ijc.10387
   Oberbek P, 2018, BEILSTEIN J NANOTECH, V9, P3079, DOI 10.3762/bjnano.9.286
   Pan SS, 2020, ADV SCI, V7, DOI 10.1002/advs.201901511
   Pan Y, 2022, MATER TODAY CHEM, V24, DOI 10.1016/j.mtchem.2022.100829
   Park EJ, 2015, ARCH TOXICOL, V89, P1557, DOI 10.1007/s00204-014-1303-x
   Park J, 2015, ADV FUNCT MATER, V25, P2590, DOI 10.1002/adfm.201500365
   Patel KD, 2019, MATER HORIZ, V6, P434, DOI 10.1039/c8mh00966j
   Pham DT, 1998, INT J MACH TOOL MANU, V38, P1257, DOI 10.1016/S0890-6955(97)00137-5
   Piperdi Sajida, 2012, Sarcoma, V2012, P164803, DOI 10.1155/2012/164803
   Plaetzer K, 2009, LASER MED SCI, V24, P259, DOI 10.1007/s10103-008-0539-1
   Qiu M, 2018, CHEM SOC REV, V47, P5588, DOI 10.1039/c8cs00342d
   Rainer A, 2008, ACTA BIOMATER, V4, P362, DOI 10.1016/j.actbio.2007.08.007
   Rankin EB, 2016, SCIENCE, V352, P175, DOI 10.1126/science.aaf4405
   Reynolds TY, 1996, CANCER RES, V56, P5754
   Ridnour LA, 2006, ANTIOXID REDOX SIGN, V8, P1329, DOI 10.1089/ars.2006.8.1329
   Rizwan M, 2017, J BIOMED MATER RES A, V105, P3197, DOI 10.1002/jbm.a.36156
   Roberts DD, 2007, CLIN CANCER RES, V13, P795, DOI 10.1158/1078-0432.CCR-06-1758
   Robinson JT, 2011, J AM CHEM SOC, V133, P6825, DOI 10.1021/ja2010175
   Rodrigues J., 2022, IN VITRO MODELS, V1, P5, DOI [10.1007/s44164-022-00008-x, DOI 10.1007/S44164-022-00008-X]
   Sahin YM, 2020, J AUST CERAM SOC, V56, P477, DOI 10.1007/s41779-019-00355-1
   Sarkar N, 2020, ACS APPL MATER INTER, V12, P13644, DOI 10.1021/acsami.9b22474
   Sarkar N, 2019, ACS APPL MATER INTER, V11, P17184, DOI 10.1021/acsami.9b01218
   Sasidharan A, 2012, SMALL, V8, P1251, DOI 10.1002/smll.201102393
   Serra M, 2021, CELLS-BASEL, V10, DOI 10.3390/cells10092461
   Shang DP, 2017, INT J ONCOL, V50, P1848, DOI 10.3892/ijo.2017.3950
   Shao HF, 2023, MATER DESIGN, V225, DOI 10.1016/j.matdes.2022.111464
   Sharma SK, 2011, NANOMEDICINE-UK, V6, P1813, DOI [10.2217/NNM.11.144, 10.2217/nnm.11.144]
   Sheng ZH, 2014, ACS NANO, V8, P12310, DOI 10.1021/nn5062386
   Shi MC, 2016, ACTA BIOMATER, V30, P334, DOI 10.1016/j.actbio.2015.11.033
   Shi XZ, 2013, BIOMATERIALS, V34, P4786, DOI 10.1016/j.biomaterials.2013.03.023
   Shinada NK, 2019, J MED CHEM, V62, P9341, DOI 10.1021/acs.jmedchem.8b01453
   Shuai CJ, 2019, CHEM ENG J, V374, P304, DOI 10.1016/j.cej.2019.03.273
   Singh RK, 2020, ACS APPL BIO MATER, V3, P2218, DOI 10.1021/acsabm.0c00050
   Smieszek A, 2018, J CLIN MED, V7, DOI 10.3390/jcm7120482
   Soenen SJ, 2011, NANO TODAY, V6, P446, DOI 10.1016/j.nantod.2011.08.001
   Son JS, 2011, J CONTROL RELEASE, V153, P133, DOI 10.1016/j.jconrel.2011.03.010
   Song CQ, 2022, CHEM CATALYSIS, V2, P52, DOI 10.1016/j.checat.2021.10.005
   Song HH, 2023, CARBON, V204, P196, DOI 10.1016/j.carbon.2022.12.053
   Song Q, 2016, SMALL, V12, P24, DOI 10.1002/smll.201501661
   Sooriyaarachchi M, 2016, METALLOMICS, V8, P1170, DOI 10.1039/c6mt00183a
   Sun HL, 2006, BIOMATERIALS, V27, P5651, DOI 10.1016/j.biomaterials.2006.07.027
   Sun J, 2021, DALTON T, V50, P17499, DOI 10.1039/d1dt02853g
   SZATROWSKI TP, 1991, CANCER RES, V51, P794
   Takenaka S, 2021, CANCERS, V13, DOI 10.3390/cancers13133320
   Tan W, 2021, MAT SCI ENG C-MATER, V120, DOI 10.1016/j.msec.2020.111592
   Tang ZM, 2019, ANGEW CHEM INT EDIT, V58, P946, DOI 10.1002/anie.201805664
   Tao W, 2017, ADV MATER, V29, DOI 10.1002/adma.201603276
   Tian LJ, 2020, RSC ADV, V10, P4805, DOI 10.1039/c9ra10275b
   Tian T, 2016, RSC ADV, V6, P45840, DOI 10.1039/c6ra08145b
   Ulasevich S, 2020, ADV MATER INTERFACES, V7, DOI 10.1002/admi.202000980
   Vaupel P, 2007, CANCER METAST REV, V26, P225, DOI 10.1007/s10555-007-9055-1
   Wahajuddin, 2012, INT J NANOMED, V7, P3445, DOI 10.2147/IJN.S30320
   Wang CL, 2014, CHEM SOC REV, V43, P7188, DOI 10.1039/c4cs00145a
   Wang C, 2014, ADV MATER, V26, P8154, DOI 10.1002/adma.201402996
   Wang C, 2020, BIOFABRICATION, V12, DOI 10.1088/1758-5090/ab6d35
   Wang C, 2020, BIOACT MATER, V5, P82, DOI 10.1016/j.bioactmat.2020.01.004
   Wang J., 2017, ADV MATER, V29, P20161111
   Wang L., 2021, ADV MAT WEINHEIM, V33
   Wang XW, 2020, NANO TODAY, V35, DOI 10.1016/j.nantod.2020.100946
   Wang XC, 2017, NPG ASIA MATER, V9, DOI 10.1038/am.2017.47
   Wang XQ, 2015, RSC ADV, V5, P102727, DOI 10.1039/c5ra19272b
   Wang XT, 2021, TOXICOL APPL PHARM, V418, DOI 10.1016/j.taap.2021.115484
   Wang XY, 2018, ADV SCI, V5, DOI 10.1002/advs.201800776
   Wang YA, 2022, ACS APPL MATER INTER, V14, P10092, DOI 10.1021/acsami.1c23121
   Wang YH, 2013, BIOMATERIALS, V34, P7715, DOI 10.1016/j.biomaterials.2013.06.045
   Wang Y, 2018, ANGEW CHEM INT EDIT, V57, P3963, DOI 10.1002/anie.201712949
   Wang YY, 2019, COORDIN CHEM REV, V395, P46, DOI 10.1016/j.ccr.2019.05.016
   Wang Z, 2017, MOL MED REP, V15, P1747, DOI 10.3892/mmr.2017.6159
   Wang ZM, 2017, NPG ASIA MATER, V9, DOI 10.1038/am.2017.171
   Weekes DM, 2017, METALLOMICS, V9, P902, DOI 10.1039/c7mt00133a
   Whiteside TL, 2008, ONCOGENE, V27, P5904, DOI 10.1038/onc.2008.271
   Wilhelm S, 2016, NAT REV MATER, V1, DOI 10.1038/natrevmats.2016.14
   Woodard JR, 2007, BIOMATERIALS, V28, P45, DOI 10.1016/j.biomaterials.2006.08.021
   Wu C, 2007, J BIOMED MATER RES B, V83B, P153, DOI 10.1002/jbm.b.30779
   Wu CT, 2012, BIOMATERIALS, V33, P2076, DOI 10.1016/j.biomaterials.2011.11.042
   Wu CT, 2004, MATER LETT, V58, P2415, DOI 10.1016/j.matlet.2004.02.039
   Xiang HJ, 2020, ADV FUNCT MATER, V30, DOI 10.1002/adfm.201909938
   Xu CF, 2021, FRONT ONCOL, V11, DOI 10.3389/fonc.2021.672490
   Xu DX, 2020, ADV FUNCT MATER, V30, DOI 10.1002/adfm.202000712
   Xu SJ, 2020, NAT COMMUN, V11, DOI 10.1038/s41467-020-17300-7
   Xu WM, 2002, CELL RES, V12, P311, DOI 10.1038/sj.cr.7290133
   Xu WJ, 2018, ACS APPL MATER INTER, V10, P23529, DOI 10.1021/acsami.8b04557
   Yang BW, 2018, ADV MATER, V30, DOI 10.1002/adma.201705611
   Yang J, 2019, NANOSCALE RES LETT, V14, DOI 10.1186/s11671-019-2880-7
   Yang K, 2013, BIOMATERIALS, V34, P2787, DOI 10.1016/j.biomaterials.2013.01.001
   Yang L, 2021, NANO TODAY, V37, DOI 10.1016/j.nantod.2020.101075
   Yang QH, 2020, SMALL, V16, DOI 10.1002/smll.201906814
   Yang T, 2018, APPL MATER TODAY, V11, P136, DOI 10.1016/j.apmt.2018.01.008
   Yang ZM, 2018, COLLOID SURFACE B, V172, P387, DOI 10.1016/j.colsurfb.2018.08.048
   Yao MY, 2021, BIOMATER SCI-UK, V9, P3319, DOI 10.1039/d0bm01785j
   Yao ZH, 2018, CELL DEATH DIS, V9, DOI 10.1038/s41419-018-0647-1
   Yin JH, 2021, NANO-MICRO LETT, V13, DOI 10.1007/s40820-020-00547-6
   Zakeri N, 2022, J SCI-ADV MATER DEV, V7, DOI 10.1016/j.jsamd.2021.06.006
   Zhang GN, 2022, CHEM ENG J, V428, DOI 10.1016/j.cej.2021.131155
   Zhang JY, 2014, J AM CHEM SOC, V136, P2630, DOI 10.1021/ja412254k
   Zhang KL, 2017, J MATER CHEM C, V5, P11992, DOI 10.1039/c7tc04300g
   Zhang R, 2019, ANAL CHEM, V91, P7078, DOI 10.1021/acs.analchem.8b05966
   Zhang SH, 2016, ADV MATER, V28, P8927, DOI 10.1002/adma.201602193
   Zhang X, 2015, ADV FUNCT MATER, V25, P3049, DOI 10.1002/adfm.201404402
   Zhang XA, 2023, CHEM ENG J, V461, DOI 10.1016/j.cej.2023.141855
   Zhang Y, 2012, NANOSCALE, V4, P3833, DOI 10.1039/c2nr31040f
   Zhang Y, 2018, ACS APPL MATER INTER, V10, P41035, DOI 10.1021/acsami.8b13492
   Zhang YL, 2016, J MATER CHEM B, V4, P2874, DOI 10.1039/c6tb00390g
   Zhang YJ, 2019, NANOSCALE, V11, P3993, DOI 10.1039/c9nr01160a
   Zhao CC, 2020, CHEM ENG J, V401, DOI 10.1016/j.cej.2020.125989
   Zhao SC, 2015, BIOMATERIALS, V53, P379, DOI 10.1016/j.biomaterials.2015.02.112
   Zheng DW, 2018, ACS NANO, V12, P6218, DOI 10.1021/acsnano.8b02977
   Zhou B, 2018, APPL MATER TODAY, V13, P285, DOI 10.1016/j.apmt.2018.09.011
   Zhou H, 2011, ACTA BIOMATER, V7, P2769, DOI 10.1016/j.actbio.2011.03.019
   Zhou TJ, 2019, J CONTROL RELEASE, V307, P44, DOI 10.1016/j.jconrel.2019.06.016
   Zhou Y, 2017, MATER HORIZ, V4, P997, DOI 10.1039/c7mh00543a
   Zhou YF, 2017, ONCOTARGET, V8, P73037, DOI 10.18632/oncotarget.20375
   Zhu DM, 2022, ADV FUNCT MATER, V32, DOI 10.1002/adfm.202110268
   Zhu LL, 2018, MATER HORIZ, V5, P323, DOI 10.1039/c7mh01064h
   Zhuang H, 2021, BIOFABRICATION, V13, DOI 10.1088/1758-5090/ac19c7
   Zhuang H, 2019, ACS BIOMATER SCI ENG, V5, P6725, DOI 10.1021/acsbiomaterials.9b01095
   Zijlstra P, 2012, NAT NANOTECHNOL, V7, P379, DOI [10.1038/nnano.2012.51, 10.1038/NNANO.2012.51]
   Zou HL, 2015, SENSOR ACTUAT B-CHEM, V207, P535, DOI 10.1016/j.snb.2014.10.121
   Zou QL, 2017, J AM CHEM SOC, V139, P1921, DOI 10.1021/jacs.6b11382
NR 276
TC 0
Z9 0
U1 36
U2 44
PU SAGE PUBLICATIONS INC
PI THOUSAND OAKS
PA 2455 TELLER RD, THOUSAND OAKS, CA 91320 USA
SN 2041-7314
J9 J TISSUE ENG
JI J. Tissue Eng.
PY 2023
VL 14
AR 20417314231170371
DI 10.1177/20417314231170371
PG 40
WC Cell & Tissue Engineering
WE Science Citation Index Expanded (SCI-EXPANDED)
SC Cell Biology
GA G1XK6
UT WOS:000987168800001
PM 37205149
OA Green Published, gold
DA 2024-01-03
ER

PT J
AU Urlic, I
   Jovicic, MS
   Ostojic, K
   Ivkovic, A
AF Urlic, Inga
   Jovicic, Marijana Simic
   Ostojic, Karla
   Ivkovic, Alan
TI Cellular and Genetic Background of Osteosarcoma
SO CURRENT ISSUES IN MOLECULAR BIOLOGY
LA English
DT Review
DE osteosarcoma; cancer stem cells; driver mutations
ID SIDE POPULATION CELLS; TUMOR MICROENVIRONMENT; INITIATING CELLS; CD133
   EXPRESSION; DRUG-RESISTANCE; CANCER CELLS; PROLIFERATION; PROGRESSION;
   METASTASIS; MIGRATION
AB Osteosarcoma describes a tumor of mesenchymal origin with an annual incidence rate of four to five people per million. Even though chemotherapy treatment has shown success in non-metastatic osteosarcoma, metastatic disease still has a low survival rate of 20%. A targeted therapy approach is limited due to high heterogeneity of tumors, and different underlying mutations. In this review, we will summarize new advances obtained by new technologies, such as next generation sequencing and single-cell sequencing. These new techniques have enabled better assessment of cell populations within osteosarcoma, as well as an understanding of the molecular pathogenesis. We also discuss the presence and properties of osteosarcoma stem cells-the cell population within the tumor that is responsible for metastasis, recurrence, and drug resistance.
C1 [Urlic, Inga; Ostojic, Karla] Univ Zagreb, Fac Sci, Dept Biol, Zagreb 10000, Croatia.
   [Jovicic, Marijana Simic] Childrens Hosp Zagreb, Dept Paediat Orthopaed, Zagreb 10000, Croatia.
   [Ivkovic, Alan] Univ Hosp Sveti Duh, Dept Orthopaed & Traumatol, Zagreb 10000, Croatia.
   [Ivkovic, Alan] Univ Zagreb, Sch Med, Zagreb 10000, Croatia.
   [Ivkovic, Alan] Univ Appl Hlth Sci, Profess Study Physiotherapy, Zagreb 10000, Croatia.
C3 University of Zagreb; University of Zagreb; University of Zagreb
RP Urlic, I (corresponding author), Univ Zagreb, Fac Sci, Dept Biol, Zagreb 10000, Croatia.; Ivkovic, A (corresponding author), Univ Hosp Sveti Duh, Dept Orthopaed & Traumatol, Zagreb 10000, Croatia.; Ivkovic, A (corresponding author), Univ Zagreb, Sch Med, Zagreb 10000, Croatia.; Ivkovic, A (corresponding author), Univ Appl Hlth Sci, Profess Study Physiotherapy, Zagreb 10000, Croatia.
EM inga.urlic@biol.pmf.hr; marijana.simic81@gmail.com;
   karla.ostojic@biol.pmf.hr; alan.ivkovic@gmail.com
OI Ivkovic, Alan/0000-0003-0236-6244; (Marijanovic) Urlic,
   Inga/0000-0001-7321-2192
FU Croatian Science Foundation [IP-2018-01-7590, IP-2020-02-9559]
FX This research was funded by the Croatian Science Foundation, grant
   numbers IP-2018-01-7590 and IP-2020-02-9559.
CR Abarrategi A, 2016, STEM CELLS INT, V2016, DOI 10.1155/2016/3631764
   Adhikari AS, 2010, CANCER RES, V70, P4602, DOI 10.1158/0008-5472.CAN-09-3463
   Arnold CR, 2020, FRONT ONCOL, V10, DOI 10.3389/fonc.2020.00164
   Avnet S, 2016, ONCOTARGET, V7, P63408, DOI 10.18632/oncotarget.11503
   Ayob AZ, 2018, J BIOMED SCI, V25, DOI 10.1186/s12929-018-0426-4
   Ba ZW, 2018, CELL PROLIFERAT, V51, DOI 10.1111/cpr.12409
   Baglio SR, 2017, CLIN CANCER RES, V23, P3721, DOI 10.1158/1078-0432.CCR-16-2726
   Bassi G, 2020, SCI REP-UK, V10, DOI 10.1038/s41598-020-79448-y
   Basu-Roy U, 2012, ONCOGENE, V31, P2270, DOI 10.1038/onc.2011.405
   Basu-Roy U, 2013, CANCER LETT, V338, P158, DOI 10.1016/j.canlet.2012.05.028
   Begicevic RR, 2017, INT J MOL SCI, V18, DOI 10.3390/ijms18112362
   Behjati S, 2017, NAT COMMUN, V8, DOI 10.1038/ncomms15936
   Bell DW, 1999, SCIENCE, V286, P2528, DOI 10.1126/science.286.5449.2528
   Blandino G, 1999, ONCOGENE, V18, P477, DOI 10.1038/sj.onc.1202314
   Bodo M, 2002, MOL MED, V8, P393, DOI 10.1007/BF03402020
   Brown HK, 2019, DRUG DISCOV TODAY, V24, P763, DOI 10.1016/j.drudis.2018.11.017
   Brune JC, 2011, INT J CANCER, V129, P319, DOI 10.1002/ijc.25697
   Chaiyawat P, 2017, ONCOTARGETS THER, V10, P565, DOI 10.2147/OTT.S119993
   Chen X, 2014, CELL REP, V7, P104, DOI 10.1016/j.celrep.2014.03.003
   Chen YZ, 2019, MOL CANCER, V18, DOI 10.1186/s12943-018-0930-x
   Ciferri MC, 2021, BIOLOGY-BASEL, V10, DOI 10.3390/biology10050359
   Corre I, 2020, CELLS-BASEL, V9, DOI 10.3390/cells9040976
   Cortés-Ciriano I, 2018, CANCER RES, V78, DOI 10.1158/1538-7445.AM2018-LB-378
   Creytens D, 2021, DIAGNOSTICS, V11, DOI 10.3390/diagnostics11122326
   Czarnecka AM, 2020, CANCERS, V12, DOI 10.3390/cancers12082130
   De Vita A, 2022, BIOMEDICINES, V10, DOI 10.3390/biomedicines10020372
   Deng YQ, 2018, CANCER BIOTHER RADIO, V33, P365, DOI 10.1089/cbr.2018.2503
   Du YX, 2020, HUM CELL, V33, P252, DOI 10.1007/s13577-019-00298-6
   Feugeas O, 1996, J CLIN ONCOL, V14, P467, DOI 10.1200/JCO.1996.14.2.467
   Fonsatti E, 2003, ONCOGENE, V22, P6557, DOI 10.1038/sj.onc.1206813
   Fujii H, 2009, INT J ONCOL, V34, P1381, DOI 10.3892/ijo_00000265
   Geary LA, 2014, MOL CANCER RES, V12, P607, DOI 10.1158/1541-7786.MCR-13-0469
   Gebert LFR, 2019, NAT REV MOL CELL BIO, V20, P21, DOI 10.1038/s41580-018-0045-7
   Gianferante DM, 2017, NAT REV ENDOCRINOL, V13, P480, DOI 10.1038/nrendo.2017.16
   Gibbs CP, 2005, NEOPLASIA, V7, P967, DOI 10.1593/neo.05394
   Gill J, 2021, NAT REV CLIN ONCOL, V18, P609, DOI 10.1038/s41571-021-00519-8
   Gokgoz N, 2001, CANCER, V92, P2181, DOI 10.1002/1097-0142(20011015)92:8<2181::AID-CNCR1561>3.0.CO;2-3
   Gong LZ, 2018, BIOCHEM BIOPH RES CO, V500, P170, DOI 10.1016/j.bbrc.2018.04.016
   Greco Nicholas, 2014, J Cancer Ther, V5, P331
   Guan HY, 2019, J CELL PHYSIOL, V234, P8998, DOI 10.1002/jcp.27572
   Guo W, 1999, CLIN CANCER RES, V5, P621
   Halldorsson Ari, 2009, J Med Case Rep, V3, P9298, DOI 10.1186/1752-1947-3-9298
   Han F, 2021, BIOMED RES INT, V2021, DOI 10.1155/2021/7358153
   Han F, 2017, AM J CANCER RES, V7, P770
   Han WF, 2018, BIOMED PHARMACOTHER, V97, P911, DOI 10.1016/j.biopha.2017.11.014
   Harrison DJ, 2018, EXPERT REV ANTICANC, V18, P39, DOI 10.1080/14737140.2018.1413939
   Hass R, 2011, CELL COMMUN SIGNAL, V9, DOI 10.1186/1478-811X-9-12
   Hattinger CM, 2015, HISTOPATHOLOGY, V67, P338, DOI 10.1111/his.12653
   He AN, 2012, EXP THER MED, V4, P435, DOI 10.3892/etm.2012.603
   Hu YL, 2018, BIOSCIENCE REP, V38, DOI 10.1042/BSR20180375
   Huang X, 2018, J CANCER, V9, P2525, DOI 10.7150/jca.25011
   Jerez S, 2019, GENE, V710, P246, DOI 10.1016/j.gene.2019.06.005
   Ji XL, 2020, CELL DEATH DIS, V11, DOI 10.1038/s41419-019-2204-y
   Jia DF, 2018, ONCOL RES, V26, P753, DOI 10.3727/096504017X15024946480113
   Jiang N, 2017, CANCER LETT, V405, P46, DOI 10.1016/j.canlet.2017.06.009
   Jubelin C, 2022, CANCER DRUG RESIST, V5, P184, DOI 10.20517/cdr.2021.130
   Kansara M, 2014, NAT REV CANCER, V14, P722, DOI 10.1038/nrc3838
   Kise K, 2016, ADV DRUG DELIVER REV, V99, P197, DOI 10.1016/j.addr.2015.08.005
   Kovac M, 2015, NAT COMMUN, V6, DOI 10.1038/ncomms9940
   Phi LTH, 2018, STEM CELLS INT, V2018, DOI 10.1155/2018/5416923
   Le Nail LR, 2018, INT J MOL SCI, V19, DOI 10.3390/ijms19030707
   Lee Robert S., 2004, Sarcoma, V8, P47, DOI 10.1080/13577140410001679266
   Li G, 2018, YONSEI MED J, V59, P226, DOI 10.3349/ymj.2018.59.2.226
   Li J, 2013, MOL MED REP, V7, P577, DOI 10.3892/mmr.2012.1231
   Li SL, 2019, CELL CYCLE, V18, P1281, DOI 10.1080/15384101.2019.1618127
   Li X, 2019, BIOCHEM BIOPH RES CO, V514, P1172, DOI 10.1016/j.bbrc.2019.04.188
   Li Z, 2021, CELL PROLIFERAT, V54, DOI 10.1111/cpr.12936
   Lilienthal I, 2020, INT J MOL SCI, V21, DOI 10.3390/ijms21186885
   Liu JY, 2016, MOL CELL ONCOL, V3, DOI 10.1080/23723556.2015.1056331
   Martins-Neves SR, 2012, BMC CANCER, V12, DOI 10.1186/1471-2407-12-139
   Mazzocca A, 2019, INT J MOL SCI, V20, DOI 10.3390/ijms20194885
   Mirabello L, 2015, JNCI-J NATL CANCER I, V107, DOI 10.1093/jnci/djv101
   Mirabello L, 2009, INT J CANCER, V125, P229, DOI 10.1002/ijc.24320
   Mohaghegh P, 2001, HUM MOL GENET, V10, P741, DOI 10.1093/hmg/10.7.741
   Morath I, 2016, INT J BIOCHEM CELL B, V81, P166, DOI 10.1016/j.biocel.2016.09.009
   Murase M, 2009, BRIT J CANCER, V101, P1425, DOI 10.1038/sj.bjc.6605330
   Nguyen Aurelia, 2013, Cancers (Basel), V5, P662, DOI 10.3390/cancers5020662
   Pan GJ, 2019, CANCER MANAG RES, V11, P9225, DOI 10.2147/CMAR.S226264
   Qiu Y, 2020, CANCER CELL INT, V20, DOI 10.1186/s12935-020-1134-1
   Quist T, 2015, ONCOGENE, V34, P4278, DOI 10.1038/onc.2014.354
   Ragland BD, 2002, LAB INVEST, V82, P365, DOI 10.1038/labinvest.3780431
   Raimondi L, 2020, CARCINOGENESIS, V41, P666, DOI 10.1093/carcin/bgz130
   Rajkumar T, 2008, ANTI-CANCER DRUG, V19, P257, DOI 10.1097/CAD.0b013e3282f435b6
   Ren CM, 2019, ARTIF CELL NANOMED B, V47, P3359, DOI 10.1080/21691401.2019.1649273
   Ribeiro CJA, 2016, PHARMACEUTICALS-BASE, V9, DOI 10.3390/ph9020025
   Ridge SM, 2017, MOL CANCER, V16, DOI 10.1186/s12943-017-0597-8
   Rubio R, 2013, ONCOGENE, V32, P4970, DOI 10.1038/onc.2012.507
   Ryu D, 2016, HUM GENET, V135, P635, DOI 10.1007/s00439-016-1670-x
   Sarhadi VK, 2021, INT J MOL SCI, V22, DOI 10.3390/ijms222011035
   Song JY, 2017, BIOCHEM BIOPH RES CO, V490, P217, DOI 10.1016/j.bbrc.2017.06.024
   Tang L, 2018, PATHOL ONCOL RES, V24, P907, DOI 10.1007/s12253-018-0400-1
   Tang Qing-Lian, 2011, Chin J Cancer, V30, P426
   Tian JG, 2014, PLOS ONE, V9, DOI 10.1371/journal.pone.0098549
   Tirino Virginia, 2012, Methods Mol Biol, V879, P513, DOI 10.1007/978-1-61779-815-3_32
   Torreggiani E, 2016, INT J ONCOL, V49, P189, DOI 10.3892/ijo.2016.3509
   Ueda T, 1997, Sarcoma, V1, P131, DOI 10.1080/13577149778209
   Valent P, 2012, NAT REV CANCER, V12, P767, DOI 10.1038/nrc3368
   Verrecchia F, 2018, FRONT ONCOL, V8, DOI 10.3389/fonc.2018.00133
   Wang JY, 2020, BIOMED PHARMACOTHER, V121, DOI 10.1016/j.biopha.2019.109627
   Wang JY, 2017, STEM CELL TRANSL MED, V6, P512, DOI 10.5966/sctm.2015-0226
   Wang J, 2020, J NANOBIOTECHNOL, V18, DOI 10.1186/s12951-020-00710-6
   Wang ML, 2022, MATER TODAY BIO, V15, DOI 10.1016/j.mtbio.2022.100295
   Wang SF, 2020, INT J ONCOL, V56, P1055, DOI 10.3892/ijo.2020.4992
   Wang WK, 2018, BIOCHEM BIOPH RES CO, V503, P1927, DOI 10.1016/j.bbrc.2018.07.137
   Wang Y, 2018, CELL PHYSIOL BIOCHEM, V45, P844, DOI 10.1159/000487178
   Wang Y, 2018, J CELL BIOCHEM, V119, P669, DOI 10.1002/jcb.26230
   Wang YK, 2020, J CELL PHYSIOL, DOI 10.1002/jcp.29570
   Wiegering A, 2017, NEOPLASIA, V19, P301, DOI 10.1016/j.neo.2017.01.007
   Wong FL, 1997, JAMA-J AM MED ASSOC, V278, P1262, DOI 10.1001/jama.278.15.1262
   Wu R, 2022, FRONT ONCOL, V12, DOI 10.3389/fonc.2022.853979
   Wu YZ, 2019, MOL CANCER, V18, DOI 10.1186/s12943-019-1007-1
   Xia B, 2019, ONCOL RES, V27, P89, DOI 10.3727/096504018X15199511344806
   Xie CH, 2018, BIOMED PHARMACOTHER, V97, P1645, DOI 10.1016/j.biopha.2017.12.004
   Yan GN, 2016, CANCER LETT, V370, P268, DOI 10.1016/j.canlet.2015.11.003
   Yan M, 2020, J CELL MOL MED, V24, P5593, DOI 10.1111/jcmm.15215
   Yang C, 2017, AM J CANCER RES, V7, P2009
   Yang M, 2011, CANCER SCI, V102, P1774, DOI 10.1111/j.1349-7006.2011.02028.x
   Yang QF, 2022, INT J MED SCI, V19, P1216, DOI 10.7150/ijms.74137
   Yoshida A, 2018, ACTA MED OKAYAMA, V72, P165, DOI 10.18926/AMO/55857
   Zhao JW, 2017, ACTA BIOCH BIOPH SIN, V49, P503, DOI 10.1093/abbs/gmx041
   Zheng Y, 2018, STEM CELL RES THER, V9, DOI 10.1186/s13287-018-0780-x
   Zhou Q, 2016, ONCOTARGET, V7, P82620, DOI 10.18632/oncotarget.13012
   Zhou S, 2018, BIOCHEM BIOPH RES CO, V495, P1822, DOI 10.1016/j.bbrc.2017.12.047
   Zhou WY, 2016, CANCER BIOL MED, V13, P260, DOI 10.20892/j.issn.2095-3941.2015.0102
   Zhou Y, 2020, NAT COMMUN, V11, DOI 10.1038/s41467-020-20059-6
   Zhu H, 2006, STEM CELLS, V24, P928, DOI 10.1634/stemcells.2005-0186
NR 126
TC 4
Z9 4
U1 3
U2 6
PU MDPI
PI BASEL
PA ST ALBAN-ANLAGE 66, CH-4052 BASEL, SWITZERLAND
SN 1467-3037
EI 1467-3045
J9 CURR ISSUES MOL BIOL
JI Curr. Issues Mol. Biol.
PD MAY 15
PY 2023
VL 45
IS 5
BP 4344
EP 4358
DI 10.3390/cimb45050276
PG 15
WC Biochemistry & Molecular Biology
WE Science Citation Index Expanded (SCI-EXPANDED)
SC Biochemistry & Molecular Biology
GA J4EU2
UT WOS:001009167900001
PM 37232745
OA Green Published, gold
DA 2024-01-03
ER

PT J
AU Nakano, K
AF Nakano, Kenji
TI The Future of HER2-Targeted Treatment for Osteosarcoma: Lessons from the
   Negative Trastuzumab Deruxtecan Results
SO INTERNATIONAL JOURNAL OF MOLECULAR SCIENCES
LA English
DT Review
DE osteosarcoma; targeted therapy; HER2; trastuzumab deruxtecan;
   antibody-drug conjugate; CAR-T
ID GROWTH-FACTOR RECEPTOR; ANTIBODY-DRUG CONJUGATE; T-CELL INFUSIONS;
   PHASE-II TRIAL; BREAST-CANCER; OPEN-LABEL; DOUBLE-BLIND; MULTICENTER;
   EXPRESSION; THERAPY
AB Human epidermal growth factor receptor 2 (HER2), coded by the proto-oncogene ERBB, is known to be mutated or amplified in various malignant diseases, and many HER2-targeted therapies (including monoclonal antibodies and low-molecular-weight tyrosine kinase inhibitors) have been investigated. HER2 overexpression is observed in similar to 30% of patients with osteosarcoma, and HER2-targeted therapy for osteosarcoma has also been investigated, along with the prognostic and/or predictive value of HER2. An effective HER2-targeted therapy for osteosarcoma has not been established, however. An antibody-drug conjugate (ADC), i.e., trastuzumab deruxtecan (T-DXd), has been approved for the treatment of HER2-positive malignant diseases such as breast cancer and gastric cancer. T-DXd showed promising efficacy in a tumor-agnostic clinical trial, but even T-DXd did not demonstrate sufficient efficacy against HER2-positive osteosarcoma. In this review, the underlying reasons/mechanisms for the failure of HER2-targeted treatments for osteosarcoma (including T-DXd) are discussed, and the potential and future direction of HER2-targeted therapy is described.
C1 [Nakano, Kenji] Japanese Fdn Canc Res, Canc Inst Hosp, Dept Med Oncol, 3-8-31 Ariake, Tokyo 1358550, Japan.
C3 Japanese Foundation for Cancer Research
RP Nakano, K (corresponding author), Japanese Fdn Canc Res, Canc Inst Hosp, Dept Med Oncol, 3-8-31 Ariake, Tokyo 1358550, Japan.
EM kenji.nakano@jfcr.or.jp
CR Abuhelwa Z, 2022, DRUGS, V82, P979, DOI 10.1007/s40265-022-01736-w
   Ahmed N, 2015, J CLIN ONCOL, V33, P1688, DOI 10.1200/JCO.2014.58.0225
   Bang YJ, 2010, LANCET, V376, P687, DOI 10.1016/S0140-6736(10)61121-X
   Bartley AN, 2017, J CLIN ONCOL, V35, P446, DOI 10.1200/JCO.2016.69.4836
   Baselga J, 2012, NEW ENGL J MED, V366, P109, DOI 10.1056/NEJMoa1113216
   Bennett CL, 2020, LANCET ONCOL, V21, pE575, DOI 10.1016/S1470-2045(20)30485-X
   Casak Sandra J, 2023, Clin Cancer Res, V29, P4326, DOI 10.1158/1078-0432.CCR-23-1041
   Chan A, 2016, LANCET ONCOL, V17, P367, DOI 10.1016/S1470-2045(15)00551-3
   Cortés J, 2022, NEW ENGL J MED, V386, P1143, DOI 10.1056/NEJMoa2115022
   Cosetti M, 2002, J PEDIAT HEMATOL ONC, V24, P101, DOI 10.1097/00043426-200202000-00009
   Davis LE, 2019, J CLIN ONCOL, V37, P1424, DOI 10.1200/JCO.18.02374
   Disis ML, 2023, CLIN CANCER RES, V29, P3362, DOI 10.1158/1078-0432.CCR-22-3578
   Disis ML, 2014, CANCER IMMUNOL IMMUN, V63, P101, DOI 10.1007/s00262-013-1489-4
   Duffaud F, 2019, LANCET ONCOL, V20, P120, DOI 10.1016/S1470-2045(18)30742-3
   Ebb D, 2012, J CLIN ONCOL, V30, P2545, DOI 10.1200/JCO.2011.37.4546
   Gill J, 2020, ADV EXP MED BIOL, V1257, P55, DOI 10.1007/978-3-030-43032-0_5
   Giordano SH, 2022, J CLIN ONCOL, V40, P2612, DOI 10.1200/JCO.22.00519
   Gligorov J, 2017, EUR J CANCER, V82, P237, DOI 10.1016/j.ejca.2017.05.010
   GUY CT, 1992, P NATL ACAD SCI USA, V89, P10578, DOI 10.1073/pnas.89.22.10578
   Hingorani P, 2022, MOL CANCER THER, V21, P1318, DOI 10.1158/1535-7163.MCT-21-0758
   Hingorani P, 2022, EUR J CANCER, V172, P264, DOI 10.1016/j.ejca.2022.05.035
   Holstein SA, 2023, J CLIN ONCOL, V41, P4416, DOI 10.1200/JCO.23.00512
   Hughes DPM, 2004, CANCER RES, V64, P2047, DOI 10.1158/0008-5472.CAN-03-3096
   Hyman DM, 2015, NEW ENGL J MED, V373, P726, DOI 10.1056/NEJMoa1502309
   Ismael G, 2012, LANCET ONCOL, V13, P869, DOI 10.1016/S1470-2045(12)70329-7
   Jorgensen JT, 2023, ONCOLOGY-BASEL, V101, P836, DOI 10.1159/000533866
   Kantarjian H, 2017, NEW ENGL J MED, V376, P836, DOI 10.1056/NEJMoa1609783
   Kopetz S, 2019, NEW ENGL J MED, V381, P1632, DOI 10.1056/NEJMoa1908075
   Kou LQ, 2023, JPN J CLIN ONCOL, V53, P722, DOI 10.1093/jjco/hyad036
   Labanieh L, 2023, NATURE, V614, P635, DOI 10.1038/s41586-023-05707-3
   Ladenstein R, 2018, LANCET ONCOL, V19, P1617, DOI 10.1016/S1470-2045(18)30578-3
   Le Cesne A, 2019, EUR J CANCER, V119, P151, DOI 10.1016/j.ejca.2019.07.018
   Li BT, 2022, NEW ENGL J MED, V386, P241, DOI 10.1056/NEJMoa2112431
   Li ZT, 2020, EBIOMEDICINE, V62, DOI 10.1016/j.ebiom.2020.103074
   Lin NU, 2020, J CLIN ONCOL, V38, P2610, DOI 10.1200/JCO.20.00775
   Long XH, 2014, ONCOL REP, V31, P328, DOI 10.3892/or.2013.2825
   Meltzer PS, 2021, NEW ENGL J MED, V385, P2066, DOI 10.1056/NEJMra2103423
   Meric-Bernstam F., 2023, J CLIN ONCOL, V41, pLBA3000, DOI [10.1200/JCO.2023.41.17_suppl.LBA3000, DOI 10.1200/JCO.2023.41.17_SUPPL.LBA3000]
   Mirabello L, 2020, JAMA ONCOL, V6, P724, DOI 10.1001/jamaoncol.2020.0197
   Misorin AK, 2023, BIOCHEMISTRY-MOSCOW+, V88, P1215, DOI 10.1134/S0006297923090031
   Mizrahi JD, 2020, LANCET, V395, P2008, DOI 10.1016/S0140-6736(20)30974-0
   Modi S, 2020, NEW ENGL J MED, V382, P610, DOI 10.1056/NEJMoa1914510
   Murthy RK, 2020, NEW ENGL J MED, V382, P597, DOI 10.1056/NEJMoa1914609
   Narayan P, 2023, J CLIN ONCOL, V41, P2108, DOI 10.1200/JCO.22.02447
   Nishikawa T, 2023, J CLIN ONCOL, V41, P2789, DOI 10.1200/JCO.22.02558
   Ogitani Y, 2016, CLIN CANCER RES, V22, P5097, DOI 10.1158/1078-0432.CCR-15-2822
   Ogitani Y, 2016, CANCER SCI, V107, P1039, DOI 10.1111/cas.12966
   Oh DY, 2020, NAT REV CLIN ONCOL, V17, P33, DOI 10.1038/s41571-019-0268-3
   Ohba A, 2022, FUTURE ONCOL, V18, P2351, DOI 10.2217/fon-2022-0214
   Park JW, 2016, NEW ENGL J MED, V375, P11, DOI 10.1056/NEJMoa1513750
   Park JA, 2020, J HEMATOL ONCOL, V13, DOI 10.1186/s13045-020-01012-y
   Raghav KPS, 2023, CLIN CANCER RES, V29, P2351, DOI 10.1158/1078-0432.CCR-22-0283
   Reed DR, 2023, J CLIN ONCOL, V41
   Ribas A, 2018, SCIENCE, V359, P1350, DOI 10.1126/science.aar4060
   Roth M, 2014, CANCER-AM CANCER SOC, V120, P548, DOI 10.1002/cncr.28461
   Royce M, 2022, CLIN CANCER RES, V28, P1487, DOI 10.1158/1078-0432.CCR-21-3247
   Rugo HS, 2021, JAMA ONCOL, V7, P573, DOI 10.1001/jamaoncol.2020.7932
   Ryan Q, 2008, ONCOLOGIST, V13, P1114, DOI 10.1634/theoncologist.2008-0816
   Saura C, 2020, J CLIN ONCOL, V38, P3138, DOI 10.1200/JCO.20.00147
   Schubert L, 2023, FRONT ONCOL, V13, DOI 10.3389/fonc.2023.1115405
   Shitara K, 2020, NEW ENGL J MED, V382, P2419, DOI 10.1056/NEJMoa2004413
   Siena S, 2021, LANCET ONCOL, V22, P779, DOI 10.1016/S1470-2045(21)00086-3
   Staudacher AH, 2017, BRIT J CANCER, V117, P1736, DOI 10.1038/bjc.2017.367
   Subbiah V, 2023, NAT MED, V29, P1103, DOI 10.1038/s41591-023-02321-8
   Sun YZ, 2023, ACTA PHARM SIN B, V13, P3583, DOI 10.1016/j.apsb.2023.05.023
   Sweeney Christopher J, 2023, J Clin Oncol, pJCO2202636, DOI 10.1200/JCO.22.02636
   Tabernero J, 2021, J CLIN ONCOL, V39, P273, DOI 10.1200/JCO.20.02088
   Takahashi H, 2019, J CLIN ONCOL, V37, P125, DOI 10.1200/JCO.18.00545
   Tan AR, 2021, LANCET ONCOL, V22, P85, DOI 10.1016/S1470-2045(20)30536-2
   Tarantino P, 2021, JAMA ONCOL, V7, P1873, DOI 10.1001/jamaoncol.2021.3595
   Tawbi HA, 2017, LANCET ONCOL, V18, P1493, DOI 10.1016/S1470-2045(17)30624-1
   Thieblemont C, 2023, J CLIN ONCOL, V41, P2238, DOI 10.1200/JCO.22.01725
   Thuss-Patience PC, 2017, LANCET ONCOL, V18, P640, DOI 10.1016/S1470-2045(17)30111-0
   Trautwein NF, 2023, J NUCL MED, V64, P337, DOI 10.2967/jnumed.122.264626
   Triantafyllidi E, 2022, BIOMEDICINES, V10, DOI 10.3390/biomedicines10082045
   Tsurutani J, 2020, CANCER DISCOV, V10, P688, DOI 10.1158/2159-8290.CD-19-1014
   Verma S, 2012, NEW ENGL J MED, V367, P1783, DOI 10.1056/NEJMoa1209124
   von Minckwitz G, 2019, NEW ENGL J MED, V380, P617, DOI 10.1056/NEJMoa1814017
   von Minckwitz G, 2017, NEW ENGL J MED, V377, P122, DOI 10.1056/NEJMoa1703643
   Wolff AC, 2023, J CLIN ONCOL, V47, P3867, DOI 10.1200/JCO.22.02864
   Yamaguchi K, 2023, J CLIN ONCOL, V41, P816, DOI 10.1200/JCO.22.00575
NR 81
TC 0
Z9 0
U1 0
U2 0
PU MDPI
PI BASEL
PA ST ALBAN-ANLAGE 66, CH-4052 BASEL, SWITZERLAND
SN 1661-6596
EI 1422-0067
J9 INT J MOL SCI
JI Int. J. Mol. Sci.
PD DEC
PY 2023
VL 24
IS 23
AR 16823
DI 10.3390/ijms242316823
PG 12
WC Biochemistry & Molecular Biology; Chemistry, Multidisciplinary
WE Science Citation Index Expanded (SCI-EXPANDED)
SC Biochemistry & Molecular Biology; Chemistry
GA AH6R9
UT WOS:001117618400001
PM 38069146
OA gold
DA 2024-01-03
ER

PT J
AU Fu, HC
   Wu, YJ
   Chen, JB
   Hu, X
   Wang, XY
   Xu, GP
AF Fu, Huichao
   Wu, Yunjiao
   Chen, Jianbai
   Hu, Xing
   Wang, Xiaoyan
   Xu, Gongping
TI Exosomes and osteosarcoma drug resistance
SO FRONTIERS IN ONCOLOGY
LA English
DT Review
DE osteosarcoma; exosomes; biomarkers; drug resistance; treatment
ID P-GLYCOPROTEIN; INTERCELLULAR TRANSFER; PERITONEAL-FLUID; BREAST-CANCER;
   CIRCULAR RNAS; IN-VIVO; CELLS; BIOMARKER; VESICLES; MICROENVIRONMENT
AB Osteosarcoma (OS) is a primary malignant tumor of bone characterized by the formation of bone tissue or immature bone by tumor cells. Because of its multi-drug resistance, even with the improvement of chemotherapy and the use of targeted drugs, the survival rate of osteosarcoma (OS) is still less than 60%, and it is easy to metastasize, which is a difficulty for many clinicians and researchers. In recent years, with the continuous research on exosomes, it has been found that exosomes play a role in the diagnosis, treatment and chemotherapy resistance of osteosarcoma due to their unique properties. Exosomes can reduce the intracellular accumulation of chemotherapeutic drugs by mediating drug efflux, thus inducing chemotherapeutic resistance in OS cells. Exosomal goods (including miRNA and functional proteins) carried by exosomes also show great potential in affecting the drug resistance of OS. In addition, miRNA carried by exosomes and exosomes exist widely in tumor cells and can reflect the characteristics of parent cells, so it can also be used as a biomarker of OS. At the same time, the development of nanomedicine has given a new hope for the treatment of OS. Exosomes are regarded as good natural nano-carriers by researchers because of their excellent targeted transport capacity and low toxicity, which will play an important role in the field of OS therapy in the future. This paper reviews the internal relationship between exosomes and OS chemotherapy resistance, discusses the broad prospects of exosomes in the field of diagnosis and treatment of OS, and puts forward some suggestions for the study of the mechanism of OS chemotherapy resistance.
C1 [Fu, Huichao; Chen, Jianbai; Hu, Xing; Wang, Xiaoyan; Xu, Gongping] Harbin Med Univ, Dept Orthoped Surg, Affiliated Hosp 2, Harbin, Heilongjiang, Peoples R China.
   [Wu, Yunjiao] Harbin Med Univ, Dept Resp Med Oncol, Canc Hosp, Harbin, Heilongjiang, Peoples R China.
C3 Harbin Medical University; Harbin Medical University
RP Xu, GP (corresponding author), Harbin Med Univ, Dept Orthoped Surg, Affiliated Hosp 2, Harbin, Heilongjiang, Peoples R China.
EM 13704846805@163.com
RI wang, xiaoyan/R-1523-2016
CR Abello J, 2019, THERANOSTICS, V9, P2325, DOI 10.7150/thno.30030
   Ambudkar SV, 2003, ONCOGENE, V22, P7468, DOI 10.1038/sj.onc.1206948
   Arndt CAS, 1999, NEW ENGL J MED, V341, P342, DOI 10.1056/NEJM199907293410507
   Bardelli A, 2017, CANCER CELL, V31, P172, DOI 10.1016/j.ccell.2017.01.002
   Bebawy M, 2009, LEUKEMIA, V23, P1643, DOI 10.1038/leu.2009.76
   Belayneh R, 2021, CURR ONCOL REP, V23, DOI 10.1007/s11912-021-01053-7
   Bielack S, 2009, CANCER TREAT RES, V152, P289, DOI 10.1007/978-1-4419-0284-9_15
   Bielack SS, 2015, J CLIN ONCOL, V33, P2279, DOI 10.1200/JCO.2014.60.0734
   Brard C, 2019, BMJ OPEN, V9, DOI 10.1136/bmjopen-2018-025877
   Campos-Carrillo A, 2020, PHARMACOL THERAPEUT, V207, DOI 10.1016/j.pharmthera.2019.107458
   Chen RL, 2019, J CELL MOL MED, V23, P2280, DOI 10.1111/jcmm.14064
   Fujiwara T, 2017, ONCOTARGET, V8, P33375, DOI 10.18632/oncotarget.16498
   Garimella R, 2014, TRANSL ONCOL, V7, P331, DOI 10.1016/j.tranon.2014.04.011
   Gill J, 2021, NAT REV CLIN ONCOL, V18, P609, DOI 10.1038/s41571-021-00519-8
   Han JY, 2022, FRONT BIOENG BIOTECH, V10, DOI 10.3389/fbioe.2022.1052252
   Han ZW, 2020, ACS APPL BIO MATER, V3, P2666, DOI 10.1021/acsabm.0c00181
   Harrell CR, 2020, PHARMACEUTICS, V12, DOI 10.3390/pharmaceutics12050474
   Hattinger CM, 2019, EXPERT OPIN EMERG DR, V24, P153, DOI 10.1080/14728214.2019.1654455
   Hu Q, 2020, PRECIS CLIN MED, V3, P54, DOI 10.1093/pcmedi/pbaa007
   Hu X, 2022, FRONT ONCOL, V11, DOI 10.3389/fonc.2021.735254
   Jimmy Rincy, 2017, JBI Database System Rev Implement Rep, V15, P2113, DOI 10.11124/JBISRIR-2016-003105
   Kalluri R, 2020, SCIENCE, V367, P640, DOI 10.1126/science.aau6977
   Kim MS, 2018, NANOMED-NANOTECHNOL, V14, P195, DOI 10.1016/j.nano.2017.09.011
   Kok VC, 2020, INT J NANOMED, V15, P8019, DOI 10.2147/IJN.S272378
   Kowal J, 2014, CURR OPIN CELL BIOL, V29, P116, DOI 10.1016/j.ceb.2014.05.004
   Levchenko A, 2005, P NATL ACAD SCI USA, V102, P1933, DOI 10.1073/pnas.0401851102
   Li SL, 2021, MOL CANCER, V20, DOI 10.1186/s12943-021-01453-0
   Li XY, 2018, CANCER LETT, V439, P66, DOI 10.1016/j.canlet.2018.09.012
   Lilienthal I, 2020, INT J MOL SCI, V21, DOI 10.3390/ijms21186885
   Liu WH, 2017, CELL PHYSIOL BIOCHEM, V43, P969, DOI 10.1159/000481650
   Locher KP, 2016, NAT STRUCT MOL BIOL, V23, P487, DOI 10.1038/nsmb.3216
   Ma X, 2014, P NATL ACAD SCI USA, V111, P6389, DOI 10.1073/pnas.1400272111
   Ma X, 2012, P NATL ACAD SCI USA, V109, P16282, DOI 10.1073/pnas.1202989109
   Mahjoum S, 2021, INT J MOL SCI, V22, DOI 10.3390/ijms22147294
   Marchandet L, 2021, CANCERS, V13, DOI 10.3390/cancers13040683
   Matsumura T, 2015, BRIT J CANCER, V113, P275, DOI 10.1038/bjc.2015.201
   Miao JL, 2013, TUMOR BIOL, V34, P2093, DOI 10.1007/s13277-013-0940-7
   Munson Phillip, 2015, Medicines (Basel), V2, P310
   Nazri HM, 2020, FERTIL STERIL, V113, P364, DOI 10.1016/j.fertnstert.2019.09.032
   Nedeljkovic M, 2019, CELLS-BASEL, V8, DOI 10.3390/cells8090957
   Ning KA, 2017, J SURG ONCOL, V115, P932, DOI 10.1002/jso.24614
   O'Neill CP, 2019, CANCERS, V11, DOI 10.3390/cancers11020136
   Ottaviani G, 2009, CANCER TREAT RES, V152, P3, DOI 10.1007/978-1-4419-0284-9_1
   Palmerini E, 2022, CANCER-AM CANCER SOC, V128, P1958, DOI 10.1002/cncr.34131
   Pan YX, 2021, CELL BIOL INT, V45, P858, DOI 10.1002/cbin.11532
   Pegtel DM, 2019, ANNU REV BIOCHEM, V88, P487, DOI 10.1146/annurev-biochem-013118-111902
   Pu FF, 2020, ONCOTARGETS THER, V13, P8931, DOI 10.2147/OTT.S266835
   ROSEN G, 1975, CANCER-AM CANCER SOC, V35, P936, DOI 10.1002/1097-0142(197503)35:3+<936::AID-CNCR2820350714>3.0.CO;2-B
   Santos A, 2022, EUR J PHARM BIOPHARM, V170, P91, DOI 10.1016/j.ejpb.2021.12.003
   Sarhadi VK, 2021, INT J MOL SCI, V22, DOI 10.3390/ijms222011035
   Shedden K, 2003, CANCER RES, V63, P4331
   Shimbo K, 2014, BIOCHEM BIOPH RES CO, V445, P381, DOI 10.1016/j.bbrc.2014.02.007
   Simons M, 2009, CURR OPIN CELL BIOL, V21, P575, DOI 10.1016/j.ceb.2009.03.007
   Smrke A, 2021, CELLS-BASEL, V10, DOI 10.3390/cells10010172
   Sousa D, 2015, TRENDS MOL MED, V21, P595, DOI 10.1016/j.molmed.2015.08.002
   Théry C, 2002, NAT REV IMMUNOL, V2, P569, DOI 10.1038/nri855
   Torreggiani E, 2016, INT J ONCOL, V49, P189, DOI 10.3892/ijo.2016.3509
   Vakhshiteh F, 2019, INT J NANOMED, V14, P2847, DOI 10.2147/IJN.S200036
   Van Giau V, 2016, J NEUROL SCI, V360, P141, DOI 10.1016/j.jns.2015.12.005
   Vanhie A, 2020, FERTIL STERIL, V113, P326, DOI 10.1016/j.fertnstert.2019.12.031
   Wang JY, 2020, BIOMED PHARMACOTHER, V121, DOI 10.1016/j.biopha.2019.109627
   Wang L, 2021, FRONT ONCOL, V11, DOI 10.3389/fonc.2021.625109
   Wang SY, 2022, INT J NANOMED, V17, P6527, DOI 10.2147/IJN.S388604
   Wang T, 2017, CANCER SCI, V108, P448, DOI 10.1111/cas.13150
   Wang XY, 2020, MOL ONCOL, V14, P539, DOI 10.1002/1878-0261.12629
   Wei HX, 2019, INT J NANOMED, V14, P8603, DOI 10.2147/IJN.S218988
   Weinman MA, 2021, CANCER CELL INT, V21, DOI 10.1186/s12935-021-01943-7
   Wu HL, 2023, INT J GEN MED, V16, P173, DOI 10.2147/IJGM.S380834
   Xu JF, 2017, ONCOTARGET, V8, P75968, DOI 10.18632/oncotarget.18373
   Yang LK, 2021, FRONT CELL DEV BIOL, V9, DOI 10.3389/fcell.2021.737314
   Ye ZM, 2020, J INVEST MED, V68, P893, DOI 10.1136/jim-2019-001196
   Yoshida A, 2018, ACTA MED OKAYAMA, V72, P165, DOI 10.18926/AMO/55857
   Yu D, 2022, MOL CANCER, V21, DOI 10.1186/s12943-022-01509-9
   Zhang B, 2022, AM J TRANSL RES, V14, P7012
   Zhang HL, 2020, CANCER LETT, V490, P54, DOI 10.1016/j.canlet.2020.07.008
   Zhang L, 2019, BBA-REV CANCER, V1871, P455, DOI 10.1016/j.bbcan.2019.04.004
   Zhang XB, 2021, AM J TRANSL RES, V13, P882
   Zhou YJ, 2021, INT J MOL SCI, V22, DOI 10.3390/ijms222212204
NR 78
TC 1
Z9 1
U1 2
U2 3
PU FRONTIERS MEDIA SA
PI LAUSANNE
PA AVENUE DU TRIBUNAL FEDERAL 34, LAUSANNE, CH-1015, SWITZERLAND
SN 2234-943X
J9 FRONT ONCOL
JI Front. Oncol.
PD MAR 17
PY 2023
VL 13
AR 1133726
DI 10.3389/fonc.2023.1133726
PG 8
WC Oncology
WE Science Citation Index Expanded (SCI-EXPANDED)
SC Oncology
GA C3VS1
UT WOS:000961237100001
PM 37007086
OA gold, Green Published
DA 2024-01-03
ER

PT J
AU Chen, CL
   Wang, SD
   Wang, J
   Yao, FZ
   Tang, XD
   Guo, W
AF Chen, Chenglong
   Wang, Shidong
   Wang, Juan
   Yao, Fangzhou
   Tang, Xiaodong
   Guo, Wei
TI Nanosized drug delivery strategies in osteosarcoma chemotherapy
SO APL BIOENGINEERING
LA English
DT Review
ID ENHANCED PERMEABILITY; BIOMIMETIC NANOPARTICLES; TARGETED DELIVERY;
   STEM-CELLS; THERAPY; TUMOR; COMBINATION; DOXORUBICIN; NANOCARRIERS;
   ULTRASOUND
AB Despite recent developments worldwide in the therapeutic care of osteosarcoma (OS), the ongoing challenges in overcoming limitations and side effects of chemotherapy drugs warrant new strategies to improve overall patient survival. Spurred by rapid progress in biomedicine, nanobiotechnology, and materials chemistry, chemotherapeutic drug delivery in treatment of OS has become possible in recent years. Here, we review recent advances in the design of drug delivery system, especially for chemotherapeutic drugs in OS, and discuss the relative merits in trials along with future therapeutic options. These advances may pave the way for novel therapies requisite for patients with OS.
C1 [Chen, Chenglong; Wang, Juan] Beijing Jishuitan Hosp, Dept Orthoped, Beijing, Peoples R China.
   [Wang, Shidong; Tang, Xiaodong; Guo, Wei] Peking Univ, Musculoskeletal Tumor Ctr, Peoples Hosp, 11 Xizhimen South St, Beijing 100044, Peoples R China.
   [Yao, Fangzhou] Wuzhen Lab, Jiaxing, Peoples R China.
C3 Peking University
RP Guo, W (corresponding author), Peking Univ, Musculoskeletal Tumor Ctr, Peoples Hosp, 11 Xizhimen South St, Beijing 100044, Peoples R China.
EM bonetumorguo@163.com
RI Chen, Chenglong/HJY-3957-2023
OI Chen, Chenglong/0000-0001-7085-6793; Yao, Fang-Zhou/0000-0003-1975-7452
FU National Natural Science Foundation of China [82202349, 82072970];
   Peking University People's Hospital Research and Development Funds
   [RS2021-04]; Science and Technology Planning Project of Beijing
   [Z1811000019118025]
FX This work was supported by grants from the National Natural Science
   Foundation of China (Nos. 82202349 and 82072970), Peking University
   People's Hospital Research and Development Funds (No. RS2021-04), and
   Science and Technology Planning Project of Beijing (No.
   Z1811000019118025).
CR Argenziano M, 2021, PHARMACEUTICALS-BASE, V14, DOI 10.3390/ph14090923
   Augustine S, 2017, BIOMATER SCI-UK, V5, P901, DOI 10.1039/c7bm00008a
   Azarmi S, 2006, J PHARM PHARM SCI, V9, P124
   Barenholz Y, 2012, J CONTROL RELEASE, V160, P117, DOI 10.1016/j.jconrel.2012.03.020
   Belayneh R, 2021, CURR ONCOL REP, V23, DOI 10.1007/s11912-021-01053-7
   Benjamin RS, 2020, ADV EXP MED BIOL, V1257, P1, DOI 10.1007/978-3-030-43032-0_1
   Bini M, 2022, FRONT MOL BIOSCI, V9, DOI 10.3389/fmolb.2022.986223
   Brown HK, 2017, CANCER LETT, V386, P189, DOI 10.1016/j.canlet.2016.11.019
   Burnett M, 2020, J CANCER, V11, P5007, DOI 10.7150/jca.46464
   Caetano-Pinto P, 2017, DRUG RESIST UPDATE, V30, P15, DOI 10.1016/j.drup.2017.01.002
   Cai JX, 2022, INT J NANOMED, V17, P837, DOI 10.2147/IJN.S346685
   Chen CL, 2019, FEBS LETT, V593, P1089, DOI 10.1002/1873-3468.13387
   Chen Chenglong, 2022, Cancer Lett, V536, P215660, DOI 10.1016/j.canlet.2022.215660
   Chen CL, 2021, AGING-US, V13, P17901, DOI 10.18632/aging.203196
   Chen CL, 2021, CANCER LETT, V500, P1, DOI 10.1016/j.canlet.2020.12.024
   Chen C, 2019, J CELL PHYSIOL, V234, P10771, DOI 10.1002/jcp.27753
   Chen CH, 2015, INT J PHARMACEUT, V480, P116, DOI 10.1016/j.ijpharm.2015.01.036
   Chen JY, 2021, FRONT PHARMACOL, V12, DOI 10.3389/fphar.2021.679610
   Chen Z, 2016, ACS NANO, V10, P10049, DOI 10.1021/acsnano.6b04695
   Cheng Z, 2021, J HEMATOL ONCOL, V14, DOI 10.1186/s13045-021-01096-0
   Colletti M, 2017, PROTEOMICS, V17, DOI 10.1002/pmic.201600430
   Corbo C, 2017, BIOMATER SCI-UK, V5, P378, DOI 10.1039/c6bm00921b
   Despres HW, 2019, TOXICOL IN VITRO, V55, P124, DOI 10.1016/j.tiv.2018.12.009
   Dewhirst MW, 2017, NAT REV CANCER, V17, P738, DOI 10.1038/nrc.2017.93
   Dimcevski G, 2016, J CONTROL RELEASE, V243, P172, DOI 10.1016/j.jconrel.2016.10.007
   Fang RH, 2018, ADV MATER, V30, DOI 10.1002/adma.201706759
   Fang ZH, 2017, BIOMED PHARMACOTHER, V85, P160, DOI 10.1016/j.biopha.2016.11.132
   Franco MS, 2017, BIOMED PHARMACOTHER, V96, P584, DOI 10.1016/j.biopha.2017.10.009
   Fu DJ, 2021, DRUG DELIV, V28, P195, DOI 10.1080/10717544.2020.1870583
   Fu YC, 2022, SMALL, V18, DOI 10.1002/smll.202202337
   Garbayo E, 2020, WIRES NANOMED NANOBI, V12, DOI 10.1002/wnan.1637
   Gerardo-Ramírez M, 2022, INT J MOL SCI, V23, DOI 10.3390/ijms23158616
   Ghorbani F, 2022, FRONT BIOENG BIOTECH, V10, DOI 10.3389/fbioe.2022.967438
   Gui KK, 2019, BIOMED PHARMACOTHER, V111, P751, DOI 10.1016/j.biopha.2018.11.118
   Guo YD, 2021, ACS NANO, V15, P16286, DOI 10.1021/acsnano.1c05451
   Hassan HAFM, 2019, J CONTROL RELEASE, V297, P79, DOI 10.1016/j.jconrel.2019.01.017
   Heng M, 2020, EUR J CANCER, V125, P130, DOI 10.1016/j.ejca.2019.07.029
   Higbee-Dempsey EM, 2020, J AM CHEM SOC, V142, P7783, DOI 10.1021/jacs.9b13813
   Hu CMJ, 2015, NATURE, V526, P118, DOI 10.1038/nature15373
   Hu F, 2018, ADV MATER, V30, DOI 10.1002/adma.201801350
   Hu M, 2021, ACS NANO, V15, P3123, DOI 10.1021/acsnano.0c09681
   Hu QY, 2016, ADV DRUG DELIVER REV, V98, P19, DOI 10.1016/j.addr.2015.10.022
   Huang X, 2020, COLLOID SURFACE B, V190, DOI 10.1016/j.colsurfb.2020.110891
   Huang Y, 2021, J CONTROL RELEASE, V334, P127, DOI 10.1016/j.jconrel.2021.04.016
   Iyer AK, 2006, DRUG DISCOV TODAY, V11, P812, DOI 10.1016/j.drudis.2006.07.005
   JAFFE N, 1983, CANCER, V51, P402, DOI 10.1002/1097-0142(19830201)51:3<402::AID-CNCR2820510308>3.0.CO;2-P
   Jain P, 2021, PHARMACOL THERAPEUT, V226, DOI 10.1016/j.pharmthera.2021.107871
   Jiao Y, 2020, BIOMED RES INT-UK, V2020, DOI 10.1155/2020/2846297
   Kalyane D, 2019, MAT SCI ENG C-MATER, V98, P1252, DOI 10.1016/j.msec.2019.01.066
   Karimi M, 2016, CHEM SOC REV, V45, P1457, DOI 10.1039/c5cs00798d
   KLEINERMAN ES, 1991, J CLIN ONCOL, V9, P259, DOI 10.1200/JCO.1991.9.2.259
   Kroll AV, 2017, ADV MATER, V29, DOI 10.1002/adma.201703969
   Kuo TT, 2019, PHARMACEUTICS, V11, DOI 10.3390/pharmaceutics11050223
   Lai SK, 2007, P NATL ACAD SCI USA, V104, P1482, DOI 10.1073/pnas.0608611104
   Li H, 2016, ACS APPL MATER INTER, V8, P31510, DOI 10.1021/acsami.6b07338
   Li X, 2018, ANGEW CHEM INT EDIT, V57, P2046, DOI 10.1002/anie.201705019
   Liang C, 2017, BIOMATERIALS, V147, P68, DOI 10.1016/j.biomaterials.2017.09.015
   Liao ZC, 2019, SCI REP-UK, V9, DOI 10.1038/s41598-019-41089-1
   Lilienthal I, 2020, INT J MOL SCI, V21, DOI 10.3390/ijms21186885
   Liu XL, 2017, MACROMOL RAPID COMM, V38, DOI 10.1002/marc.201700030
   Liu Y, 2021, J MATER CHEM B, V9, P5439, DOI 10.1039/d1tb00566a
   Lu Y, 2018, BIOCONJUGATE CHEM, V29, P2982, DOI 10.1021/acs.bioconjchem.8b00400
   Maciel D, 2013, BIOMACROMOLECULES, V14, P3140, DOI 10.1021/bm400768m
   Martella E, 2022, PHARMACEUTICS, V14, DOI 10.3390/pharmaceutics14030677
   Meltzer PS, 2021, NEW ENGL J MED, V385, P2066, DOI 10.1056/NEJMra2103423
   Meng ZY, 2021, ACS OMEGA, V6, P22213, DOI 10.1021/acsomega.1c02903
   Meyers PA, 2020, ADV EXP MED BIOL, V1257, P133, DOI 10.1007/978-3-030-43032-0_11
   Mirhadi E, 2020, INT J PHARMACEUT, V589, DOI 10.1016/j.ijpharm.2020.119882
   Morton SW, 2014, ADV HEALTHC MATER, V3, P867, DOI 10.1002/adhm.201300465
   Mura S, 2013, NAT MATER, V12, P991, DOI [10.1038/nmat3776, 10.1038/NMAT3776]
   Nakamura Y, 2016, BIOCONJUGATE CHEM, V27, P2225, DOI 10.1021/acs.bioconjchem.6b00437
   Nour MA, 2021, LIFE SCI, V278, DOI 10.1016/j.lfs.2021.119557
   Peters GJ, 2000, PHARMACOL THERAPEUT, V87, P227, DOI 10.1016/S0163-7258(00)00086-3
   Phillips DJ, 2014, ANTIOXID REDOX SIGN, V21, P786, DOI 10.1089/ars.2013.5728
   Pomeroy AE, 2022, TRENDS CANCER, V8, P915, DOI 10.1016/j.trecan.2022.06.009
   Villegas MR, 2018, MOLECULES, V23, DOI 10.3390/molecules23051008
   Santos A, 2022, EUR J PHARM BIOPHARM, V170, P91, DOI 10.1016/j.ejpb.2021.12.003
   Setyawati MI, 2015, CHEM SOC REV, V44, P8174, DOI 10.1039/c5cs00499c
   Shrestha S, 2020, ADV COLLOID INTERFAC, V279, DOI 10.1016/j.cis.2020.102162
   Sindhwani S, 2020, NAT MATER, V19, P566, DOI 10.1038/s41563-019-0566-2
   Sun CZ, 2021, J NANOBIOTECHNOL, V19, DOI 10.1186/s12951-020-00761-9
   Sun WJ, 2014, J AM CHEM SOC, V136, P14722, DOI 10.1021/ja5088024
   Susa M, 2009, BMC CANCER, V9, DOI 10.1186/1471-2407-9-399
   Ueno Y, 2011, CANCER BIOL THER, V12, P270, DOI 10.4161/cbt.12.4.16259
   Wang FF, 2020, NANOSCALE, V12, P17931, DOI 10.1039/d0nr05214k
   Wang HJ, 2020, BIOMATER SCI-UK, V8, P552, DOI 10.1039/c9bm01392j
   Wang JK, 2022, DRUG DELIV, V29, P3291, DOI 10.1080/10717544.2022.2141921
   Wang L, 2020, SIGNAL TRANSDUCT TAR, V5, DOI 10.1038/s41392-020-00248-x
   Wang SY, 2020, J CANCER, V11, P69, DOI 10.7150/jca.36588
   Wang SD, 2022, ADV FUNCT MATER, V32, DOI 10.1002/adfm.202208128
   Wang SD, 2021, ANGEW CHEM INT EDIT, V60, P11252, DOI 10.1002/anie.202101938
   Wang YM, 2021, ACS APPL MATER INTER, V13, P35397, DOI 10.1021/acsami.1c08532
   Wei HX, 2022, INT J NANOMED, V17, P3483, DOI 10.2147/IJN.S372851
   Wen XZ, 2022, CANCER CHEMOTH PHARM, V89, P209, DOI 10.1007/s00280-021-04371-6
   Wu K, 2019, NANOTECHNOLOGY, V30, DOI 10.1088/1361-6528/ab4241
   Wu KZ, 2022, FRONT ONCOL, V12, DOI 10.3389/fonc.2022.805978
   Xie A, 2020, EBIOMEDICINE, V56, DOI 10.1016/j.ebiom.2020.102821
   Xin Y, 2016, CANCER LETT, V379, P24, DOI 10.1016/j.canlet.2016.05.023
   Xiong RH, 2021, CHEM SOC REV, V50, P5746, DOI 10.1039/c9cs00839j
   Xu Y, 2022, FRONT BIOENG BIOTECH, V10, DOI 10.3389/fbioe.2022.897641
   YATVIN MB, 1978, SCIENCE, V202, P1290, DOI 10.1126/science.364652
   Yin Q, 2016, P NATL ACAD SCI USA, V113, pE4601, DOI 10.1073/pnas.1603316113
   Zhan WB, 2018, ADV DRUG DELIVER REV, V132, P81, DOI 10.1016/j.addr.2018.07.013
   Zhan Y, 2015, J MATER CHEM B, V3, P4221, DOI 10.1039/c5tb00468c
   Zhang FW, 2018, ANGEW CHEM INT EDIT, V57, P7066, DOI 10.1002/anie.201801984
   Zhang JF, 2021, SMALL METHODS, V5, DOI 10.1002/smtd.202100539
   Zhao MN, 2020, THERANOSTICS, V10, P1355, DOI 10.7150/thno.38147
   Zhao XQ, 2019, NANOSCALE RES LETT, V14, DOI 10.1186/s11671-019-3101-0
   Zhou K, 2020, MAT SCI ENG C-MATER, V114, DOI 10.1016/j.msec.2020.111006
   Zhu QQ, 2020, CARBOHYD POLYM, V235, DOI 10.1016/j.carbpol.2020.115933
NR 110
TC 3
Z9 3
U1 7
U2 15
PU AIP Publishing
PI MELVILLE
PA 1305 WALT WHITMAN RD, STE 300, MELVILLE, NY 11747-4501 USA
SN 2473-2877
J9 APL BIOENG
JI APL Bioeng.
PD MAR 1
PY 2023
VL 7
IS 1
AR 011501
DI 10.1063/5.0137026
PG 12
WC Engineering, Biomedical
WE Science Citation Index Expanded (SCI-EXPANDED)
SC Engineering
GA 9F6MC
UT WOS:000937580300001
PM 36845905
OA gold, Green Published
DA 2024-01-03
ER

PT J
AU Li, SZ
   Zhang, H
   Liu, JX
   Shang, GN
AF Li, Shizhe
   Zhang, He
   Liu, Jinxin
   Shang, Guanning
TI Targeted therapy for osteosarcoma: a review
SO JOURNAL OF CANCER RESEARCH AND CLINICAL ONCOLOGY
LA English
DT Review
DE Osteosarcoma; Molecular mechanism; Tumour-targeted therapy
ID HIGH-GRADE OSTEOSARCOMA; C-MYC OVEREXPRESSION; RENAL-CELL CARCINOMA;
   PHASE-II TRIAL; ATR-X SYNDROME; RESISTANT OSTEOSARCOMA; SOLID TUMORS;
   YOUNG-ADULTS; CYCLIN E1; INHIBITOR
AB BackgroundOsteosarcoma is a common primary malignant tumour of the bone that usually occurs in children and adolescents. It is characterised by difficult treatment, recurrence and metastasis, and poor prognosis. Currently, the treatment of osteosarcoma is mainly based on surgery and auxiliary chemotherapy. However, for recurrent and some primary osteosarcoma cases, owing to the rapid progression of disease and chemotherapy resistance, the effects of chemotherapy are poor. With the rapid development of tumour-targeted therapy, molecular-targeted therapy for osteosarcoma has shown promise.PurposeIn this paper, we review the molecular mechanisms, related targets, and clinical applications of targeted osteosarcoma therapy. In doing this, we provide a summary of recent literature on the characteristics of targeted osteosarcoma therapy, the advantages of its clinical application, and development of targeted therapy in future. We aim to provide new insights into the treatment of osteosarcoma.ConclusionTargeted therapy shows potential in the treatment of osteosarcoma and may offer an important means of precise and personalised treatment in the future, but drug resistance and adverse effects may limit its application.
C1 [Li, Shizhe; Zhang, He; Liu, Jinxin; Shang, Guanning] China Med Univ, Dept Bone & Soft Tissue Oncol, Shengjing Hosp, Shenyang 110022, Liaoning, Peoples R China.
   [Li, Shizhe] Jinzhou Med Univ, Grad Sch, Jinzhou 121001, Liaoning, Peoples R China.
C3 China Medical University; Jinzhou Medical University
RP Shang, GN (corresponding author), China Med Univ, Dept Bone & Soft Tissue Oncol, Shengjing Hosp, Shenyang 110022, Liaoning, Peoples R China.
EM shgn1975@163.com
RI li, shizhe/JRY-3848-2023
OI Shang, Guanning/0009-0003-1411-6047
FU Shenyang Science and Technology Project [21-173-9-24]; China
   Postdoctoral Science Foundation [2021M693912]; 345 Talent Project of
   Shengjing Hospital [M0944, M0744]
FX (1) Shenyang Science and Technology Project (21-173-9-24). (2) China
   Postdoctoral Science Foundation, sponsor number: 2021M693912. (3) 345
   Talent Project of Shengjing Hospital (M0944 and M0744).
CR Alexander JH, 2021, J AM ACAD ORTHOP SUR, V29, pE993, DOI 10.5435/JAAOS-D-20-00838
   Ameline B, 2021, J PATHOL CLIN RES, V7, P165, DOI 10.1002/cjp2.191
   Andrae J, 2008, GENE DEV, V22, P1276, DOI 10.1101/gad.1653708
   Assi T, 2021, CELLS-BASEL, V10, DOI 10.3390/cells10051240
   Belayneh R, 2021, CURR ONCOL REP, V23, DOI 10.1007/s11912-021-01053-7
   Cao DG, 2020, AM J CANCER RES, V10, P3248
   Chau V, 2020, CANCER MANAG RES, V12, P7321, DOI 10.2147/CMAR.S216605
   Chawla SP, 2012, J CLIN ONCOL, V30, P78, DOI 10.1200/JCO.2011.35.6329
   Chen DM, 2018, BONE RES, V6, DOI 10.1038/s41413-018-0009-8
   Chen X, 2014, CELL REP, V7, P104, DOI 10.1016/j.celrep.2014.03.003
   Chen YQ, 2021, PHARMACOL RES, V169, DOI 10.1016/j.phrs.2021.105684
   Cole KA, 2020, CLIN CANCER RES, V26, P1213, DOI 10.1158/1078-0432.CCR-19-3470
   Cole S, 2022, CANCER-AM CANCER SOC, V128, P2107, DOI 10.1002/cncr.34163
   Czarnecka AM, 2020, CANCERS, V12, DOI 10.3390/cancers12082130
   Davis LE, 2019, J CLIN ONCOL, V37, P1424, DOI 10.1200/JCO.18.02374
   de Nigris F, 2021, BONE, V143, DOI 10.1016/j.bone.2020.115605
   Duan ZF, 2009, MOL CANCER THER, V8, P2122, DOI 10.1158/1535-7163.MCT-09-0115
   Duffaud F, 2019, LANCET ONCOL, V20, P120, DOI 10.1016/S1470-2045(18)30742-3
   Ebb D, 2012, J CLIN ONCOL, V30, P2545, DOI 10.1200/JCO.2011.37.4546
   Elete KR, 2020, J PEDIAT HEMATOL ONC, V42, pE254, DOI 10.1097/MPH.0000000000001375
   Feng WL, 2020, THER ADV MED ONCOL, V12, DOI 10.1177/1758835920922055
   Fleuren EDG, 2014, INT J CANCER, V135, P2770, DOI 10.1002/ijc.28933
   Frankel P, 2022, J ONCOL, V2022, DOI 10.1155/2022/3691025
   Fu W, 2011, MOL CANCER THER, V10, P1018, DOI 10.1158/1535-7163.MCT-11-0167
   Goetz MP, 2017, J CLIN ONCOL, V35, P3638, DOI 10.1200/JCO.2017.75.6155
   Grignani G, 2012, ANN ONCOL, V23, P508, DOI 10.1093/annonc/mdr151
   Grignani G, 2015, LANCET ONCOL, V16, P98, DOI 10.1016/S1470-2045(14)71136-2
   Han G, 2012, ONCOL RES, V20, P149, DOI 10.3727/096504012X13522227232237
   He Y, 2021, PHARMACOL RES, V170, DOI 10.1016/j.phrs.2021.105732
   Higuchi T, 2021, CANCER GENOM PROTEOM, V18, P637, DOI 10.21873/cgp.20286
   Higuchi T, 2019, TRANSL ONCOL, V12, P1257, DOI 10.1016/j.tranon.2019.06.002
   Hu K, 2016, ONCOL REP, V36, P1219, DOI 10.3892/or.2016.4922
   Hua H, 2019, J HEMATOL ONCOL, V12, DOI 10.1186/s13045-019-0754-1
   Huang PQ, 2021, J MED CHEM, V64, P13004, DOI 10.1021/acs.jmedchem.1c01121
   Hussain S, 2019, J CELL BIOCHEM, V120, P14213, DOI 10.1002/jcb.28782
   Italiano A, 2020, LANCET ONCOL, V21, P446, DOI [10.1016/51470-2045(19)30825-3, 10.1016/S1470-2045(19)30825-3]
   Ji JL, 2017, AM J MED GENET A, V173, P1390, DOI 10.1002/ajmg.a.38184
   Jia P, 2022, MINERVA GASTROENTERO, V68, P346, DOI 10.23736/S2724-5985.21.02921-1
   Jiang JZ, 2021, SCI REP-UK, V11, DOI 10.1038/s41598-021-85223-4
   Kovac M, 2015, NAT COMMUN, V6, DOI 10.1038/ncomms9940
   Kreahling JM, 2013, PLOS ONE, V8, DOI 10.1371/journal.pone.0057523
   Liang JB, 2020, CANCER RES, V80, P510, DOI 10.1158/0008-5472.CAN-18-3374
   Liu KS, 2017, CELL DEATH DIS, V8, DOI 10.1038/cddis.2017.422
   Liu M, 2015, INT IMMUNOPHARMACOL, V28, P160, DOI 10.1016/j.intimp.2015.06.002
   Liu Y, 2021, CELL PROLIFERAT, V54, DOI 10.1111/cpr.13102
   Lockwood WW, 2011, J MOL DIAGN, V13, P289, DOI 10.1016/j.jmoldx.2010.11.020
   Long ZY, 2021, FRONT ONCOL, V11, DOI 10.3389/fonc.2021.662318
   Lowery CD, 2018, CLIN CANCER RES, V24, P847, DOI 10.1158/1078-0432.CCR-17-1258
   Lukasik P, 2021, INT J MOL SCI, V22, DOI 10.3390/ijms22062935
   Madden SK, 2021, MOL CANCER, V20, DOI 10.1186/s12943-020-01291-6
   Man SL, 2021, EUR J MED CHEM, V224, DOI 10.1016/j.ejmech.2021.113690
   Marchiò C, 2021, SEMIN CANCER BIOL, V72, P123, DOI 10.1016/j.semcancer.2020.02.016
   Martín AI, 2021, INT J MOL SCI, V22, DOI 10.3390/ijms22179469
   Masliah-Planchon J, 2018, EUR J HUM GENET, V26, P1217, DOI 10.1038/s41431-018-0147-x
   Mason-Osann Emily, 2018, Oncotarget, V9, P32868, DOI 10.18632/oncotarget.26029
   Matheson CJ, 2016, TRENDS PHARMACOL SCI, V37, P872, DOI 10.1016/j.tips.2016.06.006
   Mei J, 2014, CELL BIOCHEM BIOPHYS, V69, P151, DOI 10.1007/s12013-013-9781-7
   Mele L, 2020, CANCER TREAT REV, V88, DOI 10.1016/j.ctrv.2020.102043
   Meng XB, 2021, FRONT MED-LAUSANNE, V8, DOI 10.3389/fmed.2021.737951
   Mickymaray S, 2021, SAUDI J BIOL SCI, V28, P3641, DOI 10.1016/j.sjbs.2021.05.006
   Mohamed FEA, 2020, PATHOL ONCOL RES, V26, P1787, DOI 10.1007/s12253-019-00755-5
   Moiseeva TN, 2019, P NATL ACAD SCI USA, V116, P23891, DOI 10.1073/pnas.1915108116
   Morita K, 2021, INT J HEMATOL, V113, P624, DOI 10.1007/s12185-021-03127-5
   Mossé YP, 2019, CLIN CANCER RES, V25, P3229, DOI 10.1158/1078-0432.CCR-18-2675
   Nakamura Y, 2021, NAT MED, V27, P1899, DOI 10.1038/s41591-021-01553-w
   Navid F, 2017, INT J CANCER, V141, P1469, DOI 10.1002/ijc.30841
   Newswire PR, 2021, NEWSWIRE PR
   Newswire PR, 2021, NEWSWIRE PR
   Niu NK, 2015, DRUG DES DEV THER, V9, P1555, DOI 10.2147/DDDT.S74197
   Oda Yoshinao, 1995, General and Diagnostic Pathology, V141, P97
   Oshiro H, 2021, ANTICANCER RES, V41, P3287, DOI 10.21873/anticanres.15115
   Pahl JHW, 2012, CLIN CANCER RES, V18, P432, DOI 10.1158/1078-0432.CCR-11-2277
   Park HJ, 2018, J EXP CLIN CANC RES, V37, DOI [10.1186/S13046-018-0772-9, 10.1186/s13046-018-0772-9]
   Parmar D, 2021, EUR J PHARMACOL, V899, DOI 10.1016/j.ejphar.2021.174021
   Pignochino Y, 2013, CLIN CANCER RES, V19, P2117, DOI 10.1158/1078-0432.CCR-12-2293
   PosthumaDeBoer J, 2011, BMC CANCER, V11, DOI 10.1186/1471-2407-11-156
   Pottier C, 2020, CANCERS, V12, DOI 10.3390/cancers12030731
   Puzik A, 2021, HERED CANCER CLIN PR, V19, DOI 10.1186/s13053-021-00202-0
   Qadeer ZA, 2019, CANCER CELL, V36, P512, DOI 10.1016/j.ccell.2019.09.002
   Qi BC, 2019, INT J CLIN EXP PATHO, V12, P1589
   Rader J, 2013, CLIN CANCER RES, V19, P6173, DOI 10.1158/1078-0432.CCR-13-1675
   Rickel K, 2017, BONE, V102, P69, DOI 10.1016/j.bone.2016.10.017
   Robert C, 2015, NEW ENGL J MED, V372, P30, DOI 10.1056/NEJMoa1412690
   Rosen EM, 2014, CURR DRUG TARGETS, V15, P17, DOI 10.2174/1389450114666140106095432
   Sabbah DA, 2020, CURR TOP MED CHEM, V20, P815, DOI 10.2174/1568026620666200303123102
   Saraon P, 2021, ONCOGENE, V40, P4079, DOI 10.1038/s41388-021-01841-2
   Sayles LC, 2019, CANCER DISCOV, V9, P46, DOI 10.1158/2159-8290.CD-17-1152
   Schram AM, 2017, NAT REV CLIN ONCOL, V14, P735, DOI 10.1038/nrclinonc.2017.127
   Sciot R, 2021, DIAGNOSTICS, V11, DOI 10.3390/diagnostics11030496
   Seidman A, 2002, J CLIN ONCOL, V20, P1215, DOI 10.1200/JCO.20.5.1215
   Seligmann JF, 2021, J CLIN ONCOL, V39, P3705, DOI 10.1200/JCO.21.01435
   Sevelda F, 2015, J EXP CLIN CANC RES, V34, DOI 10.1186/s13046-015-0251-5
   Shaikh AB, 2016, INT J MOL SCI, V17, DOI 10.3390/ijms17040506
   Sheng J, 2017, ONCOTARGET, V8, P105276, DOI 10.18632/oncotarget.22167
   Song HH, 2020, CANCER MANAG RES, V12, P4817, DOI 10.2147/CMAR.S252847
   Sorolla A, 2020, ONCOGENE, V39, P1167, DOI 10.1038/s41388-019-1056-3
   Suehara Y, 2019, CLIN CANCER RES, V25, P6346, DOI 10.1158/1078-0432.CCR-18-4032
   Synoradzki KJ, 2021, CANCERS, V13, DOI 10.3390/cancers13174284
   Takebe N, 2021, CLIN CANCER RES, V27, P3834, DOI 10.1158/1078-0432.CCR-21-0329
   Tang F, 2019, J ORTHOP RES, V37, P789, DOI 10.1002/jor.24227
   Tavanti E, 2013, BRIT J CANCER, V109, P2607, DOI 10.1038/bjc.2013.643
   Taylor MH, 2020, J CLIN ONCOL, V38, P1154, DOI 10.1200/JCO.19.01598
   Tumbrink HL, 2021, ONCOGENE, V40, P1, DOI 10.1038/s41388-020-01510-w
   Tzanakakis GN, 2021, CANCERS, V13, DOI 10.3390/cancers13102478
   Udagawa C, 2020, CANCER SCI, V111, P3445, DOI 10.1111/cas.14609
   Wagner LM, 2015, PEDIATR BLOOD CANCER, V62, P440, DOI 10.1002/pbc.25334
   Wahlström T, 2015, BBA-GENE REGUL MECH, V1849, P563, DOI 10.1016/j.bbagrm.2014.07.004
   Wan ZM, 2019, EXP CELL RES, V384, DOI 10.1016/j.yexcr.2019.111646
   Wang B, 2020, CANCER MANAG RES, V12, P2631, DOI 10.2147/CMAR.S238173
   Wang DL, 2022, CANCER CHEMOTH PHARM, V89, P31, DOI 10.1007/s00280-021-04363-6
   Wang JY, 2017, STEM CELL TRANSL MED, V6, P512, DOI 10.5966/sctm.2015-0226
   Wang SM, 2014, CANCER RES, V74, P5855, DOI 10.1158/0008-5472.CAN-14-0799
   Wei R, 2020, J ORTHOP RES, V38, P1952, DOI 10.1002/jor.24659
   Weigel B, 2014, PEDIATR BLOOD CANCER, V61, P452, DOI 10.1002/pbc.24605
   Wintheiser GA, 2022, PHYSL TYROSINE KINAS
   Wu X, 2020, CANCER CELL INT, V20, DOI 10.1186/s12935-020-01674-1
   Xie L, 2021, ONCOL LETT, V22, DOI 10.3892/ol.2021.12813
   Xing SN, 2020, FEBS OPEN BIO, V10, P1748, DOI 10.1002/2211-5463.12915
   Xu J, 2018, CLIN SARCOMA RES, V8, DOI 10.1186/s13569-018-0102-1
   Yamaguchi SI, 2015, CANCER SCI, V106, P875, DOI 10.1111/cas.12686
   Yang L, 2015, ONCOTARGET, V6, P20801, DOI 10.18632/oncotarget.4600
   Yu XB, 2021, CELL BIOSCI, V11, DOI 10.1186/s13578-021-00600-w
   Zhong L, 2021, SIGNAL TRANSDUCT TAR, V6, DOI 10.1038/s41392-021-00572-w
   Zhou YB, 2018, BBA-MOL BASIS DIS, V1864, P1573, DOI 10.1016/j.bbadis.2018.02.004
   Zhou YB, 2016, ONCOTARGET, V7, P40846, DOI 10.18632/oncotarget.8519
   Zhu XZ, 2014, J CANCER RES THER, V10, pC102, DOI 10.4103/0973-1482.145804
   Zocchi Loredana, 2018, Oncotarget, V9, P23505, DOI 10.18632/oncotarget.25239
   Zvi Yoav, 2021, Sarcoma, V2021, P8324348, DOI 10.1155/2021/8324348
NR 128
TC 4
Z9 4
U1 32
U2 59
PU SPRINGER
PI NEW YORK
PA ONE NEW YORK PLAZA, SUITE 4600, NEW YORK, NY, UNITED STATES
SN 0171-5216
EI 1432-1335
J9 J CANCER RES CLIN
JI J. Cancer Res. Clin. Oncol.
PD AUG
PY 2023
VL 149
IS 9
BP 6785
EP 6797
DI 10.1007/s00432-023-04614-4
EA FEB 2023
PG 13
WC Oncology
WE Science Citation Index Expanded (SCI-EXPANDED)
SC Oncology
GA U4PM3
UT WOS:000934849300003
PM 36807762
DA 2024-01-03
ER

PT J
AU Hou, YL
   Wang, J
   Wang, JP
AF Hou, Yulin
   Wang, Jie
   Wang, Jianping
TI Engineered biomaterial delivery strategies are used to reduce
   cardiotoxicity in osteosarcoma
SO FRONTIERS IN PHARMACOLOGY
LA English
DT Review
DE Osteosarcoma; cardiotoxicity; biomaterials; drug delivery; chemotherapy
ID BONE SARCOMAS; DOXORUBICIN; METHOTREXATE; THERAPY; PHARMACOKINETICS;
   CYCLOPHOSPHAMIDE; CHEMOTHERAPY; IFOSFAMIDE; CISPLATIN; DISEASES
AB Osteosarcoma (OS) is the most common malignant bone tumor in children and adolescents. Chemotherapy drugs play an integral role in OS treatment. Preoperative neoadjuvant chemotherapy and postoperative conventional adjuvant chemotherapy improve survival in patients with OS. However, the toxic side effects of chemotherapy drugs are unavoidable. Cardiotoxicity is one of the common side effects of chemotherapy drugs that cannot be ignored. Chemotherapy drugs affect the destruction of mitochondrial autophagy and mitochondria-associated proteins to cause a decrease in cardiac ejection fraction and cardiomyocyte necrosis, which in turn causes heart failure and irreversible cardiomyopathy. Biomaterials play an important role in nanomedicine. Biomaterials act as carriers to deliver chemotherapy drugs precisely around tumor cells and continuously release carriers around the tumor. It not only promotes anti-tumor effects but also reduces the cardiotoxicity of chemotherapy drugs. In this paper, we first introduce the mechanism by which chemotherapy drugs commonly used in OS cause cardiotoxicity. Subsequently, we introduce biomaterials for reducing cardiotoxicity in OS chemotherapy. Finally, we prospect biomaterial delivery strategies to reduce cardiotoxicity in OS.
C1 [Hou, Yulin; Wang, Jie; Wang, Jianping] Guangyuan Cent Hosp, Dept Cardiol, Guangyuan, Peoples R China.
RP Wang, JP (corresponding author), Guangyuan Cent Hosp, Dept Cardiol, Guangyuan, Peoples R China.
EM 2411247949@qq.com
FU The author(s) declare financial support was received for the research,
   authorship, and/or publication of this article.
FX We would like to express our appreciation to everyone who was involved
   in the drafting and preparation of the manuscript.r The author(s)
   declare financial support was received for the research, authorship,
   and/or publication of this article.
CR Ahmad N, 2022, CHEM-BIOL INTERACT, V365, DOI 10.1016/j.cbi.2022.110028
   Al-Taher AY, 2020, MEDIAT INFLAMM, V2020, DOI 10.1155/2020/8641026
   Balanescu AR, 2019, EXP THER MED, V17, P1024, DOI 10.3892/etm.2018.6992
   Beird HC, 2022, NAT REV DIS PRIMERS, V8, DOI 10.1038/s41572-022-00409-y
   Bidaki R, 2017, EMERGENCY, V5
   Bielack S, 2009, CANCER TREAT RES, V152, P289, DOI 10.1007/978-1-4419-0284-9_15
   Brown HK, 2018, CALCIFIED TISSUE INT, V102, P174, DOI 10.1007/s00223-017-0372-2
   Cao J, 2023, BIOMED PHARMACOTHER, V165, DOI 10.1016/j.biopha.2023.115096
   Chang WH, 2021, METHODS MOL BIOL, V2174, P143, DOI 10.1007/978-1-0716-0759-6_10
   Chatterjee S, 2021, MOL THER, V29, P1395, DOI 10.1016/j.ymthe.2020.12.035
   Chen JY, 2021, FRONT PHARMACOL, V12, DOI 10.3389/fphar.2021.679610
   Chen Y, 2022, BIOMED PHARMACOTHER, V156, DOI 10.1016/j.biopha.2022.113903
   Christensen AM, 2012, CANCER-AM CANCER SOC, V118, P4321, DOI 10.1002/cncr.27378
   Corremans R, 2019, CLIN EXP PHARMACOL P, V46, P204, DOI 10.1111/1440-1681.13036
   De Sanctis R, 2015, ANTICANCER RES, V35, P543
   DeJarnett N, 2014, J AM HEART ASSOC, V3, DOI 10.1161/JAHA.114.000934
   Dolan EB, 2012, J R SOC INTERFACE, V9, P3503, DOI 10.1098/rsif.2012.0520
   Dong ZH, 2022, TECHNOL CANCER RES T, V21, DOI 10.1177/15330338221117386
   Du JJ, 2021, FRONT ONCOL, V11, DOI 10.3389/fonc.2021.673340
   Emadi A, 2009, NAT REV CLIN ONCOL, V6, P638, DOI 10.1038/nrclinonc.2009.146
   Farnood PR, 2023, CURR MOL PHARMACOL, V16, P71, DOI 10.2174/1874467215666220408104341
   Feng J, 2023, AM J CARDIOVASC DRUG, V23, P231, DOI 10.1007/s40256-023-00573-w
   Feng SS, 2019, ACS APPL MATER INTER, V11, P7357, DOI 10.1021/acsami.8b18820
   Franchi A, 2012, CLIN CASES MINER BON, V9, P92
   Fukuhara H, 2014, CUAJ-CAN UROL ASSOC, V8, pE931, DOI 10.5489/cuaj.2089
   Gaston CL, 2011, J BONE JOINT SURG BR, V93B, P1665, DOI 10.1302/0301-620X.93B12.27663
   Gazzane E, 2019, CANCER LETT, V456, P29, DOI 10.1016/j.canlet.2019.04.029
   Gong J, 2018, DRUG DES DEV THER, V12, P777, DOI 10.2147/DDDT.S140638
   Gupta J, 2015, FEBS J, V282, P1841, DOI 10.1111/febs.13250
   He P, 2022, DRUG DELIV, V29, P478, DOI 10.1080/10717544.2022.2032878
   Heng M, 2020, EUR J CANCER, V125, P130, DOI 10.1016/j.ejca.2019.07.029
   Hu Y, 2018, MEDICINE, V97, DOI 10.1097/MD.0000000000013807
   Huang GL, 2022, AM J TRANSL RES, V14, P1288
   Huyan XH, 2011, INT IMMUNOPHARMACOL, V11, P1293, DOI 10.1016/j.intimp.2011.04.011
   Ilyas S, 2021, SCI REP-UK, V11, DOI 10.1038/s41598-020-80579-5
   Iqubal A, 2019, LIFE SCI, V218, P112, DOI 10.1016/j.lfs.2018.12.018
   JAKUBOWSKI AA, 1988, CANCER, V62, P266, DOI 10.1002/1097-0142(19880715)62:2<266::AID-CNCR2820620207>3.0.CO;2-Y
   Khadembaschi D, 2022, ORAL ONCOL, V135, DOI 10.1016/j.oraloncology.2022.106133
   Koleini N, 2019, CHEM-BIOL INTERACT, V303, P35, DOI 10.1016/j.cbi.2019.01.032
   Lee Brink Amanda, 2020, J Adv Pract Oncol, V11, P368, DOI 10.6004/jadpro.2020.11.4.4
   Lee JY, 2021, TISSUE ENG REGEN MED, V18, P479, DOI 10.1007/s13770-021-00365-w
   Li SY, 2015, TUMOR BIOL, V36, P1329, DOI 10.1007/s13277-015-3181-0
   Liang J, 2023, INT J BIOPRINTING, V9, P522, DOI 10.18063/ijb.750
   Ling GJ, 2022, OXID MED CELL LONGEV, V2022, DOI 10.1155/2022/7176282
   Longhi A, 2006, CANCER TREAT REV, V32, P423, DOI 10.1016/j.ctrv.2006.05.005
   Luetke A, 2014, CANCER TREAT REV, V40, P523, DOI 10.1016/j.ctrv.2013.11.006
   Ma WJ, 2020, FRONT CELL DEV BIOL, V8, DOI 10.3389/fcell.2020.00434
   Malaviya AN, 2016, INT J RHEUM DIS, V19, P844, DOI 10.1111/1756-185X.12862
   Marec-Berard P, 2020, J ADOLESC YOUNG ADUL, V9, P172, DOI 10.1089/jayao.2019.0085
   Minerva, 2023, J CANCER RES THER, V19, P530, DOI 10.4103/jcrt.jcrt_792_22
   Palmerini E, 2020, CELLS-BASEL, V9, DOI 10.3390/cells9112389
   Panez-Toro I, 2023, CURR OSTEOPOROS REP, V21, P330, DOI 10.1007/s11914-023-00803-9
   Perez-Verdia A, 2005, PHARMACOTHERAPY, V25, P1271, DOI 10.1592/phco.2005.25.9.1271
   Qi LY, 2019, CHEM RES TOXICOL, V32, P1469, DOI 10.1021/acs.chemrestox.9b00204
   Quadros M, 2021, MAT SCI ENG C-MATER, V121, DOI 10.1016/j.msec.2021.111875
   Rawat PS, 2021, BIOMED PHARMACOTHER, V139, DOI 10.1016/j.biopha.2021.111708
   Ren TT, 2019, CELL DEATH DIS, V10, DOI 10.1038/s41419-019-1497-1
   Riley RS, 2019, NAT REV DRUG DISCOV, V18, P175, DOI 10.1038/s41573-018-0006-z
   Rossi M, 2023, INT J MOL SCI, V24, DOI 10.3390/ijms24031946
   Savani M, 2019, J PEDIAT HEMATOL ONC, V41, pE94, DOI 10.1097/MPH.0000000000001264
   Shah S, 2022, J MED CASE REP, V16, DOI 10.1186/s13256-022-03644-9
   Smrke A, 2021, CELLS-BASEL, V10, DOI 10.3390/cells10010172
   Song YF, 2016, EVID-BASED COMPL ALT, V2016, DOI 10.1155/2016/1261270
   Spalato M, 2021, EXPERT OPIN DRUG SAF, V20, P427, DOI 10.1080/14740338.2021.1881060
   Strauss SJ, 2021, ANN ONCOL, V32, P1520, DOI 10.1016/j.annonc.2021.08.1995
   van Vugt TAG, 2019, FRONT MICROBIOL, V10, DOI 10.3389/fmicb.2019.01626
   Veal GJ, 2016, EUR J CANCER, V55, P56, DOI 10.1016/j.ejca.2015.12.007
   Walling J, 2006, INVEST NEW DRUG, V24, P37, DOI 10.1007/s10637-005-4541-1
   Wang PX, 2019, J MOL CELL CARDIOL, V133, P125, DOI 10.1016/j.yjmcc.2019.06.005
   Wang SD, 2021, ANGEW CHEM INT EDIT, V60, P11252, DOI 10.1002/anie.202101938
   Wang ZL, 2022, BIOACT MATER, V15, P120, DOI 10.1016/j.bioactmat.2021.12.023
   Wei HX, 2022, INT J NANOMED, V17, P3483, DOI 10.2147/IJN.S372851
   WEISS RB, 1993, DRUGS, V46, P360, DOI 10.2165/00003495-199346030-00003
   Whelan JS, 2018, J CLIN ONCOL, V36, P188, DOI 10.1200/JCO.2017.75.1743
   Wiklander OPB, 2015, J EXTRACELL VESICLES, V4, DOI 10.3402/jev.v4.26316
   Wu L, 2023, TRENDS PHARMACOL SCI, V44, P34, DOI 10.1016/j.tips.2022.10.003
   Xia YL, 2022, FRONT BIOENG BIOTECH, V10, DOI 10.3389/fbioe.2022.890257
   Xia YL, 2022, FRONT BIOENG BIOTECH, V10, DOI 10.3389/fbioe.2022.1019437
   Xu S, 2020, BIOMED PHARMACOTHER, V123, DOI 10.1016/j.biopha.2019.109803
   Yang Y K, 2020, Zhonghua Zhong Liu Za Zhi, V42, P692, DOI 10.3760/cma.j.cn112152-20190510-00300
   Yoo Y, 2018, DRUG DELIV, V25, P1664, DOI 10.1080/10717544.2018.1507058
   Yoon SJ, 2019, NANOMATERIALS-BASEL, V9, DOI 10.3390/nano9121652
   Zhang H, 2022, J MATER CHEM B, V10, P7183, DOI 10.1039/d2tb00048b
   Zhang Z, 2022, FRONT PHARMACOL, V13, DOI 10.3389/fphar.2022.1031527
   Zhao ZX, 2022, BIOMED PHARMACOTHER, V150, DOI 10.1016/j.biopha.2022.113074
   Zhu YX, 2022, BBA-REV CANCER, V1877, DOI 10.1016/j.bbcan.2022.188678
NR 86
TC 0
Z9 0
U1 4
U2 4
PU FRONTIERS MEDIA SA
PI LAUSANNE
PA AVENUE DU TRIBUNAL FEDERAL 34, LAUSANNE, CH-1015, SWITZERLAND
EI 1663-9812
J9 FRONT PHARMACOL
JI Front. Pharmacol.
PD OCT 3
PY 2023
VL 14
AR 1284406
DI 10.3389/fphar.2023.1284406
PG 8
WC Pharmacology & Pharmacy
WE Science Citation Index Expanded (SCI-EXPANDED)
SC Pharmacology & Pharmacy
GA U2EQ1
UT WOS:001082992000001
PM 37854721
OA gold, Green Published
DA 2024-01-03
ER

PT J
AU Bielack, SS
   Kager, L
   Kühne, T
   Langer, T
   Reichardt, P
   Blattmann, C
   Kevric, M
   Mettmann, V
   Sorg, B
   Hecker-Nolting, S
AF Bielack, Stefan S.
   Kager, Leo
   Kuehne, Thomas
   Langer, Thorsten
   Reichardt, Peter
   Blattmann, Claudia
   Kevric, Matthias
   Mettmann, Vanessa
   Sorg, Benjamin
   Hecker-Nolting, Stefanie
TI Establishment, Maintenance, and Performance of the Cooperative
   Osteosarcoma Study Group (COSS)
SO CANCERS
LA English
DT Review
DE osteosarcoma; collaborative trial; registry; child; adolescent; adult
ID HIGH-GRADE OSTEOSARCOMA; HIGH-DOSE METHOTREXATE;
   BONE-MARROW-TRANSPLANTATION; NEOADJUVANT CHEMOTHERAPY; OSTEO-SARCOMA;
   EXTRASKELETAL OSTEOSARCOMA; PREOPERATIVE CHEMOTHERAPY; ADJUVANT
   CHEMOTHERAPY; INDUCED OTOTOXICITY; MULTIMODAL THERAPY
AB Simple Summary The Cooperative Osteosarcoma Study Group (COSS), active since the late 1970s, is a multi-institutional consortium representing Germany, Austria, and Switzerland. Its goals are to cure as many osteosarcoma patients as possible with as few late effects as achievable. Over the decades, COSS has amassed and followed more than 5000 affected patients into trials and its registry. This has allowed the group to perform many meaningful analyses. These have focused on specific trials as well as on particular patient-, tumor-, or treatment-related variables. Intergroup cooperation has further expanded knowledge generation about this rare disease, its variants, and some closely related malignancies. The present paper presents an overview over more than four decades of fruitful collaboration. Introduction: Osteosarcoma treatment has benefitted greatly from collaborative research. This paper describes the history and accomplishments of the Cooperative Osteosarcoma Study Group (COSS), mainly dedicated to clinical questions, as well as remaining challenges. Materials and Methods: Narrative review of over four decades of uninterrupted collaboration within the multi-national German-Austrian-Swiss COSS group. Results: Since its very first prospective osteosarcoma trial starting in 1977, COSS has continuously been able to provide high-level evidence on various tumor- and treatment-related questions. This includes both the cohort of patients enrolled into prospective trials as well as those patients excluded from them for various reasons, followed in a prospective registry. Well over one hundred disease-related publications attest to the group's impact on the field. Despite these accomplishments, challenging problems remain. Discussion: Collaborative research within a multi-national study group resulted in better definitions of important aspects of the most common bone tumor, osteosarcoma, and its treatments. Important challenges continue to persist.
C1 [Bielack, Stefan S.; Blattmann, Claudia; Kevric, Matthias; Mettmann, Vanessa; Sorg, Benjamin; Hecker-Nolting, Stefanie] Klinikum Stuttgart Olgahosp, Ctr Pediat Adolescent & Womens Med, Stuttgart Canc Ctr, Cooperat Osteosarcoma Study Grp,Pediat Oncol Hema, D-70174 Stuttgart, Germany.
   [Bielack, Stefan S.] Univ Klinikum Munster, Klin Kinder & Jugendmed, Padiatr Hamatol & Onkol, D-48149 Munster, Germany.
   [Kager, Leo] Med Univ, Univ Hosp Pediat & Adolescent Med, St Anna Kinderspital, A-1090 Vienna, Austria.
   [Kager, Leo] St Anna Childrens Canc Res Inst CCRI, A-1090 Vienna, Austria.
   [Kuehne, Thomas] Pediat Univ Hosp Basel, Dept Pediat Oncol Hematol, CH-4031 Basel, Switzerland.
   [Langer, Thorsten] Univ Hosp Schleswig Holstein, Hosp Pediat & Adolesent Med, Pediat Hematol & Oncol, Rheumatol & Immunol, Campus Kiel, D-24105 Kiel, Germany.
   [Reichardt, Peter] Helios Klinikum Berlin Buch, Onkol & Palliat Med, D-13125 Berlin, Germany.
C3 Klinikum Stuttgart; University of Munster; Saint Anna Children's
   Hospital; Saint Anna Children's Hospital; St. Anna Children's Cancer
   Research Institute (CCRI); University of Kiel; Schleswig Holstein
   University Hospital; Helios Kliniken
RP Bielack, SS (corresponding author), Klinikum Stuttgart Olgahosp, Ctr Pediat Adolescent & Womens Med, Stuttgart Canc Ctr, Cooperat Osteosarcoma Study Grp,Pediat Oncol Hema, D-70174 Stuttgart, Germany.; Bielack, SS (corresponding author), Univ Klinikum Munster, Klin Kinder & Jugendmed, Padiatr Hamatol & Onkol, D-48149 Munster, Germany.
EM coss@klinikum-stuttgart.de
RI Kuehne, Thomas/I-6143-2019
OI Kuehne, Thomas/0000-0002-7387-7028; Kager, Leo/0000-0003-4954-6488;
   Bielack, Stefan/0000-0003-2144-3153; Langer,
   Thorsten/0000-0002-7047-2957
CR Andreou D, 2011, ANN ONCOL, V22, P1228, DOI 10.1093/annonc/mdq589
   Andritsch E, 2017, CRIT REV ONCOL HEMAT, V110, P94, DOI 10.1016/j.critrevonc.2016.12.002
   Anninga JK, 2014, CLIN SARCOMA RES, V4, DOI 10.1186/2045-3329-4-4
   Arbeitsgemeinschaft der wissenschaftlich-Medizinischen Fachgesellschaften Osteosarkome-Deutsche Leitlinie, 2021, AWMF REG NR 025 005
   Bacci G, 1975, Chir Organi Mov, V62, P491
   Beird HC, 2022, NAT REV DIS PRIMERS, V8, DOI 10.1038/s41572-022-00409-y
   BIELACK S, 1989, KLIN PADIATR, V201, P275, DOI 10.1055/s-2008-1026715
   Bielack S.S., 1993, CANCER TREAT RES, V62, P85, DOI [10.1007/978-1-4615-3518-8_12, DOI 10.1007/978-1-4615-3518-8_12]
   Bielack SS, 1999, ACTA ORTHOP SCAND, V70, P353, DOI 10.3109/17453679908997824
   Bielack SS, 1999, J CLIN ONCOL, V17, P1164, DOI 10.1200/JCO.1999.17.4.1164
   Bielack SS, 2002, J CLIN ONCOL, V20, P776, DOI 10.1200/JCO.20.3.776
   BIELACK SS, 1995, MED PEDIATR ONCOL, V24, P6, DOI 10.1002/mpo.2950240103
   Bielack SS, 2003, BONE MARROW TRANSPL, V31, P353, DOI 10.1038/sj.bmt.1703864
   Bielack SS, 1996, EUR J CANCER, V32A, P1652, DOI 10.1016/0959-8049(96)00177-3
   BIELACK SS, 1989, CANCER CHEMOTH PHARM, V24, P376
   Bielack S, 2009, CANCER TREAT RES, V152, P289, DOI 10.1007/978-1-4419-0284-9_15
   Bielack SS, 2015, J CLIN ONCOL, V33, P2279, DOI 10.1200/JCO.2014.60.0734
   Bielack SS, 2015, J PEDIAT HEMATOL ONC, V37, P158, DOI 10.1097/MPH.0000000000000197
   Bielack SS, 2009, J CLIN ONCOL, V27, P557, DOI 10.1200/JCO.2008.16.2305
   Bieling P, 1996, J CLIN ONCOL, V14, P848, DOI 10.1200/JCO.1996.14.3.848
   BIELING P, 1991, KLIN PADIATR, V203, P220, DOI 10.1055/s-2007-1025433
   Blaauwbroek Ria, 2007, J Cancer Surviv, V1, P292, DOI 10.1007/s11764-007-0032-z
   Blaauwbroek R, 2008, LANCET ONCOL, V9, P232, DOI 10.1016/S1470-2045(08)70034-2
   Brecht IB, 2009, KLIN PADIATR, V221, P181, DOI 10.1055/s-0029-1220705
   Brecht IB, 2014, PEDIATR BLOOD CANCER, V61, P1202, DOI 10.1002/pbc.24997
   Budde A, 2022, EUR J CANCER, V170, P209, DOI 10.1016/j.ejca.2022.03.018
   Calaminus G, 2019, JMIR RES PROTOC, V8, DOI 10.2196/14406
   Collins M, 2013, J CLIN ONCOL, V31, P2303, DOI 10.1200/JCO.2012.43.8598
   CORTES EP, 1974, NEW ENGL J MED, V291, P998, DOI 10.1056/NEJM197411072911903
   Daecke W, 2005, ANN SURG ONCOL, V12, P322, DOI 10.1245/ASO.2005.06.002
   ENNEKING WF, 1980, CLIN ORTHOP RELAT R, P106
   Escherich G, 2017, J ADOLESC YOUNG ADUL, V6, P194, DOI 10.1089/jayao.2016.0075
   Eselgrim M, 2006, PEDIATR BLOOD CANCER, V47, P42, DOI 10.1002/pbc.20608
   Ferrari A, 2021, ESMO OPEN, V6, DOI 10.1016/j.esmoop.2021.100096
   Ferrari S, 2018, TUMORI J, V104, P30, DOI 10.5301/tj.5000696
   Franke M, 2011, PEDIATR BLOOD CANCER, V56, P771, DOI 10.1002/pbc.22864
   Frezza AM, 2015, EUR J CANCER, V51, P374, DOI 10.1016/j.ejca.2014.11.007
   Fuchs N, 1998, ANN ONCOL, V9, P893, DOI 10.1023/A:1008391103132
   Goldstein-Jackson SY, 2005, J CANCER RES CLIN, V131, P520, DOI 10.1007/s00432-005-0687-7
   Gotta J, 2022, KLIN PADIATR, V234, P154, DOI 10.1055/a-1681-1916
   GRAF N, 1994, J CLIN ONCOL, V12, P1443, DOI 10.1200/JCO.1994.12.7.1443
   Grimer RJ, 2005, EUR J CANCER, V41, P2806, DOI 10.1016/j.ejca.2005.04.052
   Grimer RJ, 2003, EUR J CANCER, V39, P157, DOI 10.1016/S0959-8049(02)00478-1
   Hauben EI, 2006, EUR J CANCER, V42, P460, DOI 10.1016/j.ejca.2005.09.032
   Hecker-Nolting S, 2023, J CANCER RES CLIN, V149, P1961, DOI 10.1007/s00432-022-04156-1
   Hompland I, 2021, EUR J CANCER, V151, P150, DOI 10.1016/j.ejca.2021.04.017
   Isakoff MS, 2015, J CLIN ONCOL, V33, P3029, DOI 10.1200/JCO.2014.59.4895
   JAFFE N, 1974, NEW ENGL J MED, V291, P994, DOI 10.1056/NEJM197411072911902
   Jasnau S, 2008, ORAL ONCOL, V44, P286, DOI 10.1016/j.oraloncology.2007.03.001
   JURGENS H, 1983, J CANCER RES CLIN, V106, P14, DOI 10.1007/BF00625045
   Kager L, 2006, J CLIN ONCOL, V24, P1535, DOI 10.1200/JCO.2005.04.2978
   Kager L, 2003, J CLIN ONCOL, V21, P2011, DOI 10.1200/JCO.2003.08.132
   Kager L, 2016, CLIN SARCOMA RES, V6, DOI 10.1186/s13569-016-0043-5
   Kager L, 2010, CANCER-AM CANCER SOC, V116, P5316, DOI 10.1002/cncr.25287
   Kelley LM, 2020, J CLIN ONCOL, V38, P823, DOI 10.1200/JCO.19.00827
   Kempf-Bielack B, 2005, J CLIN ONCOL, V23, P559, DOI 10.1200/JCO.2005.04.063
   KOTZ R, 1977, WIEN KLIN WOCHENSCHR, V89, P474
   Kube SJ, 2022, CANCER-AM CANCER SOC, V128, P1787, DOI 10.1002/cncr.34110
   Langer T, 2004, PEDIATR BLOOD CANCER, V42, P373, DOI 10.1002/pbc.10325
   Langer T, 2020, DATA BRIEF, V32, DOI 10.1016/j.dib.2020.106227
   Langer T, 2020, EUR J CANCER, V138, P212, DOI 10.1016/j.ejca.2020.07.019
   Longhi A, 2017, EUR J CANCER, V74, P9, DOI 10.1016/j.ejca.2016.12.016
   Marina N, 2009, CANCER TREAT RES, V152, P339, DOI 10.1007/978-1-4419-0284-9_18
   Marina NM, 2016, LANCET ONCOL, V17, P1396, DOI 10.1016/S1470-2045(16)30214-5
   McLoone JK, 2022, FRONT ONCOL, V12, DOI 10.3389/fonc.2022.945911
   Nitz A, 2013, ONCOL LETT, V5, P311, DOI 10.3892/ol.2012.997
   Ozaki T, 2003, J CLIN ONCOL, V21, P334, DOI 10.1200/JCO.2003.01.142
   Ozaki T, 2002, CANCER, V94, P1069, DOI 10.1002/cncr.10258
   Paulides A, 2006, PEDIATR BLOOD CANCER, V46, P489, DOI 10.1002/pbc.20492
   Paulides M, 2007, CLIN ENDOCRINOL, V66, P727, DOI 10.1111/j.1365-2265.2007.02813.x
   Paulides M, 2010, KLIN PADIATR, V222, P196, DOI 10.1055/s-0030-1249609
   Paulides M, 2011, VACCINE, V29, P1565, DOI 10.1016/j.vaccine.2010.12.084
   Plana A, 2021, JCO CLIN CANCER INFO, V5, P1034, DOI 10.1200/CCI.21.00075
   PURFURST C, 1985, KLIN PADIATR, V197, P233, DOI 10.1055/s-2008-1033974
   REHAN N, 1993, KLIN PADIATR, V205, P200, DOI 10.1055/s-2007-1025228
   ROSEN G, 1979, CANCER-AM CANCER SOC, V43, P2163, DOI 10.1002/1097-0142(197906)43:6<2163::AID-CNCR2820430602>3.0.CO;2-S
   ROSEN G, 1974, CANCER-AM CANCER SOC, V33, P1151, DOI 10.1002/1097-0142(197404)33:4<1151::AID-CNCR2820330439>3.0.CO;2-8
   Saloustros E, 2017, ESMO OPEN, V2, DOI 10.1136/esmoopen-2017-000252
   Sauerbrey A, 2001, BONE MARROW TRANSPL, V27, P933, DOI 10.1038/sj.bmt.1703023
   Schuster Anne J., 2018, Sarcoma, V2018, P1632978, DOI 10.1155/2018/1632978
   Smeland S, 2019, EUR J CANCER, V109, P36, DOI 10.1016/j.ejca.2018.11.027
   Stark D, 2016, EUR J CANCER CARE, V25, P419, DOI 10.1111/ecc.12365
   Stöhr W, 2007, PEDIATR BLOOD CANCER, V48, P447, DOI 10.1002/pbc.20858
   Stöhr W, 2007, PEDIATR BLOOD CANCER, V48, P140, DOI 10.1002/pbc.20812
   Stöhr W, 2005, CANCER INVEST, V23, P201, DOI 10.1081/CNV-200055951
   Strauss SJ, 2021, ANN ONCOL, V32, P1520, DOI 10.1016/j.annonc.2021.08.1995
   Taggart J, 2021, PUBLIC HEALTH RES PR, V31, DOI 10.17061/phrp31122108
   Thomas DM, 2011, J ADOLESC YOUNG ADUL, V1, P118, DOI 10.1089/jayao.2012.0005
   Whelan JS, 2015, ANN ONCOL, V26, P407, DOI 10.1093/annonc/mdu526
   Widemann BC, 2004, CANCER-AM CANCER SOC, V100, P2222, DOI 10.1002/cncr.20255
   Wilhelm M, 2014, ANN ONCOL, V25, P1500, DOI 10.1093/annonc/mdu153
   WINKLER K, 1990, CANCER, V66, P1703, DOI 10.1002/1097-0142(19901015)66:8<1703::AID-CNCR2820660809>3.0.CO;2-V
   WINKLER K, 1989, ONKOLOGIE, V12, P92, DOI 10.1159/000216608
   WINKLER K, 1982, KLIN PADIATR, V194, P251, DOI 10.1055/s-2008-1033813
   WINKLER K, 1977, DEUT MED WOCHENSCHR, V102, P1831, DOI 10.1055/s-0028-1105579
   WINKLER K, 1983, J CANCER RES CLIN, V106, P1, DOI 10.1007/BF00625042
   WINKLER K, 1990, Chirurgia degli Organi di Movimento, V75, P54
   WINKLER K, 1984, J CLIN ONCOL, V2, P617, DOI 10.1200/JCO.1984.2.6.617
   WINKLER K, 1988, J CLIN ONCOL, V6, P329, DOI 10.1200/JCO.1988.6.2.329
   Zils K, 2013, ANN ONCOL, V24, P2190, DOI 10.1093/annonc/mdt154
   Zils K, 2015, PEDIATR HEMAT ONCOL, V32, P32, DOI 10.3109/08880018.2014.987939
   Zils K, 2015, J PEDIAT HEMATOL ONC, V37, P74, DOI 10.1097/MPH.0b013e3182a2719c
NR 102
TC 0
Z9 0
U1 0
U2 2
PU MDPI
PI BASEL
PA ST ALBAN-ANLAGE 66, CH-4052 BASEL, SWITZERLAND
EI 2072-6694
J9 CANCERS
JI Cancers
PD MAR
PY 2023
VL 15
IS 5
AR 1520
DI 10.3390/cancers15051520
PG 17
WC Oncology
WE Science Citation Index Expanded (SCI-EXPANDED)
SC Oncology
GA 9U3UG
UT WOS:000947639700001
PM 36900310
OA Green Published, gold
DA 2024-01-03
ER

PT J
AU Pilavaki, P
   Ardakani, AG
   Gikas, P
   Constantinidou, A
AF Pilavaki, Pampina
   Ardakani, Amir Gahanbani
   Gikas, Panagiotis
   Constantinidou, Anastasia
TI Osteosarcoma: Current Concepts and Evolutions in Management Principles
SO JOURNAL OF CLINICAL MEDICINE
LA English
DT Review
DE osteosarcoma; chemotherapy; targeted therapy; immunotherapy; immune
   checkpoint inhibitors; adoptive cellular therapy limb salvage therapy
ID HIGH-GRADE OSTEOSARCOMA; PHASE-II TRIAL; AUTOLOGOUS TUMOR LYSATE;
   ANTIBODY-DRUG CONJUGATE; REFRACTORY SOLID TUMORS; YOUNG-ADULTS;
   SINGLE-ARM; OPEN-LABEL; POOR RESPONSE; DOUBLE-BLIND
AB Osteosarcoma is a rare malignancy arising from mesenchymal tissue, and represents the most common bone sarcoma. The management of osteosarcoma is challenging, and requires a multidisciplinary approach. In daily clinical practice, surgery, radiotherapy, and conventional chemotherapy constitute the therapeutic armamentarium against the disease. However, a significant number of patients with initially localized osteosarcoma will experience local or distant recurrence, and the prognosis for metastatic disease remains dismal. There is a pressing need to identify novel therapeutic strategies to better manage osteosarcoma and improve survival outcomes. In this study, we present recent advances in the therapeutic management of osteosarcoma, including surgical and medical advances. The role of immunotherapy (immune checkpoint inhibitors, adoptive cellular therapy, cancer vaccines) and other targeted therapies including tyrosine kinase inhibitors is discussed; however, additional studies are required to delineate their roles in clinical practice.
C1 [Pilavaki, Pampina; Constantinidou, Anastasia] Univ Cyprus, Med Sch, CY-1678 Nicosia, Cyprus.
   [Pilavaki, Pampina; Constantinidou, Anastasia] Bank Cyprus Oncol Ctr, Med Oncol, CY-2006 Nicosia, Cyprus.
   [Ardakani, Amir Gahanbani; Gikas, Panagiotis] Cleveland Clin London, Dept Orthopaed, London SW1X 7HY, England.
   [Constantinidou, Anastasia] Cyprus Canc Res Inst, CY-2109 Nicosia, Cyprus.
C3 University of Cyprus; Cleveland Clinic Foundation
RP Constantinidou, A (corresponding author), Univ Cyprus, Med Sch, CY-1678 Nicosia, Cyprus.; Constantinidou, A (corresponding author), Bank Cyprus Oncol Ctr, Med Oncol, CY-2006 Nicosia, Cyprus.; Gikas, P (corresponding author), Cleveland Clin London, Dept Orthopaed, London SW1X 7HY, England.; Constantinidou, A (corresponding author), Cyprus Canc Res Inst, CY-2109 Nicosia, Cyprus.
EM p.gikas@nhs.net; constantinidou.anastasia@ucy.ac.cy
OI CONSTANTINIDOU, ANASTASIA/0000-0001-5316-7574
CR Ahmed N, 2015, J CLIN ONCOL, V33, P1688, DOI 10.1200/JCO.2014.58.0225
   Anderson PM, 2016, PEDIATR BLOOD CANCER, V63, P1761, DOI 10.1002/pbc.26087
   André T, 2013, LANCET, V381, P1536, DOI 10.1016/S0140-6736(13)60975-7
   Bagatell R, 2014, PEDIATR BLOOD CANCER, V61, P833, DOI 10.1002/pbc.24874
   Bielack SS, 2002, J CLIN ONCOL, V20, P776, DOI 10.1200/JCO.20.3.776
   Bielack SS, 2015, J CLIN ONCOL, V33, P2279, DOI 10.1200/JCO.2014.60.0734
   Board CoTE, 2020, SOFT TISS BON TUM, V5th ed.
   BOHNDORF K, 1986, SKELETAL RADIOL, V15, P511, DOI 10.1007/BF00361046
   Brahmer JR, 2017, LANCET ONCOL, V18, P1600, DOI 10.1016/S1470-2045(17)30690-3
   Brookes MJ, 2021, CANCERS, V13, DOI 10.3390/cancers13030388
   Bruix J, 2017, LANCET, V389, P56, DOI 10.1016/S0140-6736(16)32453-9
   Casali PG, 2022, ANN ONCOL, V33, P20, DOI 10.1016/j.annonc.2021.09.005
   Chawla SP, 2012, J CLIN ONCOL, V30, P78, DOI 10.1200/JCO.2011.35.6329
   Chen CL, 2021, CANCER LETT, V500, P1, DOI 10.1016/j.canlet.2020.12.024
   Chen YQ, 2021, PHARMACOL RES, V169, DOI 10.1016/j.phrs.2021.105684
   Cho HS, 2017, BONE JOINT RES, V6, P137, DOI 10.1302/2046-3758.63.BJR-2016-0289.R1
   Churchwell J.A.A., 2017, NOVEL APPROACH INTRA
   Clemente O, 2021, J TRANSL MED, V19, DOI 10.1186/s12967-021-02829-y
   D'Angelo SP, 2022, NAT COMMUN, V13, DOI 10.1038/s41467-022-30874-8
   Davis LE, 2019, J CLIN ONCOL, V37, P1424, DOI 10.1200/JCO.18.02374
   Demetri GD, 2021, CLIN CANCER RES, V27, P3556, DOI 10.1158/1078-0432.CCR-20-4513
   Duffaud F, 2019, LANCET ONCOL, V20, P120, DOI 10.1016/S1470-2045(18)30742-3
   Ebb D, 2012, J CLIN ONCOL, V30, P2545, DOI 10.1200/JCO.2011.37.4546
   Geller David S, 2010, Clin Adv Hematol Oncol, V8, P705
   Gill J, 2021, NAT REV CLIN ONCOL, V18, P609, DOI 10.1038/s41571-021-00519-8
   Grignani G, 2012, ANN ONCOL, V23, P508, DOI 10.1093/annonc/mdr151
   Grignani G, 2018, LANCET ONCOL, V19, P1360, DOI 10.1016/S1470-2045(18)30438-8
   Grignani G, 2015, LANCET ONCOL, V16, P98, DOI 10.1016/S1470-2045(14)71136-2
   Grimer RJ, 2005, EUR J CANCER, V41, P2806, DOI 10.1016/j.ejca.2005.04.052
   He FZ, 2016, INT J SURG, V36, P283, DOI 10.1016/j.ijsu.2016.11.016
   Himoudi N, 2012, CLIN TRANSL ONCOL, V14, P271, DOI 10.1007/s12094-012-0795-1
   Hodi FS, 2018, LANCET ONCOL, V19, P1480, DOI 10.1016/S1470-2045(18)30700-9
   Italiano A, 2020, LANCET ONCOL, V21, P446, DOI [10.1016/51470-2045(19)30825-3, 10.1016/S1470-2045(19)30825-3]
   Jaffe Norman, 2013, Sarcoma, V2013, P203531, DOI 10.1155/2013/203531
   Jeys LM, 2008, J BONE JOINT SURG AM, V90A, P1265, DOI 10.2106/JBJS.F.01324
   Katz Theodore H, 2021, Iowa Orthop J, V41, P27
   Kawaguchi N, 2004, CLIN ORTHOP RELAT R, P165, DOI 10.1097/01.blo.0000116308.86761.f5
   Kempf-Bielack B, 2005, J CLIN ONCOL, V23, P559, DOI 10.1200/JCO.2005.04.063
   Kopp LM, 2019, EUR J CANCER, V121, P177, DOI 10.1016/j.ejca.2019.08.015
   Le Cesne A, 2019, EUR J CANCER, V119, P151, DOI 10.1016/j.ejca.2019.07.018
   Levin AS, 2017, J AM ACAD ORTHOP SUR, V25, P204, DOI 10.5435/JAAOS-D-15-00619
   Luetke A, 2014, CANCER TREAT REV, V40, P523, DOI 10.1016/j.ctrv.2013.11.006
   Marina NM, 2016, LANCET ONCOL, V17, P1396, DOI 10.1016/S1470-2045(16)30214-5
   Martin-Broto J, 2017, ANN ONCOL, V28, P2994, DOI 10.1093/annonc/mdx536
   Mirabello L, 2009, CANCER-AM CANCER SOC, V115, P1531, DOI 10.1002/cncr.24121
   Miwa S, 2017, CANCER-AM CANCER SOC, V123, P1576, DOI 10.1002/cncr.30606
   Moek KL, 2017, ANN ONCOL, V28, P3083, DOI 10.1093/annonc/mdx541
   Mok TSK, 2019, LANCET, V393, P1819, DOI 10.1016/S0140-6736(18)32409-7
   Mossé YP, 2019, CLIN CANCER RES, V25, P3229, DOI 10.1158/1078-0432.CCR-18-2675
   Motzer RJ, 2018, NEW ENGL J MED, V378, P1277, DOI 10.1056/NEJMoa1712126
   Palmerini E, 2019, PEDIATR BLOOD CANCER, V66, DOI 10.1002/pbc.27792
   Panagi M, 2022, THERANOSTICS, V12, P6106, DOI 10.7150/thno.72800
   Pappo AS, 2014, CANCER-AM CANCER SOC, V120, P2448, DOI 10.1002/cncr.28728
   Pilavaki P, 2023, FRONT ONCOL, V12, DOI 10.3389/fonc.2022.1069963
   Raymond AK, 2009, CANCER TREAT RES, V152, P63, DOI 10.1007/978-1-4419-0284-9_4
   Shi J, 2020, IMMUNOTHERAPY-UK, V12, P641, DOI 10.2217/imt-2020-0107
   Strauss SJ, 2021, ANN ONCOL, V32, P1520, DOI 10.1016/j.annonc.2021.08.1995
   Takeuchi A, 2018, BMC MUSCULOSKEL DIS, V19, DOI 10.1186/s12891-018-2109-4
   Tawbi HA, 2017, LANCET ONCOL, V18, P1493, DOI 10.1016/S1470-2045(17)30624-1
   Tian ZC, 2020, FRONT ONCOL, V10, DOI 10.3389/fonc.2020.01642
   Wagner LM, 2015, PEDIATR BLOOD CANCER, V62, P440, DOI 10.1002/pbc.25334
   Wang C, 2020, J BONE ONCOL, V25, DOI 10.1016/j.jbo.2020.100332
   Wedekind MF, 2018, PEDIATR BLOOD CANCER, V65, DOI 10.1002/pbc.27227
   Weigel B, 2014, PEDIATR BLOOD CANCER, V61, P452, DOI 10.1002/pbc.24605
   Wong KC, 2013, CLIN ORTHOP RELAT R, V471, P750, DOI 10.1007/s11999-012-2557-3
   Xie L, 2020, J IMMUNOTHER CANCER, V8, DOI 10.1136/jitc-2020-000798
   Xie L, 2019, ONCOLOGIST, V24, pE542, DOI 10.1634/theoncologist.2018-0542
   Xu M, 2020, ORTHOP SURG, V12, P1021, DOI 10.1111/os.12702
   Zhou X, 2020, J IMMUNOL RES, V2020, DOI 10.1155/2020/7890985
NR 69
TC 3
Z9 4
U1 9
U2 10
PU MDPI
PI BASEL
PA ST ALBAN-ANLAGE 66, CH-4052 BASEL, SWITZERLAND
EI 2077-0383
J9 J CLIN MED
JI J. Clin. Med.
PD APR
PY 2023
VL 12
IS 8
AR 2785
DI 10.3390/jcm12082785
PG 13
WC Medicine, General & Internal
WE Science Citation Index Expanded (SCI-EXPANDED)
SC General & Internal Medicine
GA E6UJ5
UT WOS:000976867500001
PM 37109122
OA Green Published, gold
DA 2024-01-03
ER

PT J
AU Cao, YQ
   Wu, CL
   Ma, LY
AF Cao, Yaquan
   Wu, Chunli
   Ma, Liying
TI Lysine demethylase 5B (KDM5B): A key regulator of cancer drug resistance
SO JOURNAL OF BIOCHEMICAL AND MOLECULAR TOXICOLOGY
LA English
DT Review; Early Access
DE chemoresistance; combination therapy; KDM5B; tumor
ID MOLECULAR-MECHANISMS; CELL-PROLIFERATION; HEPATOCELLULAR-CARCINOMA;
   RIBONUCLEOTIDE REDUCTASE; HYDROXYUREA RESISTANCE; HISTONE DEMETHYLASES;
   ACQUIRED-RESISTANCE; MELANOMA-CELLS; BREAST-CANCER; PHD FINGER
AB Chemoresistance, a roadblock in the chemotherapy process, has been impeding its effective treatment. KDM5B, a member of the histone demethylase family, has been crucial in the emergence and growth of malignancies. More significantly, KDM5B has recently been linked closely to cancer's resistance to chemotherapy. In this review, we explain the biological properties of KDM5B, its function in the emergence and evolution of cancer treatment resistance, and our hopes for future drug resistance-busting combinations involving KDM5B and related targets or medications.
   KDM5B, a member of the histone demethylase family, has been crucial in the emergence and growth of malignancies. More significantly, KDM5B has recently been linked closely to cancer's resistance to chemotherapy. KDM5B can induce treatment resistance in different manners in melanoma, gastric cancer, neuroplastoma, osteosarcoma, hepatocellular carcinoma, and epithelial ovarian cancer. These findings give fresh ideas and insights for tumor drug resistance therapy, as well as a theoretical basis for KDM5B protein as a tumor drug resistance treatment.image
C1 [Cao, Yaquan] Henan Univ Sci & Technol, Coll Basic Med & Forens Med, Luoyang, Peoples R China.
   [Wu, Chunli] Zhengzhou Univ, Sch Pharmaceut Sci, Zhengzhou, Peoples R China.
   [Ma, Liying] Zhengzhou Univ, State Key Lab Esophageal Canc Prevent & Treatment, Key Lab Adv Pharmaceut Technol, Minist Educ China,Sch Pharmaceut Sci, Zhengzhou, Henan, Peoples R China.
   [Ma, Liying] Zhengzhou Univ, Inst Pharmaceut Sci, Zhengzhou, Henan, Peoples R China.
   [Ma, Liying] China Meheco Topfond Pharmaceut Co, Key Lab Cardiocerebrovasc Drug, Zhumadian, Peoples R China.
   [Wu, Chunli] Zhengzhou Univ, Sch Pharmaceut Sci, Zhengzhou 450001, Peoples R China.
   [Ma, Liying] Zhengzhou Univ, State Key Lab Esophageal Canc Prevent & Treatment, Key Lab Adv PharmaceuticalTechnol, Minist Educ China,Sch Pharmaceut Sci, Zhengzhou 450001, Henan, Peoples R China.
   [Ma, Liying] Zhengzhou Univ, Inst Pharmaceut Sci, Zhengzhou 450001, Henan, Peoples R China.
C3 Henan University of Science & Technology; Zhengzhou University;
   Zhengzhou University; Ministry of Education, China; Zhengzhou
   University; Zhengzhou University; Ministry of Education, China;
   Zhengzhou University; Zhengzhou University
RP Wu, CL (corresponding author), Zhengzhou Univ, Sch Pharmaceut Sci, Zhengzhou 450001, Peoples R China.; Ma, LY (corresponding author), Zhengzhou Univ, State Key Lab Esophageal Canc Prevent & Treatment, Key Lab Adv PharmaceuticalTechnol, Minist Educ China,Sch Pharmaceut Sci, Zhengzhou 450001, Henan, Peoples R China.; Ma, LY (corresponding author), Zhengzhou Univ, Inst Pharmaceut Sci, Zhengzhou 450001, Henan, Peoples R China.
EM kedi2009@126.com; maliying@zzu.edu.cn
FU The China Postdoctoral Science Foundation [2017YFD0501400]; National Key
   Research and Development Program of China [2020 M672249]; China
   Postdoctoral Science Foundation
FX We acknowledge the financial support of this work from the National Key
   Research and Development Program of China (No. 2017YFD0501400). The
   China Postdoctoral Science Foundation (2020 M672249, China).
CR Ai LY, 2020, ADV EXP MED BIOL, V1248, P33, DOI 10.1007/978-981-15-3266-5_3
   Albert M, 2013, PLOS GENET, V9, DOI 10.1371/journal.pgen.1003461
   Antonia SJ, 2019, LANCET ONCOL, V20, P1395, DOI 10.1016/S1470-2045(19)30407-3
   Aye Y, 2015, ONCOGENE, V34, P2011, DOI 10.1038/onc.2014.155
   Barrett A, 2002, INT J CANCER, V101, P581, DOI 10.1002/ijc.10644
   Behbahan IS, 2011, STEM CELL REV REP, V7, P748, DOI 10.1007/s12015-010-9216-4
   Belhajova M, 2022, ONCOL LETT, V24, DOI 10.3892/ol.2022.13485
   Broxmeyer HE, 1998, BLOOD CELL MOL DIS, V24, P14, DOI 10.1006/bcmd.1998.0167
   Cao J, 2020, TRENDS CANCER, V6, P580, DOI 10.1016/j.trecan.2020.02.003
   Catchpole S, 2011, INT J ONCOL, V38, P1267, DOI 10.3892/ijo.2011.956
   Chamoto K, 2017, CURR TOP MICROBIOL, V410, P75, DOI 10.1007/82_2017_67
   Chang KH, 2011, CHEMMEDCHEM, V6, P759, DOI 10.1002/cmdc.201100026
   Chen DS, 2017, NATURE, V541, P321, DOI 10.1038/nature21349
   Chiappinelli KB, 2015, CELL, V162, P974, DOI 10.1016/j.cell.2015.07.011
   CHOY BK, 1988, CANCER RES, V48, P2029
   Coleman MP, 2011, LANCET, V377, P127, DOI 10.1016/S0140-6736(10)62231-3
   Daskivich TJ, 2015, EUR UROL, V67, P816, DOI 10.1016/j.eururo.2014.12.052
   Dastmalchi N, 2020, LIFE SCI, V263, DOI 10.1016/j.lfs.2020.118604
   Davies H, 2002, NATURE, V417, P949, DOI 10.1038/nature00766
   El-Sahli S, 2020, INT J MOL SCI, V21, DOI 10.3390/ijms21239125
   Elvidge GP, 2006, J BIOL CHEM, V281, P15215, DOI 10.1074/jbc.M511408200
   Feng Y, 2020, EXP CELL RES, V394, DOI 10.1016/j.yexcr.2020.112162
   Fu X, 2020, CURR TOP MED CHEM, V20, P261, DOI 10.2174/156802662004200304124340
   Fu YD, 2020, EUR J MED CHEM, V208, DOI 10.1016/j.ejmech.2020.112760
   Fujiwara N, 2018, J HEPATOL, V68, P526, DOI 10.1016/j.jhep.2017.09.016
   Gaillard S, 2021, BIOL OPEN, V10, DOI 10.1242/bio.057729
   Galluzzi L, 2012, ONCOGENE, V31, P1869, DOI 10.1038/onc.2011.384
   Gong F, 2017, J CELL BIOL, V216, P1959, DOI 10.1083/jcb.201611135
   Guo JC, 2021, J CELL MOL MED, V25, P5949, DOI 10.1111/jcmm.16342
   Han YY, 2020, AM J CANCER RES, V10, P727
   Hanahan D, 2011, CELL, V144, P646, DOI 10.1016/j.cell.2011.02.013
   He XH, 2021, PEERJ, V9, DOI 10.7717/peerj.11137
   Hehlmann R, 2003, LEUKEMIA, V17, P1529, DOI 10.1038/sj.leu.2403006
   Held MA, 2010, CANCER RES, V70, P388, DOI 10.1158/0008-5472.CAN-09-2153
   Hendriks IA, 2015, CELL REP, V10, P1778, DOI 10.1016/j.celrep.2015.02.033
   Horton JR, 2016, J BIOL CHEM, V291, P2631, DOI 10.1074/jbc.M115.698449
   Horton JK, 2017, DNA REPAIR, V60, P52, DOI 10.1016/j.dnarep.2017.10.007
   Hosseini A, 2020, INT IMMUNOPHARMACOL, V80, DOI 10.1016/j.intimp.2020.106221
   Hu B, 2020, CLIN TRANSL MED, V10, DOI 10.1002/ctm2.233
   Hugo W, 2016, CELL, V165, P35, DOI 10.1016/j.cell.2016.02.065
   Ishizuka JJ, 2019, NATURE, V565, P43, DOI 10.1038/s41586-018-0768-9
   Jemal A, 2005, CA-CANCER J CLIN, V55, P10, DOI 10.3322/canjclin.55.1.10
   [侯嘉云 Jia-Yun HOU], 2009, [生命的化学, Chemistry of Life], V29, P524
   Johansson C, 2016, NAT CHEM BIOL, V12, P539, DOI [10.1038/NCHEMBIO.2087, 10.1038/nchembio.2087]
   Kano Y, 2013, MOL CLIN ONCOL, V1, P753, DOI 10.3892/mco.2013.127
   Ke XS, 2009, PLOS ONE, V4, DOI 10.1371/journal.pone.0004687
   Keller G, 2005, GENE DEV, V19, P1129, DOI 10.1101/gad.1303605
   Kooistra SM, 2012, NAT REV MOL CELL BIO, V13, P297, DOI 10.1038/nrm3327
   Kristensen LH, 2012, FEBS J, V279, P1905, DOI 10.1111/j.1742-4658.2012.08567.x
   Kuo YT, 2015, PLOS ONE, V10, DOI 10.1371/journal.pone.0125343
   Kuol N, 2018, IMMUNOTHERAPY-UK, V10, P149, DOI 10.2217/imt-2017-0120
   Kuzbicki L, 2013, MELANOMA RES, V23, P8, DOI 10.1097/CMR.0b013e32835d5d6f
   Li H., 2022, Acta Mater Med, V1, P1
   Li JL, 2015, INT J CLIN EXP MED, V8, P5329
   Li X, 2014, P NATL ACAD SCI USA, V111, P7096, DOI 10.1073/pnas.1324036111
   Liang J, 2017, BIOORG MED CHEM LETT, V27, P2974, DOI 10.1016/j.bmcl.2017.05.016
   Lingel H, 2019, SEMIN IMMUNOL, V42, DOI 10.1016/j.smim.2019.101298
   Liu J, 2022, ANTI-CANCER DRUG, V33, P840, DOI 10.1097/CAD.0000000000001329
   Liu XN, 2019, MOL CANCER THER, V18, P706, DOI 10.1158/1535-7163.MCT-18-0395
   Liu Y, 2020, TRENDS PHARMACOL SCI, V41, P4, DOI 10.1016/j.tips.2019.11.003
   Lu PJ, 1999, J BIOL CHEM, V274, P15633, DOI 10.1074/jbc.274.22.15633
   MCCLARTY GA, 1987, BIOCHEM BIOPH RES CO, V145, P1276, DOI 10.1016/0006-291X(87)91575-0
   Mitra D, 2011, J BIOL CHEM, V286, P40531, DOI 10.1074/jbc.M111.304865
   Mole DR, 2003, BIOORG MED CHEM LETT, V13, P2677, DOI 10.1016/S0960-894X(03)00539-0
   Mosammaparast N, 2013, J CELL BIOL, V203, P457, DOI 10.1083/jcb.201302092
   Moser J, 2007, MOL CELL, V27, P311, DOI 10.1016/j.molcel.2007.06.014
   Musyuni P, 2022, DRUG RESIST UPDATE, V65, DOI 10.1016/j.drup.2022.100889
   Nie Z, 2018, BIOORG MED CHEM LETT, V28, P1490, DOI 10.1016/j.bmcl.2018.03.083
   Pan D, 2018, SCIENCE, V359, P770, DOI 10.1126/science.aao1710
[truncated: 1,013,328 more chars]
